# Supplementary material for: Electroencephalography (EEG) based epilepsy diagnosis via multiple feature space fusion using shared hidden space-driven multi-view learning
Source: PeerJ Comput Sci. 2024 Mar 7;10:e1874. doi: 10.7717/peerj-cs.1874 (PMC10936759; doi:10.7717/peerj-cs.1874)
Supplement: Supplemental Information 1 [file peerj-cs-10-1874-s001.zip]

Archive with 34 entries (32 files):
- MVTL-LSR-master/
- MVTL-LSR-master/Construct_B.m
- MVTL-LSR-master/Construct_L.m
- MVTL-LSR-master/DLE11.m
- MVTL-LSR-master/EuDist2.m
- MVTL-LSR-master/Mutiview_transfer.m
- MVTL-LSR-master/Pre_label.m
- MVTL-LSR-master/constructW.m
- MVTL-LSR-master/data/
- MVTL-LSR-master/data/DS21.mat
- MVTL-LSR-master/data/DS210.mat
- MVTL-LSR-master/data/DS211.mat
- MVTL-LSR-master/data/DS212.mat
- MVTL-LSR-master/data/DS213.mat
- MVTL-LSR-master/data/DS214.mat
- MVTL-LSR-master/data/DS215.mat
- MVTL-LSR-master/data/DS216.mat
- MVTL-LSR-master/data/DS217.mat
- MVTL-LSR-master/data/DS218.mat
- MVTL-LSR-master/data/DS22.mat
- MVTL-LSR-master/data/DS23.mat
- MVTL-LSR-master/data/DS24.mat
- MVTL-LSR-master/data/DS25.mat
- MVTL-LSR-master/data/DS26.mat
- MVTL-LSR-master/data/DS27.mat
- MVTL-LSR-master/data/DS28.mat
- MVTL-LSR-master/data/DS29.mat
- MVTL-LSR-master/data/DS31.mat
- MVTL-LSR-master/data/DS32.mat
- MVTL-LSR-master/data/DS33.mat
- MVTL-LSR-master/data/DS34.mat
- MVTL-LSR-master/data/DS35.mat
- MVTL-LSR-master/data/DS36.mat
- MVTL-LSR-master/normalizemeanstd.m
