# Supplementary material for: Electroencephalography (EEG) based epilepsy diagnosis via multiple feature space fusion using shared hidden space-driven multi-view learning
Source: PeerJ Comput Sci. 2024 Mar 7;10:e1874. doi: 10.7717/peerj-cs.1874 (PMC10936759; doi:10.7717/peerj-cs.1874)
Supplement: Supplemental Information 1 [file peerj-cs-10-1874-s001.zip › MVTL-LSR-master/Construct_B.m]

function B=Construct_B(Y)
%%
[x1,y1]=size(Y);
B_origin=Y;
for i=1:x1
    for j=1:y1
      if Y(i,j)==0
        B_origin(i,j)=-1; 
      end
    end
end
B=B_origin;
