# Supplementary material for: Electroencephalography (EEG) based epilepsy diagnosis via multiple feature space fusion using shared hidden space-driven multi-view learning
Source: PeerJ Comput Sci. 2024 Mar 7;10:e1874. doi: 10.7717/peerj-cs.1874 (PMC10936759; doi:10.7717/peerj-cs.1874)
Supplement: Supplemental Information 1 [file peerj-cs-10-1874-s001.zip › MVTL-LSR-master/EuDist2.m]

function D = EuDist2(fea_a,fea_b,bSqrt)
% EUDIST2 Efficiently Compute the Euclidean Distance Matrix by Exploring the
% Matlab matrix operations.
%
%   D = EuDist(fea_a,fea_b)
%   fea_a:    nSample_a * nFeature
%   fea_b:    nSample_b * nFeature
%   D:      nSample_a * nSample_a
%       or  nSample_a * nSample_b
%
%    Examples:
%
%       a = rand(500,10);
%       b = rand(1000,10);
%
%       A = EuDist2(a); % A: 500*500
%       D = EuDist2(a,b); % D: 500*1000
%
%   version 2.1 --November/2011
%   version 2.0 --May/2009
%   version 1.0 --November/2005
%
%   Written by Deng Cai (dengcai AT gmail.com)


if ~exist('bSqrt','var')   %“~”代表非；如果不存在“bSqrt”变量名
    bSqrt = 1;
end

if (~exist('fea_b','var')) || isempty(fea_b)
    aa = sum(fea_a.*fea_a,2);
    ab = fea_a*fea_a';
    
    if issparse(aa)   % 用于判断一稀疏矩阵存储方式是否是sparse storage organization
        aa = full(aa);  % 把稀疏矩阵转为全矩阵
    end
    
    D = bsxfun(@plus,aa,aa') - 2*ab;  % bsxfun（fun,A,B）对两个矩阵A和B之间的每一个元素进行指定的计算（函数fun指定）；并且具有自动扩维的作用
    D(D<0) = 0;
    if bSqrt
        D = sqrt(D);
    end
    D = max(D,D');
else
    aa = sum(fea_a.*fea_a,2);
    bb = sum(fea_b.*fea_b,2);
    ab = fea_a*fea_b';

    if issparse(aa)
        aa = full(aa);
        bb = full(bb);
    end

    D = bsxfun(@plus,aa,bb') - 2*ab;
    D(D<0) = 0;
    if bSqrt
        D = sqrt(D);
    end
end
