# Supplementary material for: Electroencephalography (EEG) based epilepsy diagnosis via multiple feature space fusion using shared hidden space-driven multi-view learning
Source: PeerJ Comput Sci. 2024 Mar 7;10:e1874. doi: 10.7717/peerj-cs.1874 (PMC10936759; doi:10.7717/peerj-cs.1874)
Supplement: Supplemental Information 2 [file peerj-cs-10-1874-s002.zip]

Archive with 505 entries (500 files):
- A/
- A/Z001.txt
- A/Z002.txt
- A/Z003.txt
- A/Z004.txt
- A/Z005.txt
- A/Z006.txt
- A/Z007.txt
- A/Z008.txt
- A/Z009.txt
- A/Z010.txt
- A/Z011.txt
- A/Z012.txt
- A/Z013.txt
- A/Z014.txt
- A/Z015.txt
- A/Z016.txt
- A/Z017.txt
- A/Z018.txt
- A/Z019.txt
- A/Z020.txt
- A/Z021.txt
- A/Z022.txt
- A/Z023.txt
- A/Z024.txt
- A/Z025.txt
- A/Z026.txt
- A/Z027.txt
- A/Z028.txt
- A/Z029.txt
- A/Z030.txt
- A/Z031.txt
- A/Z032.txt
- A/Z033.txt
- A/Z034.txt
- A/Z035.txt
- A/Z036.txt
- A/Z037.txt
- A/Z038.txt
- A/Z039.txt
- A/Z040.txt
- A/Z041.txt
- A/Z042.txt
- A/Z043.txt
- A/Z044.txt
- A/Z045.txt
- A/Z046.txt
- A/Z047.txt
- A/Z048.txt
- A/Z049.txt
- A/Z050.txt
- A/Z051.txt
- A/Z052.txt
- A/Z053.txt
- A/Z054.txt
- A/Z055.txt
- A/Z056.txt
- A/Z057.txt
- A/Z058.txt
- A/Z059.txt
- A/Z060.txt
- A/Z061.txt
- A/Z062.txt
- A/Z063.txt
- A/Z064.txt
- A/Z065.txt
- A/Z066.txt
- A/Z067.txt
- A/Z068.txt
- A/Z069.txt
- A/Z070.txt
- A/Z071.txt
- A/Z072.txt
- A/Z073.txt
- A/Z074.txt
- A/Z075.txt
- A/Z076.txt
- A/Z077.txt
- A/Z078.txt
- A/Z079.txt
- A/Z080.txt
- A/Z081.txt
- A/Z082.txt
- A/Z083.txt
- A/Z084.txt
- A/Z085.txt
- A/Z086.txt
- A/Z087.txt
- A/Z088.txt
- A/Z089.txt
- A/Z090.txt
- A/Z091.txt
- A/Z092.txt
- A/Z093.txt
- A/Z094.txt
- A/Z095.txt
- A/Z096.txt
- A/Z097.txt
- A/Z098.txt
- A/Z099.txt
- A/Z100.txt
- B/
- B/O001.txt
- B/O002.txt
- B/O003.txt
- B/O004.txt
- B/O005.txt
- B/O006.txt
- B/O007.txt
- B/O008.txt
- B/O009.txt
- B/O010.txt
- B/O011.txt
- B/O012.txt
- B/O013.txt
- B/O014.txt
- B/O015.txt
- B/O016.txt
- B/O017.txt
- B/O018.txt
- B/O019.txt
- B/O020.txt
- B/O021.txt
- B/O022.txt
- B/O023.txt
- B/O024.txt
- B/O025.txt
- B/O026.txt
- B/O027.txt
- B/O028.txt
- B/O029.txt
- B/O030.txt
- B/O031.txt
- B/O032.txt
- B/O033.txt
- B/O034.txt
- B/O035.txt
- B/O036.txt
- B/O037.txt
- B/O038.txt
- B/O039.txt
- B/O040.txt
- B/O041.txt
- B/O042.txt
- B/O043.txt
- B/O044.txt
- B/O045.txt
- B/O046.txt
- B/O047.txt
- B/O048.txt
- B/O049.txt
- B/O050.txt
- B/O051.txt
- B/O052.txt
- B/O053.txt
- B/O054.txt
- B/O055.txt
- B/O056.txt
- B/O057.txt
- B/O058.txt
- B/O059.txt
- B/O060.txt
- B/O061.txt
- B/O062.txt
- B/O063.txt
- B/O064.txt
- B/O065.txt
- B/O066.txt
- B/O067.txt
- B/O068.txt
- B/O069.txt
- B/O070.txt
- B/O071.txt
- B/O072.txt
- B/O073.txt
- B/O074.txt
- B/O075.txt
- B/O076.txt
- B/O077.txt
- B/O078.txt
- B/O079.txt
- B/O080.txt
- B/O081.txt
- B/O082.txt
- B/O083.txt
- B/O084.txt
- B/O085.txt
- B/O086.txt
- B/O087.txt
- B/O088.txt
- B/O089.txt
- B/O090.txt
- B/O091.txt
- B/O092.txt
- B/O093.txt
- B/O094.txt
- B/O095.txt
- B/O096.txt
- B/O097.txt
- B/O098.txt
- B/O099.txt
- B/O100.txt
- C/
- C/N001.TXT
- C/N002.TXT
- C/N003.TXT
- C/N004.TXT
- C/N005.TXT
- C/N006.TXT
- C/N007.TXT
- C/N008.TXT
- C/N009.TXT
- C/N010.TXT
- C/N011.TXT
- C/N012.TXT
- C/N013.TXT
- C/N014.TXT
- C/N015.TXT
- C/N016.TXT
- C/N017.TXT
- C/N018.TXT
- C/N019.TXT
- C/N020.TXT
- C/N021.TXT
- C/N022.TXT
- C/N023.TXT
- C/N024.TXT
- C/N025.TXT
- C/N026.TXT
- C/N027.TXT
- C/N028.TXT
- C/N029.TXT
- C/N030.TXT
- C/N031.TXT
- C/N032.TXT
- C/N033.TXT
- C/N034.TXT
- C/N035.TXT
- C/N036.TXT
- C/N037.TXT
- C/N038.TXT
- C/N039.TXT
- C/N040.TXT
- C/N041.TXT
- C/N042.TXT
- C/N043.TXT
- C/N044.TXT
- C/N045.TXT
- C/N046.TXT
- C/N047.TXT
- C/N048.TXT
- C/N049.TXT
- C/N050.TXT
- C/N051.TXT
- C/N052.TXT
- C/N053.TXT
- C/N054.TXT
- C/N055.TXT
- C/N056.TXT
- C/N057.TXT
- C/N058.TXT
- C/N059.TXT
- C/N060.TXT
- C/N061.TXT
- C/N062.TXT
- C/N063.TXT
- C/N064.TXT
- C/N065.TXT
- C/N066.TXT
- C/N067.TXT
- C/N068.TXT
- C/N069.TXT
- C/N070.TXT
- C/N071.TXT
- C/N072.TXT
- C/N073.TXT
- C/N074.TXT
- C/N075.TXT
- C/N076.TXT
- C/N077.TXT
- C/N078.TXT
- C/N079.TXT
- C/N080.TXT
- C/N081.TXT
- C/N082.TXT
- C/N083.TXT
- C/N084.TXT
- C/N085.TXT
- C/N086.TXT
- C/N087.TXT
- C/N088.TXT
- C/N089.TXT
- C/N090.TXT
- C/N091.TXT
- C/N092.TXT
- C/N093.TXT
- C/N094.TXT
- C/N095.TXT
- C/N096.TXT
- C/N097.TXT
[truncated: 205 more entries]
