# Supplementary material for: Electroencephalography (EEG) based epilepsy diagnosis via multiple feature space fusion using shared hidden space-driven multi-view learning
Source: PeerJ Comput Sci. 2024 Mar 7;10:e1874. doi: 10.7717/peerj-cs.1874 (PMC10936759; doi:10.7717/peerj-cs.1874)
Supplement: Supplemental Information 2 [file peerj-cs-10-1874-s002.zip › A/Z001.txt]

12
22
35
45
69
74
79
78
66
43
33
36
34
38
36
28
6
-19
-38
-45
-35
-11
6
7
7
-2
-3
5
19
26
25
41
46
52
50
47
38
24
17
3
-11
-14
-5
2
11
28
34
29
18
16
9
5
5
-5
-17
-29
-29
-19
-1
17
28
19
3
-1
-13
-7
-1
0
-11
-12
-4
3
11
34
44
44
38
39
39
50
50
55
51
56
53
44
28
19
22
22
39
48
50
40
22
-2
-19
-13
-15
-29
-48
-43
-29
-5
21
33
28
18
14
-1
-8
-12
-18
-18
-15
-11
-21
-24
-22
-16
-15
-14
-8
-5
1
0
0
-8
-20
-28
-42
-41
-20
6
18
17
17
16
17
14
6
-2
-7
6
22
29
29
32
28
24
30
37
35
31
37
44
52
62
58
50
40
39
43
52
65
52
30
7
-4
-18
-32
-47
-53
-48
-40
-17
-23
-32
-41
-50
-53
-49
-35
-28
-15
-2
14
18
15
20
14
20
22
17
6
-1
4
13
32
52
69
77
83
80
70
63
65
60
42
29
10
-3
0
10
10
0
-2
2
2
-3
-15
-23
-28
-12
-2
-2
-1
17
22
38
44
42
28
3
-12
-33
-44
-47
-45
-45
-46
-40
-33
-6
21
32
16
-6
-23
-37
-37
-40
-45
-57
-64
-52
-38
-20
-1
10
5
-4
-7
-17
-32
-49
-74
-96
-97
-79
-53
-27
-7
10
30
49
47
32
20
27
29
15
-9
-31
-45
-47
-44
-59
-66
-65
-43
-7
16
34
37
44
58
65
67
62
51
26
3
-14
-19
-19
-21
-14
1
20
44
59
67
67
72
65
59
53
38
18
6
-4
-6
0
9
18
23
43
62
71
78
87
91
89
82
69
58
53
58
58
54
62
58
59
53
52
46
34
22
4
-18
-31
-27
-26
-21
-30
-45
-60
-73
-70
-70
-51
-29
-11
-7
-11
-6
-6
12
22
17
-2
-13
-1
12
31
37
31
18
13
19
22
28
28
27
15
11
6
7
25
43
48
42
39
28
13
-8
-20
-13
7
40
55
47
24
6
4
10
32
43
46
44
45
34
15
-6
-28
-40
-33
-19
-9
-1
11
8
-2
-12
-8
-15
-16
-29
-40
-53
-58
-55
-49
-33
-6
9
9
7
4
-3
-1
-7
-19
-38
-31
-6
31
68
87
82
60
47
39
34
30
24
20
17
27
21
10
-6
-5
-2
5
25
32
41
37
36
26
22
37
62
84
89
77
48
21
15
14
10
1
-8
-23
-21
-2
17
22
15
5
4
12
17
13
0
-13
-18
-29
-18
5
32
46
50
42
26
18
27
33
29
16
9
6
2
-5
-21
-34
-23
-16
-8
-1
13
14
15
1
-21
-38
-44
-31
-17
4
35
59
68
63
52
45
46
45
38
18
3
-4
-8
-10
-2
-1
-3
-5
0
1
3
1
-9
-16
-14
-1
1
7
15
26
33
32
16
-6
-22
-17
-4
9
31
45
47
41
30
14
-7
-15
-24
-21
-10
0
8
-1
-6
-23
-42
-57
-58
-48
-35
-21
-18
-17
-11
4
0
-18
-27
-39
-40
-40
-28
-32
-29
-22
-22
-26
-27
-12
-7
-8
-22
-44
-72
-87
-87
-82
-77
-71
-63
-47
-23
-5
-8
-25
-47
-70
-98
-116
-135
-163
-184
-190
-188
-178
-156
-135
-109
-78
-37
-5
9
12
-9
-34
-68
-90
-103
-100
-71
-45
-30
-16
-3
8
15
15
4
-2
10
32
32
13
-22
-43
-54
-49
-29
-12
-4
-10
-25
-37
-30
-4
20
43
63
68
60
41
26
11
11
18
24
19
19
9
4
10
27
54
65
68
55
40
23
11
5
-5
-3
-22
-47
-68
-85
-92
-96
-83
-73
-66
-59
-48
-35
-22
4
18
21
17
18
11
5
3
-1
-13
-36
-50
-59
-48
-32
-19
-23
-27
-15
-16
-13
-4
1
-1
-8
-18
-26
-16
3
11
5
-4
-21
-27
-27
-4
21
39
56
41
8
-25
-43
-35
-29
-24
-31
-36
-32
-12
1
7
16
23
30
34
30
16
0
-4
-9
-17
-25
-23
-23
-17
-8
-1
2
11
27
37
44
42
45
43
48
54
50
48
58
61
54
40
28
14
16
22
33
39
48
56
52
49
44
48
51
63
63
46
29
25
39
53
70
74
71
70
68
60
47
46
44
46
51
71
88
88
81
63
50
50
65
70
76
90
99
92
71
49
25
27
36
45
58
62
67
57
52
49
41
30
13
-4
-29
-52
-61
-53
-45
-26
-12
3
14
25
33
40
65
79
83
67
36
6
-11
-2
6
4
-5
-16
-29
-35
-21
3
35
66
92
97
86
67
38
3
-13
-11
-1
8
16
28
49
77
98
97
89
84
76
69
61
56
42
39
41
42
33
19
27
36
62
79
86
74
57
44
32
28
26
13
-10
-18
-17
5
28
46
49
42
40
35
27
28
36
48
55
57
50
38
31
27
29
27
29
29
23
20
25
25
27
36
41
53
63
91
99
104
95
76
52
25
3
-27
-48
-60
-62
-57
-38
-13
-7
-6
-7
-3
-4
-6
-18
-38
-53
-47
-28
-6
11
25
25
32
48
60
62
56
46
38
42
58
75
87
99
96
82
55
32
10
-3
2
6
12
19
22
18
16
27
40
50
60
74
70
62
59
61
63
63
55
37
23
24
21
8
-8
-11
-15
-12
-8
-2
-7
-6
-1
3
-6
-23
-33
-26
2
30
51
66
77
68
43
19
-8
-25
-25
-13
-2
-15
-27
-44
-40
-21
3
14
10
7
-14
-49
-88
-111
-119
-116
-92
-63
-31
-6
14
22
19
12
-5
-21
-30
-17
-2
25
47
49
34
21
20
20
27
29
31
11
-14
-37
-59
-69
-73
-80
-76
-65
-34
-6
29
70
100
101
93
72
53
45
48
54
49
39
15
-5
-11
-3
5
3
22
32
38
42
45
45
42
53
53
39
16
3
7
27
56
72
80
71
58
27
3
-7
-12
-16
-24
-27
-42
-55
-60
-50
-38
-24
-8
-5
2
0
-5
-17
-9
10
26
36
29
16
-2
-4
-6
1
9
30
32
14
-4
-27
-45
-52
-56
-59
-68
-57
-42
-29
-24
-22
-23
-29
-20
-27
-33
-30
-14
13
23
28
14
-1
-17
-24
-34
-34
-29
-32
-40
-43
-30
-12
12
33
41
37
34
34
27
19
7
-8
-32
-45
-59
-78
-86
-71
-36
-15
-2
-5
0
15
41
48
39
27
17
17
21
30
43
50
63
69
72
84
93
94
79
66
45
27
27
27
28
34
51
58
48
33
24
17
2
-1
2
8
5
-2
-14
-17
-12
-17
-24
-34
-35
-38
-28
-14
3
13
18
24
18
19
32
46
55
54
43
22
13
11
13
8
5
-5
-21
-32
-24
7
41
71
61
28
2
-8
-2
-5
2
-3
-3
-12
-23
-40
-53
-52
-36
-9
25
54
60
53
45
37
22
8
0
2
16
34
36
18
4
19
38
61
67
61
41
31
34
33
32
31
27
24
31
49
57
61
58
50
41
43
47
41
34
29
23
11
3
-12
-21
-22
-18
-11
-3
16
25
29
24
18
10
6
20
36
50
55
55
43
36
34
36
44
48
48
18
-11
-19
-10
8
23
37
32
41
61
75
77
61
42
23
18
22
19
6
7
27
40
53
49
42
30
16
3
-17
-24
-20
-14
-27
-24
-25
-22
-16
-10
-9
-11
-6
-17
-32
-43
-35
-13
6
12
9
5
12
17
8
-9
-14
-24
-27
-13
15
31
41
42
47
52
57
59
45
31
18
16
7
-7
-20
-34
-21
2
19
15
12
7
6
15
30
35
22
-9
-42
-80
-93
-87
-63
-38
-11
-1
7
18
26
21
-6
-25
-44
-55
-59
-65
-73
-86
-64
-20
28
71
92
100
94
91
77
55
29
11
-13
-20
-24
-22
-22
-24
-20
-29
-24
-12
8
25
35
45
38
41
38
38
26
9
-1
-17
-17
-17
-17
-20
-15
-12
-7
1
18
24
23
30
25
12
9
13
18
13
8
-9
-28
-41
-43
-45
-65
-87
-113
-125
-125
-101
-79
-54
-23
-8
-6
-6
-4
-5
-8
-10
-6
-2
-2
-2
-3
9
26
32
21
5
-1
5
9
8
-9
-35
-48
-38
-25
-10
-5
-2
-2
0
-3
-18
-36
-41
-39
-30
-17
-14
-19
-30
-33
-31
-28
-18
-20
-16
-3
19
33
24
16
3
-14
-31
-43
-55
-62
-54
-47
-40
-44
-48
-64
-73
-68
-32
15
64
86
71
44
23
5
-15
-27
-25
-24
-16
-7
-1
1
9
26
31
32
36
36
33
32
41
38
38
33
23
21
22
18
13
18
37
41
36
26
3
-18
-40
-44
-43
-47
-53
-65
-77
-73
-57
-31
-13
1
-17
-43
-61
-43
-13
9
15
-4
-31
-44
-33
-23
-15
-16
-19
-26
-23
-15
-17
-15
3
25
39
34
13
-6
-14
-9
2
6
16
20
19
12
-5
-32
-54
-46
-32
-14
-7
-11
-28
-57
-63
-75
-79
-71
-62
-52
-57
-55
-73
-90
-103
-88
-57
-28
-6
-11
-27
-45
-48
-51
-44
-30
-15
-1
13
15
-5
-20
-24
-19
-21
-38
-59
-90
-108
-105
-81
-54
-37
-29
-39
-29
-8
13
14
9
11
17
39
54
54
34
29
31
33
36
35
22
9
15
20
18
3
-16
-34
-50
-30
-6
16
43
77
102
114
108
82
53
37
34
31
21
7
-13
-36
-38
-23
-4
26
51
79
102
120
130
117
91
55
21
-8
-26
-25
-19
8
44
73
82
75
65
52
43
36
31
16
6
2
1
9
23
42
49
57
50
40
42
55
64
48
29
9
1
14
33
41
38
44
44
53
60
79
84
81
69
47
20
4
7
4
14
31
40
32
14
4
8
25
40
46
43
32
28
14
3
0
2
0
10
23
33
43
50
57
54
50
32
5
-8
-10
3
14
31
33
30
29
36
33
17
4
-6
-5
-1
-8
-33
-62
-76
-85
-93
-103
-95
-76
-46
-9
22
45
60
54
32
7
-2
-1
-12
-18
-9
3
20
36
40
36
30
24
5
-14
-22
-20
-9
9
27
29
31
33
42
46
56
59
42
29
16
14
6
-1
-14
-26
-23
-18
-10
-10
-3
-5
-18
-33
-41
-37
-25
-6
-1
-3
-11
-20
-31
-40
-24
-1
31
50
67
74
74
70
57
47
41
42
21
-4
-31
-47
-41
-20
8
35
69
103
123
114
83
55
23
3
-20
-30
-40
-34
-23
-23
-21
-5
28
59
90
97
84
72
66
69
69
78
76
69
58
51
40
20
10
-3
-15
-15
1
17
18
12
-6
-23
-31
-25
-20
-11
15
40
60
60
40
7
-6
3
26
44
44
42
30
34
38
26
4
-7
-8
-8
-5
-4
-3
-20
-34
-34
-22
-6
-1
-1
-3
4
12
9
11
16
19
11
-3
-31
-55
-66
-62
-51
-40
-23
-1
11
16
20
15
-1
-5
-15
-19
-17
-3
4
9
7
-2
-3
5
22
21
13
-17
-42
-68
-79
-68
-60
-39
-21
-10
-6
-4
-1
-1
-9
-19
-33
-40
-36
-28
-33
-38
-44
-37
-25
0
29
50
72
90
102
92
75
44
20
9
19
35
34
31
14
-5
-15
-5
10
19
34
39
42
48
61
72
86
98
101
97
82
69
42
28
21
20
11
-2
-1
0
3
5
0
-13
-20
-15
-12
1
18
22
10
6
7
18
41
73
102
113
114
100
81
69
74
72
56
39
20
13
9
13
11
12
21
13
2
-14
-27
-34
-35
-11
-1
-1
-22
-52
-71
-62
-28
-1
2
5
23
33
33
29
21
17
10
1
-16
-21
-1
29
48
50
41
24
18
12
7
-5
-21
-36
-59
-63
-41
-7
26
53
58
51
38
29
17
13
8
-7
-41
-64
-69
-54
-37
-22
-13
-18
-24
-12
-3
7
15
4
-14
-33
-42
-45
-26
4
25
38
43
40
23
9
6
11
24
27
38
42
44
48
41
23
0
-18
-39
-46
-48
-46
-50
-38
-28
-31
-33
-29
-21
-7
-1
0
-10
-24
-30
-39
-39
-13
13
30
30
24
18
19
32
34
33
28
21
15
0
3
4
9
14
26
29
27
28
24
21
16
10
-1
-2
6
18
14
-2
-16
-16
1
28
32
14
-2
-8
-4
12
25
30
17
3
-5
-16
-17
-13
-12
-19
-13
-13
-11
-7
-1
9
13
28
33
37
39
40
31
15
14
13
10
-8
-27
-49
-65
-65
-64
-63
-59
-54
-56
-60
-63
-74
-79
-71
-45
-33
-30
-39
-40
-37
-12
15
23
21
12
7
-3
-18
-27
-43
-42
-34
-18
-13
-3
5
6
12
15
24
29
20
0
-30
-46
-48
-44
-54
-48
-39
-22
-1
19
30
22
13
-13
-40
-58
-62
-60
-55
-46
-35
-26
-10
19
38
49
50
33
3
-22
-35
-39
-32
-12
1
4
-1
-4
-4
5
15
13
-6
-25
-22
-9
11
29
32
29
28
28
22
23
28
36
38
41
40
40
44
51
61
66
77
72
49
24
14
11
7
8
0
3
16
36
48
52
61
58
48
40
33
22
3
-15
-30
-31
-20
9
36
59
78
85
79
68
50
27
11
7
16
24
32
43
43
51
66
92
118
138
145
114
79
48
25
2
-27
-54
-77
-73
-42
2
42
72
76
58
26
1
-24
-48
-52
-55
-61
-71
-74
-74
-68
-49
-27
0
12
21
1
-10
-25
-34
-38
-26
-8
-8
-30
-52
-49
-13
31
60
49
25
19
40
72
92
91
58
29
9
4
9
38
70
86
85
74
72
72
87
94
81
66
52
40
25
20
12
11
15
32
48
54
72
84
96
99
90
69
47
37
18
3
-7
5
21
34
48
49
36
22
17
10
21
35
35
20
2
1
2
23
38
46
42
29
21
5
-3
-18
-36
-51
-51
-35
-21
-2
15
20
14
11
5
1
-6
-13
-16
-12
19
55
77
84
78
65
46
44
36
21
6
-2
3
3
16
11
8
7
24
31
34
39
27
6
-21
-40
-56
-55
-49
-44
-34
-21
10
33
53
61
54
41
35
37
31
24
16
16
23
37
54
49
33
15
8
6
7
2
-19
-27
-28
-30
-44
-36
-17
7
24
31
32
20
16
4
1
9
29
43
44
48
43
40
43
48
46
36
35
29
26
26
37
42
48
49
43
45
56
72
73
75
75
78
73
69
62
37
7
-14
-21
-15
4
30
33
32
17
-2
-19
-25
-25
-38
-43
-38
-25
-5
14
25
27
28
32
31
29
37
37
37
32
27
16
-7
-15
-22
-34
-50
-64
-76
-84
-80
-81
-82
-85
-75
-63
-53
-45
-49
-61
-67
-60
-65
-66
-58
-44
-22
-9
6
0
0
12
31
41
37
24
0
-5
-2
3
-7
-19
-26
-24
-7
13
13
-8
-19
-22
-18
-14
-14
-25
-36
-23
-9
1
8
17
39
61
87
84
64
40
27
7
-16
-28
-26
-11
11
26
22
14
18
16
8
0
-11
-24
-35
-36
-31
-15
1
15
12
14
26
31
32
24
23
12
9
5
-4
-4
11
42
60
66
51
35
24
28
40
39
40
43
45
35
28
16
12
10
17
21
12
11
4
-2
-2
3
0
0
5
2
1
8
24
33
36
41
30
13
-5
-19
-38
-61
-85
-111
-128
-121
-90
-64
-43
-38
-43
-48
-43
-20
-3
14
16
10
-2
-2
3
14
33
66
80
69
51
26
9
3
3
-3
-18
-41
-62
-73
-77
-72
-65
-64
-53
-59
-66
-78
-81
-84
-89
-83
-77
-78
-81
-87
-83
-69
-46
-24
-11
15
44
53
57
62
74
81
81
88
87
97
105
102
86
67
58
46
43
47
35
5
-22
-27
-16
7
19
21
10
14
23
25
19
11
4
-19
-34
-55
-57
-41
-4
25
41
56
60
58
54
40
25
0
-16
-39
-62
-74
-72
-64
-48
-20
8
29
40
54
51
38
17
-13
-39
-62
-66
-51
-4
43
70
67
58
66
69
73
67
50
27
6
-6
-26
-38
-29
2
37
76
94
84
73
58
51
44
48
41
27
2
-8
-1
12
51
73
83
79
72
67
60
55
28
-1
-20
-32
-35
-39
-22
-1
20
30
49
58
65
69
65
55
47
32
8
-3
-2
6
20
42
70
80
78
60
39
25
18
30
38
50
55
53
51
69
98
127
155
176
185
170
150
115
75
38
13
-6
-20
-9
14
39
57
58
38
7
-10
-23
-37
-50
-60
-59
-33
11
53
71
88
97
104
105
98
87
66
46
23
-6
-7
23
59
90
99
99
79
53
33
17
-2
-20
-40
-69
-87
-92
-86
-70
-42
-18
0
19
29
21
1
0
6
12
2
-20
-47
-70
-68
-50
-29
-12
-9
-23
-35
-26
-14
-5
-12
-27
-54
-69
-67
-57
-34
-5
24
39
60
70
67
35
-1
-33
-67
-82
-91
-99
-109
-113
-95
-69
-42
-30
-34
-51
-69
-67
-72
-78
-93
-112
-115
-92
-59
-35
-20
-10
1
5
28
54
70
64
36
-2
-32
-25
0
26
35
28
15
7
19
28
16
-19
-61
-98
-121
-110
-90
-62
-31
-4
16
34
48
51
42
23
-1
-33
-60
-74
-86
-97
-99
-76
-50
-6
42
80
95
83
60
29
7
-9
-25
-34
-24
-7
-7
-1
13
27
37
39
24
1
-19
-18
4
27
36
12
-19
-38
-21
9
24
38
38
43
55
71
80
59
36
0
-33
-50
-43
-27
-10
3
6
-2
0
17
27
36
27
2
-14
-22
-16
-30
-40
-46
-33
-16
8
26
22
10
3
8
19
34
34
14
-3
-10
-7
0
13
21
24
36
58
81
85
83
85
91
103
106
96
69
48
26
13
6
18
25
29
43
56
71
83
85
66
40
21
4
-8
-18
-14
-19
-16
-17
-17
-12
3
25
35
42
45
46
38
26
15
-5
-15
-24
-37
-52
-58
-49
-47
-43
-39
-24
-12
-1
0
-20
-33
-41
-45
-56
-67
-86
-105
-108
-93
-62
-44
-25
-30
-34
-36
-25
-25
-37
-52
-62
-60
-53
-45
-43
-44
-33
-31
-29
-26
-10
0
11
12
-4
-27
-35
-27
-18
-14
-17
-21
-11
7
28
28
20
7
-2
-22
-18
2
7
4
-11
-24
-29
-27
-28
-47
-59
-56
-53
-44
-27
-8
11
21
37
49
49
48
30
16
5
-6
-20
-40
-42
-45
-40
-30
-25
-31
-41
-40
-48
-55
-61
-62
-59
-64
-68
-66
-55
-39
-27
-34
-34
-21
-8
-13
-25
-19
-15
3
14
14
-4
-19
-26
-29
-24
-15
-9
-10
-11
-2
7
15
20
13
-1
-10
-19
-20
-16
-13
-21
-39
-43
-44
-37
-28
-11
-8
-2
18
41
50
45
40
32
26
30
24
20
11
7
3
8
23
38
44
41
47
53
59
65
59
48
43
58
74
94
105
101
80
58
36
14
9
11
11
-6
-20
-2
25
65
91
100
90
79
72
72
81
92
88
72
57
46
39
38
40
48
64
88
94
79
53
31
19
24
43
52
50
36
29
28
40
60
64
49
26
6
1
16
47
56
36
6
-1
22
65
103
106
72
32
13
13
29
42
45
32
14
3
-10
-7
-5
-2
-12
-20
-27
-26
-18
-12
-13
-26
-29
-39
-59
-66
-54
-43
-43
-40
-47
-46
-33
-13
10
18
30
34
34
38
45
43
32
14
-11
-33
-38
-25
-14
-15
-27
-50
-72
-80
-65
-53
-42
-36
-34
-38
-36
-30
-31
-36
-50
-63
-82
-83
-71
-69
-64
-71
-76
-70
-43
-18
-10
-9
-10
-11
-13
-9
-9
-7
-12
-22
-25
-18
9
19
15
5
1
8
11
17
18
6
3
-1
1
3
7
3
-3
-9
2
6
9
0
-14
-24
-17
-5
-1
-1
0
8
8
8
15
28
49
68
69
59
39
21
-13
-31
-46
-46
-46
-32
-22
-24
-15
3
24
32
30
16
9
20
52
78
82
75
62
49
35
20
3
-1
6
13
12
4
10
18
27
52
74
72
44
17
-5
0
13
21
21
22
27
31
46
67
86
89
82
65
38
19
10
14
13
12
15
3
2
9
20
30
43
53
42
25
10
-6
-19
-28
-39
-55
-63
-61
-46
-21
20
44
59
66
69
54
21
-15
-38
-49
-47
-40
-34
-33
-15
7
39
68
93
98
96
94
83
62
33
5
-18
-26
-16
-12
-9
-4
14
30
46
62
66
63
49
37
-1
-33
-61
-77
-83
-66
-40
-18
1
8
13
-2
-18
-40
-58
-66
-60
-46
-45
-36
-30
-8
24
61
83
78
56
18
-21
-49
-66
-73
-76
-58
-47
-43
-41
-28
-11
13
39
57
48
28
3
-34
-63
-85
-100
-115
-129
-127
-113
-72
-26
3
15
17
29
21
11
-14
-41
-65
-70
-58
-49
-31
-14
-7
-7
4
20
31
28
20
1
-6
11
26
31
27
17
12
18
43
66
77
60
31
1
-28
-40
-53
-59
-51
-25
2
25
47
56
58
56
63
54
37
13
-7
-14
-10
-2
-8
-12
-17
-15
-4
7
24
17
3
-7
-10
-11
9
38
61
78
79
72
59
57
64
60
48
36
15
-6
-1
8
26
38
32
33
34
41
42
30
16
13
6
-2
-10
-23
-31
-23
-1
19
17
7
-17
-32
-37
-31
-28
-21
-14
-14
-25
-28
-11
8
77
