# Supplementary material for: Electroencephalography (EEG) based epilepsy diagnosis via multiple feature space fusion using shared hidden space-driven multi-view learning
Source: PeerJ Comput Sci. 2024 Mar 7;10:e1874. doi: 10.7717/peerj-cs.1874 (PMC10936759; doi:10.7717/peerj-cs.1874)
Supplement: Supplemental Information 2 [file peerj-cs-10-1874-s002.zip › A/Z002.txt]

-56
-50
-64
-91
-135
-140
-134
-114
-115
-126
-138
-143
-126
-91
-57
-62
-91
-125
-153
-154
-147
-136
-143
-147
-153
-171
-187
-175
-141
-96
-47
-40
-55
-74
-79
-89
-94
-107
-124
-134
-133
-108
-74
-59
-52
-78
-90
-99
-106
-119
-139
-150
-152
-130
-97
-51
-32
-25
-6
9
21
16
16
1
-24
-52
-85
-100
-102
-78
-44
-24
-9
4
5
-10
-17
-15
-9
-11
-15
-37
-56
-57
-55
-51
-56
-65
-78
-77
-60
-47
-43
-33
-20
8
8
17
15
2
-12
-20
-24
-22
-24
-40
-64
-63
-54
-41
-44
-30
-9
-3
0
-6
-21
-34
-50
-63
-89
-101
-107
-93
-51
11
50
65
42
12
-27
-59
-62
-62
-64
-67
-66
-65
-60
-58
-57
-77
-105
-125
-145
-134
-126
-100
-100
-100
-94
-76
-59
-29
-22
-21
-11
-18
-22
-36
-20
-7
17
33
3
-35
-83
-94
-78
-72
-68
-85
-99
-111
-88
-84
-91
-96
-91
-78
-75
-70
-77
-69
-66
-52
-69
-59
-57
-48
-43
-40
-51
-67
-82
-79
-91
-99
-111
-97
-70
-38
-38
-72
-120
-154
-173
-129
-91
-71
-60
-44
-22
2
-3
-13
-14
-24
-47
-58
-70
-68
-63
-60
-64
-71
-77
-85
-89
-88
-94
-96
-106
-98
-89
-84
-84
-96
-117
-119
-114
-104
-87
-62
-61
-64
-74
-96
-97
-87
-37
-7
-8
-35
-58
-81
-74
-58
-43
-43
-47
-39
-38
-53
-63
-79
-92
-90
-97
-117
-143
-163
-170
-164
-147
-127
-109
-99
-90
-70
-67
-53
-59
-70
-82
-85
-87
-93
-89
-86
-76
-73
-80
-105
-126
-123
-109
-74
-59
-51
-65
-84
-91
-88
-69
-41
0
11
51
86
98
69
17
-22
-43
-59
-50
-46
-29
-37
-40
-60
-49
-42
-30
-28
-33
-25
-31
-24
-22
-36
-58
-63
-73
-67
-54
-26
10
30
28
16
2
-11
-17
-24
-31
-24
-23
-25
-14
-11
-7
-17
-27
-42
-61
-59
-46
-31
-29
-36
-58
-80
-104
-125
-134
-128
-105
-94
-93
-106
-100
-92
-75
-57
-50
-66
-74
-75
-74
-60
-41
-40
-66
-95
-114
-126
-117
-102
-86
-52
-26
-9
-28
-55
-84
-80
-59
-37
-15
-10
-7
-15
-29
-51
-56
-61
-83
-92
-99
-98
-100
-92
-81
-71
-51
-43
-46
-64
-79
-80
-69
-45
-22
-10
-18
-6
4
26
40
33
7
-34
-59
-90
-94
-85
-56
-36
-15
-11
-11
3
33
89
106
92
28
-45
-109
-135
-125
-105
-59
-15
18
30
23
7
-14
-22
-17
-12
-7
-8
-19
-47
-61
-57
-46
-47
-35
-17
1
16
12
-3
-39
-33
-36
-49
-89
-119
-109
-67
-19
4
4
3
13
20
23
15
-9
-47
-76
-101
-105
-104
-100
-88
-60
-12
32
30
7
-44
-84
-119
-136
-115
-90
-59
-32
-21
-16
-10
-14
-40
-67
-80
-85
-83
-78
-64
-66
-74
-93
-110
-122
-120
-111
-118
-125
-123
-106
-82
-38
-14
6
4
6
-14
-44
-69
-109
-138
-143
-120
-94
-76
-69
-70
-57
-48
-31
-52
-78
-108
-124
-125
-111
-96
-90
-90
-90
-92
-80
-59
-35
-35
-27
-47
-67
-97
-91
-76
-68
-76
-86
-92
-89
-68
-43
-23
-24
-39
-63
-63
-69
-74
-77
-84
-62
-38
-31
-32
-66
-89
-93
-63
-26
-9
2
-5
-25
-56
-84
-111
-128
-120
-89
-45
-2
22
23
-8
-47
-84
-123
-145
-150
-136
-111
-59
-17
10
21
26
20
17
13
-6
-27
-45
-48
-55
-52
-55
-51
-45
-32
-22
-29
-47
-53
-45
-34
-38
-38
-77
-94
-103
-100
-86
-83
-85
-101
-98
-87
-62
-44
-24
-10
8
21
25
26
7
-10
-35
-70
-79
-87
-93
-102
-97
-84
-48
-13
28
36
20
-1
-28
-45
-45
-36
-37
-26
-18
-13
-9
2
9
3
9
11
18
20
12
2
-32
-60
-91
-129
-162
-173
-155
-125
-93
-60
-42
-25
-12
10
16
12
-3
-23
-29
-17
-4
-7
-29
-49
-64
-64
-37
-26
-18
-21
-3
20
35
26
-7
-21
-28
0
17
22
22
7
-21
-45
-61
-85
-105
-126
-128
-120
-111
-100
-115
-112
-101
-89
-81
-67
-46
-36
-48
-75
-113
-155
-187
-195
-188
-162
-140
-141
-162
-188
-195
-166
-117
-83
-80
-106
-121
-121
-127
-134
-141
-141
-130
-108
-98
-98
-80
-49
-22
-19
-42
-86
-120
-131
-113
-92
-57
-32
-6
-2
-10
-14
-9
-7
0
7
13
13
15
-10
-24
-25
-24
-16
-17
-14
-5
14
26
15
-8
-41
-42
-48
-39
-32
-43
-44
-48
-46
-51
-60
-79
-89
-97
-89
-79
-69
-69
-70
-83
-84
-69
-60
-65
-77
-74
-71
-66
-68
-67
-61
-43
-26
-22
-21
-16
-18
-21
-36
-51
-68
-78
-80
-88
-86
-84
-79
-81
-68
-42
-15
-17
-24
-29
-19
-13
-29
-53
-73
-70
-48
-32
-20
-4
-12
-39
-72
-86
-105
-108
-119
-109
-89
-41
-21
-30
-59
-74
-71
-64
-55
-41
-50
-32
-25
-23
-25
-19
-7
3
10
1
-23
-59
-72
-66
-44
-38
-40
-48
-58
-53
-48
-63
-76
-85
-96
-91
-94
-97
-107
-108
-96
-93
-71
-62
-36
-25
-26
-42
-67
-78
-69
-59
-58
-49
-26
-9
0
-6
-21
-23
-26
-34
-46
-55
-39
-30
-34
-34
-37
-46
-57
-76
-98
-112
-91
-64
-39
-26
-18
-17
-21
0
15
18
6
-16
-20
-23
-20
-36
-47
-49
-33
-35
-48
-63
-69
-63
-37
-20
-28
-59
-109
-149
-158
-136
-92
-60
-35
-29
-31
-45
-30
-7
0
3
-15
-34
-77
-100
-119
-114
-86
-44
-10
-3
-7
-6
5
13
2
-40
-73
-83
-87
-94
-108
-118
-118
-115
-104
-106
-103
-78
-39
8
19
19
-4
-34
-47
-55
-72
-109
-147
-175
-161
-120
-91
-88
-100
-101
-90
-80
-80
-83
-91
-95
-86
-100
-113
-129
-115
-99
-79
-72
-92
-112
-112
-91
-53
-21
-21
-42
-69
-75
-61
-68
-85
-107
-117
-106
-78
-71
-61
-67
-45
-32
-40
-49
-84
-98
-96
-75
-52
-42
-24
-10
-15
-11
-17
-14
-12
17
50
76
69
34
-8
-56
-75
-76
-61
-38
-13
-7
2
-6
-14
-44
-72
-100
-122
-117
-94
-74
-67
-60
-52
-63
-71
-75
-68
-44
-27
-1
9
10
8
-5
-28
-38
-28
-20
-13
-26
-61
-80
-79
-57
-24
8
26
26
-3
-37
-85
-116
-130
-112
-92
-66
-44
-27
-25
-23
-15
-1
18
47
54
49
35
27
5
-18
-44
-67
-91
-99
-104
-105
-110
-113
-105
-94
-64
-42
-55
-78
-99
-97
-83
-61
-58
-56
-54
-52
-40
-27
-15
-16
-33
-44
-56
-54
-71
-60
-39
-5
19
5
-18
-42
-33
-18
-15
-22
-29
-35
-40
-45
-70
-95
-96
-87
-77
-82
-70
-74
-59
-43
-29
-31
-29
-19
-12
-17
-32
-39
-47
-37
-32
-36
-57
-73
-85
-94
-99
-94
-96
-104
-103
-92
-75
-69
-69
-53
-37
-14
-10
-39
-78
-102
-98
-80
-54
-40
-35
-39
-32
-13
7
34
41
33
6
-15
-30
-47
-53
-65
-64
-68
-85
-98
-109
-82
-57
-38
-40
-36
-31
-13
11
19
9
-20
-48
-71
-71
-57
-32
-13
6
29
27
25
10
-7
-36
-47
-37
-36
-22
-32
-38
-55
-61
-64
-72
-67
-53
-25
-10
-4
-23
-55
-93
-102
-106
-101
-69
-45
-42
-57
-64
-77
-80
-77
-78
-56
-34
-5
10
5
-5
-44
-75
-99
-110
-104
-103
-94
-105
-108
-110
-99
-89
-82
-76
-80
-90
-106
-106
-108
-87
-60
-37
-26
-15
-6
-14
-23
-34
-41
-54
-82
-107
-126
-124
-108
-84
-68
-61
-56
-63
-62
-33
1
28
45
37
48
62
80
66
23
-11
-39
-44
-42
-45
-48
-42
-6
29
57
64
48
19
-12
-30
-35
-35
-36
-39
-51
-57
-60
-69
-80
-83
-81
-78
-87
-83
-69
-48
-19
6
16
7
-34
-88
-141
-155
-143
-124
-99
-70
-39
-28
-29
-50
-76
-77
-61
-48
-54
-74
-76
-88
-109
-132
-160
-175
-161
-136
-117
-111
-110
-95
-80
-47
-24
-20
-43
-87
-120
-135
-117
-111
-115
-121
-117
-95
-65
-25
-4
-12
-20
-27
-14
-3
3
-19
-46
-86
-82
-88
-78
-48
-11
25
44
47
32
15
6
4
-7
-18
-30
-37
-41
-45
-42
-30
-16
-9
-24
-31
-33
-27
-37
-41
-42
-42
-28
-16
-15
-24
-36
-39
-40
-21
-1
17
-2
-33
-86
-121
-126
-109
-78
-54
-42
-57
-70
-91
-90
-80
-53
-18
11
15
10
1
-16
-47
-78
-111
-138
-155
-152
-149
-120
-76
-43
-29
-36
-44
-53
-60
-52
-47
-42
-44
-44
-46
-51
-50
-56
-65
-72
-73
-74
-59
-56
-47
-64
-72
-102
-124
-127
-110
-94
-88
-77
-70
-48
-24
-10
-19
-34
-62
-77
-85
-83
-87
-90
-98
-79
-51
-16
6
-2
-45
-82
-89
-85
-88
-98
-98
-70
-22
33
72
87
75
51
3
-41
-72
-93
-94
-81
-39
12
74
118
129
102
51
-10
-83
-137
-142
-124
-83
-60
-45
-29
-15
3
-1
-35
-75
-127
-170
-192
-193
-170
-146
-103
-62
-21
-1
-1
-22
-42
-48
-44
-29
-17
-6
-3
-4
-12
-33
-48
-45
-13
-5
-11
-33
-57
-80
-103
-111
-115
-113
-106
-100
-81
-47
-9
-13
-12
-35
-37
-43
-40
-23
-8
-4
2
-15
-38
-50
-54
-56
-64
-75
-87
-86
-70
-59
-67
-87
-109
-120
-123
-111
-96
-95
-81
-70
-53
-51
-54
-68
-78
-79
-74
-74
-80
-72
-55
-32
-27
-29
-51
-74
-68
-65
-33
-19
-24
-51
-82
-92
-81
-65
-35
-11
-12
-11
-130
-123
-85
-45
-26
-27
-40
-45
-54
-57
-58
-63
-72
-90
-95
-98
-100
-97
-101
-117
-120
-109
-90
-52
-21
-11
-23
-32
-48
-64
-87
-107
-131
-156
-157
-126
-71
-15
20
27
24
26
20
8
5
17
11
-4
-27
-59
-62
-58
-36
-34
-31
-32
-27
-19
-20
-16
-34
-40
-60
-71
-81
-97
-95
-88
-66
-44
-20
-5
-4
-14
-45
-37
-4
31
34
11
-36
-61
-60
-49
-44
-60
-72
-79
-73
-54
-37
-22
-22
-22
-18
-17
-9
-12
-33
-85
-109
-122
-107
-83
-62
-58
-72
-79
-79
-68
-46
-30
-13
-16
-15
-12
-5
-15
-32
-88
-123
-148
-150
-148
-134
-112
-91
-53
-17
10
12
-3
-32
-72
-94
-112
-121
-124
-115
-85
-61
-37
-6
33
55
61
45
18
-16
-47
-55
-47
-24
-21
-32
-43
-59
-68
-83
-67
-64
-50
-42
-28
-29
-53
-80
-120
-135
-123
-103
-101
-112
-107
-91
-77
-69
-60
-61
-56
-52
-62
-81
-107
-129
-141
-140
-125
-120
-112
-97
-59
-23
2
18
8
-17
-39
-44
-41
-31
-31
-49
-88
-111
-114
-90
-47
-18
5
-8
-27
-50
-72
-68
-50
-43
-54
-81
-101
-112
-101
-95
-86
-98
-94
-97
-99
-104
-109
-110
-98
-81
-63
-59
-44
-35
-26
-26
-13
-8
-13
-27
-27
-27
-11
0
5
10
13
18
4
-4
-16
-21
-10
11
34
32
9
-3
-6
-4
-15
-47
-82
-98
-89
-67
-46
-22
-6
-18
-32
-57
-64
-74
-74
-73
-65
-45
-31
-17
-19
-26
-45
-75
-92
-97
-89
-68
-45
-28
-27
-28
-16
-18
-25
-40
-54
-53
-53
-38
-27
0
28
40
22
-25
-72
-117
-109
-77
-28
-5
18
21
10
5
-6
-6
-12
-20
-9
-3
1
-6
-21
-41
-37
-34
-37
-22
-10
3
-8
-21
-40
-48
-44
-33
-2
20
47
65
78
84
74
39
-6
-21
-9
13
43
71
85
88
90
81
68
45
18
-27
-75
-94
-98
-57
-9
12
11
6
6
12
-1
-24
-23
-19
-7
-7
-34
-45
-55
-49
-52
-47
-43
-31
-28
-32
-32
-59
-72
-82
-88
-93
-84
-74
-77
-77
-82
-87
-113
-121
-112
-91
-73
-69
-70
-76
-84
-107
-141
-172
-189
-180
-151
-120
-94
-84
-83
-93
-127
-155
-169
-162
-152
-146
-136
-118
-73
-22
-12
-57
-96
-124
-129
-129
-127
-130
-139
-151
-162
-158
-147
-128
-115
-109
-102
-85
-75
-59
-43
-38
-36
-33
-36
-40
-34
-17
3
14
13
25
24
26
16
-25
-69
-104
-127
-113
-98
-78
-71
-78
-77
-90
-98
-91
-78
-62
-56
-60
-70
-93
-120
-127
-118
-88
-46
-31
-25
-41
-42
-42
-33
-31
-30
-35
-32
-34
-51
-71
-82
-87
-51
-24
8
1
-14
-27
-20
-46
-84
-131
-160
-141
-95
-42
-17
-2
9
-2
-10
-27
-32
-21
0
12
15
13
12
15
0
5
-1
-1
-1
0
8
9
17
-8
-42
-76
-87
-82
-71
-46
-47
-51
-54
-36
3
36
53
27
-7
-31
-29
-13
12
36
55
56
40
21
-11
-20
-22
-15
-15
-16
-22
-47
-67
-75
-63
-41
-21
-8
-7
-15
-11
-19
-15
-10
-11
-35
-66
-79
-76
-50
-30
-24
-30
-60
-71
-58
-48
-29
-36
-58
-64
-59
-37
-35
-31
-33
-38
-27
-17
-5
-18
-25
-39
-57
-85
-120
-160
-173
-149
-103
-60
-30
-13
-24
-44
-73
-84
-67
-42
-17
-37
-77
-124
-150
-155
-132
-93
-65
-45
-44
-48
-64
-72
-82
-99
-95
-90
-87
-97
-105
-99
-77
-45
-10
5
6
-3
-19
-46
-86
-120
-135
-132
-102
-79
-59
-44
-16
-13
-28
-41
-74
-98
-117
-133
-143
-147
-124
-105
-88
-94
-90
-95
-79
-61
-55
-65
-71
-67
-68
-62
-60
-61
-51
-45
-49
-63
-73
-72
-56
-27
6
33
42
34
26
2
-35
-85
-145
-195
-201
-167
-113
-82
-61
-52
-47
-41
-44
-54
-77
-80
-78
-77
-75
-77
-70
-49
-23
2
18
15
1
-14
-28
-30
-45
-47
-45
-31
-20
-22
-21
-23
-7
8
22
13
1
-14
-17
-7
-1
11
2
5
25
59
78
77
60
34
28
22
9
-19
-46
-56
-60
-59
-41
-30
-31
-21
-7
-3
-2
-19
-36
-49
-39
-39
-51
-66
-79
-74
-62
-44
-47
-51
-51
-50
-56
-56
-51
-41
-44
-44
-52
-59
-60
-53
-59
-77
-116
-156
-179
-167
-139
-92
-50
-8
24
40
43
47
20
-16
-45
-40
-35
-23
-29
-31
-29
-8
13
23
25
25
31
27
21
-3
-33
-67
-92
-107
-123
-135
-139
-138
-104
-53
9
74
142
169
159
108
45
-18
-84
-97
-116
-107
-109
-102
-90
-78
-60
-50
-38
-29
-16
-20
-33
-50
-94
-124
-150
-138
-123
-110
-81
-71
-58
-52
-53
-67
-78
-91
-86
-70
-50
-37
-44
-47
-46
-46
-37
-25
-2
-15
-25
-37
-32
-25
-29
-55
-103
-152
-167
-163
-131
-78
-34
-12
-22
-47
-75
-91
-88
-87
-86
-85
-81
-70
-70
-55
-52
-64
-72
-83
-87
-85
-70
-58
-47
-43
-37
-37
-54
-59
-74
-82
-84
-81
-73
-60
-49
-43
-51
-59
-55
-65
-55
-55
-64
-84
-107
-107
-91
-68
-57
-54
-60
-65
-64
-70
-66
-61
-56
-67
-64
-73
-77
-77
-72
-59
-47
-44
-51
-80
-111
-135
-137
-133
-108
-95
-88
-75
-57
-26
-23
-15
-37
-46
-38
-24
-18
-41
-61
-84
-101
-116
-122
-121
-113
-84
-70
-53
-53
-49
-51
-49
-52
-52
-56
-56
-39
-35
-24
-25
-37
-55
-67
-69
-86
-92
-100
-116
-128
-138
-143
-128
-118
-108
-99
-101
-92
-89
-87
-74
-54
-50
-61
-70
-86
-80
-72
-44
-23
-6
3
4
-6
-1
0
8
8
13
8
6
-1
-7
-17
-28
-18
-18
-21
-31
-20
-24
-23
-34
-55
-58
-48
-23
-9
-6
2
0
-1
-1
6
6
-4
-6
-21
-34
-58
-67
-73
-64
-49
-35
-22
-18
-19
-46
-64
-72
-67
-45
-28
-18
-10
-11
-24
-38
-62
-54
-51
-48
-37
-27
-11
-6
-12
-29
-58
-74
-75
-79
-84
-91
-92
-94
-82
-71
-65
-67
-55
-43
-25
-27
-38
-66
-78
-80
-62
-36
-9
5
-5
-4
15
26
26
6
-14
-38
-43
-28
-16
-5
-6
-13
-40
-80
-110
-127
-128
-110
-83
-74
-57
-58
-63
-73
-87
-93
-105
-97
-83
-68
-68
-75
-93
-111
-131
-129
-113
-91
-74
-76
-72
-74
-55
-49
-38
-27
-39
-58
-89
-100
-97
-91
-63
-42
-27
-8
-17
-47
-66
-84
-87
-74
-58
-31
-24
-22
-38
-59
-80
-93
-66
-44
-12
0
-9
-27
-51
-76
-106
-127
-135
-134
-115
-85
-62
-48
-49
-51
-46
-49
-42
-36
-26
-1
20
17
-3
-18
-36
-44
-62
-73
-78
-79
-73
-61
-32
-3
31
29
19
7
-14
-51
-107
-149
-188
-204
-180
-148
-105
-71
-21
-9
7
-10
-47
-81
-93
-79
-59
-33
-16
-6
-15
-25
-22
-32
-45
-66
-96
-151
-192
-235
-254
-246
-207
-166
-132
-99
-92
-97
-108
-108
-99
-101
-96
-98
-91
-73
-42
-24
-27
-31
-50
-61
-74
-98
-130
-156
-150
-123
-101
-90
-79
-54
-42
-26
-36
-40
-33
-2
15
-7
-34
-62
-70
-56
-25
-7
-1
-8
-45
-73
-103
-119
-135
-116
-84
-39
-7
-11
-21
-65
-100
-98
-75
-60
-37
-53
-58
-63
-71
-84
-95
-92
-92
-91
-77
-52
-22
-12
-11
-11
-24
-34
-18
-32
-33
-48
-75
-93
-88
-49
-4
16
14
-29
-78
-115
-105
-86
-57
-53
-45
-48
-19
1
9
7
-1
-12
-29
-40
-53
-43
-38
-41
-64
-97
-109
-106
-97
-86
-84
-79
-67
-53
-38
-45
-62
-74
-85
-98
-91
-61
-24
1
14
5
-30
-32
-33
-28
-31
-53
-65
-81
-74
-65
-55
-41
-33
-30
-44
-59
-74
-85
-93
-101
-115
-119
-130
-145
-158
-157
-149
-152
-153
-143
-125
-106
-92
-79
-81
-88
-102
-103
-110
-95
-71
-60
-36
-17
3
15
13
8
-12
-23
-42
-84
-125
-155
-167
-153
-128
-84
-37
-9
17
19
0
-33
-67
-78
-88
-92
-113
-133
-129
-109
-86
-76
-77
-96
-108
-90
-37
3
15
-17
-54
-78
-80
-41
-16
1
7
0
-1
10
33
43
58
68
82
84
71
41
-11
-44
-58
-51
-38
-31
-23
-39
-42
-27
8
39
69
79
65
45
2
-18
-40
-25
-22
-25
-28
-32
-25
-24
-20
-19
-24
-25
-25
-15
-3
8
-6
-41
-77
-71
-44
-19
-17
-39
-62
-60
-42
-31
-36
-59
-89
-116
-113
-89
-76
-78
-97
-110
-115
-107
-75
-59
-44
-27
-31
-36
-31
-2
19
16
-8
-54
-88
-103
-99
-93
-83
-78
-71
-77
-74
-52
-45
-32
-32
-48
-65
-77
-83
-89
-76
-66
-47
-13
33
67
76
53
25
-7
-41
-69
-90
-94
-86
-78
-75
-75
-61
-40
-30
-27
-36
-48
-29
-6
13
-1
-34
-56
-62
-26
18
41
21
-36
-90
-139
-143
-119
-79
-39
-4
27
40
52
52
34
-1
-30
-49
-68
-95
-123
-144
-147
-114
-67
-36
-22
-5
29
53
84
86
80
47
7
-53
-94
-106
-90
-67
-47
-55
-79
-113
-122
-110
-75
-48
-47
-54
-70
-55
-31
-18
-13
-24
-61
-68
-58
-29
1
7
-4
-35
-69
-80
-100
-108
-114
-99
-77
-51
-27
-17
-4
-1
-7
-12
-25
-29
-40
-60
-73
-78
-89
-88
-89
-88
-105
-112
-109
-106
-86
-60
-52
-58
-60
-47
-25
-15
-17
-30
-50
-58
-63
-62
-55
-46
-45
-66
-59
-70
-80
-91
-93
-87
-70
-50
-39
-41
-43
-38
-30
-18
3
9
0
-28
-45
-62
-75
-77
-79
-70
-54
-46
-58
-77
-82
-67
-60
-53
-57
-79
-93
-90
-67
-50
-36
-40
-49
-56
-34
-18
0
19
38
53
53
40
23
0
-17
-46
-67
-69
-54
-28
-1
30
45
41
20
1
-14
-25
-44
-56
-73
-60
-50
-50
-45
-34
-13
-9
-26
-47
-67
-78
-60
-50
-56
-58
-61
-57
-51
-40
-50
-69
-99
-123
-144
-156
-166
-182
-200
-211
-205
-183
-156
-129
-120
-111
-89
-76
-74
-77
-87
-88
-67
-37
-10
-14
-30
-63
-85
-103
-106
-87
-78
-72
-64
-70
-80
-72
-62
-49
-28
-24
-35
-55
-63
-72
-67
-61
-56
-60
-53
-39
-24
-18
-14
1
6
-1
-15
-44
-65
-76
-70
-72
-58
-51
-29
-25
-19
-16
-31
-52
-67
-77
-78
-68
-59
-63
-90
-105
-103
-73
-29
6
13
20
24
32
10
-21
-78
-126
-150
-136
-113
-75
-34
-5
0
-22
-50
-85
-117
-112
-115
-86
-44
3
47
79
85
55
0
-55
-91
-119
-121
-106
-90
-83
-72
-54
-29
-7
10
13
0
-29
-55
-92
-113
-115
-113
-102
-92
-89
-94
-92
-72
-32
7
28
36
29
6
-23
-44
-48
-23
-1
8
18
19
4
-41
-84
-115
-126
-116
-91
-70
-44
-30
-32
-55
-74
-75
-62
-51
-28
-15
2
10
6
-21
-66
-111
-144
-151
-143
-115
-107
-102
-86
-69
-41
-19
6
20
27
17
-7
-53
-115
-180
-235
-242
-220
-179
-153
-120
-94
-75
-67
-58
-45
-29
-9
-8
-25
-32
-25
-11
-3
-7
-32
-55
-71
-74
-74
-100
-116
-135
-138
-116
-78
-49
-31
-26
-30
-26
-21
-17
-10
-10
-1
-16
-13
-19
3
14
30
39
37
24
18
26
22
18
0
-15
-24
-29
-35
-49
-64
-68
-59
-41
-29
-24
-37
-46
-45
-45
-51
-52
-54
-59
-47
-27
-4
-7
-8
-16
-6
-1
4
5
-9
-9
-19
-22
-38
-53
-59
-71
-70
-83
-91
-82
-50
-13
22
51
58
48
27
17
13
4
5
-4
-15
-29
-40
-55
-63
-63
-78
-76
-81
-73
-74
-63
-45
-14
-18
-35
-58
-87
-95
-86
-67
-44
-33
-33
-44
-21
17
53
47
33
6
-20
-34
-39
-34
-30
-3
1
12
10
11
10
0
-7
-10
-24
-23
-33
-41
-59
-76
-85
-94
-91
-84
-76
-62
-39
-22
-14
-21
-23
-27
-39
-44
-55
-74
-95
-103
-102
-75
-28
15
27
7
-13
-45
-56
-83
-110
-138
-145
-115
-76
-29
-3
11
-6
-16
-27
-28
-32
-43
-69
-91
-96
-94
-93
-79
-62
-44
-26
-10
-13
-29
-55
-53
-39
-16
13
16
12
0
-11
-28
-34
-36
-39
-35
-37
-3
6
18
-1
-13
-28
-36
-38
-51
-53
-45
-31
-20
-17
-11
-10
-5
-17
-48
-85
-100
-83
-74
-62
-64
-65
-67
-56
-42
-38
-57
-85
-127
-157
-170
-156
-146
-134
-138
-136
-144
-141
-146
-141
-117
-67
-20
5
17
-5
-31
-75
-119
-160
-201
-214
-220
-206
-187
-162
-139
-118
-77
-49
-37
-43
-63
-82
-114
-138
-159
-172
-180
-173
-162
-82
