# Supplementary material for: Electroencephalography (EEG) based epilepsy diagnosis via multiple feature space fusion using shared hidden space-driven multi-view learning
Source: PeerJ Comput Sci. 2024 Mar 7;10:e1874. doi: 10.7717/peerj-cs.1874 (PMC10936759; doi:10.7717/peerj-cs.1874)
Supplement: Supplemental Information 2 [file peerj-cs-10-1874-s002.zip › A/Z003.txt]

-37
-22
-17
-24
-31
-20
-5
14
31
31
20
2
0
2
12
23
20
18
17
34
43
47
30
5
-28
-27
-19
-24
-27
-35
-40
-42
-46
-41
-33
-14
3
8
-3
-10
-25
-38
-48
-55
-66
-85
-76
-60
-36
-19
-14
-7
-10
-10
-16
-13
1
22
29
17
7
-7
-6
8
37
58
61
51
28
8
4
14
19
37
63
81
86
76
57
29
22
35
59
68
60
40
15
-2
5
24
32
32
30
18
13
11
14
22
17
-15
-55
-79
-69
-24
16
59
84
88
88
87
71
40
14
3
16
28
26
10
-15
-15
-12
-6
3
11
26
21
18
17
23
20
10
-3
-14
-25
-13
-16
-24
-22
10
43
78
97
97
80
48
22
0
5
10
23
29
29
34
20
28
39
60
67
74
67
49
29
20
20
29
45
53
59
58
59
48
36
55
65
84
86
105
126
123
119
88
52
16
-19
-31
-41
-10
14
36
48
40
31
30
28
25
3
-20
-41
-71
-80
-88
-80
-58
-16
28
53
57
40
11
-31
-67
-82
-84
-64
-41
-24
-16
-1
18
22
16
18
12
-2
-20
-41
-63
-70
-67
-47
-35
-5
-1
7
4
21
32
31
34
23
16
6
3
-9
-13
-8
6
9
11
17
11
-2
-25
-47
-53
-41
1
27
43
52
45
24
12
5
10
17
18
9
-1
-10
4
21
40
52
59
63
80
81
76
57
42
29
1
-17
-37
-39
-39
-26
-17
-7
15
34
46
55
65
58
32
3
-19
-36
-34
-5
33
50
65
47
22
-2
-14
-9
10
36
52
50
42
46
56
73
92
98
91
83
85
82
83
77
70
64
53
48
30
25
13
0
-10
-5
10
-1
-24
-60
-79
-80
-67
-34
-11
15
31
36
26
21
12
-12
-16
-23
-13
1
25
41
49
50
57
64
57
54
47
44
46
42
33
15
23
45
57
70
79
75
79
83
83
75
54
33
7
7
25
65
105
136
153
137
123
115
117
101
75
48
15
6
13
26
34
47
60
74
83
93
97
90
83
61
33
-7
-27
-28
-18
11
27
31
27
23
13
6
2
-7
-24
-34
-47
-50
-43
-15
10
20
20
17
1
-15
-23
-30
-38
-50
-58
-74
-71
-55
-38
-40
-43
-55
-63
-58
-45
-35
-31
-36
-30
-36
-37
-29
-19
-13
0
14
14
25
33
38
38
37
43
35
22
12
6
1
-1
-12
-18
-16
3
26
32
34
29
34
40
59
70
86
91
59
3
-58
-94
-102
-69
-21
21
42
43
40
33
31
28
24
10
-5
1
5
35
56
73
76
73
67
50
37
26
11
1
0
4
2
8
20
37
42
50
52
39
33
20
2
-16
-26
-28
-21
-18
2
1
-14
-38
-60
-66
-60
-47
-40
-29
-7
8
18
18
22
1
-32
-58
-83
-83
-72
-53
-33
-11
8
19
18
7
5
-13
-19
-22
-23
-33
-40
-41
-37
-32
-20
-19
-26
-26
-26
-26
-24
-13
-9
-11
-12
-2
12
28
40
44
36
38
40
38
32
27
27
31
50
67
75
73
58
28
-6
-17
-29
-34
-54
-60
-57
-46
-29
-27
-33
-36
-37
-45
-50
-54
-66
-82
-91
-83
-67
-34
-3
22
37
44
50
45
46
48
54
58
68
79
78
90
102
115
113
110
88
58
29
13
-10
-45
-66
-74
-62
-26
13
51
71
87
94
97
104
104
89
46
10
-16
-25
-12
14
46
63
76
76
72
70
63
60
49
48
35
16
-8
-21
-31
-24
-10
7
17
22
21
15
12
2
-17
-54
-73
-77
-67
-52
-23
4
20
19
6
-17
-25
-40
-59
-91
-101
-101
-80
-68
-51
-40
-39
-18
3
10
6
-8
-28
-45
-46
-50
-46
-33
-2
27
34
32
26
23
16
11
-5
-9
-4
11
23
26
26
8
21
33
47
41
25
25
12
1
-13
-19
-3
16
53
65
68
61
42
20
14
-1
-22
-33
-15
33
55
67
57
42
23
13
-8
-25
-33
-30
-19
0
18
35
33
49
42
36
28
22
5
-25
-54
-76
-89
-83
-62
-36
-13
19
39
49
40
12
-10
-26
-25
-27
-31
-48
-54
-52
-24
25
74
94
82
52
12
-1
1
-1
-6
-11
-7
-7
8
17
34
40
45
52
52
53
46
25
-25
-57
-69
-44
-7
28
46
41
39
27
31
26
15
-10
-42
-58
-63
-71
-57
-42
-16
3
30
39
34
12
-1
-12
-25
-38
-57
-64
-49
-17
18
55
87
96
82
59
51
45
48
48
43
30
22
17
25
58
77
85
67
45
42
45
64
72
55
20
-14
-22
-15
-5
-4
-15
-37
-29
-18
-1
5
2
-10
-29
-35
-34
-26
-10
9
23
34
43
52
66
70
70
49
34
38
46
51
57
84
97
108
113
102
84
64
61
67
84
98
111
104
91
79
63
57
52
52
49
46
45
35
35
47
62
72
78
74
70
57
46
40
19
19
14
8
16
25
48
49
59
48
26
4
-14
-19
-25
-4
2
11
7
6
1
5
22
35
47
38
33
15
13
21
25
20
19
29
42
59
73
84
84
68
58
49
56
57
51
44
47
61
58
54
42
30
14
24
41
58
61
61
43
30
23
32
44
50
49
40
21
16
3
-12
-15
-13
-10
-10
-4
0
0
-4
-6
-12
12
24
6
-32
-79
-84
-75
-68
-55
-47
-39
-43
-44
-55
-60
-60
-51
-35
-15
-15
-29
-34
-22
-1
0
-12
-21
-28
-19
-6
1
9
21
19
6
-9
-10
-2
5
20
21
15
10
19
27
23
13
-6
-7
5
25
39
42
42
29
14
10
2
-12
-17
-13
10
23
35
37
38
30
35
16
-8
-32
-38
-37
-28
-21
-23
-20
-16
-6
-11
-15
-13
-1
2
-1
-1
-8
-13
-11
-13
-16
-21
-20
-34
-44
-62
-63
-61
-51
-51
-67
-87
-93
-73
-39
-9
1
-11
-33
-43
-49
-48
-37
-35
-37
-26
-7
12
22
20
15
7
16
20
10
-11
-17
-19
-19
-26
-29
-55
-57
-53
-34
-33
-42
-55
-74
-73
-48
-23
-5
-9
-10
-19
-19
-5
-1
-1
2
5
12
26
40
60
67
61
55
45
39
40
41
56
84
100
108
97
94
80
66
77
92
102
101
101
93
82
70
54
57
70
92
87
70
56
49
53
64
89
86
79
59
34
8
-10
-15
-18
-8
2
10
8
1
4
-3
-3
-2
2
7
9
9
-4
-17
-14
9
27
46
50
36
29
28
28
30
33
33
24
21
18
23
20
20
3
-26
-44
-53
-44
-39
-22
-16
-14
-15
-21
-21
-25
-19
-15
-19
-24
-18
-22
-15
-2
4
3
2
-3
-19
-18
-11
10
18
20
16
-14
-38
-51
-39
-28
-25
-27
-46
-43
-34
-26
-33
-51
-60
-66
-60
-57
-52
-53
-38
-35
-35
-39
-48
-42
-31
-8
5
15
24
42
47
37
25
23
11
10
5
2
-1
8
20
17
7
12
20
31
33
21
2
-14
-12
-12
4
37
70
100
104
93
71
48
42
51
46
39
20
0
-1
13
28
36
41
48
55
62
75
81
65
46
19
-1
-16
2
19
38
49
47
35
57
57
54
29
16
13
-7
-31
-41
-22
7
36
59
73
82
87
71
45
22
0
-5
-8
2
-7
-7
-6
-1
6
2
0
-5
26
24
-8
-67
-117
-124
-123
-115
-104
-94
-107
-113
-108
-97
-87
-69
-58
-44
-23
-11
-17
-23
-26
-26
-23
-17
-13
-16
-33
-37
-30
-10
16
15
3
-15
-24
-27
-32
-32
-52
-63
-72
-53
-38
-32
-29
-30
-32
-30
-37
-39
-39
-15
0
11
20
29
30
23
24
19
23
15
7
-14
-18
-6
12
13
13
9
16
38
65
85
75
56
40
22
19
8
5
1
14
26
41
43
30
3
-17
-19
-16
-16
-23
-27
-32
-31
-26
-18
-10
-10
1
-3
-5
-10
-17
-33
-35
-28
-19
-12
-15
-25
-42
-40
-18
10
43
53
43
22
17
39
49
56
59
68
79
81
78
58
50
51
67
79
95
97
83
66
47
41
24
2
-28
-55
-58
-44
-28
-21
6
42
89
122
125
106
72
61
43
27
18
15
17
12
6
-11
-23
-9
27
68
100
125
132
123
105
84
58
46
43
40
29
17
12
8
8
24
34
35
31
20
12
26
39
52
42
44
39
37
35
40
45
53
57
52
25
0
-5
12
41
72
80
82
75
82
86
72
61
41
18
0
-17
-39
-60
-61
-51
-7
45
87
109
120
134
142
131
116
101
87
78
80
89
89
92
97
90
94
109
136
167
179
172
151
143
147
148
137
127
123
115
91
79
64
58
65
82
78
79
77
82
86
95
79
56
30
14
30
46
73
80
77
57
44
28
22
19
4
-17
-20
-9
19
38
60
72
68
62
55
48
55
60
53
24
-6
-16
-23
-17
-2
11
28
47
52
50
43
41
46
37
35
27
30
38
52
49
34
38
46
52
39
13
-14
-28
-27
-33
-43
-43
-20
7
36
49
35
18
-1
-6
-7
-6
8
9
3
-23
-44
-56
-36
-6
16
24
22
32
30
32
31
26
16
-5
-30
-55
-72
-74
-62
-61
-38
-22
-12
-11
-6
-3
8
24
32
24
14
2
1
-1
13
29
41
53
46
31
4
-10
-34
-60
-81
-78
-69
-68
-68
-77
-78
-63
-39
-23
-22
-30
-64
-88
-103
-86
-71
-51
-44
-35
-35
-27
-23
-25
-27
-36
-45
-64
-99
-119
-135
-114
-77
-35
6
44
63
52
35
13
-2
-19
-33
-48
-69
-64
-48
-16
12
34
41
37
33
45
55
61
69
65
51
38
38
46
62
84
78
67
40
20
3
2
14
22
12
-10
-18
-12
3
28
35
39
45
56
62
71
65
49
16
-9
-6
10
39
54
65
65
74
92
108
128
146
144
132
100
64
13
-12
-16
-1
8
19
26
32
52
69
78
72
69
60
64
84
119
135
133
115
89
67
48
42
41
46
65
89
96
92
78
58
60
69
80
80
77
66
55
58
83
103
96
71
51
28
43
55
69
56
46
36
34
26
25
18
23
22
20
17
13
25
38
31
32
35
53
76
78
65
34
16
2
-7
-9
-12
-1
2
20
32
30
28
25
29
29
36
41
54
62
70
55
46
48
53
40
17
4
-12
-14
-7
-9
-14
-19
-7
3
22
38
60
69
67
62
35
20
11
4
-10
-8
-10
1
16
25
20
3
-13
-26
-52
-76
-80
-74
-61
-34
-24
-3
20
51
55
44
29
9
9
2
-4
-40
-72
-86
-88
-92
-101
-90
-90
-77
-75
-62
-51
-44
-53
-86
-101
-101
-67
-41
-28
-27
-30
-14
-1
13
11
8
7
-12
-32
-35
-34
-26
-5
2
5
12
19
29
29
27
23
20
16
8
-2
-17
-11
-6
-11
-13
-13
-15
-22
-25
-37
-53
-82
-96
-118
-123
-109
-87
-61
-40
-23
-15
-7
-3
-10
-25
-37
-38
-48
-46
-43
-32
-37
-31
-29
-22
6
19
23
1
-14
-23
-32
-32
-27
-20
-11
0
20
37
50
58
52
31
8
-9
-14
-6
16
24
19
16
3
-7
-9
0
18
34
53
58
61
56
58
49
33
27
16
11
-1
-11
-44
-65
-63
-44
-28
-24
-18
-14
-2
9
8
-4
-20
-26
-29
-17
7
23
38
47
57
53
49
40
26
0
-14
-28
-43
-55
-58
-51
-40
-4
27
56
77
62
44
14
0
-18
-33
-51
-55
-55
-55
-35
-17
7
30
42
51
37
25
2
-31
-57
-70
-70
-58
-34
-17
2
11
25
24
15
-3
-34
-57
-67
-51
-27
3
24
29
30
18
10
-4
-2
7
19
20
30
33
29
18
6
-4
-12
-5
-9
-6
-17
-10
14
35
65
66
57
24
3
-16
-23
-16
-5
11
30
42
29
13
4
16
23
31
41
37
41
39
46
52
56
52
30
13
2
-7
-7
-2
14
23
36
49
56
49
48
38
32
30
26
31
29
35
42
42
41
48
65
84
97
81
41
-3
-37
-56
-64
-42
-11
5
18
15
21
32
58
71
73
76
77
80
66
54
37
18
18
38
57
69
63
54
32
26
16
1
-9
-20
-23
-24
-3
35
54
61
54
46
43
39
43
38
33
38
38
47
50
64
55
38
22
11
15
10
2
-22
-37
-30
-12
3
30
51
56
45
38
33
26
18
4
-18
-20
-15
-1
17
28
37
40
37
39
25
12
6
0
-1
-2
8
4
15
23
25
20
14
3
-11
-32
-43
-48
-36
-16
1
19
22
35
31
19
9
-10
-32
-47
-33
-5
12
24
23
23
21
19
11
10
14
18
25
28
32
28
17
17
17
21
32
39
35
37
54
59
50
8
-22
-35
-29
0
25
38
33
12
-5
-1
34
52
43
27
26
39
49
45
30
9
-7
-11
-12
0
10
8
-4
-12
-19
-17
-7
2
1
-17
-18
-22
-19
-4
17
36
28
14
-5
-14
-7
-2
29
47
78
75
59
41
37
31
20
19
14
17
31
49
61
59
51
39
29
23
34
23
10
-7
-14
-9
11
38
49
55
56
49
34
27
18
-4
-33
-54
-77
-83
-75
-53
-38
-18
-5
3
-2
2
9
5
6
-7
-13
-30
-30
-21
-8
4
16
21
15
21
25
33
39
43
35
14
-7
-23
-32
-29
-22
-27
-45
-52
-52
-52
-45
-43
-41
-33
-30
-33
-52
-69
-68
-60
-38
-7
31
51
68
76
81
80
65
34
4
-10
-6
-16
-12
-9
9
12
23
27
37
43
49
36
11
-9
-26
-29
-28
-19
-9
-5
7
4
-9
-21
-32
-25
-18
-4
-12
-23
-26
-27
-21
-20
-16
-19
-31
-28
-9
2
3
4
8
18
10
-6
-32
-49
-50
-47
-40
-52
-48
-48
-29
-17
-7
-8
-2
16
17
23
14
10
5
15
20
21
33
48
59
47
28
8
-5
-9
-18
-20
-20
-12
-14
-25
-41
-45
-51
-47
-27
-7
-9
-11
-12
-20
-13
-8
-8
-5
-4
-1
-4
-9
-6
13
29
50
76
86
88
85
77
67
64
59
45
40
45
53
59
56
50
48
56
77
86
78
57
30
10
11
26
48
49
50
42
39
50
62
73
66
61
61
58
58
56
42
21
7
-1
-5
9
29
56
69
82
67
43
29
38
52
71
80
74
63
60
63
62
53
42
12
-16
-33
-37
-41
-49
-61
-64
-61
-45
-30
-28
-23
-17
-21
-27
-31
-37
-42
-45
-30
-13
-8
1
-7
-11
-18
-22
-16
-14
3
6
3
4
5
6
-6
0
0
-10
-33
-47
-41
-24
-4
-4
-16
-32
-28
-31
-23
-22
-29
-39
-37
-25
-6
13
30
26
8
-20
-30
-38
-37
-47
-51
-53
-37
-6
2
22
20
13
5
2
18
22
30
33
40
40
54
78
98
120
131
128
106
85
53
30
21
20
25
22
37
47
64
79
87
76
49
30
32
30
35
41
35
25
17
16
29
48
64
72
67
55
37
10
6
-4
-14
-18
-11
6
16
32
49
58
76
87
101
103
96
87
64
41
27
15
14
26
31
30
26
30
49
60
71
69
63
62
67
84
101
126
128
108
88
80
73
67
75
79
93
93
95
86
81
79
91
96
92
70
34
8
10
32
64
75
79
62
46
26
6
-5
2
20
22
25
19
20
18
9
2
-10
8
27
41
32
18
6
-2
5
27
49
70
94
99
107
110
114
111
95
72
43
3
-12
-17
4
27
51
56
40
27
32
37
43
44
32
-1
-30
-55
-62
-44
-8
18
32
32
32
19
7
-4
-13
-17
-21
-23
-42
-51
-52
-48
-40
-21
16
34
33
18
-2
-16
-4
-2
-6
-15
-30
-49
-57
-44
-15
2
12
15
24
13
-6
-51
-94
-110
-96
-66
-50
-32
-28
-22
4
37
61
66
51
22
-11
-41
-60
-88
-123
-140
-146
-132
-97
-49
-13
27
40
45
40
29
13
-15
-38
-44
-57
-65
-63
-32
-2
42
68
83
85
82
73
61
39
33
27
14
23
24
39
55
76
91
94
93
88
76
73
66
66
64
70
71
77
84
87
81
61
42
11
-21
-40
-49
-54
-60
-56
-48
-38
-31
-26
-26
-32
-38
-56
-82
-101
-114
-127
-120
-103
-92
-89
-85
-70
-48
-22
12
13
-5
-51
-74
-89
-84
-72
-63
-69
-80
-90
-87
-55
-6
29
38
40
16
-4
-13
-8
-11
-30
-52
-63
-59
-42
-25
-3
6
31
28
19
0
-14
-27
-51
-58
-69
-60
-49
-38
-16
7
40
50
38
22
19
7
-4
-31
-57
-80
-78
-50
-20
21
51
74
79
81
75
62
38
17
-5
-15
-20
-31
-31
-15
17
40
39
45
40
32
16
-11
-34
-61
-59
-46
-10
9
25
39
54
88
112
112
92
49
10
-33
-43
-50
-42
-14
24
44
53
58
48
29
8
-1
-16
-34
-56
-66
-62
-29
32
85
123
148
146
122
85
41
1
-28
-45
-59
-77
-80
-61
-30
6
23
27
22
24
31
22
1
-32
-66
-112
-120
-119
-93
-63
-44
-28
-13
25
52
66
56
40
22
1
-1
-1
11
21
44
56
59
59
39
21
6
4
-12
-23
-31
-34
-29
-20
-4
-10
-20
-33
-45
-55
-56
-39
-23
-11
3
21
51
87
119
125
122
116
102
96
96
102
95
70
58
40
28
21
11
11
34
63
91
91
75
44
23
11
-4
-21
-34
-32
-27
-32
-33
-26
-17
-1
24
54
77
82
72
44
27
22
31
38
32
22
-22
-38
-39
-11
22
46
61
40
22
6
-11
-19
-30
-31
-28
-7
32
69
85
91
82
67
49
40
34
19
14
-1
-6
-3
6
17
3
8
5
21
40
53
52
35
24
13
0
-24
-44
-77
-94
-82
-54
-18
23
69
103
120
118
96
58
20
-9
-28
-24
-10
9
17
39
60
87
101
105
89
59
30
6
-15
-21
-24
-14
-10
0
4
5
20
30
45
29
19
3
-1
-1
14
23
20
27
30
47
69
86
89
79
74
68
64
50
23
-13
-36
-48
-50
-72
-93
-98
-91
-51
-8
36
60
66
56
28
1
-1
-6
-7
-2
6
3
1
6
18
33
44
51
53
46
29
12
2
6
18
22
20
23
21
14
9
5
3
18
43
53
53
45
27
15
7
13
21
22
23
2
-19
-36
-42
-54
-56
-45
-26
-12
3
29
41
55
63
62
55
40
30
17
-3
-17
-17
-13
21
57
76
77
70
54
30
5
-36
-91
-124
-134
-104
-47
17
65
78
83
94
98
86
58
27
3
-19
-35
-40
-52
-34
2
54
110
154
184
181
171
127
86
61
57
46
14
-10
-21
1
43
93
117
117
113
98
78
63
41
14
-19
-36
-29
0
35
70
87
105
125
124
96
52
15
-16
-25
-22
-10
-4
6
18
23
35
54
63
48
39
21
-2
-23
-42
-60
-70
-72
-72
-57
-38
-4
8
-7
-26
-52
-52
-45
-34
-25
-14
17
40
51
44
47
51
60
74
62
43
19
-7
-25
-26
-3
19
26
35
41
54
70
87
81
66
36
33
28
34
32
17
2
6
37
62
83
92
91
82
80
56
30
3
-1
9
18
38
52
48
38
21
-4
-38
-61
-82
-100
-101
-103
-94
-78
-51
-28
-14
0
11
7
-2
-22
-41
-64
-79
-74
-59
-33
-11
2
7
18
40
48
49
45
40
21
0
-10
-15
-20
-14
-12
1
10
13
-2
-23
-32
-19
3
57
106
141
163
149
124
81
59
41
18
8
30
70
115
135
134
122
106
86
53
27
24
17
1
-23
-33
-24
6
47
69
67
44
14
-16
-32
-33
-36
-50
-54
-44
-30
0
22
44
57
62
60
35
8
-22
-44
-57
-48
-20
1
17
19
23
27
35
29
6
-22
-33
-34
-41
-37
-33
-29
-13
9
27
26
18
0
-21
-35
-44
-49
-55
-39
-20
2
29
48
55
57
66
65
59
38
33
19
18
8
-2
-9
-9
11
28
39
36
29
15
18
21
3
-13
-33
-34
-30
-27
-15
-22
-27
-9
5
19
11
-3
-18
-25
-29
-37
-58
-50
-25
23
77
114
122
102
84
68
58
57
55
51
30
17
4
-2
-8
-22
-39
-50
-33
-12
-2
9
4
-12
-39
-53
-51
-47
-37
-35
-30
-20
0
1
-9
-16
-23
-30
-34
-44
-58
-80
-81
-59
-23
14
43
66
63
50
29
6
8
22
49
47
51
56
75
93
99
85
54
46
44
36
21
8
17
40
70
88
82
67
52
42
45
55
52
45
37
46
51
49
47
34
16
0
-7
-15
-15
-8
1
14
24
56
63
68
58
35
9
-11
-13
-21
-14
-6
2
5
-9
-8
-8
7
21
20
4
-17
-29
-49
-47
-35
-13
4
17
29
38
42
49
55
48
52
41
18
-3
-18
-6
21
56
72
78
74
77
77
75
70
48
32
28
43
45
43
28
22
15
27
55
72
80
66
37
-6
-47
-70
-85
-88
-89
-91
-101
-108
-103
-104
-96
-84
-65
-43
-18
-5
-5
-14
-30
-58
-88
-116
-129
-117
-91
-52
-23
-14
-5
-3
7
3
4
82
