# Supplementary material for: Electroencephalography (EEG) based epilepsy diagnosis via multiple feature space fusion using shared hidden space-driven multi-view learning
Source: PeerJ Comput Sci. 2024 Mar 7;10:e1874. doi: 10.7717/peerj-cs.1874 (PMC10936759; doi:10.7717/peerj-cs.1874)
Supplement: Supplemental Information 2 [file peerj-cs-10-1874-s002.zip › A/Z004.txt]

-31
-43
-39
-39
-9
-5
18
7
-12
-42
-53
-62
-31
-19
-14
5
-2
-31
-68
-108
-92
-76
-41
-41
15
59
99
114
75
25
-13
-2
16
33
48
21
-12
-51
-82
-67
-57
-69
-91
-96
-59
20
67
87
77
47
22
-26
-89
-121
-125
-81
-18
-2
8
-17
-40
-34
4
33
71
93
112
110
100
80
30
-7
-15
-20
-27
-48
-73
-110
-85
-91
-43
-33
-25
-5
15
52
86
97
74
51
2
-15
-20
-4
13
-24
-60
-78
-73
-47
-18
-19
-39
-17
-7
8
-5
-6
1
13
38
18
-10
-39
-58
-50
-11
-16
11
-2
-12
-3
20
2
-1
-15
-3
-22
-28
-48
-30
-7
9
3
-13
-4
-27
-1
11
1
-10
-1
3
2
4
5
-8
-26
-23
-11
15
49
53
64
40
27
-2
-34
-54
-42
-26
-22
-38
-70
-67
-47
-9
-4
-1
-1
-2
-13
-20
-16
29
37
53
46
34
29
-4
-33
-66
-49
-46
-21
-35
-47
-57
-89
-64
-67
-23
-8
12
32
18
9
-1
-34
-35
-13
0
26
23
36
-1
-34
-53
-46
-6
14
21
29
36
60
7
-8
-55
-51
-42
-44
-43
-62
-56
-78
-65
-66
-59
-28
-28
-24
-20
16
61
91
96
93
96
87
69
20
-13
-37
-71
-85
-84
-56
-39
-8
11
20
41
55
80
62
43
-6
-37
-28
-21
-23
-18
-12
-18
-45
-53
-70
-50
-32
12
18
7
-5
9
1
11
-5
6
-9
-29
-16
-24
18
26
27
23
15
5
5
-5
13
-34
-47
-85
-108
-121
-121
-124
-100
-115
-71
-40
28
61
62
21
-36
-71
-101
-108
-90
-57
-37
-56
-57
-89
-92
-77
-63
-42
-15
-1
4
-11
-20
-30
-33
-30
-60
-81
-90
-58
5
8
-11
-27
-37
-34
6
2
18
6
34
34
50
46
35
23
20
48
54
54
32
-5
-12
-22
-21
6
-5
4
0
23
25
17
-26
-46
-26
-3
36
44
61
18
38
11
11
-35
-37
-33
-1
20
27
9
-19
-37
-63
-75
-80
-49
9
69
120
159
162
136
96
63
26
28
45
8
-17
-46
-66
-72
-73
-60
-39
-8
-5
-6
-15
33
50
79
49
35
-13
-19
-4
32
45
65
61
65
64
34
-3
-24
-31
-5
-6
9
-18
-10
7
16
25
36
43
67
47
43
33
43
33
34
25
25
23
17
47
63
80
61
28
14
2
-13
-39
-40
-28
13
-2
-11
-12
-25
-23
-23
-34
-37
-34
-11
-5
0
-24
-24
-35
-6
13
31
7
-14
-41
-52
-40
-42
-22
-56
-54
-67
-71
-55
-42
-51
-43
5
-4
-5
-44
-58
-26
-25
-26
-40
-27
37
77
61
24
13
-1
-1
-19
-5
29
53
74
68
9
-22
-49
-42
1
32
43
51
20
3
-32
-48
-35
-24
27
54
78
57
30
19
19
20
26
44
3
4
-12
-12
7
24
36
50
23
30
15
18
-13
-23
-52
-34
-33
-33
-49
-65
-85
-64
-80
-54
-47
-52
-8
7
57
83
115
66
10
-45
-71
-81
-53
-36
3
21
21
40
22
28
5
-1
-26
-31
-63
-71
-90
-51
-35
-29
-33
-80
-104
-88
-39
-9
2
-1
-11
-27
7
16
29
26
13
-10
-9
-26
-18
-26
17
9
2
-6
-11
-5
-1
-20
-40
-52
-50
-42
-37
-31
-23
-4
-39
-39
-33
-23
-11
12
23
18
23
35
50
63
52
34
5
-21
-50
-62
-72
-79
-87
-113
-100
-82
-76
-46
-24
-10
-6
1
20
12
-14
-28
-32
-53
-48
-74
-68
-49
-29
14
14
0
2
1
-3
-20
-56
-70
-48
-17
1
-11
-36
-45
-44
-20
4
5
19
23
32
4
16
8
3
0
-5
-33
-40
-46
-14
2
23
14
-20
-26
-15
25
54
56
51
21
10
17
21
17
1
-10
-27
-50
-43
-24
0
4
38
105
110
110
25
-33
-23
-14
11
-7
-4
-24
-28
-16
-3
19
38
37
13
19
29
49
41
6
1
-4
10
53
107
72
69
14
-22
-38
-25
-8
-1
-20
-36
-40
-23
-2
14
24
30
35
37
35
29
7
-33
-27
-43
-40
-35
-12
-4
-17
-63
-80
-75
-55
-35
-44
-19
-14
17
67
84
97
55
45
35
46
66
74
77
70
31
40
20
19
4
-5
-11
-17
-14
-5
1
8
15
3
8
-3
10
8
-11
-6
-31
-54
-55
-44
-15
6
8
-25
-49
-68
4
42
92
90
72
48
25
20
31
56
88
106
112
91
68
37
51
75
114
84
65
1
-45
-91
-92
-88
-28
29
66
48
35
15
3
4
50
51
68
55
44
33
13
38
47
39
32
-15
-43
-58
-47
-37
1
41
44
49
19
-1
-16
-18
-35
-38
-57
-61
-45
-13
3
18
16
13
27
43
37
35
31
63
69
80
-10
-74
-109
-86
-18
3
27
0
-8
3
23
33
5
-23
-42
-83
-97
-87
-53
-19
24
28
6
-21
-49
-23
4
26
39
28
7
-4
-28
-23
-32
13
-4
-11
-44
-76
-77
-83
-74
-68
-60
-38
-22
1
22
27
37
13
-26
-85
-75
-49
-13
-19
-41
-25
-14
18
38
5
-5
-40
-23
-15
-21
-35
-28
-44
-35
-42
-38
-19
9
-12
-46
-66
-45
-27
-11
-25
-57
-82
-59
-57
-31
-45
-55
-64
-54
-12
19
25
0
-18
-51
-57
-40
-6
29
37
45
-2
-29
-59
-54
-55
-43
-28
-15
-6
22
2
-11
-25
-6
23
39
87
73
98
10
-23
-72
-60
-10
40
52
62
44
18
0
0
13
-4
0
4
9
10
10
14
11
36
24
37
10
-1
13
-1
6
-11
-32
-40
-38
-17
12
50
82
77
60
10
-26
-46
-7
47
60
38
-2
-12
-19
14
46
74
62
78
55
89
88
102
89
56
26
-7
-17
-11
-8
5
32
69
102
92
98
70
36
21
24
52
56
53
35
7
-14
-23
-21
4
15
4
-16
-19
-27
-39
-59
-99
-98
-98
-66
-49
-36
-22
-4
11
13
10
-19
-33
-47
-45
-45
-44
-37
-50
-26
-16
-11
3
6
23
25
11
-15
-20
7
11
-25
-64
-92
-94
-61
-69
-41
-16
14
16
27
14
9
11
-13
7
0
25
63
87
85
74
69
44
37
15
10
5
9
-6
-22
-9
-35
-46
-70
-52
-22
-17
-2
0
0
9
-2
-23
-39
-56
-51
-63
-42
-24
-22
-42
-73
-88
-99
-99
-84
-76
-72
-70
-62
-45
-31
10
13
27
26
22
42
87
102
73
-12
-83
-132
-149
-137
-104
-75
-69
-63
-67
-45
-25
-1
-7
-13
-4
-24
-24
-34
-26
-36
-29
-41
-31
-55
-40
-32
-21
8
15
-2
-7
-11
1
9
33
43
36
7
8
19
54
53
79
57
56
57
64
69
76
64
47
12
10
16
9
10
24
21
22
26
35
50
56
29
9
13
29
38
17
6
17
24
35
54
49
32
2
-23
-26
-15
15
57
88
109
114
95
74
21
-7
-32
-38
-49
-41
-29
-36
-56
-78
-65
-5
-8
0
-29
-26
-42
-67
-60
-45
5
20
-3
-27
-46
-45
-44
-26
-20
-27
-18
-34
24
10
30
29
16
20
-22
-18
-24
30
45
36
13
-3
-21
-19
-30
-30
-43
-53
-46
-41
-24
-25
-38
-44
-55
-33
-2
27
63
60
64
32
10
-16
-44
-22
35
70
73
30
-21
-31
-21
0
13
33
87
81
75
30
6
-23
-38
-28
-23
10
17
36
24
30
17
26
40
55
45
34
8
19
20
39
46
36
6
-40
-61
-54
-32
-15
-24
-32
-41
-25
-16
-22
-30
-63
-97
-71
-90
-83
-85
-51
2
27
47
11
-2
-28
3
-5
10
-13
-21
-46
-95
-93
-83
-26
13
10
-21
-52
-50
-38
-31
-29
-47
-43
-50
-38
-25
-38
-58
-71
-58
-35
-12
3
3
-6
-4
-12
14
27
-6
-41
-60
-24
-12
45
10
-26
-43
-35
-1
20
14
1
-22
-47
-49
-37
-45
-30
-13
-26
-33
-33
-44
-53
-58
-49
-16
-16
-24
-42
-78
-45
-40
0
17
23
-7
-31
-37
-32
-39
-30
-41
-61
-83
-89
-72
-44
-11
15
5
14
3
24
27
29
-6
-11
-9
16
2
-27
-39
-44
-35
-9
-19
-20
-20
-4
-22
-32
-46
-68
-79
-85
-41
6
18
15
-12
-4
-31
3
37
35
28
31
44
86
104
90
64
17
24
35
54
45
5
-35
-48
-12
51
70
51
-16
-76
-57
-20
23
59
59
42
17
-1
9
-16
-9
-13
-3
8
33
63
88
101
115
87
79
78
63
53
38
32
46
36
33
27
-17
-42
-58
-46
-19
52
15
-10
-38
-21
13
29
44
27
16
5
8
26
-2
-24
-32
-29
-14
12
-2
34
54
86
68
41
24
-1
-8
-18
-19
-13
5
24
55
56
52
38
31
28
43
48
21
-19
-62
-58
-13
9
5
-39
-48
-49
-11
14
8
-16
-52
-46
-37
-13
15
30
26
18
40
66
71
67
51
46
50
20
-1
-42
-41
-33
-5
25
46
35
8
-3
1
4
8
17
-4
-12
-14
4
16
17
15
-26
-27
-22
-1
22
53
83
66
55
47
66
51
25
-1
-33
-50
-47
-39
-32
-13
-1
21
14
19
7
0
5
-15
-34
-78
-92
-103
-120
-120
-109
-54
-17
42
56
53
22
-16
-22
-42
-24
-44
-83
-102
-127
-118
-96
-60
-26
14
68
75
65
19
-5
-19
-16
1
10
3
-4
-9
-28
-5
5
39
71
57
76
57
46
-2
-40
-95
-128
-122
-100
-40
27
93
100
102
62
50
-5
17
-17
-37
-74
-107
-139
-139
-94
-18
61
114
119
130
95
79
39
-5
-35
-73
-93
-68
-38
-26
-31
-22
17
61
64
60
28
-10
-27
-5
5
3
-9
-41
-40
-32
-15
-6
14
37
61
93
63
37
8
-11
-6
3
2
24
34
51
71
101
64
58
16
16
-14
-17
-23
-17
10
-3
-3
-23
-18
-17
-13
-2
25
45
61
64
29
-26
-61
-63
-32
-13
20
31
22
1
13
12
6
-8
-27
-38
-58
-36
-35
-35
-41
-32
-34
-12
-10
-1
15
62
56
41
17
-9
-24
-30
-16
-7
-12
-18
-16
-13
-4
-7
14
1
-15
-42
-49
-35
-17
11
-24
9
-9
-23
-32
-22
-1
5
1
6
24
28
37
37
8
-4
-31
-25
-11
26
61
81
117
104
98
107
86
79
34
5
-11
3
34
55
38
17
11
51
61
107
84
57
34
48
43
24
-9
-33
-30
-11
16
37
63
56
48
29
13
-11
-44
-81
-116
-94
-68
0
15
43
28
12
17
24
29
58
55
44
29
-4
1
-7
-16
-29
-22
2
-9
-4
12
42
88
89
86
53
25
-3
-1
-5
9
-29
-46
-84
-87
-53
-45
-15
11
41
32
33
-2
6
-3
11
1
-5
-29
-55
-47
-64
-55
-41
-39
-7
11
5
-2
-11
-20
11
26
22
2
-23
-29
-15
-33
-40
-53
-62
-59
-52
-25
-19
-17
-16
-11
7
18
-16
-45
-68
-44
-30
-15
1
-13
-24
-29
-73
-79
-95
-100
-87
-75
-80
-91
-104
-104
-62
-19
-10
-5
-36
-46
-4
18
36
22
35
59
75
63
80
69
47
45
-1
-23
-28
-32
-52
-43
-76
-58
-42
-34
-43
-53
-67
-31
-12
43
35
68
35
34
16
28
39
49
16
26
-23
-21
-36
-6
21
48
39
12
1
20
32
36
-13
-15
-38
-29
-38
-51
-43
-71
-73
-53
-16
15
13
-3
-22
-38
-14
9
8
13
-13
-30
-35
-11
14
17
-4
0
11
30
21
17
-20
-13
-25
-13
-41
-17
-2
30
52
45
15
14
11
8
-16
-51
-52
-52
-23
8
5
6
-21
-24
-48
-44
-52
-60
-89
-104
-84
-76
-35
-23
-9
9
35
36
36
19
28
10
-6
-33
-40
-18
-22
5
6
0
-12
-38
-46
-42
11
33
41
-1
-21
-30
-4
36
66
64
80
52
33
4
-5
-2
0
-12
4
8
23
14
-3
-19
-16
-15
-40
-37
-39
-27
-41
-51
-52
-52
-45
-14
14
47
44
40
2
-25
-57
-61
-38
-5
29
11
-11
-17
-24
-11
11
30
33
18
-13
-26
-36
-40
-46
-34
-15
11
5
2
12
17
25
17
-14
-15
-4
11
14
20
37
52
34
33
14
30
23
34
14
-9
-53
-45
-31
7
-4
6
-26
-15
-13
-1
32
65
85
64
60
48
58
31
30
29
16
-4
-15
-6
39
80
107
90
60
46
37
39
43
29
26
24
24
18
23
32
43
44
50
28
9
-32
-13
-22
-30
-25
-22
25
27
44
46
43
51
32
-13
-40
-67
-63
-65
-57
-55
-40
-24
42
67
72
67
20
-19
-79
-109
-96
-47
12
47
-4
-50
-90
-94
-51
-22
3
32
4
17
0
12
17
11
-8
-21
-13
5
25
88
40
20
-29
-43
-45
-44
-38
-61
-51
-68
-75
-77
-90
-58
-38
-37
-48
-66
-50
-43
-25
-52
-79
-85
-86
-84
-63
-34
-25
-19
-14
-7
-21
-42
-43
-39
-15
-10
16
15
31
21
41
-12
-57
-108
-126
-112
-71
-77
-60
-55
-36
-24
0
5
-3
-36
-66
-79
-86
-43
-20
-2
-21
-19
-27
-32
-25
17
6
-12
-62
-100
-98
-66
-37
-38
-23
-26
9
-4
5
-23
-40
-54
-76
-78
-64
-45
0
5
2
-3
5
28
49
70
50
46
34
17
10
-15
-39
-54
-29
17
42
49
45
19
6
-39
-71
-85
-66
-24
1
-8
-12
-30
-33
-31
-19
-1
0
-10
-14
-12
-4
1
9
0
-5
-22
-21
-21
-16
-17
-28
-23
-25
-19
-14
9
22
15
16
-10
-14
-17
-16
16
23
32
33
41
55
59
43
37
26
34
24
0
1
-10
-18
-25
-40
-49
-63
-34
-13
13
33
68
74
108
147
127
118
55
3
-39
-77
-91
-98
-53
-15
7
6
-6
-16
-27
-21
-19
-12
-3
5
3
-25
-41
-20
-14
-5
-11
-41
-33
1
35
34
14
-30
-48
-63
-59
-43
-36
-31
-40
-26
-6
15
62
82
103
106
75
76
38
24
-11
-22
-1
-42
-42
-42
-46
-47
-31
-6
-13
-41
-76
-95
-90
-83
-80
-75
-77
-52
-54
-48
-48
-39
-54
-55
-72
-39
-42
-28
-25
-33
-31
-41
-44
-52
-31
-22
-14
2
14
44
42
46
49
59
59
56
42
41
29
-1
-40
-68
-72
-39
-23
17
33
36
10
-6
-30
-37
-39
-43
-74
-107
-136
-160
-134
-93
-54
-76
-111
-118
-116
-95
-97
-104
-101
-75
-27
-1
25
38
20
-1
-5
40
81
85
58
40
33
79
92
125
117
105
75
64
61
65
52
61
69
69
67
125
144
157
131
91
90
82
99
82
81
69
25
-18
-46
-13
39
107
151
158
134
36
6
-5
39
84
70
3
-64
-74
-48
-28
-3
24
60
93
91
52
-34
-94
-153
-181
-165
-121
-49
15
43
31
-10
-45
-59
-63
-54
-59
-31
-6
40
64
88
102
136
117
76
4
-48
-82
-93
-97
-105
-92
-61
-11
54
64
69
57
36
26
-1
-22
-39
-37
-41
-38
-57
-76
-78
-38
20
29
-7
8
37
45
36
31
42
48
53
55
58
71
134
146
145
96
46
2
-38
-60
-69
-57
-1
26
35
30
68
74
90
73
43
-1
-51
-58
-32
28
87
110
116
105
88
43
39
45
46
29
-12
-64
-83
-55
8
71
100
94
66
58
65
34
16
-28
-43
-58
-115
-152
-133
-93
-16
45
98
103
91
74
60
67
60
49
32
10
-19
-32
-46
-24
-2
-24
-34
-68
-79
-76
-72
-16
-39
-42
-55
-54
-5
58
90
89
42
27
14
43
73
75
55
1
-30
-45
-6
27
42
34
3
1
-1
-8
-17
-39
-26
-41
-21
-17
-46
-24
-54
-52
-66
-68
-79
-61
-43
-21
-8
1
14
8
34
52
43
31
7
16
-10
-41
-66
-83
-61
-46
-18
-25
-50
-52
-64
-40
-20
-23
-33
-32
-19
-18
-4
0
13
24
2
-2
-15
-10
12
59
42
44
18
6
24
40
49
36
31
12
30
-11
-24
-40
-31
-28
-30
-57
-83
-111
-103
-71
-26
2
2
-26
-3
38
17
10
-29
-25
-13
7
4
-14
-46
-82
-115
-130
-102
-78
-58
-30
-26
-42
-47
-60
-63
-56
-47
-57
-68
-67
-40
-21
-17
-22
-33
-22
-33
-11
-13
35
25
8
-38
-28
-52
-51
-58
-35
-7
10
6
9
-2
-28
-53
-61
-66
-61
-78
-79
-93
-74
-42
-45
-55
-72
-92
-83
-74
-23
-11
14
6
1
14
7
17
-26
-48
-59
-30
-30
7
38
71
102
102
58
25
7
-43
-49
-62
-40
1
-2
17
9
27
29
40
29
13
15
6
25
41
34
20
-6
-25
-41
-47
-35
-27
-25
-2
29
54
55
57
62
56
36
-4
-32
-27
-19
6
5
12
26
20
39
33
35
-21
-51
-42
-48
-46
-61
-50
-27
23
64
98
100
100
61
6
-46
-65
-41
-3
19
21
10
7
-2
-25
-7
-3
15
38
34
53
55
34
45
20
9
0
-2
14
35
46
9
5
-5
14
42
46
46
-22
-73
-83
-52
15
45
64
55
24
-7
-28
-40
8
45
59
38
1
9
14
51
73
71
69
64
34
36
59
79
69
19
-29
-48
-28
8
31
23
0
-30
-59
-71
-43
-3
14
10
-13
-12
-5
-1
2
11
54
62
41
14
15
60
75
75
45
27
-1
-13
-25
-52
-68
-82
-91
-78
-50
-23
-9
24
50
64
59
45
28
13
-3
-22
-29
-28
-1
17
39
78
75
80
54
40
53
79
79
38
-32
-80
-97
-75
-56
-46
-31
-4
31
70
70
61
24
6
7
0
-13
-26
-73
-58
-45
-20
8
22
9
9
13
21
22
9
16
-3
-9
-39
-30
-52
-48
-63
-54
-8
49
71
68
64
59
60
48
38
26
39
55
66
62
32
33
25
43
49
48
37
40
56
60
63
55
48
34
-5
-45
-82
-94
-61
-58
-37
-34
-18
8
6
8
13
16
-11
-49
-98
-135
-149
-123
-82
-51
-12
-24
-17
-18
-25
-11
-13
-19
-44
-64
-105
-146
-149
-122
-87
-59
-63
-42
-24
-6
-2
-51
-68
-77
-83
-78
-100
-84
-69
-60
-58
-28
-14
10
1
3
-8
-18
-40
-64
-81
-60
-26
-5
3
8
-1
-7
11
5
26
-19
-54
-95
-124
-111
-125
-130
-109
-74
-43
0
44
24
9
-18
-45
-52
-46
-32
-26
-52
-74
-69
-59
-47
-39
-20
-14
-9
-32
-51
-63
-53
-12
16
51
32
26
-18
-37
-25
-5
32
49
9
-46
-80
-96
-80
-50
-44
-39
-18
-18
10
-5
17
7
-14
-38
-22
-3
-8
-1
-12
-4
-26
-35
-20
-21
17
32
45
16
-15
-82
-89
-62
-22
-1
-38
-57
-62
-43
-25
-9
2
14
7
-15
-46
-51
-23
12
53
63
68
24
-3
-36
-46
-27
-35
-37
-61
-56
-35
-11
7
39
52
80
90
91
76
78
61
68
61
85
61
50
-2
-33
-50
-42
-16
-13
-3
35
31
39
11
14
7
19
22
39
60
57
62
52
64
58
36
-11
-23
-34
-29
-27
-15
11
-10
-22
-57
-52
-31
-32
-31
-53
-30
-30
-21
-15
-13
-6
-2
13
30
26
20
22
25
38
37
41
31
16
-20
-28
-37
-25
7
8
8
4
-14
-27
11
7
16
-3
0
22
41
30
27
0
26
57
59
52
24
-1
-18
-1
14
28
19
14
-14
-52
-70
-72
-49
-21
-3
-3
-36
-56
-39
-27
15
40
36
26
3
-25
-42
-45
2
-6
-32
-84
-64
6
86
135
121
73
28
16
7
30
25
5
52
32
68
33
0
18
8
18
35
36
45
38
22
14
8
-16
-40
-54
-33
12
43
72
79
69
58
25
40
29
28
29
24
-14
-33
-25
-10
38
43
34
6
-7
-9
-12
7
-5
-9
-4
30
56
76
85
82
54
21
5
26
65
63
55
9
-22
-21
-16
3
3
19
25
34
14
13
-15
6
14
6
16
21
27
21
14
-18
-46
-58
-69
-61
-66
-65
-20
16
26
22
1
-13
-41
-49
-80
-75
-65
-52
-53
-14
-2
18
0
-11
-26
-24
12
22
36
42
30
33
-12
-10
-3
-5
-10
1
9
13
50
27
24
-1
1
-14
-17
-20
-41
-40
-43
-27
16
49
70
64
34
-6
-15
1
43
97
120
108
35
-38
-84
-63
-28
28
37
74
42
15
-7
2
37
53
27
25
-20
-32
-15
23
66
105
101
83
46
-3
-23
-30
4
3
-13
-70
-120
-125
-127
-73
-46
-36
-46
-50
-38
-40
-33
-56
-32
-45
-33
-18
1
26
47
33
15
5
-14
-13
-11
-20
-7
7
35
59
46
61
48
21
-4
-57
-85
-56
-69
-55
-96
-87
-51
-3
27
39
56
35
32
0
36
-3
-25
-57
-60
-19
-3
-12
-16
10
32
26
18
6
-36
-48
-66
-37
-43
-29
-19
6
29
30
19
-7
2
-13
-40
-65
-73
-34
1
50
58
43
24
-5
0
-11
3
-34
-54
-62
-61
-83
-89
-72
-24
13
44
48
21
24
18
9
-22
-31
-33
16
17
4
-35
-66
-59
-63
-79
-80
-61
-27
3
17
4
4
-2
50
41
64
-2
-56
-69
-72
-61
-59
-43
-35
-27
-43
-31
-29
-9
30
29
25
-21
-66
-52
-36
-34
-26
0
35
36
38
20
7
-12
-15
-5
2
28
11
-12
16
18
20
23
32
38
35
-3
-34
-45
-50
-12
26
68
85
55
38
32
23
21
-9
-28
-46
-76
-91
-86
-67
-56
-22
-32
-32
-40
-23
-1
11
12
-6
10
33
