# Supplementary material for: Electroencephalography (EEG) based epilepsy diagnosis via multiple feature space fusion using shared hidden space-driven multi-view learning
Source: PeerJ Comput Sci. 2024 Mar 7;10:e1874. doi: 10.7717/peerj-cs.1874 (PMC10936759; doi:10.7717/peerj-cs.1874)
Supplement: Supplemental Information 2 [file peerj-cs-10-1874-s002.zip › A/Z005.txt]

14
26
32
25
16
8
8
12
11
19
23
24
31
38
35
41
44
44
26
11
-4
-25
-32
-27
-32
-31
-23
-19
3
24
44
31
11
16
14
15
-11
-47
-49
-43
-7
24
44
45
45
12
0
-24
-27
-29
-27
-17
-7
3
9
-5
-9
-4
19
17
-4
-40
-73
-100
-109
-117
-121
-113
-68
-45
-46
-59
-71
-72
-74
-73
-76
-84
-60
-53
-45
-51
-69
-70
-65
-46
-32
-50
-60
-87
-92
-104
-90
-79
-74
-57
-34
-12
-6
1
0
-11
-22
-42
-67
-75
-84
-82
-80
-80
-46
-34
-11
-23
-40
-66
-78
-86
-93
-80
-67
-43
-49
-29
-27
-32
-36
-53
-43
-50
-41
-37
-51
-58
-50
-45
-42
-52
-67
-70
-59
-41
-39
-32
-24
-28
-28
-38
-57
-60
-64
-67
-72
-74
-78
-89
-65
-57
-27
-5
-17
-28
-45
-46
-62
-70
-56
-34
2
26
34
11
-6
-7
8
8
5
-20
-44
-36
-29
-20
-34
-60
-68
-55
-35
-3
-4
-17
-40
-42
-46
-14
23
54
58
51
47
23
9
-6
-24
-26
-17
0
15
25
27
25
19
19
17
5
8
9
1
-19
-19
-8
12
22
46
44
50
24
16
0
-5
-9
-23
-15
-8
-9
-10
-26
-24
-34
-18
-15
-11
-28
-24
-22
-23
-29
-48
-47
-57
-51
-55
-45
-34
-13
-3
-8
-9
-15
-32
-47
-46
-58
-76
-87
-92
-76
-63
-49
-39
-30
-4
13
17
39
45
46
6
-17
-29
-21
-5
-7
-13
-4
-9
-4
-13
-9
-1
-5
3
-2
-15
-31
-55
-38
-15
23
44
58
45
43
40
37
36
34
17
-15
-15
-20
-8
-14
-12
-10
-22
-5
6
9
7
-24
-42
-74
-78
-60
-48
-22
5
13
13
15
8
15
18
7
-9
-25
-34
-31
-57
-73
-83
-85
-62
-28
-6
11
6
19
21
20
5
-14
-36
-56
-81
-88
-73
-49
-30
-17
1
12
22
7
9
3
23
49
74
78
62
33
21
-3
-1
-2
4
32
76
127
144
141
115
90
75
68
56
49
21
-1
-24
-41
-24
-20
-13
-12
-19
-10
7
40
39
25
2
-6
-4
9
17
37
49
66
59
60
63
72
69
42
20
31
38
61
76
66
67
56
49
43
34
41
39
29
9
-28
-52
-64
-50
-66
-78
-106
-114
-112
-100
-78
-81
-75
-66
-65
-70
-88
-103
-107
-95
-73
-70
-45
-25
-3
-12
-36
-57
-69
-72
-59
-59
-60
-75
-69
-67
-40
-18
-7
-23
-51
-47
-59
-57
-63
-76
-87
-101
-69
-47
-4
14
10
-16
-41
-57
-71
-80
-88
-91
-79
-65
-65
-58
-51
-25
-11
-12
-12
-20
-43
-46
-43
-22
-36
-35
-47
-44
-46
-44
-42
-30
-8
1
2
-5
4
2
9
5
4
-5
-18
-31
-33
-29
-6
-22
-32
-46
-33
-39
-46
-54
-59
-67
-76
-70
-66
-68
-59
-61
-66
-67
-73
-69
-80
-77
-79
-77
-81
-86
-75
-55
-8
22
31
6
-29
-63
-72
-50
-38
-40
-47
-51
-57
-46
-56
-51
-31
-19
-10
-10
-34
-29
-28
5
24
46
26
27
43
49
46
25
-12
-49
-60
-60
-47
-37
-34
-24
-16
-18
-24
-45
-54
-54
-47
-49
-35
-31
-22
-39
-44
-54
-62
-61
-64
-57
-45
-39
-25
-34
-27
-24
-20
-13
-18
-32
-42
-48
-43
-48
-84
-82
-96
-83
-65
-77
-89
-111
-119
-129
-118
-97
-89
-80
-87
-79
-77
-72
-63
-41
-37
-25
-17
-27
-23
-31
-29
-35
-35
-19
-3
1
11
4
13
3
14
23
31
28
24
17
4
-5
-16
-17
5
11
12
11
18
15
3
10
15
36
47
39
21
14
-1
12
20
41
46
30
33
51
58
53
51
54
52
43
42
29
12
2
-6
-22
-25
-26
-24
-21
-17
-10
-7
8
24
26
21
-1
-11
-6
-2
3
-7
-1
28
54
64
89
89
90
74
47
28
17
2
-20
-32
-30
-1
21
34
54
54
31
14
3
13
-3
-12
-26
-17
-3
11
12
8
-6
12
7
9
14
-3
-18
-29
-47
-53
-31
-1
19
12
-17
-36
-32
-15
-1
-20
-46
-66
-72
-75
-78
-78
-96
-94
-75
-60
-44
-43
-29
-29
-21
-13
-5
-1
7
9
12
2
-28
-43
-56
-54
-71
-86
-88
-62
-29
-14
-10
-18
-36
-35
-13
-18
-32
-43
-38
-16
8
18
15
1
-5
-3
3
26
40
24
1
-3
-11
-14
-11
2
4
12
3
-5
2
7
31
34
26
14
3
4
23
47
61
77
77
71
49
34
34
43
47
61
60
40
25
7
2
3
34
39
46
25
14
-2
4
7
14
27
62
76
79
40
29
17
26
27
12
-14
-22
-9
5
23
35
34
32
31
41
23
5
-17
-23
-18
-8
2
19
47
65
70
43
35
17
-15
-27
-35
-48
-44
-47
-26
-27
-28
-16
4
11
5
-20
-44
-62
-66
-57
-63
-58
-55
-41
-31
-21
-17
-12
-4
15
5
-9
-37
-59
-51
-36
-38
-34
-42
-39
-40
-44
-32
-21
-17
-28
-16
-26
-19
-19
-10
-16
-25
-18
-12
-2
10
18
19
22
11
3
-16
-29
-54
-66
-53
-40
-36
-31
-24
-16
-38
-37
-72
-91
-91
-79
-57
-44
-45
-40
-45
-55
-55
-61
-59
-36
-15
-12
-26
-23
-32
-37
-39
-50
-54
-49
-39
-20
-14
-19
-36
-57
-67
-44
-35
-27
-23
-36
-37
-31
-19
-30
-28
-16
-17
-1
13
26
20
3
-29
-33
-43
-26
-14
-21
-8
5
22
46
58
67
77
80
82
65
26
-3
-27
-49
-61
-60
-47
-32
-9
-3
2
4
5
-22
-55
-82
-101
-109
-115
-81
-38
12
42
57
50
36
12
-12
-42
-57
-72
-102
-115
-133
-127
-106
-67
-25
-6
3
2
-4
-7
-14
-27
-48
-67
-77
-101
-118
-106
-102
-103
-98
-82
-55
-22
6
22
23
-3
-38
-78
-101
-100
-95
-70
-48
-21
7
39
48
41
24
13
6
-29
-53
-87
-103
-118
-109
-92
-65
-44
-43
-44
-31
-1
26
28
24
15
-15
-42
-70
-89
-81
-88
-79
-77
-63
-31
-2
23
36
45
35
16
-2
-13
-21
-25
-25
-56
-62
-68
-48
-38
-37
-41
-48
-68
-72
-64
-62
-44
-31
-29
-4
0
8
18
31
37
34
28
33
28
10
11
-8
-15
-19
-14
2
28
53
54
37
7
-28
-48
-70
-74
-78
-56
-42
-8
9
24
35
38
29
13
4
-38
-58
-80
-81
-72
-54
-32
-15
-5
17
29
28
36
36
17
7
-13
-28
-52
-62
-66
-71
-70
-71
-53
-49
-25
-18
-8
-2
-18
-43
-60
-52
-37
-12
-9
-12
-9
-40
-43
-56
-68
-56
-20
-1
17
22
9
4
-2
2
-3
-13
-20
-23
-26
-27
-11
-8
-7
-22
-45
-75
-91
-100
-115
-118
-102
-71
-36
-11
-9
-9
3
-1
-6
-47
-69
-74
-60
-34
-11
5
13
2
-24
-14
-1
40
53
35
11
-28
-64
-64
-53
-30
-33
-36
-15
-1
15
23
13
15
5
-22
-58
-92
-98
-94
-79
-61
-54
-41
-36
-25
-14
-5
3
7
-2
-12
-19
-20
-23
-4
13
19
19
12
4
13
33
39
25
-10
-46
-77
-85
-85
-69
-63
-71
-75
-86
-73
-41
-21
2
30
36
35
18
25
20
0
-25
-40
-61
-52
-47
-55
-58
-59
-38
-27
-24
-42
-57
-73
-66
-63
-59
-53
-46
-54
-50
-60
-49
-43
-40
-47
-63
-69
-73
-73
-89
-82
-72
-67
-60
-39
-26
-19
-28
-14
-39
-50
-63
-66
-53
-42
-40
-50
-57
-51
-39
-50
-51
-59
-58
-39
-22
-12
-25
-32
-36
-37
-7
-2
-3
-16
-21
-32
-44
-59
-71
-60
-45
-6
4
1
-22
-53
-62
-53
-28
-4
0
-11
-11
-43
-31
-32
-23
-13
-9
-3
0
-1
6
8
-15
-40
-40
-71
-68
-84
-74
-47
-20
9
24
20
26
22
8
-1
-15
-22
-16
-15
-5
-2
11
14
17
26
46
49
28
24
15
21
12
13
3
7
11
13
15
13
25
19
13
8
-12
-13
-28
-35
-57
-64
-65
-50
-32
-7
34
44
69
65
56
27
-18
-55
-86
-95
-87
-72
-47
-23
-5
3
5
16
25
33
37
28
0
-24
-53
-52
-51
-21
0
3
2
-2
-8
-22
-24
-26
-27
-26
-33
-29
-41
-34
-54
-48
-45
-31
-20
-15
-10
-5
-17
-24
-25
-23
-14
-11
-32
-49
-63
-54
-48
-23
6
44
68
74
72
60
34
15
1
-4
-16
-10
-2
29
43
52
50
84
97
93
62
44
15
-5
-8
-13
-14
-20
-2
24
41
50
37
40
58
90
111
108
90
61
48
35
22
17
14
35
51
54
51
39
22
7
-4
4
5
4
15
21
31
60
56
45
36
27
15
1
-18
-27
-33
-32
-36
-41
-47
-32
-5
16
17
1
-15
-11
18
25
11
6
-1
-12
-26
-29
-32
-21
-15
-12
-7
-6
-10
-7
-1
18
24
1
-33
-53
-68
-77
-84
-89
-80
-56
-16
4
14
30
28
10
-9
-30
-45
-44
-30
-21
-17
-1
15
41
52
57
45
26
-14
-56
-100
-130
-131
-122
-115
-100
-83
-56
-17
15
37
47
42
24
-24
-69
-78
-67
-49
-18
-14
-13
-36
-53
-56
-65
-48
-50
-58
-46
-43
-41
-42
-30
-10
9
10
10
-11
-24
-46
-64
-74
-88
-79
-87
-73
-54
-36
-25
-8
11
28
33
28
31
23
19
15
-8
-17
-17
-14
-15
-21
-24
-30
-29
-9
-19
-13
-31
-60
-76
-99
-93
-75
-68
-68
-73
-87
-113
-122
-122
-100
-72
-55
-49
-65
-59
-56
-62
-62
-77
-101
-106
-106
-86
-73
-51
-44
-46
-45
-43
-47
-59
-53
-53
-41
-39
-5
11
25
20
-1
-23
-43
-41
-45
-49
-51
-41
-12
27
53
66
56
68
66
51
32
0
-6
-7
-6
12
26
63
74
66
54
23
11
-25
-19
-8
-5
9
9
8
-5
-16
-23
-3
22
41
47
23
1
-13
-24
-15
-16
-29
-26
-18
1
19
31
27
4
-15
-20
-23
-20
-2
-2
-2
-1
26
47
49
47
49
52
21
35
35
41
49
38
39
33
17
-1
-34
-35
-45
-15
-3
-3
-17
-29
-27
-32
-28
-8
9
15
7
1
-11
4
4
9
-2
-2
1
19
36
23
37
46
62
51
24
14
0
7
24
49
53
48
21
39
53
61
61
36
10
-7
-30
-43
-52
-45
-39
-17
16
22
26
18
33
51
46
33
-7
-53
-98
-128
-158
-155
-127
-93
-73
-63
-50
-36
-21
-2
4
14
24
15
-7
-20
-16
-12
-19
-47
-75
-100
-99
-98
-100
-89
-79
-73
-97
-109
-96
-53
-7
15
38
28
6
1
-20
-5
-10
-17
-42
-41
-33
-42
-43
-46
-44
-40
-41
-36
-40
-48
-44
-53
-59
-60
-42
-39
-14
-11
-1
-7
-9
-29
-48
-59
-57
-38
-40
-43
-50
-58
-56
-71
-96
-127
-119
-111
-99
-91
-78
-74
-63
-50
-48
-46
-55
-48
-70
-61
-61
-44
-41
-42
-42
-42
-29
-30
-19
-17
-20
-17
-24
-27
-25
-6
-9
-9
-9
-31
-43
-51
-45
-45
-45
-60
-74
-68
-57
-53
-49
-53
-56
-43
-27
-9
3
-13
-10
-24
-29
-35
-26
-14
-20
-10
-20
-23
-34
-40
-29
-7
19
26
23
20
27
14
-6
-14
-17
-11
-12
-16
-24
-25
-19
-17
-13
-21
-11
-20
-1
17
30
23
19
28
47
47
41
31
7
14
9
1
-10
-23
-33
-44
-51
-46
-50
-41
-50
-44
-31
-12
-10
-15
-21
0
19
6
-13
-42
-51
-43
-33
-20
-14
17
32
46
37
23
-1
-13
-7
3
13
14
-7
-24
-39
-18
19
37
35
36
33
41
35
19
-8
-27
-32
-39
-32
-30
-25
-21
-12
10
9
8
5
-3
-19
-22
-22
-18
-18
-14
-20
-10
8
12
5
-1
4
3
-1
-7
-15
-36
-56
-60
-54
-30
-13
0
-11
-16
-15
-18
-16
-3
-11
-15
-17
-15
-10
-5
-3
-20
-39
-66
-60
-50
-27
-22
-26
-32
-54
-59
-95
-94
-93
-54
-29
-7
12
-4
-19
-33
-29
-33
-24
-32
-32
-23
-33
-32
-37
-22
-26
-46
-58
-69
-84
-76
-77
-72
-74
-70
-58
-43
-34
-23
-22
-31
-39
-42
-41
-38
-39
-53
-70
-82
-74
-56
-54
-36
-39
-43
-45
-32
-26
1
14
9
4
-6
4
2
4
-2
-4
-13
-7
-7
-19
-18
-28
-23
-23
-13
-10
3
-20
-54
-70
-75
-43
-1
26
58
72
54
4
-30
-59
-74
-92
-97
-84
-78
-53
-49
-49
-49
-33
-25
-2
18
22
7
-8
1
-1
4
0
-11
-27
-57
-64
-65
-30
4
21
1
-31
-57
-73
-66
-62
-54
-49
-64
-56
-46
-37
-21
-26
-35
-41
-32
-24
-20
-30
-50
-70
-75
-77
-83
-91
-75
-57
-28
-17
-2
-2
0
-13
-39
-63
-51
-12
13
38
55
59
46
42
39
46
50
44
27
14
2
2
1
-6
-5
-3
-15
-18
-4
4
17
4
-18
-34
-28
-7
14
30
12
-28
-57
-47
-36
-14
-11
-20
-28
-35
-30
-32
-46
-57
-46
-45
-20
-19
-11
-15
-29
-38
-42
-46
-50
-57
-61
-54
-63
-55
-51
-24
-20
-18
-14
-14
-27
-63
-72
-76
-73
-60
-65
-56
-34
-14
16
13
5
17
8
17
-1
-16
-35
-54
-79
-98
-95
-81
-75
-66
-54
-40
-38
-54
-68
-84
-82
-88
-93
-108
-112
-107
-106
-107
-84
-47
-7
15
18
4
-5
-11
-18
-28
-27
-40
-29
-23
-1
3
-27
-31
-45
-47
-43
-29
-26
-15
16
42
58
58
52
53
59
77
85
103
112
111
83
44
22
13
12
29
61
80
80
65
39
35
32
46
46
35
28
47
67
99
121
99
87
71
65
52
39
23
19
38
63
76
73
62
37
19
2
-1
-2
-4
35
67
75
69
36
10
-3
-13
-18
-14
2
32
54
92
118
125
86
19
-28
-62
-66
-50
-26
10
31
49
37
23
18
17
36
49
55
52
26
11
-10
-5
7
23
19
14
13
19
15
15
7
1
-3
-19
-19
-34
-20
-7
-4
9
-4
-12
-19
-20
-13
-17
-26
-18
-13
-1
46
83
101
79
37
-19
-54
-81
-110
-109
-82
-40
-9
9
30
32
44
29
17
-27
-64
-101
-106
-98
-89
-88
-81
-56
-17
14
43
79
104
91
38
-25
-100
-157
-187
-187
-169
-117
-59
4
39
68
74
64
40
13
-16
-61
-91
-130
-135
-124
-85
-56
-30
-7
-1
-14
-31
-44
-59
-77
-109
-152
-188
-184
-158
-120
-78
-66
-57
-54
-50
-30
-24
-27
-40
-55
-51
-38
-68
-112
-145
-149
-131
-101
-87
-51
-49
-40
-35
-42
-55
-66
-68
-62
-63
-79
-94
-117
-98
-93
-67
-67
-60
-60
-55
-42
-41
-44
-40
-40
-11
4
4
-15
-28
-25
-18
-23
-27
-27
-29
-30
-31
-4
11
7
1
-4
5
14
19
2
-14
-8
14
26
39
27
14
8
3
25
20
5
-8
-31
-37
-42
-45
-41
-43
-42
-30
-14
9
26
25
29
16
-12
-30
-31
-13
-22
-20
-19
-12
-5
-8
-9
-11
-17
-31
-54
-51
-44
-36
-41
-17
3
9
16
32
41
46
29
0
-17
-15
-8
-11
-19
-32
-17
-7
15
29
22
11
-17
-42
-68
-81
-71
-55
-20
20
36
22
9
14
18
33
22
0
-36
-40
-36
-12
24
49
67
58
67
66
59
47
32
37
24
9
-33
-53
-55
-22
23
52
59
45
25
8
-14
-32
-35
-29
-12
-12
-25
-51
-120
-146
-145
-107
-70
-45
-37
-48
-67
-73
-65
-54
-33
-19
-18
-13
-16
-19
-33
-20
0
30
54
60
48
52
61
65
53
22
-11
-35
-69
-67
-53
-36
-28
-31
-23
-19
-1
-5
-4
-1
14
9
-16
-31
-64
-83
-98
-88
-63
-28
-9
-3
-1
3
21
34
41
32
20
-3
-42
-58
-82
-100
-110
-99
-84
-56
-35
-28
-25
-17
-15
-18
-31
-52
-72
-69
-68
-59
-64
-54
-36
-48
-41
-35
0
19
26
-5
-47
-76
-84
-77
-75
-67
-59
-53
-44
-22
1
9
11
-4
-24
-37
-52
-64
-61
-37
-22
2
7
10
-4
-20
-35
-52
-61
-63
-49
-23
0
15
-1
-13
-10
0
-3
-22
-46
-44
-45
-52
-32
-24
13
36
46
14
-10
-36
-61
-76
-94
-101
-104
-90
-65
-51
-30
11
37
61
73
66
49
29
12
-15
-41
-59
-71
-56
-38
-8
-15
-15
-27
-34
-31
-33
-21
-30
-41
-39
-49
-64
-97
-112
-115
-79
-41
-21
-32
-47
-56
-47
-33
-5
13
20
7
-16
-53
-57
-55
-48
-50
-60
-49
-47
-46
-63
-70
-70
-59
-54
-63
-63
-50
-43
-38
-45
-23
-9
0
0
-19
-44
-49
-55
-49
-51
-29
-28
-30
-24
-36
-19
-6
19
34
45
46
33
18
-2
8
-9
-16
-23
-19
-20
-28
-25
-14
8
4
1
-15
-18
-8
-29
-14
-8
6
15
8
9
-12
-19
-12
6
21
11
-13
-21
-12
-7
0
-20
-19
-20
-38
-40
-41
-46
-42
-30
-15
-7
-7
0
6
29
42
36
-1
-16
-15
-13
-13
-17
-19
-18
-6
14
33
44
34
16
-9
-17
-29
-38
-51
-52
-52
-36
-34
-18
-23
-49
-53
-63
-58
-64
-62
-85
-90
-71
-60
-41
-45
-50
-46
-39
-20
-19
-36
-62
-86
-99
-94
-81
-75
-63
-42
-50
-57
-72
-90
-102
-120
-115
-98
-98
-90
-81
-57
-41
-36
-29
-24
-24
-42
-68
-95
-118
-126
-119
-85
-48
-33
-14
-2
-1
-12
-29
-30
-38
-50
-27
-33
-41
-54
-55
-50
-35
-43
-46
-46
-32
-25
-20
-22
-12
-24
-38
-62
-62
-56
-35
-12
5
2
1
-6
-14
-16
5
14
22
27
27
9
-8
-23
-18
3
32
39
30
12
-5
1
-13
-11
-17
-30
-34
-42
-39
-12
35
68
70
59
58
34
24
17
10
-6
-21
4
44
80
105
119
114
114
100
73
37
5
-14
-21
-1
20
43
69
100
122
126
107
52
1
-23
-22
-5
-16
-27
-18
-1
33
54
59
59
59
34
-19
-74
-121
-123
-95
-59
-47
-45
-33
12
48
66
56
37
19
-10
-46
-75
-75
-56
-30
-26
-16
11
32
50
51
53
45
36
7
-17
-19
-17
-4
-1
32
71
107
139
151
151
152
138
111
55
-3
-40
-54
-58
-44
-44
-11
23
62
84
94
101
77
47
11
7
-14
-29
-55
-50
-46
-34
-10
-2
19
53
68
65
41
-2
-46
-72
-84
-78
-60
-48
-37
-27
-13
5
7
-25
-56
-68
-75
-75
-89
-94
-94
-75
-58
-49
-28
-14
15
15
28
15
-4
-35
-54
-81
-101
-102
-91
-61
-32
4
21
11
-16
-45
-79
-66
-56
-39
-33
-11
-7
-5
-11
-10
-12
-25
-38
-53
-68
-72
-62
-57
-39
-50
-63
-68
-37
-2
19
36
49
43
29
10
5
-9
-12
-11
-3
11
13
22
6
-6
-1
-8
-2
22
37
43
19
-17
-44
-32
-8
29
47
65
70
60
56
36
35
27
25
14
-4
-13
2
29
41
44
49
37
39
39
55
59
50
38
21
6
5
6
12
13
19
8
-7
-3
1
13
13
-6
-39
-50
-50
-39
-21
-4
11
-4
-19
-33
-39
-48
-49
-42
-32
-32
-50
-67
-72
-59
-41
-23
-13
-5
-10
-25
-37
-46
-57
-61
-61
-71
-81
-87
-88
-76
-65
-44
-30
-14
-18
-40
-78
-104
-100
-73
-29
1
13
4
-24
-60
-110
-116
-103
-78
-55
-46
-34
-34
-39
-32
-41
-43
-37
-27
-13
-11
-20
-17
-36
-29
-35
-30
-36
-39
-38
-27
-19
-10
-9
-24
-28
-48
-64
-99
-106
-121
-106
-111
-108
-116
-91
-85
-80
-76
-51
-37
-51
-38
-37
-20
-25
-30
-33
-17
13
40
36
39
24
5
-8
-21
-36
-60
-54
-44
-32
-20
-5
-5
-29
-56
-81
-90
-94
-82
-81
-82
-82
-78
-69
-56
-51
-39
-51
-32
-34
-39
-44
-49
-61
-75
-93
-93
-81
-51
-8
10
6
7
-13
-16
-44
-46
-52
-19
7
21
3
-33
-44
-29
-5
9
3
-3
-5
1
-9
-26
-45
-63
-79
-76
-73
-55
-40
-21
-10
-14
-16
-38
-55
-75
-84
-93
-94
-90
-83
-62
-46
-23
-27
-43
-50
-56
-47
-26
-14
-22
-41
-60
-71
-79
-95
-86
-64
-48
-38
-57
-82
-95
-101
-94
-87
-70
-69
-77
-91
-90
-90
-69
-48
-30
-31
-51
-61
-74
-68
-69
-72
-89
-90
-90
-92
-81
-58
-35
-16
-6
-4
-9
-33
-40
-35
-20
4
2
8
19
23
19
3
9
29
40
52
50
47
33
33
20
3
-14
-15
2
26
62
81
81
73
67
46
31
10
7
2
-7
-3
-2
5
32
44
56
58
66
41
12
-8
-13
-8
4
37
63
73
70
55
35
26
27
13
12
16
26
37
46
56
76
104
111
112
78
49
21
7
-21
-26
-33
-16
17
50
89
118
131
120
72
25
-37
-80
-103
-94
-58
-23
25
55
71
77
91
97
91
66
30
-13
-52
-73
-105
-98
-84
-55
-34
-42
-31
-18
19
53
59
52
15
-4
-36
-67
-100
-125
-145
-119
-77
-22
28
56
56
26
6
-6
-11
-17
-34
-57
-76
-55
-34
-10
-20
-16
-17
-4
11
9
2
-10
-16
-39
-41
-30
-11
8
15
14
20
39
62
96
108
109
105
84
81
73
50
14
-6
-21
-9
4
14
37
46
57
45
18
13
13
11
-8
-31
-48
-58
-40
-23
-8
-23
-46
-56
-59
-51
-49
-46
-49
-38
-31
-22
-28
-26
-29
-34
-17
-14
-12
-27
-26
-40
-47
-29
-23
0
10
15
24
31
20
-2
-28
-52
-37
-27
-8
0
6
8
18
19
8
5
2
14
6
2
-7
4
24
41
35
12
4
12
7
-7
-2
-6
-3
1
-19
-29
-35
-51
-55
-58
-32
-6
-17
