# Supplementary material for: Electroencephalography (EEG) based epilepsy diagnosis via multiple feature space fusion using shared hidden space-driven multi-view learning
Source: PeerJ Comput Sci. 2024 Mar 7;10:e1874. doi: 10.7717/peerj-cs.1874 (PMC10936759; doi:10.7717/peerj-cs.1874)
Supplement: Supplemental Information 2 [file peerj-cs-10-1874-s002.zip › A/Z006.txt]

-87
-89
-73
-69
-51
-48
-51
-47
-30
-6
12
7
-9
-30
-42
-27
-8
-3
-14
-20
-29
-10
13
31
26
6
-25
-52
-67
-56
-40
-12
4
21
25
4
-8
-17
-23
-24
-20
-27
-24
-23
-36
-54
-76
-89
-108
-105
-82
-47
-40
-51
-76
-104
-106
-93
-72
-60
-50
-49
-80
-110
-136
-130
-105
-80
-66
-67
-63
-45
-13
14
27
8
-23
-57
-77
-99
-121
-137
-158
-173
-180
-176
-169
-168
-139
-106
-62
-37
-26
-48
-70
-66
-51
-41
-48
-80
-115
-151
-165
-173
-176
-163
-136
-96
-55
-28
-16
-17
-32
-49
-76
-94
-106
-116
-121
-125
-123
-123
-139
-150
-155
-124
-89
-57
-34
-31
-28
-28
-30
-46
-68
-103
-132
-144
-144
-138
-147
-134
-136
-131
-125
-114
-96
-81
-61
-61
-70
-87
-98
-99
-103
-100
-107
-110
-109
-100
-91
-83
-70
-72
-83
-90
-87
-86
-89
-93
-101
-125
-141
-158
-168
-159
-131
-95
-68
-52
-51
-66
-76
-87
-89
-100
-101
-100
-110
-115
-112
-92
-65
-29
-3
9
13
9
-8
-36
-44
-45
-36
-26
-16
-8
-5
5
-6
-28
-57
-63
-59
-50
-38
-41
-39
-27
-5
21
39
58
56
53
57
60
45
18
7
11
24
27
24
7
-4
7
24
37
36
37
37
48
56
46
21
0
-14
-23
-17
-14
-1
1
7
9
12
32
49
64
59
59
49
44
30
16
9
6
12
22
19
29
38
41
43
55
69
79
79
77
67
57
47
28
2
-28
-28
-15
13
35
35
19
3
-8
-8
-2
21
39
49
49
52
45
53
61
66
81
96
122
120
115
85
51
8
-13
-12
-5
-1
-2
-3
-11
8
19
18
0
-25
-50
-57
-61
-54
-56
-54
-32
-5
24
42
40
45
52
56
40
7
-9
-11
-9
2
9
8
14
24
25
24
29
47
58
62
56
51
47
46
48
42
48
53
71
94
115
123
104
82
57
40
20
3
1
-14
-22
-13
-1
12
29
42
48
45
51
50
44
54
56
54
40
41
40
36
40
45
67
83
85
57
21
11
17
34
46
51
45
43
46
47
31
23
32
55
74
81
59
25
-12
-3
9
32
40
37
28
30
33
24
11
-5
-25
-38
-45
-42
-54
-62
-67
-57
-44
-31
-18
-16
8
28
41
28
32
35
46
55
39
28
9
14
19
16
8
-2
0
22
64
85
66
17
-21
-34
-29
-22
-32
-47
-46
-6
38
68
63
33
-1
-19
-25
-46
-67
-98
-98
-75
-37
12
29
37
32
6
-23
-61
-77
-91
-90
-80
-75
-64
-47
-30
-23
-21
-18
-30
-52
-57
-56
-42
-42
-70
-109
-135
-125
-91
-60
-46
-31
-26
-23
-20
-28
-34
-42
-52
-58
-58
-50
-53
-61
-67
-68
-79
-102
-102
-106
-96
-86
-77
-66
-64
-57
-43
-28
-13
-1
-28
-52
-78
-77
-81
-80
-76
-77
-62
-50
-40
-38
-31
-29
-30
-21
-12
2
-5
-10
-7
4
25
40
40
29
9
-14
-50
-72
-88
-86
-75
-54
-36
-28
-33
-23
-16
-7
10
16
0
-18
-39
-50
-62
-72
-83
-84
-63
-36
-30
-27
-34
-43
-44
-37
1
9
6
-14
-45
-44
-42
-42
-51
-64
-78
-78
-65
-44
-15
-11
-21
-34
-50
-55
-42
-30
-30
-38
-54
-69
-75
-64
-46
-30
-14
-4
-3
-11
-13
-11
1
2
8
-1
-11
-7
-7
-8
-10
-6
-1
20
39
38
10
-6
-17
-18
-28
-51
-69
-66
-45
-7
9
4
-7
-9
-3
12
32
45
62
89
103
109
111
113
105
105
106
108
94
62
28
6
-1
16
14
5
4
13
30
45
47
41
23
24
19
5
-7
-10
-10
1
23
34
37
35
31
32
32
28
6
-27
-46
-59
-75
-101
-125
-139
-131
-99
-61
-46
-34
-22
-6
10
10
-6
-46
-71
-72
-70
-72
-91
-102
-109
-89
-52
-21
-15
-15
-30
-39
-36
-17
-2
6
18
16
22
0
-22
-53
-87
-87
-75
-65
-56
-63
-74
-93
-77
-50
-12
7
23
22
12
-2
-20
-22
-1
27
28
10
-14
-26
-35
-31
-27
-30
-45
-52
-70
-62
-56
-43
-39
-31
-36
-41
-58
-73
-79
-77
-71
-71
-83
-97
-104
-105
-115
-103
-80
-65
-57
-49
-39
-31
-32
-31
-37
-46
-58
-73
-94
-90
-63
-18
19
52
63
60
54
62
57
33
-4
-43
-59
-54
-39
-39
-55
-59
-52
-37
-42
-59
-89
-105
-100
-91
-71
-36
13
50
59
46
27
11
6
10
-5
-40
-70
-84
-69
-29
7
5
-3
-21
-27
-27
-24
-28
-44
-51
-38
-18
4
6
-7
-33
-48
-44
-51
-59
-59
-62
-64
-64
-62
-56
-44
-22
-9
-8
-30
-47
-65
-66
-50
-33
-25
-18
-16
-7
5
8
2
-13
-35
-45
-48
-34
-14
-5
-22
-41
-38
-27
-7
-13
-43
-80
-99
-82
-59
-30
-12
-10
-23
-27
-38
-46
-49
-29
3
29
33
11
-26
-58
-69
-55
-28
5
37
57
60
45
5
-41
-63
-62
-43
-16
-10
-26
-56
-56
-42
-19
-9
-7
-17
-15
-7
-7
-29
-73
-107
-117
-82
-34
6
15
8
23
46
65
56
12
-41
-70
-75
-72
-81
-102
-119
-118
-87
-57
-44
-64
-59
-42
5
40
56
51
50
56
46
13
-22
-65
-87
-99
-94
-75
-68
-58
-57
-56
-46
-38
-38
-47
-39
-30
-25
-45
-77
-111
-120
-108
-93
-86
-93
-85
-82
-64
-43
-25
-27
-31
-37
-47
-44
-46
-64
-79
-87
-78
-77
-80
-85
-71
-36
-3
12
-18
-54
-61
-60
-63
-74
-101
-126
-131
-111
-73
-39
-15
-19
-30
-43
-49
-59
-67
-61
-49
-31
-26
-27
-23
-18
-3
1
-8
-12
-3
11
19
14
-7
-35
-57
-59
-51
-27
-13
-9
-12
-14
-2
-6
-13
-28
-60
-82
-90
-74
-56
-28
-11
-11
-21
-44
-55
-65
-66
-59
-49
-43
-34
-22
-14
-3
-3
-4
-30
-35
-37
-37
-41
-51
-67
-83
-74
-57
-37
-22
-26
-55
-82
-88
-78
-76
-90
-103
-110
-85
-50
-20
-20
-45
-71
-79
-72
-57
-49
-57
-53
-38
-32
-19
-15
-22
-24
-32
-14
-18
-31
-67
-102
-117
-95
-54
-24
4
26
47
55
52
32
3
-11
-10
2
-1
-9
-22
-35
-31
-23
-16
-15
-1
13
23
27
19
0
-25
-29
-33
-33
-44
-44
-39
-36
-30
-26
-15
-3
8
-3
-16
-45
-62
-64
-47
-23
-29
-34
-21
17
39
37
3
-37
-64
-66
-49
-47
-53
-56
-56
-32
-8
1
-11
-25
-9
15
31
24
-8
-44
-62
-63
-58
-66
-76
-91
-92
-80
-61
-52
-50
-51
-36
-33
-11
-9
-7
5
25
35
26
4
-19
-27
-9
27
49
45
32
13
3
-4
-7
-26
-36
-43
-41
-30
-14
12
28
47
50
39
18
1
11
24
42
51
42
16
4
8
19
30
21
-4
-40
-42
-25
-3
17
10
9
8
24
29
26
18
2
-4
-21
-19
-28
-40
-47
-48
-48
-57
-50
-48
-38
-33
-33
-38
-52
-56
-40
-10
30
62
62
56
55
60
66
67
71
53
31
14
6
13
27
49
48
42
31
18
11
5
8
-12
-41
-72
-76
-63
-28
-16
-13
-28
-33
-30
-28
-9
-10
-15
-21
-12
-4
11
37
58
66
58
36
13
-5
-9
-18
-33
-59
-92
-106
-102
-59
-19
1
-1
-10
-20
-13
-5
0
-6
-17
-26
-24
-19
-2
1
-7
-5
17
26
35
21
-2
-36
-54
-51
-50
-42
-48
-47
-51
-37
-25
-29
-29
-11
3
7
-5
-26
-43
-48
-45
-43
-49
-53
-61
-71
-71
-65
-62
-62
-45
-40
-12
-12
-24
-34
-47
-37
-32
-35
-54
-64
-74
-77
-62
-50
-42
-37
-37
-26
-11
4
3
-10
-19
-31
-47
-68
-80
-89
-101
-110
-112
-125
-123
-120
-101
-77
-44
-13
-4
8
11
15
-8
-34
-78
-120
-141
-148
-138
-128
-120
-109
-97
-78
-51
-37
-39
-34
-43
-58
-76
-91
-90
-89
-71
-64
-66
-73
-77
-70
-58
-38
-38
-53
-70
-76
-75
-77
-76
-81
-63
-54
-33
-28
-22
-13
-17
-44
-81
-114
-128
-114
-81
-68
-72
-88
-101
-101
-82
-56
-38
-27
-16
-5
6
13
7
-2
-47
-89
-130
-157
-163
-152
-131
-112
-74
-35
-4
-1
-16
-29
-51
-58
-80
-105
-124
-130
-135
-132
-110
-97
-75
-58
-30
-26
-30
-49
-63
-63
-55
-33
-25
-16
-5
-1
-3
-8
-18
-27
-33
-30
-31
-27
-24
-17
-26
-36
-48
-51
-41
-17
1
-13
-29
-46
-68
-79
-89
-79
-64
-34
-10
5
4
0
-7
-19
-34
-52
-65
-74
-62
-53
-47
-48
-42
-47
-57
-53
-62
-69
-72
-61
-55
-52
-56
-66
-72
-68
-50
-32
-25
-25
-33
-25
-22
-11
-16
-38
-33
-35
-43
-54
-54
-59
-45
-37
-17
-4
11
24
6
-9
-24
-29
-32
-19
-6
-7
-21
-31
-36
-36
-36
-37
-38
-38
-31
-34
-55
-75
-85
-82
-53
-20
-2
-3
2
7
24
45
53
33
-3
-32
-47
-50
-47
-39
-42
-39
-29
-19
0
1
-4
-4
-3
1
-13
-54
-80
-76
-58
-34
-21
-9
3
18
22
1
-21
-36
-35
-37
-41
-49
-59
-46
-17
14
23
22
3
-11
-23
-11
-14
-24
-38
-51
-55
-57
-53
-36
-20
14
36
37
27
20
14
24
33
32
27
18
14
18
29
50
55
40
9
-5
-13
-12
0
-4
-10
-16
-16
-22
-17
-17
-15
-21
-23
-28
-27
-30
-32
-29
-28
-28
-21
-20
-9
-5
-12
-41
-52
-35
0
33
51
42
24
19
18
11
-6
-42
-69
-75
-52
-16
1
0
10
20
32
44
32
20
5
15
14
-1
-16
-42
-55
-51
-34
-9
25
56
55
37
4
-4
-11
-9
-19
-45
-82
-113
-106
-94
-65
-41
-31
-30
-33
-33
-35
-32
-36
-35
-47
-51
-45
-34
-19
-8
-4
1
14
24
29
27
31
33
36
45
49
45
25
7
-13
-32
-32
-28
-2
31
62
68
49
40
35
40
44
34
28
25
27
32
33
24
17
-2
-21
-32
-43
-51
-58
-55
-40
-9
30
55
52
35
17
-1
-19
-36
-62
-80
-95
-97
-95
-72
-44
-7
11
13
12
12
27
46
54
41
26
7
-14
-22
-33
-49
-76
-94
-101
-99
-90
-80
-82
-94
-80
-54
-14
27
43
24
-15
-44
-72
-87
-106
-112
-103
-86
-61
-48
-42
-42
-40
-44
-42
-40
-33
-31
-20
-19
-26
-33
-35
-24
-19
-26
-34
-48
-41
-27
-5
-3
5
7
18
22
39
41
26
10
-12
-28
-33
-27
-13
3
18
20
7
-21
-47
-71
-77
-56
-56
-59
-77
-72
-55
-43
-37
-43
-53
-52
-43
-51
-67
-66
-53
-19
15
27
-2
-38
-58
-64
-46
-25
-5
-10
-25
-54
-70
-77
-69
-48
-33
-19
-16
-20
-41
-51
-69
-75
-88
-93
-94
-90
-77
-52
-38
-36
-50
-70
-89
-91
-83
-87
-88
-73
-47
-14
11
19
28
46
59
56
25
0
-20
-27
-22
-8
-10
-25
-34
-40
-29
-17
-8
-20
-28
-29
-30
-35
-48
-41
-40
-20
-17
-25
-39
-42
-36
-43
-41
-37
-24
-11
-5
1
-10
-17
-28
-50
-69
-84
-80
-60
-19
15
36
38
21
-1
-40
-72
-95
-103
-98
-76
-46
-4
27
50
63
57
57
34
6
-17
-31
-37
-42
-38
-33
-24
-6
3
6
8
26
45
47
30
5
-22
-40
-40
-35
-34
-26
-10
1
9
11
5
-9
-19
-21
-10
8
14
8
-22
-33
-38
-26
-14
-9
-7
-10
4
18
25
20
23
12
-11
-35
-66
-84
-86
-63
-35
-23
-8
-2
7
23
30
28
16
-2
-12
-31
-55
-79
-110
-122
-102
-60
-17
13
28
9
-22
-56
-82
-87
-73
-38
2
38
54
40
5
-27
-37
-38
-44
-59
-96
-133
-149
-133
-102
-61
-22
7
25
40
32
-1
-42
-85
-110
-125
-126
-127
-125
-104
-69
-27
-17
-18
-35
-58
-66
-69
-71
-81
-91
-102
-107
-99
-69
-45
-19
6
12
13
6
-3
-24
-44
-41
-27
-13
-5
-11
-32
-35
-15
12
39
48
56
47
38
25
2
-35
-65
-88
-102
-114
-118
-112
-97
-66
-25
11
41
48
40
23
18
14
1
-22
-51
-86
-122
-140
-152
-149
-130
-95
-65
-48
-24
-8
-1
-18
-38
-72
-90
-96
-83
-79
-70
-66
-60
-26
15
59
68
48
14
-30
-59
-85
-105
-113
-111
-83
-65
-40
-17
-4
5
0
6
-7
-16
-33
-41
-52
-62
-59
-63
-59
-41
-27
-28
-29
-32
-24
-5
0
-18
-50
-59
-42
-11
14
27
24
7
-1
-19
-34
-50
-64
-76
-74
-63
-50
-37
-28
-10
7
16
19
6
-17
-31
-32
-32
-26
-30
-30
-33
-36
-30
-42
-45
-39
-25
-12
-9
-7
-15
-1
18
41
54
62
58
46
36
28
21
6
-2
4
11
20
19
14
-4
-7
-14
-16
-19
-9
-6
-15
-18
-26
-20
-11
3
7
-1
-27
-73
-112
-138
-133
-125
-102
-74
-53
-42
-31
-30
-46
-56
-58
-53
-48
-47
-35
-25
-17
-12
-14
-15
-14
-2
-3
-9
-27
-42
-53
-54
-42
-35
-30
-21
-14
-5
9
13
8
-15
-27
-47
-57
-63
-66
-73
-60
-29
3
16
15
-18
-56
-84
-84
-67
-56
-43
-58
-72
-87
-90
-93
-79
-51
-31
-19
-14
-11
-15
-20
-25
-34
-45
-50
-52
-58
-46
-34
-29
-35
-54
-53
-42
-25
-6
0
-2
-12
-15
-29
-32
-33
-31
-29
-20
-14
-27
-48
-57
-54
-35
-8
2
-5
-32
-53
-67
-83
-93
-111
-114
-94
-53
-21
-11
-7
-24
-36
-55
-56
-54
-41
-20
-10
-5
-14
-20
-26
-29
-12
1
-1
-17
-38
-63
-74
-67
-70
-79
-92
-90
-79
-61
-54
-60
-62
-50
-31
-17
-13
-16
-19
-33
-42
-40
-42
-40
-43
-46
-50
-42
-38
-35
-28
-19
-18
-17
-18
-29
-40
-38
-21
-8
-18
-29
-28
-17
2
1
3
-2
20
27
17
-8
-26
-34
-27
-6
8
3
-5
-11
-19
-22
-27
-48
-53
-48
-24
-11
-10
-22
-32
-39
-30
-5
2
-12
-24
-37
-39
-38
-42
-72
-105
-118
-108
-83
-58
-46
-32
-15
11
29
36
50
66
59
42
15
-12
-32
-25
-11
-1
6
3
-6
-5
7
17
22
6
-8
-29
-40
-43
-43
-35
-29
-11
1
17
22
22
3
-21
-36
-54
-49
-38
-37
-40
-45
-37
-27
1
13
18
5
-14
-17
-18
-6
6
15
16
19
17
17
8
-17
-45
-70
-79
-69
-64
-62
-55
-53
-54
-40
-35
-48
-69
-86
-80
-79
-63
-59
-56
-45
-23
-13
-9
6
30
69
83
76
30
-19
-59
-64
-45
-21
-3
-20
-40
-58
-54
-37
-15
7
-2
-14
-12
6
34
54
57
35
13
-2
-12
-23
-40
-45
-60
-59
-47
-39
-39
-35
-37
-41
-54
-54
-47
-36
-26
-35
-47
-46
-28
-7
-17
-32
-59
-74
-66
-48
-30
-22
-9
-2
-1
-11
-17
-51
-79
-86
-77
-60
-29
9
42
63
71
64
46
37
25
11
-2
-24
-32
-47
-36
-11
7
23
42
68
92
108
102
57
-3
-57
-93
-101
-83
-56
-36
-24
-9
2
10
35
52
59
42
8
-23
-39
-26
-16
-32
-61
-89
-95
-83
-42
0
41
45
46
31
27
26
30
29
21
-7
-46
-69
-65
-41
-28
-32
-50
-67
-64
-31
8
21
8
-18
-30
-19
8
16
2
-29
-57
-75
-75
-56
-50
-60
-74
-85
-85
-69
-51
-34
-29
-19
-20
-31
-31
-41
-53
-65
-64
-67
-60
-62
-65
-54
-41
-14
-3
-24
-35
-45
-41
-41
-37
-46
-51
-61
-64
-69
-65
-51
-46
-45
-60
-67
-68
-53
-34
-30
-39
-49
-49
-44
-33
-19
-14
-9
-14
-21
-38
-56
-63
-73
-85
-98
-96
-93
-78
-55
-30
-23
-16
-25
-37
-37
-22
-3
2
-7
-23
-44
-59
-60
-52
-36
-14
3
11
9
2
-15
-35
-42
-30
-21
-18
-24
-46
-57
-48
-35
-38
-52
-65
-70
-67
-67
-74
-90
-93
-79
-67
-57
-50
-37
-17
-1
12
-2
-14
-16
-19
-20
-13
-6
-9
-22
-40
-60
-76
-76
-72
-62
-54
-42
-34
-18
-7
2
5
10
12
-1
-21
-31
-49
-74
-99
-105
-83
-64
-28
-6
8
10
7
2
2
16
21
23
7
-3
-30
-39
-27
-6
-1
-11
-31
-55
-66
-66
-62
-53
-40
-28
-37
-36
-32
-30
-36
-39
-39
-39
-39
-49
-55
-62
-55
-57
-62
-78
-89
-90
-87
-71
-66
-69
-67
-68
-63
-62
-45
-33
-26
-18
-12
-18
-33
-44
-54
-53
-43
-28
-22
-17
-15
-15
-18
-25
-13
-7
-1
6
9
20
28
46
44
43
33
12
-1
-10
-11
-15
-22
-13
-7
8
26
32
30
12
8
-7
-30
-59
-81
-89
-78
-44
-31
-15
-4
10
11
7
1
-2
-2
21
38
36
17
-1
-2
-2
7
0
-26
-53
-68
-68
-60
-43
-60
-76
-85
-56
-28
-22
-37
-62
-72
-69
-46
-32
-22
-6
8
19
21
5
-30
-57
-65
-55
-43
-49
-61
-83
-89
-68
-45
-26
-22
-26
-17
-9
7
8
-15
-35
-57
-79
-89
-93
-94
-90
-68
-32
-16
-21
-40
-50
-41
-17
-14
-30
-47
-45
-29
-19
-11
-16
-27
-27
-13
-15
-22
-43
-69
-89
-86
-75
-60
-52
-46
-42
-41
-44
-42
-51
-56
-42
-22
-8
-21
-48
-95
-129
-125
-111
-89
-71
-47
-9
30
53
47
3
-46
-82
-102
-93
-73
-53
-43
-26
-22
-32
-39
-48
-48
-52
-57
-76
-90
-95
-75
-54
-44
-49
-66
-86
-92
-81
-62
-41
-22
-2
11
21
15
-8
-46
-72
-86
-88
-72
-67
-69
-77
-71
-58
-45
-19
1
13
11
11
9
-7
-28
-47
-65
-64
-55
-55
-59
-68
-61
-41
-22
5
14
9
4
-17
-41
-70
-86
-83
-65
-36
-33
-48
-82
-105
-101
-82
-40
-20
-15
-4
2
3
-9
-20
-34
-44
-59
-71
-83
-86
-78
-60
-39
-24
1
12
18
25
26
21
15
16
19
42
68
80
58
20
-6
-20
-20
-8
-9
5
27
50
44
13
-40
-95
-123
-102
-62
-23
-8
-2
-1
2
-3
-21
-41
-52
-47
-35
-25
-23
-22
-30
-27
-17
-20
-37
-48
-52
-43
-34
-21
-23
-17
-11
-15
-14
-9
4
6
-3
-13
-20
-18
-12
-8
-34
-53
-53
-24
4
27
37
29
21
30
41
45
45
34
15
1
4
0
-13
-25
-38
-41
-33
-25
-23
-31
-37
-40
-26
-9
19
38
45
65
71
42
-12
-75
-133
-142
-117
-91
-74
-81
-78
-83
-80
-78
-83
-93
-99
-88
-74
-56
-50
-48
-48
-39
-25
-19
-32
-50
-83
-115
-119
-103
-70
-40
-18
-8
-18
-14
-15
-12
-19
-34
-47
-70
-76
-84
-83
-60
-29
9
33
49
48
38
28
30
33
26
29
20
27
34
60
82
93
92
72
43
23
26
27
28
29
33
31
29
26
6
0
-13
-29
-37
-54
-41
-40
-26
-20
-28
-39
-47
-38
-30
-17
-3
0
-1
0
-1
11
31
54
72
70
74
65
50
45
42
40
16
-4
-35
-70
-92
-88
-78
-51
-2
35
71
79
67
49
12
-10
-25
-29
-33
-26
-31
-37
-52
-82
-118
-127
-118
-92
-66
-56
-48
-42
-28
-3
2
-1
-12
-29
-23
-21
-12
-6
-11
-22
-37
-48
-49
-43
-47
-36
-28
-18
-25
-27
-27
-24
-24
-28
-31
-36
-10
1
13
13
1
-5
-27
-30
-34
-15
-4
0
-27
-35
-35
-6
1
-15
-43
-79
-99
-83
-63
-49
-47
-38
-25
-2
4
-2
-33
-71
-97
-115
-110
-96
-88
-91
-97
-107
-128
-125
-123
-115
-123
-127
-117
-101
-62
-28
-5
-22
-59
-103
-133
-136
-113
-92
-87
-83
-81
-69
-34
-6
2
-13
-34
-51
-58
-60
-63
-79
-101
-110
-106
-94
-79
-58
-39
-29
-17
-14
-19
-32
-47
-74
-81
-73
-68
-57
-51
-39
-41
-52
-54
-61
-59
-51
-39
-31
-28
-26
-33
-42
-36
-40
-51
-68
-77
-84
-86
-90
-109
-135
-145
-135
-99
-67
-35
-21
-27
-38
-28
-1
16
32
24
13
-10
-41
-84
-122
-126
-114
-94
-85
-85
-82
-64
-30
-7
-2
-9
-23
-29
-36
-41
-61
-82
-93
-81
-69
-67
-62
-72
-79
-71
-47
-28
-1
12
29
35
35
34
14
-1
-25
-51
-76
-87
-86
-89
-78
-84
-92
-89
-57
-6
40
68
74
60
33
13
-4
-27
-55
-81
-95
-90
-47
-2
28
45
57
65
69
74
51
22
-12
-32
-53
-65
-71
-80
-81
-72
-46
-21
12
49
84
109
114
96
45
-13
-58
-86
-92
-85
-65
-60
-42
-19
16
42
58
56
34
8
-4
-12
-24
-30
-33
-31
-30
-27
-33
-55
-61
-64
-50
-38
-25
-16
-20
-19
-44
-66
-85
-77
-58
-37
-9
2
10
8
1
-9
-23
-32
-47
-54
-50
-30
-23
-19
-21
-47
-73
-89
-85
-74
-45
-30
-27
-42
-62
-73
-81
-78
-58
-31
-25
-23
-37
-60
-68
-62
-53
-58
-57
-60
-57
-39
-25
-17
-23
-16
-19
-9
-5
-9
-22
-50
-74
-92
-90
-63
-37
-36
-59
-74
-66
-44
-24
-27
-41
-60
-60
-60
-57
-56
-45
-33
-13
15
44
60
59
46
19
16
25
30
34
24
30
30
24
23
11
-1
-3
-1
-1
-5
-25
-41
-47
-27
-5
-1
-12
-27
-40
-57
-55
-60
-53
-53
-43
-31
-24
-15
-9
-3
-9
-18
-40
-51
-60
-63
-73
-83
-95
-127
-130
-102
-53
-6
9
7
-13
-36
-39
-37
-29
-9
1
-1
-2
-10
-18
-31
-50
-59
-75
-86
-90
-83
-68
-31
1
12
2
-16
-27
-17
0
17
12
5
9
7
4
12
16
14
-8
-28
-32
-38
-24
-31
-42
-48
-40
-36
-29
-17
-8
6
22
42
46
44
40
38
26
15
9
-6
-11
-27
-39
-45
-41
-28
-29
-30
-32
-43
-56
-60
-43
-17
-4
10
5
-3
-21
-22
-15
9
32
37
18
7
7
