# Supplementary material for: Electroencephalography (EEG) based epilepsy diagnosis via multiple feature space fusion using shared hidden space-driven multi-view learning
Source: PeerJ Comput Sci. 2024 Mar 7;10:e1874. doi: 10.7717/peerj-cs.1874 (PMC10936759; doi:10.7717/peerj-cs.1874)
Supplement: Supplemental Information 2 [file peerj-cs-10-1874-s002.zip › A/Z007.txt]

-2
20
42
48
27
11
9
48
82
83
50
12
-17
-16
-1
11
-1
-21
-28
-7
36
86
110
97
67
36
23
31
53
74
74
63
51
39
39
39
38
35
34
35
12
-18
-30
-28
-6
15
31
43
43
72
105
126
107
90
60
36
30
30
37
36
36
39
40
34
24
2
-10
-22
-27
-20
-4
-3
-14
-40
-47
-39
-32
-28
-26
-38
-32
-25
-14
-5
2
24
39
37
29
9
0
8
25
15
0
-25
-43
-47
-42
-20
2
22
39
47
49
40
38
11
-19
-49
-80
-84
-71
-56
-61
-79
-94
-101
-102
-88
-67
-58
-46
-45
-17
8
56
72
54
17
-11
-35
-52
-56
-65
-65
-52
-38
-28
-42
-42
-59
-64
-76
-77
-68
-51
-25
-18
-28
-35
-35
-24
-11
16
33
23
20
10
-10
-28
-46
-46
-33
-13
5
-2
-17
-26
-20
-2
-5
-10
-42
-53
-46
-25
-17
-15
-38
-79
-113
-113
-101
-98
-100
-104
-107
-93
-57
-11
20
33
18
-10
-31
-22
-14
-12
-18
-32
-47
-55
-48
-35
-29
-18
-21
-30
-34
-38
-46
-64
-74
-94
-102
-95
-82
-73
-68
-59
-66
-77
-79
-48
-11
16
11
-19
-53
-65
-61
-64
-73
-94
-114
-128
-127
-102
-77
-55
-49
-64
-88
-116
-132
-162
-177
-171
-150
-144
-130
-111
-75
-38
-6
-1
-12
-20
-31
-26
-20
-5
-5
-8
10
18
23
5
-22
-38
-55
-36
-20
5
39
73
91
92
96
85
86
87
99
107
95
68
20
-11
-18
11
39
60
74
77
72
67
74
77
78
69
50
31
31
41
48
62
99
131
147
137
107
73
43
27
16
18
33
45
32
10
-12
-20
-8
23
39
42
31
17
-11
-45
-73
-88
-83
-61
-23
-4
-1
-1
-2
0
14
26
38
32
18
-7
-27
-33
-18
-6
-5
-13
-27
-30
-28
-5
15
28
28
9
-29
-41
-19
14
30
22
-6
-30
-40
-42
-48
-50
-55
-58
-66
-49
-20
11
27
28
25
15
6
-16
-44
-40
-17
17
31
25
7
-6
-6
1
0
-28
-47
-64
-68
-73
-73
-69
-52
-9
20
39
20
2
-28
-62
-88
-118
-141
-134
-104
-64
-32
-3
6
13
20
14
-14
-56
-83
-81
-49
-5
21
7
-16
-40
-39
-20
-6
-3
-24
-31
-20
1
18
15
4
-22
-42
-41
-34
-43
-43
-43
-42
-42
-24
-22
-30
-51
-77
-89
-75
-39
-21
-26
-18
-16
3
16
25
18
2
-7
-25
-28
-27
-27
-50
-70
-75
-66
-53
-42
-24
-6
-2
-12
-33
-43
-38
-26
-25
-27
-8
5
17
25
25
5
-6
-7
-6
0
6
11
-2
-20
-39
-40
-33
-22
-16
-50
-74
-84
-66
-54
-21
-9
2
11
24
29
16
-8
-36
-51
-38
-4
25
16
-16
-74
-101
-89
-49
-20
-16
-17
-34
-52
-76
-83
-74
-45
-6
15
-7
-36
-59
-50
-19
18
35
21
4
-11
-23
-35
-45
-53
-56
-46
-47
-58
-54
-39
-15
-6
-8
-11
-20
-4
18
24
8
-3
-9
-3
2
28
40
57
73
81
79
69
53
27
4
-11
-18
-32
-39
-36
-28
-29
-18
-31
-58
-73
-64
-23
24
79
100
98
76
36
2
-33
-49
-61
-85
-108
-128
-140
-141
-132
-124
-125
-123
-118
-123
-115
-100
-77
-64
-41
-22
-11
-19
-44
-70
-66
-38
8
26
39
23
4
-12
-21
-27
-44
-60
-68
-59
-47
-12
34
53
56
38
18
4
4
33
73
112
119
83
28
1
-4
7
32
57
72
78
83
74
47
26
14
2
1
-1
5
13
23
22
2
-24
-31
-34
-15
-5
15
24
28
26
5
-34
-77
-106
-120
-99
-66
-43
-40
-45
-32
0
57
103
112
75
17
-46
-90
-99
-65
-18
12
16
-14
-36
-32
3
17
-11
-62
-111
-113
-75
-11
36
46
57
40
35
33
26
-8
-63
-106
-128
-125
-84
-13
47
88
86
53
19
-1
-1
-28
-61
-99
-110
-91
-44
10
29
37
45
66
69
51
5
-55
-96
-83
-48
-1
15
3
-38
-64
-56
-17
22
25
1
-39
-63
-55
-45
-40
-22
-9
-2
3
-15
-46
-83
-92
-85
-68
-61
-40
-11
6
32
27
8
-3
-2
2
-15
-27
-55
-62
-73
-69
-75
-67
-47
-21
-1
7
4
-14
-15
-3
-7
-10
-29
-25
-26
-17
-6
-14
-35
-57
-69
-71
-41
6
40
48
27
-7
-51
-75
-78
-52
-23
-5
-1
-12
-11
13
30
41
47
39
25
1
-6
-11
-15
-15
-36
-70
-110
-122
-107
-90
-60
-49
-29
-21
-5
0
-2
6
-4
-19
-37
-47
-53
-49
-36
-19
-4
15
31
42
47
32
21
9
35
63
62
37
11
-1
-11
-20
-32
-45
-38
-18
-6
-2
-5
-10
-7
-2
18
49
73
94
90
71
43
15
-3
-21
-22
-9
17
56
64
50
16
12
11
7
-11
-39
-53
-64
-56
-59
-64
-58
-43
-38
-36
-28
-23
-18
0
25
46
65
77
82
82
78
78
67
49
38
11
-12
-50
-69
-113
-118
-100
-72
-54
-47
-37
-36
-16
5
16
21
10
1
-22
-39
-55
-72
-75
-75
-65
-71
-79
-89
-92
-93
-69
-44
-29
-32
-33
-20
-11
0
-7
-22
-27
-23
-36
-55
-61
-47
-22
1
24
19
5
-7
-21
-33
-39
-38
-31
-25
-13
-3
-7
-15
-19
-26
-18
-3
0
-15
-37
-46
-45
-19
4
10
-12
-45
-69
-77
-57
-25
19
46
52
32
-5
-20
-5
18
19
2
-27
-54
-64
-42
10
46
84
72
51
30
27
32
35
41
39
23
30
38
50
50
43
32
17
21
27
37
48
63
59
51
22
-8
-32
-42
-37
-22
-23
-27
-16
-7
1
3
-14
-29
-25
-4
5
9
-12
-39
-64
-71
-74
-80
-82
-81
-81
-82
-74
-46
-35
-21
-17
-5
1
22
57
88
104
92
54
11
-10
-37
-58
-80
-85
-71
-67
-40
-14
19
48
55
30
-5
-21
-31
-31
-16
-7
-5
-15
-18
-16
-1
27
55
69
69
71
60
51
45
42
29
14
11
11
13
3
6
-12
-15
-19
-32
-58
-70
-66
-47
-18
-7
-23
-54
-75
-75
-78
-72
-61
-51
-43
-24
3
24
31
37
29
22
22
13
14
9
5
-3
-27
-38
-41
-35
-15
-4
-7
-36
-55
-69
-72
-66
-61
-53
-40
-6
13
2
-30
-46
-36
-13
1
-15
-47
-73
-60
-49
-16
8
16
-2
-25
-43
-62
-55
-30
-2
11
3
-18
-51
-51
-42
-29
-26
-26
-23
-23
-17
-1
21
29
27
-1
-33
-40
-19
27
62
98
93
79
52
27
3
-26
-29
-51
-88
-115
-120
-93
-66
-45
-47
-57
-59
-42
-29
-35
-38
-52
-57
-57
-50
-55
-57
-63
-58
-59
-53
-44
-49
-33
-13
0
1
-13
-22
-36
-38
-15
10
24
23
22
-3
-9
-19
-13
-2
14
16
-4
-14
-23
-17
-13
-6
4
3
9
0
-9
-32
-44
-62
-70
-65
-43
-20
-3
23
34
37
38
43
51
48
52
40
21
13
14
2
-23
-32
-39
-29
-7
21
47
58
55
41
18
10
16
10
-5
-26
-59
-85
-100
-88
-80
-68
-60
-55
-54
-31
1
16
32
22
23
0
-21
-49
-69
-68
-55
-45
-42
-34
-25
-12
8
18
14
5
4
0
-5
-13
-12
-17
-24
-24
-27
-35
-50
-59
-70
-60
-26
-8
9
-2
-9
-14
-17
-17
-20
-16
-6
8
4
-22
-60
-97
-113
-110
-75
-53
-33
-30
-31
-37
-31
-2
-1
-2
-30
-41
-40
-18
13
21
16
-6
-24
-34
-22
0
19
40
59
66
66
75
84
70
50
32
27
39
44
31
-1
-13
-5
1
-1
14
17
19
2
-16
-30
-19
18
59
79
81
69
54
25
12
-1
-2
11
30
31
33
42
43
53
57
52
53
32
32
21
14
16
4
-18
-20
-17
0
-7
-15
-21
-17
6
39
54
43
27
34
52
83
94
73
33
16
17
32
44
41
28
15
26
42
45
47
29
6
-5
-2
14
25
17
7
-3
-15
13
35
51
17
-37
-94
-106
-70
-27
2
3
-8
-28
-27
-3
18
23
14
6
-5
-5
-11
-24
-42
-55
-45
-39
-19
-7
2
4
13
16
9
18
39
59
69
60
42
22
20
38
49
32
0
-33
-70
-69
-66
-59
-53
-37
-22
-2
0
-10
-31
-44
-34
-26
-23
-32
-28
-18
-20
-8
-12
-16
-16
-7
-10
-30
-20
-11
9
8
-18
-48
-60
-40
-10
-10
-3
-13
-23
-30
-45
-52
-59
-50
-28
-32
-41
-42
-38
-25
-19
-18
-32
-34
-7
29
54
44
12
-13
-21
-7
-6
-21
-36
-56
-61
-54
-25
-14
-20
-18
-22
-17
-5
9
17
0
-7
-22
-41
-64
-73
-76
-79
-82
-95
-89
-65
-23
7
11
-1
-35
-58
-58
-42
-44
-56
-71
-75
-65
-45
-25
-33
-45
-47
-52
-62
-85
-102
-113
-98
-61
-39
-28
-44
-65
-91
-87
-68
-36
-22
-11
-10
-16
-23
-29
-20
-20
-6
-11
-34
-62
-77
-78
-66
-43
-26
-23
-29
-22
-7
3
21
30
17
-1
-32
-61
-78
-91
-105
-101
-96
-61
-41
-20
18
36
32
-1
-34
-55
-36
-1
33
33
13
-10
-30
-42
-62
-83
-109
-100
-63
-28
-4
8
6
-4
-14
-18
-27
-13
14
39
44
31
20
13
14
27
16
-4
-28
-45
-45
-39
-26
-30
-41
-47
-46
-27
10
40
47
41
32
19
-13
-46
-61
-62
-45
-25
-19
-30
-51
-28
-14
13
4
-18
-53
-74
-79
-82
-74
-64
-69
-82
-79
-48
-27
-9
-5
-9
-10
-5
3
-16
-36
-69
-85
-86
-71
-50
-53
-64
-78
-82
-82
-59
-31
-23
-34
-68
-103
-127
-95
-46
-3
-7
-44
-97
-121
-100
-68
-32
-9
11
7
-9
-22
-31
-38
-38
-46
-70
-87
-65
-25
16
20
5
-19
-32
-39
-30
-17
3
0
-15
-28
-22
-3
33
70
102
87
54
25
10
11
22
33
23
9
-7
-15
-1
20
36
17
-12
-31
-28
-11
20
21
7
-16
-18
1
28
59
54
37
10
13
27
36
41
1
-39
-85
-117
-122
-114
-74
-37
-14
-9
-5
-22
-31
-42
-39
-45
-48
-50
-50
-34
-2
29
54
48
22
-24
-54
-62
-60
-56
-54
-41
-18
20
41
41
19
25
38
39
9
-15
-19
-3
24
16
-6
-16
7
48
64
50
21
-13
-25
-25
-34
-60
-66
-69
-43
-13
19
24
27
26
21
1
-23
-38
-38
-27
-18
-29
-67
-88
-71
-27
29
76
93
77
35
0
-25
-9
3
2
-21
-61
-88
-95
-61
-33
-5
5
16
22
9
6
22
37
32
14
-16
-68
-92
-89
-51
-8
20
34
25
22
10
-4
-31
-26
-13
-1
5
-5
-31
-50
-46
-30
-8
11
15
-8
-51
-68
-76
-68
-31
7
47
62
65
66
61
58
42
9
-30
-62
-85
-99
-87
-50
-5
28
41
15
-3
2
35
62
65
56
14
-19
-28
-6
3
3
-24
-39
-53
-45
-25
-12
2
10
20
27
35
27
13
-2
-13
-20
-33
-40
-48
-66
-80
-88
-73
-48
-13
-1
-13
-21
-23
-14
-8
6
-3
-35
-74
-102
-93
-49
25
74
69
39
-1
-27
-34
-30
-30
-47
-72
-92
-111
-109
-86
-53
-26
-10
-6
3
22
49
74
78
54
15
-42
-74
-78
-57
-23
-3
7
18
28
36
26
8
-5
-24
-50
-78
-93
-83
-66
-52
-59
-90
-99
-84
-44
-16
-5
-6
-13
-15
-1
11
16
26
20
8
-4
-12
-29
-61
-50
-29
2
19
7
-13
-30
-15
3
31
45
34
2
-23
-29
-34
-35
-44
-48
-48
-27
-2
8
15
13
3
-14
-5
23
47
62
69
70
67
59
39
7
-25
-32
-37
-55
-65
-79
-84
-79
-76
-78
-80
-69
-34
6
41
43
23
-3
-9
-5
-5
-14
-31
-54
-78
-85
-85
-71
-58
-41
-52
-57
-50
-32
-25
-25
-29
-35
-28
-6
4
1
-24
-34
-47
-35
-23
-9
1
4
-14
-49
-63
-55
-42
-42
-46
-48
-52
-32
-7
18
25
34
30
24
11
-13
-30
-35
-16
-4
-15
-31
-49
-44
-51
-34
-28
-24
-22
-18
-21
-40
-56
-71
-72
-74
-65
-74
-62
-38
-13
11
34
61
72
58
21
-29
-76
-95
-78
-53
-29
-26
-38
-59
-47
-2
40
78
83
67
47
47
53
36
23
22
35
45
51
52
51
61
51
29
11
19
38
45
24
-18
-47
-56
-22
39
85
126
136
117
77
44
15
-5
-32
-65
-106
-131
-104
-63
-20
-1
6
5
12
41
67
80
65
41
11
-7
-23
-53
-74
-76
-43
-5
24
47
62
73
94
98
78
52
34
23
7
-12
-11
0
37
51
28
-18
-61
-73
-66
-42
-11
14
25
27
31
18
22
34
48
60
63
25
-18
-57
-56
-37
-20
3
17
29
45
50
35
3
-3
-1
4
-9
-41
-68
-67
-36
0
-4
-24
-39
-36
-9
21
21
0
-34
-47
-53
-43
-39
-48
-57
-49
-21
0
15
4
-15
-24
-11
12
20
9
-4
-24
-47
-52
-54
-56
-51
-53
-40
-39
-37
-34
-51
-51
-43
-29
-32
-30
-46
-41
-29
-13
6
25
45
43
21
-9
-19
-27
-46
-57
-77
-88
-93
-83
-77
-59
-38
-29
-25
-15
-7
-15
-17
-24
-32
-24
-3
14
13
-5
-27
-45
-61
-59
-31
-29
-22
-9
9
27
34
22
-1
-4
9
12
-1
-13
-18
-5
23
41
46
27
7
-16
-36
-41
-46
-57
-70
-56
-50
-52
-58
-72
-81
-74
-34
16
58
67
65
52
49
54
47
17
-16
-36
-47
-39
-28
-40
-73
-110
-122
-103
-45
24
67
73
56
36
15
14
22
45
64
69
50
-7
-63
-94
-93
-77
-55
-30
-10
13
37
51
42
28
12
16
47
91
119
103
75
45
38
41
45
29
-10
-43
-91
-120
-124
-97
-59
-21
15
33
42
51
65
63
52
21
-20
-64
-89
-95
-90
-79
-49
-10
35
76
101
83
57
19
-9
-29
-37
-39
-39
-38
-33
-36
-47
-50
-50
-54
-53
-58
-64
-75
-62
-33
-4
2
10
7
3
3
-6
-12
-9
-15
-27
-55
-49
-36
-11
3
14
16
7
8
-3
-5
0
12
2
-24
-27
-33
-19
1
35
68
99
116
101
79
42
0
-43
-67
-64
-52
-54
-60
-45
-21
23
58
66
57
29
10
-12
-24
-19
-21
-33
-45
-53
-69
-84
-104
-123
-132
-116
-97
-59
-22
22
46
64
85
97
77
34
-16
-77
-127
-155
-166
-164
-132
-84
-35
-10
5
2
1
-2
-4
-27
-58
-84
-108
-136
-147
-119
-70
-11
12
2
-20
-34
-36
-29
-17
-14
-28
-41
-34
0
24
35
16
-11
-44
-51
-32
-11
-4
-9
-28
-41
-36
-12
10
43
67
53
24
-14
-34
-42
-44
-34
-19
-14
-4
1
-2
-6
-1
11
12
2
-39
-88
-127
-131
-117
-94
-62
-50
-47
-50
-42
-33
-32
-26
-40
-66
-100
-121
-132
-129
-117
-114
-133
-149
-156
-160
-136
-112
-95
-85
-78
-53
-26
3
18
23
23
31
41
49
58
70
80
68
56
46
15
-1
-1
22
55
93
123
131
113
97
82
77
77
57
34
19
22
32
41
46
15
-14
-27
-1
34
38
31
4
-7
-7
20
42
73
115
133
129
99
71
37
27
24
10
-13
-27
-25
-13
-4
17
29
25
-12
-63
-114
-127
-100
-71
-35
-4
17
30
38
46
36
-1
-51
-97
-117
-95
-56
-22
-17
-29
-38
-40
-10
25
46
25
-10
-40
-51
-33
-2
23
15
6
-17
-29
-18
-1
13
8
9
2
1
2
5
0
14
40
68
74
63
46
18
-3
-14
-16
-13
4
24
33
34
37
36
28
12
17
22
35
19
-30
-95
-126
-112
-76
-19
15
32
22
22
33
35
24
-1
-34
-61
-58
-43
-35
-41
-51
-58
-57
-48
-30
-9
13
22
11
-19
-26
-34
-42
-40
-35
-15
-11
-11
-18
-33
-46
-60
-74
-68
-40
-13
-2
-12
-28
-57
-59
-26
14
42
34
5
-36
-53
-46
-27
-14
-11
-20
-40
-43
-39
-17
-1
26
38
26
27
29
35
35
26
20
-5
-24
-46
-53
-63
-53
-49
-43
-30
-7
18
27
26
0
-23
-22
1
21
30
39
24
-2
-34
-58
-68
-70
-59
-60
-48
-29
-4
-3
-26
-55
-77
-93
-85
-45
2
38
38
13
-11
-16
-4
-5
-16
-31
-57
-69
-71
-48
-35
-26
-36
-59
-79
-85
-66
-53
-35
-29
-25
-23
-8
6
4
2
6
19
15
19
16
17
19
24
19
15
9
7
7
0
-9
-23
-34
-27
-20
-17
-24
-46
-80
-85
-61
-22
4
-8
-29
-63
-81
-71
-45
-25
-14
-21
-44
-54
-48
-31
-32
-54
-85
-122
-137
-132
-106
-78
-55
-46
-57
-55
-42
-18
0
23
15
-11
-43
-53
-27
-8
0
-10
-29
-30
-9
6
5
-18
-42
-68
-71
-58
-37
-29
-25
-26
-21
-13
-6
-3
-11
-11
-22
-37
-42
-36
-31
-34
-23
-14
-2
-1
1
-13
-34
-39
-56
-69
-75
-80
-80
-80
-65
-53
-44
-33
-21
-29
-32
-35
-35
-36
-43
-48
-59
-53
-41
-31
-19
-19
-14
-22
-25
-26
-32
-55
-69
-65
-56
-37
-28
-29
-35
-25
-19
-11
4
17
12
-24
-76
-124
-136
-115
-75
-43
-36
-13
4
35
54
61
42
17
10
17
13
10
-6
-5
17
60
92
103
91
69
37
14
9
-4
-33
-58
-80
-85
-59
-22
-2
3
8
31
46
55
49
42
24
8
3
-1
8
22
22
6
4
0
-1
0
11
27
29
24
16
0
-3
-6
-10
-20
-17
-14
-10
-4
6
6
1
10
16
11
-4
-23
-32
-45
-47
-50
-32
1
34
43
46
43
33
22
4
-2
-28
-57
-82
-101
-96
-74
-45
-37
-30
-17
14
44
51
36
1
0
24
59
68
32
-21
-63
-46
9
59
67
48
16
-14
-25
-1
18
39
39
24
1
-18
-26
-17
-6
19
28
25
37
61
96
108
105
71
21
-1
2
12
8
-19
-57
-86
-65
-14
25
36
34
21
16
12
15
15
10
11
8
18
30
29
2
-19
-43
-52
-68
-76
-76
-71
-52
-50
-53
-67
-59
-30
-15
-3
-19
-37
-41
-27
-4
-12
-36
-58
-85
-90
-90
-85
-84
-84
-78
-83
-91
-79
-72
-59
-38
-8
21
44
69
78
73
62
44
19
-13
-15
-32
-43
-62
-77
-78
-62
-28
0
7
5
18
29
43
31
3
-18
-22
7
15
5
-16
-34
-51
-45
-45
-41
-37
-34
-34
-34
-31
-23
-35
-44
-55
-48
-37
-17
-4
-20
-44
-71
-78
-50
2
48
71
64
48
23
-8
-19
-12
12
45
59
28
-34
-100
-144
-142
-97
-40
-2
9
10
-16
-40
-54
-42
-31
-2
25
53
65
52
23
-24
-50
-45
-23
-10
8
27
33
36
14
-10
-49
-56
-45
-17
38
86
110
84
33
-3
-14
11
41
65
59
40
5
-34
-54
-56
-47
-38
-15
-1
19
36
66
81
71
51
23
-1
-26
-48
-77
-94
-88
-80
-64
-55
-58
-66
-71
-44
-18
-2
1
0
-14
-34
-45
-53
-59
-68
-67
-77
-71
-67
-64
-70
-61
-41
-30
-27
-39
-43
-45
-36
-25
-43
-65
-77
-76
-67
-46
-31
-35
-40
-35
-28
-22
-5
-7
-14
-25
-28
-24
-23
-17
-13
-35
-66
-88
-94
-85
-72
-67
-70
-61
-43
-27
-11
3
5
-18
-51
-78
-97
-92
-74
-53
-48
-37
-23
-17
-5
2
13
7
-16
-35
-75
-82
-72
-56
-48
-51
-51
-52
-35
-11
14
18
11
-7
-32
-55
-76
-90
-110
-112
-107
-91
-59
-18
16
22
13
-8
-30
-26
-4
19
28
28
13
-17
-47
-48
-32
-6
2
-19
-41
-36
-4
29
55
74
71
52
23
16
9
19
20
13
-2
-21
-31
-29
-5
30
47
38
6
-7
-19
-4
18
26
3
-35
-57
-54
-23
3
8
-11
-30
-29
-13
21
45
28
-12
-55
-59
-30
11
45
52
38
28
10
7
14
39
65
67
52
7
-25
-39
-18
16
36
57
53
45
30
12
-7
-29
-38
-41
-37
-19
-1
16
41
76
100
104
90
72
30
2
-18
-18
-11
3
17
33
37
53
59
66
63
52
16
-26
-56
-71
-69
-61
-52
-52
-38
-9
18
24
26
7
-9
-11
-3
-1
-9
-5
3
20
31
36
30
11
3
-13
-24
-23
-10
5
17
28
26
25
17
13
2
-7
-3
2
13
19
32
43
70
91
87
60
22
4
-10
-17
-19
-32
-41
-39
-28
-33
-27
-5
38
77
88
67
15
0
9
39
47
32
9
-26
-56
-71
-71
-55
-21
-3
4
9
20
20
27
43
55
40
-6
-44
-71
-69
-40
-21
-19
-19
-10
1
2
-9
-18
-15
-11
-10
-22
-27
-11
9
13
9
-14
-40
-49
-22
11
37
50
61
54
40
14
-5
-13
-6
5
-4
-14
-25
-25
-33
-30
-11
-13
-19
-33
-44
-60
-65
-55
-49
-27
-9
3
17
19
1
-6
5
45
69
64
49
23
-5
-25
-32
-34
-40
-38
-54
-68
-71
-57
-40
-29
-11
3
2
-20
-56
-80
-77
-37
-16
-31
-62
-95
-105
-101
-93
-92
-91
-93
-75
-66
-34
10
32
33
17
-3
-22
-34
-47
-65
-85
-95
-89
-84
-56
-18
7
-9
-38
-46
-41
-4
19
37
26
8
-28
-67
-76
-57
-36
-25
-23
-18
-7
3
11
6
-16
-5
-3
14
22
25
22
29
39
30
8
-20
-33
-37
-33
-17
-25
-35
-51
-45
-36
-18
16
40
40
19
-1
-9
7
30
45
46
41
47
46
55
58
61
54
38
25
-1
-9
-7
-6
-4
-6
-1
-3
7
-3
-17
-38
-38
-23
-18
-6
-37
