# Supplementary material for: Electroencephalography (EEG) based epilepsy diagnosis via multiple feature space fusion using shared hidden space-driven multi-view learning
Source: PeerJ Comput Sci. 2024 Mar 7;10:e1874. doi: 10.7717/peerj-cs.1874 (PMC10936759; doi:10.7717/peerj-cs.1874)
Supplement: Supplemental Information 2 [file peerj-cs-10-1874-s002.zip › A/Z008.txt]

-31
-16
10
28
31
8
-21
-50
-67
-59
-44
-34
-35
-29
-22
-13
-6
3
-2
-13
-15
-12
4
12
17
8
-8
-5
0
13
32
52
57
63
53
33
-1
-22
-23
-19
-11
-7
-7
-1
9
20
33
51
71
86
88
79
63
43
36
39
46
43
43
37
30
30
34
46
50
69
74
79
84
84
78
60
47
35
26
26
33
38
37
26
3
-20
-26
-10
3
10
9
0
-6
-1
12
3
-10
-26
-27
-14
4
23
18
15
18
28
36
33
22
-2
-13
-10
2
5
4
4
1
12
21
21
13
14
20
25
26
26
31
34
49
50
38
25
22
16
13
18
16
13
6
6
19
30
39
34
18
7
11
6
6
1
7
9
14
6
5
0
6
18
25
24
17
10
-3
-4
10
20
21
12
4
-6
-6
-7
-7
-10
-12
-9
-9
-5
-2
0
-8
1
10
11
14
13
19
17
21
16
11
9
21
34
35
21
-12
-44
-56
-39
-15
2
16
11
4
-2
-7
-21
-33
-25
-12
3
12
25
17
5
2
-11
-22
-39
-50
-54
-40
-25
-25
-42
-61
-58
-54
-41
-36
-46
-63
-71
-54
-41
-18
5
18
22
20
21
18
21
22
30
24
18
-3
-22
-19
-2
15
13
8
-6
-21
-27
-35
-37
-44
-35
-30
-24
-30
-43
-66
-84
-77
-57
-33
-13
-3
-4
-6
-6
-8
-20
-30
-26
-21
-14
-15
-25
-32
-32
-22
-25
-33
-43
-45
-39
-32
-27
-43
-52
-54
-46
-30
-18
-26
-56
-79
-77
-63
-50
-41
-42
-52
-51
-38
-17
-1
7
0
-13
-24
-29
-24
-20
-14
-24
-45
-61
-62
-48
-38
-20
-15
-4
4
19
15
0
-15
-39
-54
-60
-55
-58
-59
-46
-30
-4
23
46
45
36
19
-5
-34
-59
-60
-58
-34
-6
21
33
33
27
10
-15
-45
-66
-75
-63
-44
-34
-25
-13
-5
-7
-8
-26
-45
-51
-35
-6
9
17
2
-20
-35
-32
-16
1
16
7
-10
-22
-21
-17
-23
-30
-40
-44
-38
-21
-14
-11
-4
-3
-19
-34
-42
-43
-27
-10
0
-2
-10
-1
7
21
29
30
36
52
66
48
16
-24
-53
-58
-40
-21
-14
-11
-3
9
17
24
14
-11
-16
-18
-8
-11
-10
-11
-9
-3
12
28
33
42
39
34
30
26
11
-13
-31
-52
-65
-65
-49
-33
-27
-29
-44
-58
-63
-46
-24
-2
10
5
-20
-42
-43
-45
-35
-25
-26
-35
-45
-36
-29
-6
15
30
36
25
11
-9
-19
-27
-36
-42
-35
-28
-28
-30
-28
-19
-16
0
9
23
24
21
5
-11
-8
0
15
21
20
3
-10
-6
-2
-3
-8
-11
-8
1
16
15
4
-10
-16
-21
-15
-2
5
4
3
15
34
58
73
57
30
12
11
27
48
60
58
48
47
49
40
21
2
-14
-32
-43
-53
-62
-63
-57
-44
-36
-12
10
27
38
37
33
15
11
1
-10
-26
-36
-37
-26
0
21
31
29
25
19
8
-5
-25
-39
-49
-52
-52
-46
-24
-2
0
-4
-9
-25
-26
-15
-13
-15
-25
-31
-49
-54
-52
-47
-44
-47
-50
-63
-61
-47
-34
-27
-23
-19
-27
-32
-35
-33
-38
-36
-36
-33
-25
-19
-15
-24
-26
-38
-49
-55
-47
-33
-24
-12
-17
-25
-37
-42
-51
-55
-44
-28
-12
0
3
-2
-11
-13
-17
-23
-31
-28
-22
0
23
36
36
31
34
27
33
33
25
8
-3
-3
-2
1
9
15
21
35
46
44
32
19
6
-3
-9
-15
-19
-14
2
21
31
44
61
83
111
129
125
97
67
31
4
-11
-15
-9
-15
-4
4
26
48
75
88
86
64
17
-33
-71
-75
-64
-41
-16
-5
-10
-12
-1
1
12
23
19
4
-23
-43
-67
-75
-71
-64
-59
-58
-48
-36
-19
0
4
-1
-9
-19
-33
-46
-48
-44
-48
-43
-40
-39
-34
-25
-14
-11
9
18
19
6
-6
-21
-33
-33
-36
-35
-35
-30
-31
-31
-22
-20
-15
-14
-13
-31
-62
-81
-83
-60
-35
-14
-16
-21
-14
-3
5
14
22
10
2
-6
-24
-45
-63
-61
-53
-36
-19
-15
-22
-10
18
42
55
41
13
-21
-30
-24
-10
7
21
36
40
47
42
27
15
9
11
9
9
5
1
3
9
9
1
13
13
15
14
27
40
55
61
48
19
-24
-63
-91
-85
-56
-26
-14
-16
-8
2
26
47
55
48
26
-2
-41
-71
-85
-82
-63
-26
15
50
75
90
89
68
38
6
-18
-26
-22
-22
-37
-40
-38
-23
1
23
36
32
27
7
-13
-30
-34
-26
-17
-9
-14
-24
-26
-7
6
22
39
44
39
30
24
18
13
12
3
-11
-24
-24
-23
-7
9
20
22
16
13
10
21
33
44
41
33
17
3
4
5
10
5
-1
-5
-9
6
29
45
39
24
8
3
7
11
7
-8
-6
-4
7
23
30
36
33
28
11
-12
-30
-32
-33
-37
-42
-50
-51
-43
-20
-11
-2
1
6
13
20
33
20
8
-4
-11
-10
-18
-19
-37
-49
-46
-31
-13
6
21
28
31
20
5
-14
-13
-2
6
-1
-26
-49
-63
-48
-24
-2
8
9
-2
-10
-16
-28
-52
-75
-77
-61
-44
-31
-36
-40
-34
-22
-12
-15
-22
-34
-49
-55
-47
-36
-20
-3
-1
-17
-37
-44
-42
-29
-22
-34
-61
-78
-74
-68
-56
-46
-36
-36
-44
-43
-48
-38
-31
-27
-37
-40
-38
-35
-26
-16
-11
-16
-21
-28
-43
-48
-38
-15
6
32
35
24
19
16
10
-16
-23
-27
-9
18
39
41
27
24
31
42
43
26
1
-18
-15
-11
-19
-40
-59
-72
-61
-32
-15
-17
-37
-57
-75
-75
-61
-48
-45
-45
-32
-22
-7
0
0
-8
-6
4
7
8
-6
-18
-22
-19
-15
-24
-31
-17
11
45
69
63
32
-4
-21
-21
-20
-16
-27
-48
-59
-52
-31
-14
8
12
3
-9
-26
-45
-53
-34
-13
9
13
16
19
15
4
-28
-64
-80
-67
-56
-43
-35
-28
-28
-26
-23
-40
-52
-61
-62
-60
-59
-49
-37
-17
-2
-2
-18
-30
-39
-39
-26
-9
-1
-3
14
35
53
59
49
27
4
-11
-28
-39
-53
-50
-39
-21
9
27
28
18
12
1
-16
-26
-37
-32
-14
6
9
-7
-20
-28
-27
-22
-7
-3
1
17
24
31
22
12
-1
4
22
31
27
14
6
-5
-2
6
15
17
7
-2
-20
-27
-26
-13
-1
16
19
13
-1
-17
-15
-3
19
25
5
-16
-26
-20
-7
12
20
18
10
4
0
-9
-5
-7
-7
1
16
22
25
33
41
50
41
25
-3
-21
-19
-8
6
9
9
6
18
40
61
56
32
13
-7
1
19
34
30
23
10
-5
-12
-8
-5
3
9
15
7
11
14
20
14
9
3
-1
1
15
24
18
20
24
33
41
36
20
5
12
18
36
49
54
43
36
41
53
52
38
29
24
30
37
39
35
34
45
43
43
42
45
44
42
44
26
9
0
3
18
33
40
19
1
-7
-6
0
17
32
29
15
-1
-11
-18
-11
-11
-15
-20
-23
-26
-29
-12
7
26
36
35
23
11
7
-2
-3
-7
-11
-25
-46
-54
-51
-31
-14
-6
-14
-9
11
25
23
7
-4
-17
-17
-14
-7
-10
-6
-5
-15
-23
-31
-29
-23
-23
-26
-42
-46
-38
-20
-17
-16
-16
-15
0
12
12
-1
-10
-14
-16
-4
15
36
51
66
60
38
22
15
18
23
41
39
34
24
25
21
19
21
14
10
8
26
34
31
26
11
6
3
9
4
3
11
23
28
27
32
24
24
23
25
25
31
41
30
18
2
-8
-7
4
21
17
18
18
16
9
-3
-20
-40
-53
-52
-42
-35
-15
2
21
27
22
8
-9
-17
-28
-40
-49
-41
-28
-15
-2
3
4
10
22
13
-8
-25
-33
-35
-36
-31
-37
-28
-5
11
13
-2
-5
-16
-16
-18
-26
-37
-45
-39
-38
-30
-22
-12
-3
8
16
15
12
27
48
54
46
16
-17
-41
-40
-24
-14
-9
-16
-25
-26
-8
8
7
-1
-18
-36
-40
-34
-27
-19
-2
18
34
40
28
14
-1
0
4
7
3
3
-5
-4
-6
-3
-15
-22
-33
-55
-69
-83
-83
-71
-59
-39
-44
-50
-53
-49
-42
-30
-21
-31
-43
-52
-47
-35
-19
-10
-12
-13
-5
9
2
-6
-27
-43
-37
-19
-4
-10
-26
-51
-66
-61
-45
-33
-40
-39
-39
-24
-9
11
17
20
25
9
-6
-22
-16
-9
-8
-9
-25
-43
-54
-48
-43
-43
-37
-39
-42
-48
-47
-58
-63
-65
-58
-50
-39
-26
-27
-25
-16
4
23
44
53
38
18
11
16
22
21
10
0
2
15
15
7
4
7
15
24
30
27
24
42
43
30
1
-12
-4
18
53
67
61
48
37
23
16
18
15
12
9
20
26
27
18
5
0
-6
3
1
-2
2
-1
-2
-6
-2
-8
6
28
47
48
36
29
13
9
0
-13
-28
-34
-21
-9
7
19
21
12
0
-13
-29
-39
-50
-67
-85
-82
-78
-71
-57
-40
-29
-29
-23
-15
-5
-1
4
1
1
2
-6
-21
-37
-47
-56
-52
-36
-23
-13
-14
-18
-36
-55
-63
-58
-44
-31
-22
-34
-40
-41
-40
-35
-20
6
27
38
34
20
4
-1
2
0
-3
-3
1
4
13
10
1
-9
-11
-7
0
16
23
19
7
7
10
14
14
1
-15
-21
-11
-4
-10
-21
-34
-42
-38
-24
-7
-9
-16
-32
-39
-27
-2
10
20
15
-3
-21
-29
-19
-3
16
22
13
-9
-26
-22
-11
10
33
37
16
-19
-44
-59
-50
-32
-12
-4
0
-5
-9
-6
2
3
-4
0
-1
-6
-20
-23
-15
-8
4
8
13
13
24
36
41
52
50
36
21
17
18
24
33
28
21
13
23
33
43
39
23
0
-11
-17
-24
-22
-9
5
26
39
46
30
8
-5
-10
-11
2
19
25
28
24
10
-11
-22
-17
-6
15
29
31
20
13
13
17
19
15
2
-17
-21
-29
-39
-42
-31
-15
4
18
11
-12
-22
-11
16
39
48
36
15
-4
-16
-29
-39
-38
-37
-36
-27
-10
-7
-11
-17
-28
-31
-26
-14
-17
-23
-29
-37
-49
-64
-78
-98
-98
-78
-38
-3
20
27
22
18
11
-9
-29
-31
-30
-29
-33
-31
-19
-9
13
16
17
10
-1
-13
-29
-29
-36
-41
-41
-36
-40
-56
-62
-63
-50
-30
-6
7
4
1
-4
0
-3
-13
-42
-67
-73
-61
-43
-28
-15
-13
-14
-2
1
3
8
19
19
26
28
23
7
-13
-24
-24
-9
22
43
41
29
9
-6
-11
-2
0
1
-5
-17
-19
-20
-23
-33
-55
-54
-37
-7
22
44
46
31
20
3
-4
-7
0
0
-2
-6
-15
-15
-6
11
20
26
28
21
9
-13
-40
-78
-111
-124
-115
-89
-57
-28
-14
1
16
37
49
48
36
6
-26
-53
-76
-87
-80
-57
-26
-2
17
29
29
29
23
18
13
9
-10
-25
-24
-22
-21
-32
-41
-44
-39
-19
-8
-10
-22
-35
-47
-51
-46
-44
-38
-29
-11
7
22
26
18
-6
-29
-31
-26
-9
5
6
9
13
33
43
52
53
50
37
20
3
-17
-23
-15
-9
-7
-10
-5
2
17
23
20
9
9
11
7
-1
-8
-15
-17
-8
-3
7
16
24
32
33
42
47
48
45
37
12
-15
-24
-32
-35
-29
-8
4
4
-1
-17
-19
-9
8
6
-7
-28
-43
-43
-45
-40
-47
-47
-33
-12
3
9
11
-3
-9
-11
-13
-13
-14
-17
-15
2
25
35
20
-2
-31
-48
-44
-26
-14
-21
-29
-43
-54
-58
-52
-52
-49
-40
-41
-51
-72
-86
-88
-76
-50
-38
-34
-30
-21
-17
-13
-13
-19
-22
-25
-20
-27
-29
-20
-8
6
17
21
12
5
2
5
3
-1
-1
-10
-8
6
5
-5
-6
-1
1
-5
-23
-36
-42
-26
-8
-6
-10
-11
-6
0
13
7
-12
-37
-48
-48
-49
-49
-61
-67
-58
-34
-16
-20
-31
-56
-69
-72
-59
-53
-52
-42
-31
-17
-1
12
9
3
-9
-32
-53
-68
-72
-72
-64
-45
-31
-22
-20
-17
-23
-22
-13
4
7
14
17
5
-3
-3
3
5
6
-7
-25
-37
-42
-42
-45
-40
-39
-41
-42
-49
-57
-67
-56
-39
-17
2
16
15
-10
-19
-30
-28
-20
-1
23
36
46
28
4
-9
-8
-13
-26
-40
-56
-63
-54
-24
1
27
38
42
36
28
29
26
27
34
31
18
-1
-11
-13
-5
6
5
6
12
35
43
47
39
40
36
33
14
-10
-29
-38
-33
-27
-5
10
20
23
20
26
28
51
71
83
87
88
82
73
71
60
51
49
59
64
58
45
25
10
8
21
14
10
2
-7
-13
-14
-1
2
13
28
39
34
16
-4
-23
-19
-1
18
29
29
32
31
38
54
63
57
51
46
31
10
-10
-26
-41
-34
-26
-17
-10
-3
6
13
27
25
14
1
-1
3
9
16
14
7
10
19
31
41
47
42
32
18
5
-19
-37
-39
-26
-13
-17
-11
-18
-8
15
31
28
15
2
-5
0
13
18
11
7
19
32
47
60
64
59
51
47
40
33
22
1
-18
-20
-11
-2
7
20
33
31
24
2
-13
-15
-6
-1
-12
-18
-28
-21
0
27
41
19
-11
-37
-39
-25
-3
1
-2
-6
-5
-8
0
27
48
70
71
51
16
-15
-21
-25
-23
-34
-48
-52
-42
-18
-11
-3
6
10
-1
-10
-22
-27
-21
-7
3
3
6
13
17
11
-1
-25
-55
-69
-78
-70
-48
-22
-4
3
18
25
31
28
15
-7
-34
-40
-39
-36
-39
-34
-34
-24
-11
5
14
11
0
-25
-35
-36
-29
-32
-41
-40
-42
-40
-31
-16
-1
13
15
-6
-21
-29
-28
-32
-38
-50
-68
-75
-71
-56
-38
-19
1
3
-4
-14
-28
-40
-40
-43
-38
-33
-17
-4
-1
8
11
10
-3
-14
-29
-39
-38
-47
-54
-61
-55
-50
-36
-19
-8
-5
-8
2
-1
2
5
11
18
21
32
29
33
33
39
41
40
34
8
-14
-32
-34
-31
-18
-3
7
16
29
38
30
14
-3
-29
-38
-40
-35
-37
-27
-22
-12
7
24
38
29
24
12
5
2
2
-5
-20
-28
-35
-31
-19
-2
3
0
-4
-3
2
8
20
11
3
-1
-10
-15
-28
-43
-61
-61
-40
-8
16
26
30
19
12
4
3
-8
-14
-19
-31
-29
-24
-16
-17
-18
-21
-20
-8
4
18
17
21
10
-1
-7
-11
-18
-27
-23
-7
16
40
60
59
42
21
-2
-18
-17
-11
-3
0
8
7
0
0
11
19
22
25
25
24
19
21
6
3
-7
-18
-28
-30
-12
-11
-1
3
14
22
16
15
-5
-15
-15
-8
-4
2
-6
-31
-51
-57
-46
-33
-19
-11
-15
-19
-24
-30
-41
-34
-25
-17
1
15
10
-1
-4
-3
-14
-29
-42
-47
-40
-33
-37
-57
-71
-59
-35
-4
13
13
5
6
21
30
28
12
-12
-38
-54
-61
-66
-52
-18
33
80
106
102
62
28
13
8
-6
-23
-45
-55
-46
-25
-3
4
10
2
-8
-8
-2
5
-1
-6
-18
-29
-34
-26
-15
-11
2
2
-2
-7
-3
-3
4
29
45
50
44
41
26
6
-8
-25
-38
-43
-33
-20
-1
10
10
-3
-9
-7
-6
-5
5
14
18
22
26
18
19
30
38
25
4
-13
-20
-7
19
36
31
20
17
15
32
42
48
38
33
25
17
1
-1
-9
-23
-24
-28
-16
6
31
47
39
26
-5
-32
-57
-66
-72
-64
-40
-5
18
31
24
0
-28
-52
-67
-76
-76
-71
-75
-74
-67
-53
-32
-11
12
10
0
-13
-19
-19
-25
-32
-49
-46
-30
-8
4
7
7
5
12
13
-1
-34
-43
-40
-20
-7
1
-4
-14
-17
-22
-25
-30
-34
-33
-33
-26
-26
-33
-35
-22
-10
-1
1
-6
-10
-1
12
7
-14
-53
-92
-111
-100
-62
-42
-30
-21
-6
17
34
49
38
34
30
31
23
17
27
35
58
80
91
85
76
65
50
34
8
-8
-31
-34
-39
-39
-32
-16
4
21
41
39
28
2
-23
-47
-68
-63
-49
-30
-11
4
3
-7
-13
-28
-45
-61
-70
-85
-81
-60
-34
-12
-8
-15
-36
-53
-55
-48
-31
-18
-1
-14
-27
-44
-55
-64
-60
-46
-40
-29
-23
-15
-10
-2
9
19
20
22
18
4
-14
-38
-72
-95
-107
-98
-81
-46
-20
-7
-6
9
25
35
44
29
6
-10
-13
3
23
53
62
54
37
24
9
3
9
15
19
19
27
29
36
41
36
20
2
-4
-11
0
25
41
42
32
21
4
-2
-1
3
5
7
12
10
18
20
17
5
-11
-29
-47
-48
-39
-21
-12
2
1
1
1
2
3
-7
-4
-5
6
14
22
9
-10
-27
-39
-43
-45
-41
-40
-30
-13
-1
0
-15
-31
-53
-56
-29
5
26
19
-1
-27
-32
-20
-12
-15
-18
-7
9
31
50
51
28
2
-12
-20
-13
-5
-4
-8
-6
-3
1
3
6
8
4
11
15
4
-6
-8
-1
2
15
20
27
34
44
48
39
38
25
17
11
18
22
25
30
30
29
26
24
20
26
41
46
32
8
-10
-21
-19
-12
-16
-16
-13
14
33
47
39
21
-3
-5
2
9
5
-4
-20
-26
-12
4
2
-10
-12
-2
1
14
4
-3
-1
7
10
5
3
6
17
38
48
41
22
21
27
40
52
56
59
61
73
72
57
37
28
28
30
32
30
29
42
70
80
77
60
47
35
30
32
16
9
-1
-4
-1
4
17
12
15
26
32
20
-1
-18
-22
-4
11
21
19
26
35
44
56
51
37
7
-9
-13
-2
9
30
41
35
24
9
4
11
21
14
-12
-28
-39
-28
-9
11
19
30
47
53
44
16
-2
-20
-18
-11
-11
-17
-10
9
26
43
42
14
-26
-67
-90
-105
-104
-93
-82
-73
-51
-27
-10
2
-6
-16
-30
-32
-36
-38
-30
-8
10
14
9
4
0
7
18
21
-2
-24
-53
-73
-73
-50
-19
0
13
3
-9
-16
-13
-13
-18
-31
-48
-62
-64
-50
-44
-32
-18
-9
-12
-30
-51
-62
-53
-33
-17
-13
-10
-2
-13
-26
-43
-50
-51
-38
-26
-23
-31
-35
-32
-23
-12
-14
-21
-11
9
34
39
33
15
1
-5
-7
-16
-35
-28
-14
-2
5
5
9
9
21
20
-1
-29
-45
-49
-39
-21
-9
3
6
9
1
-7
-12
-13
-20
-24
-29
-41
-47
-37
-17
15
38
53
28
0
-26
-40
-52
-57
-57
-63
-62
-50
-34
-15
0
9
13
24
32
31
12
-5
-18
-21
-17
-10
0
13
38
50
44
22
3
-20
-38
-36
-34
-32
-33
-29
-27
-20
0
12
17
5
-8
-36
-54
-53
-53
-52
-53
-40
-24
-2
18
37
46
56
59
38
8
-23
-41
-47
-39
-24
-17
-10
2
13
21
25
21
7
8
20
36
40
35
27
24
29
33
24
7
-3
-14
-28
-41
-49
-54
-47
-18
-2
12
11
15
18
15
7
-18
-47
-67
-69
-67
-60
-45
-35
-26
-20
-5
2
6
-2
-21
-35
-41
-32
-31
-29
-28
-19
-13
-4
1
-15
-35
-50
-52
-58
-71
-87
-107
-99
-73
-45
-23
-2
12
13
-1
-22
-36
-40
-22
-6
2
3
9
21
28
44
44
30
13
0
-5
-2
14
26
24
10
0
-11
-5
14
27
33
42
56
54
57
51
33
9
-9
-4
10
35
65
84
90
79
62
29
0
-16
-21
-32
-38
-38
-36
-23
-12
-7
-6
-1
3
-8
-28
-43
-47
-44
-26
-8
15
40
62
68
57
53
34
16
0
-11
-22
-33
-25
-9
17
43
68
75
70
62
41
12
-24
-54
-84
-103
-107
-102
-90
-75
-55
-50
-34
-17
0
0
-9
-19
-44
-66
-80
-73
-63
-49
-41
-41
-33
-17
-5
-9
-14
-30
-48
-55
-56
-52
-60
-64
-77
-81
-71
-42
-16
-11
-19
-42
-68
-77
-66
-43
-27
-6
-1
12
16
19
19
14
21
25
20
7
-5
-17
-21
-13
-9
-1
5
12
1
-3
-8
-12
-15
-24
-17
-11
7
25
33
28
24
26
24
29
31
24
7
-2
-3
-3
-2
6
15
20
29
22
1
-20
-31
-34
-22
7
27
32
24
13
17
19
34
33
27
28
29
38
30
24
7
-9
-14
-9
-14
-24
-31
-22
-7
5
1
-26
-56
-68
-64
-52
-47
-41
-49
-47
-46
-45
-51
-59
-66
-70
-54
-35
-24
-33
-45
-56
-60
-60
-63
-63
-67
-51
-38
-25
-18
-6
9
7
7
-2
-10
-11
-8
-18
-40
-60
-81
-78
-57
-29
-17
-22
-18
-11
1
5
1
-17
-35
-37
-34
-33
-36
-36
-37
-25
-4
7
8
3
-6
-21
-33
-33
-30
-28
-35
-40
-49
-43
-27
-6
19
30
35
22
17
25
38
41
31
1
-37
-61
-58
-28
-2
14
6
-17
-21
-7
17
31
42
37
35
29
23
6
-6
-2
7
22
33
41
34
21
14
14
14
9
6
-5
-12
-16
-13
-17
-20
-14
-19
-17
-13
-3
4
8
5
-15
-30
-32
-22
-7
5
15
12
20
26
25
12
9
9
2
-13
-34
-45
-56
-52
-49
-44
-28
-2
21
38
48
36
19
0
-14
-10
-2
29
52
66
67
66
58
49
54
54
43
29
25
24
32
41
42
38
31
29
11
-1
-8
-19
-29
-41
-44
-41
-14
14
38
42
37
25
5
5
6
8
-2
-13
-28
-47
-54
-51
-42
-37
-27
-15
-9
5
13
15
0
3
1
1
0
