# Supplementary material for: Electroencephalography (EEG) based epilepsy diagnosis via multiple feature space fusion using shared hidden space-driven multi-view learning
Source: PeerJ Comput Sci. 2024 Mar 7;10:e1874. doi: 10.7717/peerj-cs.1874 (PMC10936759; doi:10.7717/peerj-cs.1874)
Supplement: Supplemental Information 2 [file peerj-cs-10-1874-s002.zip › A/Z009.txt]

8
17
29
46
50
44
28
19
17
15
32
43
36
14
8
8
16
24
30
27
33
29
12
-4
-17
-31
-38
-53
-42
-30
-26
-15
-7
-4
3
-10
-25
-26
-18
-12
-19
-28
-21
-4
17
36
34
16
5
14
27
44
48
44
28
42
47
55
52
46
40
21
16
12
-1
-6
-8
-3
-8
-21
-37
-53
-58
-53
-39
-25
-3
0
-8
-29
-25
-16
-2
20
20
21
25
39
43
43
33
27
13
8
2
-9
-19
-13
-9
0
5
2
-2
-5
-1
1
-6
-12
-8
-6
-11
-8
-17
-20
-34
-30
-28
-8
20
30
23
12
0
-10
-11
-5
9
10
17
18
19
18
25
34
36
51
46
40
25
32
34
38
41
41
46
47
52
51
46
56
64
65
67
66
55
49
36
13
-8
-29
-16
-11
-1
-11
-20
-31
-32
-32
-14
-8
7
19
24
22
20
14
14
13
9
4
-4
-6
-7
-9
-14
0
10
4
-12
-30
-44
-37
-26
-16
-14
5
6
-2
-12
-25
-23
-27
-22
-24
-21
-14
-8
-14
-27
-34
-32
-23
-6
16
27
31
34
27
17
10
5
-6
-4
7
17
21
21
21
17
23
34
44
38
16
6
2
8
13
24
34
49
59
55
42
35
27
12
0
-12
-26
-27
-16
-21
-26
-21
-13
-7
5
11
21
23
30
24
17
10
10
-1
-3
7
16
20
7
-2
-21
-36
-34
-35
-24
-23
-14
-17
-16
-21
-28
-33
-29
-14
-30
-41
-59
-58
-53
-32
-18
-5
1
11
18
20
14
1
-7
-15
-8
-10
-17
-5
2
5
-18
-36
-48
-43
-28
-14
1
22
43
59
50
28
1
-18
-24
-16
-21
-33
-32
-26
-5
10
27
24
23
25
16
13
14
28
28
26
18
17
15
6
4
0
10
16
6
1
7
24
16
3
-1
13
21
44
45
38
22
22
21
15
14
13
21
31
36
27
9
-3
-7
-4
4
22
48
62
73
68
54
49
39
44
49
58
57
37
0
-16
-32
-23
-5
11
14
1
-8
-16
-3
4
7
2
7
23
30
30
35
32
29
15
11
-10
-17
-34
-36
-43
-38
-39
-32
-17
5
25
24
46
62
71
57
43
28
23
22
9
-14
-32
-42
-33
-28
-14
-12
-7
-11
7
15
24
29
25
13
4
10
9
13
-2
-21
-36
-46
-29
-24
-12
-3
-5
-19
-39
-40
-37
-23
-7
-3
-2
-14
-7
-5
-5
-5
-8
-2
15
35
45
51
45
36
23
14
21
24
31
43
53
43
44
22
-1
-10
-16
-17
-17
-13
-2
9
24
37
41
43
42
53
55
54
41
30
32
34
30
10
0
4
4
1
11
15
15
16
21
18
16
14
5
-5
-1
18
33
41
39
25
9
2
1
-1
-4
-1
-8
-17
-14
-21
-14
-13
-12
-16
-26
-29
-36
-42
-49
-38
-33
-39
-40
-54
-52
-42
-19
3
20
22
13
-7
-10
-8
-13
-11
-14
-14
-29
-36
-31
-36
-31
-19
-11
-11
-21
-23
-29
-27
-10
10
22
25
14
11
14
24
21
0
-2
-3
9
11
21
19
4
-15
-29
-30
-15
-4
0
4
17
19
11
13
31
59
90
113
116
108
89
85
75
63
54
40
31
17
12
0
-12
-21
-34
-35
-29
-4
7
19
25
22
20
9
17
16
20
29
36
36
35
33
32
30
37
29
10
-10
-27
-40
-53
-60
-65
-64
-53
-39
-28
-19
-8
-2
-7
-4
-19
-33
-38
-32
-26
-40
-41
-53
-48
-36
-17
-3
-2
-4
-6
-13
-18
-26
-34
-43
-41
-37
-21
-2
21
20
18
8
-10
-26
-39
-24
-10
11
38
47
46
39
29
21
10
6
11
7
7
-2
-19
-34
-32
-21
-27
-24
-31
-38
-44
-40
-34
-29
-22
-34
-43
-48
-36
-26
-36
-40
-49
-56
-52
-46
-41
-42
-42
-58
-65
-73
-56
-54
-49
-33
-23
4
14
28
24
14
9
14
15
14
13
9
9
24
34
33
25
19
16
12
21
21
27
27
21
7
6
11
18
21
35
45
58
61
66
55
39
23
21
24
35
51
61
54
44
29
20
11
13
5
-14
-28
-43
-40
-27
-19
-12
-12
-8
-17
-34
-42
-25
-13
-7
-4
-21
-38
-43
-38
-21
-5
4
0
-9
-9
2
3
10
21
42
47
46
37
15
-1
-8
-5
-10
-13
-26
-38
-33
-17
8
15
21
5
1
5
19
35
40
45
50
55
45
47
47
60
75
77
70
61
54
46
32
29
28
25
26
29
28
34
43
52
51
54
54
61
63
60
51
41
38
48
50
46
41
27
13
23
38
51
49
37
31
25
34
42
47
64
72
77
66
64
54
55
57
71
68
59
49
40
37
39
45
55
52
61
63
53
45
31
23
23
27
37
36
29
35
31
37
40
42
35
28
25
13
10
2
-6
-22
-20
-20
-28
-34
-36
-32
-22
-9
6
14
8
10
27
39
61
63
56
42
41
32
13
7
4
7
5
2
1
-2
-1
-4
2
11
20
12
15
26
38
40
46
50
46
34
25
21
26
27
33
27
32
50
68
71
59
56
57
71
88
89
85
76
73
52
34
32
28
29
25
25
25
30
34
33
18
11
14
17
29
37
50
47
62
58
49
39
32
25
13
-1
1
-1
9
9
2
-2
12
34
54
61
59
47
38
39
25
9
-4
-5
-8
-1
6
17
22
15
22
7
7
10
13
9
-3
3
-3
-9
-12
-15
-13
-12
-9
-23
-32
-38
-38
-32
-30
-28
-34
-43
-44
-30
-16
6
10
14
6
3
-7
-30
-27
-25
-19
-24
-32
-43
-44
-31
-33
-29
-41
-39
-42
-45
-31
-28
-36
-48
-44
-43
-22
-15
3
11
9
24
33
47
54
48
41
44
60
62
66
64
59
44
39
43
52
59
61
44
27
18
25
31
39
33
29
20
14
13
5
6
12
25
36
54
61
55
55
47
52
50
59
58
57
49
59
63
67
60
43
19
0
-5
-12
-10
-2
10
27
43
54
45
38
38
34
26
18
23
19
14
9
-3
-1
-6
-4
-5
-1
-3
2
0
5
16
23
22
32
42
58
73
80
74
69
57
51
44
62
70
72
59
41
23
5
5
1
-2
-13
-15
-13
-5
8
14
16
17
40
48
45
40
36
37
37
38
33
30
22
11
6
3
8
-6
-15
-22
-20
-26
-15
8
16
20
5
-12
-24
-36
-30
-44
-51
-45
-33
-28
-19
-16
-17
-6
3
12
12
17
24
42
56
58
45
23
6
-6
-18
-13
-4
3
9
8
9
-6
-6
-3
-12
-20
-27
-21
-9
0
15
18
21
21
25
13
11
12
12
18
28
34
18
-10
-32
-47
-45
-27
-21
-18
-22
-15
-14
-16
-22
-25
-23
-9
3
-11
-11
-18
-8
-2
12
21
17
18
27
36
40
42
35
26
25
29
34
16
17
11
11
10
12
10
7
6
0
-18
-30
-25
-27
-27
-43
-39
-25
-14
0
-4
-4
8
18
25
21
20
5
5
6
7
-9
-12
-16
-13
-8
-16
-23
-27
-34
-32
-38
-32
-29
-29
-49
-48
-46
-46
-47
-40
-30
-22
-9
-9
-10
-14
-13
-25
-26
-25
-32
-33
-36
-25
-24
-30
-29
-29
-39
-35
-29
-24
-22
-25
-20
-17
-7
15
16
29
33
24
24
24
37
39
35
26
16
-5
-28
-51
-80
-93
-89
-72
-58
-49
-45
-34
-21
-7
7
7
18
12
5
2
4
13
20
28
29
15
5
-9
-6
-23
-21
-24
-18
-9
7
10
5
3
-1
21
47
75
74
62
53
44
27
11
3
2
9
25
30
32
22
8
-6
-18
-20
-17
-13
-4
3
-1
-2
-4
0
-6
-9
-14
-16
-2
24
43
41
35
21
8
7
18
27
30
32
29
30
22
27
28
21
24
18
4
-9
-20
-30
-32
-17
-5
1
1
0
-9
-25
-30
-26
-9
9
20
17
13
3
-4
-1
3
30
28
36
32
30
25
20
31
25
19
6
3
10
21
27
14
1
1
4
4
10
17
21
29
40
55
68
70
71
56
45
40
33
25
17
14
19
22
33
27
20
19
8
1
-2
-1
0
-2
5
-1
-36
-66
-78
-70
-48
-22
-6
0
-2
-11
-16
-14
-2
-4
-17
-31
-35
-42
-32
-15
-1
2
-5
-11
-16
-10
-7
8
8
21
32
42
48
48
44
35
37
33
26
16
15
14
6
6
-4
-9
-21
-25
-33
-33
-22
-10
-5
0
0
5
1
15
16
11
12
24
28
44
51
59
49
31
11
4
16
31
27
12
-7
2
10
11
3
-7
-22
-15
3
5
10
9
23
14
15
11
14
21
25
16
4
-3
2
6
15
17
15
6
7
1
10
19
32
41
29
23
13
6
10
11
7
4
7
-2
-13
-21
-25
-16
-5
2
5
-2
-5
6
-6
-20
-27
-22
-22
-17
-13
-17
-13
-16
-13
-11
-19
-20
-10
-7
9
16
13
9
8
5
8
0
-9
-16
-9
-18
-18
-16
-11
-13
-14
-6
-4
-2
2
17
23
12
5
-15
-20
-23
-23
-11
-18
-8
-10
-13
-16
-11
2
13
29
32
26
14
6
9
18
21
15
1
-9
-5
-5
-15
-19
-23
-32
-33
-35
-32
-21
4
12
11
7
10
-2
-3
-7
-13
-24
-32
-32
-23
-12
2
14
3
6
0
-4
2
11
20
19
16
3
-1
-2
9
14
4
6
-4
-10
-14
-13
-13
-14
-12
-12
-8
4
23
32
27
28
28
28
22
15
2
-8
4
11
19
13
1
-11
-16
-9
-6
-8
-5
-3
-1
15
40
53
53
55
49
31
22
16
25
21
11
-6
-15
-9
16
37
38
35
16
3
-3
0
-2
-5
2
1
8
5
-3
-1
-19
-9
-3
17
26
41
32
38
46
50
36
10
5
11
12
13
3
-6
-6
-6
-1
9
14
14
-1
-11
-10
-18
-15
-4
7
20
35
37
28
15
7
7
10
31
37
34
27
31
41
37
44
34
11
-13
-19
-14
-16
-2
5
16
26
39
51
53
60
54
40
12
-3
-6
5
24
21
13
-1
-1
-8
-2
7
6
4
8
16
6
-8
-19
-26
-35
-36
-30
-39
-46
-47
-36
-31
-30
-33
-26
-21
-18
-31
-49
-54
-54
-54
-54
-49
-40
-38
-29
-28
-32
-22
-7
2
9
14
27
33
40
42
36
22
12
-10
-27
-41
-44
-50
-41
-28
-17
-15
-23
-17
-31
-35
-32
-27
-26
-26
-21
-18
-8
-2
4
6
3
-1
-12
-7
3
8
-7
-15
-9
-15
-21
-32
-38
-40
-22
-9
5
11
12
26
32
45
41
36
40
58
77
69
62
44
37
20
12
-1
-3
3
9
14
23
35
44
40
34
16
11
7
6
-1
2
7
-2
-2
-5
-5
-18
-24
-29
-34
-41
-38
-20
-22
-16
-20
-12
-18
-16
-13
-15
-5
-3
-1
-3
-5
-5
-6
-5
-7
17
34
59
73
66
61
54
55
47
44
38
39
39
43
41
40
58
70
75
74
81
83
85
82
86
90
85
94
87
92
92
87
82
84
98
99
98
86
70
46
31
18
9
14
27
48
52
50
50
40
46
54
75
90
95
91
89
91
95
83
73
73
87
76
69
64
60
59
65
75
71
64
49
45
46
57
49
31
17
19
38
45
52
44
43
35
40
37
34
30
21
10
3
6
1
4
21
25
24
15
-1
2
13
29
35
25
13
6
-21
-38
-35
-23
-11
-9
-10
-20
-18
-17
-4
3
7
1
-1
-12
0
13
9
3
-19
-37
-37
-25
-27
-48
-59
-57
-45
-38
-31
-21
-14
-4
-16
-25
-26
-11
-8
-15
-10
-1
5
15
17
15
17
14
15
17
10
21
26
29
28
18
8
4
5
4
5
5
2
-5
-15
-26
-33
-32
-26
-14
-6
0
4
15
26
32
26
17
17
19
24
13
20
19
13
8
-10
-24
-21
-4
14
26
32
23
20
18
27
22
7
-6
-10
2
17
41
46
48
50
60
61
58
51
44
32
15
-1
-24
-25
-18
-12
2
20
35
27
14
10
8
18
19
18
18
15
24
18
14
18
8
10
6
7
0
-12
-22
-24
-32
-46
-59
-74
-75
-60
-42
-38
-34
-39
-43
-46
-41
-42
-37
-33
-29
-23
-16
15
28
34
31
21
15
13
25
30
38
37
25
19
16
31
33
35
31
28
23
32
50
38
26
25
34
48
48
52
53
54
50
36
36
44
47
42
30
29
29
27
27
39
50
56
65
60
48
40
27
20
16
30
36
30
21
2
-2
3
17
21
18
23
29
32
37
39
33
27
18
13
-2
-18
-31
-34
-26
-11
-3
-5
-8
-18
-33
-37
-27
-8
6
14
10
-9
-14
-18
-21
-20
-9
-2
3
-5
-9
-2
-7
-15
-22
-35
-42
-41
-45
-49
-51
-45
-43
-46
-37
-36
-32
-29
-38
-37
-31
-19
-16
-24
-26
-31
-22
-12
-7
-20
-24
-23
-10
-1
3
-5
-20
-35
-36
-44
-48
-53
-45
-48
-40
-36
-15
-5
-13
-22
-37
-30
-5
18
25
20
17
15
9
2
-1
-6
2
0
-6
-3
5
14
-2
-14
-18
-21
-21
-20
-28
-48
-62
-79
-93
-92
-83
-69
-56
-42
-42
-46
-65
-68
-72
-56
-34
-13
3
9
12
8
5
0
-7
-21
-29
-28
-37
-27
-8
16
14
10
15
20
35
43
45
45
42
36
29
28
34
36
31
20
17
12
13
8
0
-14
-22
-7
7
28
43
52
50
58
61
61
55
43
35
22
38
46
48
35
19
14
17
26
23
14
9
9
9
8
18
32
35
33
39
44
56
69
71
71
57
42
11
3
15
38
58
53
29
10
4
4
11
11
27
50
58
57
48
35
20
8
3
1
14
26
36
24
22
24
20
25
26
41
55
67
70
61
49
44
32
29
33
28
18
7
2
0
3
10
13
19
24
38
34
26
14
3
0
3
16
26
39
54
54
33
4
1
-3
7
3
-3
-14
-21
-38
-51
-41
-24
-2
-6
-3
-9
-19
-24
-27
-22
-19
-4
14
28
34
43
58
59
59
45
18
10
14
7
2
-4
1
3
-2
-11
-14
-15
-6
-5
-12
-17
-19
-13
-17
-2
2
6
-1
6
8
15
18
20
14
13
22
18
15
10
9
4
1
3
-13
-20
-23
-11
-2
4
19
14
19
21
20
16
10
5
4
7
19
21
16
21
23
33
23
10
-8
-7
-7
-1
3
3
23
27
13
13
4
12
11
20
20
12
20
20
22
7
-4
-9
-8
-10
-7
-11
-8
10
17
31
33
27
14
11
9
-7
-29
-47
-49
-48
-27
-11
-7
-12
-20
-27
-17
-7
11
14
11
20
23
22
16
5
-11
-26
-29
-30
-32
-30
-38
-31
-23
-7
4
-4
-12
-25
-26
-14
-4
-10
-14
-22
-17
-17
-8
0
5
6
21
26
34
29
34
25
26
30
27
31
23
30
24
23
17
20
14
1
-4
-17
-7
-1
-7
-33
-48
-47
-53
-52
-51
-52
-51
-56
-62
-64
-59
-45
-28
-19
-1
19
26
43
45
45
49
54
56
47
33
39
38
39
42
35
25
15
19
31
39
44
48
48
50
49
36
24
25
28
30
26
19
3
-7
-11
-14
-23
-33
-29
-27
-21
-25
-26
-29
-35
-41
-57
-51
-45
-29
-32
-21
-8
2
-1
-20
-41
-65
-66
-53
-34
-11
8
17
6
0
-24
-37
-35
-17
13
23
23
6
-6
-9
-6
-4
-5
9
22
28
14
4
-11
-21
-11
-14
-3
-2
10
10
-1
3
3
0
1
-8
-20
-28
-45
-46
-51
-42
-28
-33
-30
-20
-6
4
7
3
-17
-30
-33
-24
-17
-6
2
5
3
0
-3
0
22
39
48
43
40
46
42
52
50
42
39
25
27
14
18
14
19
23
29
26
11
5
-3
-16
-19
-9
-1
13
14
7
0
10
34
43
43
37
36
40
50
57
49
39
33
25
26
31
46
54
64
75
78
70
54
42
16
2
3
-5
-11
-17
-1
20
35
43
36
28
20
11
-5
-3
4
16
9
13
13
24
26
19
12
4
16
12
2
-2
6
29
35
41
41
41
53
56
56
49
46
39
30
17
20
11
7
9
12
6
4
9
18
44
51
49
33
23
30
28
36
42
52
50
34
21
8
16
28
38
32
22
4
-5
5
34
57
57
52
38
37
34
38
36
19
21
13
11
-2
4
9
19
36
36
32
24
23
20
20
31
43
52
56
58
46
43
40
40
40
24
18
7
6
5
-7
-18
-34
-31
-37
-30
-32
-16
-20
-12
-8
-2
9
24
25
12
11
10
2
-2
0
10
11
12
0
0
9
3
-8
-30
-36
-38
-38
-32
-29
-28
-28
-26
-19
-22
-31
-43
-48
-40
-22
-8
-14
-11
-2
4
11
15
23
18
12
9
-1
0
1
6
11
12
8
-1
6
9
-1
-16
-22
-1
11
30
45
48
30
10
-2
-4
1
5
2
-7
-13
-14
-13
-14
1
16
22
28
28
18
4
-5
0
22
44
44
33
18
17
12
7
25
34
31
17
14
15
23
38
43
34
24
23
25
20
12
2
3
11
30
29
26
25
21
21
19
24
14
8
-5
-18
-25
-20
-7
-2
-5
-6
1
-4
8
11
-2
-17
-27
-31
-34
-42
-45
-42
-30
-14
-3
2
10
19
39
59
69
68
56
62
59
53
48
48
45
29
17
3
-7
-6
0
-9
-12
-20
-17
-11
1
7
12
15
20
10
-7
-7
0
8
22
36
38
34
30
30
21
13
9
3
-6
-4
-2
10
13
21
23
20
21
21
21
34
42
47
48
58
64
62
69
83
100
98
79
53
36
25
31
26
24
25
17
-1
-12
-6
3
-1
-9
-33
-59
-82
-85
-79
-70
-62
-54
-52
-48
-50
-49
-48
-39
-33
-30
-34
-30
-39
-36
-16
-1
6
6
25
34
38
34
27
12
11
11
17
27
26
27
21
23
16
15
17
27
29
34
30
37
37
37
46
48
34
27
21
32
40
39
23
13
20
21
32
28
30
24
11
10
21
38
55
65
52
44
46
53
55
49
53
46
46
61
65
66
56
56
56
61
65
52
39
38
23
19
3
12
11
12
13
17
14
21
30
43
30
1
-24
-47
-47
-43
-36
-38
-38
-54
-52
-42
-16
6
9
8
-9
-24
-40
-42
-43
-44
-39
-35
-28
-14
6
7
0
-13
-24
-32
-49
-59
-71
-67
-62
-65
-62
-62
-50
-41
-37
-28
-35
-45
-49
-45
-51
-46
-38
-25
-26
-30
-37
-55
-63
-63
-55
-38
-18
-9
-21
-46
-57
-68
-64
-58
-52
-57
-61
-67
-59
-53
-44
-53
-50
-53
-28
-12
5
21
19
19
13
21
28
26
23
13
16
27
57
74
78
84
84
84
76
66
41
29
10
7
-1
-11
-1
0
14
28
30
35
43
58
60
60
68
84
78
77
60
39
16
-1
-9
-17
-15
-20
-30
-21
-10
-4
-12
-18
-26
-21
-13
4
10
9
14
11
15
8
15
10
4
-9
-22
-37
-39
-39
-47
-49
-49
-45
-50
-60
-69
-81
-83
-75
-79
-72
-80
-77
-81
-72
-54
-36
-27
-32
-31
-37
-33
-32
-37
-52
-59
-46
-38
-15
-5
10
17
32
33
7
-10
-8
8
14
4
-17
-34
-33
-22
-19
-25
-33
-37
-32
-12
-2
8
0
2
3
8
12
27
39
45
37
20
3
2
20
38
53
57
43
27
19
29
41
47
45
55
63
73
73
60
52
53
56
65
75
92
93
107
116
117
105
95
82
66
38
24
17
17
22
24
18
14
18
28
31
51
56
53
43
28
23
21
21
20
32
42
54
53
41
32
18
5
4
12
28
33
38
30
20
3
15
28
55
75
67
55
37
34
27
27
19
14
10
15
32
25
16
3
-1
-6
-2
8
16
23
22
26
32
45
57
59
58
62
59
63
64
59
51
39
32
21
10
14
10
13
17
32
45
36
34
26
40
61
77
62
41
24
19
17
14
25
28
33
37
51
63
62
61
47
46
55
50
35
23
33
40
43
39
34
25
17
9
-14
-21
-13
-2
12
24
31
31
32
32
32
30
42
56
60
59
53
43
35
42
48
55
55
48
36
14
0
-10
-20
-21
-19
0
14
35
44
45
37
34
23
18
26
29
38
37
43
35
25
16
14
17
13
1
-27
-47
-59
-60
-44
-28
-14
-8
11
32
46
39
21
9
-5
-8
-12
-2
10
19
29
15
8
12
17
13
6
3
5
5
9
15
17
19
21
29
50
65
67
44
36
20
15
17
23
27
25
30
24
25
19
28
24
7
-14
-28
-31
-22
-16
-11
-9
6
20
23
18
15
8
8
8
8
7
15
34
39
49
52
51
42
27
29
19
19
22
17
3
-6
-14
-8
-5
5
-2
-14
-21
-26
-30
-28
-29
-27
-36
-31
-29
-18
-9
3
11
1
-5
-20
-34
-31
-27
-11
-11
-2
-14
-20
-30
-23
-16
-21
-20
-29
-34
-38
-43
-48
-50
-40
-36
7
