# Supplementary material for: Electroencephalography (EEG) based epilepsy diagnosis via multiple feature space fusion using shared hidden space-driven multi-view learning
Source: PeerJ Comput Sci. 2024 Mar 7;10:e1874. doi: 10.7717/peerj-cs.1874 (PMC10936759; doi:10.7717/peerj-cs.1874)
Supplement: Supplemental Information 2 [file peerj-cs-10-1874-s002.zip › A/Z010.txt]

-41
-38
-31
-25
-32
-27
-29
-20
1
3
-9
-29
-43
-50
-50
-43
-32
-22
-1
11
0
-22
-41
-43
-35
-14
2
7
-1
-12
-31
-49
-46
-40
-29
-20
-10
-6
-11
-6
-7
-2
-6
-4
-4
-12
-16
-27
-30
-24
-12
-12
-20
-22
-9
1
6
6
-4
-7
-21
-44
-67
-72
-58
-38
-29
-14
-11
-9
-4
5
5
9
4
-7
-24
-36
-36
-43
-45
-49
-52
-51
-33
2
35
64
75
68
45
29
25
22
27
38
50
50
52
52
35
10
-5
-6
-2
2
9
11
11
12
13
23
33
56
59
45
18
1
-16
-27
-28
-23
-27
-27
-14
-19
-12
-10
-11
-12
-7
17
26
29
11
-12
-35
-49
-50
-46
-32
-7
21
41
50
49
28
5
-4
3
14
34
36
29
25
28
38
33
37
39
43
42
33
19
2
11
25
35
40
36
34
24
38
50
59
63
67
68
64
54
44
37
45
54
47
35
20
9
-1
-14
-17
-22
-27
-33
-41
-47
-40
-29
-26
-15
-6
-5
-17
-37
-45
-47
-30
-20
-30
-65
-94
-97
-74
-38
-9
3
-10
-26
-42
-56
-64
-58
-47
-40
-37
-41
-44
-44
-43
-41
-48
-53
-71
-84
-85
-70
-44
-26
-16
-17
-27
-24
-19
-21
-30
-41
-41
-36
-26
-15
-18
-14
-17
-30
-54
-73
-70
-64
-43
-26
-15
-15
-23
-22
-20
-9
1
6
-1
-5
-6
-24
-43
-60
-63
-58
-39
-19
-17
-21
-19
-25
-26
-17
0
17
27
21
-6
-46
-80
-104
-113
-108
-87
-63
-46
-20
-15
-25
-47
-60
-76
-80
-71
-69
-66
-63
-45
-25
-10
-7
-23
-41
-56
-58
-68
-71
-62
-51
-38
-42
-53
-81
-98
-99
-86
-70
-50
-38
-46
-67
-82
-89
-91
-91
-82
-81
-77
-87
-116
-159
-179
-170
-140
-98
-60
-36
-32
-33
-48
-61
-58
-42
-26
-35
-39
-38
-27
-11
-12
-20
-35
-40
-44
-55
-70
-83
-88
-81
-58
-43
-41
-42
-33
-28
-15
-2
-2
-12
-30
-44
-59
-59
-51
-42
-39
-38
-27
-17
-1
21
39
41
40
35
19
11
1
-4
-6
-14
-22
-31
-33
-32
-32
-37
-32
-32
-31
-36
-35
-34
-32
-21
-6
5
14
21
18
1
-3
-15
-20
-25
-11
-6
1
8
1
-6
-11
-7
-7
-11
-9
-7
-5
0
12
25
38
46
47
35
20
9
-1
-12
-9
-2
6
5
-6
-20
-18
-11
-13
-26
-40
-33
-37
-35
-38
-40
-43
-39
-32
-28
-8
13
28
30
22
-3
-42
-77
-88
-78
-57
-23
-6
6
7
11
11
4
3
-11
-41
-69
-68
-50
-25
-15
-22
-28
-30
-23
-20
-15
-9
-1
-6
-13
-10
-18
-10
10
22
26
10
-1
-17
-24
-27
-24
-21
-18
-14
-16
-12
-1
5
11
10
20
12
9
-5
-12
-18
-7
3
3
3
7
16
12
5
-7
-26
-39
-42
-39
-48
-53
-67
-85
-99
-103
-98
-88
-62
-52
-41
-35
-24
-24
-27
-37
-51
-67
-70
-53
-47
-42
-29
-16
4
16
20
3
-17
-34
-40
-36
-26
-17
-24
-27
-31
-37
-41
-35
-16
-15
-15
-23
-27
-41
-50
-52
-56
-50
-38
-24
-17
-13
-19
-25
-31
-28
-23
-10
10
22
27
22
11
-4
-23
-29
-48
-65
-84
-81
-63
-51
-31
-39
-49
-67
-78
-92
-95
-86
-79
-74
-76
-77
-92
-102
-106
-103
-100
-93
-85
-85
-94
-108
-123
-129
-120
-105
-91
-74
-51
-45
-52
-66
-78
-86
-86
-81
-79
-79
-73
-64
-68
-71
-78
-76
-73
-64
-63
-59
-53
-40
-37
-37
-32
-31
-30
-31
-35
-33
-39
-37
-39
-47
-53
-43
-27
-11
0
-3
-16
-31
-39
-43
-37
-33
-28
-19
-8
13
7
-6
-22
-27
-34
-45
-55
-62
-46
-13
19
39
38
21
-6
-27
-32
-28
-25
-23
-19
-20
-16
-6
8
9
5
-9
-26
-43
-48
-45
-39
-23
-18
-17
-18
-5
12
27
44
44
28
7
-12
-27
-36
-42
-59
-73
-83
-77
-66
-50
-25
-9
-12
-37
-58
-73
-65
-51
-47
-59
-77
-86
-92
-87
-81
-82
-93
-102
-98
-95
-78
-73
-77
-97
-111
-109
-104
-99
-98
-109
-123
-119
-96
-67
-40
-35
-53
-80
-92
-96
-102
-101
-95
-84
-86
-79
-76
-68
-52
-26
9
20
22
6
-15
-30
-37
-37
-31
-20
-17
-21
-31
-36
-38
-43
-43
-49
-48
-36
-6
13
26
38
45
55
57
61
54
52
44
15
-21
-53
-77
-97
-109
-106
-86
-60
-24
4
11
8
-1
1
3
7
4
-6
-9
0
10
8
-3
-14
-22
-19
-9
-8
-14
-9
-6
6
10
3
-13
-42
-54
-61
-49
-34
-16
11
26
40
28
7
-10
-12
-12
-20
-23
-31
-32
-21
1
6
-5
-15
-25
-28
-25
-19
-24
-21
-23
-24
-41
-51
-57
-74
-79
-80
-75
-73
-71
-58
-48
-45
-42
-49
-59
-62
-65
-66
-53
-40
-32
-37
-40
-39
-33
-13
6
12
6
7
1
-7
-13
-2
10
19
33
45
66
89
111
122
122
121
116
112
109
107
89
76
78
91
94
85
75
62
58
55
38
21
17
16
2
-16
-18
-1
19
34
40
34
29
22
11
3
10
20
24
26
25
20
9
6
8
6
2
-9
-24
-39
-35
-32
-19
-16
-16
-11
-12
-16
-25
-40
-44
-40
-24
-4
24
40
49
41
32
13
-10
-30
-56
-86
-104
-94
-77
-46
-12
25
49
49
30
-9
-46
-64
-70
-60
-47
-24
-14
-12
-27
-37
-39
-24
-4
-1
2
-4
-18
-42
-63
-74
-80
-78
-76
-71
-67
-51
-45
-44
-53
-58
-49
-50
-44
-46
-53
-57
-53
-48
-41
-38
-50
-57
-58
-39
-24
-16
-13
-22
-29
-40
-44
-42
-36
-24
-25
-26
-39
-38
-36
-26
-22
-22
-26
-32
-35
-55
-60
-52
-41
-42
-48
-44
-38
-22
-7
-5
-18
-39
-56
-68
-69
-61
-51
-50
-51
-53
-54
-43
-30
-16
-7
2
-4
-20
-37
-48
-57
-72
-76
-78
-80
-83
-87
-84
-78
-69
-66
-62
-55
-39
-37
-50
-59
-71
-77
-74
-56
-43
-39
-33
-48
-73
-102
-127
-137
-118
-77
-35
-10
-1
2
-5
-9
-4
-1
-3
-12
-25
-44
-40
-29
-26
-36
-51
-48
-42
-21
-7
-2
-9
-21
-18
-22
-27
-36
-47
-52
-48
-50
-53
-55
-49
-49
-53
-48
-49
-49
-52
-58
-71
-88
-90
-80
-56
-34
-16
-6
-5
-5
-20
-33
-47
-46
-49
-53
-57
-60
-52
-44
-39
-53
-70
-85
-98
-106
-99
-75
-56
-27
-7
9
14
14
14
11
13
9
0
-18
-30
-40
-45
-33
-11
14
30
36
31
10
-17
-32
-42
-49
-42
-41
-41
-39
-27
-20
-18
-8
-5
-9
-25
-41
-66
-84
-92
-103
-103
-98
-82
-70
-64
-57
-52
-51
-48
-47
-57
-67
-72
-80
-96
-114
-133
-161
-172
-168
-142
-119
-92
-67
-62
-68
-74
-79
-78
-66
-61
-60
-58
-53
-51
-46
-48
-50
-50
-60
-66
-71
-83
-90
-102
-114
-106
-88
-76
-82
-85
-93
-90
-79
-53
-35
-29
-40
-58
-64
-63
-56
-55
-58
-52
-43
-24
-12
-8
-30
-56
-70
-72
-62
-44
-24
-14
-5
-10
-24
-37
-52
-50
-56
-62
-60
-55
-48
-38
-25
-28
-31
-43
-53
-57
-62
-53
-45
-25
-6
1
3
5
0
-10
-19
-24
-20
-25
-25
-23
-16
-1
9
10
-5
-4
-5
7
12
16
0
-24
-36
-43
-38
-29
-15
-7
-2
10
11
4
-16
-34
-40
-37
-15
9
21
29
34
31
44
61
69
61
39
20
0
-1
5
23
30
35
38
40
58
79
87
81
71
59
45
30
32
43
45
45
35
20
21
29
41
47
54
51
47
45
54
58
54
48
35
25
17
17
11
5
2
0
0
2
8
15
23
41
55
54
47
41
34
30
29
19
15
16
26
23
22
14
8
-2
-8
-8
-15
-11
-5
5
7
6
13
8
8
10
11
8
2
-17
-41
-59
-66
-65
-49
-20
0
2
-6
-11
-20
-28
-26
-28
-32
-43
-55
-57
-53
-36
-28
-15
-10
-7
-8
-20
-25
-39
-44
-44
-29
-21
-19
-27
-45
-62
-67
-59
-59
-54
-40
-28
-17
-10
-8
-16
-16
-13
-12
-6
2
22
26
17
-6
-34
-61
-63
-44
-14
15
32
37
31
32
28
20
8
2
-8
-30
-48
-61
-66
-60
-43
-34
-30
-21
-17
-14
-14
-17
-36
-60
-76
-89
-87
-86
-82
-85
-93
-80
-73
-69
-71
-70
-65
-51
-36
-33
-38
-49
-48
-56
-56
-56
-57
-60
-68
-66
-72
-71
-72
-76
-74
-64
-39
-25
-16
-16
-13
-15
-13
-6
-16
-21
-31
-29
-27
-22
-28
-48
-60
-64
-60
-57
-50
-48
-40
-31
-18
-18
-39
-52
-67
-76
-74
-70
-66
-70
-65
-64
-63
-67
-69
-70
-63
-43
-32
-27
-29
-32
-52
-70
-77
-84
-83
-87
-79
-81
-77
-78
-73
-73
-70
-71
-81
-82
-77
-73
-82
-90
-93
-99
-97
-90
-88
-89
-84
-84
-103
-134
-168
-188
-190
-168
-130
-95
-71
-67
-73
-86
-88
-83
-78
-76
-68
-62
-63
-67
-79
-94
-98
-92
-91
-102
-105
-115
-117
-115
-106
-95
-84
-60
-48
-43
-47
-48
-51
-46
-50
-56
-70
-73
-70
-70
-67
-61
-52
-51
-45
-39
-38
-31
-17
-7
1
9
16
7
3
2
10
16
29
34
29
26
23
17
3
-1
-3
-1
-1
4
14
16
21
8
1
9
24
25
12
-2
-22
-47
-72
-84
-88
-83
-64
-50
-43
-35
-29
-31
-44
-46
-60
-71
-83
-87
-98
-93
-88
-88
-94
-99
-96
-93
-80
-61
-44
-31
-26
-12
-14
-14
-13
-13
-20
-27
-38
-57
-63
-52
-31
-12
3
6
-5
-28
-44
-46
-31
-13
-4
-9
-13
-17
-24
-37
-44
-45
-36
-17
-1
0
-16
-24
-33
-35
-23
-3
9
-1
-12
-24
-32
-28
-19
-13
-5
1
-6
-16
-21
-17
-21
-22
-11
-7
-7
-16
-16
-17
-13
-8
-14
-21
-31
-33
-45
-42
-38
-21
-13
4
23
34
39
45
47
39
32
18
6
2
1
3
-1
2
3
0
4
8
13
6
11
0
-10
-17
-25
-33
-40
-29
-28
-31
-24
-17
-9
-19
-24
-34
-20
-11
1
5
6
13
13
9
9
27
45
62
81
88
87
83
76
59
52
44
45
39
35
38
28
38
53
74
83
82
81
75
71
61
41
24
19
18
22
26
24
20
15
15
12
9
1
-1
-9
-24
-37
-49
-65
-81
-82
-73
-51
-20
0
10
3
3
-3
-1
11
20
20
21
22
18
15
11
3
-4
-9
-15
-35
-54
-69
-74
-78
-77
-67
-66
-64
-69
-72
-72
-63
-53
-44
-23
-6
5
-2
-17
-29
-48
-54
-48
-27
-19
-12
-15
-21
-22
-9
-4
-1
10
16
14
6
-1
2
5
11
1
-12
-23
-35
-43
-57
-63
-70
-71
-73
-72
-73
-71
-57
-31
-17
7
17
18
13
13
20
20
17
4
-13
-22
-19
-16
-13
-20
-20
-22
-11
10
25
31
42
65
79
87
96
107
113
118
107
88
63
44
31
23
21
19
14
4
-1
-6
-10
-12
-24
-32
-29
-15
-6
-9
-8
-20
-32
-44
-54
-63
-78
-78
-84
-76
-73
-61
-56
-54
-54
-57
-59
-59
-53
-67
-83
-95
-93
-77
-57
-34
-25
-22
-20
-26
-38
-51
-57
-63
-57
-44
-23
-14
-3
-3
-19
-37
-63
-85
-103
-108
-105
-105
-101
-96
-92
-86
-78
-70
-69
-72
-65
-56
-63
-57
-52
-40
-34
-12
6
18
26
17
-2
-22
-29
-27
-27
-25
-31
-40
-41
-32
-28
-23
-24
-30
-38
-44
-45
-59
-60
-52
-37
-27
-25
-17
-19
-11
-8
-1
-4
-21
-27
-40
-44
-37
-36
-42
-38
-35
-35
-29
-28
-33
-55
-67
-79
-90
-90
-79
-59
-47
-35
-34
-44
-44
-40
-32
-33
-31
-38
-42
-46
-38
-28
-28
-34
-41
-35
-27
-22
-38
-51
-51
-43
-49
-59
-64
-67
-61
-54
-51
-47
-37
-26
-30
-37
-36
-23
-1
19
37
35
29
23
22
24
23
29
21
24
34
47
51
49
24
7
-5
-6
-10
-22
-21
-20
-23
-19
-6
7
12
16
7
5
7
20
30
26
32
22
20
22
21
16
3
6
10
9
-5
-13
-23
-23
-17
-15
-9
-6
3
11
23
46
50
34
6
-19
-39
-39
-35
-24
-28
-22
-16
-20
-15
-10
3
7
8
8
9
20
28
29
20
18
20
17
2
-8
-16
-32
-34
-33
-37
-50
-65
-70
-58
-36
-34
-53
-86
-114
-121
-116
-88
-67
-55
-56
-57
-68
-79
-74
-75
-81
-89
-85
-80
-76
-70
-76
-94
-107
-105
-99
-83
-62
-51
-57
-78
-105
-136
-154
-163
-155
-143
-111
-87
-77
-76
-75
-70
-68
-68
-68
-82
-83
-78
-72
-78
-90
-96
-93
-70
-39
-17
-12
-16
-35
-58
-69
-77
-83
-97
-101
-102
-103
-105
-93
-79
-59
-41
-41
-55
-70
-71
-58
-39
-32
-35
-57
-71
-68
-63
-58
-55
-62
-66
-66
-55
-61
-75
-91
-103
-103
-95
-78
-70
-53
-45
-36
-42
-52
-45
-46
-31
-19
-21
-37
-53
-60
-67
-70
-64
-60
-53
-39
-20
-6
-1
11
26
43
50
51
44
44
48
49
45
55
58
59
52
32
3
-33
-60
-69
-77
-58
-41
-29
-41
-52
-67
-76
-69
-43
-23
0
20
21
17
8
6
-8
-25
-40
-51
-57
-57
-54
-62
-70
-78
-78
-78
-64
-39
-26
-19
-27
-49
-71
-80
-65
-51
-35
-29
-39
-63
-82
-98
-100
-101
-86
-77
-69
-58
-53
-44
-36
-21
-15
-15
-5
-2
5
13
19
16
-1
-7
-10
-13
-10
-6
-2
4
14
16
16
13
23
26
29
28
18
9
-1
-7
-5
1
11
18
19
11
0
-14
-8
5
24
25
17
-4
-26
-31
-16
6
18
26
32
28
32
41
48
43
40
34
27
25
24
17
9
12
28
39
46
44
38
32
25
9
-6
-9
10
28
42
59
66
73
75
80
79
67
57
46
41
47
65
72
80
83
79
66
51
46
41
43
47
43
31
20
27
38
54
63
51
26
3
-4
-2
12
36
60
74
85
92
91
79
74
70
72
83
89
89
83
83
82
79
82
86
88
89
93
91
91
100
107
105
92
77
58
45
43
40
36
35
44
55
71
85
80
66
52
56
59
73
84
91
83
69
57
42
45
57
60
52
35
22
4
-3
-11
-14
-26
-30
-31
-33
-36
-33
-37
-44
-55
-70
-87
-101
-104
-103
-104
-97
-86
-88
-88
-93
-92
-92
-77
-62
-49
-41
-37
-39
-48
-48
-54
-60
-64
-70
-78
-93
-95
-93
-93
-90
-91
-101
-103
-101
-96
-99
-114
-124
-139
-145
-145
-141
-135
-124
-111
-106
-99
-87
-88
-101
-117
-122
-130
-124
-112
-93
-85
-80
-84
-106
-130
-155
-163
-155
-121
-93
-84
-82
-81
-93
-97
-87
-77
-69
-80
-92
-102
-108
-98
-87
-75
-73
-71
-74
-86
-88
-94
-96
-95
-93
-105
-123
-123
-126
-116
-103
-85
-78
-81
-91
-97
-96
-98
-92
-105
-114
-111
-112
-118
-125
-118
-105
-83
-62
-45
-53
-60
-64
-64
-61
-55
-47
-40
-25
-6
9
23
37
46
37
37
35
34
34
33
26
15
14
16
18
18
27
24
24
23
15
6
7
15
28
41
45
43
39
37
35
39
45
47
34
24
11
-3
-21
-35
-33
-36
-39
-31
-18
-8
-9
-9
-21
-18
-8
5
12
14
20
19
25
21
7
-15
-23
-21
-19
-7
10
19
18
9
-15
-29
-42
-40
-25
-10
4
5
-1
-5
5
12
10
20
20
20
7
-1
-10
-21
-28
-44
-54
-56
-43
-33
-22
-11
-2
-3
-8
-14
-14
-22
-21
-22
-33
-44
-47
-54
-59
-66
-65
-61
-54
-45
-51
-54
-52
-54
-65
-77
-90
-105
-108
-101
-87
-77
-50
-32
-14
-12
-8
-11
-22
-26
-33
-38
-33
-30
-24
-25
-20
-14
-16
-19
-11
0
3
2
-14
-30
-35
-26
-15
-12
0
3
3
-9
-14
-19
-18
-12
-13
-22
-35
-38
-43
-37
-32
-39
-51
-62
-60
-63
-52
-42
-41
-42
-41
-22
-12
-5
-11
-27
-56
-66
-62
-65
-68
-75
-65
-54
-35
-28
-31
-28
-26
-33
-42
-38
-33
-25
-28
-30
-37
-56
-70
-74
-66
-45
-20
-11
-13
-12
-28
-45
-65
-70
-64
-51
-19
-1
4
-1
-2
-1
3
4
-1
-17
-39
-54
-71
-65
-50
-41
-30
-30
-17
-22
-25
-27
-24
-24
-21
-18
-39
-60
-85
-90
-90
-73
-49
-28
-15
-12
-12
-29
-41
-56
-68
-67
-49
-38
-35
-32
-20
-10
3
9
6
-16
-37
-71
-100
-106
-94
-78
-73
-60
-60
-58
-60
-61
-64
-71
-67
-70
-79
-90
-91
-95
-92
-81
-68
-66
-66
-61
-68
-60
-53
-52
-66
-85
-91
-87
-65
-41
-24
-23
-34
-48
-58
-61
-50
-38
-25
-8
7
10
14
24
37
42
38
23
-4
-21
-30
-39
-44
-44
-48
-49
-48
-43
-32
-32
-19
-10
-3
3
5
0
-13
-26
-40
-51
-48
-33
-13
3
5
-9
-34
-44
-41
-45
-55
-75
-91
-104
-107
-98
-93
-80
-65
-52
-41
-29
-21
-40
-53
-62
-59
-56
-57
-60
-63
-54
-37
-23
-30
-30
-31
-26
-17
-20
-33
-60
-75
-82
-86
-82
-69
-53
-41
-26
-23
-22
-29
-40
-46
-54
-46
-44
-51
-53
-51
-60
-75
-80
-87
-80
-75
-65
-71
-71
-67
-60
-62
-64
-71
-81
-84
-81
-81
-86
-92
-84
-76
-68
-58
-50
-47
-39
-35
-36
-27
-25
-18
-20
-15
-13
-17
-21
-29
-32
-37
-37
-31
-41
-47
-48
-42
-45
-44
-49
-42
-34
-26
-26
-33
-38
-43
-50
-43
-20
-3
-7
-14
-36
-55
-64
-56
-38
-15
7
8
2
-5
-3
-2
-2
9
10
-1
-29
-40
-53
-51
-45
-52
-65
-71
-60
-59
-53
-52
-53
-44
-40
-38
-43
-44
-37
-35
-47
-67
-84
-106
-113
-103
-95
-86
-73
-54
-29
-10
-4
-3
-14
-4
-4
-11
-20
-20
-2
9
18
0
-22
-31
-16
1
12
18
7
-1
-1
10
21
32
40
45
40
38
33
22
7
0
-8
-15
-24
-23
-25
-22
-14
-24
-40
-57
-61
-59
-43
-33
-28
-35
-26
-13
-7
-12
-17
-28
-31
-46
-48
-60
-64
-63
-60
-54
-33
-17
-17
-22
-31
-37
-44
-35
-37
-48
-67
-79
-80
-81
-69
-65
-60
-63
-67
-74
-79
-63
-51
-37
-32
-46
-74
-109
-129
-140
-137
-116
-82
-51
-35
-31
-42
-61
-80
-80
-84
-76
-70
-62
-59
-53
-35
-24
-3
12
16
11
-1
-7
-20
-25
-26
-19
-20
-15
-14
-15
-26
-45
-69
-88
-89
-88
-85
-75
-57
-36
-38
-49
-62
-69
-59
-48
-41
-43
-32
-28
-21
-32
-42
-56
-66
-62
-56
-45
-35
-26
-27
-34
-35
-47
-53
-64
-71
-89
-108
-109
-100
-87
-87
-81
-85
-70
-51
-31
-15
-17
-18
-33
-38
-44
-39
-45
-39
-26
-18
-4
2
-1
-24
-41
-47
-45
-31
-18
-13
-26
-26
-22
-10
2
7
6
-4
-8
-13
-16
-27
-34
-45
-58
-54
-42
-22
-16
-22
-39
-51
-38
-26
-19
-28
-29
-36
-40
-37
-40
-46
-51
-50
-62
-60
-61
-63
-64
-63
-37
-22
-4
-4
-24
-58
-80
-77
-66
-45
-24
-10
-6
-8
-10
-21
-25
-35
-37
-45
-48
-48
-49
-40
-27
-14
-8
1
-11
-25
-36
-36
-27
-27
-24
-32
-44
-55
-49
-44
-27
-3
7
-1
-20
-29
-38
-39
-23
-15
-9
-15
-19
-33
-42
-35
-25
-7
1
-3
-26
-49
-49
-46
-45
-34
-39
-50
-57
-52
-40
-41
-47
-43
-41
-32
-16
-1
4
11
11
6
2
-8
-27
-50
-68
-82
-90
-96
-90
-83
-74
-58
-55
-56
-65
-72
-80
-83
-58
-30
-5
8
9
-1
-4
-1
3
11
17
29
21
4
-13
-36
-57
-75
-77
-69
-50
-28
-19
-17
-17
-15
-8
2
0
-3
-25
-40
-47
-66
-69
-64
-48
-28
-17
-9
-15
-18
-31
-29
-28
-18
-13
-17
-16
-16
-12
-16
-21
-23
-36
-49
-53
-61
-60
-56
-61
-66
-72
-74
-80
-87
-81
-77
-71
-70
-63
-66
-68
-69
-74
-78
-73
-45
-22
-15
-22
-40
-57
-56
-48
-46
-46
-50
-56
-62
-60
-34
-6
5
7
-14
-29
-29
-11
1
12
19
20
9
4
-1
-7
-1
12
27
31
35
39
43
49
58
68
69
68
55
38
26
30
44
53
62
58
48
40
42
40
43
46
45
41
33
29
13
-5
-9
-4
4
17
22
30
31
36
35
31
27
30
21
21
21
15
1
-7
3
21
46
66
78
74
63
49
22
22
20
20
10
6
5
2
-9
-12
-2
7
31
58
72
83
68
48
7
-56
-74
-85
-51
-4
21
34
68
72
59
27
-7
-37
-65
-58
-55
-47
-47
-40
-36
-33
-31
-32
-33
-28
-16
-12
-13
-22
-41
-66
-85
-87
-81
-60
-33
-1
16
17
10
-11
-25
-30
-30
-29
-32
-34
-44
-48
-42
-26
-20
-23
-16
-12
-7
0
-11
-34
-51
-57
-71
-76
-76
-71
-64
-49
-39
-37
-38
-49
-70
-93
-102
-104
-104
-101
-101
-101
-94
-81
-63
-51
-38
-26
-33
-47
-41
-36
-27
-29
-38
-59
-65
-58
-45
-42
-45
-45
-49
-32
-11
12
22
21
15
-11
-35
-42
-28
-22
-21
-25
-37
-47
-46
-48
-40
-32
-23
-36
-46
-58
-63
-67
-57
-50
-43
-49
-47
-44
-44
-44
-59
-80
-100
-100
-93
-71
-42
-20
-13
-23
-36
-44
-46
-35
-27
-28
-30
-28
-36
-35
-26
-20
-23
-38
-50
-67
-75
-77
-83
-92
-97
-91
-86
-76
-64
-55
-54
-59
-66
-67
-58
-38
-25
-22
-20
-16
-24
-31
-39
-46
-57
-56
-47
-36
-17
2
14
12
10
6
-3
-4
2
25
46
67
72
70
69
76
81
78
78
65
42
22
18
25
40
60
66
58
38
22
1
-13
-1
