# Supplementary material for: Electroencephalography (EEG) based epilepsy diagnosis via multiple feature space fusion using shared hidden space-driven multi-view learning
Source: PeerJ Comput Sci. 2024 Mar 7;10:e1874. doi: 10.7717/peerj-cs.1874 (PMC10936759; doi:10.7717/peerj-cs.1874)
Supplement: Supplemental Information 2 [file peerj-cs-10-1874-s002.zip › A/Z011.txt]

14
25
31
36
33
33
27
27
21
24
32
39
26
0
-11
-13
-3
6
16
14
28
25
1
-15
-23
-28
-31
-36
-20
1
25
45
57
66
74
56
23
13
18
32
30
27
38
49
70
82
82
58
42
40
36
41
43
43
25
26
22
31
47
60
64
41
39
32
22
19
25
33
35
30
14
-11
-34
-42
-42
-32
-17
-24
-46
-66
-54
-39
-26
-23
-37
-49
-44
-28
-27
-25
-36
-41
-61
-68
-61
-74
-80
-86
-84
-74
-68
-79
-98
-108
-100
-89
-88
-87
-81
-86
-92
-93
-109
-115
-118
-106
-101
-85
-69
-78
-103
-121
-130
-120
-98
-69
-38
-23
0
1
3
5
18
26
23
21
2
-21
-36
-36
-39
-34
-23
-16
-15
-12
-1
5
22
37
52
44
43
27
3
-15
-24
-27
-27
-27
-14
-18
-9
-6
-2
-6
4
4
22
15
9
-5
-20
-32
-12
2
18
31
41
48
50
57
65
58
44
33
23
8
-1
-18
-31
-30
-18
-14
-22
-10
-1
-3
-10
-27
-40
-50
-54
-64
-62
-54
-39
-40
-33
-23
-8
-2
0
2
5
15
24
22
5
-6
-2
-11
-7
4
12
17
13
2
-18
-19
-11
3
2
-3
-7
-12
-2
8
21
28
40
35
22
13
11
7
0
0
-9
-22
-30
-24
-32
-29
-26
-30
-31
-25
-12
-9
-1
6
11
9
2
-1
-27
-36
-37
-26
-14
-1
7
-5
-23
-42
-61
-69
-68
-46
-40
-23
-32
-51
-87
-98
-86
-91
-79
-75
-73
-84
-84
-86
-66
-46
-25
-15
-17
-28
-40
-57
-55
-38
-29
-30
-21
-20
-31
-66
-82
-89
-72
-37
-8
2
10
0
-7
-11
-5
-6
-13
-25
-34
-55
-71
-62
-42
-15
4
18
9
3
-6
-24
-27
-21
-5
-10
-17
-32
-28
-27
-30
-21
-23
-5
4
-1
2
18
42
37
24
15
25
24
37
18
-5
-21
-18
-16
-19
-14
-9
-4
-1
-3
-26
-51
-56
-49
-44
-27
-2
33
60
78
73
51
44
26
17
16
25
42
50
41
40
27
28
28
24
8
-4
-10
-13
3
11
15
10
12
22
22
21
32
39
37
17
-9
-51
-62
-58
-35
-14
-4
-22
-52
-74
-76
-77
-76
-45
-13
11
21
22
14
10
4
-2
-14
-18
-25
-34
-48
-55
-72
-85
-86
-64
-49
-33
-31
-39
-57
-59
-48
-41
-17
-19
-22
-40
-50
-40
-39
-19
3
11
0
-27
-51
-79
-80
-71
-60
-51
-52
-49
-53
-62
-63
-66
-69
-44
-22
-6
11
17
20
11
8
10
9
16
33
52
60
74
54
24
0
-6
-16
-22
-14
-7
1
27
44
45
42
30
35
34
43
37
31
43
56
64
47
34
27
12
0
1
4
2
8
2
-9
-24
-32
-43
-48
-41
-22
-10
-8
-20
-37
-58
-64
-59
-53
-46
-33
-37
-37
-19
-19
-18
-19
-21
-19
-25
-30
-44
-60
-71
-59
-58
-63
-60
-63
-62
-51
-37
-33
-20
-15
-11
-19
-15
-18
-34
-43
-42
-25
-23
-9
-3
-22
-40
-60
-71
-71
-56
-35
-20
-23
-21
-23
-34
-29
-22
-3
16
23
-2
-48
-68
-85
-82
-80
-68
-68
-69
-71
-76
-81
-74
-62
-53
-29
-1
4
-10
-33
-40
-44
-29
-6
2
-2
-13
-26
-47
-66
-64
-50
-32
-24
-20
-44
-61
-73
-88
-84
-61
-33
-27
-29
-34
-37
-34
-28
-19
-14
-6
1
10
9
22
36
60
81
98
80
44
15
-10
-30
-50
-60
-61
-55
-44
-38
-43
-39
-31
-29
-22
-2
11
16
21
33
35
23
21
14
14
18
31
41
54
61
62
52
44
30
13
-3
-8
-13
-2
6
20
10
9
-10
-40
-67
-69
-48
-29
-20
-17
-25
-28
-16
-10
-8
-16
-17
-13
-22
-15
-17
-27
-46
-59
-72
-86
-70
-64
-57
-58
-50
-52
-52
-54
-68
-71
-60
-25
-5
-8
-23
-50
-73
-71
-54
-41
-37
-42
-61
-75
-74
-58
-57
-53
-42
-25
-7
7
13
-1
-6
-11
-1
1
4
0
-17
-21
-10
5
8
21
17
5
-22
-37
-38
-32
-15
-16
-27
-38
-27
-12
0
19
13
0
-19
-21
-30
-32
-35
-41
-45
-32
-2
23
32
25
9
-8
-23
-16
-12
-1
11
9
0
-4
-21
-33
-26
-6
0
-18
-30
-37
-44
-43
-42
-47
-55
-44
-40
-31
-17
-10
-8
-33
-37
-31
-25
-14
0
20
28
37
32
18
21
28
42
38
26
-10
-44
-59
-57
-44
-44
-37
-57
-62
-62
-42
-26
-24
-13
-17
-18
-31
-33
-42
-32
-19
-9
-17
-20
-17
-19
-21
-17
-15
-24
-19
-21
-16
-1
20
40
44
55
49
45
35
38
43
35
33
27
21
11
14
5
-7
-1
2
5
3
-7
-11
-19
-6
-2
-2
2
6
10
-1
-3
-14
-9
-3
13
17
23
37
43
35
33
30
27
25
43
52
43
29
1
-23
-24
-8
14
18
12
9
0
10
18
26
16
19
17
5
3
-5
-12
-22
-13
-13
-23
-35
-50
-60
-67
-50
-40
-41
-53
-53
-29
-11
29
42
44
44
48
46
34
26
23
25
25
22
14
7
8
9
12
20
33
20
18
22
23
18
24
35
37
21
0
-18
-25
-15
7
14
31
49
58
47
33
31
36
52
74
74
55
40
22
1
-7
-2
0
0
4
-7
-17
-23
-17
-11
-23
-24
-23
-16
-5
10
29
39
66
64
55
39
21
0
-24
-41
-41
-36
-21
-21
-38
-50
-43
-24
-10
-6
-17
-45
-62
-57
-57
-55
-53
-40
-46
-37
-22
-9
4
7
5
-18
-25
-11
1
6
-1
0
-9
-17
-12
-9
-6
0
1
-9
-19
-35
-56
-83
-89
-91
-92
-93
-88
-77
-72
-57
-60
-59
-59
-48
-48
-61
-41
-33
-16
-18
-29
-57
-70
-63
-60
-58
-66
-71
-87
-92
-72
-57
-50
-45
-31
-33
-17
-21
-19
-19
-19
-2
-2
0
-10
-17
-27
-16
-3
2
15
19
13
-8
-4
-1
1
2
-6
-19
-22
-10
5
14
12
0
-10
-13
6
30
45
47
50
45
41
52
57
55
52
37
21
4
6
3
1
0
13
6
2
-10
-23
-37
-37
-23
-18
-7
5
23
44
63
77
69
69
67
63
50
41
39
24
20
7
-8
-17
-15
-9
-11
-9
-7
-10
-20
-20
-12
-7
-5
2
7
9
22
28
27
33
32
26
16
37
51
66
60
48
18
-3
-9
-20
-21
-31
-25
-19
-9
6
15
26
41
70
72
62
43
22
7
8
15
14
10
-1
-15
-32
-31
-16
-24
-23
-27
-20
-26
-15
-9
-17
-25
-52
-81
-108
-104
-88
-90
-94
-98
-94
-89
-66
-50
-36
-18
11
28
22
18
9
9
11
13
-1
-15
-27
-41
-62
-65
-61
-60
-50
-38
-31
-43
-50
-42
-36
-23
-17
-19
-26
-26
-19
-13
-3
-4
2
-10
-12
-16
-27
-29
-17
-3
1
4
-1
-10
-17
-9
-8
-16
-25
-26
-37
-49
-62
-76
-87
-71
-65
-69
-63
-70
-60
-67
-55
-63
-87
-96
-80
-57
-40
-29
-38
-41
-29
-11
8
8
16
14
9
6
2
-14
-21
-30
-41
-60
-66
-55
-49
-36
-46
-43
-42
-30
-10
0
18
33
38
34
28
28
23
23
24
22
2
-11
-32
-46
-46
-44
-43
-49
-44
-41
-43
-32
-29
-32
-45
-39
-35
-33
-30
-21
-11
-2
11
5
-6
-26
-34
-61
-77
-81
-90
-80
-67
-43
-37
-34
-30
-22
-34
-24
-16
-8
-4
-15
-15
-14
-7
5
-4
-6
-14
-22
-16
2
28
33
34
32
24
11
14
13
5
1
2
12
4
3
-1
3
13
24
35
33
52
54
50
43
29
19
12
23
29
23
13
-4
-20
-38
-32
-32
-23
-24
-14
-24
-32
-37
-41
-30
-5
27
40
43
41
26
3
-23
-23
-19
-1
27
44
57
53
37
12
2
-2
-8
-18
-21
-26
-27
-29
-17
-6
-3
4
1
-4
-1
9
12
-1
-6
-24
-34
-28
-7
2
4
6
-3
-4
-10
-1
-1
-10
-13
-26
-34
-45
-52
-70
-76
-57
-43
-36
-42
-43
-53
-59
-58
-52
-35
-12
4
11
7
-4
-15
-22
-15
11
18
32
27
25
6
-1
3
-6
-12
-24
-28
-28
-16
-12
-21
-28
-23
-7
3
20
25
15
12
13
13
6
-2
-15
-24
-21
-13
-20
-31
-32
-33
-32
-31
-25
-37
-47
-47
-40
-17
8
10
-7
-38
-44
-43
-57
-61
-67
-72
-65
-63
-61
-70
-73
-81
-90
-94
-88
-94
-111
-114
-107
-104
-86
-69
-49
-45
-44
-49
-56
-51
-48
-34
-38
-19
-8
5
20
31
42
43
57
52
41
27
30
25
10
8
-6
-11
-24
-29
-47
-58
-59
-65
-61
-50
-30
-11
-8
14
23
32
54
79
78
71
50
34
16
11
8
12
29
45
44
25
4
-3
-21
-27
-39
-39
-53
-43
-34
-31
-17
-2
13
1
-8
-38
-53
-57
-53
-50
-49
-30
-19
-6
1
9
-3
-16
-11
-4
10
17
20
1
-22
-41
-57
-65
-64
-52
-51
-44
-40
-50
-64
-69
-75
-67
-47
-21
-18
-26
-31
-28
-38
-49
-53
-52
-56
-50
-44
-43
-35
-30
-23
-30
-22
-18
-5
-3
4
-1
-7
-10
-2
-1
-7
-19
-38
-53
-46
-58
-67
-67
-60
-64
-83
-86
-89
-84
-68
-40
-22
-22
-24
-45
-58
-54
-50
-45
-62
-61
-73
-83
-92
-94
-81
-62
-33
-25
-34
-45
-47
-43
-22
-10
-5
-8
2
12
8
-4
-2
-5
-15
-15
-20
-28
-32
-28
-30
-39
-37
-39
-41
-40
-28
-19
-11
2
5
9
6
15
23
23
35
26
19
14
2
0
1
15
14
12
9
23
19
6
-6
-14
-18
-27
-44
-66
-75
-60
-52
-46
-42
-25
-20
-16
-8
-5
-4
-3
-4
-11
-22
-7
5
17
30
23
5
-11
-16
-19
-15
-3
4
-4
-5
14
34
40
56
46
29
17
11
14
12
13
2
7
8
29
38
24
13
-21
-37
-47
-40
-43
-52
-54
-67
-77
-77
-68
-56
-60
-51
-45
-29
-15
6
-1
-3
-1
7
4
-1
11
14
22
17
4
-13
-12
-14
-14
-4
2
-1
-31
-44
-45
-47
-34
-21
-28
-43
-51
-68
-72
-75
-66
-58
-51
-24
-21
-25
-31
-31
-24
-30
-19
-16
-14
-17
-9
-20
-31
-29
-34
-34
-32
-23
-13
-13
-5
-6
-20
-40
-62
-70
-66
-44
-39
-38
-42
-28
-27
-19
-12
-13
-17
-7
2
-8
-29
-53
-63
-81
-88
-98
-114
-131
-130
-118
-108
-83
-78
-70
-69
-70
-88
-111
-115
-108
-90
-76
-59
-52
-49
-28
-29
-31
-30
-22
-23
-29
-34
-30
-17
2
27
28
6
-11
-38
-48
-45
-34
-40
-34
-29
-30
-38
-48
-43
-52
-50
-50
-51
-56
-62
-55
-43
-11
18
40
34
14
-18
-53
-56
-33
-10
-1
8
8
-2
-16
-25
-27
-25
3
19
27
24
11
14
15
32
26
22
19
39
60
61
65
53
48
37
41
36
44
60
65
67
70
77
73
58
39
22
17
19
30
30
32
34
22
23
24
24
8
-4
-6
-8
-14
-14
-7
-14
-20
-22
-20
-28
-21
-23
-32
-30
-32
-32
-38
-27
-30
-36
-36
-33
-2
14
37
45
36
34
34
37
30
35
33
49
69
87
85
79
89
87
73
59
56
50
51
46
41
30
10
10
0
21
40
51
41
36
38
27
24
19
13
1
-12
-37
-59
-63
-58
-41
-48
-49
-58
-71
-68
-62
-38
-21
1
5
2
6
18
20
26
43
59
59
56
54
39
20
9
3
-2
3
11
17
18
23
16
-1
-11
-7
7
17
33
40
50
45
46
30
12
-11
-33
-49
-38
-21
-5
6
22
23
15
9
4
5
22
40
50
40
37
25
-2
-26
-22
2
18
38
30
15
6
0
8
21
25
18
7
-3
9
22
25
26
3
-29
-33
-29
-37
-63
-78
-82
-71
-63
-58
-62
-62
-45
-39
-34
-36
-30
-34
-39
-27
-8
-4
12
19
14
5
-13
-29
-35
-37
-23
-21
-17
-17
-24
-40
-39
-35
-43
-47
-58
-74
-92
-106
-118
-129
-133
-122
-106
-88
-67
-53
-36
-20
-7
-8
-11
4
16
22
7
4
-8
-18
-25
-50
-73
-91
-91
-90
-90
-88
-101
-113
-119
-113
-112
-114
-116
-105
-90
-64
-29
-23
-14
-12
2
1
9
1
-3
-7
-3
6
2
7
-3
-14
-13
-10
-1
-28
-55
-86
-117
-135
-147
-158
-163
-158
-151
-148
-136
-108
-93
-74
-53
-31
-22
-24
-24
-13
-7
4
-5
-26
-45
-45
-38
-36
-22
-23
-25
-22
2
11
31
47
57
67
86
119
136
135
122
98
81
73
71
53
42
29
16
5
-1
2
-12
-18
-19
-15
-11
1
22
20
16
14
17
27
39
48
49
39
27
7
-10
-9
-18
-31
-39
-34
-38
-44
-43
-29
-7
16
42
43
38
29
17
8
-4
-7
-15
-27
-19
-18
-4
10
26
17
8
4
-2
-15
-23
-32
-42
-39
-31
-19
-21
-9
-7
-4
6
20
28
28
29
25
13
9
17
29
39
49
43
39
45
54
58
45
54
48
47
35
32
40
44
44
30
11
-1
-2
-19
-33
-29
-19
-8
-12
-2
-8
-9
-10
-26
-32
-26
-14
-11
-25
-33
-47
-54
-54
-50
-67
-70
-66
-50
-42
-35
-31
-39
-46
-40
-39
-31
-24
-13
-20
-18
-16
9
32
45
43
19
9
17
28
25
25
16
10
-5
-13
-27
-49
-60
-79
-83
-72
-56
-59
-84
-104
-119
-126
-120
-104
-91
-93
-90
-100
-111
-114
-108
-107
-112
-109
-107
-93
-84
-64
-67
-70
-75
-74
-62
-44
-28
-37
-39
-45
-51
-58
-56
-52
-60
-51
-33
-17
-20
-29
-32
-33
-21
-1
6
6
4
-4
-17
-10
14
44
58
79
78
56
22
-10
-36
-54
-62
-57
-50
-30
-12
-2
-11
-9
-3
8
20
28
30
18
36
46
54
47
35
25
30
48
48
29
14
-4
-24
-37
-31
-22
-18
-12
-6
-9
-9
-3
-7
-3
-1
-1
-31
-40
-29
1
35
49
34
14
-1
-6
-11
-27
-15
-5
-8
-22
-33
-41
-41
-34
-28
-32
-31
-29
-29
-46
-53
-62
-77
-77
-68
-49
-27
-5
8
23
38
56
52
42
33
22
16
16
21
4
-4
-12
-17
-23
-26
-17
-23
-22
-32
-41
-59
-60
-54
-48
-36
-13
-4
-10
-7
3
17
31
34
28
16
-1
-27
-55
-55
-46
-22
-6
24
35
28
17
8
5
4
23
39
42
44
46
50
38
33
14
-8
-13
-7
-3
5
0
-7
-25
-45
-56
-61
-61
-47
-46
-51
-48
-41
-33
-31
-16
-10
-11
-22
-28
-52
-64
-71
-71
-73
-67
-61
-64
-53
-41
-30
-31
-29
-37
-48
-45
-31
-7
6
28
43
34
26
18
6
-10
-19
-32
-48
-56
-46
-36
-36
-25
-27
-21
-14
-4
2
8
17
14
13
7
15
10
-5
-7
-24
-32
-35
-31
-38
-47
-36
-34
-36
-41
-37
-23
-5
0
4
-6
-2
12
24
39
36
20
-15
-36
-63
-87
-110
-108
-93
-74
-38
-17
-14
-21
-29
-43
-46
-46
-40
-39
-45
-34
-32
-26
-8
-7
-11
-28
-39
-52
-60
-52
-48
-37
-36
-26
-28
-38
-39
-45
-33
-8
15
12
5
-1
2
4
6
18
18
24
46
53
57
43
35
11
-7
-19
-39
-49
-55
-44
-41
-38
-37
-32
-42
-43
-42
-43
-22
4
20
20
28
33
26
34
41
41
36
30
15
-6
-24
-31
-27
-34
-20
-6
2
14
19
21
24
31
32
22
13
21
14
6
-1
-16
-36
-53
-51
-42
-27
-22
-16
-17
-12
6
4
10
21
27
25
26
22
0
-13
-23
-28
-42
-45
-42
-40
-27
-14
7
13
22
32
26
36
32
22
2
15
24
41
36
21
-5
-39
-50
-53
-47
-42
-33
-32
-51
-61
-94
-108
-100
-56
-6
25
47
36
23
13
12
8
2
7
12
16
10
6
-6
-20
-17
-33
-29
-13
10
18
12
18
17
13
7
2
-5
-10
-24
-27
-34
-35
-29
-40
-36
-24
-11
-6
-5
-11
-27
-45
-52
-67
-82
-81
-76
-61
-47
-34
-33
-30
-10
0
5
-3
-4
-2
-6
-1
-22
-35
-27
-15
8
4
4
-12
-21
-32
-32
-39
-42
-31
-27
-39
-52
-53
-49
-29
-18
-19
-22
-22
-4
-1
0
6
24
35
40
24
0
-20
-26
-23
-21
-5
5
14
26
47
62
64
70
73
57
46
41
17
1
-6
-3
10
6
1
-24
-44
-51
-61
-69
-63
-47
-35
-39
-19
-5
21
31
20
-1
-26
-22
-25
-29
-26
-15
-7
-9
-4
4
12
29
33
28
15
9
-1
-8
-19
-13
-24
-22
-3
18
21
24
23
26
45
46
36
5
-10
-24
-33
-30
-16
4
12
1
-17
-40
-35
-13
12
27
39
33
23
30
51
68
63
54
22
0
-23
-32
-44
-56
-38
-42
-43
-60
-54
-55
-47
-37
-32
-27
-21
-18
-22
-15
0
12
15
17
19
13
17
26
32
35
32
29
25
29
44
48
44
36
30
15
21
24
41
37
39
29
23
28
31
19
-7
-15
-14
-19
-17
-3
20
30
45
39
40
47
49
43
21
7
-19
-40
-45
-44
-50
-58
-57
-61
-79
-104
-125
-131
-119
-90
-76
-83
-92
-89
-82
-55
-26
5
15
11
10
-17
-28
-37
-41
-41
-34
-30
-27
-19
-12
-15
-24
-30
-14
-7
12
19
4
-19
-26
-33
-31
-34
-37
-38
-40
-24
-17
-21
-29
-24
-17
-13
-2
-11
-21
-35
-41
-36
-21
-5
-8
-7
-6
9
3
-2
4
-6
-17
-27
-20
-17
-9
-1
-6
-30
-45
-45
-41
-33
-38
-51
-56
-48
-26
-23
-32
-41
-55
-64
-60
-49
-51
-55
-65
-75
-87
-82
-71
-61
-55
-52
-50
-54
-36
-30
-32
-40
-39
-43
-54
-60
-66
-57
-40
-17
-14
-25
-25
-25
-9
11
27
32
33
51
51
38
19
10
7
6
10
5
-9
-23
-32
-50
-55
-50
-41
-34
-24
-12
5
23
43
44
27
15
6
-9
-11
-9
-13
-22
-25
-24
-40
-54
-62
-74
-83
-73
-71
-63
-61
-46
-40
-50
-52
-66
-79
-83
-76
-69
-57
-42
-39
-43
-37
-18
5
11
22
8
3
-12
6
15
28
40
37
18
13
19
19
14
6
-30
-60
-84
-87
-82
-71
-53
-42
-34
-23
-16
-20
-19
-17
-9
-5
3
20
22
24
24
8
-21
-41
-35
-19
-1
13
8
-13
-19
-35
-36
-30
-16
-10
-8
2
-7
-18
-25
-17
-4
4
7
7
-2
5
21
28
24
25
19
23
22
12
-2
-12
-7
-4
-8
-21
-37
-56
-73
-67
-50
-27
-4
9
5
7
8
19
16
14
9
-9
-1
33
46
51
40
33
27
19
11
3
-8
-13
-23
-31
-35
-27
-28
-42
-55
-66
-66
-45
-13
6
7
-9
-22
-31
-22
-8
-7
-14
0
1
19
47
61
63
37
19
-13
-32
-47
-47
-48
-37
-15
3
22
41
54
39
14
-12
-29
-40
-37
-33
-29
-24
-32
-52
-67
-60
-47
-38
-54
-50
-56
-51
-37
-27
-38
-43
-45
-34
-37
-32
-39
-54
-59
-51
-44
-32
-8
2
3
-13
-21
-39
-47
-52
-58
-60
-60
-53
-38
-33
-24
-50
-64
-71
-41
-22
3
24
17
0
-22
-22
1
15
32
33
47
72
108
113
105
89
75
64
59
42
15
3
-7
3
-4
-2
2
-4
-6
-14
-43
-59
-59
-35
-16
3
36
56
58
67
61
52
37
15
-8
-41
-56
-86
-107
-94
-72
-55
-58
-61
-72
-77
-82
-74
-71
-66
-58
-62
-62
-60
-38
-25
-17
-13
-7
1
23
43
33
27
17
14
2
-3
-6
-13
-20
-20
-25
-23
-19
-3
-6
0
-1
8
11
12
11
8
12
23
20
0
-4
-1
11
27
39
41
35
34
21
4
5
38
66
69
47
9
-14
-10
16
28
25
28
18
6
16
23
36
37
39
30
20
16
31
42
55
55
41
12
2
-1
16
35
40
19
-15
-31
-20
-18
-21
-30
-25
-15
15
30
25
3
-13
-18
-11
5
21
19
27
36
38
29
33
27
19
-1
-11
-22
-37
-43
-62
-82
-99
-102
-95
-84
-46
-32
-25
-30
-34
-39
-38
-26
-21
-10
-1
15
9
-6
-26
-47
-70
-79
-71
-62
-56
-47
-46
-41
-38
-16
-12
16
38
34
16
-4
-15
-20
-20
-20
-14
-22
-19
-24
-46
-64
-75
-72
-74
-63
-55
-51
-48
-42
-33
-23
-2
13
24
31
41
36
32
28
15
5
-10
-13
-31
-43
-40
-49
-36
-24
-10
-10
-29
-40
-55
-49
-27
-1
-2
-18
-30
-36
-37
-43
-35
-35
-28
-17
1
15
22
25
17
17
18
5
-29
-47
-43
-43
-33
-39
-47
-69
-72
-76
-91
-94
-91
-86
-82
-77
-74
-67
-54
-43
-35
-29
-4
19
35
43
50
40
28
27
13
11
2
-8
-21
-31
-15
-8
-3
-17
-28
-25
-20
-1
5
2
6
12
2
-3
8
19
34
41
38
20
0
-12
-21
-26
-26
-24
-34
-33
-34
-30
-37
-35
-31
-31
-16
2
6
-5
-11
-12
-15
-7
8
24
40
49
48
25
18
26
32
24
15
6
2
-3
2
-2
-11
-11
-13
-10
13
39
52
40
41
27
24
33
61
85
102
117
105
91
70
62
48
26
9
-9
-20
-24
-33
-42
-46
-32
-23
-23
-29
-24
-32
-26
-28
-26
-34
-22
-6
0
4
-1
0
-12
-22
-18
-28
-22
-15
-16
-28
-35
-41
-40
-37
-32
-42
-51
-42
-26
-13
-3
-11
-30
-45
-32
-23
-12
-10
0
-1
-16
-19
-27
-37
-40
-44
-36
-37
-27
-43
-56
-67
-56
-45
-32
-6
-7
-2
-20
-34
-40
-40
-26
-28
21
