# Supplementary material for: Electroencephalography (EEG) based epilepsy diagnosis via multiple feature space fusion using shared hidden space-driven multi-view learning
Source: PeerJ Comput Sci. 2024 Mar 7;10:e1874. doi: 10.7717/peerj-cs.1874 (PMC10936759; doi:10.7717/peerj-cs.1874)
Supplement: Supplemental Information 2 [file peerj-cs-10-1874-s002.zip › A/Z012.txt]

-64
-72
-52
-24
4
21
18
-16
-53
-64
-63
-60
-61
-48
-34
-18
5
12
4
-7
-15
-31
-48
-48
-59
-74
-92
-111
-119
-121
-99
-96
-94
-78
-45
-7
27
58
68
54
26
4
-30
-48
-55
-60
-62
-64
-70
-79
-78
-62
-42
-21
10
45
61
62
50
36
20
28
36
40
49
50
39
17
-1
-6
-3
8
30
50
56
53
30
12
3
17
29
22
21
15
12
13
12
3
-2
9
23
36
44
44
34
18
18
11
8
9
16
8
-2
-11
-7
-5
3
9
1
5
17
24
21
20
23
18
14
3
-12
-23
-23
-11
-2
11
20
15
2
2
14
14
23
25
29
28
30
26
17
16
22
12
0
-2
-10
-22
-40
-53
-58
-57
-39
-32
-35
-39
-34
-26
-31
-37
-50
-57
-49
-42
-42
-41
-36
-21
-15
-20
-15
-9
0
1
4
-3
-7
-10
-1
-12
-14
-21
-23
-28
-23
-16
-22
-23
-27
-27
-39
-45
-42
-41
-30
-19
-20
-37
-45
-40
-38
-18
-1
16
10
6
-9
-17
-15
-5
3
5
8
-8
-16
-23
-8
4
6
1
-17
-31
-36
-30
-37
-46
-50
-58
-68
-73
-65
-61
-58
-49
-54
-51
-52
-44
-39
-24
1
12
8
-1
-2
-7
-2
6
-3
-15
-19
-12
-14
-11
-9
2
1
5
6
-13
-14
7
28
47
58
44
13
-19
-39
-54
-56
-33
-10
-2
-4
-11
-24
-39
-44
-59
-72
-81
-73
-62
-65
-59
-73
-83
-88
-81
-80
-81
-64
-52
-45
-38
-25
-25
-20
-21
-32
-53
-73
-75
-69
-53
-47
-53
-56
-62
-59
-71
-68
-58
-57
-63
-58
-44
-45
-48
-38
-24
-24
-19
-25
-32
-25
-11
-3
-15
-24
-36
-52
-55
-45
-34
-16
-7
1
8
17
28
26
14
7
-9
-33
-48
-52
-44
-35
-8
5
6
2
-1
-6
-13
-11
-20
-20
-14
-1
-2
-13
-18
-33
-46
-43
-28
-6
24
45
48
37
30
33
23
19
33
42
45
43
40
34
42
41
45
30
17
-5
-40
-62
-69
-74
-87
-90
-93
-81
-61
-36
-23
-17
-10
-11
-24
-40
-51
-55
-67
-69
-81
-82
-64
-29
-2
3
4
-3
-16
-30
-41
-52
-58
-47
-44
-36
-26
-4
7
10
11
-13
-27
-34
-26
-21
-23
-21
-34
-53
-67
-69
-72
-59
-46
-35
-37
-39
-39
-43
-38
-27
-19
-26
-37
-48
-67
-72
-64
-49
-41
-32
-41
-60
-59
-43
-27
-18
-9
-8
-16
-26
-26
-27
-30
-19
-15
-6
5
21
28
29
34
23
7
-5
-8
-3
-8
-9
-28
-56
-76
-88
-93
-82
-57
-37
-20
-17
-8
-13
-13
-10
-18
-24
-13
9
19
16
12
12
5
8
9
-5
-16
-39
-59
-75
-77
-72
-65
-39
-17
4
1
8
18
20
21
26
27
31
39
30
14
-11
-35
-54
-74
-67
-62
-56
-55
-52
-49
-52
-40
-34
-29
-16
5
23
45
71
78
74
66
66
72
83
95
87
59
35
21
9
11
18
26
25
30
31
15
9
5
5
2
6
9
13
16
19
17
11
28
38
39
20
9
3
-4
-4
-14
-30
-43
-49
-61
-65
-46
-31
-20
-19
-20
-22
-31
-24
-34
-34
-31
-30
-31
-31
-17
-14
-13
-10
1
9
9
20
32
37
32
29
19
8
1
-19
-32
-29
-19
-25
-27
-29
-30
-37
-32
-14
3
25
45
46
32
23
22
21
33
43
43
27
7
-16
-28
-29
-19
-6
-7
11
23
33
35
28
7
-30
-46
-60
-58
-49
-35
-26
-21
-5
-2
3
4
5
-10
-32
-41
-48
-47
-40
-29
-16
-9
5
2
-8
-12
-11
-14
-6
-2
-9
-28
-50
-62
-68
-50
-20
-5
-9
-21
-30
-37
-38
-37
-44
-62
-75
-67
-59
-34
-21
-18
-21
-26
-29
-29
-25
-18
-19
-27
-20
-11
-1
14
19
10
-11
-22
-35
-46
-43
-30
-20
-11
2
10
10
7
8
4
-4
-1
-2
-10
-16
-19
-23
-21
-19
-26
-34
-18
17
37
42
37
29
24
29
28
18
8
8
8
8
11
6
-21
-51
-69
-70
-66
-43
-36
-37
-45
-47
-47
-42
-25
-11
-4
-3
-10
-19
-36
-47
-59
-73
-76
-71
-66
-62
-43
-46
-48
-58
-55
-52
-47
-28
-25
-30
-37
-46
-52
-53
-39
-34
-37
-43
-49
-57
-61
-56
-51
-49
-39
-34
-45
-56
-67
-67
-67
-59
-49
-56
-65
-61
-48
-34
-23
-16
-18
-15
-18
-28
-35
-30
-17
-16
-7
-7
-13
-29
-32
-22
-11
-1
1
-14
-40
-46
-50
-48
-49
-38
-35
-36
-39
-55
-61
-50
-24
-6
-10
-12
-24
-29
-25
-12
2
10
33
47
53
49
43
22
6
0
-11
-17
-11
-2
0
10
11
14
15
26
49
61
81
91
86
60
43
46
49
61
62
52
20
-4
-26
-45
-48
-56
-63
-77
-76
-70
-61
-44
-25
-7
7
27
28
24
21
32
48
59
77
80
76
71
64
47
22
4
-21
-42
-53
-58
-76
-95
-101
-105
-107
-112
-111
-111
-96
-76
-56
-46
-30
-19
-20
-22
-19
-19
-32
-41
-53
-74
-91
-103
-113
-127
-128
-117
-109
-105
-106
-111
-103
-74
-47
-35
-30
-25
-29
-32
-19
-11
-8
-11
-18
-14
-7
8
17
9
3
10
14
15
26
26
19
10
31
61
91
111
99
69
45
39
41
55
74
75
65
53
47
34
20
16
12
12
13
16
12
7
6
1
-8
-2
19
34
46
50
52
53
62
68
62
62
62
62
51
61
71
77
72
70
63
45
38
19
6
-7
-18
-30
-44
-42
-45
-42
-27
-13
-7
-18
-20
-33
-44
-54
-53
-65
-68
-67
-71
-77
-80
-68
-56
-39
-21
-15
-22
-24
-32
-54
-59
-52
-53
-50
-49
-43
-46
-42
-36
-49
-65
-83
-98
-94
-73
-48
-39
-27
-20
-19
-26
-24
-14
-9
-8
-12
-9
-12
1
12
17
21
25
21
11
5
-1
-11
-6
5
3
-7
-13
-23
-30
-35
-43
-57
-71
-73
-74
-77
-80
-68
-56
-42
-28
-19
-20
-8
-4
-6
-4
-8
-21
-41
-44
-37
-35
-17
-6
-4
-20
-37
-46
-59
-59
-55
-50
-55
-49
-37
-31
-16
-3
0
-13
-19
-18
-6
4
10
4
-16
-22
-28
-32
-33
-23
-15
-15
-10
-19
-22
-17
-8
2
11
26
26
15
15
27
30
41
58
69
70
63
53
44
40
37
29
10
6
6
4
11
27
54
72
85
89
71
62
57
51
37
28
17
15
25
41
49
37
34
24
8
8
11
12
0
-1
-3
0
10
22
35
43
50
43
23
19
18
18
12
14
13
13
2
-7
-18
-25
-9
-6
-11
-19
-11
-9
-6
-11
-25
-45
-50
-44
-33
-26
-15
-14
-12
-9
1
1
2
5
-5
-23
-37
-40
-47
-43
-45
-54
-70
-67
-56
-42
-21
-3
4
-12
-23
-31
-29
-15
2
13
8
9
8
5
5
1
-2
-11
-2
-15
-21
-20
-18
-21
-32
-31
-29
-30
-30
-26
-24
-19
-1
2
-5
-14
-19
-31
-45
-56
-61
-52
-34
-18
-24
-27
-31
-32
-44
-42
-33
-32
-29
-21
-13
-10
2
10
-1
-10
-7
-5
-9
-1
5
-1
-7
2
22
36
54
48
33
7
-12
-29
-46
-47
-49
-43
-27
-4
3
-5
-9
-18
-25
-30
-36
-46
-57
-55
-60
-64
-65
-54
-44
-27
-5
-1
-7
-10
-7
-4
1
17
27
30
20
7
-9
-7
1
-4
-14
-29
-45
-62
-71
-68
-70
-86
-99
-103
-101
-86
-65
-61
-78
-88
-98
-100
-94
-82
-67
-52
-36
-30
-30
-35
-30
-31
-38
-34
-45
-49
-42
-23
-7
-8
2
-4
-9
-4
1
4
-6
-10
-10
-5
5
15
3
-9
-13
-22
-27
-23
-17
-27
-29
-22
-8
6
24
32
24
14
-5
-15
-34
-34
-29
-36
-48
-53
-57
-63
-64
-58
-49
-25
-1
8
3
4
-2
-9
-13
-12
-11
-10
8
10
-1
-10
-10
-1
10
37
55
63
62
52
29
20
21
21
20
17
14
5
-3
2
-8
-15
-25
-20
-19
-22
-34
-43
-51
-42
-17
-7
-1
-1
-9
-21
-22
-14
-9
-1
14
26
23
16
4
-8
-7
-3
-2
-12
-10
-2
0
5
1
-12
-33
-44
-42
-28
-10
6
-1
-10
-2
-6
-8
-16
-15
-18
-38
-38
-37
-31
-22
-18
-15
-16
-1
11
19
25
25
15
6
8
9
11
16
26
27
28
31
20
0
-12
-18
-28
-23
-22
-26
-44
-59
-58
-59
-50
-37
-33
-38
-43
-48
-52
-51
-44
-44
-54
-54
-49
-44
-23
-12
0
-8
-4
-5
-4
2
10
10
0
7
5
-2
-11
-7
-8
-10
2
0
2
1
9
13
9
11
-7
-27
-46
-49
-42
-19
13
31
32
36
39
30
12
3
-8
-15
-13
-13
-12
0
18
33
43
56
64
49
36
23
18
8
14
19
6
-5
-12
-19
-25
-20
-16
-20
-25
-29
-32
-38
-39
-47
-56
-52
-31
-3
17
32
25
8
-7
-20
-33
-51
-48
-48
-46
-36
-28
-26
-23
-10
2
-3
-10
-21
-37
-39
-28
-21
-14
-16
-16
-25
-19
1
20
27
20
5
-19
-34
-45
-46
-45
-28
-17
-23
-28
-37
-41
-41
-25
-18
-31
-43
-51
-43
-30
-8
6
3
-6
-13
-19
-21
-5
3
2
-8
-5
-3
0
12
13
10
8
5
9
10
27
35
28
27
29
24
15
-8
-33
-58
-76
-91
-123
-147
-159
-157
-150
-135
-121
-123
-128
-134
-137
-138
-122
-97
-83
-68
-55
-49
-51
-38
-17
2
25
42
52
40
34
18
-8
-44
-72
-98
-119
-118
-117
-110
-92
-75
-64
-65
-55
-47
-38
-27
-12
-3
-11
-7
-4
7
26
38
38
33
33
32
32
37
48
54
56
63
61
50
45
39
28
28
23
16
6
6
18
14
12
5
-1
-9
-13
-19
-28
-37
-41
-53
-59
-62
-59
-61
-58
-45
-30
-30
-23
-31
-38
-39
-31
-24
-18
-2
1
6
3
14
16
23
31
26
21
16
22
11
-6
-16
-26
-29
-28
-21
-20
-25
-11
-4
11
25
36
39
32
23
4
-17
-26
-33
-46
-54
-54
-56
-72
-88
-98
-98
-85
-56
-30
-15
-3
3
-9
-16
-24
-25
-35
-34
-42
-56
-65
-61
-56
-54
-46
-46
-48
-54
-54
-41
-22
7
22
24
26
22
12
-8
-9
-22
-20
-8
7
28
26
28
14
4
11
15
20
22
34
36
35
28
23
-2
-25
-36
-42
-39
-24
-8
-9
-16
-22
-19
-27
-35
-39
-45
-39
-34
-29
-35
-29
-22
-16
-15
-12
-26
-38
-26
-4
12
10
1
-23
-46
-56
-59
-56
-44
-35
-35
-47
-50
-53
-54
-49
-41
-28
-19
6
12
14
21
36
44
51
63
60
53
49
49
40
32
29
27
25
15
13
-1
0
16
25
20
9
3
0
4
9
14
22
31
41
39
35
17
-14
-41
-39
-24
-18
-14
-19
-29
-41
-42
-37
-29
-21
-12
-15
-28
-17
-13
-1
-3
-4
-16
-28
-26
-22
-13
-6
5
4
2
15
13
0
-5
1
22
43
52
40
28
30
50
49
39
18
-16
-56
-83
-88
-87
-70
-53
-38
-47
-53
-54
-61
-48
-31
-15
-12
-6
-7
-16
-15
-8
-8
-17
-24
-31
-37
-38
-32
-31
-41
-35
-34
-29
-13
15
38
39
41
36
36
36
42
48
53
56
44
30
28
44
52
59
63
56
40
21
21
8
4
-4
-15
-34
-46
-48
-58
-47
-34
-14
-10
-4
-1
-11
-7
-14
-20
-37
-49
-58
-76
-82
-71
-59
-58
-53
-62
-67
-64
-53
-43
-42
-36
-22
-15
-4
4
12
16
22
12
-12
-31
-36
-33
-30
-18
-13
-11
-4
0
-6
-28
-46
-64
-66
-58
-36
-29
-28
-32
-42
-44
-32
-16
-10
-2
5
-1
-15
-31
-36
-40
-35
-27
-29
-45
-53
-48
-45
-37
-20
-11
-5
7
27
33
34
25
1
-26
-52
-65
-70
-57
-33
-23
-35
-47
-59
-72
-63
-49
-30
-24
-3
11
19
15
3
-9
-23
-22
-40
-61
-77
-77
-75
-74
-64
-67
-64
-48
-22
-12
-12
-13
-7
-9
-13
-16
-24
-20
-8
-2
-5
4
9
7
-2
-9
-16
-29
-43
-50
-62
-64
-64
-67
-71
-62
-47
-32
-9
11
17
11
-1
4
18
39
46
37
17
21
29
37
47
50
47
31
28
19
-1
-29
-60
-72
-62
-32
-15
-18
-21
-21
-18
-13
11
31
43
47
47
44
40
42
24
2
-13
-10
-8
-2
-4
-11
-28
-37
-38
-40
-34
-36
-42
-52
-55
-48
-47
-35
-14
-1
-5
-13
-23
-30
-28
-19
1
10
25
23
6
-9
-4
4
-3
-5
-12
-24
-28
-21
-13
-6
-8
-21
-33
-31
-13
-1
-11
-20
-30
-39
-35
-32
-37
-53
-52
-56
-52
-41
-19
-8
-1
2
-3
-10
-7
-12
-33
-47
-52
-51
-62
-76
-88
-112
-122
-126
-117
-115
-121
-132
-151
-162
-162
-159
-154
-140
-133
-135
-133
-125
-102
-81
-54
-39
-40
-32
-15
-7
-7
-3
-4
-7
-11
-27
-40
-55
-50
-52
-59
-64
-53
-36
-20
-5
-4
4
14
23
22
28
53
73
71
57
49
42
39
39
50
57
69
72
53
41
30
28
25
28
36
35
38
36
35
39
52
62
49
37
26
17
7
6
4
-9
-16
-10
3
6
16
13
1
-5
-8
2
13
35
44
48
47
56
61
59
77
91
106
115
115
91
55
34
13
6
10
12
4
-6
-13
-8
1
15
26
23
19
24
27
26
26
21
17
15
25
27
7
-6
-16
-22
-27
-28
-31
-30
-17
-6
-11
-16
-14
-11
-5
9
6
-1
-1
15
25
14
1
-15
-26
-23
-17
-18
-31
-36
-53
-65
-60
-37
-15
-9
1
-1
-13
-18
-30
-44
-56
-60
-72
-76
-73
-54
-49
-49
-47
-53
-54
-44
-28
-27
-18
-22
-27
-31
-28
-11
-10
-12
-23
-32
-47
-50
-53
-69
-74
-78
-74
-71
-63
-66
-74
-81
-83
-85
-83
-63
-39
-25
-7
4
7
-9
-24
-36
-39
-26
-12
-8
-16
-9
6
22
44
58
52
30
11
-8
-29
-38
-35
-31
-25
-22
-32
-49
-58
-55
-50
-41
-30
-38
-52
-52
-36
-17
0
9
10
-5
-11
-7
-9
-6
-1
-2
-8
-4
-9
-37
-58
-77
-77
-83
-75
-73
-80
-72
-55
-38
-42
-49
-63
-74
-65
-37
-3
16
16
-2
-30
-46
-40
-27
-11
17
27
28
17
13
8
3
7
2
0
6
22
22
13
1
-17
-32
-36
-37
-39
-33
-26
-27
-39
-46
-49
-52
-45
-36
-36
-53
-67
-77
-95
-100
-96
-82
-77
-60
-38
-17
7
28
40
38
44
41
36
29
30
14
-16
-30
-43
-46
-37
-11
2
10
18
22
27
34
35
37
45
75
99
109
105
78
48
27
25
17
-6
-29
-39
-37
-19
17
38
43
39
29
15
9
18
27
24
16
11
8
25
49
59
50
48
53
51
42
20
1
-6
10
31
46
58
61
54
30
36
50
75
95
98
87
66
55
42
25
17
14
9
4
11
9
2
-6
-11
-9
-13
-7
-14
-24
-36
-41
-50
-52
-39
-30
-28
-40
-43
-55
-55
-41
-28
-23
-18
-11
-15
-15
-15
-19
-34
-45
-44
-47
-34
-23
-16
-14
-8
0
-7
-17
-30
-42
-53
-53
-55
-67
-77
-82
-78
-79
-67
-59
-55
-52
-47
-48
-59
-62
-70
-75
-66
-60
-58
-70
-68
-68
-65
-54
-29
-13
-4
-1
-6
-15
-27
-30
-38
-43
-40
-46
-45
-33
-14
-10
-11
-4
-11
-30
-47
-48
-46
-26
-7
5
5
18
24
8
3
-5
-3
-2
8
23
27
34
36
34
17
-3
-29
-53
-57
-45
-32
-33
-33
-47
-60
-63
-57
-50
-47
-40
-40
-46
-43
-31
-27
-29
-23
-18
-11
-3
-1
-11
-29
-38
-52
-55
-51
-37
-27
-16
-2
-3
-13
-16
-5
-4
-1
9
16
19
19
8
-19
-36
-43
-36
-24
-17
-9
-21
-25
-19
-10
-12
-12
-14
-17
-7
4
7
-9
-22
-26
-26
-15
-1
-10
-29
-30
-21
-7
12
34
52
50
49
33
16
-1
-16
-27
-30
-15
-13
-21
-23
-19
-16
-24
-24
-32
-33
-34
-23
-19
-13
2
12
16
22
30
25
22
23
18
9
-8
-16
-40
-53
-63
-70
-72
-63
-52
-52
-59
-62
-60
-49
-27
-7
-12
-17
-17
-12
-3
8
23
32
42
54
44
22
4
-10
-21
-26
-19
-9
-5
4
-1
-16
-34
-40
-41
-33
-12
-4
-7
-11
-13
-8
-4
13
28
35
42
43
27
11
-9
-26
-48
-53
-53
-60
-57
-58
-62
-72
-73
-60
-53
-38
-18
-2
4
9
12
10
15
15
22
25
36
39
28
14
0
-10
-21
-14
-12
-23
-42
-51
-42
-32
-14
-9
-14
-13
-1
11
18
43
48
47
40
32
24
13
11
0
-12
-22
-20
-19
-12
2
-3
-18
-30
-28
-22
-13
3
18
22
23
26
25
36
47
46
28
20
17
5
-1
-8
-17
-29
-26
-16
-14
-21
-28
-30
-31
-23
-13
-18
-14
-9
-4
-12
-14
-22
-37
-41
-34
-21
-8
4
3
-5
-15
-11
-21
-31
-31
-36
-47
-57
-60
-63
-63
-38
-23
-10
-3
1
2
3
13
18
21
25
28
15
5
-4
-13
-22
-27
-25
-36
-38
-41
-48
-61
-58
-47
-50
-46
-51
-49
-46
-27
-1
1
1
-8
-19
-31
-28
-22
-23
-22
-19
-16
-10
4
15
23
33
42
43
32
29
20
5
-2
-5
-8
-22
-17
-17
-18
-19
-13
-6
3
14
13
6
-2
0
-1
11
36
57
62
62
58
48
44
45
40
30
21
12
-15
-22
-26
-30
-42
-46
-34
-35
-30
-29
-27
-26
-27
-41
-63
-67
-51
-23
-8
7
17
10
13
6
6
-12
-13
-19
-32
-39
-48
-64
-93
-118
-140
-153
-156
-149
-143
-134
-112
-96
-84
-67
-52
-49
-53
-52
-61
-63
-49
-29
-18
-16
-29
-53
-74
-79
-63
-47
-28
-21
-22
-34
-33
-28
-25
-8
4
6
0
0
12
14
15
15
14
-6
-19
-29
-36
-32
-22
-16
-11
-13
-29
-39
-41
-31
-30
-49
-64
-81
-88
-79
-62
-46
-41
-29
-27
-38
-43
-49
-57
-65
-54
-54
-53
-53
-39
-32
-24
-11
-13
-24
-37
-33
-24
-3
15
22
8
-4
-16
-26
-18
3
18
25
29
32
24
33
44
54
50
44
39
41
56
71
82
70
71
77
74
63
44
18
-20
-45
-61
-59
-32
2
34
54
76
77
56
41
38
44
58
82
91
91
80
76
72
67
66
39
-2
-32
-53
-68
-84
-86
-86
-75
-62
-44
-48
-52
-57
-58
-69
-73
-73
-77
-69
-54
-38
-29
-14
-5
-9
-7
-4
8
5
1
-17
-47
-63
-63
-59
-63
-58
-56
-63
-59
-58
-54
-58
-60
-58
-56
-45
-34
-30
-31
-24
-27
-39
-45
-45
-35
-29
-14
-15
-26
-30
-16
0
22
35
25
13
8
21
22
18
9
-3
-9
0
10
13
7
-1
-11
-29
-44
-43
-51
-43
-40
-32
-35
-26
-4
-1
-1
-14
-28
-38
-37
-35
-39
-40
-37
-35
-26
-9
-1
-17
-28
-22
-6
10
26
30
28
29
37
46
39
35
18
-1
-7
-5
-13
-20
-11
0
5
12
14
0
-20
-26
-18
2
13
15
-1
-16
-18
-8
2
5
9
9
21
44
56
59
54
54
42
38
38
41
43
53
48
24
10
5
9
7
13
25
33
51
56
65
67
88
99
92
75
57
40
20
8
-3
-27
-35
-46
-58
-72
-73
-65
-61
-63
-79
-110
-134
-125
-112
-92
-71
-43
-18
5
19
23
20
12
12
-4
-24
-38
-55
-69
-76
-60
-54
-39
-46
-54
-70
-73
-66
-60
-38
-2
27
32
25
19
5
10
18
29
32
44
50
38
28
13
2
-7
-7
-7
-18
-24
-27
-25
-21
-2
2
4
5
22
37
32
26
6
-4
-5
11
10
6
4
-1
-5
-1
5
0
1
7
19
28
30
25
4
-14
-18
-17
-19
-17
-15
-25
-38
-60
-88
-108
-112
-93
-84
-64
-40
-24
-24
-19
-20
-22
-14
-9
-17
-39
-60
-76
-88
-94
-101
-109
-120
-111
-104
-106
-112
-111
-101
-92
-69
-60
-58
-53
-44
-31
-19
15
45
75
95
114
115
108
104
94
81
59
37
8
-9
-11
-10
-16
-6
13
35
56
66
55
23
-7
-33
-59
-58
-50
-38
-48
-45
-36
-31
-14
-9
-4
3
10
21
22
34
52
57
40
23
9
-7
-12
-18
-31
-47
-51
-51
-52
-53
-50
-48
-50
-48
-49
-50
-35
-11
7
13
27
29
39
51
63
64
56
51
32
13
-5
-15
-32
-31
-22
-14
-14
-23
-25
-39
-49
-52
-66
-68
-53
-14
17
40
53
50
37
16
1
-22
-18
-11
-6
-16
-35
-44
-58
-57
-51
-44
-45
-43
-48
-68
-82
-85
-77
-71
-55
-50
-56
-68
-85
-93
-95
-75
-60
-43
-15
20
36
29
19
4
-6
-5
-6
-10
-11
-2
2
-5
-12
-11
-6
-1
6
12
19
33
39
24
4
-4
-5
-7
-5
7
14
20
21
19
15
14
16
2
2
-4
-3
-3
1
7
-4
-21
-31
-35
-47
-48
-52
-57
-49
-39
-27
-18
-4
-8
-18
-32
-39
-51
-57
-49
-49
-58
-64
-61
-60
-60
-48
-46
-47
-47
-31
-24
-16
-13
-21
-24
-12
13
28
30
30
32
41
55
64
50
32
23
17
9
8
11
7
8
11
22
32
48
68
59
61
58
61
60
67
82
83
71
38
-3
-44
-58
-68
-76
-76
-68
-64
-61
-54
-48
-50
-40
-10
15
26
27
14
3
-1
3
0
-7
-12
-30
-52
-69
-70
-81
-94
-99
-106
-111
-113
-107
-106
-100
-91
-81
-77
-78
-79
-90
-85
-66
-42
-26
-10
-1
-12
-16
-36
-58
20
