# Supplementary material for: Electroencephalography (EEG) based epilepsy diagnosis via multiple feature space fusion using shared hidden space-driven multi-view learning
Source: PeerJ Comput Sci. 2024 Mar 7;10:e1874. doi: 10.7717/peerj-cs.1874 (PMC10936759; doi:10.7717/peerj-cs.1874)
Supplement: Supplemental Information 2 [file peerj-cs-10-1874-s002.zip › A/Z013.txt]

10
-6
-14
-14
-9
-7
1
4
0
-8
-21
-15
-7
17
20
15
11
21
33
49
63
68
63
51
43
26
7
-10
-27
-39
-48
-43
-39
-27
-9
2
10
18
35
42
50
54
55
48
47
46
35
34
33
35
29
16
11
0
-6
-6
-5
-4
-4
-14
-25
-27
-21
-7
-7
-1
14
24
34
35
34
33
46
57
58
49
35
25
19
27
27
23
19
25
26
16
1
-9
-11
4
19
22
17
18
16
9
2
1
2
8
12
13
8
6
15
14
19
19
10
0
-1
8
12
23
33
39
32
23
26
24
31
32
25
9
7
6
13
9
10
8
-3
4
10
3
2
-3
2
-10
-11
-13
-12
-3
13
13
26
25
24
13
5
9
15
21
20
16
5
-7
-7
7
4
2
1
10
16
16
15
6
0
3
-1
-11
-23
-24
-31
-30
-32
-40
-56
-64
-62
-53
-37
-25
-20
-29
-40
-40
-40
-26
-11
-8
-11
-15
-24
-25
-24
-15
-8
-19
-37
-49
-50
-37
-18
-7
-12
-10
-9
-5
6
21
27
15
9
1
6
15
26
29
30
41
51
57
60
66
69
73
76
72
60
44
42
31
28
18
11
8
11
11
2
-5
6
16
29
36
40
23
12
6
6
6
16
34
41
36
24
8
-5
-12
-20
-21
-14
1
13
21
35
40
53
58
57
57
40
37
32
30
28
38
31
27
22
12
-9
-35
-52
-60
-54
-45
-40
-35
-40
-39
-48
-41
-22
-3
11
22
39
47
50
56
60
59
60
60
57
64
71
73
62
48
46
37
33
29
28
29
32
30
29
32
38
39
29
9
-16
-50
-60
-57
-45
-46
-34
-27
-23
-17
-10
-3
-8
-8
-16
-13
-6
11
22
21
14
-1
-15
-19
-14
-1
7
7
-7
-26
-41
-42
-56
-57
-38
-15
10
17
23
11
-3
-12
-10
-5
3
1
-12
-21
-27
-31
-44
-54
-66
-73
-71
-57
-44
-29
-13
0
-3
-12
-14
-15
-21
-17
-16
-11
11
38
57
56
54
54
57
53
51
40
12
-5
-23
-28
-20
-5
-3
-10
-18
-24
-24
-15
2
14
16
24
21
16
23
42
57
70
67
58
35
13
1
-15
-13
-12
-12
-16
-16
-11
-18
-12
-12
-7
-20
-29
-34
-33
-13
13
34
42
41
43
41
44
47
48
42
37
32
20
14
12
13
5
0
-11
-25
-30
-29
-28
-34
-31
-40
-51
-60
-59
-50
-36
-13
-5
-7
-20
-24
-21
-11
8
14
24
28
40
40
32
26
18
12
10
21
21
25
21
13
-3
-9
-11
-16
-11
0
16
20
24
27
19
15
17
23
27
25
19
12
6
5
1
-13
-14
-9
-10
-2
10
29
40
43
41
31
27
28
31
31
35
35
37
33
39
41
44
55
54
49
51
61
68
68
62
51
41
33
31
9
-1
-9
-8
-12
-16
-11
-11
0
13
27
30
30
33
24
10
9
6
3
-5
-9
-28
-35
-35
-31
-28
-19
-14
-19
-28
-31
-29
-31
-29
-42
-47
-54
-53
-58
-64
-60
-63
-75
-90
-95
-90
-76
-51
-38
-34
-36
-32
-29
-33
-31
-31
-24
-16
-7
-2
8
17
21
20
14
21
26
40
52
52
40
25
23
13
18
22
20
-1
-26
-44
-53
-45
-33
-13
-1
20
38
37
31
18
9
-4
-14
-14
-6
12
30
48
54
70
78
74
66
66
69
60
48
27
14
14
27
42
59
75
77
67
48
36
28
29
36
36
28
20
26
34
47
63
65
59
51
45
38
37
35
30
13
-6
-3
6
28
37
32
16
3
-2
-20
-29
-35
-35
-37
-39
-41
-47
-49
-46
-44
-48
-49
-52
-58
-50
-42
-34
-31
-25
-17
-15
-7
-1
11
13
23
26
15
6
10
18
28
36
33
29
35
56
67
73
69
50
32
17
11
-9
-22
-19
-12
-6
-8
-12
-21
-26
-17
-1
16
35
47
41
30
33
34
35
30
30
26
27
21
11
-9
-23
-38
-52
-59
-59
-51
-46
-28
-29
-41
-54
-47
-30
-15
4
10
11
12
7
-3
-20
-17
-17
-12
-11
-16
-22
-34
-25
-11
6
20
29
26
19
16
15
12
14
19
19
9
8
9
15
15
22
15
17
25
32
43
49
54
46
51
60
64
52
36
34
36
38
35
16
-11
-31
-43
-45
-33
-13
0
4
11
5
8
17
40
57
50
35
8
-10
-16
-15
-15
-13
-3
2
4
-3
-14
-32
-42
-42
-46
-51
-54
-41
-35
-23
-4
13
35
53
74
82
85
81
67
45
26
28
23
24
23
18
11
-3
-11
-26
-26
-24
-19
-15
-6
8
11
18
20
25
26
36
40
32
14
9
3
-2
-2
2
6
15
21
22
8
-2
-11
-12
0
25
37
39
47
45
41
31
26
16
0
-17
-32
-41
-42
-38
-39
-41
-35
-24
-16
-12
-4
-1
5
7
4
-2
-5
10
17
27
33
35
42
55
72
76
74
61
44
29
24
27
26
30
30
45
55
72
77
60
35
18
11
14
27
30
19
-2
-4
8
19
33
24
11
3
-1
-6
-1
16
21
22
19
26
29
25
17
3
-15
-34
-35
-35
-30
-25
-23
-21
-15
-1
7
6
-3
-9
-13
-11
9
11
27
36
40
35
35
43
45
53
65
74
68
58
43
31
24
24
27
29
38
38
29
28
36
49
51
55
48
40
29
32
26
28
30
25
16
2
6
10
10
6
4
2
3
-2
-12
-18
-11
-9
-9
-9
-16
-26
-32
-29
-36
-31
-28
-25
-17
4
24
35
41
47
51
47
51
59
56
55
48
45
36
32
28
21
18
19
10
-2
-8
-7
-6
-5
-1
3
-1
0
-2
-7
-19
-19
-23
-26
-21
-21
-22
-19
-6
5
-1
0
-6
-11
-15
-16
-25
-33
-39
-46
-53
-56
-51
-49
-37
-20
-13
-14
-20
-18
-33
-44
-46
-47
-49
-49
-38
-41
-34
-28
-26
-25
-26
-18
-11
-2
3
10
14
24
31
20
5
1
8
20
34
28
25
19
25
41
52
70
72
62
49
43
38
39
53
64
68
59
51
42
40
45
50
47
46
52
51
50
53
53
52
55
66
64
66
67
66
62
48
45
41
43
41
41
32
27
19
8
10
16
22
16
14
15
5
-2
3
16
31
45
37
24
12
7
6
-3
-5
-13
-20
-29
-38
-46
-48
-35
-34
-43
-55
-61
-63
-62
-62
-70
-68
-46
-12
17
38
50
50
50
48
59
55
47
34
18
-1
-8
-9
-9
-5
-8
-12
-22
-21
-8
2
10
19
27
30
33
33
23
23
30
36
34
27
16
-1
-14
-26
-31
-34
-21
-15
-13
-15
-12
-12
-22
-23
-20
-29
-33
-28
-21
-17
-10
-12
-12
-9
3
2
-6
-13
-19
-6
-1
5
-2
-4
-6
-14
-25
-37
-37
-41
-33
-17
0
13
21
21
4
-2
-9
-6
-3
1
15
22
26
34
31
20
18
19
24
30
34
26
12
6
7
12
24
39
49
45
41
37
23
9
-7
-17
-29
-36
-36
-39
-34
-19
-7
5
18
20
16
11
10
14
10
19
16
5
-11
-18
-25
-21
-17
-16
-19
-31
-42
-55
-58
-54
-53
-59
-58
-49
-44
-38
-27
-22
-28
-36
-39
-42
-35
-26
-9
-1
5
8
6
8
12
20
19
28
29
27
23
26
36
39
46
36
14
-9
-17
-23
-26
-16
-8
-4
-1
-1
-1
-5
0
6
17
29
40
35
38
39
47
51
52
54
39
20
-1
-15
-18
-11
12
15
9
5
-6
-7
-10
9
21
38
54
55
47
33
18
5
-7
-12
-8
-8
-1
1
-15
-23
-16
0
12
31
42
45
45
57
62
64
63
49
30
14
10
14
17
28
24
22
19
30
39
50
60
61
59
57
54
41
23
8
-19
-39
-52
-47
-42
-32
-21
-11
-8
-20
-32
-55
-63
-61
-59
-66
-68
-61
-67
-64
-64
-60
-63
-72
-69
-62
-46
-28
-22
-22
-11
-10
-12
-11
-1
0
-8
-15
-17
-11
0
11
24
24
26
21
14
12
12
16
16
27
28
29
27
38
44
51
57
48
40
29
27
25
27
26
25
20
12
15
-1
-8
-8
-15
-16
-18
-13
-10
-11
-7
-3
-3
0
4
5
13
16
26
24
24
20
15
15
16
16
8
11
9
-3
-16
-17
-13
-10
3
8
15
20
30
38
36
35
22
8
-7
-15
-16
-14
0
12
11
8
6
4
-3
4
12
17
19
20
18
25
38
58
70
77
81
66
58
51
42
32
21
19
3
-2
-6
0
6
19
25
23
15
9
1
-7
-17
-19
-31
-35
-28
-10
1
24
36
45
47
38
22
1
2
3
0
9
12
20
28
41
48
43
39
40
31
22
13
2
-7
-16
-16
-18
-16
-9
2
4
-3
-4
-6
-9
-10
-5
-11
-3
1
1
-2
-9
-19
-31
-30
-26
-29
-30
-29
-27
-26
-15
-8
-5
-5
-1
5
5
6
-4
-20
-34
-32
-20
-12
-9
-14
-25
-33
-29
-11
14
40
48
45
39
40
34
29
26
20
14
9
8
2
-11
1
19
36
42
47
35
23
9
3
-2
-3
3
10
28
44
55
58
58
65
60
58
51
40
14
-9
-30
-51
-74
-84
-91
-93
-81
-67
-45
-17
7
24
25
30
33
31
24
23
25
22
34
45
56
59
52
44
42
50
54
55
55
68
82
89
98
96
84
74
71
68
68
67
62
52
42
48
40
36
28
20
17
10
8
-4
-13
-21
-28
-26
-22
-12
-10
0
17
38
48
57
57
52
46
43
32
15
6
4
0
4
14
11
11
11
12
13
13
19
20
12
10
7
0
0
8
18
17
21
12
3
4
9
9
-3
-13
-24
-31
-34
-30
-37
-45
-52
-58
-63
-68
-67
-68
-59
-36
-19
-5
4
20
19
13
6
2
1
2
-7
-21
-30
-27
-20
-23
-28
-33
-35
-32
-25
-15
0
15
29
29
28
24
16
-8
-12
-22
-19
-16
-7
-1
-14
-18
-26
-27
-23
-16
-2
6
22
26
26
28
34
29
15
3
-4
-4
-1
5
1
-7
-20
-27
-35
-38
-34
-35
-21
-10
1
17
32
45
45
44
43
35
27
19
22
15
5
0
-5
-14
-23
-36
-47
-46
-32
-21
-19
-15
-5
1
8
13
19
15
21
16
10
-2
9
14
16
15
6
5
9
18
14
6
7
1
-5
-7
0
6
9
11
11
5
-9
-7
-3
10
16
15
1
-10
2
9
25
26
16
1
-7
0
5
12
14
8
-6
-24
-27
-25
-13
-1
11
11
17
18
14
-2
-20
-33
-39
-25
-20
-15
-17
-8
-5
6
17
17
3
-3
14
41
60
66
50
40
37
44
41
28
12
-8
-24
-32
-25
-13
1
11
19
14
17
21
20
19
21
23
15
7
2
-5
-6
-10
-12
-27
-33
-20
-6
17
43
56
49
41
37
33
44
57
67
58
50
41
36
30
34
39
40
40
24
12
0
7
9
8
4
-5
-14
-21
-11
5
19
26
14
-3
-17
-15
-22
-20
-14
-6
2
-2
-10
-25
-31
-32
-22
-16
-13
-6
-13
-14
-9
-9
-11
-16
-10
-4
8
20
20
2
-9
-3
12
20
16
8
2
1
-1
-11
-13
-10
-17
-27
-35
-36
-39
-29
-12
2
0
-10
-27
-42
-47
-33
-12
3
14
8
6
-1
8
18
32
48
48
40
31
41
46
48
42
36
29
23
29
31
34
45
49
50
57
78
91
96
93
77
62
43
33
15
16
26
35
27
9
-1
-12
-3
12
30
31
37
37
28
20
14
21
35
52
60
59
54
56
53
40
27
14
1
3
11
12
6
4
-1
-6
-1
10
18
28
36
32
29
28
31
27
19
13
13
5
-5
-12
-28
-34
-42
-49
-59
-62
-53
-50
-43
-32
-27
-14
-12
6
16
22
21
14
4
3
14
18
29
41
52
44
31
12
-11
-29
-37
-31
-29
-12
-3
3
18
24
33
34
42
39
27
15
11
6
-5
-15
-38
-55
-59
-41
-18
-1
7
13
13
11
6
-8
-17
-22
-22
-21
-10
17
29
37
39
34
18
-2
-14
-18
-11
0
13
18
33
46
45
40
33
24
14
5
-1
-11
-19
-22
-18
-19
-16
-20
-22
-15
1
18
21
24
15
3
-2
-7
-15
-34
-31
-33
-32
-23
0
20
31
42
41
41
42
42
33
32
43
57
64
55
43
18
11
17
31
40
34
24
-3
-20
-24
-21
-4
14
31
31
21
20
27
37
54
64
56
46
33
25
14
12
5
-10
-34
-59
-73
-78
-62
-50
-46
-48
-50
-51
-57
-40
-25
-2
9
9
1
-1
14
32
39
36
32
24
17
16
15
5
-3
-5
-11
-8
-3
3
3
-4
2
-1
-4
-12
-15
-11
5
17
15
11
10
8
2
0
0
-5
-8
-3
8
13
18
15
7
-2
-7
-7
-14
-3
2
-3
-7
-7
-1
-17
-23
-33
-44
-44
-42
-50
-63
-65
-63
-52
-29
-10
4
10
16
21
16
15
24
30
36
41
36
22
8
-1
-10
-10
-1
6
5
2
2
-1
-2
5
15
29
49
59
52
48
43
39
34
29
23
6
-6
-19
-16
-22
-23
-22
-26
-25
-17
-15
-23
-23
-27
-28
-18
-4
16
20
29
25
14
8
6
4
-2
-1
1
9
9
6
-7
-25
-26
-25
-21
-17
-15
-21
-27
-32
-34
-33
-29
-16
-16
-18
-17
-15
-15
-7
9
10
1
-11
-25
-34
-42
-39
-38
-35
-33
-33
-36
-25
-5
15
42
57
64
51
35
24
20
27
35
39
32
39
44
53
61
75
81
73
62
43
21
11
12
14
11
8
-3
-9
-12
-3
3
1
2
-13
-24
-31
-21
-9
5
18
32
40
46
50
48
48
50
54
45
33
25
0
-11
-22
-25
-29
-25
-19
-28
-30
-26
-19
-26
-30
-35
-40
-27
-2
26
38
35
19
5
-11
-9
-8
-5
6
-1
-12
-24
-27
-20
-16
-14
-21
-24
-20
-7
3
1
0
-11
-24
-34
-37
-27
-11
19
22
1
-23
-39
-39
-30
-25
-23
-31
-37
-32
-37
-38
-35
-35
-37
-35
-26
-30
-27
-19
-6
9
19
26
23
22
16
-1
-20
-27
-20
-15
-11
-2
-1
-2
3
6
16
18
23
25
17
25
35
44
51
45
39
31
30
12
-9
-22
-19
-3
10
23
29
31
33
45
52
58
69
67
52
24
15
23
53
83
82
55
21
2
-11
-4
15
39
61
78
87
83
83
89
94
90
103
116
123
119
104
89
73
64
64
62
63
57
45
25
12
4
-3
-8
-2
-2
-13
-21
-31
-40
-34
-22
-10
-10
-2
-3
-4
-8
-3
-4
4
16
22
17
8
2
-6
-12
-13
-18
-29
-35
-32
-31
-21
-15
-8
-10
-15
-6
-14
-15
-12
-4
-9
-11
-8
-13
-23
-28
-20
-13
7
13
8
-1
-2
0
0
6
12
11
12
10
9
6
18
29
35
34
33
33
31
42
44
45
38
30
16
0
-8
-12
-8
0
12
10
-1
-5
-12
-14
-18
-12
-10
-2
6
19
21
25
29
17
15
11
14
21
27
37
37
36
37
32
18
-10
-36
-59
-68
-66
-59
-54
-41
-26
-15
-2
15
28
33
45
47
38
27
21
19
11
10
8
1
-7
-18
-28
-45
-49
-57
-61
-65
-60
-51
-36
-12
9
26
40
56
61
62
73
74
66
54
39
11
-9
-23
-26
-18
-15
-8
-10
-14
-7
-5
-3
0
0
-2
4
8
10
-1
-6
8
19
38
57
65
63
61
58
55
56
67
74
67
64
56
57
60
63
62
56
59
56
49
45
51
57
53
54
39
32
24
27
22
10
8
0
-9
-11
-4
-4
-4
0
1
3
2
14
19
24
28
23
21
18
27
28
29
30
31
32
35
37
22
14
12
23
33
39
42
42
37
41
37
37
42
57
60
60
53
55
61
80
93
91
84
75
65
52
48
44
41
44
49
57
63
81
90
93
85
81
68
56
49
34
19
9
9
8
10
13
16
16
14
19
16
13
21
24
23
25
34
35
39
38
30
20
18
18
10
3
-1
3
5
3
-3
-18
-29
-35
-34
-41
-40
-40
-38
-27
-12
1
3
15
17
16
12
9
11
10
18
21
18
14
16
20
16
11
3
-7
-13
0
1
2
5
7
8
11
13
9
12
17
18
15
12
26
34
46
50
45
36
25
19
7
-3
-10
-18
-30
-36
-23
-21
-12
-10
-14
-16
-11
-1
1
4
2
0
7
13
15
11
6
1
-1
-14
-19
-27
-31
-30
-13
2
6
13
10
12
23
38
53
60
61
46
24
7
-3
-14
-23
-25
-21
-22
-32
-32
-33
-24
-10
-2
-3
0
3
-5
-10
-15
-11
-2
3
21
20
22
23
22
12
-3
-5
-14
-16
-24
-26
-30
-18
-8
-3
5
15
24
22
18
-1
-23
-48
-64
-70
-73
-62
-56
-52
-46
-28
-10
6
21
23
20
9
7
0
-3
2
7
12
15
17
9
0
-1
-3
-9
-15
-19
-30
-26
-23
-15
-21
-29
-24
-18
-5
6
7
4
0
3
-8
-11
-8
-1
-10
-18
-30
-42
-35
-24
-10
-21
-33
-45
-54
-47
-36
-32
-43
-57
-60
-65
-65
-56
-51
-41
-26
-20
-24
-31
-40
-38
-32
-18
-16
-12
-8
6
11
17
22
20
18
14
25
30
35
36
29
18
16
22
22
24
28
18
11
11
27
34
37
37
33
23
19
25
28
36
43
50
54
53
46
36
31
39
47
34
16
-5
-12
-8
0
10
12
22
29
29
25
21
16
13
21
30
38
49
62
64
55
56
50
52
52
60
62
63
63
59
47
32
13
-4
-7
-1
6
6
13
26
28
35
32
31
23
23
24
24
34
52
76
91
97
91
59
21
-5
-22
-36
-43
-48
-51
-47
-37
-17
4
29
38
26
13
11
21
29
40
38
34
32
37
37
23
8
-17
-44
-55
-51
-36
-31
-20
-18
-10
-1
13
15
12
17
23
21
17
15
4
10
25
34
36
35
30
23
21
18
24
33
42
52
42
27
13
4
-1
11
31
38
44
41
29
4
-12
-8
-5
3
6
3
-11
-15
-12
-6
-3
9
18
19
25
29
29
36
56
73
81
83
63
44
23
18
14
3
-5
-13
-21
-29
-35
-44
-49
-39
-43
-53
-75
-82
-91
-82
-65
-42
-25
-12
-1
-2
3
9
1
-10
-29
-49
-74
-79
-72
-59
-46
-35
-25
-29
-33
-28
-22
-16
-13
-8
1
13
30
43
35
25
14
9
18
16
10
-10
-12
-6
-4
-2
-8
-24
-37
-33
-17
7
16
23
11
-9
-12
-9
2
5
10
8
17
40
46
49
41
34
24
18
19
28
38
47
54
39
32
25
22
16
11
18
21
43
65
85
94
97
91
68
42
23
14
5
0
-1
-13
-14
-16
-22
-29
-36
-30
-32
-31
-34
-40
-47
-40
-34
-21
-5
19
38
47
53
51
48
41
43
31
10
-3
-10
-12
-14
-13
-26
-39
-57
-70
-77
-76
-62
-50
-28
-7
11
12
13
21
21
32
36
41
40
40
39
23
10
-7
-3
-9
-2
-3
-10
-20
-26
-35
-43
-38
-34
-32
-32
-27
-24
-25
-26
-37
-44
-43
-30
-17
-20
-19
-23
-30
-32
-25
-8
12
48
70
91
100
105
96
84
76
69
62
57
60
51
39
27
19
15
15
17
13
13
29
34
34
37
45
40
33
19
5
-14
-28
-38
-44
-40
-26
-13
-9
-14
-21
-27
-24
-14
-9
-6
2
17
30
43
44
40
25
25
28
34
48
65
77
78
81
73
61
43
29
14
-3
-17
-33
-50
-61
-63
-58
-48
-36
-29
-28
-32
-35
-43
-40
-29
-14
-6
11
24
20
9
-5
-12
-11
-8
3
7
13
15
3
-21
-42
-47
-53
-54
-60
-67
-72
-68
-60
-55
-51
-41
-31
-29
-21
-16
-11
2
5
11
0
0
-1
5
10
18
23
26
31
25
14
2
-2
-11
-12
4
19
31
29
24
17
15
18
11
10
18
37
48
50
49
46
43
44
52
49
53
53
56
48
43
46
50
57
60
55
42
33
21
-1
-10
-11
-7
-13
-19
-22
-27
-25
-26
-17
-17
2
18
38
59
81
92
90
93
83
69
52
41
31
21
23
18
21
21
34
31
27
22
19
30
48
60
55
39
31
21
18
16
32
41
49
50
45
38
26
23
18
21
29
28
24
23
33
33
28
18
8
-6
-15
-17
-24
-12
1
18
26
31
27
20
12
15
13
9
14
14
4
-4
-7
-4
-6
9
13
11
3
-8
-20
-31
-29
-26
-2
28
65
80
80
79
79
80
85
92
86
73
52
25
-5
-19
-21
-15
6
25
36
32
22
21
14
18
19
16
1
-7
-5
-7
-15
-31
-48
-64
-62
-57
-60
-63
-71
-73
-72
-61
-49
-54
-62
-53
-36
-20
-1
-1
0
1
9
5
-15
-31
-48
-58
-60
-54
-50
-47
-37
-43
-54
-61
-52
-38
-25
-13
-13
-12
-13
0
0
9
28
45
57
68
80
81
80
63
42
15
2
-1
-7
-5
-2
12
23
36
47
33
24
20
23
22
15
6
-46
