# Supplementary material for: Electroencephalography (EEG) based epilepsy diagnosis via multiple feature space fusion using shared hidden space-driven multi-view learning
Source: PeerJ Comput Sci. 2024 Mar 7;10:e1874. doi: 10.7717/peerj-cs.1874 (PMC10936759; doi:10.7717/peerj-cs.1874)
Supplement: Supplemental Information 2 [file peerj-cs-10-1874-s002.zip › A/Z014.txt]

31
25
17
7
4
4
4
6
-2
7
14
26
31
38
43
35
30
28
40
44
64
72
72
64
60
55
59
73
81
85
76
73
63
46
43
44
52
64
75
80
78
69
52
37
21
19
11
0
-5
-4
5
21
36
39
48
55
59
59
54
56
39
27
19
13
7
6
16
17
19
20
22
21
6
-5
-23
-30
-35
-29
-33
-19
-11
-9
-5
-2
-4
-11
-17
-19
-16
-4
13
19
16
5
-11
-33
-40
-39
-33
-34
-16
-6
-1
-6
-15
-19
-20
-17
-12
-3
3
1
-8
-26
-17
-19
-13
-6
3
4
17
22
20
7
-9
-15
-22
-30
-33
-32
-33
-34
-24
-17
3
25
31
22
6
-5
-11
-3
10
14
6
5
9
13
26
36
38
35
26
20
21
19
23
21
11
4
-4
-13
-8
10
21
29
32
27
16
-1
-18
-33
-33
-28
-29
-27
-27
-17
-19
-17
-13
-4
2
-7
-17
-36
-42
-32
-16
-11
-7
0
-3
14
39
53
54
44
37
24
13
6
1
-3
0
-3
-2
4
12
20
16
9
14
17
31
44
55
54
54
50
39
34
22
13
0
13
19
30
35
41
46
54
68
73
75
84
102
116
123
128
128
128
126
126
111
109
120
139
151
155
155
142
137
132
113
84
64
65
74
85
94
102
102
94
89
77
73
73
69
50
31
11
-5
-2
15
45
64
85
84
75
57
53
51
44
42
41
35
32
24
15
-2
-6
-14
-18
-11
4
16
22
30
32
23
8
-5
-13
-14
-4
-7
-20
-27
-19
-6
7
24
30
30
25
27
24
24
27
27
35
38
47
34
24
18
18
15
17
19
21
19
24
26
26
26
24
19
9
-1
-8
-19
-17
-16
-19
-22
-23
-25
-34
-38
-47
-46
-34
-3
29
51
71
62
42
16
-2
-5
2
20
32
33
30
29
29
32
28
17
9
9
14
11
2
-6
-9
-13
-6
8
0
7
3
-5
-22
-41
-39
-38
-29
-17
-10
-2
9
18
17
11
9
6
-6
-15
-35
-43
-48
-41
-35
-37
-32
-34
-45
-63
-79
-92
-103
-99
-91
-63
-31
-4
5
-4
-11
-29
-51
-76
-88
-103
-106
-100
-86
-67
-43
-22
-14
-7
-5
-10
-22
-48
-58
-80
-76
-52
-24
6
20
32
20
7
-7
-21
-23
-13
1
5
8
9
1
-19
-26
-27
-19
-10
-2
3
0
5
5
4
-3
-3
-14
-19
-11
-9
-16
-14
-5
23
33
44
35
18
12
-2
-16
-29
-28
-20
-19
-20
-21
-40
-60
-59
-65
-65
-61
-50
-39
-25
-6
3
10
1
-1
-10
-2
3
2
-7
-13
-10
-12
-6
-3
-3
-11
-15
-4
-3
3
0
-2
-10
-7
2
12
23
28
32
27
36
34
19
-1
-17
-31
-43
-35
-23
7
33
56
57
38
23
1
-26
-48
-57
-52
-39
-23
-13
-2
9
26
15
-1
-28
-49
-61
-59
-44
-47
-56
-58
-66
-68
-70
-62
-57
-39
-20
-10
-16
-24
-35
-43
-36
-27
-16
-15
-20
-19
-25
-24
-14
6
22
27
16
-1
-17
-18
-19
-29
-36
-48
-50
-46
-27
-6
20
39
29
13
5
10
27
39
54
53
51
41
43
43
46
62
67
66
61
70
73
76
77
65
53
30
23
19
23
40
45
49
45
39
19
9
9
18
21
16
15
10
12
10
-12
-33
-42
-40
-43
-42
-34
-31
-25
-13
-8
-9
-6
2
12
23
30
23
16
8
24
36
38
37
29
28
35
41
39
31
27
19
11
3
19
38
52
60
41
24
4
2
0
-11
-15
-12
1
24
45
35
15
-1
-11
-18
-19
-18
-13
-2
10
27
37
50
60
61
70
64
53
29
22
14
-3
-27
-50
-62
-64
-44
-7
18
36
35
29
6
-13
-45
-65
-61
-33
15
53
79
83
63
24
-13
-58
-92
-94
-79
-47
-16
0
-5
-15
-11
-10
-9
-18
-21
-22
-28
-31
-39
-45
-37
-17
-7
4
14
13
10
9
11
-1
-11
-29
-41
-57
-76
-86
-103
-109
-110
-102
-93
-76
-54
-35
-10
7
18
21
30
34
26
17
8
5
2
13
28
44
54
67
73
77
80
73
64
59
66
68
67
79
79
77
65
51
40
39
60
74
75
67
56
48
39
36
35
39
42
49
37
45
56
73
78
77
78
75
73
75
78
87
99
112
116
113
108
101
85
74
69
70
75
84
75
67
74
75
82
78
74
70
68
79
83
80
52
44
37
40
56
54
41
31
22
22
23
28
25
28
26
28
28
18
11
12
13
28
46
40
33
29
27
26
25
31
43
60
74
78
69
58
58
50
57
65
76
72
62
59
54
51
50
46
43
41
39
26
17
20
19
11
0
-16
-27
-17
-1
14
18
16
-1
-12
-23
-24
-33
-41
-46
-56
-64
-65
-54
-39
-36
-24
-28
-32
-37
-44
-45
-45
-33
-23
-12
-8
2
7
5
9
12
14
23
35
28
28
26
15
10
13
25
28
22
19
16
1
-10
-19
-40
-53
-66
-67
-51
-31
-20
-7
-9
9
11
13
14
15
13
20
22
20
7
8
4
0
-1
8
4
-8
-19
-34
-40
-47
-43
-31
-21
-5
-3
-6
-16
-12
-11
-10
-11
-11
-16
-15
-8
-11
-19
-26
-31
-35
-43
-41
-48
-46
-40
-33
-32
-37
-39
-50
-41
-34
-23
-23
-32
-38
-45
-57
-57
-58
-52
-40
-43
-47
-42
-28
-20
-15
-16
-15
-17
-12
-2
0
-10
-12
-18
-21
-24
-35
-46
-53
-42
-37
-41
-41
-35
-31
-35
-34
-34
-29
-18
-5
4
10
20
25
23
9
2
-14
-17
-23
-23
-30
-35
-37
-44
-38
-30
-21
-15
-5
-1
-5
-5
8
22
29
39
39
28
13
-1
-13
-24
-29
-34
-30
-19
-3
10
9
17
25
38
51
67
61
52
34
17
6
12
30
41
41
48
53
52
53
58
55
55
51
36
20
9
14
23
43
52
72
81
82
74
50
39
42
48
43
37
29
20
18
18
11
-6
-21
-23
-21
-13
-6
-9
-22
-17
-20
-27
-33
-26
-17
-17
-17
-34
-55
-67
-72
-59
-47
-21
-16
1
3
-2
-8
-14
-6
-6
-11
-15
-9
3
6
11
11
7
3
14
22
18
5
-20
-33
-36
-26
-25
-23
-22
-25
-31
-30
-24
-20
-8
5
19
10
0
-10
-28
-30
-23
-13
-3
3
12
12
9
10
12
21
40
51
49
38
36
41
43
51
45
33
17
4
-11
-33
-42
-49
-49
-51
-45
-34
-26
-8
-4
-14
-23
-35
-45
-51
-40
-34
-36
-34
-45
-60
-75
-84
-90
-85
-77
-50
-31
-23
-26
-25
-20
-19
-19
-34
-33
-22
-6
6
11
11
-6
-8
-19
-25
-27
-22
-16
-22
-25
-28
-18
-17
-5
0
1
8
14
25
16
3
-14
-35
-32
-23
-12
-16
-22
-41
-58
-62
-58
-48
-51
-44
-51
-57
-65
-61
-61
-54
-43
-40
-45
-58
-62
-70
-76
-79
-87
-83
-73
-49
-37
-20
-14
-14
-19
-24
-39
-65
-93
-93
-83
-64
-54
-54
-66
-70
-70
-63
-53
-38
-30
-32
-53
-63
-68
-68
-53
-36
-12
18
34
42
29
20
10
-3
-11
-21
-18
-23
-3
11
30
49
66
65
54
50
48
43
33
25
17
24
27
18
-3
-22
-23
-14
10
29
31
22
14
14
6
1
-5
-11
-13
-17
-9
-10
8
29
49
50
51
50
46
43
40
37
30
27
25
23
24
33
46
57
75
84
89
83
77
65
43
32
23
13
3
-5
-2
0
7
2
-13
-23
-18
-1
11
34
41
37
21
11
-2
1
13
20
28
32
45
40
42
42
37
21
8
2
-9
-11
-15
-12
-3
11
34
48
61
65
61
51
37
18
-13
-36
-43
-34
-33
-23
-26
-50
-76
-94
-105
-94
-75
-58
-60
-73
-83
-89
-90
-81
-75
-76
-78
-73
-75
-75
-74
-72
-65
-56
-50
-55
-62
-52
-34
-19
-3
15
26
44
59
65
57
36
22
-3
-14
-20
-31
-39
-40
-34
-38
-26
-19
-13
-18
-17
-5
-4
-4
-5
-7
-9
-8
-10
-16
-15
-10
-14
-33
-46
-54
-53
-44
-32
-21
-12
5
13
23
31
35
39
32
39
49
57
64
64
64
74
94
103
95
74
58
38
32
31
30
34
42
54
57
54
60
62
66
69
74
70
71
71
64
52
38
45
44
58
77
95
100
93
64
28
8
11
27
40
49
55
52
44
41
31
19
12
4
1
0
9
18
20
25
30
35
43
53
59
62
69
54
34
10
0
-16
-29
-35
-41
-37
-34
-31
-35
-42
-45
-52
-63
-70
-65
-62
-46
-32
-20
-17
-11
-5
-6
8
25
41
46
46
51
45
52
63
78
82
80
77
72
69
68
69
64
61
58
50
46
40
36
27
14
-4
-30
-40
-35
-15
-4
17
14
-8
-21
-24
-11
-3
5
-5
-11
-19
-1
15
37
54
46
34
12
6
-4
-11
-11
-12
-19
-27
-26
-28
-11
6
13
3
-19
-45
-69
-62
-43
-22
-19
-12
3
15
21
20
14
3
-6
-24
-44
-63
-72
-75
-83
-75
-74
-72
-68
-66
-62
-66
-60
-57
-59
-55
-57
-65
-75
-68
-66
-60
-58
-45
-41
-45
-42
-58
-73
-93
-107
-120
-128
-130
-137
-134
-121
-96
-78
-66
-57
-55
-58
-67
-69
-67
-52
-32
-15
-2
14
37
52
53
47
32
21
20
26
16
17
17
23
29
36
32
28
28
47
72
80
93
87
78
65
50
39
28
38
43
43
42
43
40
30
27
17
2
-11
-29
-38
-57
-63
-68
-71
-72
-65
-58
-51
-38
-31
-25
-27
-31
-45
-52
-49
-44
-40
-42
-38
-46
-48
-52
-63
-73
-64
-43
-20
-5
0
8
5
-1
-13
-30
-38
-24
-4
12
25
28
26
31
36
37
21
6
-17
-33
-35
-21
2
23
50
58
59
47
33
11
-15
-24
-24
-17
7
30
49
59
70
67
60
52
55
57
63
70
71
77
90
117
128
139
142
141
122
94
66
41
30
29
38
44
59
84
105
125
137
136
121
101
78
57
45
43
43
41
51
64
74
84
86
81
71
60
33
9
-1
5
26
38
59
64
57
34
17
9
15
33
33
24
1
-17
-39
-48
-39
-22
-9
-2
-3
-7
-4
3
-4
-25
-46
-47
-46
-35
-24
-17
-5
15
36
43
45
47
41
24
8
5
-8
-8
-10
-6
-1
7
14
25
41
55
55
56
68
79
86
82
73
65
52
57
67
80
94
98
92
77
71
57
44
40
44
44
42
39
32
27
26
42
52
50
40
24
20
22
39
36
27
16
15
19
26
29
19
21
35
53
61
60
49
29
21
31
45
57
65
60
40
26
19
14
11
15
33
41
46
38
27
10
12
12
10
5
-10
-23
-38
-43
-42
-36
-30
-21
-13
-9
8
14
20
31
47
53
55
53
41
39
36
35
28
18
15
10
2
-15
-28
-51
-59
-54
-45
-33
-18
0
3
-2
-9
-21
-27
-29
-25
-31
-24
-16
-4
-1
3
6
7
5
8
7
14
21
24
18
15
8
3
-7
-6
-6
-15
-24
-36
-42
-47
-28
-16
-10
-10
0
4
9
19
11
12
19
35
48
59
70
74
68
55
50
32
20
10
12
24
39
51
48
50
51
57
48
36
41
47
58
60
57
54
61
59
38
9
3
10
20
33
30
23
20
16
9
-2
0
3
-1
-4
-17
-21
-13
6
15
10
6
10
16
17
33
36
37
31
23
8
-9
-15
-14
-8
-1
8
8
11
11
9
14
23
43
50
58
57
54
44
40
45
43
54
66
73
61
46
37
21
15
12
6
-5
-16
-20
-13
-8
-9
-20
-52
-67
-82
-86
-76
-54
-27
-11
4
2
1
2
7
19
34
55
59
46
34
12
-5
-26
-36
-32
-28
-20
-15
-18
-13
-7
-8
-23
-43
-51
-59
-54
-51
-42
-33
-22
-3
7
12
6
-10
-27
-36
-31
-25
-6
11
12
-2
-13
-10
-9
-4
9
18
23
20
17
9
7
20
29
34
32
13
-11
-31
-35
-27
-29
-18
-14
-2
7
12
18
15
25
25
24
16
21
29
38
50
48
46
43
49
48
45
51
56
59
64
79
90
110
123
117
103
83
74
55
41
39
45
54
70
83
85
92
103
106
99
88
83
82
91
96
93
72
64
62
70
87
103
106
93
79
65
56
50
44
27
10
7
0
-5
-9
4
24
36
42
35
23
23
33
40
44
47
39
27
13
4
-4
0
14
29
37
48
55
52
45
32
15
-1
-13
-20
-29
-28
-16
0
9
0
-9
-22
-33
-42
-41
-36
-21
-11
-24
-33
-36
-27
-30
-37
-54
-61
-51
-23
-5
1
4
1
-6
-18
-14
-11
-9
-3
-9
-9
-8
0
3
-8
-9
-13
-20
-31
-37
-47
-49
-37
-27
-10
3
18
25
33
34
21
-10
-45
-65
-68
-55
-19
8
37
61
77
70
58
38
23
13
11
26
37
43
48
47
41
46
50
58
70
73
61
31
7
-16
-42
-51
-52
-40
-19
21
64
97
111
107
83
51
30
5
-7
-11
-3
7
16
29
39
41
45
43
28
4
-14
-29
-30
-24
-15
-11
-8
-7
-2
-1
3
9
3
1
-6
-4
-6
1
15
11
8
7
6
-1
-6
-10
-17
-12
-10
-10
-15
-23
-37
-47
-53
-47
-41
-44
-47
-56
-63
-65
-56
-48
-40
-19
-3
7
12
9
11
15
32
48
61
59
59
54
56
67
78
70
56
38
17
3
-3
-23
-39
-53
-49
-54
-40
-23
3
16
22
27
20
16
5
-6
-23
-19
-11
-15
-14
-14
-9
-8
-5
-6
-7
-3
7
13
8
11
8
8
13
21
33
38
42
36
23
10
3
-3
-9
-11
-16
-16
-6
18
34
39
37
18
-9
-28
-38
-41
-37
-21
4
29
41
46
29
16
-1
-22
-53
-74
-84
-84
-77
-55
-30
1
26
45
38
19
-8
-31
-47
-44
-36
-38
-39
-40
-34
-30
-27
-29
-34
-36
-36
-42
-67
-93
-121
-144
-156
-147
-133
-114
-80
-51
-23
-3
11
14
12
17
7
-4
-11
-8
-3
-7
-7
-17
-21
-27
-17
-18
-13
-14
-15
-18
-19
-16
-19
-22
-13
-6
-1
9
19
12
6
-3
-10
-16
-18
-14
-23
-16
-14
-16
-21
-25
-29
-46
-60
-71
-63
-52
-31
-13
-12
-11
-12
-8
-1
16
25
34
46
62
83
100
122
130
135
134
135
134
125
125
118
104
95
92
83
77
80
80
73
69
59
48
34
29
28
35
43
59
62
69
77
81
79
69
65
58
62
67
71
60
48
38
24
19
24
34
31
29
27
26
24
19
9
-1
-1
9
23
46
71
85
78
61
29
-2
-15
-12
7
24
48
62
64
63
55
38
22
9
-12
-27
-30
-11
6
17
18
13
9
7
7
-9
-20
-16
-24
-29
-36
-33
-31
-22
-3
25
49
74
93
94
89
74
49
20
-4
-13
-28
-40
-49
-57
-54
-44
-31
-27
-11
-6
-6
-29
-46
-55
-57
-46
-37
-32
-35
-31
-27
-22
-15
-15
-18
-27
-26
-30
-35
-39
-36
-25
-7
16
22
13
5
0
-10
-20
-19
-12
-4
1
12
9
12
20
27
19
1
-18
-45
-61
-76
-90
-104
-113
-108
-88
-64
-33
-22
-17
-15
-14
-25
-28
-27
-26
-36
-44
-48
-48
-41
-23
-6
-2
2
-1
-11
-24
-38
-45
-48
-36
-23
-5
5
8
-2
-15
-7
-7
-10
-18
-20
-14
-9
9
8
10
6
8
-6
-8
-6
8
19
29
39
28
17
8
3
2
-9
-20
-43
-50
-46
-35
-28
-18
-4
1
10
16
27
31
32
31
19
14
8
10
4
9
18
25
36
37
38
32
44
50
51
45
33
11
-8
-11
-5
6
8
6
-2
-5
5
7
11
11
12
9
3
6
3
0
9
32
51
62
65
62
55
48
43
26
8
-3
-6
-2
12
28
34
42
44
44
37
32
34
32
35
36
32
16
13
15
22
38
51
52
44
29
13
6
9
18
17
9
15
29
48
65
71
58
27
10
-3
0
8
15
15
9
10
-3
-19
-37
-40
-48
-50
-47
-47
-52
-51
-46
-43
-39
-35
-39
-41
-47
-49
-57
-55
-52
-48
-46
-33
-10
3
19
29
28
17
2
8
11
18
18
15
3
5
7
4
-14
-35
-54
-73
-62
-48
-25
4
32
46
45
43
26
5
-10
-7
-9
-15
-26
-40
-42
-38
-19
-6
3
11
14
11
10
18
19
24
27
25
21
18
21
11
12
22
37
43
43
49
48
64
80
87
81
69
62
55
66
78
90
90
86
82
75
70
76
92
102
109
91
59
27
6
3
10
38
51
58
53
52
44
37
42
44
49
43
41
38
45
47
49
45
47
47
34
23
21
18
17
9
19
21
24
22
21
18
15
12
-3
-2
4
6
2
-5
-4
-2
5
21
35
41
46
51
46
38
33
29
28
29
26
13
-2
-14
-34
-53
-55
-50
-40
-23
-8
-2
-1
11
13
13
5
-1
-1
0
4
3
5
12
27
31
32
37
37
39
39
51
48
48
44
30
14
0
0
-10
-8
-14
-22
-34
-36
-33
-27
-20
-8
2
0
-14
-39
-67
-68
-52
-29
-17
-17
-21
-27
-17
2
18
28
33
41
44
50
52
46
32
23
19
23
29
32
36
29
35
29
26
34
44
66
73
86
83
68
51
34
11
-6
-12
-10
-12
-15
-8
4
25
50
61
58
51
44
22
9
-3
-12
-23
-29
-23
-18
0
13
19
15
7
11
6
1
-6
-22
-26
-24
-6
4
18
29
37
39
35
18
-11
-28
-35
-31
-25
-7
8
13
11
2
-18
-38
-36
-25
-21
-18
-15
-10
-2
7
4
-7
-18
-19
-16
-11
1
4
-4
-16
-19
-16
-3
2
10
13
13
16
-9
-26
-37
-26
-14
0
13
12
24
32
45
40
24
5
-23
-29
-29
-22
-18
-12
-9
-19
-25
-31
-34
-37
-36
-45
-51
-59
-60
-52
-42
-9
21
40
41
32
18
0
-1
-4
-12
-2
12
20
15
6
-14
-26
-28
-12
-5
-9
-19
-40
-60
-72
-65
-55
-36
-12
12
25
20
14
5
10
23
25
17
5
-1
-15
-20
-19
-13
-19
-27
-34
-42
-42
-35
-25
-23
-19
-18
-22
-21
-8
3
10
20
20
18
21
24
33
33
40
34
21
2
-13
-22
-27
-22
-26
-28
-23
-13
-7
-1
16
24
18
5
-3
-16
-23
-31
-41
-46
-47
-39
-35
-20
-1
0
-12
-22
-19
-12
-5
-2
2
8
17
27
18
11
1
-5
-23
-26
-26
-25
-22
-11
-3
-6
-8
-21
-36
-35
-32
-27
-34
-43
-61
-85
-92
-89
-70
-52
-20
-1
3
-1
-19
-33
-44
-44
-48
-41
-36
-21
-9
-9
3
7
6
0
2
2
1
6
3
-4
-7
-10
-20
-18
-18
-4
10
16
24
21
18
12
1
-6
-4
11
14
18
16
12
-3
-17
-24
-34
-37
-38
-37
-34
-25
-19
-22
-28
-28
-20
-15
-7
-9
-23
-33
-36
-39
-46
-43
-40
-33
-22
7
24
35
40
37
32
26
24
18
14
16
17
21
26
31
24
21
22
24
17
9
11
3
6
0
-6
-17
-30
-24
-18
1
16
23
12
0
-10
-18
-13
1
11
8
-7
-27
-45
-41
-29
-8
1
15
21
21
29
33
32
19
17
1
-14
-22
-19
-15
-12
4
17
27
22
15
9
4
14
18
22
28
37
39
36
36
30
30
33
47
46
46
43
45
42
45
48
48
51
46
34
24
23
33
28
24
11
2
-4
0
2
-1
-8
-4
4
5
5
-1
-5
-1
14
22
31
34
36
28
21
21
22
12
2
-16
-26
-29
-24
-16
-14
-4
-9
-23
-41
-51
-49
-44
-38
-37
-33
-26
2
18
31
35
27
26
20
22
6
-11
-26
-39
-48
-55
-51
-47
-34
-23
-15
-19
-17
-19
-27
-32
-39
-42
-48
-46
-40
-49
-60
-61
-57
-48
-45
-48
-49
-52
-47
-47
-52
-53
-60
-72
-97
-119
-138
-148
-132
-102
-72
-38
-17
-17
-39
-67
-94
-117
-119
-108
-95
-85
-67
-53
-42
-31
-18
-10
-9
-2
7
20
31
33
25
28
35
45
51
62
76
77
78
78
73
69
63
61
57
60
66
75
73
79
86
88
84
87
83
78
74
70
63
65
71
80
77
75
60
50
43
47
60
67
96
105
112
112
113
113
99
90
82
82
85
90
84
72
66
60
57
58
61
64
67
78
84
85
82
80
69
69
77
85
89
81
73
58
46
43
34
18
11
12
3
-1
-3
-6
-15
-25
-46
-67
-82
-82
-68
-49
-26
-14
-5
3
8
10
-2
-12
-18
-24
-18
-2
8
18
33
37
42
40
42
31
11
-17
-52
-82
-91
-92
-94
-91
-76
-66
-62
-63
-61
-69
-76
-81
-86
-89
-86
-76
-71
-61
-38
-12
11
26
35
33
42
43
40
26
19
21
17
20
25
29
24
23
20
19
24
28
28
25
21
19
9
9
19
25
24
28
16
8
0
1
3
-1
-1
-7
-14
-18
-10
-2
2
9
1
-10
-22
-15
-5
11
24
22
12
7
7
2
-7
-6
-7
-8
-2
8
10
18
23
28
65
