# Supplementary material for: Electroencephalography (EEG) based epilepsy diagnosis via multiple feature space fusion using shared hidden space-driven multi-view learning
Source: PeerJ Comput Sci. 2024 Mar 7;10:e1874. doi: 10.7717/peerj-cs.1874 (PMC10936759; doi:10.7717/peerj-cs.1874)
Supplement: Supplemental Information 2 [file peerj-cs-10-1874-s002.zip › A/Z015.txt]

30
19
-3
-14
-12
-5
10
20
19
1
-6
-16
-18
-15
-4
-7
5
10
0
-11
-23
-42
-52
-62
-52
-42
-44
-43
-43
-47
-44
-60
-80
-73
-58
-41
-40
-48
-44
-37
-25
-14
-15
-28
-30
-21
-16
-4
3
7
4
22
23
27
20
16
9
-12
-20
-37
-57
-74
-78
-71
-66
-61
-60
-55
-46
-30
-19
-5
7
10
-4
-27
-36
-29
-19
3
0
-1
-4
8
11
16
7
4
2
1
0
-9
-16
-19
-16
-6
6
11
14
18
22
20
6
-1
5
14
12
23
27
34
27
22
1
6
15
29
35
46
41
35
27
18
17
9
21
20
19
15
14
9
5
19
25
30
22
30
26
31
35
35
35
26
23
17
7
7
1
-8
-3
11
21
37
37
15
-7
-26
-19
-17
-15
-19
-19
-30
-38
-38
-32
-37
-22
4
17
28
30
11
-8
-28
-39
-47
-51
-49
-35
-28
-21
-6
7
0
-11
-19
-24
-14
-1
0
-2
8
3
-6
-20
-28
-29
-23
-7
3
5
2
-2
-19
-37
-50
-52
-43
-21
5
16
15
15
8
2
-5
-13
-26
-28
-15
-11
-4
2
9
7
15
23
32
20
-6
-22
-36
-37
-34
-26
-19
2
14
19
17
16
7
-5
-12
-24
-32
-31
-18
-20
-19
-6
-1
1
-4
-2
3
11
16
5
-3
-12
-2
3
14
27
28
18
-6
-21
-35
-36
-23
-14
5
12
17
0
-4
-10
2
14
28
43
22
1
-18
-17
-11
16
29
35
25
25
19
19
25
27
27
23
25
18
6
16
28
35
22
13
0
-3
-1
0
2
18
40
59
56
44
27
14
10
24
21
12
4
-4
-4
-1
13
17
19
21
4
-7
-11
1
8
16
11
16
10
-2
-5
-12
-10
-12
-26
-37
-36
-23
-23
-23
-19
0
14
37
38
35
21
26
21
6
-3
-15
-14
0
16
25
27
30
22
16
12
15
28
33
31
22
7
6
6
16
18
15
3
-21
-50
-60
-72
-65
-44
-17
2
7
3
-12
-18
-24
-29
-36
-36
-20
-8
-3
7
10
10
6
-1
-9
-11
-14
-27
-34
-35
-31
-14
14
46
69
65
71
60
46
20
8
5
13
17
11
-5
-23
-25
-12
6
29
31
30
21
28
22
29
38
39
38
30
30
8
0
-14
-27
-39
-51
-41
-42
-42
-45
-51
-57
-64
-57
-48
-30
-12
-3
-3
-18
-17
-16
-11
-4
-8
-13
-6
-3
-5
1
6
10
3
-1
0
-6
1
6
10
-2
4
-5
-8
-6
-4
-7
-5
-6
-4
-7
-8
2
4
3
5
12
17
18
9
-5
-9
-14
-15
-28
-30
-31
-35
-33
-18
-8
-7
-3
-1
9
18
19
12
-4
-6
4
17
19
16
10
4
1
4
1
1
7
8
-2
-3
-10
-9
-3
-5
-10
-18
-14
-2
4
6
15
10
-6
-20
-38
-39
-27
-3
15
24
11
-7
-31
-34
-22
-18
-6
-2
-3
-26
-46
-46
-42
-21
1
16
14
-1
-23
-35
-40
-22
-1
16
21
12
-13
-21
-16
-5
-5
6
12
24
24
34
31
14
0
-6
-2
8
11
-13
-26
-25
-25
-24
-21
4
32
60
78
71
57
39
39
36
29
21
10
0
-4
-1
-2
-1
6
-5
-11
-13
-1
4
15
18
9
-5
-24
-27
-32
-35
-30
-24
-20
-22
-38
-55
-64
-60
-66
-67
-57
-48
-43
-46
-57
-63
-77
-75
-65
-47
-27
-11
-6
-22
-38
-61
-86
-98
-94
-83
-83
-65
-61
-46
-34
-24
-22
-26
-34
-42
-50
-54
-52
-50
-50
-44
-42
-35
-22
-6
-11
-12
-16
-18
-32
-49
-49
-50
-35
-9
12
18
17
6
-15
-30
-32
-20
-10
3
-1
-10
-19
-12
-6
-16
-19
-35
-41
-47
-48
-46
-37
-22
-24
-30
-39
-40
-41
-46
-41
-34
-33
-27
-21
-16
-20
-11
-20
-20
-29
-25
-33
-38
-35
-38
-34
-37
-28
-33
-34
-36
-29
-28
-26
-17
-15
-4
9
12
4
-3
-8
-8
-8
10
18
22
13
-2
-16
-21
-15
-6
-6
3
10
26
37
47
39
21
11
1
-3
4
15
22
23
18
12
12
8
8
-14
-44
-61
-67
-49
-29
-16
-16
-15
-18
-26
-36
-35
-12
-3
1
-1
-16
-35
-41
-39
-30
-17
-9
-7
-7
0
2
-10
-15
-9
13
21
22
6
-21
-35
-41
-36
-37
-35
-41
-42
-26
-5
20
25
24
11
9
8
23
28
30
37
42
43
35
37
36
47
54
49
34
18
4
-8
-25
-21
-15
-12
-13
-14
-15
-16
-10
-4
-7
-4
-6
-2
5
10
8
3
2
8
12
9
8
0
-17
-14
-9
1
0
0
2
-2
8
16
25
43
53
56
46
42
35
33
29
37
29
16
9
5
8
11
13
21
14
23
20
14
14
23
25
30
26
19
5
-4
0
-3
0
5
0
-7
-15
-15
-17
-11
-8
-16
-32
-31
-29
-34
-31
-26
-21
-25
-17
-6
2
5
1
5
-1
5
2
-3
-11
-11
-14
-19
-8
4
13
14
8
-2
-15
-21
-29
-35
-37
-33
-40
-35
-15
2
7
13
11
8
6
16
23
28
20
16
2
-3
10
16
10
-6
-12
-19
-7
12
23
36
45
48
29
6
-4
-9
-9
-12
-9
-1
4
11
12
1
2
-1
-3
-3
-10
-8
-18
-11
-14
-20
-16
-7
8
3
-6
-12
-20
-12
-9
-11
-8
3
10
16
20
25
22
24
26
22
11
1
7
-2
-2
-6
-2
2
-6
2
-5
0
-4
-10
-22
-35
-32
-32
-32
-31
-37
-45
-43
-40
-45
-44
-38
-20
-4
10
6
-8
-22
-28
-18
-11
9
21
30
26
23
0
-32
-30
-33
-29
-33
-36
-42
-41
-33
-37
-28
-27
-11
-11
-11
-10
-12
-24
-40
-36
-42
-22
-8
11
19
10
20
15
29
38
37
32
27
33
27
33
32
36
27
27
25
20
23
32
28
18
14
12
8
11
10
7
-2
-7
-18
-33
-38
-25
-6
10
30
34
28
25
22
27
25
31
30
27
19
29
30
36
36
23
7
-6
-4
-4
-5
-3
-9
-6
3
12
2
-11
-23
-32
-36
-30
-13
-5
-3
-4
-12
-11
-15
-10
-9
0
13
21
9
2
-4
-10
-10
2
13
24
31
28
18
16
6
5
0
15
5
-1
-17
-31
-42
-39
-21
-7
-4
-14
-27
-38
-36
-28
-24
-17
-18
-2
-6
-4
3
3
10
11
8
-1
-7
-4
-5
4
13
26
16
8
-5
-15
-32
-32
-18
-1
18
25
22
15
6
13
2
-4
0
14
23
29
22
6
-8
-10
-12
-15
-9
5
29
46
51
40
29
25
23
14
6
15
19
19
16
10
2
5
8
-5
-24
-38
-43
-33
-15
3
5
3
-6
-3
-16
-13
-10
-8
1
15
21
3
-17
-42
-56
-59
-38
-35
-29
-31
-27
-27
-29
-23
-16
-6
13
28
18
19
6
5
-1
12
27
37
43
47
40
36
35
28
19
20
27
25
7
6
2
1
2
2
-3
-2
7
7
-1
-21
-21
-26
-22
-34
-32
-28
-28
-21
-28
-25
-20
-17
-11
-14
-14
-32
-39
-44
-40
-54
-48
-40
-24
-14
-17
-24
-40
-49
-53
-57
-43
-33
-28
-47
-54
-59
-62
-58
-49
-45
-45
-36
-30
-31
-33
-29
-28
-18
-7
-15
-25
-40
-41
-51
-60
-58
-58
-63
-58
-53
-49
-47
-39
-26
-18
-16
-4
-11
1
2
-5
-4
-11
-9
-14
-13
-13
-13
-24
-39
-57
-80
-91
-84
-63
-46
-38
-42
-45
-37
-32
-28
-37
-30
-39
-48
-52
-47
-32
-24
-16
-12
-18
-23
-24
-20
-27
-19
-14
-5
7
20
22
20
22
17
21
30
35
18
1
-12
-9
-5
-3
-1
-10
-7
-9
-10
-9
-12
-15
-23
-25
-23
-17
-7
4
15
14
6
-2
-1
-11
-12
-22
-28
-11
11
30
25
22
10
-9
-14
-6
6
15
21
18
20
11
17
20
23
46
50
39
22
11
3
3
13
16
17
8
14
6
8
11
13
17
25
30
30
28
24
22
29
30
40
23
17
7
4
3
-3
3
1
12
20
31
37
45
47
32
23
21
19
9
6
6
4
13
25
37
45
47
53
47
45
43
38
30
21
14
12
10
14
6
3
0
-16
-31
-41
-39
-33
-26
-14
-6
-32
-47
-53
-48
-36
-20
-6
-7
-11
-27
-37
-39
-30
-25
-24
-19
-11
-13
-4
4
12
3
-8
-10
0
10
10
12
-2
-7
-1
6
17
16
9
-4
0
2
1
-1
-4
-7
-15
-11
-16
-18
-24
-21
-22
-21
-3
0
6
12
12
10
0
-3
-9
-23
-29
-20
-11
12
28
41
37
23
-2
-13
-18
-15
-23
-32
-39
-21
-8
0
-4
-7
-9
6
20
18
18
11
15
5
9
14
20
29
29
27
11
7
2
-2
-11
-17
-23
-21
-7
-5
1
-3
9
17
12
15
11
1
8
4
-1
-5
-2
-9
-16
-27
-33
-35
-36
-33
-30
-25
-15
3
6
-2
-6
-7
-8
-3
-3
-11
-13
-8
-7
-11
-19
-23
-13
-5
14
24
23
21
19
7
2
2
4
9
21
21
26
24
27
27
19
20
17
17
19
24
16
-2
-14
-22
-18
-11
-1
10
7
22
22
25
20
17
16
13
24
31
32
26
22
20
19
16
-1
-20
-26
-30
-29
-35
-33
-28
-34
-33
-39
-40
-25
-5
6
6
3
6
-6
-16
-22
-35
-48
-54
-56
-45
-30
-12
-3
-18
-22
-38
-45
-40
-31
-23
-27
-32
-47
-42
-38
-28
-22
-32
-27
-30
-33
-30
-21
-11
-9
-11
-17
-17
-13
-3
-3
-7
-14
-23
-32
-39
-46
-50
-57
-38
-28
-16
-11
-11
-18
-15
-9
-2
-12
-19
-27
-34
-25
-8
-2
-6
-2
-1
-4
2
2
8
-5
-21
-45
-55
-51
-31
-7
-1
8
-1
-7
-18
-9
-13
-14
-6
-10
0
0
-2
-6
-23
-19
-22
-15
-14
-3
-5
9
14
15
-1
-33
-39
-46
-31
-19
-14
-18
-7
-3
0
14
19
28
18
5
-4
-24
-28
-20
0
31
63
75
66
45
28
22
22
36
38
30
20
21
30
21
22
3
-11
-28
-26
-18
-12
-3
-3
1
10
19
25
21
18
7
0
-12
-10
-5
0
13
8
4
-10
-13
-25
-24
-27
-27
-31
-31
-27
-32
-36
-35
-27
-26
-16
0
2
-3
-5
-4
-7
-11
-16
-10
-3
9
3
-3
-12
-21
-28
-38
-34
-29
-27
-13
-16
-20
-19
-12
-15
-19
-19
-14
-18
-15
-13
-17
-18
-6
-13
-20
-33
-42
-45
-39
-29
-22
-21
-30
-32
-49
-55
-52
-45
-42
-40
-33
-43
-41
-44
-42
-42
-37
-24
-20
-14
-5
-5
-19
-31
-34
-42
-42
-41
-38
-40
-36
-37
-33
-30
-26
-13
-7
1
-15
-32
-28
-7
14
11
7
-8
-11
-28
-36
-54
-65
-68
-65
-54
-36
-15
-3
-6
-10
-22
-24
-27
-17
-15
-13
-7
-19
-21
-29
-24
-39
-43
-47
-51
-55
-49
-30
-28
-23
-21
-10
-10
2
2
-4
-2
-1
-4
-5
-4
-4
-7
-13
-20
-7
5
33
42
32
24
16
21
19
22
14
1
-5
-1
-1
2
18
35
42
40
42
39
41
35
36
41
39
56
49
50
40
23
14
17
45
58
69
67
56
36
18
12
5
13
20
40
39
40
38
23
19
15
22
26
35
38
36
36
34
17
7
12
30
22
23
26
30
29
30
34
29
19
3
-4
-8
-2
-7
-19
-22
-12
1
3
6
-8
-14
-20
-11
-1
10
19
16
-3
-6
-15
-20
-27
-18
-16
-13
-19
-30
-29
-18
-8
4
-6
-17
-12
-25
-30
-20
-19
-19
-23
-24
-26
-24
-22
-21
-17
-16
-23
-28
-40
-31
-16
-20
-11
-22
-35
-35
-28
-22
-21
-14
-6
-4
-2
1
9
16
28
15
1
5
23
23
15
14
6
0
1
7
8
14
19
24
23
10
16
8
10
6
5
-5
-8
-4
-1
10
23
27
26
23
22
18
22
27
32
27
21
16
13
16
20
9
-1
-8
-18
-13
-17
-2
-1
-14
-19
-22
-17
-4
14
26
25
25
12
8
12
32
33
23
6
-3
-3
1
16
4
0
-2
0
5
6
9
11
9
-3
-18
-33
-33
-23
-22
-20
-14
-3
-16
-18
-13
-8
0
-9
-20
-29
-22
-3
6
18
30
20
13
1
-5
-15
-30
-36
-37
-43
-45
-47
-55
-53
-46
-42
-51
-59
-70
-75
-76
-65
-63
-59
-58
-59
-60
-61
-41
-35
-21
-11
-15
-25
-35
-25
-17
0
5
3
1
2
6
11
15
11
11
4
6
18
5
4
15
31
44
36
27
18
16
22
21
30
45
51
50
41
46
48
42
35
32
31
24
22
16
5
2
-12
-17
-18
-1
4
9
4
-11
-22
-25
-13
-15
-12
-1
9
12
20
22
16
11
8
14
-4
-22
-41
-55
-56
-43
-35
-28
-31
-34
-40
-36
-27
-17
-14
-15
-18
-35
-44
-52
-58
-56
-40
-27
-13
-10
-10
-6
-15
-16
-16
-28
-31
-30
-31
-35
-36
-41
-46
-60
-55
-54
-49
-37
-36
-37
-34
-31
-31
-38
-35
-36
-29
-18
-7
-19
-23
-25
-25
-22
-27
-22
-23
-23
-23
-31
-35
-32
-22
-30
-36
-47
-41
-37
-43
-43
-49
-37
-15
6
6
2
-5
-13
-23
-27
-22
-15
-4
-5
-9
-6
3
19
10
8
6
7
9
10
-1
-24
-39
-57
-69
-66
-50
-23
-3
13
-5
-39
-83
-95
-101
-81
-56
-31
-13
-1
7
13
7
1
-8
-13
-20
-16
-25
-22
-9
-1
-7
-11
-4
9
22
20
13
4
-4
-4
-6
-3
6
13
-1
-17
-24
-30
-24
-13
-5
1
1
17
22
36
37
30
24
33
34
23
10
-6
-15
-23
-7
-3
-1
-9
-9
-4
8
19
22
15
11
14
14
13
19
23
16
2
4
4
19
40
52
55
46
34
2
-3
-1
13
27
28
18
5
0
6
11
12
29
48
61
64
64
57
46
36
32
24
31
37
49
43
42
42
30
32
28
39
43
46
39
22
6
1
-9
-11
1
8
5
4
5
7
15
27
34
36
34
37
25
20
15
15
12
9
15
15
18
31
32
19
2
-7
-15
-22
-33
-40
-48
-47
-49
-43
-24
-6
8
-5
-17
-33
-48
-43
-36
-22
-24
-22
-17
-15
-8
-1
13
11
13
4
-10
-11
-1
-5
-8
-11
-9
4
11
13
13
5
11
11
8
-2
-8
-12
-18
-10
-3
-2
-8
5
9
26
32
34
25
15
23
11
9
0
-8
-14
-13
-3
-12
-10
-17
-14
-19
-15
-8
-13
-6
-1
2
-1
-10
-14
-21
-20
-12
-5
-11
-3
2
6
3
-6
-21
-34
-38
-36
-29
-29
-23
-23
-27
-13
-10
9
9
17
10
-1
10
8
11
2
-11
-19
-23
-23
-19
-24
-31
-28
-33
-23
-16
-9
-10
-3
5
4
-2
-7
-14
-23
-20
-24
-31
-37
-34
-30
-19
-12
-1
4
4
18
24
18
11
2
-7
-9
-11
-14
-26
-32
-43
-41
-32
-8
7
-1
-8
-29
-41
-45
-45
-54
-52
-54
-44
-44
-37
-23
-21
-14
-9
-12
-9
-11
7
6
10
18
23
23
15
18
9
4
-5
-8
-8
-18
-23
-40
-42
-43
-45
-62
-73
-73
-76
-77
-71
-67
-66
-62
-63
-56
-48
-39
-35
-46
-35
-25
-25
-14
-6
-5
2
6
4
-7
-20
-17
-17
-10
2
10
11
7
11
15
19
21
30
35
35
29
0
-20
-19
-9
0
-1
-7
-26
-38
-33
-25
-21
-20
-9
-8
-4
-17
-28
-41
-55
-57
-68
-57
-41
-23
-30
-28
-30
-26
-31
-37
-46
-61
-54
-44
-23
3
22
30
16
14
0
-11
-17
-16
-11
-17
-12
-21
-30
-28
-28
-29
-34
-26
-14
-4
-14
-15
-22
-17
4
6
10
-5
-3
-5
-15
-18
-19
-19
-15
-15
-22
-26
-41
-46
-49
-38
-28
-38
-44
-45
-37
-30
-21
-16
-27
-31
-27
-11
0
13
11
7
-5
-17
-23
-26
-9
0
7
-2
-11
-7
-6
5
4
5
2
-8
-11
-27
-25
-23
-8
7
18
12
-8
-21
-33
-45
-41
-20
-13
-4
-8
-12
-14
-8
11
17
19
13
14
17
22
31
23
15
10
3
-10
-17
-18
-9
10
32
43
27
10
-2
-23
-25
-16
-12
-7
-6
-1
9
20
28
23
14
7
5
0
11
22
29
20
20
13
12
7
8
5
4
8
2
-9
-23
-16
7
20
30
23
6
8
9
6
3
1
-1
-2
-3
11
8
1
-5
-18
-39
-47
-45
-35
-10
0
10
15
28
33
33
35
40
44
36
17
4
-6
0
5
9
-1
-11
-25
-36
-28
-8
12
14
17
13
25
30
42
44
31
28
16
14
2
10
18
31
43
41
28
17
15
8
10
17
21
21
19
24
16
19
14
7
2
-9
-13
-22
-25
-22
-28
-32
-41
-34
-38
-30
-25
-9
-12
-18
-25
-27
-16
1
9
-1
-5
-2
-13
-14
-16
-7
-8
-6
-16
-21
-24
-28
-37
-52
-46
-39
-30
-19
-13
-10
-15
-13
-13
-12
-8
-6
-8
-6
-3
-3
-14
-5
12
22
20
12
6
-8
-21
-11
-15
-3
7
11
13
12
10
0
-1
-8
-24
-40
-48
-38
-33
-14
10
27
25
13
-1
-18
-13
-6
7
1
-2
-10
-13
-15
-5
-3
-8
-6
-10
-9
-13
-14
-9
1
21
11
-3
-21
-26
-23
-19
3
14
13
9
7
5
5
11
15
13
14
22
15
4
-10
-17
-13
-16
-1
-11
-14
-8
0
12
20
23
16
11
1
-1
-5
2
8
-1
-6
-4
9
11
30
33
15
-4
-19
-24
-28
-28
-30
-25
-11
1
5
9
8
8
11
22
25
23
16
25
23
18
9
11
6
-3
-14
-18
-22
-23
-13
-20
-21
-28
-27
-19
-13
-7
-10
-11
-11
-23
-39
-42
-31
-25
-10
5
9
8
0
1
-3
-8
-2
6
1
3
1
1
0
14
23
23
17
13
13
22
24
21
16
23
25
21
31
45
58
52
35
11
-1
-7
5
0
-3
-5
-25
-35
-38
-25
-11
-3
4
0
-3
-15
-19
-33
-44
-52
-51
-53
-51
-53
-56
-56
-51
-49
-54
-63
-68
-81
-76
-49
-25
-1
-1
6
0
-5
-15
-17
-20
-7
-6
-2
0
-2
3
1
7
-4
-7
-13
-4
-4
-1
3
13
17
13
12
11
-1
-7
-9
-1
2
8
0
2
26
33
43
37
41
32
18
13
9
16
27
44
36
30
32
35
45
50
66
61
49
49
47
47
41
42
50
68
87
87
71
70
51
47
36
45
48
46
57
62
53
54
46
53
38
29
21
9
4
-1
-6
-17
-17
-33
-41
-49
-31
-17
1
17
24
25
22
24
10
-10
-26
-40
-43
-36
-11
-5
-2
-1
-12
-26
-49
-55
-73
-63
-50
-44
-34
-34
-20
-13
-4
6
2
-7
-9
-8
-17
-10
-4
11
5
0
-14
-33
-41
-35
-25
-17
-13
-20
-36
-58
-60
-63
-55
-42
-36
-48
-65
-81
-76
-72
-59
-66
-67
-66
-37
-23
-7
1
-2
-1
-4
-1
-2
-16
-34
-54
-59
-47
-19
-3
8
23
40
54
60
58
36
29
13
1
-21
-49
-58
-65
-46
-15
2
25
42
58
50
38
30
20
-3
-17
-28
-34
-38
-43
-36
-40
-31
-30
-36
-32
-27
-32
-38
-39
-42
-33
-22
-3
5
4
10
4
4
-10
-11
-23
-39
-57
-73
-90
-100
-106
-117
-111
-96
-76
-73
-80
-96
-111
-117
-105
-97
-86
-90
-83
-86
-77
-65
-53
-54
-68
-73
-84
-81
-81
-91
-104
-109
-98
-89
-71
-59
-45
-34
-20
-17
-40
-60
-66
-62
-52
-49
-52
-55
-53
-47
-42
-42
-32
-28
-33
-27
-32
-34
-43
-41
-39
-32
-29
-16
-17
-23
-33
-40
-36
-17
4
12
15
16
7
7
8
24
38
47
48
57
59
56
44
20
12
26
38
46
50
53
41
39
42
43
36
37
32
30
8
1
-3
0
11
24
27
31
32
31
22
24
14
2
-4
-5
-2
2
6
7
10
16
23
19
16
21
19
17
23
33
45
48
54
46
38
20
21
16
28
42
38
35
31
27
22
17
15
14
15
23
35
27
27
26
34
26
26
33
30
28
17
11
11
18
30
30
29
32
30
37
43
40
37
32
33
27
22
25
20
16
12
22
33
36
47
55
65
70
67
40
20
12
14
16
15
20
23
29
34
41
45
33
23
0
-1
13
19
11
5
11
17
19
25
30
20
21
13
2
7
19
31
46
58
64
58
45
32
20
11
21
26
19
5
3
-2
3
19
25
32
35
36
30
7
-6
-19
-20
-17
-10
0
0
19
25
26
17
10
0
-4
7
5
1
3
11
17
21
22
19
13
3
-6
-28
-44
-50
-52
-43
-28
-16
-14
-9
6
13
10
-5
-14
-29
-37
-41
-36
-31
-21
-10
-21
-21
-22
-21
-27
-34
-36
-35
-32
-24
-17
-15
-12
-3
6
14
16
11
-21
-32
-48
-52
-44
-36
-36
-38
-35
-39
-40
-44
-32
-27
-25
-33
-33
-35
-22
-9
-2
-3
6
8
2
2
8
2
3
-1
0
-9
-3
12
15
23
31
35
31
20
22
16
17
17
13
7
9
3
9
5
10
11
-1
-6
-15
-29
-24
-19
-18
-24
-22
-26
-21
-19
-7
0
-9
-8
-16
-25
-21
-8
4
0
8
1
-1
-3
-2
-10
-23
-29
-42
-48
-49
-44
-36
-32
-18
-13
-17
-18
-11
-13
-6
