# Supplementary material for: Electroencephalography (EEG) based epilepsy diagnosis via multiple feature space fusion using shared hidden space-driven multi-view learning
Source: PeerJ Comput Sci. 2024 Mar 7;10:e1874. doi: 10.7717/peerj-cs.1874 (PMC10936759; doi:10.7717/peerj-cs.1874)
Supplement: Supplemental Information 2 [file peerj-cs-10-1874-s002.zip › A/Z016.txt]

34
34
31
4
-15
-41
-53
-63
-49
-25
-2
11
-1
-35
-53
-54
-52
-48
-45
-38
-53
-62
-80
-70
-44
-26
-13
-12
5
22
12
-15
-54
-73
-86
-89
-78
-53
-11
16
50
64
79
81
55
31
27
24
19
11
0
-2
-15
-2
1
13
-4
-13
-26
-22
-21
-21
-29
-39
-39
-44
-46
-49
-58
-55
-32
-4
12
20
13
1
-18
-32
-34
-39
-47
-53
-54
-41
-31
-26
-41
-56
-38
-26
6
24
27
7
-19
-41
-26
-25
0
27
22
40
26
10
-12
-28
-19
-4
11
18
18
19
11
-6
-34
-44
-43
-27
-18
10
15
-5
-33
-46
-43
-34
-21
-22
1
25
51
78
72
57
26
2
0
33
47
58
48
29
0
-39
-73
-93
-76
-46
-10
21
51
71
80
79
72
60
40
25
20
4
5
8
4
-4
0
8
13
9
2
-9
-22
-29
-32
-29
-21
3
19
38
52
57
63
60
63
50
34
26
34
37
33
43
31
46
48
55
53
49
53
41
43
52
63
83
82
100
91
84
67
62
68
79
83
73
78
86
94
78
43
26
13
31
44
48
38
34
25
7
4
5
9
16
16
11
5
3
0
3
-6
4
3
4
6
16
29
33
17
1
-10
-15
-11
-30
-52
-57
-61
-57
-51
-40
-25
-6
0
-6
-26
-26
-26
-12
2
23
28
20
9
-11
-42
-46
-33
-16
-11
-5
-12
-9
-20
-24
-25
-17
-1
16
13
6
5
-9
-14
-7
10
15
9
19
31
47
63
51
47
46
47
48
32
49
57
90
87
95
100
110
111
87
60
48
64
77
65
50
34
28
25
18
-3
-16
-7
16
37
45
70
70
64
40
26
-1
-8
-14
5
26
57
50
38
18
11
2
-6
-25
-31
-33
-25
-22
-32
-30
-2
14
21
13
-1
-16
-9
3
21
17
17
9
6
-12
-36
-54
-71
-32
10
62
68
56
28
0
13
23
40
56
67
64
61
70
63
58
26
-3
-14
-12
10
49
58
70
64
57
54
44
34
22
17
3
-24
-47
-42
-26
-6
16
33
32
20
15
2
5
4
12
22
44
60
62
45
25
-1
-31
-49
-46
-46
-36
-29
-27
-16
3
27
34
28
23
32
47
46
44
17
10
6
5
-19
-24
-28
-11
7
13
22
5
7
7
9
13
8
-11
-29
-31
-10
4
9
20
30
41
35
31
20
29
38
46
43
46
32
21
7
9
14
11
13
19
26
48
54
60
45
42
17
13
0
17
12
9
25
42
51
44
39
38
53
62
74
60
41
24
30
49
61
46
25
11
19
15
9
-1
20
34
46
36
12
2
-3
-3
-5
-6
-6
-6
2
4
20
8
3
-2
3
22
59
84
91
104
88
73
57
57
85
124
161
178
183
167
147
113
104
110
120
111
80
65
74
106
130
129
98
64
29
-9
-28
-17
12
38
81
89
76
40
-17
-74
-116
-132
-106
-69
-43
-29
-41
-78
-116
-131
-144
-126
-121
-98
-79
-41
-16
-15
-41
-81
-95
-105
-107
-125
-148
-174
-142
-107
-56
-20
-41
-48
-56
-38
-23
-13
-16
-33
-43
-51
-38
-32
-26
-21
-29
-41
-69
-74
-78
-45
-28
-30
-64
-66
-53
-23
-14
-11
-1
3
-1
-8
-33
-52
-60
-73
-67
-45
-26
-13
-13
4
-6
-6
-20
-25
-34
-22
-5
5
-3
11
22
28
25
16
10
-5
0
-1
21
32
56
72
71
61
30
0
-4
8
25
32
26
1
-17
-26
-15
-27
-27
-23
-26
-35
-53
-42
-41
-28
-38
-61
-87
-101
-104
-98
-84
-66
-55
-46
-42
-47
-47
-37
-10
14
5
-16
-17
-21
-18
-23
-33
-28
-13
-8
-9
-12
-1
6
20
19
8
-11
-25
-15
7
16
20
9
-21
-51
-57
-56
-40
-34
-35
-22
-13
-16
-19
-29
-18
-24
-16
-9
3
-15
-43
-60
-79
-76
-80
-60
-52
-20
5
10
-6
-7
-13
-19
-30
-36
-16
-19
-16
-10
-7
-5
-4
-21
-30
-18
-14
-4
-15
-22
-20
4
16
28
23
9
28
26
16
1
-31
-45
-37
-19
6
24
40
50
46
39
28
15
-9
1
-9
-8
-23
-26
-25
6
28
38
27
17
27
27
62
93
117
107
108
94
94
78
82
78
86
98
106
112
107
89
76
59
58
49
41
35
49
60
63
50
43
43
47
56
46
29
10
-2
-12
-9
7
30
38
49
39
24
19
32
38
41
38
35
22
13
7
6
7
25
32
40
12
12
2
26
34
40
37
32
32
19
8
21
32
38
29
36
52
83
108
123
97
82
49
25
9
-5
-20
-20
-7
6
0
-2
0
-1
13
17
15
1
-9
-7
-5
-7
3
6
17
4
0
-8
-19
-35
-59
-71
-64
-49
-36
-36
-33
-25
-16
-1
3
-13
-20
-30
-27
-35
-46
-53
-82
-80
-69
-49
-40
-41
-45
-40
-34
-10
-13
-21
-26
-21
-7
9
16
5
-22
-22
-20
-11
11
28
42
31
20
-7
-27
-35
-31
-11
0
19
22
36
47
47
40
31
39
28
22
16
13
20
31
38
44
27
10
3
-10
-3
11
39
58
63
67
69
74
82
64
34
-18
-23
-26
12
52
70
63
54
42
33
15
8
1
-1
0
-3
-17
-15
-10
-6
-16
-12
-1
21
33
71
78
79
72
41
22
-7
-8
-1
15
53
72
68
41
22
11
20
22
11
-13
-28
-34
-43
-20
-2
20
3
-6
-30
-44
-29
-13
3
-3
-17
-15
-9
6
10
12
17
27
33
25
16
17
20
24
27
18
2
-13
-17
-14
-12
6
19
39
48
64
86
86
93
83
56
44
30
27
23
31
19
17
6
9
19
27
37
23
4
-18
-14
-15
-25
-47
-69
-79
-61
-33
-8
10
26
37
26
16
11
-8
-3
-4
5
5
15
15
19
23
28
32
20
17
-4
-3
-10
4
11
9
17
42
75
107
125
110
88
70
54
35
30
20
8
1
7
25
45
49
52
45
42
34
31
40
48
64
53
32
11
-8
-14
-25
-38
-66
-66
-58
-28
-15
-21
-29
-47
-50
-52
-56
-61
-61
-53
-55
-65
-78
-68
-66
-51
-49
-63
-61
-44
-19
3
18
23
9
15
28
51
53
49
22
-12
-45
-50
-35
-7
1
3
-22
-41
-39
-27
-21
-15
-34
-43
-47
-37
-39
-40
-39
-31
-16
-10
2
3
21
31
36
34
21
19
13
16
30
34
10
-7
-40
-63
-76
-62
-43
-29
-5
0
2
-11
-17
-25
-28
-24
-15
-16
13
33
53
45
39
24
16
0
0
-1
-5
0
-1
0
0
-2
-1
-7
2
9
14
-3
-24
-46
-52
-36
-28
-10
-2
8
-3
-4
1
-3
-9
-16
-13
-9
0
25
52
57
61
42
27
9
15
31
42
55
57
49
52
53
69
72
84
90
98
91
66
39
12
8
-2
2
3
58
110
149
154
139
109
80
59
44
28
31
20
24
20
-1
-23
-42
-42
-27
-11
7
34
33
42
38
22
9
-7
-9
1
17
20
31
12
14
13
12
13
8
1
-7
7
25
18
5
-5
19
35
50
41
15
12
7
10
2
1
-4
-15
-12
-16
-19
-26
-11
2
23
37
45
38
24
7
-1
-13
-16
-14
-7
2
1
2
-4
-14
-27
-23
-7
23
30
14
-15
-33
-61
-70
-81
-74
-63
-44
-15
-14
-16
-23
-26
-25
-41
-39
-51
-23
4
24
13
7
-10
-24
-50
-84
-109
-105
-70
-26
-8
-8
-27
-33
-38
-42
-60
-65
-54
-20
1
-7
-7
-32
-46
-51
-41
-39
-42
-46
-42
-46
-47
-46
-43
-45
-45
-34
-8
9
24
-2
-19
-44
-43
-29
2
23
26
20
14
16
26
23
12
2
3
16
31
50
61
79
59
63
51
48
25
12
-4
0
5
21
15
-7
-11
-2
11
13
19
32
40
32
25
19
17
23
26
21
25
15
10
19
50
66
82
85
69
40
11
9
7
16
18
23
29
33
42
40
45
47
40
32
39
44
53
54
71
70
69
67
78
69
58
30
24
1
4
-1
19
37
46
58
43
50
41
25
19
-2
6
5
31
38
23
-1
-23
-22
-24
-15
-7
-17
-30
-40
-43
-41
-35
-36
-34
-28
-15
-13
-20
-23
-33
-23
-29
-24
-30
-27
-11
4
14
10
-9
-32
-52
-55
-68
-62
-61
-57
-70
-69
-51
-32
-35
-44
-53
-48
-44
-37
-32
-34
-25
-25
-40
-51
-59
-54
-55
-55
-40
-33
-12
9
11
10
7
8
3
2
24
46
67
96
97
95
87
86
79
76
81
85
77
70
64
64
66
73
70
64
56
46
14
-1
-11
11
29
41
39
22
22
27
19
11
-4
6
7
11
9
8
4
-10
-15
-45
-63
-72
-63
-43
-3
19
23
16
8
-8
-18
-35
-37
-32
-11
5
7
29
37
31
31
29
41
56
74
104
99
79
57
39
21
25
34
52
66
62
81
82
85
87
87
80
80
72
50
44
44
58
56
59
65
67
70
64
54
38
34
36
33
30
17
9
-1
2
12
24
41
49
56
30
18
7
10
15
14
9
-6
-12
-28
-36
-35
-1
23
51
67
55
41
2
-44
-89
-114
-115
-85
-64
-34
-11
-17
-28
-44
-30
-12
-2
-5
-41
-70
-85
-86
-86
-93
-104
-84
-68
-29
-6
0
5
-20
-47
-71
-83
-80
-77
-53
-43
-42
-56
-59
-55
-60
-51
-39
-23
-23
-22
-28
-31
-18
1
11
12
3
-11
-4
-19
-38
-70
-90
-81
-73
-42
-25
-29
-29
-33
-35
-64
-77
-60
-49
-23
-27
-26
-40
-51
-71
-79
-89
-79
-63
-46
-37
-18
-13
-15
-1
2
-6
-28
-30
-28
-23
-14
-9
1
20
31
34
11
-13
-48
-76
-100
-80
-62
-38
-6
31
66
98
86
45
-4
-35
-48
-47
-28
-8
14
39
73
87
90
65
39
-12
-72
-110
-111
-86
-55
-35
-29
-19
-3
4
8
-9
-39
-72
-105
-114
-120
-108
-76
-55
-24
-6
8
21
2
-17
-53
-95
-132
-143
-143
-121
-91
-44
-24
-7
6
6
5
11
13
3
-38
-80
-105
-110
-97
-92
-89
-77
-65
-60
-54
-42
-24
-12
-22
-23
-41
-51
-48
-36
-15
-2
7
0
-2
-2
-4
-18
-35
-32
-51
-39
-38
-18
-16
-8
8
6
-6
-35
-58
-72
-71
-68
-67
-72
-56
-34
-29
-19
-38
-51
-46
-47
-36
-39
-28
-33
-40
-39
-43
-47
-59
-49
-42
-31
-25
-9
7
33
67
74
70
49
51
50
48
45
27
10
-11
-27
-13
9
38
38
29
25
40
32
30
25
34
59
79
101
101
99
84
70
48
50
60
74
87
79
75
56
51
39
29
14
14
13
13
13
12
8
4
16
21
41
47
37
19
4
14
14
22
10
-1
-20
-22
-26
-29
-28
-9
17
39
45
52
41
27
33
33
47
60
61
60
65
67
56
47
35
40
44
45
48
46
38
49
46
51
38
47
40
30
21
25
61
82
98
98
93
100
104
101
88
78
72
49
41
29
28
38
72
92
114
120
96
64
36
53
56
71
63
46
24
12
30
23
48
68
90
104
93
76
59
62
69
66
55
39
40
40
52
63
61
51
50
55
59
61
65
73
77
81
84
76
83
91
95
98
108
117
116
123
121
132
115
104
87
77
66
62
40
33
38
44
50
52
55
49
47
50
57
50
41
40
36
45
58
63
54
48
57
61
77
77
64
47
29
24
31
38
47
47
48
51
56
57
57
76
72
61
46
12
-15
-21
-12
17
11
22
16
9
11
8
11
3
18
32
36
49
31
34
18
38
33
34
4
-11
-38
-43
-42
-28
-19
-7
12
27
34
41
44
49
43
50
29
14
-16
-40
-40
-11
20
29
15
2
2
14
44
64
63
36
6
-20
-36
-49
-43
-21
2
32
34
38
43
59
50
46
45
29
-5
-41
-61
-53
-39
-16
-18
-21
-29
-27
-13
4
-8
-32
-65
-74
-76
-56
-35
1
23
27
37
30
15
7
-3
-13
-11
-21
-32
-48
-51
-23
11
34
43
23
0
-23
-35
-65
-74
-60
-47
-11
-1
25
48
56
61
53
24
-7
-36
-62
-74
-74
-72
-81
-77
-111
-133
-154
-140
-115
-108
-110
-138
-160
-176
-185
-176
-155
-115
-80
-41
-26
-25
-38
-60
-73
-85
-97
-108
-102
-102
-97
-81
-75
-67
-60
-47
-37
-29
-15
-7
-21
-43
-59
-71
-73
-61
-39
-28
-29
-40
-44
-47
-26
-24
2
9
30
29
24
28
9
-1
-12
-11
-28
-29
-25
-32
-29
-3
17
42
39
30
5
-15
-24
-25
-11
13
47
73
71
60
37
2
-6
0
6
12
20
22
34
27
16
0
-16
-14
-30
-41
-37
-25
-21
-17
-23
-23
-27
-17
-13
-4
-3
-1
0
-7
-16
-33
-57
-72
-72
-56
-37
-18
-21
-25
-22
-28
-38
-62
-86
-99
-106
-85
-45
-8
9
8
-10
-42
-61
-73
-69
-56
-42
-47
-48
-35
-19
-14
-1
2
9
-3
-19
-26
-38
-20
-11
-1
-9
-25
-31
-41
-33
-19
-12
-20
-54
-76
-90
-89
-79
-73
-58
-42
-27
-27
-21
7
42
68
87
77
71
60
52
44
29
28
18
6
-1
5
6
-7
-4
1
-4
-11
-17
-33
-39
-39
-38
-21
-13
-15
-22
-27
-26
-35
-32
-12
15
40
61
76
66
47
3
-5
-25
-27
-27
-34
-16
-7
16
4
2
12
33
52
69
82
89
86
74
65
40
40
35
36
38
48
53
59
62
54
47
46
50
44
53
46
65
71
66
66
51
46
34
9
-10
-10
17
37
44
51
46
43
20
0
-38
-55
-57
-43
-36
-14
-5
18
46
65
76
77
81
86
65
55
49
58
58
72
83
74
59
38
48
59
76
87
74
56
39
24
13
8
16
20
49
81
96
98
89
66
8
-17
-46
-21
8
35
41
41
43
39
37
16
13
-3
-28
-35
-21
16
58
89
107
103
76
37
15
2
6
3
-2
3
29
46
52
55
40
24
21
25
39
45
34
11
-23
-30
-32
-26
-17
-2
0
1
-7
-9
-2
2
18
23
29
36
47
48
36
24
7
-3
7
-11
-28
-52
-41
-43
-33
-38
-42
-52
-60
-48
-48
-39
-30
-37
-33
-26
-16
-17
-25
-34
-27
-30
-23
-24
-19
-7
7
25
38
49
50
33
2
-10
-11
-18
-10
1
12
25
23
30
24
39
33
24
8
-2
-20
-26
-40
-42
-38
-28
-18
-7
-28
-29
-23
-9
7
14
31
39
65
63
58
49
33
35
37
52
55
58
72
88
81
70
67
62
48
27
11
11
17
21
27
22
41
43
29
3
-16
-18
-30
-23
-22
14
42
48
36
13
13
18
3
-2
-14
-35
-45
-47
-37
-21
-10
-2
-16
-45
-62
-61
-49
-28
0
22
40
44
32
25
20
23
15
-1
-5
-5
-12
-10
-10
-13
0
-1
-15
-37
-54
-54
-55
-57
-50
-36
-17
-14
-12
-39
-45
-58
-63
-58
-46
-23
-9
-3
10
15
10
-1
-16
-13
-17
-5
-11
-26
-27
-26
-17
-5
25
46
43
40
30
36
33
27
21
32
67
83
79
52
15
-28
-63
-67
-64
-29
-11
38
65
76
80
73
65
42
25
-5
-13
-16
-6
-5
-3
12
21
22
16
-9
-34
-62
-85
-75
-44
-2
22
14
12
8
-10
-21
-34
-36
-31
-27
-31
-21
-12
9
-4
-18
-20
-16
-12
-1
17
43
54
37
9
-15
-33
-43
-24
-19
7
11
6
-5
-8
-23
-31
-32
-50
-45
-53
-55
-64
-73
-68
-55
-38
-8
27
41
56
64
57
45
22
6
-6
-18
-26
-6
-5
10
-8
-16
-29
-15
-10
7
28
33
30
3
-1
-5
-3
-7
-19
-42
-57
-55
-38
-13
1
9
-13
-31
-61
-83
-95
-97
-94
-91
-70
-34
-29
-3
20
36
29
21
6
6
-7
-30
-53
-72
-76
-73
-77
-57
-29
9
39
67
71
58
31
0
-17
-45
-51
-41
-16
15
45
68
73
76
59
43
33
31
20
-4
-18
-28
-29
-37
-38
-36
-27
-19
-22
-37
-48
-43
-32
-34
-44
-64
-92
-90
-75
-66
-54
-63
-77
-89
-91
-70
-58
-55
-67
-98
-103
-89
-49
-19
-6
4
2
7
11
16
-2
-8
-13
-14
-17
-38
-45
-56
-25
9
45
49
50
53
43
40
40
55
69
73
48
32
22
43
51
37
16
-18
-30
-34
-17
2
29
58
82
71
59
27
6
-7
0
6
14
18
33
40
55
71
81
70
57
46
22
12
22
37
56
62
85
107
108
102
79
60
57
52
47
37
37
51
82
111
128
117
112
111
105
98
92
96
91
95
95
103
100
97
90
71
59
42
27
23
30
51
61
64
64
65
70
78
86
95
106
94
83
66
64
55
51
44
42
31
32
26
16
12
4
33
48
70
69
55
49
42
53
54
53
55
48
46
46
53
51
39
30
8
-10
3
-1
0
-1
24
54
69
77
70
69
61
65
67
70
88
81
79
75
75
64
41
24
0
-20
-21
-14
-1
13
26
45
61
71
73
53
39
27
24
19
10
3
-21
-38
-56
-72
-80
-82
-68
-59
-43
-45
-31
-31
-30
-14
-13
-10
-3
-5
-21
-44
-60
-83
-81
-76
-86
-100
-109
-120
-121
-117
-125
-119
-112
-78
-35
-13
4
17
14
26
42
48
46
39
32
25
27
38
44
43
28
11
-8
-23
-15
1
19
57
77
94
86
78
68
61
54
63
68
73
57
42
37
60
84
87
78
61
49
36
37
27
21
25
34
60
83
106
108
89
75
69
72
64
57
42
39
36
10
-15
-45
-41
-42
-60
-73
-71
-55
-39
-37
-38
-37
-32
-21
-28
-32
-40
-51
-67
-64
-60
-40
-35
-21
-21
-32
-28
-32
-39
-29
-18
18
24
23
4
-23
-56
-69
-63
-55
-43
-47
-67
-98
-124
-131
-133
-125
-123
-131
-148
-153
-158
-151
-125
-114
-95
-92
-89
-96
-104
-93
-80
-62
-40
-21
-24
-39
-58
-65
-53
-48
-58
-93
-113
-129
-121
-95
-53
-1
18
7
-17
-50
-59
-46
-13
15
35
45
47
37
22
-1
-15
-8
3
-1
-20
-44
-50
-42
-16
27
56
55
51
15
7
-1
-1
6
2
19
15
26
29
34
18
-39
-73
-81
-46
-5
36
49
58
52
41
20
20
33
50
69
87
88
72
35
23
4
11
9
-7
-34
-51
-43
-29
-18
-8
-4
-2
0
-1
-15
-28
-14
-1
5
13
14
10
11
5
5
-1
-1
-14
-43
-50
-67
-52
-40
-16
6
3
4
13
14
21
31
21
17
7
12
27
32
50
55
56
41
12
-11
-11
3
22
31
28
32
18
22
38
54
44
28
18
2
14
29
34
34
30
35
27
33
13
15
17
48
78
84
55
18
-11
-28
-22
-11
-4
-14
-21
-23
-22
5
24
48
61
74
51
49
57
51
41
23
13
7
-14
-10
-16
0
14
35
30
22
25
18
24
31
48
70
89
99
84
54
22
12
5
19
27
22
17
4
8
7
8
17
24
30
40
49
62
61
58
40
20
13
11
12
16
30
48
74
100
96
92
65
70
59
39
21
-6
-8
4
20
31
29
14
-1
-20
-17
1
30
49
61
53
29
-2
-27
-37
-26
-5
-1
-2
-10
-15
-36
-54
-78
-92
-85
-84
-71
-66
-60
-56
-62
-64
-57
-35
-35
-51
-72
-96
-104
-90
-83
-52
-26
6
18
28
51
74
86
81
64
43
9
-6
-11
-14
8
27
38
24
0
-31
-33
-17
0
9
6
19
17
27
47
72
77
70
50
38
37
37
40
33
27
20
13
-3
-8
14
18
30
17
9
-8
-21
-21
-13
20
40
68
70
65
46
20
5
6
12
23
34
38
28
18
-8
-33
-55
-68
-64
-63
-64
-61
-63
-55
-33
-13
-8
-7
-14
-13
-15
-7
-13
-26
-44
-36
-28
-17
5
37
62
58
58
25
17
2
-10
-19
-23
-6
3
19
7
-3
-4
10
20
12
-10
-18
-7
3
13
27
23
29
30
17
-9
-20
-19
14
40
62
59
42
45
32
21
-6
-36
-59
-77
-68
-61
-50
-42
-35
-29
-43
-53
-65
-75
-71
-51
-28
-1
35
37
23
4
-11
-27
-34
-35
-39
-33
-30
-6
8
26
40
33
34
31
28
16
10
29
47
53
58
54
50
44
45
33
21
34
51
74
69
48
28
21
26
26
16
-4
3
28
41
61
70
73
65
60
46
49
74
89
86
90
103
104
88
66
26
1
-15
-19
-20
-21
-8
11
22
32
39
23
23
30
36
27
8
-8
-29
-32
-21
-4
0
2
-4
-8
-17
-26
-41
-57
-61
-61
-44
-27
-11
-5
-7
-7
-12
-30
-41
-42
-21
4
26
28
17
-2
-7
-16
-24
-16
-17
-12
-15
-12
-28
-33
-31
-11
4
3
-2
-21
-19
-13
-4
-14
-10
11
26
35
21
-7
-3
-2
29
43
64
70
64
41
18
17
5
-1
9
23
50
60
43
-2
-53
-79
-82
-64
-37
-10
9
35
55
55
42
31
18
11
-6
-17
-14
8
32
34
13
-31
-60
-73
-67
-41
-19
-12
-12
-14
-23
-23
-22
-8
-3
-6
-5
-10
-12
-7
-20
91
