# Supplementary material for: Electroencephalography (EEG) based epilepsy diagnosis via multiple feature space fusion using shared hidden space-driven multi-view learning
Source: PeerJ Comput Sci. 2024 Mar 7;10:e1874. doi: 10.7717/peerj-cs.1874 (PMC10936759; doi:10.7717/peerj-cs.1874)
Supplement: Supplemental Information 2 [file peerj-cs-10-1874-s002.zip › A/Z017.txt]

-62
-55
-44
-42
-33
-31
-24
-14
-5
9
17
18
10
-9
-27
-28
-30
-37
-27
-17
-2
11
12
7
0
-5
-7
-12
-7
5
2
2
-7
-14
-24
-26
-27
-26
-21
-7
4
15
12
20
17
20
20
19
-6
5
1
10
2
7
18
23
34
25
14
3
3
6
10
25
34
28
29
34
41
35
36
32
38
41
49
56
53
51
38
18
9
7
3
8
13
11
1
-16
-19
-26
-23
-14
-8
-13
-11
4
-1
14
13
27
33
33
44
43
39
36
30
23
23
32
24
9
0
-8
7
11
20
18
6
10
18
34
39
53
41
27
22
39
60
62
52
36
4
-17
-27
-34
-32
-29
-27
-16
-1
16
20
21
23
39
40
30
28
21
38
52
50
38
30
35
41
48
48
44
39
42
43
31
16
15
19
28
29
30
23
26
33
28
7
0
-4
-6
-7
-8
-3
-7
4
1
-7
-17
-19
-10
-4
-3
2
0
3
14
8
3
1
8
14
20
28
33
34
52
65
74
74
76
67
68
71
67
65
62
71
67
61
51
47
50
50
51
41
38
46
49
42
35
36
33
34
37
42
43
43
38
26
22
22
20
7
-1
-15
-30
-40
-53
-50
-50
-28
-28
-29
-34
-41
-38
-32
-11
5
-5
-9
-2
-2
1
1
-5
1
24
48
71
82
93
87
62
37
23
32
43
52
45
33
22
15
10
20
36
51
43
28
14
8
22
43
59
61
57
45
21
8
-3
-1
-7
-8
-13
-17
-16
2
14
8
6
-9
-4
3
14
16
6
5
12
15
14
10
8
19
29
28
28
28
35
44
44
50
42
39
28
28
13
3
-3
-2
7
10
22
13
9
12
22
18
6
-2
-4
10
18
18
8
-7
-15
-23
-18
-9
-8
-22
-39
-53
-71
-66
-50
-23
-16
-8
1
10
21
29
32
31
41
48
55
50
45
32
29
27
25
28
33
40
43
20
12
7
15
16
19
15
6
13
14
11
9
4
-19
-24
-20
-14
-9
-16
-9
-1
12
16
3
-18
-28
-21
-1
18
34
53
60
62
68
62
66
62
47
22
15
10
13
12
2
-2
-12
10
27
38
47
47
36
25
18
19
26
35
48
40
24
17
6
-3
-13
-12
-6
3
8
6
3
5
21
31
26
22
3
-5
-3
16
19
17
3
-17
-21
-14
10
19
16
5
-5
-17
-19
-24
-22
-17
0
10
6
-7
-9
-17
-20
-22
-15
6
25
38
28
30
41
61
65
60
38
20
-5
-24
-33
-42
-28
-21
-16
-26
-19
-10
7
22
21
18
13
21
24
39
45
40
34
14
13
6
13
30
25
16
14
25
34
28
21
13
3
9
16
23
25
16
8
-19
-26
-28
-21
-12
-6
-2
6
17
10
-6
-18
-14
0
8
21
32
26
12
-2
-21
-33
-33
-47
-55
-63
-50
-34
-19
-3
6
18
24
35
30
17
5
2
-1
0
7
14
28
40
48
47
35
28
14
2
5
1
2
-14
-15
-22
-16
-3
8
19
41
54
58
49
35
17
-1
3
12
11
13
17
24
24
35
33
31
36
46
49
51
63
64
62
55
55
45
35
37
40
44
36
23
6
-12
-16
-13
-1
3
3
-5
-14
-3
-6
-6
-7
2
23
35
48
43
40
30
34
31
23
14
3
-3
9
16
16
8
7
7
8
8
-1
-26
-39
-42
-32
-34
-33
-38
-44
-40
-32
-28
-27
-25
-24
-29
-36
-41
-42
-41
-27
-31
-39
-51
-50
-50
-50
-46
-38
-29
-26
-16
-13
-10
-3
-4
-22
-35
-35
-43
-38
-39
-35
-38
-36
-27
-32
-29
-19
-8
-1
2
17
17
26
26
15
3
-14
-11
-8
7
15
23
14
18
24
29
37
47
51
46
42
21
10
3
15
24
21
27
22
20
14
15
12
16
23
37
39
25
20
12
11
8
-4
-10
-12
-10
-9
-9
-10
-11
-17
-23
-20
-25
-24
-20
-19
-14
-15
4
6
13
17
18
17
21
28
30
29
32
41
39
32
31
25
35
44
49
39
20
6
-8
-7
3
14
5
1
-10
-15
-1
16
34
36
39
38
29
29
26
22
13
14
6
3
0
7
21
32
39
34
16
2
1
10
15
28
41
41
37
31
18
25
37
44
40
29
27
23
33
43
54
58
75
88
81
64
43
36
34
38
30
4
-8
-2
7
19
25
24
16
8
8
25
35
49
39
19
4
0
9
6
8
13
26
33
35
31
38
51
57
50
41
47
41
29
20
15
6
11
11
15
17
28
39
40
35
22
-1
-6
-13
-3
-2
16
33
28
23
3
-7
-17
-9
2
13
17
16
19
17
23
30
26
26
37
42
39
38
22
16
13
15
17
5
1
-10
-18
-18
-5
12
16
14
1
-13
-10
1
16
27
42
54
67
69
70
62
68
72
67
55
35
35
29
29
34
37
33
29
19
-2
-14
-10
-2
0
-13
-26
-49
-49
-41
-31
-28
-19
-13
-9
2
20
35
28
17
-5
-18
-20
-15
-15
-24
-10
-13
-12
-17
-20
-19
-17
-9
-1
-7
-19
-21
-22
-28
-27
-27
-25
-25
-33
-41
-46
-33
-13
-5
-5
-9
-22
-25
-26
-32
-37
-33
-21
-13
-5
-4
-8
-20
-24
-20
-18
-12
-10
-7
-11
-14
-18
-12
-8
6
15
19
21
16
3
0
10
24
27
46
55
60
60
61
61
59
56
42
31
26
39
42
53
60
54
38
15
12
-1
11
27
40
43
30
24
16
23
28
27
4
-15
-21
-23
-21
-20
-17
-3
1
2
-17
-28
-30
-29
-36
-37
-29
-27
-26
-26
-32
-45
-37
-20
-1
11
18
25
14
12
1
-13
-20
-21
-19
-24
-14
-24
-29
-42
-41
-44
-48
-50
-46
-35
-18
0
9
16
23
27
14
0
-21
-45
-55
-54
-52
-56
-54
-39
-28
-25
-13
-14
-1
9
22
32
33
21
15
0
7
14
23
29
31
32
27
25
17
6
-11
-7
2
15
32
31
24
25
30
40
39
38
27
12
-1
-14
-20
-27
-15
-18
-27
-30
-32
-33
-35
-26
-21
-13
-9
-4
-10
-24
-28
-29
-30
-36
-47
-59
-63
-55
-50
-47
-45
-31
-26
-27
-26
-19
-19
-10
-9
-11
-10
-8
-15
-18
-26
-36
-42
-35
-11
17
25
34
38
49
51
53
51
43
48
55
55
55
49
33
23
17
12
17
16
26
22
20
19
16
16
23
38
43
46
45
37
18
0
-5
-7
8
24
21
7
-4
-10
-20
-17
-9
6
10
22
39
31
28
17
13
8
8
9
1
-3
-3
7
14
21
27
31
41
39
42
35
43
41
32
29
32
28
17
6
-7
-17
-17
-8
-6
-9
-1
-1
-8
-28
-34
-47
-47
-48
-53
-61
-70
-71
-72
-69
-67
-73
-78
-74
-56
-59
-55
-48
-34
-13
8
28
35
45
46
49
37
30
39
41
52
53
35
7
-15
-28
-22
-10
1
18
24
38
39
35
37
37
32
18
8
-2
-13
-19
-14
-7
-6
6
19
34
39
45
47
40
47
50
49
47
47
41
37
31
30
34
41
51
37
28
21
15
6
4
6
3
2
1
4
-9
-22
-11
6
43
80
93
84
67
47
31
23
17
11
-1
4
-2
-6
-7
1
9
2
2
6
12
24
27
28
21
25
22
19
12
11
0
-6
-9
-11
-12
-18
-19
-29
-39
-26
-17
-10
5
20
40
54
48
33
9
0
-1
-9
-15
-10
-3
2
7
20
27
36
41
47
43
43
44
33
26
23
18
8
0
-7
-11
-11
-2
7
11
16
14
2
-2
-1
-1
-7
-13
-21
-16
-6
8
21
14
18
14
5
8
17
15
18
17
12
2
-2
-3
-6
-1
5
10
9
2
8
4
9
19
24
27
28
37
45
46
38
23
6
-3
0
-8
-3
4
1
-4
-9
-7
-15
-18
-11
3
9
20
7
-6
-21
-29
-31
-38
-33
-38
-39
-46
-31
-18
-5
5
1
-9
-11
-11
-14
-13
-2
17
34
38
47
37
30
30
24
11
-5
-15
-13
-10
-8
-15
-12
-2
12
4
-4
-4
-8
-1
12
32
35
33
27
22
21
21
25
12
8
11
12
18
14
18
5
-5
-7
-4
-4
-8
-5
3
9
26
32
34
33
25
22
19
19
3
-1
11
15
25
29
37
35
28
33
41
53
56
53
44
33
34
34
35
40
43
42
32
31
40
48
62
64
46
34
19
7
-5
-1
7
1
-5
-21
-31
-32
-27
-22
-22
-29
-30
-42
-64
-71
-63
-48
-23
-2
14
16
21
13
14
13
10
0
-10
1
7
12
19
20
16
9
22
40
50
45
33
14
5
11
25
26
16
13
1
6
5
6
3
7
14
19
32
38
40
25
3
5
11
31
49
46
37
27
29
33
45
57
65
52
42
24
3
-7
-9
10
16
23
19
17
24
27
16
0
-1
14
33
45
54
52
48
53
44
35
30
33
32
31
33
30
33
23
26
25
28
35
34
18
2
-6
-2
4
5
-1
-17
-22
-14
-13
-15
-16
-28
-34
-32
-22
-24
-18
-3
13
26
35
36
24
2
-2
-2
12
22
22
5
-5
-13
-15
-25
-19
-14
-8
0
-1
9
4
13
14
19
29
41
36
23
2
-23
-42
-55
-53
-60
-62
-53
-53
-53
-53
-31
-4
26
40
37
32
32
43
48
44
34
27
19
23
38
45
52
51
46
46
52
49
35
11
-8
-10
-12
-1
13
15
20
25
28
34
37
34
20
11
14
28
34
48
43
37
22
20
25
28
38
39
27
10
0
-6
-3
11
7
-9
-26
-24
-16
-1
3
8
-5
-22
-32
-41
-34
-22
-21
-24
-36
-36
-35
-16
-5
4
-2
-4
-12
-21
-27
-26
-30
-40
-52
-53
-60
-44
-24
0
16
28
33
26
6
-17
-29
-30
-10
4
6
17
25
26
25
30
22
13
2
9
21
22
28
18
14
12
6
4
-5
-8
-11
-15
-17
-4
-9
-12
-10
-11
-4
-9
-8
-20
-11
2
19
24
18
21
19
20
31
37
29
12
7
6
7
7
-1
-9
-5
-11
-12
-20
-27
-27
-34
-28
-23
-30
-35
-36
-22
-8
19
29
21
6
-3
-2
-15
-14
-33
-40
-48
-45
-46
-48
-36
-24
-20
-9
-18
-16
-12
-8
-7
-14
-29
-25
-32
-34
-31
-30
-27
-33
-35
-48
-41
-33
-29
-25
-16
2
22
36
49
47
42
33
25
15
2
-13
-13
-22
-8
-7
-3
0
10
22
24
33
34
30
19
14
14
5
9
1
2
10
34
56
61
67
63
57
54
57
67
75
83
69
57
50
65
75
75
68
49
32
22
16
12
4
2
-1
-5
8
19
15
15
17
18
11
0
8
8
18
27
36
30
27
30
30
38
47
63
65
66
46
32
23
17
8
2
9
15
7
1
5
-4
-15
-16
-11
-6
-5
-8
-13
-14
0
5
-7
-24
-26
-15
6
22
27
22
20
26
25
16
9
6
12
25
47
48
57
59
59
56
54
52
30
8
-6
-2
0
-1
-3
-10
-7
-2
-2
-5
0
-2
-6
-22
-24
-28
-31
-17
-17
-18
-29
-30
-27
-28
-15
-4
4
8
7
13
26
45
59
68
70
67
51
35
35
39
46
41
36
21
10
10
13
18
17
13
-2
-14
-26
-36
-42
-46
-39
-38
-29
-22
-13
-18
-15
-10
-14
-13
-12
-8
-11
-10
-4
-6
-3
-5
-8
-15
-20
-14
-6
0
16
20
13
9
-1
-9
-12
-6
-5
-1
4
8
8
9
17
27
28
32
27
16
5
8
11
25
35
42
32
20
8
4
1
15
23
18
11
1
-5
-3
-2
-9
-17
-27
-20
-13
1
16
37
32
30
27
17
25
31
27
27
26
37
39
36
31
20
10
21
27
30
26
23
22
20
19
25
26
20
24
20
17
21
22
23
18
17
8
-8
-9
-16
-12
-3
-3
-5
-19
-27
-31
-38
-36
-25
-28
-28
-28
-31
-32
-26
-14
-10
-3
-10
-11
-19
-11
-3
9
20
28
22
-2
-20
-27
-34
-25
-14
-3
-1
1
12
12
11
14
18
28
45
43
30
21
20
36
36
40
23
14
12
24
35
12
0
-23
-43
-50
-48
-29
-13
12
30
29
35
36
48
56
59
43
25
18
21
22
32
40
40
25
4
5
-2
13
26
36
41
37
34
21
26
33
47
48
49
62
65
76
79
73
59
40
19
-2
-8
4
23
25
21
-2
-12
-20
-16
-14
-28
-34
-44
-47
-49
-41
-29
-24
-18
-11
1
11
23
10
9
12
14
7
-10
-16
-15
-5
3
1
-15
-40
-40
-35
-21
-9
-4
-8
-15
-15
-21
-21
-8
4
14
14
7
-17
-32
-33
-28
-23
-18
-11
-6
-4
-4
-5
-11
-6
-3
-10
-14
-22
-20
-19
-9
-5
-14
-18
-25
-31
-42
-33
-21
-12
-18
-10
-4
12
21
13
-1
-12
-4
15
36
59
54
44
20
6
-3
-2
10
29
49
60
72
61
47
27
16
4
5
11
22
29
41
40
28
11
5
0
8
25
34
36
36
35
34
30
30
31
20
24
25
21
7
0
-9
-14
-3
2
3
3
10
12
9
7
-3
-7
-15
-22
-27
-27
-15
-13
-14
-15
-13
-11
-3
5
23
33
33
33
18
17
17
21
13
11
6
-6
-10
-16
-8
-3
-4
-5
-27
-36
-37
-29
-20
-12
-7
-8
-5
-5
-1
-5
15
37
51
55
52
48
36
38
38
38
34
33
31
22
18
6
-1
1
8
10
14
18
15
13
6
9
11
16
25
20
4
-10
-3
8
23
26
21
12
6
16
8
12
18
35
37
33
35
29
42
46
39
20
5
7
4
11
15
20
17
14
11
6
5
4
-3
-8
-4
4
-1
1
5
15
18
23
19
9
2
-3
-1
-13
-22
-33
-43
-50
-37
-19
-2
17
24
33
43
60
62
58
48
38
22
9
2
-10
-18
-10
-14
-13
-16
-11
-16
-21
-16
-5
13
30
42
41
38
38
34
23
13
4
-8
-15
-13
-4
-1
0
-4
-13
-12
-3
-2
-5
-3
2
8
8
10
13
9
12
0
2
12
35
47
45
42
41
42
51
54
62
56
53
40
23
11
13
11
16
19
7
-5
-12
-3
-1
3
4
4
-9
-26
-39
-52
-59
-60
-72
-87
-93
-84
-73
-59
-46
-35
-50
-62
-53
-34
-1
23
26
19
17
17
12
12
17
26
35
37
23
11
11
26
33
30
31
30
24
18
6
-1
-7
6
11
20
21
25
12
3
5
17
30
36
48
47
51
51
54
52
46
38
28
26
30
31
30
35
43
38
36
36
37
27
11
11
14
28
29
10
-4
-6
1
2
6
2
0
-5
4
14
28
34
33
20
3
6
12
21
26
25
15
1
17
22
36
42
53
62
62
60
54
43
39
47
54
54
48
30
10
-10
-20
-35
-31
-23
-13
-4
-2
9
21
28
41
31
30
21
14
-3
-22
-23
-21
-18
-13
-15
-20
-21
-4
19
25
39
39
37
32
25
23
17
16
7
4
10
10
4
-19
-29
-32
-21
-17
-6
-10
-26
-27
-25
-25
-23
-26
-31
-37
-37
-51
-68
-75
-71
-57
-42
-23
-11
-13
-28
-37
-40
-27
-11
0
2
2
9
-3
-2
-5
-3
-4
-5
-8
-18
-23
-19
-15
-20
-13
0
22
41
52
57
52
56
58
62
62
60
59
53
46
26
10
2
10
12
2
0
-12
-4
5
31
46
50
61
63
62
49
35
21
22
40
52
57
45
37
15
5
1
-10
-18
-30
-32
-44
-51
-48
-43
-36
-31
-19
-19
-20
-20
-30
-35
-33
-17
-11
-14
-28
-32
-34
-15
2
2
13
16
21
25
35
30
31
30
41
45
39
35
34
27
21
8
4
2
5
4
2
9
20
31
35
38
29
22
18
30
22
22
27
40
40
38
38
42
43
35
25
22
24
34
29
40
53
58
46
35
33
34
29
25
16
13
17
20
21
24
50
62
64
60
57
43
29
16
8
4
6
-2
-1
7
27
38
37
44
49
52
51
49
39
31
30
36
53
68
77
72
59
44
31
24
28
48
47
40
38
32
28
24
28
20
19
17
12
10
6
15
22
32
34
30
14
8
-1
-20
-28
-20
-13
-6
-5
-7
-11
-12
-12
-13
-9
-7
-1
-1
-1
-2
-6
-20
-24
-23
-12
2
30
55
63
69
55
38
26
20
24
25
28
14
4
1
12
15
24
25
24
18
10
10
2
-5
-9
-15
-24
-21
-5
19
41
51
50
42
28
24
19
22
32
39
32
26
16
6
15
25
46
61
70
76
69
70
77
84
82
77
54
40
31
36
35
11
-6
-19
-19
-14
-4
2
4
2
-5
-14
-10
4
14
14
15
2
-9
-14
-4
1
-5
-17
-19
-13
-15
-13
-19
-11
-1
4
-1
-13
-20
-37
-48
-48
-30
-19
-11
-6
-8
9
33
47
30
-5
-27
-40
-35
-26
-15
-17
-6
7
15
11
9
12
9
5
4
5
14
15
13
1
5
-1
-10
-25
-41
-48
-55
-41
-31
-17
-4
9
16
18
23
23
34
45
50
30
16
11
18
7
-1
2
-1
4
6
-2
-9
-25
-24
-26
1
20
29
27
24
24
19
19
32
49
47
45
35
30
28
27
24
5
-14
-35
-42
-39
-34
-32
-32
-13
-2
3
-4
-5
-4
-4
10
19
22
18
27
40
45
48
31
15
7
10
-1
-6
-6
0
1
-9
-8
-4
16
41
57
60
45
21
-10
-21
-21
-32
-48
-59
-51
-47
-43
-31
-22
-21
-25
-29
-29
-23
-6
-1
-5
-11
-18
-31
-34
-34
-27
-11
9
14
-5
-37
-68
-76
-83
-59
-38
-24
-17
-11
-14
-25
-32
-32
-17
-1
23
31
26
26
29
34
49
58
57
43
23
7
-11
-20
-20
-9
10
26
30
16
-11
-25
-37
-26
-5
9
10
4
7
4
14
36
60
75
86
88
79
88
92
96
88
85
89
97
104
112
115
117
116
111
101
103
105
102
93
97
106
106
92
68
40
14
-4
-23
-31
-29
-23
-24
-24
-17
-7
-1
11
31
40
35
40
39
36
26
14
0
-2
1
0
-14
-24
-29
-40
-43
-45
-45
-40
-37
-21
-12
-9
-5
-11
-12
-26
-34
-51
-48
-40
-30
-26
-23
-16
-16
-17
-17
-22
-33
-40
-47
-37
-16
7
19
18
21
23
24
21
23
18
13
-2
-10
-27
-28
-17
-3
2
9
4
1
-15
-17
-25
-31
-36
-45
-51
-52
-39
-34
-29
-26
-27
-35
-32
-19
-13
-11
-12
-25
-28
-31
-24
-21
-10
-12
-6
-3
5
19
4
1
-7
-6
-16
-15
-24
-21
-19
-13
-12
-19
-18
-27
-39
-47
-31
-7
8
28
28
31
23
27
22
16
13
2
-13
-18
-29
-35
-57
-51
-45
-34
-22
-17
-15
-11
0
-5
-22
-50
-65
-72
-60
-41
-29
-19
-21
-21
-41
-63
-70
-71
-71
-72
-63
-49
-37
-26
-21
-13
-1
3
-1
-4
-5
-1
2
13
16
24
33
44
44
28
22
13
17
28
38
33
13
7
14
24
24
20
4
-2
-5
-12
-9
-15
-9
-8
-2
7
5
-6
-3
11
18
23
22
15
10
15
27
29
28
20
11
-9
-10
-10
-7
-2
0
-2
-3
-4
-3
-13
-2
6
19
4
5
17
35
41
36
20
7
15
21
24
24
29
18
3
-1
-3
0
5
9
20
22
33
35
30
30
31
34
40
41
43
39
31
25
1
-14
-1
16
28
23
23
18
13
14
23
29
17
13
-3
-2
-8
-22
-36
-46
-40
-45
-39
-37
-33
-22
-8
-2
-9
-20
-19
-19
-25
-22
-22
-16
-8
-6
-8
-22
-22
-30
-44
-55
-56
-46
-43
-28
-26
-19
-9
-8
-9
-21
-18
-15
-16
-10
-1
-1
8
23
32
41
33
32
22
19
26
36
55
68
76
58
38
32
35
45
50
51
54
62
65
54
38
28
33
31
32
26
10
-16
-27
-40
-47
-53
-49
-37
-34
-32
-46
-66
-71
-59
-48
-45
-33
-21
-12
3
12
14
12
27
32
35
26
27
27
25
11
1
-10
-17
-24
-35
-30
-14
7
21
32
49
45
34
29
21
9
1
11
17
29
29
27
13
12
9
2
-8
-14
-9
-6
8
16
13
1
10
3
-5
-10
-24
-33
-45
-49
-55
-72
-75
-81
-63
-31
3
28
38
54
56
52
51
51
56
56
61
51
36
17
6
-1
5
18
11
-7
-34
-45
-46
-43
-36
-24
-22
-24
-6
0
20
32
33
27
16
13
11
11
20
13
-5
-7
-4
3
17
24
28
24
21
19
23
22
37
45
56
64
62
62
62
81
91
98
103
90
73
63
57
61
59
66
64
57
60
72
88
86
78
50
29
11
14
15
11
15
15
16
8
0
-12
-18
-9
2
14
20
42
62
89
105
99
93
80
88
91
90
89
73
54
44
38
31
33
36
35
37
48
48
46
33
21
6
-17
-18
-20
-17
-19
-23
-23
-26
-14
-18
-20
-22
35
