# Supplementary material for: Electroencephalography (EEG) based epilepsy diagnosis via multiple feature space fusion using shared hidden space-driven multi-view learning
Source: PeerJ Comput Sci. 2024 Mar 7;10:e1874. doi: 10.7717/peerj-cs.1874 (PMC10936759; doi:10.7717/peerj-cs.1874)
Supplement: Supplemental Information 2 [file peerj-cs-10-1874-s002.zip › A/Z018.txt]

-18
-9
9
33
52
69
56
57
59
57
46
39
50
59
66
85
78
69
73
84
95
88
57
27
0
9
26
43
25
-1
-35
-39
-20
9
37
53
57
34
7
13
23
53
56
47
17
-19
-45
-65
-87
-71
-53
-44
-53
-78
-97
-89
-56
-3
29
41
39
29
17
-13
-35
-62
-62
-49
-42
-42
-48
-50
-43
-16
0
11
16
10
29
13
3
-11
-9
4
13
26
14
-9
-22
-18
-12
-14
-24
-43
-65
-83
-85
-76
-61
-36
-32
-39
-42
-32
-28
-22
-19
12
52
89
102
64
32
15
18
18
-2
-30
-66
-73
-69
-50
-28
0
26
36
54
67
75
60
43
25
14
7
4
3
-13
-29
-45
-49
-45
-41
-39
-31
-9
5
11
6
4
-4
-22
-17
-5
3
0
-5
-8
-13
-12
-33
-50
-62
-63
-63
-47
-5
32
69
58
44
0
-31
-34
-26
-12
4
15
12
5
-17
-37
-49
-43
-20
0
22
46
46
26
-7
-4
28
77
94
63
-1
-48
-57
-52
-18
13
45
47
38
5
-18
-22
-19
-14
-28
-26
-28
-20
-6
8
10
1
-15
-20
-19
0
24
39
40
41
46
49
57
75
72
66
54
41
46
49
64
56
52
61
74
85
87
80
66
49
47
33
24
20
27
47
59
66
59
48
55
46
33
17
18
18
8
6
-6
-16
-18
-8
20
39
56
42
17
-10
-22
-4
17
35
30
24
39
70
96
89
76
54
41
39
34
20
22
33
42
33
21
20
24
37
45
49
43
23
21
9
12
14
9
-9
-20
-22
-21
-36
-47
-49
-47
-18
-12
-16
-33
-33
-15
8
24
13
10
23
51
65
39
3
-21
-36
-19
-10
-10
-22
-41
-45
-48
-52
-49
-59
-59
-52
-43
-33
-10
10
26
36
41
32
12
-12
-23
-34
-30
-22
-25
-43
-59
-70
-68
-43
-22
-6
-22
-33
-29
-20
-3
9
20
14
10
0
-16
-24
-19
-16
-37
-44
-38
-2
23
24
-7
-42
-62
-67
-64
-57
-44
-19
5
40
44
15
-23
-38
-40
-22
-11
-14
-21
-16
-3
-1
-16
-22
-23
-9
-7
0
1
14
39
68
85
85
59
11
-1
7
38
62
70
59
50
48
55
52
42
57
66
86
74
56
34
10
6
5
3
6
27
36
42
44
31
20
20
39
49
41
28
11
4
25
56
75
72
53
27
26
25
52
40
34
36
40
45
29
20
3
2
6
-1
-5
-18
-22
-35
-45
-58
-59
-52
-25
-4
-6
-13
-23
-25
-28
-13
14
42
46
44
32
17
7
-5
-3
0
6
-8
-26
-35
-35
-23
0
41
53
54
47
31
22
17
27
41
55
76
74
52
17
-5
-13
12
34
47
40
16
1
-23
-28
-22
-3
10
30
40
33
7
-25
-60
-95
-110
-105
-93
-80
-79
-81
-88
-84
-76
-86
-94
-89
-75
-62
-51
-45
-42
-34
-31
-33
-50
-47
-23
17
60
60
26
-18
-35
-31
-25
-12
-2
7
2
8
16
28
26
37
35
69
95
109
102
91
101
93
88
80
62
38
15
7
26
52
66
63
36
18
1
-11
-20
-14
-1
24
50
56
43
13
-3
-8
15
49
84
96
96
109
100
86
73
58
52
47
62
60
62
54
49
33
22
18
24
35
59
69
71
56
29
4
-5
-12
-5
-21
-12
1
6
22
22
18
11
3
10
10
0
-5
-19
-29
-20
1
12
7
2
-4
-2
8
12
12
5
7
12
-6
-2
7
22
32
16
-13
-30
-3
30
47
42
34
22
17
19
17
17
9
21
26
36
55
53
39
18
9
-2
-2
-12
-2
7
17
4
-23
-17
16
81
117
117
86
44
12
17
27
36
38
38
56
97
126
122
87
51
30
5
-19
-32
-35
-30
-1
33
63
93
100
93
75
70
55
43
29
35
43
38
37
24
18
-1
-2
-2
2
6
6
-2
2
20
38
70
88
84
59
21
10
-6
-5
-2
-13
-29
-49
-55
-61
-45
-28
-18
-18
-16
-3
22
56
89
100
91
80
57
28
10
0
8
-13
-45
-71
-101
-95
-80
-68
-63
-51
-31
-19
-17
-24
-33
-25
-9
-14
-12
-21
-13
-14
-10
-16
-27
-26
-23
2
3
-1
-14
-8
-7
-2
5
2
1
12
15
17
-1
-15
-31
-25
-11
2
24
42
74
90
100
100
66
18
-20
-34
-48
-44
-40
-21
-14
6
36
76
105
107
88
44
13
-14
-28
-19
-13
-7
-12
-2
-6
-13
-17
-25
-33
-53
-59
-48
-38
-17
-6
-19
-31
-27
-22
-19
-2
17
46
68
81
94
90
77
65
46
45
50
40
20
1
-10
-6
0
-5
-17
-22
-13
9
26
51
73
89
76
68
40
23
17
38
55
70
59
37
6
-1
3
1
-20
-21
-19
-11
1
23
34
37
19
-10
-31
-19
9
46
45
34
-4
-43
-65
-48
-16
31
58
61
50
39
54
53
45
26
5
-3
-1
17
13
-2
-26
-38
-34
4
48
65
68
53
45
41
55
68
60
41
21
15
17
45
67
82
99
89
58
9
-10
-29
-21
-17
4
11
18
32
41
30
20
13
23
48
62
50
17
-8
-16
-3
2
-10
-43
-79
-94
-64
-41
-21
-21
-30
-38
-38
-33
-32
-19
-7
9
-7
-11
-27
-32
-31
-7
26
37
31
12
0
-2
11
15
22
19
13
13
29
50
43
13
-2
-6
1
2
10
26
47
65
61
39
19
-11
-33
-45
-34
-23
-21
-25
-25
-18
-23
-17
-22
-17
-21
-7
-16
-26
-35
-42
-47
-52
-68
-100
-108
-90
-52
-16
2
-6
-35
-51
-42
5
39
77
65
27
-3
1
3
-14
-47
-80
-94
-86
-70
-41
-22
14
27
30
25
20
2
-20
-29
-52
-68
-82
-72
-51
-36
-24
-34
-40
-41
-21
7
36
50
39
1
-33
-55
-75
-89
-105
-96
-68
-15
28
33
22
8
21
43
60
36
-15
-59
-51
-13
12
20
-7
-32
-37
-20
8
31
42
36
20
27
46
57
48
43
23
15
-6
-24
-34
-29
7
51
83
93
87
70
56
44
24
11
20
64
103
128
128
110
90
72
69
49
36
21
30
49
79
95
94
86
94
114
132
124
97
58
41
55
74
99
89
67
23
-9
-7
21
66
106
102
59
27
18
39
61
98
109
107
66
30
-8
-16
-4
18
27
19
14
22
39
50
42
28
26
46
51
60
54
35
27
32
39
27
8
-6
-11
-29
-35
-36
-21
-6
3
-3
-16
-45
-58
-65
-39
5
39
62
67
71
70
85
92
91
69
81
104
134
134
109
68
38
45
43
36
6
-14
-18
-5
5
2
-24
-47
-34
-19
5
37
62
93
103
111
106
100
89
57
12
-17
-27
-26
2
41
50
40
20
5
16
24
45
56
64
58
45
21
-5
-21
-30
-47
-64
-53
-19
34
60
59
32
19
8
18
20
24
47
63
99
112
103
91
88
78
67
66
49
33
25
21
31
20
16
-2
1
7
33
31
15
-5
-16
-12
9
37
48
54
41
16
-21
-35
-32
-24
-3
1
-18
-43
-54
-56
-51
-27
1
26
27
18
26
49
85
107
112
77
43
10
-5
2
12
11
-15
-24
-47
-41
-34
4
20
12
1
-10
-9
-10
-14
-25
-21
10
34
26
-1
-35
-61
-70
-67
-55
-55
-55
-42
-23
13
41
56
35
21
3
-6
-9
-4
-6
-21
-36
-42
-30
1
32
41
44
36
26
2
-23
-27
-29
-24
-3
6
24
44
42
33
30
29
21
-7
-42
-53
-59
-51
-38
-29
-11
0
19
28
28
42
32
8
-23
-27
-26
-7
24
56
77
83
88
72
78
71
69
46
5
-35
-60
-53
-10
27
45
53
58
63
49
28
12
7
17
20
-6
-40
-53
-31
-8
14
9
7
23
51
76
78
80
59
47
32
25
28
25
37
32
9
-5
-5
12
17
7
-11
-32
-37
-22
-16
-13
-28
-37
-32
1
40
44
17
-21
-47
-59
-50
-21
4
7
-28
-81
-132
-130
-98
-56
-26
-21
-35
-45
-29
-16
-13
-23
-26
-27
-41
-57
-62
-62
-65
-50
-50
-51
-61
-71
-64
-27
14
51
65
60
31
6
-9
16
20
30
35
52
81
99
97
62
23
-5
-7
-9
-22
-37
-57
-43
-15
9
8
10
30
41
56
55
37
19
11
39
59
71
55
33
26
45
66
79
83
82
60
24
-12
-27
-28
-8
23
36
36
31
16
4
18
57
100
99
56
-11
-75
-105
-93
-73
-75
-93
-119
-123
-104
-61
-45
-31
-26
-34
-33
-32
-14
-4
-10
-25
-39
-39
-7
35
45
15
-45
-103
-120
-91
-67
-69
-89
-101
-93
-62
-25
-6
-17
-28
-30
-13
-14
-18
-28
-39
-36
-19
-5
1
12
15
12
11
4
8
21
17
2
-11
2
43
80
84
72
44
23
-1
-4
-3
11
17
8
-10
-28
-16
9
49
71
52
16
-23
-35
-43
-26
-3
18
25
27
26
14
18
24
27
32
36
50
49
60
76
92
105
120
113
85
44
37
55
72
78
63
47
49
56
58
55
48
44
28
3
-7
8
40
85
105
101
90
87
83
84
74
54
36
52
73
79
62
37
39
56
86
97
85
78
71
73
67
44
34
-1
-27
-32
-10
14
29
29
13
10
14
16
17
22
18
15
11
-1
-33
-66
-63
-31
18
42
46
34
29
54
83
87
82
69
58
56
54
49
33
18
32
47
59
56
41
25
21
23
14
10
6
-1
9
20
19
-9
-37
-39
-30
-20
-15
-12
-4
6
3
-4
-27
-27
-24
-3
23
50
61
56
53
63
69
71
69
43
14
11
7
40
47
29
0
-45
-60
-48
12
76
140
155
133
84
27
-11
-22
-14
1
14
22
10
-5
-16
-3
13
43
61
61
46
34
36
36
38
44
54
66
80
87
72
58
40
32
24
22
20
15
21
41
42
24
-2
-9
-5
3
7
8
-1
17
13
3
-32
-66
-75
-59
-32
-17
-21
-31
-28
-21
-18
-6
-17
-30
-38
-36
-30
-19
-19
-34
-65
-71
-66
-54
-49
-43
-36
-18
-4
1
-30
-64
-76
-60
-33
-14
2
12
18
27
27
27
29
36
28
30
41
51
62
68
66
66
65
77
79
75
80
77
69
50
19
-19
-61
-83
-99
-102
-101
-91
-73
-93
-114
-154
-170
-166
-125
-96
-54
-20
7
37
63
118
168
204
192
141
82
45
43
52
79
121
158
160
155
147
153
177
185
185
181
174
168
161
157
161
167
161
162
187
192
192
171
139
132
130
106
74
60
69
91
107
129
132
123
118
105
120
123
125
111
80
63
66
84
93
106
95
80
67
42
11
0
-9
-6
-5
-5
20
35
46
60
62
52
16
-28
-71
-88
-76
-59
-42
-30
-18
-1
19
39
43
12
-19
-56
-80
-89
-84
-79
-73
-57
-43
-34
-17
-4
3
-3
-10
-29
-49
-50
-40
-18
5
15
20
22
14
25
12
14
27
37
30
6
-8
-26
-33
-22
-3
13
15
14
-1
0
-12
-24
-17
28
89
129
139
111
61
2
-33
-41
-47
-28
-23
-21
-21
-1
37
67
74
68
58
53
68
81
84
63
22
-29
-57
-48
-20
-6
-6
-9
-20
-28
-39
-43
-40
-1
27
39
33
32
53
64
57
22
-21
-41
-36
-8
5
12
3
0
16
29
31
-1
-27
-37
-43
-29
-14
-2
14
17
27
32
33
40
31
15
9
2
2
0
9
17
21
27
28
26
27
27
28
18
6
-16
-27
-31
0
7
5
-19
-24
-13
25
53
67
56
50
54
61
68
76
54
33
6
-11
-24
-30
-25
-38
-38
-35
-17
-7
1
10
4
6
7
20
40
65
73
44
9
-25
-43
-46
-39
-22
-21
-13
-10
-5
-21
-41
-58
-59
-42
-22
-18
-32
-25
-19
2
21
24
21
-1
-18
-27
-12
13
39
38
26
15
6
-5
-11
-8
-2
13
27
27
9
-17
-25
-20
-5
14
14
-1
-13
-23
-27
-16
10
32
37
23
-1
-31
-33
-24
-3
4
12
6
-12
-22
-17
-5
-1
-13
-29
-49
-48
-24
-16
-32
-53
-69
-68
-35
-15
-16
-34
-34
-24
3
29
27
13
-1
-3
17
37
45
43
22
6
1
5
-5
-22
-29
-53
-45
-31
-5
10
9
12
6
16
22
27
21
12
0
-9
-21
-32
-53
-64
-57
-34
-18
-9
-4
-10
-16
-5
0
-9
-11
-14
-2
-6
3
6
26
36
41
37
22
25
19
15
11
16
12
-1
3
-1
-14
-24
-27
-20
-1
8
1
-15
-32
-37
-48
-40
-15
0
8
-5
-3
-4
5
18
21
23
18
21
-2
-15
-29
-18
8
26
37
17
5
-7
-12
-18
-19
-31
-44
-64
-74
-78
-90
-91
-62
-49
-52
-80
-129
-159
-151
-135
-102
-68
-32
-1
1
0
-14
-33
-40
-26
-6
8
30
13
12
12
30
51
81
102
97
63
21
1
-13
-5
-8
-20
-44
-54
-17
16
62
91
104
102
103
88
60
21
-6
-23
-42
-60
-69
-78
-73
-68
-58
-47
-20
-16
-20
-38
-49
-61
-62
-35
-16
-20
-44
-66
-62
-33
17
47
39
6
-11
-12
7
12
5
-20
-44
-65
-85
-77
-51
-32
-33
-47
-55
-39
-11
25
32
41
50
66
78
90
98
95
63
49
45
68
72
72
57
63
87
104
102
87
86
78
77
81
77
62
58
57
66
56
48
37
52
76
110
118
108
97
93
113
135
136
102
80
96
143
174
164
116
50
16
7
24
43
64
87
98
99
94
102
114
136
152
134
106
78
52
43
70
101
121
115
106
89
67
47
32
30
40
57
62
50
35
17
1
0
20
45
58
62
38
19
27
62
97
103
95
71
43
17
8
-2
1
27
56
73
75
69
58
61
60
52
44
51
83
73
45
-4
-24
-15
14
41
38
35
41
57
81
87
79
47
20
10
13
8
14
7
8
19
47
71
64
50
19
-12
-29
-33
-29
-19
-1
-3
-15
-35
-46
-33
-13
11
28
30
23
9
-1
-4
20
36
43
36
22
3
-6
-6
-21
-52
-69
-60
-36
-8
-1
-10
-23
-22
1
13
16
14
15
3
-12
-37
-56
-58
-38
-19
-11
-3
7
21
24
21
14
-1
-5
-2
0
-3
1
0
-12
-20
-35
-40
-51
-51
-60
-66
-67
-97
-131
-148
-140
-119
-110
-121
-133
-153
-172
-165
-140
-103
-87
-99
-113
-107
-83
-75
-76
-73
-63
-60
-67
-80
-94
-84
-77
-79
-90
-95
-88
-80
-58
-42
-29
-47
-56
-61
-60
-57
-52
-59
-68
-64
-55
-48
-56
-79
-104
-97
-60
-15
4
-4
-22
-22
-12
8
6
-15
-28
0
43
97
128
112
65
32
4
-10
-17
-21
-17
-16
-24
-32
-49
-54
-38
-8
31
57
64
38
23
10
5
-13
-38
-59
-76
-72
-44
-14
4
21
15
-3
-10
-5
19
53
81
86
73
62
66
83
89
103
85
48
2
-27
-22
-4
20
23
19
18
44
81
103
94
47
1
-13
3
14
20
6
-1
-10
-3
13
22
34
60
65
54
29
23
21
38
48
48
40
48
59
69
68
55
25
-15
-29
-16
17
45
52
43
48
64
75
59
32
13
13
28
64
82
83
67
63
70
72
62
38
7
1
-2
-2
1
21
47
81
90
90
53
14
-1
9
32
32
8
-42
-63
-72
-56
-52
-57
-63
-68
-58
-32
-3
9
26
41
45
48
56
65
67
68
57
30
14
11
21
32
39
33
25
18
39
82
114
145
130
84
26
-12
-29
-31
-28
-23
-19
-12
9
20
12
0
-25
-57
-80
-92
-92
-69
-31
-5
-10
-42
-72
-89
-68
-34
1
3
-7
-9
-13
-9
-14
-42
-66
-72
-47
-35
-26
-28
-39
-42
-31
-5
11
18
19
12
9
15
20
25
32
50
73
77
79
67
50
36
30
24
15
20
22
27
34
65
75
55
27
5
13
41
75
95
94
72
40
20
14
11
-16
-35
-47
-45
-43
-32
-8
1
4
4
14
24
37
44
55
72
93
123
141
151
140
102
69
45
42
35
31
24
10
16
35
57
78
84
79
61
24
-13
-46
-87
-93
-78
-41
-8
6
1
4
32
54
65
49
28
5
-1
20
45
78
82
91
79
76
78
67
43
5
-35
-58
-48
-15
12
0
-14
-25
-25
-2
12
27
41
43
49
48
62
83
98
104
112
125
121
102
90
97
90
91
71
86
112
143
155
150
155
167
167
175
163
152
141
154
177
182
179
162
144
120
104
110
131
158
175
157
128
113
99
86
82
89
101
118
132
151
149
141
130
114
111
103
77
48
13
5
24
52
104
131
133
122
92
74
79
104
129
122
100
62
46
61
93
103
80
45
7
-4
10
38
43
34
19
-4
-30
-55
-49
-31
0
28
40
45
37
36
23
24
30
23
13
-1
2
0
-3
-18
-29
-25
-8
14
2
-23
-47
-45
-15
13
23
-1
-25
-34
-30
-23
-25
-47
-83
-103
-93
-77
-64
-65
-77
-98
-127
-136
-133
-108
-81
-71
-72
-93
-100
-98
-79
-46
-39
-42
-49
-49
-37
-19
8
19
0
-29
-48
-53
-39
-8
-5
-10
-35
-50
-56
-56
-47
-48
-54
-82
-100
-126
-125
-103
-98
-102
-112
-103
-85
-55
-39
-31
-49
-70
-97
-100
-85
-56
-57
-62
-45
-18
-1
-19
-44
-60
-69
-55
-50
-40
-29
-14
-12
-19
-35
-49
-51
-44
-26
-28
-41
-59
-74
-65
-36
-9
-4
-10
-17
-15
-22
-13
-18
-33
-53
-70
-62
-44
-11
17
27
35
35
35
24
6
-3
-25
-39
-48
-61
-54
-24
1
10
-3
8
40
72
91
78
44
24
1
6
12
37
48
53
50
56
58
55
64
70
69
66
69
68
59
43
25
-4
-1
15
21
24
21
23
33
47
53
46
28
16
19
24
15
16
-1
7
31
37
21
12
0
12
24
25
19
8
-9
-21
-51
-43
-17
17
43
57
75
83
85
84
79
79
86
76
43
12
5
31
60
98
99
96
83
78
63
45
41
38
36
23
12
-1
1
14
32
52
51
43
26
24
37
44
38
35
52
66
88
103
98
80
62
54
54
61
77
68
49
31
26
23
17
18
20
19
39
37
42
41
33
37
29
35
41
41
44
39
35
36
39
37
26
-1
-20
-48
-59
-43
-25
-15
-16
-14
-14
-9
12
30
35
22
8
-11
-32
-53
-70
-69
-46
-30
-30
-17
-5
10
12
11
4
-3
-16
-23
-25
-29
-27
-20
-20
-4
6
4
-12
-36
-37
-34
-30
-40
-55
-73
-42
-16
10
22
23
33
25
37
34
24
13
-7
-26
-59
-70
-71
-54
-24
-17
-26
-56
-80
-102
-113
-130
-144
-176
-187
-185
-146
-121
-107
-115
-101
-80
-43
-30
-43
-54
-58
-63
-67
-81
-93
-96
-74
-27
-4
11
7
11
7
-6
-45
-87
-101
-88
-36
2
16
16
-2
-15
-20
-3
25
47
39
15
-8
-10
3
20
33
29
3
-4
0
17
51
76
68
33
-17
-48
-51
-26
10
28
28
9
18
8
26
43
59
44
10
-11
-16
5
42
75
80
78
62
35
8
-7
-15
-7
10
36
49
44
44
51
56
70
63
50
60
69
85
84
89
82
70
68
84
114
129
149
136
121
106
109
108
102
87
64
49
54
67
84
106
122
131
116
91
81
65
69
73
77
81
71
74
74
81
96
92
80
60
49
42
50
51
39
11
2
-1
20
25
27
25
42
65
60
24
-19
-43
-38
-23
8
15
-5
-25
-19
-11
-8
-15
-38
-56
-49
-23
2
-12
-34
-63
-60
-57
-49
-79
-107
-105
-86
-60
-51
-40
-38
-26
-10
22
24
18
-3
-33
-44
-38
-24
-25
-18
-15
-6
11
23
27
7
-13
-31
-35
-33
-33
-42
-61
-58
-37
-15
-20
-35
-67
-80
-55
-28
-14
-13
-18
-10
2
19
24
18
20
27
31
21
15
18
32
57
77
65
27
-18
-46
-58
-57
-44
-35
-9
18
41
35
8
-39
-87
-90
-66
-64
-89
-135
-158
-148
-128
-110
-106
-112
-112
-120
-136
-131
-97
-70
-70
-86
-97
-77
-44
-20
-25
-36
-38
-19
6
48
91
106
89
53
9
-9
16
52
65
45
17
3
7
25
36
44
51
49
50
42
52
71
101
117
110
79
37
26
40
57
66
57
50
32
26
25
24
43
63
66
48
39
33
50
61
72
69
60
77
90
86
72
43
25
6
9
13
9
-6
-20
-14
11
56
79
79
61
45
37
40
39
28
5
-8
3
12
41
61
71
63
56
48
27
7
-8
-13
-8
-8
0
-4
-3
-1
16
37
61
67
48
21
2
-5
-4
0
7
22
53
80
82
60
40
16
11
17
24
37
43
63
61
46
19
0
11
35
58
52
10
-37
-62
-56
-20
27
43
32
29
59
103
130
136
107
60
25
9
8
8
-10
-38
-45
-11
66
133
187
194
158
108
72
69
87
114
118
103
62
31
9
15
32
68
99
105
114
117
114
101
73
33
3
6
35
62
78
81
81
82
85
78
77
80
101
112
116
109
67
50
