# Supplementary material for: Electroencephalography (EEG) based epilepsy diagnosis via multiple feature space fusion using shared hidden space-driven multi-view learning
Source: PeerJ Comput Sci. 2024 Mar 7;10:e1874. doi: 10.7717/peerj-cs.1874 (PMC10936759; doi:10.7717/peerj-cs.1874)
Supplement: Supplemental Information 2 [file peerj-cs-10-1874-s002.zip › A/Z019.txt]

0
2
-1
14
36
60
80
84
86
78
77
79
78
71
63
42
10
-16
-25
-30
-46
-54
-66
-75
-74
-69
-60
-60
-57
-57
-57
-53
-43
-37
-38
-34
-40
-41
-44
-48
-56
-71
-74
-82
-91
-97
-86
-76
-61
-43
-34
-20
-7
8
6
2
-5
-16
-24
-23
-9
-5
3
11
18
15
10
14
15
16
13
13
11
24
37
40
40
44
44
40
29
19
5
13
31
53
49
41
27
19
22
32
43
42
45
38
34
35
39
41
38
42
43
44
41
41
43
44
53
53
48
38
33
24
30
41
44
40
33
33
37
51
71
90
99
99
102
108
98
93
87
80
72
68
69
62
53
44
34
24
18
17
2
-10
-15
-17
-9
-1
4
4
9
18
21
8
7
-5
-15
-23
-29
-29
-33
-25
-22
-17
-7
2
3
-6
-7
-10
-3
2
13
16
22
29
35
27
16
15
8
23
35
39
25
11
5
9
14
17
8
-6
-21
-31
-36
-34
-34
-46
-62
-72
-74
-76
-62
-48
-28
-25
-22
-11
-12
-16
-22
-29
-33
-30
-32
-32
-28
-13
7
17
31
27
23
20
20
20
21
26
20
17
16
25
33
37
45
48
47
38
40
36
36
41
43
49
57
73
74
74
73
72
70
71
79
76
70
63
51
38
27
31
24
17
14
10
7
8
13
18
28
40
48
45
40
19
-3
-10
-2
15
20
26
20
10
6
16
28
31
27
13
5
5
3
-5
-23
-32
-42
-42
-46
-45
-49
-48
-38
-39
-44
-54
-49
-42
-27
-13
-6
-10
-8
-5
-1
9
20
21
10
-7
-7
-14
-4
8
21
17
7
3
2
12
25
34
37
46
47
38
20
1
-17
-29
-27
-18
-5
2
7
6
1
8
10
11
13
22
23
18
15
3
-5
-11
-11
-12
-11
0
0
-1
-5
9
10
19
26
17
7
0
9
14
27
45
51
46
29
21
5
-1
-6
-10
-9
1
19
26
39
47
51
42
34
27
14
9
8
2
-1
7
17
19
8
-4
-17
-31
-25
-25
-15
-5
10
13
-1
0
0
11
24
43
51
39
29
14
9
9
17
27
36
49
45
35
28
35
42
47
41
30
7
-10
-20
-31
-36
-41
-46
-57
-59
-51
-55
-51
-44
-36
-29
-22
-8
-3
3
3
2
-7
-11
-10
-13
-14
-17
-21
-25
-22
-19
-14
-2
15
24
27
31
29
28
28
31
28
23
23
18
2
-12
-13
-5
-3
-1
-13
-28
-34
-28
-23
-16
-7
-13
-22
-26
-19
-20
-15
-8
0
-5
-8
-10
-12
-5
1
5
-2
-20
-20
-24
-23
-22
-22
-18
-9
2
2
0
1
2
-4
0
6
8
18
22
28
30
36
30
13
2
1
11
20
26
21
9
0
7
17
27
36
37
34
28
28
33
36
52
59
59
52
48
36
32
31
32
32
29
28
13
-4
-17
-19
-24
-27
-31
-44
-49
-44
-34
-31
-27
-22
-18
-10
-2
3
2
-5
-14
-22
-23
-16
-12
-23
-32
-42
-52
-47
-38
-18
-10
5
0
-7
-10
-8
-9
-12
-3
5
11
19
24
27
32
44
49
52
52
66
73
69
58
35
14
-4
-6
-3
14
26
28
17
7
12
15
18
20
23
22
21
27
18
14
7
9
6
8
16
13
15
9
-2
-16
-23
-25
-24
-18
-1
15
19
22
19
17
23
33
48
58
67
62
52
48
53
55
43
35
19
9
10
13
14
10
10
10
8
3
12
16
26
44
53
53
49
45
33
31
32
34
34
30
30
28
37
48
55
51
41
28
1
-14
-23
-25
-17
-6
1
0
-3
-8
-3
-1
5
11
15
14
14
6
0
2
2
10
20
39
50
40
32
19
13
22
32
30
15
-2
-17
-28
-40
-44
-54
-60
-58
-56
-52
-46
-30
-16
3
8
6
-9
-18
-14
-11
-4
9
17
12
9
11
10
21
24
22
6
-1
-3
2
13
27
39
39
37
30
30
44
65
83
83
86
80
71
65
67
71
67
68
54
36
22
16
14
4
3
6
15
23
24
13
5
5
1
-12
-27
-31
-32
-30
-21
-15
-9
-3
12
20
28
35
31
19
6
1
-10
-5
1
16
29
30
28
21
21
26
32
23
14
7
-2
-5
0
3
3
10
10
4
1
0
-1
-6
-2
-11
-20
-26
-17
-9
-17
-22
-35
-28
-9
8
11
-1
1
11
25
33
32
16
2
1
3
13
19
29
17
10
-2
-11
-21
-27
-28
-39
-47
-54
-61
-69
-72
-56
-45
-24
0
15
14
6
6
7
16
30
36
25
14
3
-1
-4
-10
-16
-26
-29
-34
-41
-42
-31
-20
-3
20
38
49
52
54
53
51
54
42
30
13
12
6
-1
-1
1
2
4
18
27
35
39
38
34
33
40
39
42
43
41
35
27
30
21
26
29
23
12
2
-1
-3
3
16
35
37
33
23
6
-6
-11
-14
-28
-38
-39
-40
-22
-10
-12
-33
-37
-33
-20
-11
0
-3
-14
-16
-17
-13
-7
-4
-6
-5
5
12
10
9
19
24
33
40
41
31
18
14
1
-1
-5
-18
-27
-29
-21
-24
-21
-20
-21
-30
-44
-50
-59
-57
-46
-35
-32
-31
-31
-30
-20
-1
16
18
14
2
-6
-2
2
4
-8
-6
-2
10
26
33
34
19
10
1
-2
0
8
14
18
36
49
60
58
48
35
16
6
1
-7
-17
-14
-6
12
36
42
27
7
-8
-13
-1
17
37
45
43
41
35
42
54
55
48
31
24
10
9
14
22
28
34
38
30
19
6
2
-3
6
8
7
5
3
6
8
20
26
29
38
46
44
35
28
19
14
5
1
0
-4
-8
-20
-32
-42
-39
-40
-47
-56
-67
-72
-59
-28
2
23
35
35
22
7
8
-1
2
7
17
16
11
-1
-23
-39
-45
-33
-25
-21
-17
-27
-17
-2
19
25
18
13
4
2
-5
-6
-18
-12
-15
-15
-17
-17
-19
-24
-15
-12
-11
-15
-7
5
25
49
56
53
39
23
9
0
4
-3
-11
-28
-28
-22
-3
16
25
18
14
14
18
26
39
42
36
22
8
-10
-21
-21
-12
-3
2
4
-4
-11
-9
-5
1
17
30
27
22
17
12
4
-1
-6
-15
-19
-18
-9
-11
-7
-12
-15
-19
-16
-12
-17
-3
12
22
26
22
14
2
9
15
21
14
9
-4
-11
-12
-15
-26
-29
-30
-36
-39
-40
-51
-57
-58
-44
-34
-26
-20
-19
-28
-39
-44
-56
-61
-63
-66
-67
-55
-40
-35
-37
-46
-54
-68
-76
-78
-76
-60
-37
-20
-16
-18
-25
-36
-39
-37
-33
-34
-15
2
21
29
37
37
27
23
18
15
19
25
30
27
35
38
42
42
49
51
53
54
46
35
31
39
46
60
67
60
44
25
21
17
18
26
26
23
18
12
9
15
34
53
62
64
57
38
24
26
40
51
60
57
48
38
31
24
7
1
-5
-9
-6
7
27
50
75
83
74
55
44
36
34
36
31
27
22
25
23
28
46
56
49
26
13
7
18
43
55
49
33
16
3
2
7
16
26
33
43
35
30
28
32
32
34
37
27
22
19
19
12
10
12
17
23
20
10
-11
-18
-21
-13
1
16
22
11
5
-9
-24
-34
-30
-20
-13
1
2
-4
-11
-1
8
22
38
41
37
25
25
28
49
75
88
76
44
23
-4
-15
-23
-41
-57
-72
-70
-70
-60
-44
-24
-5
11
21
19
27
38
51
61
65
55
28
1
-9
-9
-10
-15
-23
-38
-46
-42
-30
-11
11
21
25
18
15
5
-8
-11
-12
-3
12
39
65
84
92
81
67
54
57
53
52
60
60
59
57
58
46
39
33
36
38
34
25
5
-13
-17
-13
-10
-3
3
-8
-19
-25
-19
-19
-13
-9
-12
-13
-6
-1
5
14
13
1
-12
-30
-44
-51
-42
-24
-5
2
3
8
2
9
15
19
25
27
18
3
1
0
4
6
23
31
33
29
17
7
2
4
-1
-6
-4
2
2
-1
4
-1
2
4
5
7
8
10
-5
-10
-7
-3
-6
-8
-10
-19
-26
-34
-36
-46
-52
-54
-58
-42
-16
14
24
31
39
50
57
57
46
28
24
14
6
2
-4
-1
5
10
3
-1
-3
6
18
23
30
28
29
26
23
12
8
11
15
17
23
35
35
27
17
8
8
8
30
39
46
51
49
42
38
36
30
26
17
12
6
16
27
28
26
21
16
8
2
-4
-9
-2
8
6
-7
-13
-22
-25
-22
-13
-1
-1
1
-6
-19
-27
-25
-20
-13
2
9
11
10
18
20
28
33
27
7
-24
-37
-48
-48
-50
-53
-62
-69
-66
-64
-61
-52
-36
-14
13
34
27
21
16
18
22
21
23
14
7
7
4
3
15
26
36
51
62
61
48
32
16
4
-1
5
6
0
-4
-20
-34
-41
-40
-33
-27
-16
-12
-3
2
17
32
45
56
58
54
52
61
59
55
45
33
18
22
39
38
32
22
12
13
15
25
24
29
38
49
53
57
66
68
73
72
64
46
25
8
-7
-13
-14
-6
-10
-4
-6
-7
0
15
32
47
71
78
68
47
29
20
14
17
15
12
11
13
10
2
2
0
-7
-6
0
4
7
16
21
28
37
50
55
53
45
31
17
9
6
-10
-18
-19
-20
-21
-27
-25
-37
-33
-22
-5
2
9
14
8
-2
-12
-19
-26
-14
-3
0
-3
-6
-3
-1
2
0
4
10
18
19
13
16
16
6
-9
-27
-41
-47
-35
-24
-23
-26
-28
-36
-43
-36
-36
-40
-47
-48
-48
-40
-31
-34
-40
-40
-27
-18
-4
0
6
8
11
10
-1
-13
-18
-19
-28
-34
-28
-22
-8
4
15
9
5
4
-1
-1
-5
-5
-12
-17
-14
-13
-1
15
25
19
18
7
5
3
12
21
18
18
15
8
13
21
24
20
25
25
21
9
-5
-14
-15
-5
0
-1
-10
-19
-31
-36
-32
-30
-31
-33
-25
-21
-10
2
11
14
14
27
36
49
54
53
48
43
35
24
10
-8
-30
-58
-68
-67
-61
-52
-47
-44
-47
-42
-34
-27
-16
-7
-5
-6
1
2
4
1
-7
-16
-28
-28
-32
-35
-39
-31
-16
8
46
75
87
84
77
68
67
71
69
59
43
37
18
11
5
6
5
5
8
1
8
17
22
25
37
56
69
75
73
62
52
50
47
40
34
36
37
26
23
15
11
15
28
36
33
25
12
-1
-7
-7
-5
-14
-17
-18
-15
-7
10
13
4
-1
-9
-10
-2
13
17
13
22
35
53
66
80
81
85
92
95
97
97
95
80
65
56
48
42
36
35
28
22
22
23
20
13
14
4
2
7
16
17
17
13
7
10
17
18
12
16
23
30
38
33
27
16
22
23
16
8
8
16
18
22
21
22
22
28
25
25
26
17
1
-13
-20
-22
-22
-11
-1
3
8
17
16
18
22
26
21
18
20
21
26
25
22
20
12
7
-11
-16
-15
-5
5
21
36
36
34
30
35
40
53
59
57
54
55
67
69
72
58
46
43
54
62
58
54
39
23
13
8
14
15
23
23
21
11
13
20
36
53
57
55
55
65
71
82
86
82
67
49
41
24
21
24
29
26
24
27
22
20
18
11
-1
-12
-14
-23
-21
-15
-11
-8
-4
2
6
5
2
-6
-13
-8
-5
-11
-13
-19
-21
-33
-36
-44
-54
-64
-77
-90
-99
-94
-84
-69
-51
-38
-40
-44
-38
-32
-36
-45
-49
-56
-48
-33
-17
-4
2
3
-7
-11
-10
-6
-1
8
13
15
16
21
28
32
34
36
32
35
43
43
18
-5
-29
-45
-42
-27
-4
6
15
21
32
41
50
46
28
15
-3
-21
-28
-19
-1
8
18
13
1
-11
-18
-21
-12
9
16
16
15
24
28
31
32
21
3
-16
-15
-15
-5
1
5
6
0
12
12
28
41
49
47
37
36
30
36
43
39
34
32
39
38
38
39
46
51
55
47
32
21
20
22
14
17
25
32
44
47
43
26
15
3
-12
-22
-23
-22
-26
-21
-22
-25
-27
-25
-19
-12
11
33
56
71
79
75
67
56
40
23
16
19
7
1
5
11
23
34
48
51
52
46
38
27
24
31
33
47
59
60
42
22
11
1
-2
-2
-5
-7
6
14
12
11
9
7
0
-3
-14
-27
-41
-42
-47
-49
-47
-42
-32
-18
-2
6
8
17
21
28
38
45
39
23
3
-16
-36
-43
-30
24
24
2
-13
-38
-39
-36
-34
-38
-36
-29
-27
-19
-5
12
23
23
19
10
14
19
20
16
23
27
22
11
-3
-10
-22
-26
-29
-31
-40
-46
-50
-51
-36
-29
-27
-21
-16
-13
-14
-2
7
14
15
18
18
17
18
8
-4
-13
-17
-19
-14
-3
0
-8
-29
-36
-41
-28
-15
-8
-9
-8
-9
-14
-18
-15
-14
-22
-25
-34
-49
-59
-58
-54
-47
-41
-36
-40
-43
-48
-49
-50
-34
-24
-19
-22
-23
-16
-13
-5
-8
-16
-24
-14
-5
-9
-19
-35
-44
-44
-29
-19
-14
-3
7
15
21
19
7
2
12
32
46
46
40
17
-1
-9
-12
-20
-31
-35
-39
-34
-24
-16
-7
-2
4
3
-7
-13
-26
-24
-3
32
46
52
51
53
55
58
56
51
40
36
26
15
5
-14
-29
-40
-41
-41
-50
-49
-42
-32
-15
-4
8
22
45
65
74
75
77
77
74
68
52
29
14
10
10
15
14
11
2
1
12
21
27
25
20
14
21
34
33
35
26
14
-5
-13
-13
-8
6
17
28
18
5
-4
-11
-9
-11
-14
-23
-20
-22
-31
-35
-29
-23
-20
-13
-8
2
8
9
3
-5
-1
2
16
21
23
9
-3
1
6
12
12
11
1
0
1
6
2
5
21
23
28
26
18
4
-7
-11
-15
-9
-3
-4
-6
7
31
45
52
56
52
40
38
46
60
76
88
90
81
67
51
37
35
38
38
28
22
12
3
-1
5
3
-5
-3
-8
-5
-1
5
8
7
11
9
0
-8
-1
8
24
40
41
39
32
36
34
35
29
19
8
4
10
4
12
19
17
11
2
-1
-4
6
26
42
43
44
50
48
53
55
58
45
29
3
-17
-19
-11
2
6
11
13
15
16
23
29
30
32
29
28
24
29
31
27
31
20
6
-8
-2
-4
-6
-8
0
5
11
19
20
32
53
67
65
47
31
4
-4
-4
0
3
10
25
33
33
25
8
-9
-13
0
26
51
65
64
50
42
39
29
20
18
13
3
8
10
21
30
36
37
29
36
48
63
78
97
109
107
108
95
79
60
47
33
18
9
-8
-24
-35
-33
-35
-30
-27
-26
-24
-10
8
12
18
25
26
21
16
22
24
33
32
27
17
9
7
6
7
8
9
9
16
30
36
42
41
35
18
2
-6
-21
-31
-38
-43
-54
-50
-53
-57
-62
-60
-55
-46
-30
-18
-15
-14
-19
-31
-40
-37
-34
-32
-26
-13
-8
-4
6
8
10
9
17
17
14
15
13
16
17
25
16
11
12
17
23
22
21
9
4
3
-3
-15
-22
-21
-23
-15
-7
3
7
4
2
-4
-6
1
0
-17
-16
-8
2
7
7
5
-1
-2
-9
-12
-18
-19
-23
-29
-23
-14
5
19
29
26
19
24
32
44
47
46
20
0
-13
-26
-40
-50
-49
-44
-32
-18
-6
-6
-4
-4
-13
-13
-9
-5
-4
-11
-9
-11
-7
-7
-18
-31
-34
-26
-16
-9
-2
2
0
11
22
26
23
17
8
-2
-6
-20
-33
-40
-40
-35
-28
-16
-17
-18
-19
-11
3
5
7
1
-3
5
26
38
46
49
41
27
23
31
40
50
59
60
51
39
34
27
24
21
16
7
-1
-10
-34
-51
-62
-55
-36
-19
-4
-8
-10
-15
-21
-32
-26
-13
-1
12
18
19
16
24
26
20
9
-1
-3
-6
0
-6
-10
-14
-2
12
23
31
28
22
25
32
33
31
41
41
31
9
-10
-17
-8
6
19
23
23
35
49
72
93
108
106
93
88
76
80
89
90
74
47
24
4
0
9
11
8
6
10
9
19
24
22
16
11
12
6
8
21
34
36
45
44
37
29
27
33
45
65
70
65
57
56
57
55
54
44
34
25
24
19
14
11
0
-10
-24
-28
-19
2
28
45
50
50
57
49
43
32
16
-4
-20
-26
-37
-37
-31
-28
-39
-48
-61
-78
-85
-79
-64
-51
-33
-21
-19
-16
-12
-2
-7
-3
2
0
2
9
9
3
7
2
-3
-9
-12
-13
-19
-6
8
22
27
30
18
6
4
2
-8
-9
-8
-1
6
10
9
3
4
15
15
21
29
29
19
3
-4
-9
4
21
37
33
17
-1
-14
-20
-11
-11
-17
-14
-12
-12
-14
-16
-10
-10
-7
-9
-24
-31
-31
-16
-10
8
14
13
8
1
-11
-23
-28
-35
-37
-36
-32
-33
-39
-31
-18
5
21
30
23
10
7
1
3
-4
-5
-11
-11
-7
-15
-24
-33
-27
-24
-15
-8
-10
-12
-18
-14
-14
-16
-18
-23
-36
-39
-35
-33
-28
-16
-7
-8
-8
-21
-41
-59
-63
-61
-58
-50
-47
-53
-48
-41
-40
-51
-56
-56
-48
-38
-31
-35
-49
-52
-59
-60
-61
-51
-43
-38
-31
-28
-29
-27
-9
6
24
37
27
6
-13
-19
-27
-22
-18
-11
-7
-5
-3
-14
-13
-11
-9
-13
-21
-20
-23
-17
-14
-8
-11
-9
-9
-15
-9
5
19
18
17
13
1
-13
-18
-16
-13
3
15
23
31
39
42
39
48
43
32
19
12
11
14
20
27
26
23
17
6
1
13
20
22
19
22
18
19
22
19
17
15
26
33
46
51
45
34
21
24
19
21
19
16
11
10
15
14
19
22
26
24
29
35
30
29
28
25
17
15
11
12
17
40
65
68
64
55
50
48
47
40
22
17
-2
-19
-29
-24
-9
3
17
21
16
6
3
1
6
17
28
23
16
13
9
11
16
26
19
14
6
2
17
30
37
33
32
37
39
46
50
56
56
53
49
35
30
33
40
39
41
45
45
51
58
61
55
61
62
58
51
46
38
19
16
8
8
12
18
25
21
22
20
15
14
21
28
33
40
39
29
16
7
-3
4
25
33
30
11
0
-11
-7
-1
-1
-6
-17
-11
-9
-1
8
11
3
-9
-20
-36
-38
-29
-11
7
22
35
30
24
14
4
-2
4
10
14
17
24
26
15
14
11
14
16
28
38
34
34
19
2
-4
-1
1
-5
-13
-25
-29
-32
-34
-44
-58
-68
-78
-79
-73
-56
-45
-35
-24
-13
-6
-5
6
6
12
16
12
3
-5
-5
-10
-11
-11
-13
-11
-7
-1
-6
-1
13
23
29
38
45
53
66
72
66
37
12
-9
-24
-29
-24
-19
-19
-14
-20
-24
-20
-16
-8
-8
0
4
2
0
0
5
4
5
2
0
7
24
41
56
67
68
60
48
43
38
45
54
57
44
29
21
7
7
16
22
19
15
22
24
32
36
42
43
48
52
46
42
40
35
22
13
6
5
6
13
21
21
35
39
41
30
17
3
-10
-7
-4
-6
0
20
42
58
72
64
48
35
34
32
28
26
27
33
34
39
34
31
33
25
8
-10
-17
-28
-31
-23
-16
-12
-17
-7
-13
1
14
25
26
19
18
9
12
19
24
21
17
13
7
8
22
34
38
42
42
42
40
44
45
39
40
37
37
39
47
48
41
47
49
48
43
38
24
7
2
1
8
8
9
-1
0
2
4
4
2
-2
-8
-6
12
30
44
48
53
47
50
51
48
31
12
6
3
16
27
32
28
29
35
28
27
27
28
26
39
57
63
67
69
66
56
45
27
7
-11
-22
-22
-23
-6
9
11
7
6
0
-5
1
-11
-32
-47
-49
-47
-41
-31
-23
-17
-21
-16
-17
-8
-4
-2
5
19
40
50
56
58
54
37
18
3
-20
-31
-41
-48
-57
-64
-57
-60
-50
-38
-31
-32
-26
-16
-14
-14
-17
-18
-21
-17
-12
-8
-4
1
10
7
9
2
1
0
10
21
24
32
28
22
13
3
-9
-27
-31
-33
-29
-25
-22
-24
-25
-11
-2
6
5
9
8
-2
2
4
8
14
17
6
-6
-11
-18
-26
-30
-22
-13
1
15
19
14
14
26
34
44
49
52
45
44
43
34
35
36
37
28
25
17
4
-4
-9
3
14
40
53
55
42
32
19
8
8
4
4
8
17
15
20
26
24
21
24
42
56
64
71
60
48
37
36
30
29
24
13
1
-14
-16
-24
-30
-44
-54
-64
-58
-35
-20
-7
8
10
-1
-22
-32
-40
-28
-17
-14
-21
-35
-38
-36
-28
-21
-16
-28
-30
-43
-61
-70
-67
-60
-59
-45
-36
-21
-9
5
19
24
35
32
30
27
22
11
-3
-16
-24
-32
-39
-40
-43
-42
-38
-32
-29
-28
-31
-53
-62
-71
-61
-56
-42
-17
-1
19
35
40
38
29
23
11
8
4
0
0
4
10
7
5
-3
-9
-22
-10
-1
3
6
17
26
34
38
32
23
21
-16
