# Supplementary material for: Electroencephalography (EEG) based epilepsy diagnosis via multiple feature space fusion using shared hidden space-driven multi-view learning
Source: PeerJ Comput Sci. 2024 Mar 7;10:e1874. doi: 10.7717/peerj-cs.1874 (PMC10936759; doi:10.7717/peerj-cs.1874)
Supplement: Supplemental Information 2 [file peerj-cs-10-1874-s002.zip › A/Z020.txt]

-20
-3
2
16
29
36
34
29
38
26
6
-1
-4
13
24
38
27
21
15
12
5
7
3
-7
-15
-18
-13
-19
-14
-17
-15
-4
-5
-11
-4
10
23
20
5
-6
-13
-14
-8
-13
-15
-11
4
13
23
21
20
7
3
-4
-12
-22
-25
-19
-26
-25
-29
-39
-34
-21
-4
3
-9
-20
-42
-64
-72
-70
-46
-7
23
23
3
-19
-28
-23
-7
7
20
40
54
55
45
32
28
24
39
53
58
48
30
-3
-29
-37
-37
-26
-23
-10
-11
-19
-30
-27
-21
-18
4
7
-1
-17
-27
-49
-45
-30
-24
-22
-14
-6
0
4
-2
-3
-20
-37
-44
-50
-37
-15
4
5
7
10
9
11
24
38
50
54
41
38
21
10
5
-4
7
16
21
28
27
18
6
8
-2
-7
-16
-15
-18
-23
-28
-22
-13
-2
-2
24
26
28
27
5
-13
-20
-21
-17
-6
1
-9
-21
-37
-29
-28
-15
-1
20
19
-2
-17
-36
-29
-20
-12
-13
1
14
4
0
-12
-12
-8
5
17
24
27
27
16
-9
-26
-38
-32
-6
29
55
59
58
43
27
19
11
11
7
21
22
16
5
-5
-12
-16
-1
3
4
-12
-16
-21
-19
-14
-22
-23
-15
5
21
26
25
15
-3
-18
-15
-14
-2
6
-3
-5
-8
-15
-28
-36
-34
-17
-1
12
2
-6
-9
2
10
8
3
-8
-13
-23
-33
-30
-29
-18
-28
-29
-37
-31
-32
-30
-17
-9
5
17
35
7
-14
-33
-40
-28
-13
-5
3
8
21
28
28
17
12
1
-4
-4
-17
-39
-40
-20
-11
-12
-4
-1
9
12
10
7
8
17
29
31
20
-1
-30
-39
-32
-22
-24
-15
-8
8
12
12
24
27
42
26
9
3
8
14
5
8
17
25
18
15
7
15
36
33
33
31
30
3
-22
-27
-23
-11
2
-4
-12
-24
-11
2
10
11
8
2
1
5
-3
-12
-21
-19
-24
-32
-32
-22
-9
4
11
5
8
-3
-7
-16
-9
-1
0
-13
-10
-13
-14
1
0
-7
-16
-20
-12
-1
2
-16
-36
-43
-24
-12
-11
4
4
13
4
7
-3
-3
-10
-24
-21
-16
-2
4
14
23
28
14
12
22
28
21
20
11
21
21
26
17
13
10
10
3
-7
-25
-38
-35
-12
1
2
-4
-15
-18
0
29
43
32
5
-35
-62
-74
-56
-40
-24
1
2
-5
-23
-33
-29
-24
-8
-15
-21
-50
-56
-60
-50
-26
-18
-8
-2
10
8
19
24
23
20
11
21
17
20
22
22
9
12
1
-14
-22
-26
-26
-20
-6
3
2
1
1
1
-9
-7
2
11
14
12
5
1
9
4
-18
-28
-28
-26
-21
-1
18
22
25
13
15
12
22
20
14
8
21
29
38
42
27
14
5
6
0
13
18
22
10
2
2
7
18
21
18
6
-2
5
3
1
9
16
17
8
-13
-30
-35
-28
-19
-14
-13
-20
-36
-32
-22
-11
0
20
25
9
-1
7
12
14
30
30
31
10
-9
-29
-36
-20
-3
12
17
26
15
10
12
9
-8
-16
-16
-3
3
14
19
15
0
2
-3
3
0
-19
-35
-36
-34
-40
-38
-15
20
48
65
57
41
24
20
17
10
11
7
14
15
27
24
2
-11
-37
-45
-32
2
28
43
55
44
32
21
24
25
17
14
4
-2
-5
-4
4
5
11
-11
-34
-56
-62
-67
-67
-63
-62
-58
-48
-35
-43
-38
-32
-26
-28
-27
-27
-41
-40
-37
-29
-48
-52
-65
-61
-49
-34
-17
-10
-6
-13
-29
-29
-25
-17
-32
-47
-63
-71
-59
-37
-18
-14
-12
-32
-53
-61
-42
-12
15
39
34
20
8
3
2
4
12
21
26
25
16
-17
-34
-29
-11
-11
-10
-22
-32
-32
-27
-22
-17
-12
-17
-23
-29
-30
-22
-22
-3
12
10
3
-12
-17
-28
-14
-18
-29
-44
-50
-55
-52
-29
-14
0
-4
-11
-23
-40
-39
-28
-15
-14
-12
-22
-28
-10
2
16
19
6
-7
-32
-24
-8
17
27
21
-7
-27
-30
-28
-12
15
37
45
42
38
22
4
-5
5
22
41
51
53
39
25
16
14
20
45
46
22
-4
-30
-33
-17
0
23
35
43
27
2
-17
-12
6
19
32
18
-3
-22
-31
-28
-23
-12
-6
-2
12
19
4
-7
-3
9
18
22
15
-4
-5
-8
0
5
5
3
-8
-7
-1
7
1
-2
-7
-5
12
32
60
61
66
64
58
46
38
33
42
53
57
49
45
35
28
8
8
1
-6
-8
-15
-5
2
21
39
42
38
28
17
7
11
7
2
-4
5
16
20
23
13
-3
3
11
19
17
2
-7
-27
-26
-18
-9
12
23
23
17
11
13
24
43
58
57
32
18
9
6
23
28
40
29
32
27
21
27
24
20
5
-3
-6
-7
-6
2
12
10
20
15
5
0
-4
-1
0
-4
-20
-39
-28
-20
-12
-8
-2
-1
-4
-9
-3
-8
-5
-14
-14
-10
1
12
6
-1
3
10
13
10
11
0
-4
-12
-17
-23
-21
-22
-16
-5
0
-3
0
14
36
40
38
25
24
13
21
15
14
16
14
7
-10
-8
5
15
14
18
20
32
44
40
37
42
46
36
11
5
-3
-3
-12
-17
-18
-6
8
16
6
-5
-8
-18
-7
2
9
9
15
16
7
3
0
0
-20
-35
-24
-16
8
15
7
-5
-11
0
12
27
35
33
19
23
8
4
-7
-1
-7
-18
-22
-25
-11
-13
-1
-4
2
15
16
8
-14
-15
-15
-12
-3
2
7
7
2
-18
-29
-26
-21
-23
-29
-29
-40
-36
-37
-28
-29
-19
-7
2
14
22
10
-18
-20
-18
-13
-17
-27
-36
-47
-32
-35
-34
-40
-34
-28
-35
-28
-30
-33
-36
-28
-21
-8
0
-5
-6
-18
-10
-4
2
17
21
22
29
31
20
6
-2
-3
-6
0
12
23
32
43
44
30
27
31
31
37
25
17
2
-12
-14
-27
-30
-20
-7
1
8
11
-4
-13
-29
-34
-28
-14
-2
5
-5
7
18
34
46
41
28
10
-1
-13
-22
-28
-32
-22
-13
-9
-18
-23
-5
0
4
-9
-9
-22
-31
-35
-34
-21
-20
-10
-12
-7
-4
-2
-1
2
18
23
30
39
38
37
33
40
37
44
36
28
20
19
25
22
14
12
-3
-10
-3
10
11
2
-2
3
4
3
-12
-18
-20
3
23
26
32
24
22
16
10
8
4
10
-6
-13
-16
-9
-29
-45
-56
-57
-61
-55
-44
-36
-28
-28
-45
-45
-44
-21
-20
-24
-22
-25
-30
-32
-29
-37
-42
-40
-43
-47
-45
-31
-5
20
33
15
-2
-18
-12
-13
-5
-2
3
-4
-6
-12
-27
-19
-5
2
-6
-18
-23
-10
10
25
38
30
24
25
17
16
15
13
13
27
29
25
17
6
-5
-13
-12
-14
-10
-21
-10
-9
-2
2
-1
0
2
7
-20
-16
-9
17
29
20
12
-11
-11
-4
15
31
31
21
5
-4
0
15
8
22
21
20
11
1
-9
-9
-1
-2
-11
-24
-27
-33
-39
-48
-43
-23
-3
7
2
-11
-17
-14
-16
-18
-15
-32
-39
-35
-28
-25
-24
-14
-17
-22
-32
-44
-56
-70
-70
-69
-54
-41
-36
-52
-60
-55
-56
-53
-48
-48
-42
-29
-14
-9
-12
-10
-19
-18
-14
-20
-21
-26
-17
-10
-13
-10
-4
-5
2
3
6
2
0
3
3
7
25
21
26
37
38
52
45
37
18
2
-9
-15
-24
-29
-39
-57
-70
-65
-61
-67
-79
-79
-65
-32
-9
9
6
6
-2
-19
-21
-27
-20
-16
-3
14
14
8
-11
-11
-19
-2
8
16
13
6
0
-24
-31
-36
-18
12
42
46
31
24
12
-2
-16
-18
-8
-1
18
21
24
11
-4
-9
-16
-12
-18
-22
-19
-9
-9
-16
-14
-11
-11
-10
-16
-20
0
21
35
25
11
-3
-29
-33
-22
-3
18
29
43
47
38
32
23
15
24
27
20
2
-9
-21
-34
-32
-25
-15
-6
-2
1
-5
-5
-7
2
16
29
34
30
26
24
25
18
30
20
13
9
6
11
13
25
19
10
2
-4
-7
-2
14
27
24
18
13
-1
5
14
22
27
29
24
20
14
25
30
38
52
45
29
15
5
-1
-4
-2
2
0
4
0
1
4
10
6
3
-8
-20
-52
-68
-77
-70
-63
-50
-38
-30
-19
-20
-9
-14
-14
-24
-47
-60
-59
-57
-56
-46
-47
-43
-32
-11
2
6
-1
-10
-25
-27
-17
-6
6
12
11
1
1
3
3
-2
9
12
9
7
7
7
3
9
13
5
14
11
16
16
18
23
13
15
-6
-20
-15
8
36
54
58
46
27
12
-4
-6
-6
11
13
16
15
31
42
35
12
-3
-30
-31
-23
-36
-34
-31
-10
-10
-2
2
-2
2
-9
-10
-24
-25
-19
-18
-7
-1
-1
1
12
20
33
31
45
50
41
29
13
-1
-6
-1
1
3
0
-14
-26
-26
-20
-13
-16
-13
-23
-16
-11
5
-5
-29
-30
-29
-29
-23
-22
-22
-15
5
22
27
12
4
-6
-15
-8
-12
-14
-14
-1
5
18
25
29
30
31
18
1
-9
-4
-2
-6
-6
7
11
28
43
49
33
19
6
-7
-2
0
10
-9
-8
-10
-1
15
18
15
3
7
8
15
11
19
20
33
45
33
16
13
14
15
-2
-21
-40
-61
-67
-58
-45
-21
11
25
33
29
29
20
14
15
16
9
2
-1
-1
18
32
40
22
6
-2
-19
-19
-21
-15
-20
-37
-47
-44
-23
2
12
-6
-16
-20
-27
-34
-36
-38
-41
-44
-48
-42
-32
-22
-20
-37
-36
-42
-40
-32
-23
-15
-20
-4
8
18
29
19
1
-14
-14
-7
1
5
3
-10
-8
20
41
51
58
58
53
48
32
19
8
-8
-25
-33
-23
2
30
32
29
13
-6
-7
-5
4
2
2
-2
-13
-11
-12
-8
-29
-26
-25
-16
-15
-13
-26
-31
-27
-14
-11
-14
-9
-2
-4
0
-12
-26
-27
-27
-18
-14
-4
0
-7
-13
-10
-17
-18
-14
-16
-7
-2
6
4
-1
1
9
13
10
1
-17
-22
-20
-3
1
15
22
6
-10
-13
-19
-29
-34
-40
-37
-20
-8
8
9
17
21
16
-2
-14
-14
-5
12
13
13
5
14
20
15
13
6
7
14
24
20
12
15
7
-5
-13
-5
0
-3
-5
-10
-13
-23
-31
-29
-9
5
8
-8
-23
-27
-35
-34
-29
-21
-15
-19
-31
-49
-46
-31
-17
-6
-6
4
1
0
10
8
-4
-4
-24
-42
-60
-68
-72
-64
-50
-34
-22
-19
-13
-25
-48
-52
-53
-41
-30
-16
-5
-9
-6
-16
-27
-35
-32
-32
-26
-12
-19
-38
-56
-54
-55
-46
-48
-42
-43
-26
-8
6
22
24
21
5
-13
-20
-30
-23
-3
16
24
31
36
38
21
5
-12
-21
-24
-28
-34
-35
-29
-21
-16
-8
2
5
2
4
1
-2
11
2
10
6
1
-19
-28
-25
-17
-9
-9
0
-3
-10
-17
-12
-4
9
21
11
0
-10
-23
-35
-26
-13
-5
-7
-10
2
18
37
49
27
16
11
20
20
10
-1
-6
-3
6
14
19
37
59
60
52
45
50
55
52
53
56
64
89
93
82
66
34
22
29
51
66
57
43
20
6
10
19
27
27
32
41
35
33
39
29
24
22
30
40
48
44
40
37
46
41
42
40
59
43
39
35
41
33
29
35
26
26
19
20
40
54
52
27
3
2
17
22
40
43
44
23
13
-2
-12
-8
-2
-14
-11
-12
-3
-4
9
13
16
19
15
15
9
18
16
9
8
11
9
-1
13
17
25
22
14
5
5
7
10
11
-6
-26
-35
-31
-6
23
29
21
15
-9
-1
7
0
-19
-37
-33
-31
-27
-22
-10
-6
-7
-24
-36
-36
-22
-7
-19
-19
-22
-38
-33
-24
-13
-6
-7
-22
-15
-4
12
26
27
29
25
22
11
13
3
2
6
6
-5
-13
-6
-9
-6
-2
-7
-11
-16
-6
-1
8
12
4
-1
-6
-8
-1
-4
7
10
7
-1
-2
-9
-5
5
17
20
12
-5
-16
-20
-2
-5
-20
-34
-37
-29
-13
10
20
26
31
41
40
26
11
4
-4
-10
-12
-16
-6
2
3
0
3
3
-12
-31
-41
-41
-40
-39
-41
-21
2
36
42
39
38
14
-6
-27
-26
-32
-29
-21
-8
-13
-33
-43
-58
-56
-43
-33
-31
-26
-20
-18
-17
0
8
12
2
-15
-29
-32
-7
7
1
-8
-30
-38
-35
-12
5
15
20
8
6
-2
10
16
24
27
21
12
5
9
-3
-17
-8
-5
9
3
3
-1
1
9
5
18
43
69
71
50
25
2
-13
-23
-12
2
22
41
44
33
20
3
-14
-22
-12
-4
-11
-15
-34
-51
-55
-33
-21
-3
20
30
24
12
4
3
-5
-1
-2
-11
-29
-42
-40
-32
-18
-10
-6
-7
-10
-16
-26
-20
-12
3
24
33
18
11
7
3
-4
2
21
24
15
-2
-17
-29
-40
-35
-38
-30
-22
-29
-32
-35
-27
-26
-43
-39
-40
-37
-19
-15
-19
-17
-20
-22
-31
-34
-35
-25
-26
-27
-34
-35
-12
7
20
12
-3
-20
-36
-40
-51
-52
-50
-39
-35
-34
-36
-36
-35
-32
-30
-40
-41
-19
-4
4
6
11
7
-2
-8
-12
-18
-21
-24
-42
-38
-28
-13
-22
-42
-46
-53
-48
-40
-39
-52
-58
-65
-81
-87
-85
-77
-71
-60
-58
-60
-66
-66
-75
-64
-43
-16
3
12
11
-3
-26
-37
-47
-49
-53
-41
-45
-40
-22
-3
-15
-31
-40
-27
-12
1
-5
-6
-13
0
11
22
33
30
18
9
8
7
14
28
30
23
7
10
6
26
38
46
36
27
27
28
35
33
30
21
28
39
40
41
31
25
21
28
39
40
29
11
-11
-22
-15
5
20
21
22
25
21
25
21
20
12
9
-9
-23
-13
3
28
36
19
8
-6
-7
0
-6
7
10
3
-4
-1
12
31
36
45
30
24
20
29
29
29
28
19
26
26
38
34
27
36
42
45
35
17
1
9
15
19
22
15
4
-4
-4
4
19
34
44
31
4
-15
-23
-22
-8
15
25
25
34
24
18
0
-1
5
3
6
-4
-18
-21
-27
-23
-14
1
18
20
10
-1
-10
-12
-9
-2
1
12
26
23
23
31
47
55
45
29
-2
-7
5
14
20
24
20
3
-13
-20
-10
4
27
36
25
12
1
-1
-21
-18
-17
-3
-1
11
14
15
18
14
10
14
7
0
-13
-22
-18
-11
-6
-5
-16
-26
-26
-22
-15
-5
9
1
6
9
0
-10
-24
-30
-26
-20
-11
4
2
10
15
11
2
-9
-24
-28
-31
-24
-19
-20
-8
-6
-16
-16
-15
-13
-10
-1
7
6
17
6
-3
-13
-23
-14
-15
-6
4
0
6
13
16
27
32
23
2
-7
-10
-8
-21
-22
-31
-27
-11
7
5
-3
-10
-21
-11
-10
7
9
7
20
26
19
5
-9
-18
-14
6
11
9
-9
-25
-33
-30
-10
-1
2
-19
-40
-57
-57
-43
-45
-39
-43
-37
-35
-30
-21
-11
-15
-2
3
16
19
28
24
13
24
31
43
42
45
34
17
8
1
-4
-2
5
6
1
-8
-23
-47
-62
-65
-72
-64
-46
-38
-38
-41
-35
-32
-26
-21
-20
-20
-16
-6
-13
-2
-2
-1
-6
-18
-26
-44
-42
-23
-7
-8
0
2
0
-7
-10
-2
5
7
7
13
17
16
2
-12
-8
-3
4
0
-5
-22
-34
-36
-43
-55
-59
-49
-36
-22
-25
-36
-47
-55
-42
-46
-35
-25
-18
-19
-17
-4
11
18
9
-11
-36
-47
-34
-21
1
13
9
-2
-6
-5
-7
-10
4
24
21
11
-8
-28
-27
-27
-40
-56
-57
-34
-11
-1
-5
-1
-16
5
-4
-5
-20
-19
-19
-27
-15
-13
-10
-8
-6
-6
-13
-29
-44
-60
-61
-52
-57
-62
-63
-62
-61
-44
-26
-23
-20
-14
-13
-7
-13
-11
-12
-13
-19
-25
-40
-36
-28
-19
-15
-3
22
27
30
18
-1
-4
-10
5
1
5
-1
-5
4
11
16
-5
-27
-46
-65
-58
-49
-36
-33
-31
-28
-17
1
30
38
25
10
-4
-5
9
25
30
26
31
25
23
28
45
52
64
71
76
64
51
55
33
30
33
23
19
4
14
26
30
35
29
31
26
25
7
11
26
45
46
52
52
46
35
19
11
7
18
22
5
-9
-7
19
41
69
67
54
38
19
12
9
32
59
74
64
49
24
-2
-2
0
-7
-15
-14
-8
20
33
38
32
31
30
41
47
49
49
31
8
3
-8
9
31
40
35
21
11
-8
0
13
27
26
15
2
-11
-13
-6
11
18
37
36
32
13
6
-2
-2
9
22
21
16
14
7
10
27
46
44
28
21
9
4
2
-8
-13
-23
-16
5
15
32
18
5
-6
-9
-20
-24
-24
-10
-9
-11
-15
-15
4
28
28
9
0
11
12
22
19
22
14
3
-4
-7
-4
-12
-25
-43
-48
-40
-33
-20
-10
-7
-4
-8
-3
-7
-9
-15
-12
-2
13
21
2
-3
3
11
8
3
5
-2
-4
4
2
4
7
6
4
8
-1
-7
-16
-16
-18
-27
-30
-22
-12
13
25
28
12
-5
-6
-11
-4
1
9
-4
-19
-28
-40
-44
-21
7
25
32
30
25
19
11
0
-7
-3
2
1
-3
-3
-8
-19
-9
-10
-19
-26
-31
-27
-29
-21
-14
-17
-10
-7
-2
-5
-17
-35
-39
-24
-1
19
15
18
11
7
9
6
-4
-12
-15
-15
-10
-3
0
-9
-22
-32
-21
-14
11
26
4
-12
-14
-15
-20
-29
-24
-19
-9
-6
-8
-14
-22
-19
-3
25
35
34
16
27
37
28
20
15
19
11
10
2
-8
-17
-27
-39
-33
-24
-2
5
-1
-13
-23
-20
-1
-5
-4
-2
7
13
21
33
30
21
14
5
-3
-10
-14
-22
-33
-33
-21
-1
16
35
35
23
5
-6
-14
0
9
8
17
19
32
25
36
54
74
74
50
26
1
-1
13
15
13
18
10
-3
-19
-26
-18
-25
-26
-51
-77
-88
-77
-51
-33
-9
0
3
-5
-19
-37
-46
-40
-30
-27
-28
-31
-50
-65
-57
-38
-5
19
50
58
47
28
10
4
10
21
32
42
33
23
13
6
-4
-16
-22
-16
-5
1
-1
3
-8
-12
-5
10
13
12
10
22
24
20
6
-12
-5
-1
4
8
16
23
21
16
15
22
29
35
33
33
38
30
20
5
5
16
25
55
52
47
31
27
27
37
51
42
26
11
1
14
12
26
25
30
33
29
12
18
21
40
39
22
8
-9
-12
-11
-12
-19
-27
-41
-53
-38
-7
13
16
13
2
-17
-29
-35
-31
-33
-27
-24
-16
1
20
15
-7
-26
-39
-44
-49
-56
-63
-68
-49
-49
-46
-54
-50
-40
-34
-25
-29
-37
-38
-24
-23
-6
9
25
24
18
1
-25
-32
-30
-24
-11
-8
1
-4
-21
-28
-42
-34
-28
-20
-26
-30
-36
-30
-34
-34
-37
-38
-33
-3
16
38
50
44
34
24
17
16
-1
-15
-38
-41
-30
10
34
34
39
38
45
46
47
21
0
-19
-20
-23
-30
-17
0
18
38
29
25
22
34
32
31
37
46
41
35
32
15
2
-15
-17
-12
-10
-21
-55
-55
-44
-25
-9
-11
-8
-17
-31
-32
-39
-43
-47
-59
-51
-43
-20
-23
-44
-63
-72
-70
-56
-42
-48
-62
-69
-69
-65
-60
-64
-64
-79
-74
-88
-82
-89
-83
-85
-84
-70
-59
-63
-76
-80
-76
-65
-55
-49
-53
-48
-38
-27
-11
-1
-5
-10
-14
-11
-32
-44
-34
-15
-7
-23
-39
-59
-60
-49
-43
-43
-43
-40
-44
-41
-31
-20
-16
2
17
33
34
35
22
11
3
-6
-18
-14
-4
11
15
31
27
25
15
10
19
19
22
30
34
37
35
19
11
25
48
66
64
57
39
40
60
70
72
63
50
33
6
-8
-7
-2
9
12
-8
-19
-28
-22
-15
-1
12
15
15
15
21
28
29
34
37
49
52
45
27
21
16
3
0
5
15
16
22
26
30
22
23
32
37
47
36
20
10
13
16
18
22
16
10
9
21
25
25
30
34
29
15
14
-1
-1
12
19
32
35
37
36
34
49
49
59
53
43
22
7
1
-2
-5
-2
3
8
23
33
42
32
31
27
26
27
29
13
0
-10
-3
3
3
16
14
7
2
21
51
64
64
37
14
16
7
-1
0
18
36
33
20
3
-11
-15
-5
-5
11
12
10
13
20
33
35
30
15
-7
-22
-9
18
42
56
61
45
31
18
7
0
-5
-6
-6
-13
-26
-29
-27
-12
-1
20
18
24
7
9
2
6
2
-7
1
5
18
30
47
46
33
28
24
29
21
10
-9
-37
-51
-56
-36
-18
-3
1
15
27
22
0
-21
-25
-25
-22
-8
4
19
18
23
-5
-10
-5
7
7
-11
-13
-13
-1
11
17
14
-5
-23
-42
-33
-15
-6
-26
-30
-32
-24
-4
10
19
17
12
3
-4
-16
-14
-17
-30
-40
-40
-36
-23
-18
-15
-20
-4
5
8
5
-3
-19
-31
-32
-33
-28
-24
-10
-10
-10
-8
-11
-15
-21
-17
-13
-3
7
12
2
-8
-19
-30
-31
-33
-34
-40
-42
-33
-42
-37
-36
-26
-27
-33
-36
-37
-29
-8
9
8
0
-12
-26
-17
-12
1
-3
-8
-20
-33
-39
-31
-23
-24
-26
-40
-45
-46
-42
-32
-34
-25
-27
-34
-28
-10
3
