# Supplementary material for: Electroencephalography (EEG) based epilepsy diagnosis via multiple feature space fusion using shared hidden space-driven multi-view learning
Source: PeerJ Comput Sci. 2024 Mar 7;10:e1874. doi: 10.7717/peerj-cs.1874 (PMC10936759; doi:10.7717/peerj-cs.1874)
Supplement: Supplemental Information 2 [file peerj-cs-10-1874-s002.zip › A/Z021.txt]

-58
-59
-60
-52
-47
-44
-38
-41
-48
-57
-59
-50
-39
-28
-22
-33
-48
-56
-70
-79
-69
-62
-49
-38
-32
-33
-33
-36
-34
-42
-42
-36
-38
-32
-31
-29
-34
-30
-31
-37
-42
-39
-38
-38
-46
-44
-49
-40
-31
-21
-36
-30
-44
-48
-65
-66
-56
-48
-36
-45
-59
-70
-69
-63
-50
-35
-26
-36
-46
-50
-50
-54
-51
-52
-42
-37
-30
-33
-40
-42
-39
-44
-39
-38
-38
-25
-14
-6
-12
-29
-33
-39
-32
-18
-2
-7
-2
-2
-16
-14
-10
9
16
20
17
-1
-11
-10
-5
2
2
15
15
2
-2
-12
2
-3
-3
-10
-25
-24
-18
-3
6
26
28
25
19
26
34
42
48
51
34
6
-4
-19
-19
-11
-8
1
15
31
36
37
41
46
42
29
29
25
39
48
42
30
23
32
36
41
42
37
28
24
18
4
-16
-24
-29
-24
-22
-18
-22
-10
6
12
0
-2
-6
-4
-1
0
4
-2
10
10
9
8
9
12
11
9
0
-13
-22
-26
-37
-42
-36
-22
-11
-1
16
25
31
46
54
48
34
21
1
2
13
16
15
10
15
8
1
-2
9
31
44
44
27
19
21
21
10
-8
-6
-16
-16
-16
-8
2
16
10
-2
-9
-10
-4
-7
-2
-1
-5
-15
-34
-41
-52
-34
-35
-26
-27
-30
-36
-37
-21
-3
-2
2
11
2
1
-17
-32
-39
-24
6
37
58
74
67
39
10
-4
0
10
8
-4
-17
-29
-36
-33
-16
17
47
50
39
22
5
4
12
19
22
23
20
-5
-15
-28
-25
-29
-20
-28
-40
-48
-38
-22
-14
5
11
23
24
20
6
-16
-23
-23
-24
-22
-21
-28
-35
-32
-35
-33
-31
-18
-3
0
7
-4
-17
-27
-21
-26
-27
-35
-38
-32
-19
1
-1
-5
-10
-11
-20
-19
-15
-18
-15
-21
-25
-25
-21
-18
-17
-16
-11
2
-3
-6
-17
-33
-31
-20
4
10
25
29
30
29
37
31
30
38
35
30
19
21
16
21
28
19
5
-7
-12
-15
-32
-31
-32
-27
-30
-27
-27
-27
-11
-8
-7
-6
-4
-7
0
7
0
-14
-37
-35
-26
-4
14
6
-10
-28
-32
-28
-14
2
18
24
21
21
12
17
24
29
22
25
27
31
29
21
21
14
37
45
54
63
70
66
57
50
41
26
16
23
20
12
6
0
-6
-8
7
19
31
36
34
27
20
30
33
38
46
37
27
29
36
33
28
18
9
3
0
11
16
21
18
9
-2
-4
-16
-25
-32
-22
-12
-7
-5
-7
-22
-37
-45
-41
-28
-12
-2
-12
-16
-13
-2
6
11
-2
-12
-34
-50
-63
-71
-54
-36
-25
-32
-31
-37
-39
-40
-47
-48
-45
-26
-20
-9
-11
-27
-36
-50
-44
-43
-34
-18
-21
-26
-30
-18
-16
-16
-14
-16
-19
-15
-15
-23
-31
-34
-33
-44
-45
-47
-39
-28
-15
-5
-9
-9
-22
-39
-52
-47
-30
-17
4
10
-1
-18
-30
-44
-53
-45
-51
-53
-68
-70
-72
-70
-64
-57
-46
-35
-23
-25
-30
-29
-24
-19
-15
-14
-22
-27
-31
-33
-34
-38
-29
-37
-43
-39
-41
-33
-32
-17
-6
6
22
27
26
30
33
26
10
-2
-13
-20
-7
1
9
12
20
34
39
50
54
50
50
54
53
50
62
62
64
62
69
64
56
57
55
53
45
41
33
24
26
23
23
13
6
-7
-8
3
-3
-6
-13
-8
3
16
25
27
26
25
37
46
47
40
20
1
2
3
-4
-15
-11
-2
5
11
6
-12
-18
-22
-15
-22
-18
-20
-31
-41
-47
-51
-54
-44
-35
-32
-32
-39
-43
-42
-26
-31
-38
-46
-43
-40
-47
-50
-57
-60
-61
-45
-35
-18
-4
-6
-16
-19
-15
-15
-10
-14
-6
-15
-22
-21
-28
-26
-21
-15
-22
-30
-31
-43
-43
-43
-47
-55
-62
-63
-63
-53
-40
-26
-26
-11
-5
-1
-2
-4
-10
-19
-17
-29
-38
-44
-35
-22
-16
-5
-5
-8
-6
-1
-1
4
16
23
23
15
12
5
-4
-5
-14
-12
-3
8
10
17
22
25
23
22
27
23
20
13
1
-6
-6
13
9
14
19
25
25
34
41
36
30
28
32
25
15
5
-2
5
17
23
17
11
8
3
11
15
20
9
9
1
-1
5
17
32
33
40
39
32
29
19
7
1
13
15
17
8
8
2
14
32
42
47
57
70
71
61
47
32
4
-13
-14
-14
4
24
36
35
37
37
32
35
37
38
27
35
42
40
34
25
26
23
27
16
-4
-14
-15
-8
-3
16
24
27
27
33
44
43
50
36
21
8
7
10
3
4
11
19
17
12
-6
-8
2
11
13
19
32
25
17
8
-1
-6
-6
-4
-2
1
14
23
27
24
10
-19
-42
-59
-61
-57
-30
-1
5
15
8
4
-5
-3
6
15
15
14
9
-6
-9
-7
-11
-16
-15
-9
-13
-13
-30
-42
-48
-43
-33
-39
-34
-44
-45
-43
-32
-18
-7
-3
-22
-47
-69
-69
-60
-41
-19
-7
0
0
4
5
15
17
9
-5
-32
-30
-33
-16
-3
3
5
13
20
19
13
16
18
18
17
16
-1
-5
-8
-14
-19
-13
-2
1
12
17
29
23
14
-3
-11
-7
7
9
-6
-3
-18
-25
-29
-21
-16
-12
-10
-6
-6
-9
-8
-8
-4
9
18
22
19
4
-8
-13
-12
-5
-19
-35
-47
-61
-63
-59
-55
-55
-48
-38
-38
-38
-40
-46
-57
-57
-52
-47
-47
-43
-39
-38
-30
-29
-24
-19
-10
-8
-7
-3
-8
-11
-8
2
5
-3
5
12
20
30
44
48
34
22
-4
-16
-9
17
31
47
47
30
3
-17
-8
3
27
44
51
42
17
0
-5
6
27
37
22
5
3
-1
1
0
1
10
16
21
13
21
30
28
17
6
5
2
-4
-4
-12
-18
-11
-6
-3
-9
-7
13
21
31
25
8
-2
-1
-4
-5
5
-8
-10
-22
-25
-42
-56
-67
-71
-69
-55
-30
-9
10
22
32
30
22
5
-15
-27
-32
-31
-37
-35
-22
-19
-19
-17
-25
-28
-24
-13
2
13
11
1
-20
-23
-21
-13
-8
-1
-3
-10
-5
-3
-8
-12
-13
-19
-31
-46
-61
-69
-54
-23
8
21
24
8
-12
-28
-35
-33
-32
-25
-34
-45
-46
-39
-35
-39
-37
-40
-37
-38
-36
-43
-50
-44
-36
-23
-18
-19
-31
-36
-34
-39
-47
-53
-46
-46
-46
-45
-38
-29
-17
-14
-11
-10
-9
-16
-34
-44
-55
-55
-47
-28
-5
-6
-4
-10
-12
-15
-8
3
2
10
16
10
8
10
0
3
16
21
27
23
27
15
-1
-9
-9
-4
6
18
13
11
5
-10
-27
-40
-33
-29
-7
3
4
-9
-16
-18
-26
-25
-23
-24
-27
-20
-4
-6
-4
-11
-2
2
7
9
0
-12
-25
-25
-23
-8
4
12
22
22
26
15
19
17
12
18
24
22
12
5
2
-8
-14
-18
-31
-42
-40
-42
-50
-62
-53
-48
-33
-27
-26
-31
-32
-29
-34
-44
-45
-49
-53
-54
-47
-52
-48
-39
-23
-7
7
15
13
12
10
21
22
25
31
21
15
13
7
2
1
2
7
12
15
15
13
21
18
11
11
13
7
4
6
10
9
5
8
-1
-19
-28
-39
-34
-22
0
19
24
35
36
33
27
25
15
6
-5
-9
-8
12
31
23
21
18
17
8
2
-4
-14
-14
-8
3
6
6
8
9
18
27
23
12
11
12
13
18
17
21
11
4
-4
-16
-10
1
11
3
-2
-2
-8
-2
0
2
6
19
25
34
32
31
18
15
16
18
11
-3
-7
-15
-20
-3
7
14
32
47
63
79
75
59
36
22
16
5
-7
-13
-13
-8
5
24
36
39
37
34
26
27
34
34
40
36
26
8
-6
-19
-25
-21
-10
3
0
-1
-11
-15
-12
-4
1
-1
-2
-2
2
5
8
12
4
3
-4
-13
-9
6
8
15
15
17
14
14
15
10
7
-1
-11
-18
-17
-11
-18
-22
-21
-19
-25
-33
-31
-28
-29
-31
-29
-27
-14
-3
-7
-3
-5
-6
-23
-34
-37
-47
-45
-28
-14
-8
-9
-24
-32
-37
-39
-38
-43
-35
-38
-43
-54
-47
-43
-32
-30
-35
-40
-36
-26
-21
-21
-17
-17
-18
-19
-8
-6
-5
1
-4
-22
-45
-54
-56
-53
-56
-65
-67
-60
-37
-28
-19
-15
-18
-28
-26
-13
-10
-11
-23
-36
-46
-39
-31
-38
-39
-29
-18
-9
-2
-6
-23
-40
-55
-60
-64
-62
-58
-55
-58
-45
-30
-11
4
7
7
4
-3
-17
-20
-14
-21
-28
-35
-26
-19
-20
-13
-12
-4
-3
-3
-7
-13
-12
-17
-24
-23
-19
-20
-28
-33
-28
-21
-1
7
2
-4
-8
-12
-20
-10
-1
-7
-13
-27
-29
-30
-16
-2
6
-1
-3
-29
-66
-86
-89
-76
-56
-31
-7
6
23
18
15
10
3
-12
-33
-26
-13
1
9
14
7
-4
-1
-1
0
-7
-10
-24
-22
-11
2
11
8
5
-14
-27
-40
-44
-39
-28
-11
-13
-6
13
29
36
21
15
2
4
12
14
10
3
10
4
10
12
17
10
11
7
5
8
19
38
33
23
7
3
20
38
34
15
10
16
25
30
40
46
49
55
46
40
44
55
63
66
68
63
56
36
31
11
3
1
6
-1
11
21
33
42
53
48
37
28
29
18
14
10
8
13
25
33
31
31
40
49
43
40
28
17
1
8
23
44
52
40
10
-14
-27
-28
-36
-30
-27
-31
-27
-27
-26
-28
-26
-28
-26
-14
1
9
5
-11
-27
-36
-39
-23
-23
-16
-9
-11
-15
-17
-4
16
43
63
70
60
40
27
6
1
-3
6
13
20
27
23
27
33
50
61
69
51
14
-30
-57
-62
-52
-32
-7
11
25
34
27
15
4
-3
-13
-12
-6
8
13
26
34
42
39
43
39
35
35
20
-3
-22
-35
-35
-25
-4
5
6
8
13
0
-9
-24
-26
-41
-55
-55
-59
-44
-28
-31
-37
-50
-46
-41
-28
-26
-30
-49
-55
-58
-59
-59
-55
-57
-71
-91
-101
-115
-98
-70
-44
-24
-11
-10
-17
-40
-56
-62
-62
-47
-41
-40
-40
-38
-41
-46
-42
-53
-61
-68
-54
-41
-36
-30
-40
-50
-51
-52
-57
-67
-70
-63
-56
-55
-45
-55
-49
-34
-28
-20
-37
-52
-74
-67
-53
-35
-26
-30
-18
-18
-17
-14
-16
-26
-37
-36
-27
-16
2
10
14
25
19
17
11
10
3
-8
-6
-9
-13
-16
-11
-1
10
37
49
42
24
5
4
1
10
5
9
1
6
4
2
10
1
-10
-17
-23
-16
-3
4
-3
-19
-38
-38
-41
-33
-16
-3
3
-3
-12
-33
-37
-36
-36
-30
-16
4
17
20
27
25
27
26
23
9
-1
-11
-3
-5
11
6
16
22
32
38
24
23
12
22
25
42
55
58
64
57
56
58
73
81
80
84
75
67
63
69
74
72
61
30
6
-5
5
18
15
12
-4
-20
-24
-22
-13
-14
-16
-32
-52
-55
-54
-53
-47
-37
-35
-42
-56
-54
-51
-38
-27
-17
-30
-39
-43
-47
-41
-33
-21
-17
-12
-25
-39
-47
-58
-58
-58
-53
-49
-58
-58
-45
-41
-37
-26
-19
-22
-32
-42
-44
-33
-16
-4
-7
-26
-38
-46
-35
-20
-2
9
18
21
9
-12
-21
-15
-2
8
12
-2
-9
-11
-4
8
21
32
18
2
-11
-14
-19
-14
-10
-6
-2
1
-3
-14
-17
-17
-13
-13
5
17
19
22
5
-16
-44
-50
-39
-24
7
32
40
40
33
25
31
47
50
46
33
22
6
-9
-11
-11
4
12
23
9
-6
-8
-11
-4
4
18
15
11
0
-16
-31
-33
-23
-19
-11
-10
-13
-26
-31
-38
-44
-42
-33
-24
-24
-25
-27
-28
-21
-9
4
5
-2
-11
-20
-27
-19
-13
-15
0
-2
4
11
12
10
4
-1
-13
-30
-33
-23
-9
-5
2
-5
-16
-30
-35
-46
-41
-27
-13
-8
-12
-20
-33
-36
-22
-7
-1
0
2
5
1
0
-21
-41
-59
-61
-59
-53
-44
-32
-32
-23
-13
-17
-12
-2
-4
4
7
12
15
5
6
0
3
24
35
34
20
5
2
-1
11
25
36
35
42
38
37
45
43
42
42
45
39
23
19
9
4
0
-2
-13
-24
-32
-29
-35
-26
-18
-20
-12
-8
-10
-15
-23
-21
-24
-18
-20
-16
-18
-10
0
5
24
30
26
1
-15
-24
-28
-19
-5
6
12
21
24
19
10
6
10
17
32
26
11
6
13
29
24
28
10
5
2
8
15
-1
-5
-17
-31
-38
-45
-39
-28
-2
17
18
16
12
11
14
14
-3
-26
-33
-26
-21
-9
4
11
7
1
11
14
27
38
49
51
44
32
9
-1
-4
0
-1
1
14
17
26
23
10
-7
-24
-38
-55
-54
-33
-3
10
16
5
1
8
16
22
11
6
-11
-28
-37
-32
-19
4
25
39
44
35
33
15
9
6
2
-12
-28
-33
-35
-26
-15
-21
-21
-26
-12
-3
7
14
9
-3
-7
-1
-2
-2
6
16
25
28
23
-3
-20
-40
-40
-41
-21
-2
6
11
14
14
11
14
4
-14
-27
-36
-42
-41
-25
-14
-8
-8
-23
-40
-56
-47
-24
-11
-18
-11
-14
-8
-8
-11
-17
-13
3
21
38
54
48
38
25
16
5
-2
0
5
13
17
22
18
24
31
39
37
33
27
14
7
13
19
17
12
1
-13
-8
9
20
28
39
46
43
33
16
-3
-30
-33
-29
-16
-5
6
13
14
22
25
19
9
9
5
2
2
-21
-40
-59
-55
-49
-35
-17
-5
-1
-4
-2
-3
6
16
22
15
3
-6
-25
-22
-20
-12
-15
-18
-16
-24
-35
-43
-38
-36
-25
-14
-26
-27
-26
-20
-13
-8
-9
-18
-24
-25
-23
-30
-18
-2
4
8
3
0
-16
-11
-8
-2
0
12
18
11
8
-4
-6
-1
5
2
-5
-8
-9
-7
-9
-1
-3
2
7
0
-15
-24
-21
-17
0
11
25
37
45
53
35
22
12
13
9
9
9
7
17
20
17
-1
-8
-9
-13
-9
-5
-2
-10
-10
-13
-14
-13
-9
-12
-18
-8
-1
-9
-19
-23
-16
-10
7
12
14
15
12
5
-16
-26
-44
-54
-60
-59
-58
-55
-49
-52
-51
-45
-25
-20
-16
-16
-20
-35
-45
-45
-44
-35
-28
-25
-33
-44
-40
-49
-50
-45
-34
-12
5
17
4
-10
-19
-30
-41
-45
-44
-46
-41
-31
-20
-9
1
-2
-9
-7
-9
-14
-24
-27
-23
-19
-22
-20
-16
-17
-2
-6
-5
1
18
26
22
16
9
16
33
57
74
77
82
76
72
73
86
94
105
109
96
77
68
70
76
80
81
71
46
18
0
-9
-12
-11
-21
-38
-47
-52
-53
-48
-38
-23
-33
-42
-45
-46
-35
-24
-22
-26
-28
-41
-58
-73
-74
-68
-62
-57
-67
-75
-75
-59
-45
-32
-19
-11
-15
-22
-31
-42
-48
-43
-37
-26
-17
-7
-12
-13
0
13
18
15
15
15
18
19
22
16
12
9
-3
-3
-2
-6
-14
-19
-7
-9
-2
0
-2
-9
-23
-17
-5
14
23
12
2
0
0
5
9
6
8
-1
13
26
42
49
43
27
4
1
4
14
19
18
9
-2
11
11
19
17
23
30
35
39
43
40
46
50
49
40
34
20
1
-10
-4
-5
5
16
22
20
9
10
16
18
26
19
20
20
19
14
4
6
13
17
18
3
-13
-23
-12
7
5
17
16
11
-1
-12
-17
-27
-29
-36
-37
-29
-23
-23
-39
-45
-44
-33
-26
-17
-30
-47
-52
-53
-59
-58
-52
-49
-43
-40
-51
-67
-68
-64
-50
-27
0
12
6
-13
-19
-18
-3
15
21
16
5
0
-21
-30
-44
-43
-47
-36
-26
-27
-29
-24
-22
-28
-33
-30
-26
-24
-16
-13
-13
-3
5
13
24
29
31
28
21
4
-14
-24
-17
-7
-7
3
-2
-2
14
36
54
57
61
46
22
-10
-31
-38
-28
-1
15
19
5
-8
-34
-44
-50
-47
-45
-43
-32
-38
-38
-30
-18
-8
-2
8
-2
-4
-11
-24
-26
-23
-10
-8
-10
-14
-15
-15
1
11
8
4
2
10
17
32
32
31
33
42
49
42
47
46
39
35
30
25
16
11
-9
-26
-29
-15
3
25
51
57
57
57
66
55
44
34
30
19
9
9
6
9
13
12
13
7
12
3
9
21
29
17
12
4
-7
-13
-17
-18
-16
-6
-8
-10
-6
14
23
26
23
20
17
0
-10
-14
-18
-19
-30
-30
-20
7
28
35
45
43
31
15
6
-5
-13
-9
-4
12
33
45
44
39
29
12
-3
-10
-1
0
-3
2
3
-1
-8
-10
-22
-27
-20
-19
-18
-23
-19
-20
-6
1
10
0
-4
-17
-38
-43
-35
-25
-18
-9
0
1
0
2
-2
-14
-24
-27
-30
-26
-21
-27
-48
-56
-61
-53
-40
-16
6
22
36
33
24
17
15
14
6
5
-7
-16
-12
4
8
14
13
9
4
-10
-19
-31
-35
-28
-24
-29
-28
-17
-2
17
25
26
18
5
6
9
22
38
48
37
24
11
-2
-1
3
22
31
36
41
29
27
26
27
24
36
31
35
33
36
37
18
3
-16
-29
-31
-24
-15
-4
1
-1
-2
2
7
-2
-20
-25
-32
-33
-25
-8
4
8
2
0
-1
-13
-18
-29
-27
-29
-35
-44
-45
-27
-18
-4
5
10
5
3
-1
-16
-17
-15
-7
-17
-28
-32
-32
-23
-11
-3
-15
-5
-3
-4
-7
-10
-6
-12
-9
-15
-15
-10
-13
-21
-37
-34
-38
-36
-34
-25
-19
-25
-20
-23
-27
-25
-20
-14
-6
5
8
16
15
9
-14
-28
-30
-21
-25
-21
-6
-3
4
0
-7
-19
-39
-42
-48
-29
-13
-3
-6
-4
2
-1
0
13
16
5
-7
-24
-24
-20
-8
-6
-18
-36
-54
-58
-45
-31
-20
-24
-17
-20
-29
-34
-28
-13
0
22
24
14
-9
-20
-17
-10
2
-4
-4
2
14
10
11
14
13
4
-19
-24
-30
-17
-1
6
2
-1
-4
-15
-13
-11
-24
-46
-67
-73
-84
-85
-71
-50
-41
-38
-45
-50
-51
-38
-35
-45
-54
-68
-87
-85
-76
-53
-32
-8
-7
-25
-51
-67
-63
-59
-36
-28
-28
-26
-23
-34
-49
-58
-54
-31
-7
22
31
16
4
-14
-26
-21
-11
-5
-5
-7
-8
-8
1
7
18
31
42
49
39
20
12
-4
0
12
15
4
-10
-22
-27
-21
0
16
22
28
26
18
17
17
9
-7
-17
-18
-8
1
17
29
37
40
36
23
18
17
10
-1
1
10
19
26
32
35
34
23
-2
-19
-29
-29
-36
-41
-35
-29
-24
-11
2
1
-2
-7
-15
-23
-33
-38
-44
-47
-47
-48
-60
-59
-54
-50
-40
-37
-42
-50
-59
-49
-40
-31
-19
-17
-17
-20
-17
-28
-25
-24
-21
-21
-26
-24
-28
-36
-42
-51
-59
-61
-59
-51
-42
-27
-26
-31
-26
-21
-19
-19
-15
-25
-25
-35
-38
-51
-49
-35
-27
-20
-17
-29
-36
-43
-33
-32
-31
-28
-30
-28
-22
-14
-18
-18
-17
-12
-17
-21
-13
-18
-30
-42
-56
-62
-49
-34
-27
-25
-34
-27
-24
-5
7
-7
-22
-32
-35
-39
-35
-32
-19
-8
8
18
13
12
-1
-19
-29
-17
0
12
29
31
43
51
63
64
75
86
94
97
105
105
101
75
72
66
67
70
75
78
75
75
56
36
14
9
-3
-5
-6
-13
-18
-25
-22
-32
-39
-41
-38
-37
-37
-29
-20
-8
5
14
20
27
22
12
3
-4
5
14
25
17
9
2
7
8
-4
-10
-23
-26
-17
-1
4
-4
0
11
17
19
14
5
-5
-17
-26
-30
-35
-26
-25
-13
1
5
-6
-18
-14
-8
2
8
12
6
5
6
-2
-5
-6
-2
-10
-7
-8
-5
-3
3
9
11
6
-3
-25
-25
-19
-2
-9
0
8
19
18
10
-3
-10
-1
-1
-3
-5
0
4
6
11
6
4
-4
-2
6
9
20
24
23
24
14
2
0
4
7
8
8
10
-1
-8
5
21
30
26
13
-4
-19
-13
6
26
24
23
8
4
-18
-38
-61
-69
-66
-72
-67
-53
-37
-22
-4
0
-7
-23
-29
-29
-36
-34
-29
-14
4
19
27
17
16
6
-10
-29
-38
-39
-42
-27
-24
-19
-16
-9
-5
-8
-6
-5
-11
-10
-3
2
13
28
37
36
20
21
9
4
1
1
4
18
31
25
20
16
16
20
25
35
41
48
47
40
31
32
42
42
38
31
13
-9
-21
-21
-12
-6
7
22
27
33
22
5
-9
-15
-17
-24
-9
12
27
42
51
47
40
43
34
23
16
22
25
15
6
-3
3
7
3
-9
-18
-21
-25
-30
-26
-4
3
21
34
43
31
16
9
-3
-1
-5
-8
-24
-31
-42
-49
-48
-36
-13
2
18
14
-1
-20
-13
-10
-12
-4
-6
-8
-23
-32
-39
-54
-53
-58
-47
-26
-9
4
-1
5
-1
-12
-15
-10
-1
8
10
0
-16
-35
-39
-45
-32
-15
-13
-23
-43
-47
-59
-61
-67
-65
-66
-67
-51
-43
-27
-15
-14
-22
-33
-40
-49
-56
-49
-49
-54
-44
-31
-19
-8
-6
-1
-9
-11
-11
-9
-15
-11
-15
-6
0
-1
-1
1
15
20
26
28
18
3
-6
-10
-7
-7
1
-2
-13
-24
-29
-32
-49
-60
-74
-81
-73
-48
-22
0
15
16
10
-8
-14
-25
-21
-8
1
6
1
5
5
14
23
23
23
14
15
13
8
12
15
14
19
13
4
1
-3
-9
-5
13
19
13
-10
-29
-41
-50
-36
-34
-28
-30
-30
-29
-42
-43
-59
23
