# Supplementary material for: Electroencephalography (EEG) based epilepsy diagnosis via multiple feature space fusion using shared hidden space-driven multi-view learning
Source: PeerJ Comput Sci. 2024 Mar 7;10:e1874. doi: 10.7717/peerj-cs.1874 (PMC10936759; doi:10.7717/peerj-cs.1874)
Supplement: Supplemental Information 2 [file peerj-cs-10-1874-s002.zip › A/Z022.txt]

6
-14
-33
-43
-40
-36
-31
-19
5
25
37
48
45
27
10
-13
-25
-30
-25
-15
-16
-10
-14
-19
-19
-9
15
36
62
60
41
11
-13
-34
-40
-38
-34
-33
-33
-19
-11
-10
-12
-30
-43
-50
-41
-35
-19
1
4
-6
-29
-41
-52
-47
-35
-23
-24
-22
-28
-46
-55
-56
-43
-37
-32
-26
-30
-35
-42
-52
-61
-66
-69
-72
-66
-52
-40
-38
-28
-18
-14
-12
-12
-15
-16
-14
-16
-24
-36
-47
-47
-39
-24
-10
-10
-7
2
4
4
-1
-8
-17
-16
-3
-5
-9
-9
-13
-16
-25
-27
-33
-29
-21
-16
-18
-22
-25
-33
-31
-22
-18
-17
-19
-12
-10
-1
11
17
12
10
14
14
18
18
16
7
6
5
11
17
22
20
3
3
3
9
15
13
9
-1
4
9
17
23
30
30
27
16
13
5
2
5
9
14
17
17
16
9
7
12
7
11
12
19
21
22
22
20
25
29
23
16
10
16
10
-5
-11
-19
-24
-24
-20
-15
-12
-12
-11
-24
-31
-32
-30
-22
-16
-24
-38
-48
-54
-59
-55
-48
-39
-48
-60
-63
-55
-32
-9
-4
-14
-16
-19
-20
-16
-17
-22
-30
-24
-18
-1
11
19
12
1
2
3
-4
-6
-2
5
18
29
41
37
27
23
7
5
-3
-4
-5
3
12
1
-8
-7
-2
1
1
3
0
5
17
21
13
16
24
26
25
20
15
2
-5
-9
-13
-6
4
14
21
37
50
61
66
60
47
22
19
14
16
12
21
18
21
28
32
21
4
-5
-12
-11
-13
-6
-1
-3
-2
-18
-20
-8
5
18
19
30
34
35
37
33
24
23
22
10
12
10
9
0
-5
5
6
15
19
20
12
1
-7
-13
-7
1
14
14
11
-5
-30
-41
-41
-34
-36
-32
-39
-51
-54
-50
-40
-34
-29
-34
-36
-31
-12
-1
2
-1
-9
-24
-34
-32
-23
-13
-6
-17
-36
-50
-51
-60
-57
-40
-21
-5
1
13
5
-4
-15
-19
-20
-19
-16
-25
-25
-14
0
-2
-5
-19
-42
-55
-52
-43
-27
-10
6
7
7
8
9
2
9
6
7
12
19
17
8
5
12
17
22
31
32
16
-1
-19
-30
-29
-18
-18
-22
-23
-24
-20
-11
4
5
4
13
16
18
26
42
53
66
70
68
50
27
16
1
-1
-5
-7
-5
-4
9
11
18
20
12
-6
-17
-16
-20
-9
1
9
9
14
22
31
34
32
27
15
10
9
4
6
7
1
-9
-14
-20
-25
-25
-22
-19
-24
-21
-22
-20
-17
-7
-5
-2
2
-12
-25
-40
-37
-31
-19
0
1
4
-1
1
-7
-16
-26
-29
-36
-33
-16
-1
18
29
36
33
28
22
6
2
11
18
18
11
6
-6
-11
-12
-12
-9
-9
-6
-7
5
18
30
33
37
32
26
24
30
39
43
44
37
21
7
-2
-17
-33
-39
-49
-45
-44
-35
-33
-31
-21
-22
-27
-23
-10
0
5
6
-5
-14
-24
-22
-30
-33
-37
-44
-51
-55
-56
-60
-56
-46
-34
-33
-31
-29
-39
-46
-43
-33
-29
-26
-27
-38
-43
-51
-54
-57
-53
-55
-67
-77
-81
-82
-84
-75
-80
-81
-80
-68
-59
-54
-47
-55
-73
-93
-100
-94
-84
-66
-61
-64
-73
-63
-55
-50
-39
-35
-29
-32
-28
-27
-19
-3
10
9
4
1
-8
-5
1
4
0
-6
-3
-7
3
7
-2
-24
-45
-55
-56
-43
-25
-6
0
13
19
10
7
0
5
0
6
9
17
30
39
40
33
43
53
57
59
67
73
64
48
27
20
32
58
74
80
83
69
52
34
23
12
10
24
40
51
63
70
67
60
54
42
32
21
21
19
28
36
37
24
9
13
11
17
23
26
25
14
6
-8
-11
-16
-10
-15
-14
-23
-34
-36
-29
-19
-16
-14
-20
-34
-35
-27
-18
-14
-8
-7
-12
-8
-1
3
4
11
4
-9
-17
-10
0
6
18
15
14
9
11
6
11
17
9
-7
-22
-25
-38
-48
-51
-43
-33
-28
-13
-6
5
19
29
35
41
47
43
32
28
23
20
17
13
2
-2
-9
-13
-30
-39
-40
-40
-34
-27
-21
-13
-4
-14
-29
-40
-28
-10
3
17
17
9
8
8
1
-6
-8
-7
-4
0
7
4
-6
-2
-3
3
11
25
27
25
26
21
18
14
16
20
18
26
32
33
21
11
-6
-9
1
14
29
34
34
19
15
19
23
15
9
10
13
21
28
26
13
-2
-10
-12
-8
4
13
13
16
11
10
13
32
49
44
33
10
-7
-19
-26
-26
-33
-28
-26
-27
-38
-36
-44
-42
-36
-40
-50
-60
-54
-55
-45
-24
-6
6
12
19
12
9
6
-4
-13
-19
-16
-19
-14
-17
-13
-14
-14
-11
-20
-15
-10
-2
3
8
11
3
-8
-15
-16
-15
5
15
17
0
-14
-31
-50
-51
-49
-41
-27
-23
-25
-36
-42
-51
-49
-37
-11
8
22
43
52
52
46
42
27
13
-8
-27
-47
-55
-50
-50
-47
-39
-31
-23
-22
-15
-9
0
10
4
-1
-1
12
22
30
36
40
39
44
48
46
41
31
14
-2
-10
-11
-13
-5
3
18
26
38
38
14
-10
-32
-37
-32
-11
-1
-3
-18
-17
-14
-13
-10
-19
-34
-44
-51
-59
-58
-50
-43
-39
-29
-9
-4
-3
-12
-27
-46
-68
-74
-75
-66
-56
-48
-46
-43
-31
-32
-40
-53
-63
-73
-74
-58
-52
-35
-27
-23
-26
-26
-25
-26
-22
-10
3
0
-4
-9
-13
-13
-8
4
12
22
16
-1
-12
-13
-7
-11
6
3
3
0
6
7
8
14
13
11
11
15
17
7
1
-3
-2
10
17
14
13
18
13
5
2
1
-6
-11
-8
-8
5
21
30
33
41
50
47
43
40
40
36
34
29
21
21
19
19
7
0
-5
-14
-13
-11
-3
-1
1
9
10
11
12
11
12
20
21
15
0
-3
-10
-8
-6
-8
-15
-13
-9
-5
-6
-5
-1
-10
-20
-23
-26
-25
-22
-15
-19
-19
-18
-22
-24
-19
-15
-17
-24
-21
-32
-39
-41
-40
-47
-51
-48
-55
-51
-47
-40
-40
-45
-42
-40
-29
-19
-12
-7
7
18
14
-5
-15
-16
-6
13
13
14
6
12
15
17
34
37
35
21
7
-1
-3
8
16
14
7
0
-4
-2
4
11
16
26
39
38
29
12
-7
-18
-19
-2
0
7
13
15
19
13
10
3
4
1
11
10
8
3
-8
-6
1
5
4
0
3
-8
-15
-14
-7
0
3
-5
-21
-38
-40
-38
-42
-41
-50
-58
-59
-54
-46
-43
-29
-27
-39
-56
-65
-72
-73
-72
-71
-59
-33
2
26
41
48
42
36
30
32
22
12
7
2
1
0
9
6
10
13
11
3
2
7
8
11
20
27
34
41
40
27
24
27
33
31
26
18
-5
-12
-16
-14
-15
-5
-2
-6
-12
-9
-9
-17
-18
-24
-30
-24
-22
-22
-23
-16
-2
13
18
23
13
0
-14
-14
-13
-6
1
-6
-5
2
2
-9
-27
-38
-50
-45
-32
-11
3
10
12
-6
-16
-22
-24
-24
-19
-6
-2
6
1
-15
-35
-43
-39
-25
-9
5
6
0
2
8
14
9
4
0
-1
5
12
7
2
-9
-20
-27
-27
-26
-24
-23
-21
-21
-23
-26
-27
-30
-29
-22
-26
-25
-23
-21
-22
-24
-23
-26
-28
-24
-22
-18
-20
-20
-26
-29
-27
-25
-28
-23
-14
-12
-13
-12
-10
-19
-21
-22
-22
-12
-6
10
9
7
0
-2
-1
1
10
13
26
28
20
3
-4
-2
6
22
27
16
-9
-23
-36
-38
-25
-6
5
2
-3
-13
-24
-18
-12
4
16
38
39
46
42
41
31
20
12
1
-6
-15
-19
-23
-15
5
11
10
12
9
8
8
14
8
11
15
10
10
14
17
16
11
12
10
5
3
0
-19
-28
-29
-20
-18
-7
-13
-23
-25
-9
4
15
19
16
7
-2
-3
-1
2
11
8
3
-9
-5
-2
4
20
31
34
28
19
-10
-21
-32
-41
-51
-50
-42
-35
-33
-26
-21
-18
-26
-32
-52
-56
-54
-47
-47
-44
-36
-40
-32
-22
-14
-13
-23
-27
-35
-30
-23
-23
-22
-12
-2
0
2
7
10
11
16
17
15
11
15
22
20
19
12
-1
-3
-2
3
9
18
23
21
16
19
22
25
30
24
18
10
7
-2
-10
-12
-9
-4
0
8
-3
-14
-21
-31
-30
-26
-14
-17
-26
-32
-28
-27
-16
-7
-11
-16
-22
-23
-30
-35
-47
-59
-65
-62
-50
-47
-36
-34
-40
-47
-44
-36
-33
-22
-18
-13
-6
-2
7
5
12
1
-3
-15
-22
-32
-47
-52
-57
-65
-69
-66
-61
-51
-34
-24
-20
-22
-24
-36
-43
-40
-38
-36
-36
-26
-25
-12
0
6
8
4
1
-16
-31
-37
-32
-26
-9
7
16
13
6
-2
-11
-15
-17
-24
-25
-23
-19
-16
-6
9
25
37
39
24
-1
-9
-16
-18
-16
-16
-13
-10
-1
10
18
26
30
23
9
-14
-31
-47
-43
-28
-23
-28
-37
-38
-37
-35
-23
-14
-7
0
1
-5
-13
-16
-22
-25
-30
-38
-51
-56
-52
-48
-33
-22
-14
-19
-20
-29
-36
-41
-32
-20
-10
-10
-19
-42
-56
-49
-27
-10
-1
-10
-31
-46
-48
-34
-20
5
12
12
9
8
4
1
15
18
15
12
14
14
18
37
52
60
61
58
45
41
40
35
24
13
14
20
40
59
66
52
34
21
0
-13
-22
-30
-39
-40
-43
-39
-41
-33
-27
-21
-4
10
23
39
52
64
60
54
33
15
-7
-17
-18
-18
0
9
17
15
16
13
17
30
31
22
13
13
17
32
50
67
70
70
72
68
70
67
56
41
35
31
23
16
12
11
14
18
26
19
14
11
7
4
-1
1
-10
-6
9
32
38
47
49
51
47
40
24
5
-5
-11
-10
-7
-6
-7
-13
-9
-9
-8
-7
-1
6
14
26
30
29
29
31
35
31
35
25
18
12
9
5
4
6
8
6
12
17
15
17
15
10
1
-15
-23
-30
-24
-14
-9
-13
-16
-5
-3
-4
1
4
2
2
2
-6
-6
4
6
3
-2
-5
-4
-1
6
13
11
14
13
6
3
2
4
-5
7
8
18
14
6
-4
-20
-20
-23
-24
-25
-22
-21
-14
0
4
7
12
20
23
19
17
14
5
-1
-1
-8
-16
-22
-34
-41
-36
-24
-21
-14
-4
12
25
39
41
31
20
17
16
15
12
12
-6
-7
-2
6
0
-9
-26
-38
-37
-32
-30
-27
-17
-8
0
8
12
20
15
13
-4
-14
-27
-24
-22
-25
-24
-26
-21
-16
-4
-12
-15
-17
-22
-27
-29
-16
-6
2
2
-1
-17
-28
-25
-26
-27
-30
-37
-47
-55
-49
-48
-38
-30
-20
-14
-5
5
2
7
10
10
-5
-24
-36
-48
-48
-33
-15
5
12
8
0
-8
-12
-13
-20
-19
-24
-26
-25
-14
-8
-13
-13
-20
-33
-30
-8
20
31
32
11
-7
-17
-17
-20
-19
-13
-22
-26
-24
-6
5
12
6
1
-8
-12
-8
-12
-15
-17
-24
-31
-33
-32
-29
-24
-19
-27
-43
-55
-51
-35
-13
14
31
23
13
1
-18
-18
-18
-15
-22
-27
-32
-36
-39
-39
-33
-27
-19
-21
-29
-38
-41
-49
-55
-59
-63
-67
-74
-62
-48
-32
-16
-12
-12
-17
-17
-26
-25
-19
-13
-7
-9
-19
-44
-50
-49
-36
-18
-7
9
11
6
-8
-25
-39
-38
-26
-11
7
15
16
3
-1
14
13
17
5
-2
-23
-28
-24
-21
-11
-7
-15
-36
-49
-56
-59
-48
-27
-8
1
2
-12
-22
-26
-16
-3
8
15
9
-2
-11
-9
-5
5
18
11
1
3
4
8
9
10
9
11
8
19
16
20
25
23
13
10
11
20
26
33
36
40
39
39
22
12
13
19
14
0
-6
-16
-6
2
12
6
6
6
-5
-10
-14
-4
9
34
49
57
61
63
62
58
55
42
28
12
3
-11
-24
-25
-26
-23
-10
5
19
29
34
29
21
12
16
8
4
3
7
10
10
11
3
5
15
18
14
4
3
-7
-16
-20
-23
-19
-13
10
7
12
8
2
-4
-2
1
1
4
9
12
4
-5
-23
-45
-52
-43
-24
-10
1
9
12
22
30
33
22
17
1
-13
-19
-21
-29
-37
-42
-54
-60
-46
-19
12
29
38
34
25
17
9
-11
-21
-26
-18
-10
9
35
45
46
47
36
22
0
-15
-28
-28
-28
-24
-27
-16
3
14
14
11
5
-7
-11
-21
-36
-45
-51
-46
-41
-27
-23
-20
-17
-9
7
13
16
10
-3
-12
-28
-37
-52
-44
-37
-30
-18
0
13
18
24
25
21
17
18
7
10
19
31
36
37
43
35
42
53
65
69
61
61
54
53
52
51
56
62
71
68
63
61
59
58
66
73
65
50
32
14
5
1
3
-16
-33
-52
-57
-52
-25
-3
7
7
1
-15
-29
-20
-6
13
12
5
-9
-14
-4
9
11
-1
-12
-26
-32
-34
-32
-42
-40
-34
-26
-15
-13
-6
-1
1
5
-7
-15
-28
-35
-36
-26
-21
-27
-25
-25
-20
-25
-27
-26
-28
-26
-12
2
7
11
9
9
6
2
-7
-25
-29
-30
-34
-40
-41
-43
-61
-70
-87
-99
-98
-93
-91
-89
-75
-63
-49
-37
-23
-18
-11
-7
-13
-28
-41
-31
-24
-13
-6
-12
-26
-39
-44
-56
-52
-39
-20
-9
-2
1
-4
-12
-9
-3
8
19
24
11
7
4
3
-1
-6
-7
-20
-32
-44
-49
-53
-42
-26
-16
-11
-7
-5
-10
-10
-15
-23
-28
-29
-20
-13
4
13
3
-3
-2
3
14
30
38
41
31
13
-9
-33
-38
-38
-30
-25
-24
-34
-39
-42
-37
-34
-37
-36
-47
-50
-43
-35
-25
-14
-1
4
5
1
-8
-23
-26
-21
-18
-11
-7
-9
-17
-14
-2
13
33
41
37
20
9
-1
-3
5
11
15
5
1
-2
1
7
25
41
48
44
33
20
17
24
25
18
14
5
6
16
34
34
28
15
-3
-13
-21
-10
-14
-9
-4
6
18
28
37
29
24
23
20
5
-12
-20
-27
-21
-18
-15
-20
-13
-8
-11
-17
-27
-36
-52
-57
-55
-47
-32
-19
-12
-15
-23
-32
-38
-38
-33
-30
-37
-31
-35
-41
-49
-49
-48
-53
-55
-58
-61
-53
-41
-30
-25
-18
-21
-31
-43
-44
-34
-11
10
8
-15
-41
-52
-54
-47
-44
-40
-42
-43
-38
-42
-42
-34
-26
-22
-22
-30
-54
-70
-68
-52
-35
-21
-9
-11
-14
-23
-33
-35
-24
-8
0
-6
-19
-30
-40
-34
-28
-24
-20
-19
-23
-38
-45
-50
-49
-36
-19
-5
1
1
-13
-27
-31
-22
-12
-14
-16
-34
-46
-50
-32
-19
0
15
23
22
13
15
29
53
74
66
32
-16
-60
-91
-93
-63
-15
28
50
52
27
9
6
14
18
29
31
22
7
-11
-20
-25
-9
13
38
56
58
40
0
-26
-48
-55
-46
-28
-20
-26
-33
-43
-50
-45
-30
-22
-21
-21
-24
-30
-34
-29
-24
-10
7
11
6
-11
-18
-28
-30
-28
-30
-37
-38
-34
-35
-26
-14
-8
-9
-21
-25
-40
-36
-24
-9
-7
-3
3
-4
-8
-11
-5
-1
9
11
6
-1
-4
-3
0
13
25
30
33
29
27
25
36
37
29
17
8
0
-3
14
32
43
49
52
49
36
31
17
11
10
19
19
8
3
-2
-1
2
16
14
14
14
11
3
-1
3
-5
-5
-8
-9
-11
-10
-3
-2
0
3
3
-9
-28
-42
-52
-51
-44
-39
-34
-13
9
22
33
35
36
38
49
50
37
23
16
17
14
17
12
-1
-12
-13
-13
-17
-14
-16
-22
-33
-36
-40
-25
-4
20
37
47
51
51
52
64
64
53
31
19
-6
-17
-27
-32
-32
-25
-9
2
22
42
59
64
62
49
27
8
-1
-8
-16
-12
-2
6
21
38
51
58
65
64
51
37
26
13
0
8
17
28
34
40
44
39
39
35
28
26
33
35
32
32
15
9
5
7
8
-5
-8
-23
-29
-30
-21
-21
-25
-24
-31
-32
-33
-19
-14
-6
8
10
11
7
11
6
0
3
7
9
17
21
9
1
-2
0
0
2
4
-1
-5
0
5
18
34
51
50
44
38
40
45
60
68
67
64
61
55
44
38
22
9
4
14
29
38
48
48
45
43
46
47
47
50
44
28
12
2
-3
-2
15
24
26
19
14
4
-2
-3
-4
-4
-1
12
10
13
7
-4
-11
-9
-6
-13
-19
-20
-15
-14
-12
-13
-17
-13
-16
-28
-47
-51
-46
-40
-36
-31
-26
-31
-26
-24
-25
-28
-31
-27
-24
-9
-9
-11
-15
-12
-17
-16
-17
-20
-22
-20
-11
-8
-9
-6
-11
-15
-22
-26
-33
-32
-25
-16
-7
5
24
22
25
32
36
30
16
5
-14
-18
-20
-20
-25
-29
-14
-16
-13
-21
-26
-27
-16
0
4
9
-1
-9
-24
-29
-31
-23
-6
5
8
-6
-15
-22
-26
-24
-12
-6
-10
-9
-20
-23
-14
-1
15
18
17
-4
-35
-69
-85
-94
-93
-79
-68
-66
-71
-64
-55
-34
-12
1
-3
-19
-24
-34
-33
-31
-29
-33
-36
-30
-31
-19
-14
-11
-19
-32
-37
-47
-45
-38
-34
-42
-47
-54
-62
-59
-53
-41
-40
-33
-45
-63
-82
-95
-98
-99
-82
-76
-68
-57
-39
-22
-16
-7
-7
-15
-20
-18
-31
-46
-54
-60
-60
-53
-46
-42
-40
-36
-31
-27
-24
-18
-24
-22
-24
-27
-39
-48
-44
-39
-22
-7
1
0
-4
-3
-2
-1
-5
1
-9
-20
-31
-42
-32
-15
1
0
-11
-25
-41
-45
-37
-28
-29
-27
-23
-26
-28
-26
-17
-6
11
15
2
-13
-28
-29
-25
-10
-8
-2
-3
2
-1
0
16
26
40
39
44
36
34
34
36
33
35
37
26
18
5
-11
-18
-20
-7
-3
0
6
5
2
9
27
39
50
50
46
40
39
40
37
30
33
39
34
33
17
10
4
2
4
-1
4
5
8
10
23
27
34
42
47
51
57
64
58
40
36
33
47
56
68
61
50
40
37
35
34
18
-2
-20
-23
-19
-13
-1
14
10
8
2
-3
-11
-13
-11
-10
-5
4
21
34
45
41
15
-21
-45
-49
-43
-24
-14
-14
-21
-25
-21
-18
-2
-7
-26
-48
-54
-46
-38
-22
-14
-2
12
21
15
-10
-32
-53
-67
-64
-50
-24
-4
20
25
24
19
22
20
26
36
42
39
35
33
34
43
56
64
58
41
27
10
11
11
24
38
55
71
61
42
25
17
14
30
48
51
53
43
36
19
13
16
18
3
-8
-16
-25
-17
-8
0
10
9
17
17
26
28
26
27
37
39
41
45
34
17
1
-12
-13
-12
-15
-22
-29
-36
-40
-49
-50
-39
-35
-35
-44
-45
-54
-49
-34
-12
0
7
18
6
6
12
8
-1
-24
-46
-68
-76
-66
-54
-44
-39
-27
-23
-17
-9
-11
-17
-29
-30
-22
-9
5
15
12
15
11
16
20
20
5
-19
-23
-27
-27
-26
-24
-27
-29
-20
-14
-1
6
7
-6
-23
-30
-32
-32
-37
-30
-34
-32
-25
-25
-24
-27
-21
-25
-25
-24
-18
-11
-3
1
-1
2
3
-3
-14
-28
-28
-24
-2
16
30
27
24
17
-1
-16
-26
-27
-32
-23
-15
-16
-16
-17
-19
-26
-27
-28
-33
-35
-30
-23
-20
-6
-13
-17
-15
-7
2
6
12
7
2
-7
-7
-12
-17
-10
1
6
9
1
-15
-24
-32
-36
-40
-43
-33
-34
-28
-29
-32
-42
-44
-38
-36
-28
-25
-26
-32
-38
-41
-53
-61
-67
-57
-50
-36
-30
-35
-40
-47
-59
-77
-75
-77
-77
-78
-76
-68
-65
-57
-56
-52
-49
-38
-33
-42
-49
-60
-69
-71
-58
-37
-13
14
22
24
18
17
16
18
18
10
1
-5
0
-1
8
20
33
42
42
38
17
-3
-17
-26
-37
-34
-26
-25
-27
-34
-30
-35
-31
-19
-11
5
15
22
17
12
2
-14
-22
-26
-26
-28
-15
-3
9
18
17
6
-17
-33
-53
-63
-63
-47
-31
-17
4
10
8
-1
1
-3
-13
-25
-54
-84
-105
-110
-109
-101
-88
-72
-56
-44
-36
-42
-42
-37
-27
-19
-8
2
-9
-27
-46
-52
-45
-33
-16
-12
-13
-17
-32
-51
-60
-51
-46
-32
-22
-15
-14
-16
-12
-16
-15
-11
-8
-10
-6
-5
-1
0
-5
-6
-19
-24
-39
-44
-49
-40
-32
-25
-16
-9
-8
-8
-1
3
11
23
22
22
16
19
27
36
44
35
31
27
36
25
9
-2
-8
-6
1
14
13
21
27
34
31
30
42
47
53
53
42
30
27
30
33
38
43
38
22
7
-7
-12
-7
2
19
24
32
31
26
22
28
31
37
52
52
44
31
24
15
4
7
9
20
27
40
34
24
15
7
6
18
34
40
40
39
29
23
20
26
32
35
30
23
12
3
3
1
11
18
18
16
14
26
29
29
25
27
21
24
24
21
31
45
56
51
32
14
3
-3
5
16
18
29
36
39
35
29
27
20
31
38
41
29
10
-15
-29
-23
-13
13
43
79
94
99
97
85
70
62
62
59
49
32
6
-20
-39
-40
-41
-28
-11
-3
-3
-11
-12
-20
-18
-14
-12
-25
-29
-36
-41
-39
-32
-20
-15
-4
0
-5
-9
-20
-24
-24
-13
-5
-13
-35
-52
-61
-61
-41
-21
-5
4
8
3
-14
-18
-25
-19
-9
8
21
22
28
15
-2
-15
-13
-12
-1
14
24
27
24
28
26
38
53
61
55
40
34
27
31
30
28
22
26
-88
