# Supplementary material for: Electroencephalography (EEG) based epilepsy diagnosis via multiple feature space fusion using shared hidden space-driven multi-view learning
Source: PeerJ Comput Sci. 2024 Mar 7;10:e1874. doi: 10.7717/peerj-cs.1874 (PMC10936759; doi:10.7717/peerj-cs.1874)
Supplement: Supplemental Information 2 [file peerj-cs-10-1874-s002.zip › A/Z023.txt]

-40
-13
43
69
55
12
7
28
39
19
-13
-28
-35
-18
2
24
36
25
23
20
49
60
42
14
-3
9
21
22
11
10
23
43
80
96
89
84
74
92
118
97
69
50
55
41
32
21
28
31
30
7
-19
-4
8
19
-6
-9
-17
-5
18
38
54
44
42
20
32
46
58
41
25
10
21
15
35
35
47
68
58
71
46
39
18
18
22
21
50
47
71
51
46
34
42
33
1
-17
-14
-1
13
25
29
25
-1
-22
-34
-43
-45
-48
-39
-22
10
21
-5
-40
-75
-86
-75
-34
-19
-12
-27
-22
-14
-36
-31
-16
14
40
33
8
7
-5
-13
6
8
25
-2
-16
-69
-97
-99
-65
-33
-61
-84
-84
-46
-4
1
-25
-64
-58
-33
-26
-32
-43
-46
-33
-27
-6
9
25
37
36
22
-12
4
21
57
82
67
41
-2
-21
-22
-3
23
-2
-21
-32
-23
5
18
40
34
29
22
41
59
74
95
100
64
4
-39
-55
-6
33
50
47
20
4
1
24
57
83
80
84
88
112
92
79
37
32
45
57
83
105
136
141
126
79
41
18
10
41
49
31
8
19
39
51
30
-21
-44
-39
-12
4
-11
5
9
22
8
-25
-41
-30
-12
12
8
26
20
10
7
-17
4
7
15
-2
0
7
31
68
85
87
49
14
1
-2
22
62
51
0
-58
-61
1
49
76
91
55
9
-48
-53
-31
3
22
6
-32
-43
-13
-1
7
-15
-19
-45
-40
-43
-29
-10
20
31
44
20
-17
-45
-38
3
39
45
29
-21
-54
-73
-61
-18
10
21
7
-26
-39
-38
-28
-1
8
-19
-58
-90
-82
-57
-30
-2
-3
-7
-9
5
10
3
14
-7
-26
-56
-80
-82
-56
18
41
45
-3
-23
-24
-10
-9
-13
-18
-9
15
16
4
-30
-35
-42
-24
-8
-7
-21
-9
1
25
55
36
21
4
16
33
34
23
-6
17
52
93
117
95
73
52
50
62
65
83
72
84
82
94
103
103
77
76
96
116
104
96
95
104
85
102
78
51
23
-12
-30
-11
15
32
24
16
11
4
-8
-13
-17
-2
5
10
-8
-9
18
54
86
105
92
76
40
41
42
82
93
86
46
-6
-26
-19
35
91
95
65
18
-7
-14
14
40
49
49
18
33
31
38
11
-3
-29
-20
15
20
20
20
26
58
88
99
74
31
33
55
69
58
35
36
36
54
51
43
23
14
16
-1
2
-11
-5
12
24
36
51
37
19
-14
-43
-47
-36
-18
20
10
26
32
19
-15
-35
-25
19
58
83
80
41
23
15
17
17
22
3
0
-13
-12
-20
-18
11
15
19
6
10
11
-2
11
27
69
80
53
26
15
17
43
46
68
75
62
28
10
25
59
126
152
145
117
68
33
9
17
26
24
15
26
33
12
10
-20
-38
-30
-27
4
29
14
-3
-34
-29
30
72
62
36
3
18
27
49
23
16
-12
-26
-22
19
39
33
10
10
21
18
5
-11
-5
10
36
47
36
8
0
-25
-16
-7
34
44
33
-15
-67
-77
-62
-30
22
49
38
-15
-35
-23
-3
3
-17
-41
-70
-52
-15
9
10
8
6
9
-2
4
10
30
44
35
25
34
86
113
122
89
46
12
16
-7
-20
-20
-7
26
22
11
-8
-61
-64
-56
-15
9
30
48
32
23
14
18
40
71
92
96
73
65
78
91
89
69
29
7
11
15
8
0
-34
-73
-94
-87
-46
-19
-38
-74
-101
-61
-16
7
29
51
64
22
-25
-48
-64
-36
-33
-23
-33
-12
-8
-20
-45
-66
-63
-61
-65
-56
-49
-21
-21
-41
-51
-26
1
2
-30
-18
18
47
50
33
13
15
10
4
3
-9
-24
-48
-56
-38
-2
-12
-2
-5
4
12
-15
-65
-104
-125
-117
-120
-145
-178
-209
-205
-183
-157
-168
-194
-195
-177
-136
-92
-55
-38
-30
9
19
71
96
90
60
42
34
25
17
12
42
62
50
26
3
13
53
54
57
67
84
89
69
61
62
77
107
98
92
79
84
90
99
78
51
24
32
39
59
19
-21
-48
-53
-28
-8
5
-1
8
22
33
26
23
14
1
-8
-24
-16
-8
17
24
41
9
-15
-44
-32
13
35
45
26
26
16
6
-18
-36
-33
-19
-28
-35
-18
28
45
40
16
0
-18
-19
-21
-29
-42
-56
-69
-49
-50
-59
-63
-40
-15
-7
-45
-69
-90
-89
-43
-19
2
-4
15
3
-1
-15
-20
-24
-32
-25
-18
-43
-81
-112
-110
-83
-46
-17
8
0
-14
-42
-58
-63
-69
-85
-108
-100
-65
-34
3
-10
-28
-39
-29
-32
-42
-64
-70
-64
-32
-8
-12
-14
-18
-6
16
33
28
4
-18
0
19
-1
-15
-22
-21
29
29
42
21
16
30
56
72
63
46
6
31
40
35
18
-30
-19
4
47
57
76
73
65
51
18
32
42
43
52
61
58
34
-7
-44
-48
-27
6
21
6
5
6
14
17
11
16
1
-4
-6
-29
-50
-46
-49
-5
20
54
19
7
-39
-33
-36
-24
-36
-45
-36
-30
-46
-53
-61
-82
-78
-61
-11
4
3
-10
-17
-16
-8
22
18
31
28
27
41
58
67
43
33
-23
-28
-13
44
82
86
70
67
49
49
35
51
42
55
26
14
15
36
90
111
138
124
87
53
37
68
55
33
-12
-45
-36
-3
23
37
23
46
29
34
14
17
21
52
47
43
45
12
-2
-46
-26
-17
-7
31
55
50
15
-15
0
17
42
20
-21
-36
-23
-3
12
-25
-29
-18
8
42
40
29
30
57
78
92
62
31
-9
8
21
8
-10
-37
-3
25
34
10
-28
-37
-19
9
32
45
38
-3
-7
-5
14
45
38
7
-26
-29
14
39
18
-10
-42
-44
-7
44
77
45
11
-8
4
30
45
24
13
14
22
25
3
-23
-49
-39
-30
-14
-24
-34
-15
6
32
30
22
2
6
32
32
34
6
-23
-70
-98
-99
-60
-62
-55
-94
-99
-104
-94
-88
-66
-40
-19
-12
-24
-31
-52
-42
-37
-16
-25
-53
-78
-66
-9
25
2
-66
-116
-147
-121
-123
-115
-132
-146
-123
-131
-152
-154
-146
-107
-77
-76
-43
-58
-68
-72
-93
-71
-51
-39
-29
-54
-61
-68
-38
-26
-34
-81
-123
-94
-72
-30
-31
-42
-61
-29
4
4
-17
-62
-94
-83
-40
-23
-27
-67
-67
-71
-79
-90
-104
-76
-60
-35
-38
-76
-106
-106
-82
-47
-21
-29
-66
-79
-85
-78
-61
-31
-29
-24
-26
-23
-28
-40
-68
-74
-60
-44
-35
-28
-62
-57
-42
-22
9
-3
-29
-40
-41
-46
-9
-12
-22
-70
-85
-94
-87
-83
-37
-5
-5
-9
-22
-35
-46
-57
-63
-89
-115
-139
-97
-65
-5
12
13
-11
-31
-17
11
21
13
5
27
21
29
32
42
50
30
27
39
39
37
26
3
3
1
1
-10
-33
-37
-35
4
51
57
33
-5
-2
13
24
7
-22
-44
-33
-2
32
49
53
56
60
116
128
108
67
49
43
37
35
14
2
6
32
37
36
27
27
42
43
32
33
17
17
28
39
31
25
0
1
34
69
60
29
-24
-44
-11
29
48
8
-12
-21
-19
-3
14
35
13
-11
-44
-27
6
18
19
57
96
107
57
14
-2
-6
-7
2
22
36
39
42
42
17
0
-9
3
4
36
13
-5
-25
-26
-7
17
25
18
8
7
-12
-15
-32
-14
20
42
75
46
0
-18
-21
13
19
26
14
-2
-28
-31
-3
43
60
37
-3
-17
-19
-27
-34
-22
8
46
55
31
-11
-12
15
44
68
64
45
10
-9
11
6
12
22
41
63
78
88
105
108
106
93
76
68
41
22
11
25
51
56
46
39
15
24
69
102
97
60
35
57
91
113
116
107
83
73
29
21
20
41
68
83
94
105
106
120
92
69
34
24
-1
-5
17
50
92
138
158
148
115
91
82
94
80
67
37
24
25
38
56
114
125
135
132
102
54
-6
-49
-58
-38
-8
17
25
11
-1
19
52
85
102
101
58
23
-21
-47
-33
-8
21
41
59
68
51
30
5
-13
-20
8
46
90
108
108
79
56
40
54
63
52
35
5
-5
-7
-22
-43
-48
-15
17
63
72
58
40
16
14
2
10
24
62
54
60
48
59
55
72
52
38
32
16
-19
-35
-39
-13
-4
17
31
49
70
83
72
62
54
41
25
1
-8
0
18
41
40
22
4
-12
-1
19
52
48
30
10
13
35
59
82
102
98
89
51
17
-24
-9
-8
-7
-16
-24
-13
-18
-12
-17
-30
-47
-57
-99
-93
-89
-45
5
37
68
59
57
37
24
-1
-12
-27
-45
-40
-34
-28
-37
-36
-16
-4
13
-2
-31
-65
-56
-41
-11
-12
-7
-20
-10
-8
-8
-25
-50
-43
-40
-42
-39
-50
-42
-34
-20
-15
-26
-34
-42
-41
-54
-59
-63
-56
-33
-15
-10
-25
-30
-11
17
61
63
35
17
-9
-20
-22
-3
21
35
21
-7
-32
-51
-41
-48
-76
-73
-80
-54
-47
-33
-28
-19
7
27
54
86
80
40
2
-9
1
5
-40
-51
-54
-24
18
30
12
-14
-62
-94
-108
-52
-33
-42
-38
-29
-22
-15
-23
-41
-28
-25
-43
-43
-29
0
23
19
21
23
17
12
-10
-15
-3
3
-20
-48
-55
-63
-50
-16
44
92
91
79
65
48
27
3
6
29
38
26
-5
5
29
65
96
125
129
104
49
17
4
19
36
25
-3
-22
-25
-24
-23
-33
-59
-85
-116
-108
-89
-34
22
42
18
-2
-9
-4
3
-6
-33
-53
-78
-97
-98
-69
-22
10
17
27
20
10
-3
-25
-47
-66
-69
-29
-5
-1
7
-2
24
38
31
8
-17
-14
8
35
57
61
29
19
4
-2
5
8
-24
-79
-120
-116
-90
-34
26
85
112
83
44
0
7
21
41
25
5
-15
-35
-2
29
58
65
64
80
86
69
53
13
-21
-26
0
39
58
41
30
39
71
84
65
37
17
28
49
49
44
36
64
87
86
50
27
33
51
59
48
20
0
11
32
41
37
37
38
11
-17
-43
-39
-20
12
37
39
34
3
-29
-34
-28
-34
-30
-26
-16
-13
-3
-19
-30
-11
23
44
40
20
15
21
1
-30
-57
-58
-49
-49
-82
-98
-99
-75
-66
-24
-23
-22
-20
-31
-20
-33
-31
-29
-41
-21
-5
18
33
26
-10
-49
-79
-69
-34
7
54
59
21
-12
-24
-7
2
21
0
4
-18
-27
-22
-13
-3
-11
-36
-31
-13
-10
-21
-31
-42
-26
-12
22
49
62
72
57
32
21
-13
-24
-31
3
24
24
35
30
37
26
39
66
98
113
98
82
63
43
32
40
45
29
2
-24
-42
-58
-41
10
71
102
106
95
51
28
6
18
10
25
33
44
68
103
102
83
36
22
-4
10
-10
6
-17
-29
-43
-56
-45
-29
-20
5
15
3
-29
-55
-51
-29
-16
-7
-7
-30
-18
-15
10
-3
-6
-41
-34
-26
11
44
52
83
85
83
56
33
-1
-31
-34
-41
-51
-59
-74
-75
-47
0
30
35
6
-17
-44
-37
-36
-34
-32
-12
8
17
20
15
13
-26
-57
-54
-64
-43
-48
-48
-71
-84
-59
-42
-26
-26
-20
-2
25
16
-14
-40
-25
0
19
12
-11
-3
-5
16
22
19
33
45
46
51
77
62
46
14
6
16
24
14
-27
-61
-63
-38
-12
13
24
21
21
-17
-52
-73
-59
-8
17
28
20
-1
-16
-18
-22
-6
-1
17
26
31
41
65
63
80
84
70
56
16
0
-12
-8
32
69
87
99
80
50
17
3
-1
10
25
46
56
72
69
51
22
7
5
5
13
9
1
1
14
30
29
26
23
27
9
20
1
4
-17
-13
-11
-2
-25
-46
-67
-59
-27
10
19
17
20
6
1
-11
-27
-30
-18
-22
-14
-3
11
38
52
50
26
-11
-54
-73
-89
-86
-79
-78
-56
-51
-57
-65
-52
-16
-1
3
-16
-30
-47
-74
-87
-73
-56
-25
-10
-19
-45
-53
-62
-55
-54
-50
-25
-10
-16
-38
-63
-55
-24
20
39
46
23
13
25
43
57
49
25
-5
-24
-34
-47
-68
-58
-13
27
54
58
48
39
33
31
21
12
6
9
8
21
32
53
63
51
23
5
-4
-16
-18
-22
8
4
-32
-63
-80
-71
-51
-1
27
50
31
-7
-36
-50
-24
-16
-32
-36
-46
-31
-22
-2
-14
-34
-44
-29
-32
-38
-52
-75
-76
-70
-77
-69
-59
-31
-3
27
33
21
11
-9
-8
-30
-50
-58
-69
-65
-15
19
43
39
41
57
88
109
120
98
58
35
30
34
44
37
41
65
67
52
23
15
-1
-21
-36
-51
-41
-41
-25
-35
-40
-34
-16
-12
-5
-17
-31
-40
-51
-47
-53
-52
-62
-87
-108
-87
-64
-38
-31
-47
-67
-84
-85
-50
-50
-52
-80
-90
-105
-107
-108
-114
-94
-91
-92
-100
-89
-45
-5
22
8
-25
-68
-68
-55
-20
-3
-11
-36
-53
-36
-28
-26
-33
-54
-57
-47
-41
-62
-102
-134
-96
-57
-31
-25
-45
-54
-63
-50
-25
-2
10
-8
-3
2
4
-8
-5
18
40
40
9
-11
-48
-47
-38
-20
-36
-59
-90
-83
-41
-11
13
-9
-6
2
17
31
19
-12
-49
-53
-62
-65
-68
-66
-56
-35
-11
-8
-13
-35
-37
-23
-9
6
11
7
5
10
17
20
17
-4
-34
-47
-37
-23
-7
-8
-9
-19
-8
15
47
59
60
58
34
-3
-43
-71
-64
-54
-67
-115
-158
-179
-197
-196
-203
-223
-221
-210
-179
-144
-120
-97
-91
-86
-76
-28
19
74
76
47
4
4
33
59
60
27
-6
-19
-1
35
56
76
91
107
139
132
114
85
88
84
81
48
37
54
56
59
53
40
50
62
82
87
99
101
101
104
118
131
139
117
77
46
36
72
98
108
110
98
98
107
119
113
73
45
28
17
26
11
14
26
33
28
14
21
39
61
54
42
17
13
17
29
44
23
12
-14
-43
-47
-28
-26
-31
1
36
69
91
110
93
52
17
7
45
64
56
29
0
-7
-21
-22
-24
-7
6
27
31
44
56
75
84
69
50
41
44
35
27
27
27
28
27
-4
-29
-24
9
25
8
-3
-12
1
28
45
44
53
72
98
86
70
35
24
20
25
20
18
30
33
28
11
5
6
17
38
44
41
31
17
5
25
63
99
113
104
107
97
92
78
84
96
107
134
128
113
81
34
3
-8
-8
16
16
16
6
3
19
35
39
62
89
123
120
93
85
74
81
84
57
68
108
136
142
119
108
119
110
129
140
134
101
54
4
-11
3
28
61
84
108
130
154
153
119
82
58
64
65
65
54
28
14
-5
9
0
-15
-8
-17
-37
-56
-69
-60
-48
-35
-56
-61
-80
-83
-73
-44
7
32
27
-12
-37
-49
-58
-47
-41
-67
-74
-75
-32
38
91
119
108
98
49
-7
-21
-50
-33
-36
-56
-75
-86
-83
-66
-67
-74
-56
-15
28
65
65
67
57
65
63
50
28
14
-17
-30
-27
-11
24
61
81
89
92
95
56
10
-5
-6
4
-11
-6
55
86
88
61
39
55
65
55
30
31
42
52
75
87
99
91
84
75
57
39
31
19
24
26
24
3
6
21
18
6
4
16
26
37
50
64
63
71
77
83
80
46
18
-20
-22
-4
2
27
22
29
37
49
48
27
13
-7
-20
-47
-48
-32
-20
-9
-7
15
36
30
9
-21
-22
-23
-22
-30
-35
-47
-42
-17
9
36
46
64
54
29
9
4
9
14
14
13
34
55
59
36
32
47
48
44
10
1
-12
-20
-17
-2
14
19
-12
-29
-43
3
31
59
77
67
65
30
20
-20
-13
-5
-5
0
29
39
62
50
39
21
-5
-10
4
8
5
-19
-37
-47
-42
-39
-27
-24
-9
-20
-14
21
24
23
7
9
22
0
-27
-46
-37
-16
15
29
22
7
-11
-40
-44
-35
-13
8
16
1
-30
-31
-25
-13
9
46
52
32
-7
-28
-37
-12
-7
-29
-59
-54
-39
-25
-41
-46
-21
-6
24
34
35
22
-15
-43
-46
-17
22
40
34
12
-23
-24
-13
-11
-6
3
7
20
-2
8
17
25
9
-7
-7
6
16
6
-13
-7
-13
-15
-38
-50
-63
-70
-65
-43
-13
18
26
5
-37
-75
-104
-107
-100
-77
-40
3
64
116
130
130
103
68
43
29
14
-11
-16
-12
-6
5
14
40
48
48
32
23
6
3
-15
-43
-65
-46
-22
-16
-9
-5
25
57
88
80
53
24
5
-4
4
14
16
7
7
24
42
55
52
47
29
31
21
28
10
10
-18
-26
-18
-35
-34
-27
0
12
0
-4
-4
3
18
29
24
21
9
-10
-24
-18
10
23
28
10
-9
6
1
6
-16
-34
-28
-28
-38
-54
-66
-62
-55
-56
-49
-32
-13
-22
-41
-48
-31
-29
-65
-76
-80
-72
-69
-50
-41
-20
-5
-11
-23
-18
-5
4
-14
-24
-34
-23
-2
14
2
-33
-67
-74
-65
-62
-57
-53
-30
-12
-5
-25
-22
-28
-44
-63
-50
-46
-47
-67
-61
-54
-47
-45
-51
-58
-52
-22
-38
-58
-89
-96
-69
-54
-45
-46
-49
-57
-68
-57
-30
-7
-5
-26
-50
-69
-66
-21
6
26
23
29
35
28
17
-1
-21
-39
-46
-57
-80
-87
-101
-107
-99
-87
-67
-27
-20
2
0
5
-3
-1
3
22
11
-7
-17
-17
-21
-7
13
16
-26
-83
-110
-119
-71
-37
-12
-11
-10
15
58
81
72
49
35
46
84
78
61
34
4
8
22
41
48
45
30
31
14
6
-26
-67
-91
-85
-77
-70
-57
-34
-19
-7
-12
-41
-74
-86
-79
-59
-38
-27
-30
-31
-26
-37
-67
-100
-107
-102
-77
-48
-37
-31
-29
-1
28
59
57
34
-13
-59
-77
-88
-83
-63
-38
-12
17
30
21
1
-6
-22
-12
5
8
-11
-52
-89
-97
-68
-13
21
5
-15
-9
27
59
63
44
24
20
17
4
-10
-11
-8
0
0
18
24
37
47
43
57
82
117
112
101
89
69
55
35
25
23
33
45
69
60
30
6
-14
-12
8
14
28
27
26
-4
11
46
100
117
121
75
35
-21
-15
12
53
91
74
37
15
49
78
114
121
96
64
33
26
30
33
52
60
59
55
38
51
59
70
77
61
92
104
111
68
35
17
12
39
49
59
50
33
-9
-32
-30
5
24
21
21
27
29
29
-1
-22
-43
-36
-36
-14
-5
4
-10
-19
-21
9
40
66
65
43
15
-8
-29
-35
-27
-9
-19
-45
-64
-53
-36
-12
-1
13
28
42
29
10
8
-5
4
-4
11
10
-5
-30
-56
-59
-62
-49
-45
-49
-75
-114
-124
-102
-61
-62
-74
-84
-90
-80
-56
-22
-11
-17
-45
-48
-38
-16
1
18
23
42
42
51
49
60
63
72
64
35
-6
-33
-41
-39
-14
1
23
5
4
13
19
16
14
21
17
35
17
-4
-28
-28
-19
-13
-16
-24
-10
-1
-5
-14
-27
-10
-8
-1
8
22
26
11
8
5
10
21
44
53
65
78
73
68
27
-3
-29
-38
-21
-5
12
4
-7
-19
-37
-28
-13
7
20
14
1
-3
-23
-28
-33
17
55
63
41
24
21
22
15
-11
-42
-55
-43
-30
-31
-20
-11
0
41
58
78
86
107
115
104
57
14
-27
-40
-38
-37
-56
-65
-55
-22
12
24
27
21
7
2
1
0
-7
-32
-32
-9
13
12
0
12
35
36
38
33
63
74
91
74
75
86
81
47
37
43
79
85
63
21
-7
-13
-25
-24
-22
1
8
11
7
17
28
40
61
70
74
71
55
39
9
-7
-7
9
34
40
29
9
18
53
81
83
96
87
80
50
15
3
4
3
-34
-41
-47
-48
-48
-43
-11
25
63
76
91
60
33
-11
-53
-69
-64
-41
-26
-8
-9
-17
-17
-16
-4
0
3
-1
-26
-44
-51
-38
-10
-4
-21
-53
-65
-57
-22
5
39
42
31
10
21
27
47
82
85
78
58
39
3
-20
-26
-17
-1
9
18
18
36
45
58
62
65
61
32
9
11
33
53
66
30
-13
-42
-35
-14
4
9
13
13
-4
-10
-5
2
29
25
14
-5
-18
-2
3
26
31
40
53
58
45
44
69
87
101
98
95
56
17
-16
-29
-25
-35
-30
-50
-74
-77
-52
-5
41
53
22
5
18
45
52
24
-28
-77
-95
-81
-39
-7
12
22
13
19
32
34
43
51
65
69
69
81
75
60
42
26
16
9
3
10
13
31
40
20
-16
-41
-46
-22
-18
-33
-80
-113
-102
-50
-16
5
-9
-28
-32
-25
-18
-7
-4
17
3
-14
-38
-63
-67
-57
-59
-43
-44
-29
-32
-30
-18
-44
-66
-72
-47
-26
-10
16
37
61
61
50
34
32
21
2
-8
-20
-30
-29
-27
-12
-1
1
-2
-21
-51
-58
-60
-54
-53
-40
-18
-2
2
2
-5
-10
8
23
35
28
40
48
41
34
31
45
87
121
107
101
87
63
42
17
21
33
22
6
-24
-26
-24
5
18
40
50
55
59
44
35
12
20
15
19
7
13
23
27
23
37
60
72
86
94
94
98
58
21
-8
13
26
35
21
-17
-26
-38
-29
-53
-74
-89
-71
-45
-15
36
67
79
77
40
9
-10
-21
-26
28
