# Supplementary material for: Electroencephalography (EEG) based epilepsy diagnosis via multiple feature space fusion using shared hidden space-driven multi-view learning
Source: PeerJ Comput Sci. 2024 Mar 7;10:e1874. doi: 10.7717/peerj-cs.1874 (PMC10936759; doi:10.7717/peerj-cs.1874)
Supplement: Supplemental Information 2 [file peerj-cs-10-1874-s002.zip › A/Z024.txt]

-1
-40
-56
-10
33
60
109
86
84
35
4
-21
-15
48
114
117
73
14
-13
-4
27
20
15
17
41
52
48
40
36
20
26
-3
-33
-29
-13
7
-10
-39
-58
-56
-50
-2
-4
-14
-82
-147
-130
-94
-65
-52
-50
-41
-19
29
30
47
12
-25
7
17
23
9
-7
14
13
20
15
20
59
51
49
2
19
3
17
43
59
52
37
20
28
61
64
66
51
28
4
-9
-14
-13
7
43
79
71
17
-48
-73
-57
-72
-46
-5
61
87
110
82
63
18
-15
-27
-41
-42
-9
11
13
-7
-34
-52
-51
-59
-36
-26
6
15
22
11
-12
-50
-47
-18
36
17
33
-13
-27
-19
45
65
91
53
32
7
-4
-9
-31
-25
5
52
89
82
63
8
-24
32
32
61
26
26
19
19
20
-3
-38
-73
-87
-70
-58
-42
-20
51
30
12
-36
-56
-36
-34
-36
-37
-8
12
15
-1
-26
-15
-1
13
1
-12
-14
24
65
88
87
42
3
-42
-21
15
45
49
79
68
106
82
36
-4
-12
6
17
-1
-19
-34
-16
18
32
14
6
-5
-22
-9
-2
-13
-41
-81
-74
-42
-3
23
21
-5
-18
-21
-17
-14
19
-7
5
8
34
38
22
21
37
26
25
-16
-19
-16
-17
-9
-13
4
26
6
-1
-11
20
28
32
2
-38
-30
23
28
27
18
-6
8
7
11
4
-5
4
27
45
46
31
53
44
36
4
4
-5
68
40
26
-20
-49
-41
-17
2
-11
-22
-28
3
25
15
-2
-27
-16
-5
15
8
22
31
37
37
-1
-43
-83
-69
-34
5
1
-7
-23
-29
8
8
-10
-9
14
45
35
8
10
19
22
11
-15
-5
2
8
-9
40
55
74
37
10
-3
24
23
28
13
39
23
24
-8
-37
-6
-29
-15
-15
-1
-7
3
1
-14
-34
-32
-20
-24
-13
-25
-36
-38
-39
-23
-42
-44
-44
-36
-56
-24
-40
-41
-26
-27
-4
-22
-22
-25
-19
-16
-14
1
29
52
80
64
55
51
49
45
31
3
27
21
14
-26
-18
-20
-21
-22
0
51
57
36
5
-22
-28
-46
-53
-22
-26
-25
-63
-57
-37
-33
-44
-31
-15
17
28
51
19
-22
-65
-89
-83
-82
-75
-79
-59
-26
-34
-41
-80
-87
-52
-35
-26
-27
-69
-68
-70
-77
-59
-26
-15
-7
-2
12
1
-2
7
33
37
62
15
2
0
16
29
13
-11
-19
-29
-5
7
5
-3
33
29
25
-24
-57
-50
-4
9
19
-10
-8
4
32
26
42
73
79
39
-14
-67
-78
-67
-57
-41
-12
0
5
-9
-5
-8
-25
3
3
13
27
24
20
-9
-25
-15
-2
20
54
62
65
45
45
38
35
42
40
44
52
73
72
50
11
0
35
53
71
47
31
22
32
27
38
16
-7
-2
3
55
72
60
47
15
6
0
-19
-27
-29
-39
-11
-10
14
31
34
43
2
-42
-41
-22
9
47
52
61
20
-14
-13
-32
31
9
13
-26
-43
-17
-14
-22
-40
-46
-49
-43
-5
-5
10
6
-19
-33
1
8
27
15
-2
6
9
4
-16
-13
-29
-25
-50
-62
-47
-10
-7
3
3
-9
-26
-38
-4
37
82
87
57
21
-8
-10
-22
-13
-13
-7
22
55
115
105
96
53
-11
-23
-24
-30
-9
-4
8
7
0
26
45
57
34
10
-3
43
63
70
49
45
51
31
12
-6
-11
5
16
36
39
14
3
-37
-53
-44
-33
-36
-28
-6
-1
-1
-1
-13
3
-14
-29
-43
-36
7
-9
-37
-92
-100
-80
-47
-33
-18
-5
-1
-6
-23
-31
-14
-3
-13
-15
-21
-22
-9
32
66
66
37
-8
-26
-20
1
35
58
51
40
17
42
78
85
66
32
16
27
27
16
-6
-15
-2
-7
-18
-8
16
35
47
24
35
35
44
51
42
53
54
52
11
-11
-14
-15
33
28
27
-23
-60
-81
-94
-94
-75
-62
-59
-40
-21
-13
16
1
15
3
-17
-24
-30
-32
-8
43
52
34
14
-24
-27
-32
-16
-8
-5
3
22
28
43
30
20
69
72
70
18
-7
-21
-1
7
7
7
-16
-25
3
17
22
25
10
31
30
17
2
-11
-10
-2
8
7
12
6
42
67
67
36
23
5
-6
-46
-58
-51
-29
-25
-16
-5
9
0
-18
-3
22
38
35
11
8
21
68
96
80
27
-3
5
9
18
4
19
50
49
30
-20
-20
-13
-7
-13
42
40
58
31
3
5
1
1
0
6
34
50
38
0
-38
-67
-50
-57
-37
-41
-20
-28
-28
-23
-6
21
10
7
47
41
34
-23
-27
-26
8
-7
-50
-86
-87
-60
-34
-5
-16
-18
-25
-22
-29
-43
-25
17
60
58
60
19
-12
-34
-48
-51
-47
-23
-28
-14
-40
-70
-83
-56
-16
2
35
5
-6
-43
-44
-4
4
-1
-32
-25
-23
-9
3
26
37
53
67
63
66
51
5
0
-23
-25
-24
-35
-44
-68
-48
-35
1
-3
-14
-15
-39
-62
-65
-55
-20
4
12
-3
-31
-37
3
4
47
41
21
-10
-21
-36
-31
-16
-7
10
-6
-15
-35
-38
-39
-47
-45
-14
16
6
0
-7
-2
-1
-19
-14
-25
2
-15
-11
-16
-26
-13
-23
-16
16
23
22
-3
-8
7
14
36
9
-3
-14
-24
-9
3
12
17
22
38
31
37
6
25
6
4
11
11
24
23
32
23
3
-2
-9
-14
-21
-34
12
21
15
-15
-65
-56
-61
-62
-44
-9
16
15
13
-5
9
44
44
32
12
-13
19
32
40
35
18
1
-1
19
42
75
76
91
83
43
-3
-62
-59
-33
-18
-19
-1
4
18
5
5
25
66
89
74
49
9
2
22
57
62
38
0
-12
-1
14
-5
29
20
9
18
-11
-18
-36
-41
-26
-3
27
45
36
11
-1
-34
-56
-76
-27
-15
1
-13
9
19
69
52
20
-18
6
14
31
30
14
8
-6
-6
-4
-6
-16
-30
-2
-21
26
22
16
-3
-17
-35
-28
-47
-48
-49
-28
-1
3
9
-1
8
26
25
-18
-67
-101
-82
-63
-40
-22
-3
-18
-34
-44
-40
28
39
30
-18
-21
-1
-6
-26
-28
-2
-6
-15
-15
-16
27
19
6
-28
16
14
10
-37
-52
-46
-44
-17
-6
-10
-38
-37
-4
22
35
28
18
10
41
35
26
19
-19
-29
-20
-23
-26
-31
-45
-44
-48
-30
-23
-29
-52
-69
-38
-30
-15
-15
-23
-23
-37
-58
-80
-80
-57
-25
-16
-36
-15
-50
-39
-39
-42
-15
9
37
19
7
-20
-8
13
3
-24
-15
21
54
51
19
-1
13
11
14
16
40
37
56
16
18
10
-2
23
12
23
10
-24
-29
-15
-9
20
23
10
-4
-10
-32
-3
-12
-16
-38
-64
-51
-7
22
40
40
47
67
77
52
8
18
11
32
49
51
68
31
4
-11
3
32
41
61
19
2
-11
17
46
61
28
-6
-37
-39
-34
-27
0
27
75
72
48
2
5
0
-3
7
2
24
16
20
17
13
-9
-10
21
31
42
45
50
47
37
-16
-74
-56
-54
-42
-43
10
36
57
25
10
7
18
10
1
5
18
27
18
-8
23
36
40
27
20
24
56
76
107
84
52
19
14
63
69
57
23
8
11
65
54
65
30
38
43
29
-2
-27
-5
18
32
41
20
25
56
37
57
17
1
-19
-54
-71
-72
-78
-48
-22
6
-6
-3
-2
7
23
8
-2
-23
-24
-12
18
9
27
31
30
29
31
25
12
20
6
-1
-8
-13
3
20
39
50
32
26
38
44
55
55
14
19
-4
12
6
-1
14
25
29
23
-13
-20
-12
0
18
7
12
-1
-4
-1
66
55
46
5
-10
-12
-9
1
-21
-15
8
17
40
11
-25
11
22
51
32
1
-5
0
23
15
17
-4
-9
16
43
39
28
4
7
19
14
7
21
4
53
41
30
9
-26
-42
-58
-63
-7
10
56
54
34
24
24
6
-6
-26
-48
-53
1
-7
-12
-51
-30
-23
-14
-24
-31
9
15
0
-36
-63
-59
3
-1
1
-37
-6
-3
37
35
27
-7
-13
-7
-14
24
-10
-18
-29
-26
11
27
10
-11
-25
-27
-21
-22
-27
23
69
86
86
78
42
26
0
-16
-20
0
0
34
41
53
44
27
20
81
67
62
18
-4
20
43
57
28
-1
13
11
47
27
24
12
9
34
16
-6
-32
-64
-61
-44
-35
-32
-43
-39
-12
-24
-32
-41
-35
-25
-11
-16
-16
12
22
35
21
21
25
6
5
-29
-40
-56
-41
-47
-49
-55
-38
-20
-5
-14
-18
-23
-43
-40
-23
-5
36
79
78
63
23
-25
-22
-20
-21
-26
-27
-16
26
21
7
-28
-65
-47
-15
-7
-9
6
-1
2
-8
-8
4
10
12
15
0
20
13
23
60
50
35
-29
-50
-19
13
43
39
18
7
8
16
40
47
63
36
13
-7
10
-6
7
-18
-24
-34
-24
-12
-15
-27
-18
-32
-10
1
23
51
36
37
-8
33
8
-3
-60
-83
-67
-48
-34
4
20
33
14
-17
-23
-20
-6
-11
7
1
-4
-3
-31
-9
-4
28
19
35
15
11
27
26
51
21
8
-22
-16
24
67
59
34
-3
-8
23
12
3
-42
-35
0
13
19
15
25
29
50
16
5
-18
-12
-17
26
37
38
17
-5
30
45
56
70
56
48
38
9
23
23
79
73
69
37
5
2
-11
-11
-11
-22
-15
-25
-11
1
35
32
14
0
-9
-2
43
52
40
-23
-57
-71
-42
-30
-32
-43
-22
-19
8
-3
-18
5
-9
49
34
27
-14
-35
4
8
18
10
6
-5
-28
-43
-13
3
20
-6
1
-4
4
-19
-14
-18
4
2
22
35
-1
-24
-55
-66
-62
-63
-19
-18
-4
-12
-21
-14
3
1
-2
13
-2
4
-33
-8
-2
-18
-13
-48
-16
-48
-55
-81
-89
-76
-30
-2
0
4
-29
-59
-60
-31
-21
-4
-17
-22
-29
-40
-57
-23
-4
11
-7
-55
-63
-44
-7
22
43
24
-3
-31
-59
-70
-72
-38
-3
3
-2
-3
-2
11
-2
-10
-14
18
-6
-14
-46
-53
-62
-64
-37
1
23
58
70
50
20
40
33
44
17
19
38
48
41
39
20
21
73
77
91
78
100
108
80
31
-9
10
16
-2
-39
-37
-9
12
22
31
30
15
-8
-6
-15
30
43
60
38
22
20
-3
4
37
35
26
-26
-35
-29
3
21
10
30
3
0
-14
-22
-1
28
27
35
24
10
7
-1
27
57
65
34
-12
-8
14
39
38
28
9
-1
-6
-19
-33
-24
-37
-40
-42
-41
-20
-5
29
86
88
78
49
58
67
33
-1
-38
-55
-50
-23
-17
-15
-13
-47
-8
-21
2
-7
24
15
20
-2
0
18
5
-23
-60
-75
-46
-27
11
-1
-17
-27
-2
-2
-2
8
-3
14
9
28
30
36
2
10
25
48
57
27
5
-17
-41
-30
-6
-3
39
23
36
28
24
23
15
3
-1
-20
-22
-32
18
24
14
-11
-57
-46
-15
13
5
6
-7
-29
-15
-3
-3
19
-15
-15
-29
-32
-27
-39
-53
-55
-51
-48
-11
5
18
-12
-55
-70
-62
-52
-60
-77
-75
-60
-2
7
10
24
-14
-35
-44
-49
-11
10
-8
-58
-109
-101
-74
-49
-40
-38
-2
-21
-22
-54
-66
-49
-41
-42
-20
-30
-51
-53
-48
-33
-2
-38
-39
-25
0
25
15
-8
-30
-16
8
8
36
29
19
7
18
22
25
4
0
-18
-23
-1
35
70
60
42
9
25
21
16
-18
-10
10
62
73
69
57
23
8
6
-11
7
20
1
-25
-43
-25
-6
-4
12
7
49
62
64
28
-2
0
36
24
19
13
8
33
68
49
23
-9
-22
-1
-1
39
22
-1
-26
-39
-22
-42
-35
-56
-64
-38
-45
-57
-83
-43
4
51
38
-3
-24
17
36
41
24
36
47
13
-31
-15
-21
36
1
-19
-28
-16
27
10
-8
-29
-15
4
48
62
30
20
-28
-42
-33
4
25
43
39
42
31
5
36
64
73
59
15
4
-7
44
29
41
-5
2
51
69
103
73
56
27
3
-7
-5
57
58
69
53
56
61
43
1
-1
24
58
68
38
56
48
96
65
62
62
67
47
44
8
3
-10
30
33
48
6
-10
-29
-21
-15
-11
6
38
49
28
12
-17
25
77
104
100
64
48
47
23
0
-29
-29
-51
-42
-45
-55
-4
-16
3
-48
-58
-41
-30
-19
-28
-44
-47
-55
-65
-56
-41
24
17
27
-16
-65
-80
-78
-53
-43
-29
-36
-2
-30
-7
20
11
13
-26
-61
-49
-20
-2
14
0
25
39
38
50
34
-1
-47
-78
-38
-25
10
9
-13
21
14
69
40
39
10
-11
-16
-16
-1
3
14
-2
-41
-35
18
38
33
19
34
53
48
32
-6
37
79
86
64
13
30
39
44
40
48
54
48
17
-9
15
2
-11
-31
-40
-38
-50
-32
-12
18
23
61
83
61
37
16
13
24
17
8
14
0
-12
-22
-10
12
23
37
24
24
13
33
18
2
-50
-53
-17
9
20
48
41
22
-6
-36
-39
-35
7
-5
-13
-50
-51
-20
4
7
5
35
43
46
10
27
29
41
7
24
43
68
38
-23
-43
-57
-37
-27
-49
-56
-53
-49
-8
-4
20
27
-4
-25
-64
-63
-38
-34
-30
-32
15
79
100
95
81
44
21
-9
-30
-23
-9
7
4
5
21
1
7
6
1
3
-22
-15
-22
9
6
-6
-44
-70
-34
-40
-19
-28
-37
-50
-54
-19
8
35
21
35
78
117
96
17
-23
-6
10
27
14
-4
-9
-2
39
35
77
54
53
22
2
13
25
41
45
46
29
12
9
35
46
53
41
1
2
-11
-33
-56
-44
-16
-18
-26
-16
-32
-54
-48
-23
1
-8
-15
8
12
8
-31
-9
-15
25
-19
-50
-50
-63
-47
-51
-54
-49
-61
-57
-35
-15
32
39
51
38
14
-11
-37
-30
-12
-9
2
18
21
-27
-41
-60
-54
-49
-26
-15
16
47
29
12
-23
-11
1
15
3
-8
-8
-10
-1
-5
-7
-15
-17
-20
-6
18
36
62
87
64
22
-8
-12
29
64
68
59
29
20
18
9
22
75
64
53
11
-3
-15
8
-5
3
-28
-31
-9
-11
10
-4
16
1
47
39
20
9
-16
-2
18
36
63
73
44
3
-20
-4
11
4
-44
-21
-24
1
-20
6
6
24
-10
-41
-61
-55
15
31
39
1
2
-11
-3
27
-1
-16
-45
-42
-11
9
-4
-14
-34
-26
-10
-19
-7
-4
9
-13
-2
-10
-8
-16
5
39
46
22
-19
-40
-35
-16
3
18
7
-15
-28
-24
5
37
55
36
14
-24
-3
33
33
20
3
-5
24
35
55
32
4
-11
-15
-5
18
10
-1
21
93
113
78
5
-19
15
14
13
10
12
38
16
5
-20
-22
-37
-40
-48
-5
-5
6
14
15
46
53
48
40
23
14
5
-24
2
10
14
-8
-19
-9
-12
30
16
18
-27
-54
-55
-43
-42
-53
-56
-26
-30
-31
-13
-3
14
-20
-42
-44
-19
-14
-4
10
35
31
52
65
89
73
41
6
-1
45
57
63
54
56
34
31
38
43
59
26
31
-13
-1
-25
-35
-21
-11
16
-4
18
-32
-59
-99
-105
-63
-56
-37
-60
-75
-75
-64
-32
-16
22
-7
-51
-89
-80
-52
-35
-15
-29
-46
-42
-13
9
45
45
19
15
8
13
2
-32
1
21
27
-16
-56
-52
-7
5
3
-41
-20
-20
-10
-17
-19
-11
-14
25
27
17
-14
-32
-6
0
17
-8
17
44
45
26
-26
-51
-46
-40
-21
-15
2
-1
19
-7
-27
-40
-28
-20
-25
-15
-19
-22
-44
-32
-46
-6
-4
12
-10
-31
-28
-1
38
41
40
34
34
44
26
12
20
47
77
53
18
-16
6
36
58
45
42
38
33
33
37
39
17
-8
-46
-28
7
36
17
-3
-26
-53
-93
-97
-72
-20
1
11
26
1
-13
-40
-52
-48
-24
-19
38
41
52
5
-4
-6
-9
-20
-11
4
7
2
-12
-21
-30
-27
4
0
53
46
59
30
5
25
30
33
13
-24
-40
-29
2
5
40
12
-11
-34
-62
-44
-38
-15
3
51
31
51
1
-14
-25
-15
46
41
52
19
-18
-35
-31
-8
-8
3
4
11
13
-5
-51
-66
-61
-47
-38
-39
25
24
33
12
-10
4
-10
-15
-6
20
46
53
17
-12
-9
24
46
56
48
27
14
10
-15
-20
-17
-15
-27
36
25
26
11
-16
1
-16
-35
-22
-7
25
25
20
-15
-18
-21
-45
-50
-45
-42
-40
-45
-60
-48
-43
-28
-20
-23
13
-10
12
-26
-14
-20
-11
10
11
-1
-12
-19
5
20
3
-24
-55
-39
37
25
66
35
54
29
-7
-28
-50
-40
-4
18
26
29
61
49
50
14
20
-12
-28
-43
-53
-25
2
4
-9
-33
-30
-1
10
2
-20
-29
-12
9
13
4
2
-12
-24
-5
13
40
89
110
109
78
26
7
-9
-10
-15
-24
-20
-12
-20
-27
-39
-12
20
18
24
-8
-12
-16
-12
-10
0
17
45
72
64
41
12
10
15
-5
-49
-59
-32
1
40
59
88
67
52
5
-28
-20
-29
-12
14
8
37
5
9
25
72
43
18
-22
-6
31
71
91
78
66
35
19
4
-3
-16
-5
16
23
4
-11
5
17
27
62
55
45
39
3
34
10
-1
-23
-27
-22
6
18
23
17
0
-29
-23
-27
-22
-7
54
49
23
-56
-83
-78
-60
-33
-2
2
5
-3
-6
23
34
38
28
48
32
21
-14
15
15
14
-19
-51
-16
9
18
-1
-24
-8
12
13
33
18
27
-5
7
5
-2
27
27
17
-8
-24
-3
-19
-42
-16
-24
-5
-30
-49
-37
-25
0
-5
2
-5
-1
24
31
64
22
42
34
32
4
14
-8
-11
-31
-33
-16
-19
-19
-22
12
18
17
-3
-18
33
42
31
-2
-32
-29
-6
-7
7
-9
-6
-4
-16
10
-6
33
16
25
47
34
41
43
53
89
97
88
54
30
33
45
41
39
43
59
75
50
5
-44
-43
-12
11
3
-4
-5
21
25
26
-14
-44
-57
-58
-55
-41
-17
-18
-21
-35
-2
0
23
10
-18
-16
-29
-29
-12
-10
6
-16
-31
-48
-17
-12
5
-11
-30
-7
-9
-19
-18
3
13
12
-2
-13
-11
23
14
13
-24
-37
-22
-7
23
17
7
-11
-21
-30
-35
-50
-37
-31
-9
-21
11
7
50
64
52
38
29
5
-6
2
33
47
32
14
25
45
54
29
6
-2
43
92
67
36
-2
-8
-6
-9
-36
4
-9
14
4
14
48
43
32
8
18
12
-30
-72
-93
-56
-19
25
39
23
-1
-12
-35
-43
-60
-67
-61
-51
-48
-56
-38
-36
-38
-39
-20
0
-3
7
14
84
75
91
31
17
21
17
11
18
27
55
52
43
40
45
79
92
91
57
37
43
66
112
93
53
-8
-25
-7
17
10
42
38
37
-4
-38
-48
-13
3
-4
-7
-20
-19
-48
-80
-69
-29
22
49
38
16
38
52
57
63
49
35
24
2
15
-14
-24
-15
-20
-8
-13
5
34
56
62
66
60
56
21
21
14
46
102
79
59
9
0
15
41
44
30
39
50
36
64
47
70
55
41
29
54
68
103
92
63
66
65
69
61
69
50
45
33
70
61
54
29
-14
-11
6
-4
-18
-18
-47
-40
-21
-7
11
32
73
74
45
5
-20
-19
-12
-30
-37
-54
-36
-18
-5
-7
-2
29
29
20
19
-1
-16
-23
-36
-17
3
17
32
30
14
-2
-29
-48
-23
-1
42
34
25
-6
-22
-7
-12
1
15
19
10
9
27
29
30
58
43
37
1
-2
-19
-21
-54
-54
-34
-22
-15
-31
-31
-23
1
14
48
43
12
8
-13
6
-17
-38
-39
-3
-1
42
56
52
34
12
22
11
6
19
-3
92
110
112
81
25
15
3
5
26
69
45
19
-11
-17
26
62
57
70
50
17
-21
-44
-31
-22
7
-12
-19
-15
-13
-5
-22
-38
-24
8
50
77
81
9
-23
-57
-30
-26
-3
-24
-43
-49
-46
-50
-27
-14
-3
-25
4
0
8
2
-21
-28
-26
-6
23
30
11
7
-11
-11
-22
2
-14
-26
-59
-65
-69
-45
-43
-61
-96
-106
-97
-56
28
33
34
13
-29
-2
-41
-64
-74
-57
-37
-23
-48
-47
-39
-31
-50
-62
-71
-8
9
29
-5
-50
-62
-35
-13
7
6
-2
-13
-20
23
-4
-17
-31
-39
-52
-69
-47
-31
-28
-33
-48
-48
-46
-21
-32
-16
-8
-6
4
31
7
-33
-87
-137
-136
-129
-112
-57
-41
-24
-51
-47
-31
-10
-9
-43
-8
0
3
17
16
20
4
-14
32
16
3
-28
-44
-42
-31
2
11
34
51
19
-6
-26
-39
-28
-12
1
-9
-37
-31
-28
-15
-20
-29
-28
-54
-67
-60
-76
-77
-79
-92
-17
26
48
15
6
14
38
18
-1
-37
-55
-37
-24
2
19
43
35
67
11
-16
-39
-24
6
12
1
-11
-14
-23
-39
-34
-42
-31
-3
5
-19
-62
-73
-50
-63
-82
-69
-40
-3
-19
-42
-31
-41
-34
-69
-89
-81
-77
-71
-38
-22
-32
-59
-70
-44
24
47
26
-30
-41
-36
-10
-50
-65
-42
-44
-32
-59
-53
-44
-14
-6
-25
-33
-17
29
72
58
50
13
2
-36
-43
-29
4
16
19
44
29
29
-1
11
51
59
49
20
4
15
