# Supplementary material for: Electroencephalography (EEG) based epilepsy diagnosis via multiple feature space fusion using shared hidden space-driven multi-view learning
Source: PeerJ Comput Sci. 2024 Mar 7;10:e1874. doi: 10.7717/peerj-cs.1874 (PMC10936759; doi:10.7717/peerj-cs.1874)
Supplement: Supplemental Information 2 [file peerj-cs-10-1874-s002.zip › A/Z025.txt]

28
30
8
-9
-2
16
29
36
30
1
-24
-45
-46
-42
-38
-39
-53
-59
-68
-72
-54
-24
2
22
13
4
3
3
26
33
28
22
20
22
36
52
52
45
29
15
-7
-17
-15
-12
1
11
29
30
28
26
35
37
27
45
46
71
75
67
46
37
31
30
35
53
68
59
41
27
5
15
25
56
63
82
79
67
60
56
59
51
43
35
18
27
24
41
39
35
19
9
3
9
18
26
41
53
54
72
83
81
63
46
26
11
3
3
17
35
51
50
38
22
26
25
41
49
49
44
55
55
77
83
82
84
91
87
79
68
44
36
25
39
44
54
58
64
71
67
49
13
-23
-44
-49
-28
-1
21
31
48
48
35
22
3
-6
-7
11
31
55
72
78
64
47
50
64
73
76
79
79
77
72
83
85
97
91
79
69
72
75
54
34
12
11
27
39
48
52
51
56
40
30
21
42
55
62
57
43
52
74
102
109
108
85
58
31
17
-1
-24
-23
-3
35
71
73
77
56
45
22
-1
-17
-28
-27
-36
-26
-21
-16
-4
-5
-12
-27
-36
-31
-32
-30
-32
-37
-35
-32
-36
-45
-57
-66
-76
-61
-46
-16
-1
7
17
-3
-17
-25
-29
-16
-23
-22
-20
-6
29
63
80
78
65
46
51
65
78
70
61
39
20
9
2
24
30
48
53
55
72
64
61
35
31
21
17
13
3
-7
-13
14
34
49
40
16
-14
-34
-44
-30
-25
-17
-17
-6
0
20
35
35
27
25
8
11
10
15
5
-6
9
17
23
11
-1
-5
-5
-5
-26
-28
-33
-33
-16
7
25
42
42
36
32
33
41
26
8
-20
-24
-23
-31
-18
-10
-11
0
1
5
-15
-12
-1
7
8
-3
-27
-55
-82
-100
-110
-108
-97
-92
-75
-32
1
23
28
27
33
38
28
13
-15
-27
-30
-46
-61
-62
-63
-43
-21
-4
-10
-27
-39
-41
-40
-40
-50
-43
-40
-25
-26
-39
-43
-51
-55
-60
-49
-40
-14
20
44
49
30
-1
-37
-61
-56
-47
-26
-19
-8
-2
9
24
19
-14
-44
-45
-43
-38
-38
-30
-24
-19
-23
-21
-6
24
52
47
18
-9
-55
-93
-97
-98
-82
-75
-60
-53
-46
-41
-54
-71
-87
-105
-117
-119
-122
-110
-101
-87
-74
-86
-93
-95
-90
-91
-77
-76
-84
-110
-128
-133
-118
-97
-78
-57
-26
-4
-3
-12
-24
-53
-78
-106
-99
-93
-76
-52
-36
-10
10
26
19
-1
-13
-35
-44
-50
-35
-35
-24
-21
-1
-5
6
-9
-30
-51
-61
-51
-43
-23
-30
-46
-52
-63
-64
-54
-23
4
18
14
-2
4
-12
-9
-10
-11
2
20
25
7
-21
-47
-49
-23
24
50
55
58
47
43
40
25
15
-7
3
17
23
27
23
15
8
-6
-26
-37
-36
-15
-1
12
25
21
20
4
-5
-23
-43
-54
-43
-28
6
21
16
5
-13
-32
-46
-26
9
38
68
84
87
69
65
48
37
0
-21
-44
-39
-29
-8
8
17
45
55
56
73
80
98
93
66
16
-23
-42
-51
-53
-43
-20
-8
6
5
3
-16
-27
-38
-32
-32
-10
5
19
11
-2
-12
-6
6
13
12
20
48
84
122
137
130
115
96
81
55
37
36
34
30
34
37
39
29
29
28
28
48
47
49
40
27
10
-7
-16
-24
-18
-3
21
37
42
46
34
24
4
0
-17
-3
14
26
21
16
1
-19
-29
-27
-8
10
37
57
67
57
40
9
-12
-12
0
27
57
79
85
61
43
48
51
66
62
58
53
61
56
49
45
53
66
62
62
53
53
55
71
74
90
101
98
96
91
98
103
109
99
99
84
73
59
40
43
61
83
91
91
101
99
87
67
56
39
39
57
70
93
105
103
102
102
89
73
54
50
47
26
10
-13
-18
-11
6
9
3
-2
-20
-43
-67
-76
-63
-56
-24
-16
0
4
-3
-1
-1
25
38
38
33
22
17
0
-3
-18
-24
-12
16
30
37
42
51
52
61
73
68
67
53
55
77
104
126
125
118
111
89
58
29
11
-1
-5
-9
-9
-22
-31
-17
-2
22
41
51
53
40
20
7
9
10
0
-16
-23
-12
5
13
17
2
-28
-31
-30
-2
23
45
44
27
24
6
-18
-51
-50
-49
-18
3
12
-1
-16
-18
-8
10
19
13
-9
-22
-36
-62
-62
-54
-28
12
45
83
90
73
44
11
-11
-35
-46
-71
-93
-102
-103
-98
-58
-24
8
43
84
116
117
94
62
48
39
31
11
1
13
13
41
48
80
94
89
63
31
4
-1
-5
-29
-44
-42
-33
-21
-9
-1
4
-10
-12
-24
-32
-43
-56
-76
-86
-78
-59
-31
-5
16
22
16
24
27
38
47
43
35
17
4
6
6
22
35
53
65
72
62
32
6
-17
-35
-27
-23
-21
-28
-26
-10
13
22
29
29
31
23
20
-6
-11
-20
-37
-30
-18
9
30
29
17
-6
-17
-26
-33
-47
-47
-40
-36
-34
-24
-10
14
16
22
5
-9
-20
-32
-31
-20
-5
4
-8
-7
-21
-7
-4
19
31
53
75
89
70
44
17
-3
2
7
12
6
29
42
53
52
37
26
19
16
-2
0
14
59
84
91
88
70
52
33
27
27
25
23
7
0
-1
8
-2
-10
-15
-22
-19
-20
-13
-12
0
15
29
19
19
30
27
24
1
-17
-37
-43
-53
-71
-77
-76
-66
-70
-69
-81
-77
-69
-39
-4
9
11
-14
-39
-55
-46
-29
-12
2
9
24
32
34
9
-25
-60
-111
-137
-142
-111
-81
-45
-2
31
56
70
78
72
65
64
53
25
0
-10
-2
11
32
38
34
27
21
7
-2
-2
4
-2
-8
-25
-28
-15
14
31
34
30
-5
-36
-60
-56
-38
-14
21
44
62
46
29
0
-28
-31
-25
-25
-11
26
78
124
141
128
88
47
9
-24
-29
-18
3
25
44
59
53
41
37
34
41
43
37
14
-14
-20
-22
-12
2
37
60
71
62
40
27
15
14
9
12
17
25
21
22
27
43
68
86
95
84
80
70
40
5
-14
-10
13
31
45
56
62
74
70
62
61
55
38
19
2
6
31
56
63
55
51
51
38
37
36
45
42
47
50
39
17
1
-3
-4
0
-1
-4
-17
-7
-8
-9
-11
-25
-33
-34
-23
-20
-34
-46
-53
-53
-45
-40
-33
-30
-1
26
58
66
61
33
-5
-14
-28
-14
-10
2
0
-6
-8
-9
-5
4
10
10
-7
-18
-33
-30
-14
26
40
24
2
-31
-33
-30
-19
-12
-3
3
4
-1
0
11
23
34
30
22
16
16
28
13
4
-16
-30
-36
-27
-1
20
45
71
74
58
23
-12
-49
-82
-113
-112
-97
-56
-22
2
29
33
29
-6
-36
-60
-72
-73
-56
-40
-17
-2
19
28
42
34
-5
-46
-70
-69
-54
-32
-2
3
0
-14
-28
-40
-48
-38
-13
14
42
47
50
46
49
36
19
-2
-11
-30
-34
-39
-34
-17
19
48
65
63
39
11
-14
-17
-6
-2
7
24
40
52
48
46
47
64
61
62
40
36
25
19
25
17
7
-8
-15
-18
-11
4
21
35
39
42
27
11
-3
-4
-13
-3
-2
12
42
73
85
56
21
-20
-39
-46
-32
-17
-4
-2
3
5
13
33
54
65
63
45
19
5
-6
-5
-11
13
27
36
29
2
-2
-12
3
-6
4
-7
-18
-35
-46
-21
9
29
42
49
30
21
7
-7
-22
-40
-39
-29
-15
3
22
41
46
39
15
-2
-35
-27
-23
6
15
20
9
8
10
14
23
40
24
26
29
45
56
58
59
45
20
10
-2
-11
-8
-14
-8
12
37
58
56
65
65
48
30
5
-19
-45
-47
-44
-24
-3
15
17
21
23
16
5
-4
-7
-14
-27
-50
-75
-90
-97
-71
-45
18
76
122
117
74
24
-51
-93
-107
-104
-85
-80
-70
-66
-48
-31
-14
-19
-31
-65
-109
-136
-147
-121
-91
-50
-21
-10
-10
-9
6
20
31
14
-15
-28
-39
-38
-43
-30
-29
-34
-48
-51
-49
-45
-40
-43
-53
-52
-37
-19
-7
1
5
-1
7
-4
-35
-70
-101
-115
-124
-120
-111
-99
-87
-78
-64
-71
-66
-60
-51
-43
-36
-43
-52
-74
-92
-106
-101
-69
-39
-11
-6
-11
-33
-39
-40
-42
-50
-48
-45
-49
-46
-58
-66
-74
-54
-35
-22
-27
-33
-29
-16
21
45
48
29
11
-7
-4
11
11
9
-2
-19
-35
-46
-49
-55
-54
-44
-40
-54
-79
-82
-85
-64
-39
-14
-2
-4
-10
-29
-59
-83
-100
-112
-104
-90
-68
-51
-23
-13
-9
-18
-25
-18
-5
29
48
45
24
14
6
13
8
3
-15
-18
-13
-2
19
47
73
71
50
25
-1
-12
-8
5
33
62
78
65
58
46
28
1
-42
-60
-68
-62
-39
-16
-9
7
9
4
-2
-13
-16
-10
0
11
9
11
22
40
63
96
119
126
118
115
108
103
106
96
94
107
129
134
116
102
82
83
97
121
138
130
105
88
78
82
82
69
48
35
12
-1
0
20
44
66
61
55
21
-12
-21
-31
-22
-34
-45
-57
-35
-5
24
33
31
33
25
20
8
-22
-32
-50
-52
-50
-22
12
42
53
42
37
27
34
31
9
-12
-14
-9
1
19
35
46
50
53
50
45
41
17
-8
-15
-6
21
34
57
51
52
30
33
47
65
72
57
30
14
32
61
91
113
109
85
69
61
58
57
49
45
14
14
27
56
91
116
112
83
60
42
37
39
42
50
42
30
4
-23
-37
-49
-52
-37
1
22
39
37
40
33
13
-12
-25
-37
-30
-7
12
42
64
72
69
61
44
35
33
44
44
38
35
33
25
-4
-2
0
3
25
55
78
98
88
74
50
32
17
-1
-7
4
13
12
21
19
7
-1
-7
11
34
67
80
101
111
116
110
89
83
65
56
44
44
50
66
87
104
109
112
97
66
30
0
-18
-21
-3
21
21
37
29
35
29
25
19
17
7
3
-6
-11
-4
25
33
38
32
23
4
-22
-34
-46
-30
-4
25
43
68
89
110
118
115
97
51
7
-22
-30
-23
2
38
70
101
98
75
59
46
38
22
20
10
4
-1
10
34
75
102
104
76
39
14
-5
-2
10
15
13
7
9
22
41
50
37
7
-21
-38
-45
-35
-14
8
29
37
44
28
21
3
-23
-48
-63
-49
-36
0
38
77
88
82
68
44
14
-12
-32
-48
-28
-25
-34
-47
-71
-75
-69
-45
-30
-35
-52
-49
-57
-55
-62
-68
-77
-83
-77
-73
-59
-29
11
45
66
69
53
24
-4
-25
-30
-25
-6
5
32
52
58
33
5
-6
-4
-5
0
-4
-1
-3
-1
2
6
13
9
-15
-39
-64
-69
-37
18
64
83
73
35
-9
-37
-30
3
16
9
-18
-42
-44
-33
-30
-39
-42
-54
-48
-43
-41
-35
-25
7
20
39
40
40
19
-3
-1
14
36
55
69
68
56
51
50
58
60
59
50
50
55
45
28
9
-12
-25
-38
-39
-15
4
26
40
53
57
57
41
16
16
14
35
55
76
78
49
26
-6
-29
-50
-64
-60
-37
3
21
26
13
7
-7
-23
-42
-49
-52
-35
-1
27
52
60
43
16
-16
-44
-82
-109
-112
-100
-92
-86
-85
-92
-102
-117
-133
-149
-163
-167
-164
-139
-116
-112
-127
-129
-121
-95
-75
-58
-59
-76
-82
-93
-92
-98
-92
-102
-127
-123
-123
-103
-89
-84
-83
-84
-79
-79
-71
-56
-34
-16
-11
-17
-21
-25
-24
-10
-21
-25
-32
-33
-27
-26
-27
-42
-33
-21
-4
1
-15
-15
-27
-23
-7
0
1
8
5
-2
-1
-14
-26
-58
-73
-75
-68
-43
-14
6
14
23
16
1
-17
-26
-33
-49
-45
-44
-34
-30
-18
-14
-1
-5
-27
-75
-104
-107
-88
-63
-36
-37
-34
-40
-25
-18
-17
-19
-25
-27
-38
-32
-22
-1
20
7
2
-9
-3
-15
-13
-23
-13
-18
-18
-24
-39
-55
-62
-58
-63
-52
-45
-40
-19
13
41
42
43
33
40
34
30
15
-5
-11
-17
-15
1
16
10
-5
-13
-44
-56
-81
-93
-98
-80
-43
-1
25
36
26
-12
-52
-83
-75
-58
-27
-3
22
48
76
90
79
55
46
29
20
12
17
23
39
49
61
61
54
48
38
53
43
19
3
8
12
14
10
2
-2
-14
-8
3
11
28
17
7
-7
-17
-13
-11
5
4
-2
3
22
45
62
65
57
38
22
20
23
42
82
110
140
142
147
119
92
66
55
47
40
34
57
96
133
149
149
136
119
89
64
52
39
15
1
-7
6
28
44
63
74
102
120
119
99
68
38
11
12
29
53
76
99
106
87
66
47
37
30
29
1
-26
-57
-69
-62
-46
-17
4
24
30
18
-7
-18
-8
-7
2
7
6
5
-7
-9
-36
-61
-77
-81
-81
-78
-80
-86
-64
-42
-21
-16
-7
-12
-26
-43
-47
-28
-19
-22
-43
-82
-98
-94
-62
-25
1
16
10
1
7
13
19
18
-4
-20
-40
-22
-3
23
34
25
-3
-34
-53
-66
-74
-69
-47
-32
-22
-25
-32
-29
-15
2
22
47
68
67
50
36
21
13
13
1
-3
2
17
42
52
48
46
34
45
51
65
64
68
68
58
56
47
36
31
38
42
47
34
33
21
34
47
45
30
3
5
7
25
45
51
43
32
23
20
29
48
54
46
26
-3
-15
-22
-5
4
2
13
30
47
59
45
17
-1
-3
19
35
43
47
57
52
54
52
52
56
72
96
103
101
79
59
51
53
55
49
51
43
35
26
29
40
46
64
58
57
46
33
9
-21
-24
-26
-23
-2
26
39
45
45
44
41
34
28
33
44
51
51
37
37
44
55
70
90
99
81
42
8
-15
-19
-11
14
43
66
65
42
19
9
4
9
36
66
91
114
120
101
53
1
-51
-67
-61
-29
0
20
42
51
40
25
18
15
12
11
5
-17
-48
-55
-52
-32
-13
-5
-4
-8
-7
-7
13
36
31
15
-8
-22
-31
-28
-14
11
44
74
105
103
84
56
47
36
39
28
2
-18
-23
-21
-9
10
17
15
22
26
29
5
-17
-41
-51
-50
-38
-31
-22
-16
-18
-43
-72
-91
-105
-115
-112
-109
-93
-83
-72
-67
-54
-36
-24
-24
-37
-43
-73
-78
-74
-70
-69
-78
-80
-79
-72
-69
-69
-85
-103
-115
-117
-104
-77
-61
-62
-69
-78
-91
-96
-84
-61
-36
-16
-21
-29
-31
-17
-10
-2
3
7
10
16
20
18
11
12
16
11
12
10
21
27
31
21
3
2
3
11
16
18
14
-4
-31
-38
-37
-19
-9
-5
-18
-34
-48
-54
-42
-14
25
49
62
53
15
-29
-66
-85
-82
-65
-50
-43
-41
-33
-37
-48
-56
-69
-88
-97
-97
-75
-51
-16
-2
-12
-20
-18
-19
-22
-22
-27
-30
-27
-17
-11
1
13
10
-3
-20
-20
-19
-16
-10
-13
-13
-5
13
17
10
14
5
0
-3
1
-3
0
-8
-14
-20
-28
-32
-37
-39
-32
-27
-31
-16
-1
3
-5
-18
-36
-59
-74
-87
-94
-86
-74
-52
-41
-31
-38
-66
-90
-97
-90
-82
-61
-66
-68
-63
-51
-32
0
36
58
64
59
50
42
28
25
16
9
14
21
26
30
38
44
39
36
42
50
52
48
35
33
37
57
60
64
71
66
48
41
40
33
36
35
31
27
28
39
37
44
43
38
20
10
-19
-33
-51
-30
-12
11
29
34
32
22
16
9
2
4
4
9
18
34
49
42
32
19
23
39
61
66
66
55
48
27
10
-9
-39
-47
-31
3
41
52
52
32
13
3
-12
-19
-15
-1
14
36
47
53
56
61
65
54
46
38
27
2
-9
3
31
57
68
74
77
96
97
85
64
42
15
18
23
39
37
30
21
-3
-26
-34
-31
-12
7
23
22
14
7
-7
-25
-50
-56
-41
-1
40
53
20
-23
-58
-72
-62
-44
-21
-15
-6
-12
-10
-10
-11
-26
-50
-56
-42
-8
28
64
78
64
54
40
33
34
25
24
26
40
44
32
13
-2
7
17
34
37
28
20
25
22
20
23
7
-2
-9
2
2
13
12
11
11
5
-5
-30
-51
-55
-49
-39
-9
20
26
14
-20
-44
-62
-66
-70
-64
-43
-15
6
7
7
14
8
16
20
20
17
33
40
39
44
49
67
82
94
100
84
59
38
25
13
18
12
32
44
62
54
28
4
-9
-12
-10
5
20
39
56
67
61
69
80
75
70
62
56
59
61
79
95
104
107
105
89
71
45
21
16
35
58
71
78
80
81
88
101
117
116
109
85
45
16
-2
0
16
37
46
37
24
15
5
5
47
89
128
129
102
69
41
25
15
11
20
52
82
111
121
99
71
43
37
42
69
92
97
80
59
60
74
104
129
135
125
106
98
92
100
121
131
126
113
93
69
51
60
76
84
90
94
109
117
132
123
101
66
32
1
-15
-12
-1
23
61
73
86
88
101
98
86
78
65
57
45
48
58
71
87
93
91
88
83
66
47
36
19
-3
-10
6
33
70
91
96
90
81
78
50
24
-1
-25
-27
-24
-10
-6
7
15
37
51
74
83
67
33
-3
-25
-35
-17
-6
14
31
51
53
44
45
32
29
16
0
-19
-47
-60
-73
-81
-88
-77
-48
-14
21
33
18
-11
-23
-53
-61
-72
-77
-77
-69
-63
-77
-93
-106
-111
-109
-103
-90
-86
-84
-88
-93
-98
-101
-84
-70
-55
-57
-75
-103
-112
-107
-94
-90
-86
-96
-108
-107
-109
-109
-100
-82
-57
-42
-25
-36
-50
-71
-70
-67
-51
-37
-23
-23
-41
-39
-38
-28
-13
-13
-26
-30
-11
6
17
22
17
13
-5
-15
-43
-47
-43
-35
-18
-14
11
33
65
86
89
70
42
3
-41
-64
-67
-43
-22
10
31
40
47
50
48
27
21
9
-5
-15
-28
-35
-41
-42
-32
-21
-2
9
16
22
36
36
24
11
6
-4
-15
-36
-53
-65
-70
-70
-70
-46
-16
-2
2
-2
8
13
9
15
18
9
-9
-32
-41
-36
-13
-2
5
-2
-4
-10
-9
7
10
-1
-24
-29
-29
-4
14
25
8
-4
-13
-16
-5
9
16
25
19
11
-4
-10
-15
-27
-36
-29
-23
-18
-18
-14
0
11
37
42
41
32
20
12
13
16
14
-1
-2
-5
-15
-23
-21
-24
-18
0
29
51
63
69
71
57
53
40
21
0
-14
-6
10
34
61
81
102
100
84
36
-10
-51
-86
-89
-81
-48
-8
31
70
88
93
79
51
13
-14
-40
-66
-82
-79
-58
-27
18
46
62
68
63
40
24
14
-4
-27
-57
-58
-43
-24
3
1
-14
-36
-56
-66
-68
-39
-19
6
25
41
43
42
26
-3
-49
-65
-74
-67
-54
-49
-49
-62
-63
-61
-52
-34
-10
-5
-38
-63
-101
-116
-119
-112
-113
-114
-102
-92
-73
-57
-48
-63
-90
-112
-137
-147
-129
-79
-36
-19
-24
-25
-17
-2
-7
-31
-49
-60
-65
-77
-82
-77
-70
-65
-65
-70
-75
-80
-57
-54
-46
-38
-37
-26
-22
-11
0
16
23
13
6
15
26
34
25
31
36
42
53
49
34
22
28
40
47
58
61
64
78
72
61
38
37
44
57
75
82
89
84
86
91
93
99
102
90
79
68
55
48
40
38
33
51
70
81
58
34
17
0
9
20
42
48
50
47
34
32
35
36
36
34
29
40
44
59
58
53
49
31
18
-1
-1
1
-19
-18
-12
4
22
40
57
48
63
63
61
54
34
12
-1
18
27
44
46
56
45
48
50
57
48
37
40
55
78
98
111
103
79
56
33
25
29
51
83
114
143
145
152
152
144
123
109
98
86
85
87
109
127
135
139
135
133
128
123
103
96
76
59
68
66
58
24
-3
-27
-25
-1
41
79
77
67
51
33
19
7
0
-13
-4
-13
-16
-11
4
11
38
48
71
75
70
58
29
12
8
13
22
42
55
60
64
73
81
80
55
36
-7
-43
-75
-74
-51
-6
32
42
43
36
20
-5
-34
-61
-82
-89
-76
-63
-58
-44
-50
-49
-55
-54
-56
-44
-32
-28
-27
-34
-32
-32
-55
-63
-61
-51
-29
-7
16
34
34
15
-8
-17
-23
-21
1
24
46
46
43
34
9
-8
-29
-31
-41
-40
-44
-46
-49
-44
-29
-18
-7
-9
-27
-46
-49
-52
-49
-37
-30
-19
-14
-11
-21
-40
-48
-53
-58
-45
-21
6
30
54
63
69
55
40
22
-5
-6
-24
-38
-67
-78
-95
-85
-59
-33
-23
-41
-66
-84
-91
-71
-60
-54
-63
-69
-82
-71
-52
-38
-32
-45
-42
-37
-19
-7
5
15
12
9
-27
-53
-74
-83
-73
-38
0
15
7
-10
-17
-27
-28
-45
-64
-61
-46
-18
10
27
14
-17
-52
-46
-32
-23
-19
-28
-25
-18
-2
5
7
-1
-25
-56
-72
-73
-74
-76
-84
-88
-81
-70
-48
-29
4
14
20
2
-8
-21
-39
-79
-96
-108
-99
-71
-37
-11
4
8
-15
-40
-55
-68
-68
-74
-59
-41
-27
-22
-26
-48
-60
-73
-72
-77
-57
-45
-37
-41
-43
-65
-77
-68
-47
-23
-9
-2
-5
-1
4
5
3
-9
-34
-71
-108
-105
-95
-26
