# Supplementary material for: Electroencephalography (EEG) based epilepsy diagnosis via multiple feature space fusion using shared hidden space-driven multi-view learning
Source: PeerJ Comput Sci. 2024 Mar 7;10:e1874. doi: 10.7717/peerj-cs.1874 (PMC10936759; doi:10.7717/peerj-cs.1874)
Supplement: Supplemental Information 2 [file peerj-cs-10-1874-s002.zip › A/Z026.txt]

67
86
89
65
19
6
13
42
72
79
90
106
131
137
125
105
96
59
46
30
38
88
138
133
118
90
120
166
181
186
179
196
220
219
184
107
97
97
114
133
108
113
145
168
176
143
123
91
60
35
23
50
61
74
68
80
116
116
100
104
113
94
66
26
37
54
80
80
65
97
85
116
86
54
58
74
87
58
90
77
78
51
20
18
81
106
128
115
109
107
71
60
82
122
112
67
6
24
71
113
114
54
37
47
68
100
106
68
-2
-16
-23
15
47
73
78
48
34
19
26
11
10
-1
16
23
38
51
62
67
47
44
25
-16
-35
-45
-2
15
19
33
48
45
35
19
25
57
55
39
7
-8
-6
0
-21
11
12
62
76
69
53
4
-1
-22
-28
-19
9
11
27
21
30
35
9
-13
-19
12
73
83
51
-1
-40
-30
-7
35
41
75
75
90
66
31
-1
-9
-9
23
61
78
64
37
-1
-12
0
13
24
53
81
78
107
118
118
77
54
65
86
127
145
162
142
84
37
-15
-35
-26
-9
3
19
-6
-3
-12
-10
3
2
33
17
-25
-67
-70
-21
16
35
-4
-32
-32
1
63
107
101
47
-20
-58
-55
-20
-16
-8
-9
3
16
35
42
15
6
-5
19
21
25
-2
-1
-15
1
5
33
47
46
4
27
14
44
57
62
72
86
75
44
-18
-21
-7
11
-10
-38
-42
-44
-27
-18
-6
-9
0
16
46
60
78
44
20
-13
0
-1
33
15
-18
-45
-43
-18
1
41
23
27
15
-4
-22
-50
-54
-62
-60
-59
-46
-21
-21
-11
-3
11
54
86
66
43
18
-3
-28
-48
-52
-11
0
-3
-14
-14
-17
1
-12
-19
-5
6
10
-12
-12
4
7
-8
-53
-55
-14
9
18
16
18
48
58
70
41
34
18
25
3
-18
-14
10
41
66
100
109
117
120
118
105
121
128
140
145
140
86
117
129
151
117
91
85
84
96
106
116
103
61
62
75
76
67
46
17
37
42
32
35
46
59
28
-10
-30
13
79
69
20
-47
-83
-52
-1
24
69
55
15
-35
-26
9
42
110
80
38
-27
-36
-29
-3
-22
-62
-84
-103
-96
-67
-16
30
52
22
-19
-22
-14
2
5
12
20
-13
-21
-37
3
45
84
80
67
58
19
-28
-82
-66
-41
-9
7
-1
3
-1
29
30
58
35
28
6
-1
-10
-18
-1
4
-17
-2
-8
22
40
61
59
46
29
56
58
29
5
-23
-14
-3
33
51
69
70
77
56
35
20
19
56
73
77
43
20
-12
-12
6
45
41
8
-18
10
29
21
6
6
23
34
29
7
9
46
68
82
85
68
30
-7
-7
16
33
60
59
35
20
-8
22
13
1
-13
-5
24
79
78
56
46
44
61
72
52
35
35
23
23
28
23
29
-11
-24
3
35
81
97
84
75
54
39
43
60
62
72
32
27
11
-3
-38
-35
-18
22
40
63
61
73
61
49
6
-14
20
75
140
150
132
85
40
24
24
20
29
22
33
31
47
27
14
3
-15
-41
-50
-50
-48
-50
-40
-26
-20
-12
0
29
69
73
62
31
26
39
65
86
74
54
19
0
2
-12
-11
-34
-37
-39
-39
-37
-54
-25
12
34
29
20
-10
-1
-5
14
8
-32
-42
-60
-46
-36
-32
-15
-8
-3
-4
-38
-56
-71
-76
-89
-88
-91
-112
-116
-102
-77
-55
-22
7
29
19
-3
-31
-23
-16
-14
-38
-64
-95
-91
-45
10
53
20
-6
-20
-40
-21
-16
-6
-13
-32
-26
-16
3
2
6
-7
-3
-10
-5
-5
17
61
75
88
58
28
9
4
16
2
-10
-9
-7
7
13
18
15
39
66
70
75
39
19
-9
-28
-36
-69
-122
-155
-166
-133
-112
-118
-176
-215
-203
-173
-90
-24
6
-3
-6
16
57
84
112
104
91
90
87
86
97
95
110
111
114
123
119
102
82
84
69
74
68
60
67
72
96
126
133
139
96
64
32
-4
-20
-11
17
46
69
100
86
33
-25
-40
-6
33
13
-19
-59
-69
-60
-36
-21
0
-29
-60
-76
-72
-86
-71
-76
-76
-57
-22
20
49
28
5
-69
-99
-108
-75
-55
-33
-15
-28
-35
-33
-48
-49
-61
-79
-49
-13
14
3
-42
-61
-57
-30
-13
-1
2
-5
-13
-34
-46
-34
5
15
-9
-52
-91
-126
-121
-75
11
52
46
4
-55
-51
-36
-20
-1
14
-9
-54
-94
-75
-36
-6
2
0
13
26
49
25
-17
-88
-131
-147
-125
-62
-50
-51
-79
-67
-49
-34
-72
-87
-73
-28
23
19
16
3
0
14
6
-5
-17
15
23
45
20
36
59
57
41
-1
-22
-12
11
34
53
45
27
24
-18
-43
-78
-76
-15
28
44
47
67
79
71
50
32
48
95
132
145
123
82
41
30
41
78
71
56
13
25
25
38
62
58
44
42
26
41
59
42
32
-6
-1
15
7
43
44
36
13
9
3
10
8
18
49
54
59
44
29
31
-2
-27
-35
-11
-4
-36
-73
-72
-52
-22
9
-2
-5
4
46
68
56
41
32
58
73
89
80
61
36
21
37
69
121
125
114
94
71
94
81
89
81
82
66
44
43
60
78
80
115
143
120
91
50
48
80
90
87
34
17
-5
8
40
81
104
105
104
111
116
97
67
39
10
23
13
-5
-24
-9
13
30
22
34
50
53
65
58
27
4
-11
-20
-13
8
-13
-27
-52
-29
-1
26
45
66
88
140
152
124
55
-14
-22
7
49
55
14
-3
-27
-8
-22
-18
-34
-24
-48
-60
-80
-91
-77
-56
-18
11
21
19
-13
-1
32
24
22
-39
-115
-123
-98
-42
-13
-16
-33
-49
-79
-64
-31
-16
-23
-13
-3
41
43
37
10
-9
-39
-89
-103
-93
-38
-2
-10
-39
-69
-77
-52
-20
-1
-4
-2
-38
-29
-37
-9
-21
-38
-51
-53
-40
-13
-22
-60
-74
-81
-58
-37
-7
-1
24
22
4
-34
-79
-70
-40
10
61
60
47
41
47
66
67
49
13
-21
-20
-11
2
-8
-34
-70
-99
-103
-66
-19
-8
-22
-20
0
22
12
17
30
44
20
-12
-28
-23
11
29
57
30
-23
-43
-34
8
78
86
69
46
38
74
59
31
-19
-25
-4
33
36
-1
-35
-43
-19
-12
-4
-43
-61
-57
-12
35
34
8
-21
-7
8
18
21
12
17
-2
41
57
74
57
29
26
39
18
8
31
43
46
29
17
19
55
65
57
50
27
10
39
46
65
39
32
28
29
13
-1
1
2
22
35
37
16
23
53
38
39
-7
-17
-58
-74
-85
-79
-67
-47
-54
-58
-33
-23
16
62
82
82
67
46
24
34
12
53
30
-4
-26
-24
-26
-40
-49
-55
-41
-14
-18
-7
-12
0
-32
-36
-42
-8
38
67
96
84
56
12
-27
-67
-44
-13
-9
-15
-22
-32
-50
-69
-90
-85
-36
33
80
83
72
49
66
73
78
69
49
70
75
63
26
-22
-48
-54
-4
29
31
20
33
51
82
62
56
40
21
40
36
51
71
77
72
26
2
-30
-5
31
25
-30
-77
-81
-38
41
43
27
-8
-30
-16
7
39
34
5
-24
-23
4
-7
-20
-18
-10
-21
-32
-38
-24
-9
-24
-31
-14
10
11
-30
-76
-110
-104
-96
-75
-70
-79
-75
-40
-25
-27
-23
-33
-35
-27
-19
10
0
-7
-15
16
37
53
24
4
-10
-18
-32
-42
-19
-25
-6
22
46
61
50
24
6
1
7
19
30
32
18
-15
-46
-31
-27
15
40
44
52
72
116
153
138
104
69
53
45
28
34
6
13
-14
-36
-37
-23
-9
-7
-10
17
30
66
67
56
36
12
-2
-6
-11
7
11
2
8
5
30
36
35
53
78
98
73
18
-39
-42
-25
-6
20
48
43
42
33
22
46
51
52
25
6
31
60
89
126
133
116
91
77
73
95
92
65
22
24
25
36
26
5
-4
-10
34
102
118
115
81
56
24
0
-11
6
34
54
58
56
62
79
81
83
78
55
34
60
97
137
151
152
127
115
101
106
96
75
51
41
51
54
63
59
53
21
-1
6
37
74
80
83
83
98
84
69
52
23
3
26
30
46
32
-3
-30
-29
-42
-47
-54
-38
-8
10
26
32
42
60
105
89
68
15
-21
-15
21
35
54
40
41
44
51
57
54
28
43
30
41
17
-11
-9
18
63
103
93
82
57
53
54
55
67
64
69
42
28
11
3
7
29
53
37
17
-30
-53
-38
-26
15
53
102
108
107
113
118
107
105
61
31
5
-1
20
45
61
62
28
18
21
20
5
-5
-24
-37
-72
-87
-83
-66
-47
-90
-100
-124
-69
-34
1
8
9
9
-11
-33
-39
-35
-33
-15
-30
-49
-80
-106
-106
-84
-45
-26
-5
-5
-3
2
12
10
10
24
37
13
-15
-26
-19
13
41
51
57
13
5
-13
-21
-21
-45
-32
-18
-6
10
8
29
47
27
38
55
48
21
-5
-14
-5
-39
-50
-75
-67
-43
-24
-58
-48
-68
-79
-86
49
22
-20
-32
-61
-52
-39
-7
20
15
23
7
-3
3
14
11
-7
-19
-23
-24
8
-1
-7
-29
-51
-44
-39
-51
-78
-76
-34
34
95
91
55
0
-28
-58
-62
-70
-62
-21
16
18
-1
-38
-68
-68
-36
5
18
-12
-31
-51
-46
-32
-44
-65
-74
-55
-46
-13
-20
-14
-39
-41
-16
-4
1
-22
-30
-10
43
71
57
17
-30
-31
-20
15
39
35
-5
-28
-28
7
75
80
58
15
-19
-4
-14
-4
0
22
54
83
85
75
91
109
148
137
103
45
7
26
39
64
71
53
8
-22
-48
-51
-63
-51
-22
51
94
134
151
144
142
122
97
85
54
42
15
25
39
53
62
62
49
39
52
65
55
35
3
-14
-49
-59
-73
-65
-51
-22
-15
-26
-50
-57
-53
-60
-77
-73
-43
-1
22
14
2
-17
-20
-8
17
25
21
10
6
13
29
69
81
61
37
43
66
93
93
81
51
61
81
112
103
71
35
25
40
38
-1
-6
4
54
71
58
41
8
23
61
105
144
153
164
157
142
96
53
27
29
27
12
8
2
23
27
56
76
95
101
97
60
54
72
48
8
-37
-58
-43
-42
-38
-45
-47
-35
-12
-12
-32
-35
-23
13
16
7
-27
-28
-7
18
36
14
-12
-60
-91
-107
-81
-60
-18
-28
-70
-113
-132
-125
-93
-44
24
32
19
-23
-53
-63
-42
-4
35
60
77
68
45
43
48
58
41
16
0
-14
-6
13
46
72
80
78
69
95
95
67
10
-17
-3
33
75
88
88
91
98
97
71
28
17
53
95
131
131
106
93
86
91
90
80
54
43
31
37
39
40
51
49
14
-39
-81
-93
-54
-20
-26
-33
-57
-53
-44
-32
-11
-14
-27
-22
-24
-50
-81
-108
-86
-40
-12
3
-5
-33
-84
-89
-102
-106
-106
-154
-153
-149
-135
-125
-97
-100
-44
5
32
20
-4
-25
-47
-84
-84
-68
-56
-26
-23
-24
-34
-42
-43
-59
-53
-48
-36
-41
-12
-4
-3
-29
-43
-57
-56
-63
-59
-54
-35
-15
3
14
24
36
25
19
-21
-2
16
60
63
19
-19
-7
62
135
182
149
99
36
-9
-13
11
35
37
29
27
38
25
6
9
42
58
64
42
26
-9
-8
-24
-8
19
15
11
3
10
10
31
67
84
75
71
26
12
-14
-11
19
26
30
-23
-54
-77
-61
5
32
62
61
40
20
18
4
14
29
54
42
14
-4
-11
1
20
21
26
49
53
46
26
34
41
30
8
7
0
27
30
31
5
-20
-23
-34
-25
-52
-51
-56
-34
-24
-48
-50
-18
13
7
-24
-56
-56
-66
-60
-62
-35
-9
25
28
25
16
11
13
12
-17
-18
-23
0
-2
-10
-14
-24
-25
-45
-43
-23
5
25
8
-34
-56
-60
-49
-49
-25
-21
-25
-38
-23
-4
19
7
-12
-20
-23
3
2
4
-11
-18
-5
1
-1
25
42
51
47
8
-20
-27
-33
-29
-4
-8
-12
9
32
50
45
30
3
2
12
33
36
7
-10
-26
-31
-21
-6
18
52
50
79
67
81
79
61
51
44
1
-48
-91
-98
-66
-34
-8
1
-24
-22
-24
11
41
47
7
-37
-35
-29
-37
-63
-69
-45
-13
3
-3
-23
-24
-14
6
-15
-17
-7
10
45
56
53
53
67
87
107
109
112
71
49
54
65
68
45
6
-18
-8
13
43
60
75
81
86
96
112
113
81
62
30
64
90
130
126
110
96
81
63
48
56
54
58
65
72
71
58
54
61
102
89
72
40
38
74
93
82
51
9
-20
-7
17
49
73
68
56
47
62
71
44
-2
-22
-7
-1
-4
-22
-44
-54
-30
4
41
88
120
124
90
67
43
60
68
20
-9
-32
-6
23
46
51
17
10
4
12
12
-8
2
10
-12
-40
-49
-48
-37
-46
-50
-38
-38
-45
-50
-47
-42
-35
-59
-77
-63
-43
14
59
82
57
8
-13
-27
-19
-37
-34
-36
-33
-33
-58
-69
-58
-35
-4
20
33
30
22
32
9
-7
-31
-35
-50
-36
-26
-25
-41
-78
-81
-26
4
54
54
24
16
17
28
51
34
50
20
11
-12
-31
-25
4
9
4
-5
-4
30
50
85
80
50
33
19
12
3
-10
-38
-53
-77
-94
-114
-145
-175
-190
-210
-220
-257
-286
-273
-217
-173
-126
-95
-73
-49
-15
11
28
46
52
71
80
83
78
47
23
4
-4
-32
-60
-61
-38
-7
32
51
98
113
109
55
16
19
26
3
2
-14
-10
-12
-6
25
70
99
74
60
55
92
120
135
105
100
73
90
107
88
63
21
-13
-6
14
59
71
66
28
-14
-40
-52
-28
-52
-59
-64
-38
-10
9
29
34
61
92
128
139
98
65
38
39
51
77
71
75
61
56
65
65
42
20
-6
1
7
67
76
82
42
27
16
20
10
15
28
57
73
76
45
20
23
38
49
48
42
26
19
-11
-17
3
62
92
91
67
52
37
31
47
60
67
51
40
27
29
32
41
14
22
0
-5
4
9
22
1
0
3
5
9
28
85
96
94
35
2
3
49
82
81
61
35
20
3
-3
-19
-12
3
29
29
33
24
10
-6
-1
26
46
59
53
28
37
61
83
80
56
44
50
35
22
2
12
31
43
40
61
87
112
128
129
116
97
71
81
90
105
103
81
75
85
101
106
76
62
58
59
69
71
80
75
55
37
18
31
51
55
45
52
50
68
49
18
-2
7
33
49
44
28
38
32
32
34
31
28
-11
-41
-44
-51
-38
-56
-72
-79
-53
-27
9
30
41
50
45
24
-1
-37
-32
-18
-12
-2
0
28
75
119
108
71
47
22
54
59
46
27
-23
-43
-69
-99
-123
-128
-116
-70
-17
28
59
56
49
32
21
22
22
0
-8
13
12
25
17
37
42
57
68
58
37
-5
-59
-96
-120
-75
-34
1
-2
-25
-42
-56
-45
-26
10
33
43
34
10
3
-8
2
21
29
39
68
88
85
105
80
29
-23
-42
-19
9
17
-2
-14
-29
-24
-12
-28
-46
-55
-46
-9
7
-3
-21
-45
-38
-70
-88
-78
-25
18
17
-6
-40
-43
-8
6
-13
-30
-48
-48
-24
2
31
20
-16
-38
-28
-31
-2
-19
-40
-41
-66
-72
-91
-74
-58
-42
-41
-51
-33
-22
0
2
17
10
21
7
-2
9
43
63
68
22
-41
-71
-40
1
30
77
96
107
96
59
30
8
2
19
47
29
13
-19
-36
-4
64
99
114
88
58
80
87
83
68
62
61
79
76
57
57
46
61
78
62
38
13
25
54
83
90
64
51
82
75
97
122
113
115
99
71
79
66
49
25
5
-5
2
-11
-2
16
29
37
16
0
-10
-22
-17
-21
-25
-19
1
23
30
10
-22
-56
-66
-40
-24
-9
-17
-47
-77
-82
-70
-48
-3
25
32
-3
-25
-36
-25
-12
-22
-15
-8
40
74
81
67
51
32
24
33
46
49
67
82
52
32
-3
-10
19
28
31
31
2
20
8
1
-20
-38
-44
-45
-1
16
14
-15
-22
-7
17
40
51
53
48
54
35
25
8
15
68
106
101
12
-32
-45
-30
-7
0
-2
-7
-5
8
29
48
77
108
106
97
81
79
57
48
34
-3
-38
-41
-30
-14
-1
34
102
110
113
86
51
52
22
-12
-18
-13
1
12
1
-23
-9
9
60
69
57
41
22
14
22
20
37
38
51
61
62
61
76
92
83
74
62
50
58
69
68
83
69
69
35
25
31
46
64
97
106
102
100
85
56
37
18
18
16
1
-5
-10
-13
-3
18
54
114
134
122
78
29
2
-18
6
32
62
71
61
66
69
80
76
66
70
69
66
51
52
63
43
32
-8
-44
-70
-56
-26
16
26
32
0
-7
1
19
30
31
25
11
-9
-10
-25
-14
-18
-24
-11
-25
-15
-7
-4
-2
-3
-7
-11
-18
-30
-43
-28
-26
-23
-70
-81
-96
-72
-34
-9
-20
-34
-48
-43
-26
4
15
12
-12
-28
-15
-10
9
-10
-4
-18
-14
-6
-38
-2
-8
-10
-29
-18
-4
36
73
87
80
49
35
18
34
59
69
66
53
32
-3
-23
-25
-9
-19
-46
-66
-84
-60
-46
-24
-34
-46
-42
-26
-3
6
14
10
12
40
41
39
24
22
35
28
10
-20
-19
-16
-8
-30
-21
-14
-22
-16
-15
8
13
-1
-32
-64
-100
-108
-103
-88
-71
-84
-121
-135
-127
-102
-92
-82
-86
-68
-63
-42
-26
-21
-10
-20
-33
-22
36
80
104
62
-1
-40
-78
-86
-119
-119
-105
-81
-64
-6
46
113
133
124
74
31
8
7
-11
-31
-75
-125
-144
-118
-60
-9
28
30
25
22
31
37
24
13
22
36
44
40
9
-16
-33
-29
-18
16
50
47
19
-31
-25
4
37
42
25
11
10
25
29
50
72
76
41
-1
-35
-31
-7
-14
-33
-68
-68
-59
-60
-55
-51
-41
-32
22
83
146
174
162
137
127
117
141
166
129
120
63
40
47
23
7
20
52
88
72
59
56
68
78
62
49
49
70
96
129
146
168
139
116
105
98
110
120
134
118
85
37
-1
-4
20
94
135
146
108
66
39
16
29
10
25
35
28
12
-10
-13
8
21
43
36
28
18
7
-7
-21
-48
-58
-66
-58
-69
-86
-107
-109
-96
-85
-67
-53
-25
4
18
4
-22
-41
-55
-48
-39
-7
5
11
-1
-16
-30
-17
-16
-15
-29
-60
-73
-77
-72
-40
-28
-18
-10
-10
-12
-12
-7
-11
7
2
-15
-40
-55
-37
-24
11
64
93
114
97
88
76
70
45
19
-3
-21
-23
-44
-32
-12
0
-29
-35
-36
-25
-13
-23
-31
-58
-62
-60
-70
-77
-61
-62
-41
-48
-57
-77
-76
-64
-43
-38
-28
-30
-9
15
11
-29
-58
-63
-55
-30
-12
5
4
-19
-45
-55
-45
-21
3
12
33
35
22
4
11
10
-3
-5
14
19
5
3
5
50
60
60
29
-9
-29
-41
-38
-43
-34
-38
-24
-6
-30
-56
-63
-54
-18
-32
-48
-73
-66
-62
-65
-78
-72
-59
-53
-75
-89
-88
-86
-61
-32
-13
6
8
24
52
73
74
59
34
19
22
13
23
4
-14
-21
-6
33
44
72
84
115
122
129
100
65
35
52
97
107
102
65
29
28
76
115
135
104
55
34
48
63
77
86
116
126
143
142
143
142
121
105
97
97
94
82
29
-15
-43
-29
-7
4
8
19
34
63
75
81
79
86
67
56
33
26
2
-7
15
24
13
-1
-18
-3
33
74
104
139
159
179
130
76
24
0
17
49
73
71
71
46
50
52
62
69
60
72
80
87
85
81
66
69
76
67
58
30
26
30
50
84
95
73
49
39
56
77
88
99
100
108
120
97
87
69
48
41
43
28
19
25
77
124
142
126
111
108
74
77
66
83
98
71
62
69
76
74
52
33
39
1
7
-9
-11
-16
-21
-38
-52
-52
-30
9
50
68
68
59
32
28
27
46
72
87
79
64
44
6
-37
-52
-49
-45
-55
-72
-87
-98
-88
-62
-23
-11
-12
-41
-15
22
64
58
30
-28
-68
-75
-35
-8
-6
-32
-58
-71
-49
-9
17
-9
-42
-51
-44
-6
4
-12
-11
-29
-24
-34
-36
-23
-26
-31
-27
-35
-40
-52
-50
-41
-41
-48
-70
-65
-48
-18
-8
-9
-15
-36
-53
-52
-26
-4
-17
-48
-43
-23
7
23
12
18
19
1
-20
-41
-17
7
8
4
-18
-49
-42
-1
37
66
66
88
98
84
49
3
-5
-2
-11
-16
-13
5
21
26
26
28
10
1
-9
-27
-42
-39
-35
-11
-8
-10
-10
3
1
-13
-38
-52
-58
-63
-53
-25
-7
-15
-43
-54
-59
-12
0
3
7
27
59
60
48
44
16
19
29
37
9
-12
-13
-9
31
45
34
20
2
18
14
-11
-17
-23
-15
-28
-41
-46
-35
15
43
62
67
51
34
29
40
55
59
67
33
-22
-80
-85
-53
0
46
8
-40
-71
-43
5
47
78
85
80
64
42
61
72
55
9
-52
-82
-72
-35
-5
9
-1
