# Supplementary material for: Electroencephalography (EEG) based epilepsy diagnosis via multiple feature space fusion using shared hidden space-driven multi-view learning
Source: PeerJ Comput Sci. 2024 Mar 7;10:e1874. doi: 10.7717/peerj-cs.1874 (PMC10936759; doi:10.7717/peerj-cs.1874)
Supplement: Supplemental Information 2 [file peerj-cs-10-1874-s002.zip › A/Z027.txt]

19
14
23
30
46
47
42
38
36
26
8
-2
-13
-20
-10
16
43
52
50
30
12
7
10
13
22
47
63
64
51
37
10
-3
-14
-6
3
15
18
3
-8
-2
14
31
40
45
41
46
64
73
58
25
-16
-43
-36
-1
37
49
38
8
-13
-4
29
62
70
62
35
9
12
42
78
87
84
59
33
24
30
39
29
6
-34
-71
-80
-62
-41
-29
-28
-39
-46
-34
3
31
39
34
23
17
18
29
39
57
75
80
72
65
66
60
58
54
49
32
18
20
26
24
0
-27
-52
-31
11
44
45
21
-4
-17
-3
11
21
29
31
17
-2
4
14
23
22
16
13
11
23
34
42
45
33
9
9
-10
6
45
82
89
62
20
-6
4
40
88
120
120
82
39
30
51
91
120
120
75
27
1
3
27
54
76
68
49
38
39
56
70
67
33
5
-1
22
48
85
99
83
52
28
22
21
18
-2
-31
-60
-69
-59
-33
0
12
4
-14
-30
-25
-3
40
54
38
1
-26
-27
13
74
107
88
24
-33
-64
-37
10
49
46
18
-21
-58
-58
-34
-2
16
10
-18
-63
-81
-63
-15
39
74
85
61
32
15
20
33
53
66
74
81
77
62
27
8
-3
-3
6
10
-7
-47
-74
-80
-49
-9
26
26
1
-21
-22
8
47
75
64
31
-4
-30
-25
12
61
85
70
28
-14
-34
-20
25
43
36
4
-36
-62
-60
-30
-6
10
2
-23
-53
-60
-43
-26
-12
-15
-27
-49
-60
-60
-55
-37
-18
-7
-2
4
2
-15
-31
-42
-37
-29
-15
-14
-34
-50
-53
-35
-17
11
23
25
19
-2
-31
-44
-23
2
19
1
-35
-79
-98
-58
18
86
105
62
-23
-90
-117
-96
-35
44
111
121
90
34
-9
-34
-30
-16
-6
6
24
53
67
67
33
-30
-88
-124
-132
-108
-62
-25
-18
-21
-24
-14
8
43
56
44
13
2
13
45
88
96
70
32
10
2
10
13
-10
-45
-74
-73
-60
-39
-27
-40
-77
-106
-107
-84
-37
9
31
33
12
7
1
5
4
-13
-36
-42
-28
-25
-32
-43
-50
-56
-51
-36
-19
0
19
34
45
50
43
19
2
-7
-2
-10
-13
-20
-25
-25
-19
-20
-27
-10
5
21
30
34
29
24
32
44
62
78
83
54
7
-36
-67
-73
-53
-18
-2
-2
-10
-12
0
23
34
15
-1
1
28
49
45
17
-27
-41
-14
35
70
78
64
49
45
51
59
48
35
27
22
26
37
33
13
2
-4
7
24
26
1
-45
-60
-60
-40
-32
-37
-52
-65
-50
-28
-7
-2
-2
-4
6
33
56
53
31
3
-26
-34
-12
15
32
21
5
-8
-2
13
24
24
15
20
25
37
47
46
38
21
6
-21
-29
-26
-26
-34
-45
-42
-31
-3
29
46
36
17
-1
-14
-3
5
15
12
19
13
2
-7
-19
-29
-34
-25
-5
6
1
-14
-33
-47
-41
-32
-26
-25
-25
-32
-30
-14
2
4
-6
-9
-20
-17
-15
-12
-5
5
21
22
20
10
4
3
11
20
11
6
0
0
-7
-7
-3
1
7
13
17
8
2
3
16
31
46
46
31
29
33
36
31
26
20
18
30
44
47
42
26
-3
-27
-37
-40
-32
-24
-14
-19
-35
-45
-42
-27
-12
3
-2
-12
-23
-30
-18
11
37
30
5
-24
-30
-20
-4
10
1
-14
-17
-11
-2
-4
-11
-32
-32
-11
26
44
48
28
6
3
18
34
33
26
17
13
18
36
62
74
80
66
46
40
49
62
59
62
57
53
45
37
27
20
15
-2
-17
-22
-2
16
25
27
17
5
-4
6
14
37
52
46
21
2
3
11
14
9
-3
-6
13
43
68
76
67
46
22
14
16
13
3
-9
-15
-25
-26
-21
-20
-11
-10
-21
-39
-26
0
21
14
-9
-31
-37
-20
5
29
38
34
18
4
11
19
21
10
-12
-39
-51
-32
5
39
55
57
40
28
33
41
45
43
35
24
16
22
28
29
19
8
-12
-18
-18
-9
-7
13
35
49
50
47
43
39
48
45
30
12
12
25
34
45
38
25
27
31
42
37
30
3
-25
-42
-37
-15
15
54
73
61
27
0
-5
18
52
65
40
-5
-39
-51
-35
0
30
36
15
-17
-46
-45
-11
32
60
50
19
-40
-72
-63
-18
44
89
101
73
49
49
67
79
74
47
16
1
7
19
14
-2
-19
-21
-1
31
42
11
-25
-76
-96
-80
-30
18
40
35
14
-3
2
34
56
69
68
53
44
49
51
41
15
-14
-37
-44
-26
10
21
16
3
-6
-10
-9
-10
-24
-23
-6
11
16
21
27
32
47
57
60
47
35
31
32
42
37
16
-23
-45
-52
-38
-26
-23
-25
-29
0
33
70
84
74
45
12
-3
-9
1
15
20
4
-27
-40
-41
-28
-20
-12
-30
-45
-46
-21
22
55
58
21
-17
-32
-17
11
39
53
35
4
-15
-19
2
25
44
36
11
-23
-50
-59
-25
16
26
2
-40
-58
-44
-9
18
11
-17
-49
-79
-90
-81
-67
-67
-75
-72
-60
-40
-19
-19
-29
-47
-60
-69
-68
-42
-9
10
2
-25
-53
-52
-8
29
45
28
1
-25
-28
-12
10
15
9
-3
-12
-9
9
22
26
13
-2
-38
-50
-44
-22
-9
-11
-16
-24
-24
-6
16
38
44
30
2
-16
-16
-2
13
30
30
16
2
-1
6
14
33
36
31
22
23
29
33
40
34
18
2
-13
-24
-24
-9
-1
-13
-42
-61
-62
-31
10
42
48
35
23
7
8
22
33
25
0
-27
-50
-40
-1
43
59
48
18
-19
-35
-20
14
50
71
76
57
43
53
77
93
84
41
-12
-44
-44
-16
20
50
48
23
-5
-20
-20
1
40
52
30
-7
-30
-26
3
48
73
64
22
-14
-43
-49
-40
-17
3
14
11
-13
-24
-17
2
3
-16
-53
-96
-112
-95
-57
-19
-6
-3
-19
-20
-5
27
37
30
5
-32
-50
-36
-3
30
56
60
38
14
-4
-2
7
22
15
-7
-42
-55
-33
12
70
84
58
3
-38
-68
-83
-73
-60
-41
-23
-11
-12
-19
-8
0
10
18
33
35
39
48
55
46
28
15
5
10
11
8
-2
-10
-9
-13
-25
-42
-58
-66
-57
-37
-18
-6
-11
-21
-34
-19
11
33
49
59
60
63
76
77
59
34
21
27
43
67
72
53
23
8
18
44
74
70
44
12
-1
-1
13
45
69
80
66
47
30
26
39
53
59
46
30
6
11
30
61
75
68
53
34
44
66
77
53
21
7
24
58
87
92
69
45
28
23
26
29
16
-8
-22
-24
-15
-5
-5
-30
-69
-81
-59
-9
33
47
28
-9
-23
-10
25
59
83
76
56
40
36
44
64
85
87
74
53
42
40
48
59
52
43
40
36
30
22
11
-9
-32
-46
-37
-7
39
67
56
29
3
-1
7
35
60
48
14
-23
-37
-22
16
41
27
-13
-57
-83
-72
-8
66
117
119
88
45
8
5
18
53
72
64
18
-31
-50
-44
-17
4
6
-2
-1
31
71
88
78
57
19
-2
-4
17
27
16
-21
-63
-72
-39
9
41
30
6
-29
-27
-1
42
65
60
38
1
-17
-19
-18
-34
-62
-92
-106
-88
-40
24
65
71
30
-20
-39
-21
12
27
29
10
-11
-19
-7
10
9
3
-14
-19
5
49
72
57
22
-13
-15
15
49
47
21
-5
-10
12
52
77
54
13
-16
-3
35
81
90
49
-3
-34
-24
5
31
32
-7
-32
-30
0
27
34
15
-23
-42
-32
-4
9
13
-3
-15
-14
11
31
26
-1
-44
-67
-51
1
51
58
35
0
-7
27
70
78
42
-8
-47
-45
-9
25
18
-11
-38
-42
-14
37
93
108
80
19
-35
-50
-18
36
54
42
7
-10
7
43
76
71
41
12
-4
1
24
36
12
-18
-29
-19
3
21
13
-9
-26
-13
18
37
36
21
-10
-20
-17
-3
6
20
23
21
21
24
21
25
29
25
15
14
40
59
63
51
31
18
19
16
1
-12
-16
0
25
40
32
-16
-54
-69
-50
-22
2
11
-14
-33
-31
0
25
29
7
-21
-23
6
49
64
56
24
-7
-5
7
7
-24
-59
-85
-78
-43
-4
11
-4
-24
-43
-47
-41
-28
-28
-43
-48
-50
-26
6
56
80
68
40
12
7
22
40
36
15
-5
-23
-26
-19
-8
-25
-45
-54
-40
-12
8
11
-2
-14
-7
13
34
59
69
46
15
2
12
29
48
51
38
26
18
15
14
21
22
10
-3
-9
4
21
54
58
35
5
0
22
53
76
73
49
22
5
1
18
44
57
59
55
64
61
65
65
63
53
32
16
4
20
45
64
65
47
16
-23
-36
-19
11
24
18
18
14
44
86
112
108
83
52
20
6
13
30
49
59
50
24
3
1
6
1
-1
-26
-45
-47
-27
-11
-11
-15
-31
-45
-47
-25
4
18
21
-5
-33
-45
-27
-1
23
30
14
-22
-47
-39
-13
19
34
16
-19
-52
-60
-53
-24
-1
-8
-43
-83
-82
-48
11
53
61
34
1
-18
-26
-18
-4
9
18
34
41
29
20
12
9
15
37
54
51
27
-5
-21
-23
-4
17
28
27
14
-10
-36
-35
-7
25
49
40
9
-18
-16
5
34
58
65
38
6
-10
1
34
69
82
48
3
-23
-21
7
41
61
36
-9
-49
-51
-19
34
81
73
36
-7
-29
-17
13
33
21
-8
-19
-20
-10
3
-1
-35
-75
-95
-82
-51
-13
-14
-44
-88
-94
-56
2
51
46
5
-29
-30
-4
32
57
50
19
-12
-9
3
28
40
24
0
-4
19
56
93
112
100
75
47
31
12
1
3
10
7
-3
-10
-18
-5
10
17
9
-2
2
20
53
76
67
22
-19
-38
-25
-4
13
11
-8
-8
-7
2
11
22
15
-11
-31
-55
-57
-37
-6
17
23
12
-11
-28
-20
6
31
41
35
12
-12
-14
8
36
55
56
34
3
-28
-37
-49
-46
-44
-51
-73
-98
-99
-86
-52
-20
4
9
8
6
-2
-9
-14
-24
-38
-29
-11
1
5
12
19
18
26
21
21
22
21
15
-1
-13
-35
-59
-70
-59
-37
-21
-7
-6
-13
-23
-25
-26
-19
-10
-6
-1
-14
-37
-50
-44
-11
22
40
41
28
11
3
13
26
34
27
8
-24
-25
-3
27
39
26
8
-19
-26
-4
28
50
53
35
8
-9
-14
1
9
16
8
6
17
28
24
-10
-40
-62
-48
3
74
126
129
105
56
14
3
18
39
43
30
-1
-18
-7
18
31
27
19
6
-3
-5
2
-8
-26
-52
-80
-107
-109
-70
-13
44
70
62
32
7
2
-3
4
15
10
-8
-22
-21
3
36
71
97
107
106
98
85
78
63
37
8
5
-1
1
-9
0
22
41
54
51
39
30
22
0
-28
-46
-64
-58
-33
14
53
74
79
69
55
40
30
19
15
17
17
16
18
27
28
30
31
38
39
29
17
-8
-13
-7
-2
0
-2
5
14
26
33
31
26
31
40
49
61
61
41
12
-1
-1
10
24
36
45
35
23
8
6
22
32
22
-4
-22
-34
-42
-45
-36
-25
-6
11
10
5
-7
-14
-31
-33
-25
-16
-13
-17
-12
-12
-4
11
16
14
-1
-5
-17
-16
-2
15
31
46
49
28
4
-15
-18
-12
3
5
-6
-10
-10
-10
-13
-6
-11
-26
-55
-78
-82
-68
-38
-25
-35
-53
-59
-47
-14
34
60
55
22
-4
-26
-39
-12
30
85
119
115
75
29
1
-26
-31
-22
-1
8
6
-11
-41
-72
-82
-64
-35
-5
13
2
-26
-33
1
37
59
39
1
-39
-38
1
55
99
104
76
25
-2
-14
-6
1
4
-11
-37
-53
-62
-54
-33
-14
-19
-30
-28
-32
-33
-45
-56
-57
-51
-21
-4
1
1
0
4
15
24
18
-5
-25
-22
-10
-2
-4
-27
-48
-49
-23
6
40
65
69
55
37
25
22
30
41
40
22
5
-1
-4
1
-3
-15
-42
-50
-48
-37
-26
-23
-23
-38
-31
-20
-2
7
9
13
12
27
27
11
-3
0
31
73
119
121
85
25
-25
-48
-27
22
58
55
25
0
-3
31
78
107
91
40
-13
-52
-41
1
45
54
31
-4
-37
-37
-2
39
56
40
3
-36
-41
-7
53
97
100
54
0
-24
2
42
50
45
17
-3
-2
18
51
71
84
67
35
18
30
64
91
96
60
14
-14
3
45
78
97
81
55
36
38
39
57
63
46
8
-30
-40
-36
-5
27
49
45
24
5
-7
2
17
22
13
1
5
25
60
84
81
55
21
7
13
34
53
50
22
-1
-7
7
38
68
80
70
56
37
22
15
20
28
27
37
36
37
38
40
43
43
46
44
43
46
50
35
15
0
-8
-16
-20
-18
-23
-23
-7
12
28
29
19
-6
-14
-13
2
12
22
26
14
-3
-3
13
41
80
90
67
24
-9
-25
-16
15
34
9
-28
-65
-70
-44
-1
22
12
-11
-29
-33
-34
-20
-15
-17
-26
-42
-56
-57
-23
6
31
31
20
-10
-28
-31
-22
-16
-26
-31
-32
-19
-4
9
8
3
9
13
16
16
8
0
-15
-38
-81
-94
-73
-32
-2
16
29
31
26
18
12
4
11
13
5
-5
-11
-13
-11
7
21
24
13
-6
-22
-33
-28
-28
-30
-31
-30
-30
-36
-28
-18
6
30
50
50
32
12
-4
-9
2
29
39
40
33
13
-4
-10
-3
-5
-14
-24
-23
-16
-1
15
14
9
-4
-6
-2
5
6
-9
-29
-39
-22
12
47
59
41
24
27
38
53
68
58
28
-5
-14
-6
6
19
8
-11
-22
-6
18
28
19
-16
-52
-67
-46
-16
5
-1
-33
-54
-48
-8
27
58
55
29
-2
-21
-3
10
12
-5
-20
-19
-4
18
19
12
-7
-22
-31
-22
-6
-9
-23
-31
-24
-20
-16
-18
-35
-37
-33
-23
-16
-1
7
12
24
23
21
-3
-10
-19
-25
-31
-30
-21
-3
23
30
36
42
61
74
70
57
35
21
14
18
19
19
18
12
3
-4
-5
-9
0
22
41
49
46
41
31
34
42
49
37
14
-10
-33
-36
-14
16
28
26
14
11
27
48
53
37
28
22
28
50
71
73
49
28
15
20
35
48
43
22
3
-9
3
22
32
7
-33
-60
-64
-42
-4
28
37
25
21
35
61
71
61
15
-17
-26
-16
0
7
18
4
1
7
34
70
84
65
1
-55
-78
-59
-21
9
6
-27
-53
-61
-39
-1
49
82
72
19
-42
-77
-70
-20
21
37
21
-10
-42
-56
-36
-12
0
-4
-24
-48
-55
-31
11
42
53
35
-6
-42
-54
-41
-12
11
25
11
-11
-27
-21
-7
21
55
74
83
78
53
24
1
-3
-1
15
32
35
14
-7
-16
-21
-8
14
38
46
44
29
9
0
8
31
57
79
76
52
18
11
25
45
64
51
27
-1
-15
-18
-6
18
30
27
19
9
0
-3
3
8
0
-9
-23
-44
-49
-40
-22
-16
-18
-14
-13
-5
13
31
36
27
18
14
39
63
57
14
-41
-79
-81
-37
40
102
106
61
0
-41
-25
34
97
114
75
5
-54
-58
-15
45
89
104
80
37
-4
-20
-28
-45
-57
-74
-66
-32
13
40
40
27
7
-11
-18
-11
-21
-44
-78
-103
-103
-58
15
63
70
36
-16
-48
-40
-7
7
9
5
11
18
30
54
73
86
72
41
14
14
32
45
46
18
-37
-96
-97
-51
21
65
56
20
-16
-6
30
67
84
78
49
15
-1
10
38
62
62
17
-51
-94
-110
-92
-54
-21
-12
-21
-37
-40
-21
18
57
48
15
-20
-24
-8
3
0
-32
-67
-80
-71
-46
-14
28
56
85
114
127
119
93
58
25
5
2
4
1
1
-3
-8
-6
-3
-1
-9
-10
-20
-22
-23
-10
0
16
41
55
53
40
23
8
-1
13
32
47
49
41
8
-14
-9
3
17
19
26
37
57
69
60
31
-4
-23
-38
-26
-6
-7
-34
-62
-66
-64
-50
-32
-7
18
39
41
26
15
19
38
42
30
-1
-48
-68
-66
-47
-29
-12
-14
-13
-9
24
68
95
102
74
28
-1
-8
6
34
65
67
49
25
19
24
40
57
65
60
40
24
12
14
16
14
12
9
20
24
44
57
54
32
6
2
2
15
27
35
18
-1
-16
-18
1
17
23
10
-8
-20
-18
10
50
71
52
3
-55
-84
-63
-5
48
70
69
31
3
-7
16
39
40
29
8
-6
-17
-31
-54
-66
-54
-38
-28
-28
-20
-19
-2
30
61
74
56
36
14
19
35
40
28
10
17
32
66
89
85
54
29
36
62
90
92
53
-1
-33
-30
-2
28
39
17
-22
-35
-22
1
17
17
-8
-28
-16
17
69
102
105
72
26
16
20
42
57
60
43
26
23
26
14
-3
-19
-35
-28
-6
8
-3
-36
-69
-97
-95
-68
-33
-12
-9
-15
-32
-28
-7
30
60
72
62
41
27
24
19
6
-2
5
9
11
18
25
22
29
22
16
15
23
38
45
50
37
18
0
-14
-32
-44
-38
-27
-15
-12
-18
-29
-37
-25
-13
-4
-7
-8
-13
-8
9
22
25
30
39
37
32
32
39
41
37
25
13
27
45
55
31
-13
-47
-73
-60
-21
8
5
-22
-48
-68
-52
-16
26
50
58
55
48
67
99
126
119
97
66
58
76
111
125
101
59
9
-20
-21
-6
8
7
-5
-28
-36
-34
-14
-1
-1
-2
-10
-12
-12
8
29
44
35
4
-27
-27
12
50
76
64
29
-3
-9
3
9
8
0
-15
-24
-11
5
2
-10
-32
-38
-37
-31
-32
-41
-44
-34
-13
8
30
38
30
20
14
11
10
22
24
25
24
26
16
-1
-7
-13
-22
-32
-34
-37
-36
-33
-34
-32
-29
-20
-36
-50
-51
-43
-30
-13
1
6
5
1
-5
-13
-12
1
14
18
9
-11
-32
-45
-43
-44
-31
-16
-9
-7
-3
11
24
44
51
45
20
0
-1
20
54
68
45
-4
-19
-1
29
47
38
4
-35
-34
-22
-1
9
10
-8
-37
-51
-48
-22
8
35
29
6
-24
-34
-26
-7
11
13
4
-13
-28
-36
-27
2
13
14
1
-19
-34
-28
3
30
57
71
57
28
-10
-30
-33
-15
-4
-9
-28
-26
-19
-8
-1
3
-2
-10
-1
18
41
49
41
15
-7
-16
0
35
79
105
89
47
19
-3
-16
-30
-30
-35
-33
-18
3
22
27
22
-1
-20
-20
1
25
40
44
20
1
-15
-9
15
47
69
48
17
9
29
69
102
113
83
43
8
-7
-6
17
32
31
11
0
7
37
77
91
67
19
-10
-13
15
75
109
97
41
-15
-50
-50
-14
1
-4
-31
-50
-59
-40
0
28
25
-6
-30
-41
-26
-11
-8
-16
-29
-25
-14
25
70
95
84
51
18
-9
-11
-7
5
-8
-34
-50
-58
-37
-5
20
31
48
53
45
22
-5
-19
-12
9
20
12
-3
-5
8
31
59
66
49
28
16
11
6
13
19
14
10
18
43
72
87
66
25
-8
1
35
84
104
79
25
-10
2
36
88
122
115
76
40
32
34
39
35
18
-12
-25
-10
14
42
35
-2
-40
-51
-27
6
33
32
2
-36
-66
-75
-48
3
62
81
48
11
-25
-32
-7
28
53
44
21
-2
-4
4
13
4
-23
-34
-35
-19
5
13
-11
-54
-88
-94
-69
-27
12
11
-8
-32
-40
-18
15
42
30
-4
-41
-54
-47
-18
15
29
35
37
32
21
8
-13
-40
-55
-35
10
49
71
59
29
6
6
19
28
33
19
-11
-29
-35
-25
-22
-18
-29
-41
-40
-18
12
43
61
48
18
-4
7
33
51
42
5
-38
-61
-43
-14
15
13
-23
-70
-95
-83
-49
-10
8
-4
-26
-32
-7
26
60
70
52
14
-11
-8
17
51
66
43
-1
-36
-49
-35
-1
42
62
48
18
-19
-36
-32
-4
23
23
10
-16
-24
-4
30
50
30
-2
-34
-28
7
62
86
70
32
-1
-20
-8
18
38
44
33
2
-39
-71
-76
-55
-18
10
16
-1
-18
-28
-37
-34
-38
-47
-72
-89
-85
-54
-8
26
26
-3
-26
-33
-21
9
31
29
-12
-54
-85
-74
-32
26
57
44
7
-45
-73
-68
-40
-12
-4
-1
-19
-32
-38
-15
-3
7
9
-9
-30
-46
-36
-17
3
13
11
4
-3
11
19
22
20
6
-11
-18
-17
-12
0
6
18
31
44
50
27
5
-9
-16
-19
-22
-22
-22
-19
-19
-10
-2
17
36
39
33
30
31
23
30
31
38
43
36
20
1
-2
-7
-4
1
7
7
10
34
56
64
55
45
21
-4
-39
-50
-33
12
69
87
80
58
28
8
4
12
-1
-20
-41
-42
-30
-2
38
55
63
60
50
26
4
-25
-53
-60
-40
0
38
62
56
38
23
24
28
22
7
-26
-59
-78
-71
-46
-18
12
20
14
4
1
4
-13
-29
-49
-58
-40
-15
1
12
25
34
33
23
12
-8
-20
-18
-11
-4
-1
-1
1
15
40
57
58
48
40
32
39
41
38
26
26
40
49
60
61
56
41
33
25
13
13
18
29
37
62
73
75
62
54
40
