# Supplementary material for: Electroencephalography (EEG) based epilepsy diagnosis via multiple feature space fusion using shared hidden space-driven multi-view learning
Source: PeerJ Comput Sci. 2024 Mar 7;10:e1874. doi: 10.7717/peerj-cs.1874 (PMC10936759; doi:10.7717/peerj-cs.1874)
Supplement: Supplemental Information 2 [file peerj-cs-10-1874-s002.zip › A/Z028.txt]

-4
4
10
15
15
13
-2
-9
-6
8
17
26
24
-1
-24
-47
-38
-27
-5
10
17
27
36
37
37
33
25
17
1
0
2
5
17
26
23
12
-2
-21
-33
-44
-48
-36
-27
-12
-19
-32
-44
-45
-40
-46
-47
-57
-52
-47
-34
-27
-28
-29
-46
-59
-61
-61
-63
-69
-68
-73
-72
-64
-61
-54
-69
-72
-88
-90
-90
-89
-98
-98
-100
-103
-98
-87
-80
-80
-85
-89
-94
-78
-62
-45
-45
-40
-44
-57
-64
-66
-62
-60
-46
-40
-44
-52
-67
-77
-87
-88
-89
-83
-76
-67
-59
-56
-52
-62
-78
-96
-99
-108
-103
-102
-104
-110
-111
-93
-81
-61
-53
-49
-61
-78
-85
-93
-89
-76
-64
-59
-59
-61
-60
-52
-34
-10
-1
6
4
-8
-11
-15
-24
-43
-56
-70
-63
-51
-28
-21
-23
-34
-37
-50
-52
-53
-58
-67
-70
-71
-72
-69
-60
-53
-36
-21
-24
-26
-37
-43
-42
-47
-42
-43
-46
-52
-53
-64
-71
-63
-54
-45
-46
-54
-70
-73
-71
-68
-76
-83
-76
-75
-65
-62
-61
-63
-68
-75
-81
-77
-69
-59
-67
-67
-58
-53
-46
-62
-72
-85
-80
-76
-76
-78
-86
-91
-103
-90
-87
-84
-84
-76
-65
-53
-36
-34
-28
-21
-11
3
7
16
18
22
17
19
8
7
11
22
30
24
25
14
9
6
-7
-34
-51
-49
-55
-48
-48
-42
-49
-48
-45
-47
-41
-37
-38
-43
-56
-72
-88
-90
-76
-51
-29
-4
9
13
4
-7
-26
-48
-57
-54
-50
-46
-51
-48
-53
-41
-42
-38
-34
-32
-32
-30
-25
-24
-33
-45
-56
-68
-66
-60
-58
-60
-60
-53
-51
-51
-35
-25
-18
-17
-17
-25
-29
-31
-36
-37
-32
-21
-30
-24
-19
-15
-14
-21
-27
-41
-57
-61
-60
-54
-54
-39
-42
-41
-31
-24
-27
-30
-45
-58
-76
-86
-93
-100
-97
-93
-81
-62
-41
-13
-9
-12
-46
-77
-101
-105
-81
-46
3
30
41
32
11
-4
-15
-13
-15
-8
5
17
18
16
20
20
18
9
-2
-26
-37
-49
-50
-65
-78
-84
-88
-78
-61
-45
-35
-21
-12
-21
-40
-53
-68
-81
-87
-87
-73
-58
-36
-32
-38
-39
-39
-39
-35
-33
-38
-58
-53
-52
-24
0
10
6
-8
-18
-40
-63
-83
-89
-92
-100
-112
-119
-116
-95
-71
-52
-42
-43
-57
-79
-97
-99
-115
-111
-90
-62
-33
-26
-26
-32
-36
-33
-37
-40
-44
-41
-50
-59
-71
-81
-102
-108
-102
-87
-64
-50
-41
-45
-47
-55
-66
-80
-84
-82
-79
-72
-63
-62
-51
-41
-26
-34
-34
-45
-59
-61
-65
-73
-78
-74
-71
-63
-66
-66
-87
-103
-101
-99
-98
-103
-102
-92
-74
-46
-33
-27
-28
-22
-27
-25
-20
-27
-38
-47
-52
-53
-47
-37
-24
-19
-12
-1
1
13
18
21
9
-9
-25
-35
-45
-53
-51
-56
-35
-21
-19
-19
-28
-35
-47
-36
-24
-8
-11
-22
-42
-66
-79
-89
-91
-86
-64
-41
-28
-16
-14
-20
-22
-27
-56
-85
-115
-134
-140
-120
-86
-73
-66
-61
-50
-39
-34
-26
-34
-40
-49
-56
-68
-69
-71
-68
-55
-42
-28
-22
-15
-9
-17
-25
-27
-23
-14
-19
-35
-48
-61
-56
-58
-71
-75
-79
-79
-77
-69
-58
-55
-53
-63
-75
-74
-72
-71
-73
-62
-51
-42
-51
-51
-55
-58
-44
-37
-32
-41
-38
-47
-57
-65
-72
-76
-83
-81
-75
-63
-42
-32
-25
-27
-28
-48
-51
-47
-34
-26
-24
-17
-15
-5
-2
-14
-39
-64
-80
-85
-81
-72
-62
-65
-53
-43
-41
-33
-33
-33
-33
-33
-38
-45
-46
-34
-15
-14
-21
-40
-58
-61
-51
-35
-32
-25
-32
-39
-43
-24
-4
12
23
6
-5
-20
-20
-22
-25
-23
-25
-18
-17
-13
-25
-31
-28
-32
-36
-30
-27
-25
-28
-26
-29
-33
-35
-38
-44
-31
-24
-22
-29
-30
-32
-48
-78
-110
-126
-127
-112
-77
-52
-30
-22
-32
-59
-77
-93
-101
-92
-77
-61
-48
-31
-22
-21
-35
-46
-74
-108
-127
-138
-130
-113
-98
-94
-97
-93
-98
-102
-108
-92
-71
-64
-63
-73
-90
-92
-82
-76
-72
-63
-67
-60
-51
-33
-39
-38
-40
-44
-69
-104
-125
-143
-137
-129
-116
-103
-85
-61
-43
-16
5
8
-7
-22
-41
-50
-50
-35
-30
-34
-36
-39
-46
-51
-47
-43
-34
-25
-25
-32
-42
-34
-28
-21
-6
-1
5
1
-9
-21
-30
-24
-23
-28
-28
-32
-33
-32
-26
-20
-19
-19
-17
-21
-14
0
10
14
6
5
6
5
11
10
12
11
22
9
-1
-15
-20
-28
-30
-25
-32
-38
-33
-43
-44
-44
-49
-47
-54
-46
-35
-34
-21
-18
-21
-38
-35
-37
-33
-18
-20
-33
-41
-46
-44
-35
-28
-34
-45
-36
-26
-23
-31
-46
-54
-63
-41
-24
-26
-43
-51
-59
-55
-53
-38
-27
-15
-2
-2
-3
-8
-6
-9
-7
1
-2
-7
-20
-20
-26
-28
-20
-21
-22
-22
-26
-51
-69
-83
-99
-121
-145
-161
-161
-135
-90
-43
-26
-12
-27
-41
-59
-67
-76
-81
-83
-88
-90
-83
-75
-68
-70
-58
-58
-61
-61
-70
-78
-86
-90
-94
-106
-117
-111
-99
-90
-84
-76
-67
-51
-24
-27
-27
-35
-39
-43
-27
-10
-1
-1
-8
-10
-22
-27
-32
-46
-56
-69
-70
-63
-59
-52
-40
-37
-21
-18
-16
-14
-15
-20
-22
-37
-58
-79
-81
-72
-61
-47
-25
-28
-33
-49
-71
-83
-90
-82
-67
-49
-24
-12
-11
-13
-16
-21
-20
-11
-13
-21
-35
-40
-60
-70
-71
-69
-73
-75
-72
-80
-76
-82
-91
-98
-103
-88
-78
-64
-56
-63
-70
-84
-92
-100
-103
-94
-89
-83
-64
-68
-74
-79
-76
-75
-76
-78
-79
-83
-80
-69
-65
-72
-66
-72
-77
-83
-106
-131
-147
-134
-111
-97
-88
-79
-77
-81
-82
-84
-86
-81
-70
-61
-55
-47
-39
-41
-46
-43
-40
-25
-31
-52
-88
-111
-114
-117
-105
-94
-82
-76
-72
-70
-78
-77
-68
-58
-58
-57
-56
-63
-66
-66
-63
-66
-69
-71
-75
-65
-59
-48
-55
-50
-52
-47
-32
-9
4
1
-10
-26
-35
-32
-18
-15
-16
-12
-13
-20
-25
-25
-37
-35
-25
-27
-29
-30
-20
-9
8
13
13
6
5
2
-7
-10
1
14
14
7
-3
-17
-16
-22
-26
-34
-48
-51
-59
-64
-61
-63
-66
-59
-59
-61
-64
-58
-40
-28
-28
-41
-64
-76
-89
-85
-85
-63
-49
-33
-29
-34
-45
-51
-34
-19
-7
-1
2
0
-11
-15
-20
-18
-23
-22
-31
-45
-56
-61
-54
-52
-41
-36
-35
-27
-28
-28
-24
-19
-22
-20
-19
-13
-19
-21
-18
-31
-35
-32
-27
-22
-23
-29
-48
-64
-69
-65
-66
-44
-32
-28
-32
-37
-31
-30
-30
-44
-65
-91
-101
-98
-97
-92
-98
-102
-102
-101
-101
-105
-92
-82
-69
-64
-59
-59
-59
-47
-46
-46
-51
-56
-68
-77
-80
-79
-79
-79
-78
-81
-73
-52
-27
-6
-2
-4
-30
-50
-65
-63
-63
-62
-44
-42
-22
-10
-6
-9
-18
-25
-60
-77
-90
-86
-82
-58
-53
-55
-58
-60
-70
-88
-103
-109
-115
-105
-89
-70
-69
-65
-71
-73
-69
-60
-59
-76
-87
-95
-105
-104
-94
-92
-90
-82
-77
-72
-78
-74
-79
-88
-98
-107
-111
-107
-101
-100
-87
-79
-71
-73
-76
-92
-120
-150
-154
-140
-117
-93
-81
-89
-91
-95
-91
-88
-82
-80
-75
-78
-74
-85
-89
-87
-80
-78
-70
-66
-57
-56
-60
-77
-97
-111
-110
-100
-90
-66
-52
-39
-33
-26
-31
-37
-42
-39
-47
-59
-57
-52
-37
-28
-31
-53
-61
-64
-53
-32
-13
-1
-2
-3
3
-4
-9
-18
-25
-22
-19
-15
-25
-25
-18
-11
-9
-10
-9
-15
-17
-22
-21
-14
-2
6
4
1
0
5
3
19
32
37
33
21
5
-16
-10
-1
8
7
-4
-22
-41
-52
-65
-73
-69
-56
-41
-35
-26
-23
-24
-22
-21
-18
-10
-8
-17
-28
-35
-30
-31
-25
-22
-22
-38
-54
-58
-56
-45
-34
-29
-31
-28
-24
-37
-43
-46
-55
-68
-75
-78
-89
-90
-87
-68
-55
-41
-55
-81
-110
-117
-115
-92
-58
-22
-9
-22
-51
-86
-114
-121
-127
-136
-140
-135
-132
-127
-116
-103
-94
-92
-88
-84
-81
-67
-57
-47
-44
-38
-42
-54
-60
-68
-70
-66
-41
-26
-12
-9
-22
-44
-64
-76
-86
-80
-69
-57
-59
-56
-35
-27
-6
2
9
10
5
-10
-35
-52
-53
-52
-58
-60
-57
-54
-44
-35
-21
-6
12
22
27
38
48
51
37
30
26
18
19
16
15
21
25
20
9
-4
-6
-7
-8
-8
-16
-22
-28
-29
-33
-24
-1
21
32
31
26
17
23
29
23
7
-9
-9
-13
-7
8
17
25
21
8
-27
-50
-71
-75
-70
-66
-64
-65
-72
-57
-45
-44
-50
-72
-86
-93
-88
-80
-78
-67
-55
-45
-37
-26
-24
-27
-20
-32
-56
-75
-82
-82
-80
-76
-74
-69
-62
-64
-66
-76
-80
-86
-98
-100
-92
-86
-79
-79
-86
-98
-104
-107
-117
-109
-86
-48
-20
-5
4
-9
-14
-8
4
9
9
10
-5
-17
-38
-53
-70
-70
-55
-43
-25
-23
-26
-29
-34
-46
-68
-75
-69
-53
-38
-23
-13
-10
-10
1
9
8
4
-17
-38
-52
-37
-19
6
27
19
8
-6
-15
-33
-44
-46
-50
-59
-77
-83
-89
-75
-50
-39
-37
-42
-58
-72
-66
-51
-35
-43
-45
-46
-49
-45
-60
-60
-63
-62
-65
-72
-77
-76
-80
-93
-91
-91
-88
-85
-83
-78
-84
-83
-85
-85
-75
-66
-53
-55
-43
-47
-61
-72
-77
-90
-97
-82
-82
-81
-93
-102
-111
-124
-139
-157
-163
-155
-136
-127
-116
-104
-98
-96
-104
-105
-105
-93
-70
-48
-40
-41
-44
-52
-62
-69
-74
-74
-65
-46
-46
-44
-48
-49
-51
-55
-68
-79
-82
-72
-54
-46
-27
-22
-25
-36
-39
-41
-45
-43
-40
-42
-43
-20
4
25
38
22
-4
-25
-32
-26
-30
-27
-29
-24
-19
-5
2
1
8
7
9
-7
-22
-53
-70
-68
-52
-43
-38
-30
-31
-21
-19
-27
-50
-54
-43
-25
-5
14
22
13
0
-15
-31
-25
-8
12
22
23
13
-2
-20
-27
-22
-33
-31
-39
-41
-44
-36
-23
-21
-4
-2
0
-6
-10
-21
-45
-63
-77
-72
-47
-1
32
51
50
26
-4
-34
-40
-28
-21
-17
-28
-38
-37
-13
-2
9
14
11
-7
-29
-53
-71
-80
-79
-77
-76
-69
-45
-33
-19
-8
-4
-5
-6
-21
-46
-69
-74
-77
-86
-84
-88
-85
-80
-77
-70
-73
-69
-77
-93
-104
-106
-100
-99
-87
-83
-82
-89
-90
-86
-71
-53
-51
-50
-68
-79
-101
-119
-120
-119
-119
-121
-120
-115
-97
-80
-79
-91
-105
-104
-99
-83
-68
-60
-53
-54
-53
-68
-71
-70
-78
-94
-112
-120
-131
-128
-120
-105
-95
-87
-82
-81
-77
-75
-72
-73
-66
-61
-61
-58
-57
-44
-56
-44
-34
-26
-19
-11
-11
-24
-30
-52
-70
-82
-77
-72
-64
-55
-60
-58
-53
-42
-48
-61
-76
-93
-98
-92
-74
-64
-63
-64
-62
-68
-62
-59
-63
-63
-51
-47
-47
-55
-69
-85
-90
-83
-76
-73
-71
-72
-81
-89
-86
-89
-84
-76
-57
-48
-39
-36
-40
-51
-47
-34
-32
-40
-53
-62
-76
-69
-65
-64
-65
-68
-70
-72
-61
-50
-42
-29
-15
-19
-31
-42
-55
-63
-69
-73
-78
-81
-73
-68
-71
-84
-90
-101
-101
-94
-89
-84
-83
-70
-72
-73
-70
-71
-71
-66
-50
-43
-22
-8
-6
-18
-39
-50
-51
-49
-44
-41
-47
-51
-59
-74
-81
-87
-85
-83
-81
-82
-83
-76
-69
-66
-77
-63
-52
-46
-43
-47
-48
-53
-53
-54
-47
-30
-21
-20
-23
-22
-31
-51
-73
-90
-104
-109
-104
-89
-66
-35
-18
-26
-28
-28
-31
-37
-35
-24
-20
-17
-19
-28
-36
-33
-32
-52
-74
-73
-63
-43
-27
-27
-44
-58
-66
-69
-74
-63
-51
-42
-46
-58
-71
-64
-52
-27
-23
-13
0
5
-2
-5
-18
-17
-9
4
10
1
-19
-40
-59
-62
-64
-58
-56
-51
-47
-45
-47
-34
-28
-11
-9
-12
-35
-51
-51
-50
-35
-14
4
1
-9
-19
-38
-47
-45
-34
-12
18
49
67
62
37
-2
-51
-77
-90
-87
-76
-54
-36
-17
5
17
23
29
29
24
9
-6
-29
-55
-67
-72
-71
-71
-63
-49
-44
-38
-37
-34
-32
-23
-33
-49
-75
-87
-96
-93
-87
-72
-61
-51
-40
-34
-32
-35
-57
-83
-103
-102
-108
-93
-79
-62
-55
-53
-43
-48
-58
-65
-64
-58
-55
-49
-49
-45
-48
-55
-70
-74
-88
-102
-105
-100
-90
-98
-90
-86
-82
-86
-95
-107
-116
-99
-89
-85
-91
-84
-74
-66
-53
-62
-72
-77
-73
-71
-71
-59
-55
-52
-51
-47
-43
-31
-23
-20
-24
-29
-26
-29
-36
-38
-38
-46
-51
-51
-57
-53
-39
-28
-22
-18
-8
2
12
14
7
-13
-31
-43
-51
-49
-30
-13
-8
-5
1
8
14
6
-19
-50
-68
-85
-100
-99
-82
-54
-42
-29
-29
-27
-19
-8
-11
-22
-32
-41
-44
-40
-39
-41
-41
-39
-33
-26
-13
5
12
11
6
-13
-37
-59
-70
-74
-64
-46
-28
-21
-22
-20
-21
-28
-38
-51
-65
-63
-55
-67
-72
-64
-53
-41
-39
-48
-55
-48
-35
-21
-20
-19
-27
-37
-47
-41
-32
-28
-18
-19
-19
-26
-35
-57
-71
-67
-58
-52
-53
-45
-51
-57
-62
-65
-60
-50
-37
-28
-21
-21
-31
-49
-61
-62
-66
-58
-39
-20
-6
2
7
-5
-10
-21
-35
-61
-78
-78
-77
-64
-41
-24
-15
-1
2
-6
-14
-21
-35
-56
-66
-73
-76
-70
-58
-45
-29
-9
1
14
18
19
2
-14
-22
-29
-32
-35
-32
-28
-21
-9
-2
-1
-8
-20
-32
-53
-70
-79
-69
-50
-25
-28
-43
-52
-60
-71
-72
-72
-79
-87
-94
-89
-81
-66
-44
-45
-51
-57
-67
-68
-68
-57
-58
-57
-55
-64
-66
-76
-88
-99
-108
-108
-110
-119
-121
-123
-118
-113
-105
-103
-106
-94
-83
-76
-74
-69
-58
-39
-14
7
18
10
-4
-21
-31
-26
-18
-24
-38
-63
-87
-95
-84
-82
-79
-86
-84
-86
-75
-64
-48
-43
-42
-39
-35
-34
-36
-48
-61
-48
-26
-18
-12
-11
-19
-36
-54
-63
-72
-76
-78
-80
-91
-83
-76
-67
-60
-55
-51
-47
-34
-28
-24
-23
-21
-30
-41
-46
-48
-48
-47
-31
-24
-15
-1
3
1
2
-1
-7
-18
-20
-17
-14
-23
-40
-63
-66
-52
-41
-40
-44
-46
-60
-72
-80
-75
-63
-49
-30
-34
-37
-45
-48
-41
-29
-19
-28
-42
-52
-56
-61
-66
-78
-88
-91
-85
-74
-79
-90
-104
-120
-124
-116
-106
-97
-80
-70
-65
-67
-63
-62
-57
-45
-49
-54
-60
-57
-52
-56
-55
-77
-103
-126
-136
-143
-138
-128
-119
-116
-119
-113
-116
-112
-99
-84
-81
-75
-76
-87
-103
-124
-132
-125
-102
-62
-46
-27
-27
-27
-37
-47
-55
-77
-90
-101
-103
-103
-94
-77
-65
-53
-45
-39
-44
-41
-48
-52
-55
-49
-50
-57
-54
-63
-64
-59
-50
-39
-29
-17
-11
-8
-12
-15
-24
-34
-36
-36
-39
-27
-18
-21
-36
-44
-56
-50
-44
-26
-13
-5
0
2
-2
-7
-5
-10
-7
-12
-14
-24
-32
-38
-54
-54
-39
-23
-15
-9
-11
-20
-28
-42
-55
-57
-50
-47
-49
-50
-44
-26
-16
-5
-13
-23
-23
-3
7
3
-4
-18
-35
-39
-39
-32
-32
-24
-28
-27
-20
1
13
5
-20
-58
-96
-121
-124
-114
-81
-28
8
28
29
22
-4
-26
-41
-48
-55
-48
-31
-28
-28
-24
-26
-25
-20
-12
-16
-26
-42
-62
-72
-71
-70
-77
-79
-83
-77
-77
-68
-65
-68
-70
-65
-68
-67
-61
-60
-69
-83
-92
-99
-94
-72
-59
-47
-42
-43
-44
-38
-37
-44
-58
-61
-58
-59
-59
-54
-50
-43
-29
-11
-4
2
-3
-10
-27
-39
-47
-67
-90
-108
-131
-146
-143
-122
-91
-62
-38
-33
-39
-52
-68
-90
-111
-120
-120
-125
-115
-102
-85
-69
-58
-56
-62
-66
-75
-85
-100
-111
-117
-121
-113
-100
-77
-59
-49
-52
-62
-49
-36
-34
-38
-37
-46
-55
-43
-45
-39
-39
-38
-54
-64
-73
-64
-62
-61
-59
-67
-72
-75
-80
-88
-103
-111
-120
-115
-102
-89
-79
-74
-61
-54
-43
-34
-30
-32
-28
-17
-19
-25
-36
-36
-41
-29
-26
-23
-17
-7
-6
-9
-10
-19
-32
-46
-50
-46
-52
-37
-33
-31
-29
-34
-39
-42
-42
-49
-66
-68
-55
-42
-33
-19
-28
-46
-60
-55
-39
-23
-15
-28
-36
-41
-32
-30
-34
-41
-47
-46
-29
-9
-3
2
9
18
20
13
8
-3
-2
3
7
-1
-2
1
10
20
23
13
-10
-36
-60
-76
-72
-54
-40
-26
-11
-6
-4
-10
-21
-39
-66
-68
-64
-44
-27
-22
-33
-40
-43
-51
-58
-63
-70
-82
-86
-76
-61
-54
-53
-46
-46
-50
-47
-55
-62
-76
-76
-72
-64
-47
-39
-41
-40
-27
-22
-16
-11
-11
-23
-29
-28
-24
-27
-36
-50
-63
-50
-31
-21
-18
-24
-31
-51
-62
-73
-74
-69
-65
-61
-75
-84
-101
-115
-114
-95
-83
-78
-88
-104
-108
-108
-94
-80
-71
-72
-79
-86
-78
-58
-48
-45
-50
-62
-74
-80
-78
-78
-62
-47
-35
-41
-58
-60
-67
-49
-23
-9
-14
-29
-34
-44
-31
-21
-11
-11
-11
-15
-24
-38
-44
-34
-27
-12
-8
-8
-11
-16
-20
-30
-26
-25
-23
-29
-26
-35
-35
-30
-39
-47
-62
-65
-65
-48
-32
-22
-25
-31
-40
-58
-72
-80
-82
-82
-77
-53
-35
-15
-5
-4
-14
-28
-41
-61
-68
-61
-53
-51
-56
-55
-70
-73
-63
-47
-28
-20
-16
-29
-37
-45
-50
-51
-51
-56
-73
-85
-95
-107
-120
-122
-118
-107
-91
-78
-75
-79
-75
-84
-96
-107
-104
-95
-90
-83
-83
-85
-81
-71
-61
-55
-48
-50
-61
-71
-71
-85
-93
-98
-106
-107
-101
-85
-74
-63
-54
-54
-60
-63
-60
-62
-65
-56
-51
-53
-55
-68
-89
-94
-87
-71
-58
-50
-44
-47
-47
-44
-47
-55
-68
-72
-75
-65
-56
-51
-59
-60
-68
-71
-66
-59
-45
-37
-15
-16
-20
-27
-28
-20
-22
-21
-29
-35
-39
-24
-16
-13
-17
-27
-38
-58
-65
-72
-59
-39
-21
-10
1
7
2
-6
-16
-34
-56
-71
-71
-75
-64
-49
-39
-29
-25
-8
-7
-4
-9
-26
-37
-41
-28
-21
-17
-16
-18
-22
-32
-43
-61
-69
-69
-67
-72
-66
-59
-58
-57
-62
-64
-69
-66
-67
-76
-83
-85
-77
-69
-61
-62
-70
-75
-72
-68
-60
-44
-39
-48
-67
-80
-87
-79
-79
-71
-70
-75
-72
-96
-100
-94
-68
-35
-1
21
12
7
1
3
-4
-15
-23
-41
-44
-46
-38
-36
-35
-31
-37
-42
-44
-46
-54
-62
-71
-81
-78
-71
-60
-58
-45
-36
-21
-6
0
2
-14
-18
-26
-37
-30
-14
-6
-10
-22
-39
-47
-48
-38
-32
-37
-41
-49
-57
-63
-62
-70
-67
-56
-35
-19
-11
-13
-22
-29
-33
-33
-37
-35
-36
-50
-54
-58
-57
-53
-57
-59
-72
-70
-70
-62
-65
-68
-70
-75
-75
-66
-63
-65
-65
-64
-58
-41
-29
-20
-24
-27
-34
-49
-60
-68
-74
-77
-68
-54
-40
-30
-14
-10
-15
-29
-42
-54
-58
-51
-53
-51
-56
-62
-73
-81
-80
-83
-72
-54
-54
-70
-93
-105
-111
-107
-95
-84
-78
-78
-72
-83
-80
-78
-72
-78
-79
-86
-91
-85
-69
-60
-51
-49
-52
-68
-75
-76
-72
-74
-69
-69
-77
-76
-71
-64
-71
-59
-56
-54
-57
-64
-70
-76
-75
-85
-85
-80
-64
-53
-51
-40
-45
-52
-48
-46
-50
-55
-66
-83
-91
-91
-77
-71
-61
-55
-46
-36
-32
-22
-25
-29
-37
-46
-63
-68
-64
-66
-68
-71
-74
-71
-62
-60
-81
-107
-124
-128
-126
-116
-106
-101
-102
-108
-104
-95
-73
-60
-70
-71
-78
-78
-89
-82
-77
-68
-66
-55
-42
-29
-11
-9
-4
-17
-24
-40
-53
-52
-49
-41
-43
-32
-41
-51
-51
-48
-53
-52
-48
-45
-36
-33
-43
-53
-63
-57
-49
-42
-39
-42
-46
-54
-61
-69
-67
-65
-63
-78
-90
-96
-98
-86
-65
-41
-26
-6
4
1
-1
1
6
7
10
-4
-16
-30
-36
-30
-26
-16
-12
-13
-27
-36
-46
-45
-32
-31
-33
-39
-25
-21
-22
-23
-30
-29
-26
-13
-12
-8
-8
-8
-10
-1
19
29
39
37
30
20
10
12
-1
-10
-14
-7
-4
-1
0
-6
-14
-14
-20
-31
-38
-31
-22
-16
-17
-21
-22
-15
-7
-8
-12
-14
-25
-35
-51
-69
-79
-71
-48
-22
-12
-2
-12
-31
-54
-66
-69
-73
-71
-71
-65
-54
-29
-29
-25
-20
-18
-14
-17
-18
-33
-51
-58
-66
-67
-69
-60
-56
-51
-44
-54
-62
-60
-51
-54
-51
-57
-53
-51
-46
-35
-39
-48
-59
-66
-69
-75
-78
-83
-87
-80
-71
-74
-67
-69
-81
-100
-125
-150
-168
-152
-124
-101
-78
-76
-84
-108
-129
-147
-159
-158
-139
-120
-106
-93
-90
-88
-88
-73
-63
-51
-40
-32
-18
-15
-21
-39
-55
-63
-69
-76
-80
-79
-76
-60
-38
-26
-20
-23
-23
-34
-33
-24
-20
-23
-19
-2
2
7
12
17
20
22
20
10
4
-2
-4
-15
-18
-24
-25
-19
-13
-7
-10
6
3
0
2
10
21
14
10
-1
-1
-3
-5
-19
-37
-40
-44
-39
-35
-26
-22
-14
-8
-15
-29
-42
-36
-26
-5
21
40
40
23
5
-25
-44
-51
-54
-66
-66
-64
-61
-49
-37
-36
-53
-73
-98
-122
-136
-137
-125
-110
-91
-77
-69
-68
-68
-74
-87
-90
-83
-77
-76
-69
-65
-63
-54
-46
-44
-50
-42
-44
-58
-76
-103
-120
-122
-110
-103
-95
-81
-78
-82
-93
-101
-116
-125
-130
-125
-115
-102
-84
-81
-78
-73
-62
-57
-50
-42
-32
-20
-25
-45
-64
-77
-75
-72
-67
-64
-56
-50
-46
-48
-53
-60
-68
-83
-94
-96
-87
-85
-76
-61
-47
-40
-35
-40
-41
-40
-29
-31
-42
-62
-86
-111
-111
-89
-61
-40
-23
-23
-25
-34
-43
-60
-76
-87
-93
-100
-93
-86
-81
-72
-56
-45
-41
-40
-44
-57
-56
-51
-41
-40
-45
-58
