# Supplementary material for: Electroencephalography (EEG) based epilepsy diagnosis via multiple feature space fusion using shared hidden space-driven multi-view learning
Source: PeerJ Comput Sci. 2024 Mar 7;10:e1874. doi: 10.7717/peerj-cs.1874 (PMC10936759; doi:10.7717/peerj-cs.1874)
Supplement: Supplemental Information 2 [file peerj-cs-10-1874-s002.zip › A/Z029.txt]

-42
-49
-37
-12
0
-9
-10
9
16
18
-1
-21
-16
33
38
37
29
20
6
-7
-19
2
7
22
41
22
10
14
17
61
71
62
30
15
22
26
36
36
19
-4
-41
-38
-49
-14
-11
0
-16
-29
-23
-23
-12
9
17
6
20
9
11
-4
-9
-8
7
-7
-23
-38
-37
-31
-40
-56
-38
-4
5
6
7
13
43
38
59
45
10
-12
-31
-16
-2
31
30
8
-7
-18
-19
-8
-11
-16
-3
2
13
7
-4
38
20
34
59
54
56
13
-30
-50
-38
-18
-5
1
13
18
16
-1
-13
-24
-26
-20
12
19
45
36
35
34
71
51
26
-15
-15
-29
-39
-38
-30
-7
32
40
57
57
44
35
14
-2
4
6
9
58
93
98
43
15
33
43
35
2
-5
-6
-8
-8
-22
-33
-30
-12
15
14
10
-10
-3
20
29
77
61
44
2
-38
-37
-36
-49
-48
-37
-21
-35
-59
-82
-74
-50
-25
-11
14
67
57
9
-43
-49
1
21
24
-23
-31
-12
15
28
14
-10
-29
-24
-11
31
19
14
-16
-34
-28
-24
-16
27
51
45
-9
-65
-61
-40
13
17
34
32
18
35
38
40
47
50
63
26
6
-14
-19
-16
-25
-39
-19
-1
18
32
45
39
27
10
14
23
66
79
74
52
8
19
13
35
72
59
50
19
25
18
8
38
28
16
-9
-22
-22
-26
-29
0
27
44
20
8
-6
9
5
-9
-11
-42
-42
-65
-67
-59
-69
-61
-54
-33
-18
-3
-18
-47
-56
-40
-50
-25
-52
10
22
33
20
-37
-33
-34
-28
-16
6
17
24
8
-9
-45
-71
-68
-35
-16
15
47
63
67
41
40
62
51
51
40
34
24
14
-5
-2
9
25
28
15
-45
-88
-95
-79
-79
-79
-66
-21
6
10
-26
-2
-13
3
-1
29
47
52
22
-2
7
17
-15
-31
-53
-45
-39
-28
-18
-1
28
60
63
62
33
7
16
42
32
-1
-27
-24
-17
-20
13
48
73
50
35
13
-9
-33
-57
-55
-33
-9
30
14
12
-11
-37
-37
-25
2
28
42
60
111
125
99
30
-23
-22
3
24
64
82
78
89
87
102
80
44
18
5
-1
-19
-40
-37
-12
29
29
33
34
35
13
-12
-32
-28
6
34
51
45
10
-1
-12
55
43
23
-15
-41
-22
-29
-47
-58
-65
-56
-4
12
14
17
23
48
50
30
3
-10
-3
11
13
35
57
88
93
102
74
51
57
77
85
44
-1
-12
7
7
12
10
7
2
-10
-12
-15
-25
-32
-50
-35
10
27
-2
-38
-59
-18
7
0
-38
-45
-45
-44
-47
-36
-35
-14
28
30
11
-14
-12
36
17
-8
-20
-20
0
15
31
16
12
-13
-5
24
59
51
11
-31
-30
-1
32
23
-15
-45
-11
-22
-24
-47
-36
4
29
56
66
77
54
25
-5
-48
-58
-60
-63
-40
-30
-1
-1
-28
-6
-30
-14
-17
-7
-7
-1
-31
-40
-9
7
1
-13
-6
-7
-16
-31
-21
-15
1
29
86
67
36
-29
-64
-63
-40
-19
-8
-15
-29
-7
1
10
-11
-15
-24
-21
-31
-1
-1
3
5
-29
-24
-37
-54
-28
-22
-12
7
19
55
61
53
11
-25
-28
-36
-40
-48
-48
-28
-26
-2
0
-1
-7
-12
-7
1
1
-18
-5
23
37
42
48
48
45
2
-7
-9
-3
-16
-2
-8
-8
5
0
-6
-17
-18
-4
-23
-47
-53
-38
-33
12
-4
-28
-70
-95
-83
-59
-10
30
55
78
28
-11
-29
-28
-7
-29
-47
-49
-36
-34
-49
-49
-49
-22
-3
4
-9
-27
-28
-7
3
-3
-24
-21
-11
-8
-32
-1
5
35
4
5
-15
-13
-11
11
0
28
-4
-35
-58
-64
-43
-22
-26
-20
-21
-1
24
50
28
19
9
20
15
26
39
32
34
28
33
30
20
-3
-6
29
41
60
50
60
83
123
153
134
72
33
-6
-9
-15
-15
1
-2
-15
-13
-17
-29
-30
-55
-43
-46
-37
-40
-25
27
74
72
49
27
13
24
5
-10
-32
-32
-9
-9
3
-5
-10
-7
-5
12
71
42
48
-7
-20
-4
4
-10
-24
-20
39
44
60
17
-13
-16
3
30
89
91
87
68
36
29
14
-17
-1
7
44
45
40
-3
-43
-33
-16
-6
-17
-11
4
28
34
19
9
-16
-12
-31
-32
-29
-30
-33
-23
-9
4
55
55
37
13
-34
-22
-1
37
37
16
-7
-6
1
-14
-12
0
16
13
20
16
45
39
24
11
-8
-1
4
15
2
14
-25
-28
-30
-43
-27
-19
-11
-17
-38
-1
-2
5
3
-7
2
3
-3
-24
-34
-27
17
15
-1
-28
2
-7
-8
-42
-64
-55
-41
-38
-31
-23
8
2
33
15
12
-16
-28
-9
-6
29
34
22
31
38
56
71
58
43
28
19
33
39
41
26
-1
-27
-44
-11
-9
29
8
-3
-33
-59
-63
-27
-35
-45
-50
-59
-61
-46
-43
6
22
11
8
-24
-32
-32
-56
-39
-33
-44
-14
7
14
-1
-14
-3
14
42
48
62
37
17
-4
7
31
48
57
33
7
27
25
20
4
-30
-47
-44
-40
-39
3
19
69
62
44
39
0
-2
8
54
67
70
26
-5
-23
-64
-115
-153
-129
-61
11
79
155
166
160
72
8
-62
-80
-85
-79
-57
-32
-7
28
73
122
140
140
107
56
32
2
-8
-49
-87
-68
-72
7
17
46
42
56
87
123
130
122
107
90
64
75
72
75
37
9
-27
-21
-3
32
22
41
25
38
81
109
85
28
-32
-63
-84
-101
-108
-97
-102
-79
-45
-44
-33
-12
-11
19
14
3
-10
-27
34
50
46
27
-7
2
17
5
-8
-18
30
33
40
7
-30
-40
-20
-9
21
17
-4
-25
-63
-77
-83
-78
-62
-33
-27
-32
7
15
57
49
22
34
-9
15
-8
-25
-53
-37
-27
-11
-11
-23
-2
16
23
10
-1
16
27
10
-39
-18
9
34
17
-33
-53
-44
-32
-19
-37
-41
-17
-16
13
4
-29
-73
-72
-77
-25
-54
-64
-92
-94
-68
-37
-38
-66
-95
-67
-30
2
11
-6
-17
-9
40
37
41
-12
-38
-25
-9
-8
-20
-25
-21
-13
-15
-10
-14
8
13
29
3
-20
-28
-15
-20
-11
13
3
6
2
-7
-7
-8
-26
-21
-6
15
29
68
91
88
74
-3
-36
-79
-78
-38
-28
-13
2
17
2
-28
-38
-5
14
2
-16
-21
-9
14
42
63
61
30
-31
-51
-42
-32
-42
-75
-94
-93
-63
-32
-13
-21
-9
0
3
14
6
-13
-16
10
26
27
-9
4
14
-1
-10
14
44
77
61
42
32
29
22
26
35
81
66
50
57
91
121
111
73
38
23
35
21
11
-12
2
17
61
88
90
76
18
5
10
23
48
32
4
-35
-23
-7
25
20
6
0
30
33
17
-18
-36
-6
5
26
10
-9
-1
15
47
74
53
17
-20
-42
-41
-49
-41
2
12
17
8
9
59
47
35
-9
-53
-53
-44
-29
-18
-12
15
67
83
82
34
13
2
9
-3
3
30
61
89
115
92
70
34
33
48
39
39
37
43
50
56
29
31
47
48
49
22
11
-2
-8
15
-1
-20
-43
-48
-44
-22
-17
18
50
45
-9
-78
-90
-62
-38
-40
-21
-23
-11
-4
-9
-22
-42
-49
-48
-40
-40
-46
-43
-67
-67
-50
-18
-14
-39
-74
-86
-75
-68
-57
-78
-42
-65
-48
-61
-62
-67
-30
-2
-1
-8
-19
-29
-51
-77
-81
-83
-44
-14
7
8
-3
-8
2
-12
-19
-44
-63
-58
-49
-33
-26
-8
-7
14
17
6
-18
-63
-56
-41
-28
1
-3
19
42
42
18
-8
-14
5
14
29
40
64
69
62
98
71
80
74
38
34
23
39
78
92
82
51
14
8
6
-4
-4
3
-2
-1
13
7
7
-1
-3
22
56
31
8
-35
-37
-26
-17
-14
-3
15
28
45
53
49
31
21
-24
-56
-79
-79
-52
-27
-4
10
13
29
25
6
-10
-22
0
9
28
18
-1
-8
-3
-3
-25
-24
-33
-37
-42
-20
-16
28
32
53
37
-2
-41
-71
-43
1
31
27
0
-22
-26
-15
-14
27
12
21
53
89
92
59
5
-7
2
13
17
16
9
20
59
65
55
7
-23
3
21
45
39
-2
-31
-40
-22
-26
9
27
38
42
7
10
22
19
8
4
1
-2
18
2
-1
-13
-3
6
41
54
53
49
46
37
20
-1
-3
8
64
130
147
103
36
5
0
33
54
57
49
61
69
62
60
44
65
62
73
72
76
53
37
52
77
96
84
47
68
32
6
-53
-74
-62
-29
-7
16
19
15
2
-8
-50
-97
-115
-87
-36
17
63
86
109
93
49
-1
-24
-30
-36
-26
-11
23
67
87
80
48
47
78
75
20
-29
-74
-43
-17
1
13
8
23
33
24
2
-27
-51
-47
-63
-71
-66
-38
-18
-40
-31
-27
0
-4
-26
-57
-49
-57
-53
-57
-51
-15
-25
-41
-52
-45
-43
-58
-61
-55
-44
-29
2
36
62
53
-10
-87
-127
-99
-63
-17
-14
-27
-37
-48
-35
-34
-27
-2
17
20
-11
-42
-64
-45
-5
6
33
26
38
-9
-27
-47
-64
-44
-40
-28
-38
-52
-20
-20
-41
-66
-58
-42
-30
-36
-44
-34
-5
-7
-26
-58
-66
-37
-11
22
56
65
71
57
23
11
21
26
26
27
42
67
99
129
133
89
69
33
36
33
38
40
45
63
56
28
-14
5
30
56
36
36
27
29
21
-6
-36
-48
-31
-7
41
44
57
39
64
46
29
-2
-10
3
-1
-1
1
4
10
22
9
12
5
35
31
11
16
-23
-34
-43
-38
-8
-12
-3
3
-6
35
46
25
4
-35
-45
-50
-69
-56
-66
-41
-63
-80
-91
-97
-103
-92
-65
-38
-16
-22
-23
5
-21
-44
-72
-56
-39
-15
-28
-49
-54
-20
-27
4
-18
-8
14
22
14
-35
-71
-65
-43
22
30
32
-19
-28
-6
33
20
14
-8
-25
-6
39
55
63
39
35
55
28
4
-45
-54
-27
14
61
98
109
81
55
42
48
34
32
30
10
33
51
97
114
103
93
72
63
70
58
28
80
74
91
51
38
33
30
18
6
-7
-19
-25
-38
-51
-46
-14
8
14
20
6
22
15
-1
-23
-49
-70
-30
-11
8
-21
-51
-71
-51
-31
-27
-30
-53
-72
-56
-48
-40
-74
-91
-62
-53
-42
-44
-53
-43
-39
15
30
40
11
-23
-28
-11
11
18
28
32
20
32
-1
-8
-23
-26
-25
-13
19
43
37
4
1
22
39
41
15
-18
-34
-1
2
0
-12
-34
-32
-47
-36
-9
18
26
49
66
72
56
3
-25
3
35
48
48
19
23
28
32
23
-14
-55
-47
-20
4
3
7
4
7
55
89
86
58
44
80
97
97
64
19
5
31
40
57
50
44
51
41
65
46
29
25
25
14
-2
-3
16
59
51
43
21
40
46
29
-14
-34
-12
-2
-16
-48
-70
-53
-25
-4
10
21
9
0
16
10
4
-34
-37
-22
-19
-18
-15
-20
-26
-26
-24
9
7
56
21
17
8
2
16
7
1
-27
-53
-51
-40
-45
-39
-53
-56
-59
-45
-32
-33
-28
2
30
39
34
4
-6
7
19
26
19
18
31
53
49
43
35
41
55
76
42
24
-6
-32
-16
-5
20
25
21
-1
-13
-4
27
52
15
-19
-60
-52
-23
35
50
53
41
16
24
18
56
39
49
67
48
14
-43
-75
-54
-25
14
35
38
36
23
49
52
103
97
93
68
45
15
74
72
109
63
24
10
13
35
49
65
42
35
25
18
0
-23
-33
-28
1
11
15
17
-3
-25
-57
-65
-50
-17
-22
7
0
-6
-9
3
-6
-13
-23
-11
-7
-11
-23
-18
10
18
23
-6
-26
-28
-41
-31
-25
-19
-27
-25
-31
-4
3
6
-17
-34
-26
24
29
32
32
15
46
43
30
-19
-44
-39
-44
-17
-3
38
37
21
3
-12
17
41
55
20
14
0
16
-9
-26
-53
-58
-34
-17
-8
-1
22
23
24
11
10
36
42
43
59
64
98
97
68
60
60
83
98
114
88
38
3
15
11
24
44
77
51
0
-54
-80
-68
-57
-39
-24
-20
3
-4
-2
-20
-17
-28
-3
-8
-27
-24
-27
-9
16
0
20
28
50
49
21
-36
-30
-32
-31
-48
-69
-55
-36
-42
-54
-84
-94
-79
-63
-54
-34
-23
-21
-35
-33
-24
-5
22
-2
-26
-47
-52
-43
-52
-43
-17
-2
-2
-10
-44
-51
-47
-45
-36
-55
4
-5
11
-22
-26
-18
-12
-25
-5
-10
-1
-3
-31
-35
-32
-39
-30
5
12
-4
-49
-71
-56
-38
-35
-59
-77
-55
-3
19
10
-20
-37
-28
10
-12
-21
-46
-52
-63
-56
-54
-53
-43
-51
-64
-69
-49
-9
12
11
6
-7
-12
-28
-29
-35
-42
-44
5
43
59
33
10
9
32
46
29
0
-18
20
4
0
-22
-44
-24
20
46
41
27
29
1
0
-21
-10
30
82
85
58
16
-3
13
-20
-25
-26
15
33
67
68
35
22
-23
-4
-4
32
12
-20
-38
-41
-17
-6
-1
8
34
52
38
14
-19
-11
-8
11
17
36
31
41
43
82
66
54
-4
-35
-35
-19
-10
11
21
25
11
14
13
30
37
45
41
4
-5
-8
-24
-18
-20
7
10
20
11
37
36
58
31
14
-10
-19
-2
-2
73
82
71
44
6
-1
13
34
32
17
-1
4
22
16
-13
-47
-53
-12
-2
6
-1
-1
-25
-33
-45
-40
-19
-26
36
26
41
19
36
35
27
18
-2
-7
-16
-36
-45
-36
-18
-7
-7
-7
-31
-42
-57
-21
-9
-8
-27
-9
-17
20
-1
1
-18
-31
-41
-49
-16
3
17
-1
-16
-49
-76
-71
-67
-41
-31
9
51
37
9
-60
-80
-41
-13
4
-29
-41
-37
-8
27
14
-13
-43
-23
14
34
31
13
-15
-12
10
14
11
11
-2
0
-37
-42
14
17
33
-3
-36
-23
6
23
2
-6
-17
0
28
59
32
14
-19
-7
-7
-13
-25
-13
-16
-7
-16
-30
-37
-60
-62
-83
-71
-26
21
55
28
-24
-57
-60
-56
-31
11
34
34
-7
-25
-30
-20
-21
-16
-19
-26
-38
-12
5
37
39
11
-3
-22
-22
-28
-38
-39
-39
11
43
39
27
22
58
64
84
91
93
75
45
43
68
63
28
-28
-60
-43
-35
-53
-59
-39
-21
13
20
68
15
-4
-39
-66
-64
-54
-36
-12
3
4
6
15
33
29
86
42
19
12
-13
27
14
25
17
35
14
6
7
-8
-27
-38
5
16
16
4
-11
-16
-36
-67
-92
-78
-70
-35
-23
-12
7
-2
6
53
70
58
34
11
-6
-3
-11
-4
23
20
17
-2
19
43
32
-1
-14
-21
32
26
24
-9
-12
20
26
16
-4
22
19
-2
-22
-8
-1
2
5
8
15
16
27
19
26
9
12
28
51
68
58
43
28
17
-7
-24
-17
-29
-7
14
40
68
73
54
34
22
20
8
14
57
77
76
43
9
20
52
75
73
49
31
17
24
3
30
14
0
14
26
43
34
28
34
34
44
44
29
25
17
31
62
45
2
-54
-67
-78
-23
-47
-19
-41
-44
2
52
77
78
78
77
53
0
-40
-43
-10
36
56
106
123
134
101
54
17
-7
-26
29
48
59
63
39
51
59
56
69
49
67
80
69
33
2
9
50
63
92
66
25
-15
-21
-16
24
18
18
14
14
57
60
39
28
-1
3
-11
-33
-3
28
43
27
-4
-10
-18
-44
-44
0
23
36
13
-24
-33
-34
-29
-26
6
1
19
-5
7
7
-5
-23
-40
-40
-33
-21
-29
-12
-29
3
-6
-58
-75
-59
-33
30
13
6
-31
-40
-37
-20
2
-10
-28
-29
-10
31
40
12
18
17
14
9
-25
-23
-68
-55
-68
-57
-49
-58
-36
-31
-10
-2
-4
12
46
58
51
23
15
-9
20
32
18
11
-13
-17
-18
-16
-17
0
1
14
8
2
16
39
67
79
51
28
-8
-11
-11
-23
-31
-45
-57
-38
-19
-11
-2
3
13
15
29
41
18
-22
-53
-59
-46
-28
-16
-12
-16
35
35
30
7
-27
-18
-43
-41
-59
-26
37
84
90
39
10
18
25
15
14
-5
-1
-19
-17
-26
-33
-17
1
43
61
56
40
46
72
87
37
-6
-56
-51
-12
-1
-7
-20
-26
-2
4
24
25
4
-12
-3
55
76
114
98
67
62
55
60
59
68
64
51
38
50
85
85
100
77
63
46
65
60
71
38
-1
-20
-8
15
30
58
56
55
24
-11
11
42
80
86
62
32
27
30
26
45
37
36
37
27
37
45
45
49
29
5
4
18
44
51
62
65
56
74
69
58
32
3
-31
-47
-40
-24
25
33
32
11
-28
-23
-25
-45
-51
2
-7
-15
-56
-32
-15
-2
-13
-19
-17
-27
-39
-27
-41
-30
-39
-46
-50
-65
-63
-46
-32
-16
0
9
8
12
-29
7
-18
-18
-27
-53
-65
-73
-80
-51
-56
-44
-54
-68
-62
-69
-70
-43
-49
-12
-15
7
-3
-51
-75
-71
-28
-5
5
-1
-29
4
11
30
11
-2
-23
-23
-28
-51
-72
-92
-77
-71
-66
-68
-72
-62
-78
-98
-93
-96
-85
-46
-29
-19
-27
-38
-12
-7
0
-22
13
27
25
-17
-53
-39
-31
-9
4
34
26
9
-18
-41
-49
-98
-131
-176
-151
-141
-135
-172
-202
-202
-182
-170
-153
-155
-104
-64
-20
-27
-45
-22
2
40
42
22
-8
-28
-37
-59
-74
-40
-4
14
-2
-17
-56
-64
-66
-55
-13
9
0
-28
-47
-42
-18
-34
-20
-40
-40
16
52
75
89
62
75
61
57
54
43
37
23
3
3
5
29
50
56
71
92
64
19
-19
-49
-29
15
23
28
29
21
52
56
67
36
8
2
0
19
27
34
27
19
32
41
37
48
85
134
83
21
-40
-20
12
44
54
41
52
31
23
32
22
7
-10
-27
-41
-42
9
49
53
39
2
1
-11
-2
13
-2
-41
-33
-20
-7
-29
-44
-21
-8
11
12
-6
8
9
-3
-59
-111
-108
-120
-75
-61
-47
-9
-20
-27
-62
-50
-38
-38
-61
-63
-69
-65
-23
-21
-13
-43
-48
-35
-31
-15
27
23
26
-7
-37
-25
-18
-6
-15
-7
-25
-27
-35
-15
8
21
46
54
29
3
-27
-11
-13
-14
17
-6
-9
-42
-43
-23
-10
-13
1
-1
32
5
-31
-54
-39
-7
20
47
42
25
18
3
-11
3
-11
7
2
-7
-5
4
23
35
15
-17
-34
-50
-52
-55
-59
-50
-34
14
40
81
82
73
55
28
12
-29
-59
-58
-29
2
48
42
61
45
17
1
-16
0
-1
4
-33
-42
-55
-41
-1
3
23
-19
-16
-28
-44
-31
-12
2
-7
-4
21
22
21
13
28
72
87
100
90
69
51
89
75
81
49
23
45
60
70
52
47
-11
-25
-52
-41
-37
-52
-46
-26
-18
-19
1
44
44
40
-14
-30
-21
-19
-15
1
-1
-1
-10
-22
-28
-47
-32
2
19
47
56
28
3
-34
-49
-36
-17
4
18
-8
-34
-53
-28
-14
38
36
49
17
-9
-21
-31
-5
7
53
66
77
73
16
24
7
13
22
18
27
35
55
55
54
61
53
37
-3
-24
-26
-13
-4
55
32
81
45
25
-12
-46
-46
-28
-10
-12
1
-7
-5
-6
-20
12
61
61
48
27
20
21
17
12
20
3
6
23
27
32
24
29
33
72
78
67
57
18
17
-8
-20
-4
44
49
25
2
4
43
59
36
23
11
29
53
71
93
107
119
124
88
82
68
62
49
44
64
84
79
79
46
20
7
1
30
15
68
50
62
88
34
0
-52
-77
-64
-67
-73
-60
-52
-36
-58
-66
-59
-36
-17
-16
6
17
66
81
79
38
-33
-88
-88
-61
-40
-10
-18
-10
15
26
24
-12
-34
-45
-2
-25
-38
-81
-95
-56
-56
-32
-17
-5
-17
-46
-23
-37
-33
-76
-58
-46
2
21
19
-19
-71
-68
-75
-66
-50
-17
7
27
7
-11
22
58
68
22
-47
-46
-39
-28
-40
-58
-49
-26
12
-3
1
23
39
34
1
-28
-27
-22
-34
-28
-36
-45
-58
-28
-30
-5
-28
-62
-41
-14
21
39
28
27
14
23
12
37
62
50
27
-18
-35
-32
1
7
34
24
11
35
26
34
11
18
0
13
22
8
-27
-74
-105
-102
-60
-16
46
51
16
-32
-97
-97
-63
23
50
45
1
-8
-21
-13
-25
10
20
29
1
-11
-5
-1
2
28
13
16
-12
21
26
18
20
-9
8
9
19
9
-3
-12
-12
10
48
65
38
9
3
34
20
-4
-22
-26
25
36
59
35
21
39
49
65
81
72
86
66
73
57
70
80
76
50
28
36
35
42
27
3
3
19
15
-1
-19
-4
27
72
91
107
139
153
168
148
123
125
111
91
73
76
94
78
69
21
-2
8
34
31
4
-72
-110
-101
-78
-31
0
5
-4
-1
-20
-4
12
39
28
10
5
-8
69
45
37
3
21
17
7
-14
-17
-22
-24
-16
3
14
6
48
20
14
-44
-45
-65
-29
-53
-50
-36
-35
-11
15
9
17
-1
-27
-20
-51
-73
-77
-57
13
28
22
-24
-20
-26
-29
-34
-32
-13
-1
17
20
20
7
0
10
6
29
8
0
-35
-55
-38
-36
-48
-38
-70
-74
-87
-75
-13
-16
-19
-40
