# Supplementary material for: Electroencephalography (EEG) based epilepsy diagnosis via multiple feature space fusion using shared hidden space-driven multi-view learning
Source: PeerJ Comput Sci. 2024 Mar 7;10:e1874. doi: 10.7717/peerj-cs.1874 (PMC10936759; doi:10.7717/peerj-cs.1874)
Supplement: Supplemental Information 2 [file peerj-cs-10-1874-s002.zip › A/Z030.txt]

96
43
71
87
108
108
67
96
27
25
-21
1
58
89
90
86
102
91
85
85
61
40
13
-26
-16
13
40
119
117
128
82
46
84
95
130
109
64
-13
-45
-23
10
57
97
97
104
61
21
-34
-23
-8
37
32
15
2
-24
-2
58
123
137
124
66
72
57
63
62
46
40
53
57
69
72
108
127
125
93
65
83
102
125
113
126
106
76
17
51
44
105
101
94
72
49
47
36
32
20
2
9
11
-12
26
-3
50
42
93
146
126
109
26
8
29
22
17
56
7
13
34
40
75
40
75
48
59
84
45
53
7
-25
13
67
104
114
69
55
29
-1
16
28
78
56
48
35
35
-9
18
54
94
95
71
0
17
45
65
56
19
20
36
59
49
60
50
109
120
128
58
17
-1
16
15
61
56
79
34
1
21
57
79
78
77
90
124
75
27
-14
-24
49
81
105
52
-1
-41
-46
-16
18
10
22
25
31
0
20
-12
26
-12
-5
30
-9
-4
0
4
39
21
8
4
78
111
96
-25
-65
-102
-33
11
130
91
55
-32
-27
40
44
53
81
72
51
28
-5
21
102
79
123
44
0
-23
23
96
105
72
51
80
56
67
42
42
52
26
25
11
35
18
70
93
123
134
91
50
43
33
86
99
50
-7
-53
3
22
99
109
105
47
16
-6
17
-3
28
51
69
54
34
50
35
88
125
173
171
169
45
-8
-15
33
85
104
89
14
2
7
68
150
98
131
66
28
19
4
20
48
19
60
28
41
64
125
143
155
103
102
88
85
68
42
43
57
55
149
147
158
112
31
54
62
97
123
160
139
112
37
11
12
1
89
118
113
31
-41
-10
24
54
106
116
115
53
65
67
116
139
159
135
145
131
88
53
43
23
81
94
104
91
87
95
80
33
51
52
30
-6
0
37
8
24
11
23
49
19
57
37
72
115
75
71
15
33
53
103
134
135
96
77
45
34
27
47
42
17
-18
-53
27
2
14
2
-2
18
1
-18
-3
85
112
171
90
18
-32
-21
1
17
86
52
21
-28
-36
21
59
115
93
115
76
30
10
-20
56
80
100
107
45
55
25
22
61
72
103
101
78
73
95
120
125
123
75
45
10
26
47
108
116
100
61
63
84
112
147
119
67
4
-52
-20
14
35
46
21
38
19
39
100
114
112
124
107
94
60
54
63
80
73
61
43
100
103
109
80
116
86
79
38
72
32
44
18
6
36
45
84
125
134
123
122
93
114
130
131
126
126
116
121
101
102
109
102
132
138
147
128
59
49
42
63
106
136
112
103
54
87
100
96
127
159
130
105
58
43
34
54
94
163
189
144
88
64
73
90
89
76
71
61
53
63
57
81
126
143
146
47
35
-17
67
78
78
64
50
55
72
85
89
86
43
40
40
68
52
31
45
48
34
62
49
77
53
53
19
28
43
105
135
128
126
60
72
63
78
112
145
105
63
-14
11
18
65
65
93
65
117
75
105
41
17
37
64
96
91
91
100
96
95
72
67
73
99
124
107
45
18
10
42
100
78
109
98
28
-34
-38
-61
6
10
10
27
66
86
28
-27
-31
18
27
53
35
-15
-63
-95
-23
57
112
85
38
73
51
112
87
93
57
-5
-7
65
87
104
74
45
39
18
36
78
83
60
-21
-56
-51
-41
-31
-33
-19
-4
7
57
25
20
-22
-1
8
33
20
9
30
-5
46
90
55
67
46
59
77
85
131
109
66
11
-36
-39
0
61
69
100
164
102
101
59
58
89
75
28
17
4
51
21
33
52
93
69
2
-21
-43
-11
119
68
46
-47
-93
-29
29
72
98
100
110
52
44
-1
25
29
9
43
78
108
84
58
46
77
139
138
130
129
92
89
13
5
29
45
24
38
49
94
154
144
84
-3
-4
28
81
129
198
151
80
-6
-11
28
68
89
132
99
48
14
23
69
99
111
80
49
64
51
94
79
49
14
-3
34
123
131
122
105
70
100
75
47
51
104
99
96
96
86
73
71
67
98
115
71
14
-21
7
50
83
96
155
102
92
27
17
22
51
85
124
135
76
52
-2
50
65
120
84
157
164
152
104
56
71
101
122
136
143
145
138
135
124
118
68
75
88
72
76
157
108
124
68
69
100
100
74
82
74
69
26
11
10
2
26
74
54
51
32
15
42
36
20
22
14
-24
-39
-10
52
65
52
25
11
-2
42
12
24
20
53
39
38
66
5
34
0
65
103
80
71
36
22
55
72
64
12
-30
-16
0
35
-8
5
44
110
77
63
0
-20
-49
-5
13
25
17
-2
51
29
43
21
77
82
88
99
76
101
88
84
89
48
62
39
58
59
33
17
6
-12
36
45
58
54
39
41
38
-3
-26
-32
0
27
33
57
25
13
7
9
39
47
57
36
56
77
42
15
-24
13
51
80
77
76
102
97
108
65
44
20
19
20
43
75
96
71
90
121
105
93
76
67
76
105
42
42
51
33
71
98
104
113
93
108
84
116
116
78
37
7
-24
30
24
60
86
116
125
122
90
79
82
51
14
-10
-2
-8
82
89
126
135
75
100
27
65
61
64
62
33
9
-44
-33
21
48
50
19
35
65
68
85
52
114
88
79
0
-35
-25
-19
-41
-11
4
78
87
111
115
78
35
39
24
10
21
38
57
38
8
23
40
84
72
138
138
118
42
-12
22
56
71
56
37
77
73
79
57
65
95
139
128
149
105
115
110
99
50
0
-10
24
27
73
37
36
-1
4
35
64
45
78
85
107
77
43
5
45
124
126
106
82
81
69
31
10
7
32
90
63
52
34
27
69
92
90
96
110
85
54
49
32
54
17
6
16
84
67
62
43
58
87
76
69
48
81
54
56
8
-9
-5
27
36
104
86
69
82
79
48
34
11
59
75
93
101
149
121
151
109
108
97
111
113
157
129
91
88
82
105
77
30
44
112
121
147
117
96
76
123
121
145
113
117
119
102
39
6
20
95
97
89
94
85
96
58
49
82
79
94
82
97
95
123
64
89
43
71
103
152
163
149
69
12
-31
-1
-31
-18
-15
0
18
22
0
17
22
39
9
43
111
85
29
-19
-52
-23
-1
39
72
56
19
-13
-24
7
9
27
21
17
21
-50
-50
-89
-70
-23
7
31
17
2
59
51
58
45
16
24
10
-9
-14
-17
66
39
49
-25
-70
-46
-19
42
39
33
-25
-44
-56
-29
42
39
40
50
62
59
76
61
41
26
-21
-1
-38
3
-10
-34
-34
-10
34
44
130
113
152
59
9
-2
13
40
71
76
32
-10
-31
5
46
63
83
55
16
19
-15
71
60
42
19
-4
43
82
163
146
128
60
43
42
98
78
79
14
2
14
55
97
161
132
109
18
28
35
92
134
135
143
82
54
27
43
63
82
97
100
93
69
24
55
33
39
14
38
36
71
124
112
73
17
-3
47
89
148
168
124
80
-1
-22
78
131
142
88
41
40
44
38
47
16
6
-4
-13
46
106
121
120
66
60
23
73
32
33
17
2
22
-6
40
47
69
68
46
92
109
95
80
65
36
25
8
29
110
120
118
45
0
-6
29
59
107
64
-4
-45
-52
10
57
72
76
39
46
45
47
75
70
74
75
101
74
57
-24
-6
-23
29
42
80
100
123
130
154
117
88
83
46
86
59
64
25
37
36
26
60
76
67
74
68
77
95
81
112
107
110
59
15
27
36
68
97
131
152
173
109
123
132
117
110
99
79
72
43
48
50
52
58
71
71
116
81
77
51
33
60
63
68
45
39
54
64
57
34
76
82
80
42
48
57
53
5
33
64
120
74
79
52
99
105
105
96
89
77
67
94
86
73
80
54
37
10
46
81
91
70
100
102
126
71
26
25
29
54
60
43
21
16
42
83
122
90
65
-1
31
26
54
66
96
108
62
-20
-80
-96
-45
16
76
94
58
-5
-20
-13
-15
-6
-14
-2
-19
-48
-90
-67
21
70
82
25
-13
-5
5
9
83
91
63
19
-40
33
56
105
138
134
158
94
98
76
51
39
35
35
19
35
42
115
113
85
67
61
48
49
44
58
66
39
2
-39
-29
26
69
181
204
183
116
63
99
105
128
85
107
21
8
10
28
99
105
106
119
83
101
52
38
51
85
91
67
50
81
61
57
17
1
14
2
-5
29
65
66
66
21
13
53
93
116
107
87
50
61
51
65
71
58
83
121
69
32
0
9
56
69
67
73
104
90
95
73
29
15
-9
-32
18
65
110
137
93
60
51
99
115
143
153
122
97
73
83
122
139
150
142
97
72
47
72
90
134
130
117
114
84
75
58
1
38
35
48
67
66
103
174
136
80
34
-3
28
51
87
113
58
30
4
33
24
-9
-10
10
35
56
42
21
33
47
50
68
143
123
132
56
23
18
72
151
123
181
93
73
39
14
52
80
97
77
60
10
3
39
44
91
96
103
135
75
93
58
57
77
66
46
-6
1
69
94
91
51
38
62
73
79
62
71
72
38
3
-23
-26
64
56
57
60
48
45
-5
-21
-46
-10
68
108
101
53
30
17
67
109
123
109
134
73
45
33
41
44
56
36
34
37
52
86
64
35
44
60
70
38
34
56
119
105
134
119
78
34
-14
-31
31
41
63
64
91
47
37
8
57
82
128
139
114
60
28
6
4
-1
-5
-26
5
-45
-29
-33
11
60
157
135
111
55
-4
1
-25
-32
26
42
73
45
31
93
80
93
57
50
22
56
73
91
94
89
63
26
38
38
136
132
104
3
-64
-45
-38
-12
5
14
5
-42
-57
-37
23
66
35
30
-17
-40
-43
-34
4
36
37
39
13
22
39
44
52
18
0
-4
61
53
44
7
-33
-31
-2
23
19
57
11
-28
-66
-63
21
82
80
58
30
23
36
83
54
42
-3
-39
8
85
175
123
82
-28
-54
-11
72
92
84
95
23
-6
-38
-13
37
47
80
62
54
50
116
122
152
122
99
108
106
98
72
37
33
90
71
84
52
63
93
84
45
40
47
97
63
43
28
12
73
75
70
75
31
108
77
52
49
68
62
74
24
35
60
48
86
68
78
36
69
51
94
70
62
57
27
40
10
7
19
36
66
65
44
97
90
99
93
61
104
86
99
73
88
65
57
79
102
120
165
115
129
110
125
126
108
85
19
44
24
38
11
13
76
102
134
92
58
6
7
40
91
75
82
38
68
14
22
-11
25
51
42
19
19
6
5
13
82
84
76
25
-17
7
34
61
84
56
50
-1
49
40
98
116
132
153
169
158
127
133
112
121
167
170
184
158
97
85
59
52
82
84
98
120
59
30
9
32
67
91
130
138
121
75
53
71
55
99
78
58
43
66
45
75
27
52
71
99
81
60
35
72
124
134
145
44
-15
-49
-28
78
128
210
139
131
68
83
94
96
154
136
104
75
33
25
77
98
139
121
133
140
148
138
162
165
151
89
73
-5
17
55
66
83
88
109
130
154
161
121
83
16
-1
2
26
57
95
87
94
45
40
12
22
56
59
55
48
-1
-11
6
47
75
104
62
35
-25
-55
-91
-29
55
137
126
49
-8
-30
21
63
98
104
86
107
93
132
97
81
34
50
40
39
44
35
98
82
67
17
-18
23
11
70
75
88
64
46
57
78
105
84
68
48
50
76
85
71
77
68
36
20
28
54
54
25
12
21
78
67
28
-41
-42
-8
34
64
78
63
39
24
37
70
69
85
92
82
21
-1
-10
16
103
76
90
-1
-29
-30
-2
37
24
16
9
0
4
2
19
16
38
60
74
39
5
-18
16
41
50
42
11
15
58
74
54
3
-23
22
43
41
6
-1
-13
51
27
10
-15
-16
74
116
122
80
16
-2
-11
21
83
104
67
21
5
60
47
16
5
-1
34
50
72
88
69
73
32
52
55
69
56
38
39
14
4
10
2
32
73
105
146
156
144
81
39
70
141
126
145
107
132
135
115
122
104
122
85
69
23
43
67
94
81
81
80
129
146
171
147
167
154
138
122
55
63
39
41
52
65
61
49
27
74
81
90
59
9
-4
-14
-46
9
44
84
100
89
72
58
64
82
89
53
11
-41
-14
9
63
68
43
18
-41
-63
-69
-22
-15
52
62
51
25
12
14
57
94
130
139
85
30
35
70
95
99
67
26
-12
22
5
1
0
20
66
37
12
-23
-26
-37
-69
-25
-7
37
20
42
37
41
57
43
58
-11
-25
-60
-34
54
71
106
107
96
65
21
14
6
1
31
31
26
-31
-30
9
20
57
45
52
97
26
51
-25
-23
-18
9
67
36
45
2
-31
26
12
1
-8
-12
10
29
36
74
63
91
53
44
6
9
48
46
74
-5
-6
-6
39
67
92
78
79
53
60
47
58
40
50
49
36
12
3
10
67
154
168
173
115
80
82
53
49
57
22
-13
-53
-47
3
78
124
148
159
100
51
18
88
110
119
64
34
25
73
158
178
181
161
160
162
154
179
177
163
121
87
118
141
191
211
178
206
189
219
237
292
292
252
207
198
129
135
125
96
122
152
117
150
114
156
149
186
201
228
181
155
106
96
99
107
101
85
146
143
108
58
67
80
111
75
105
71
81
75
66
61
38
11
47
65
80
44
-35
-52
-31
-4
13
61
68
77
53
56
30
49
26
9
19
43
20
-8
-25
-30
17
39
45
18
-4
-10
16
39
43
54
22
-4
5
25
77
121
133
146
78
41
25
33
101
86
92
43
8
11
16
52
73
92
76
115
81
40
-29
-27
-9
18
34
76
65
54
11
42
51
83
36
46
0
6
-26
-35
2
65
53
42
43
50
72
97
34
3
-59
-76
-68
-18
44
76
90
58
46
16
42
44
74
77
118
117
93
5
-16
-38
14
30
82
138
105
68
33
-1
19
9
-6
-35
-19
-57
-32
-18
-1
45
61
64
61
11
30
50
38
53
43
61
36
34
-42
-105
-123
-92
35
86
110
41
-27
-41
-28
-13
22
110
126
128
58
16
44
47
79
99
119
69
30
-54
-64
-30
52
52
45
20
-15
-3
31
38
79
90
94
65
45
54
56
73
58
47
30
2
-9
-14
35
37
54
32
51
37
47
17
-7
-4
-12
-5
12
-24
-43
-35
-44
-19
36
67
45
37
19
69
103
92
113
81
71
98
75
73
30
38
57
68
88
85
105
101
83
74
44
22
30
17
-7
-9
-8
26
41
33
19
28
11
-3
5
26
21
8
12
35
77
112
93
118
137
107
89
43
26
34
20
27
85
159
138
125
91
75
73
96
142
127
53
45
-16
8
67
83
94
97
52
40
24
42
47
118
71
74
71
53
44
65
110
147
118
77
47
23
58
61
84
66
16
20
23
66
109
124
150
109
76
70
61
46
76
120
117
94
53
66
122
166
198
247
268
294
234
187
131
105
104
156
184
161
129
87
77
86
134
189
246
180
135
98
82
111
134
159
172
194
132
101
108
162
223
232
186
193
143
167
109
110
67
81
72
66
78
100
104
112
91
67
79
82
83
57
75
25
0
-36
-4
91
128
207
149
203
144
143
112
102
126
122
115
57
70
39
43
33
66
135
141
147
120
109
119
70
84
82
94
66
25
90
117
161
121
116
76
72
53
52
67
47
81
59
75
40
-8
9
0
40
77
71
67
47
91
99
96
77
63
83
94
61
50
46
52
56
77
67
46
6
38
72
82
106
65
63
21
65
34
61
52
93
88
124
85
77
82
77
120
86
62
28
8
39
77
86
76
110
106
144
142
112
82
30
3
24
48
72
86
58
96
102
109
84
61
68
50
21
13
-2
-34
-11
2
22
27
32
68
79
36
10
-8
-6
17
-19
-18
-76
-96
-121
-87
-87
-4
31
58
4
-75
-81
-49
-1
9
1
-15
-51
-73
-45
23
33
67
29
25
-19
-28
-47
-21
23
65
97
38
-18
-65
-89
-41
3
23
9
-2
-25
-34
-57
-81
-75
-43
-8
-20
-11
-31
34
30
39
70
62
41
20
-14
-15
4
-33
20
72
60
32
-7
-28
0
-30
-17
-23
-17
-7
-32
18
33
47
31
-6
-34
-67
-9
22
21
-26
-94
-142
-102
-44
17
36
21
22
-2
33
53
50
16
-18
0
-39
-44
-85
-44
32
93
103
56
33
58
34
71
5
-54
-89
-82
-59
-58
-14
44
53
24
7
33
80
100
71
55
-15
-27
-28
-59
-20
30
60
107
142
117
72
0
-50
-60
-56
-64
-55
-56
-13
20
47
78
97
111
103
57
85
68
59
46
24
12
-4
36
32
65
58
94
113
147
116
124
96
99
70
44
56
44
14
4
-16
21
83
136
180
120
94
89
57
59
27
17
-4
19
30
85
131
180
188
175
134
107
65
52
107
58
23
-34
-35
7
75
106
198
211
193
116
25
-15
-15
31
52
101
87
114
126
118
101
96
99
132
117
126
98
36
28
97
117
141
80
42
38
28
81
89
142
75
46
-12
-50
-21
35
44
65
48
82
69
76
83
46
76
47
25
18
9
77
89
110
73
21
50
76
103
65
94
37
42
9
9
25
17
22
48
27
40
80
132
173
140
68
44
6
41
88
73
106
54
7
-8
10
39
69
79
109
79
74
38
57
94
149
133
94
49
58
81
78
90
92
90
57
50
49
113
123
152
109
90
68
25
20
63
99
117
108
124
128
130
107
85
84
102
77
86
69
88
76
130
166
172
113
91
76
56
31
39
43
95
129
181
171
147
109
105
123
112
147
173
163
143
156
96
103
50
45
72
87
112
119
113
109
92
84
99
61
63
51
55
25
58
81
120
73
28
-19
-22
7
20
40
52
108
121
129
70
82
27
51
49
123
128
80
21
16
74
116
147
154
220
203
154
58
-6
-34
-25
-25
5
22
-20
-28
-35
-17
-9
25
-23
5
-62
-54
-24
10
58
71
112
101
80
36
51
86
95
64
66
24
47
18
23
56
92
119
149
76
77
36
29
35
32
47
82
83
61
3
29
16
51
35
45
26
-26
-58
-85
-28
10
26
81
42
36
11
22
90
114
185
123
76
19
-13
22
53
69
61
55
31
6
11
79
84
87
104
81
53
-3
-63
-42
17
69
108
76
36
-11
-5
0
45
52
64
52
54
33
59
67
82
65
83
116
109
48
8
-15
6
18
51
58
53
41
-1
-9
2
19
58
18
6
16
50
70
51
40
56
71
78
57
97
84
53
41
40
41
46
52
65
71
42
39
30
51
61
66
30
-3
20
36
85
96
100
100
101
107
104
114
87
44
-2
-57
-34
17
62
106
68
42
22
18
65
111
96
55
-23
-59
-55
3
72
108
141
88
77
40
-28
-2
-18
-7
-22
5
-19
-13
-62
-49
-19
-7
16
54
29
-11
-64
-72
-30
21
74
77
95
79
108
80
63
13
1
30
12
24
34
73
101
101
120
128
70
19
4
-6
15
13
64
70
147
186
150
109
31
30
71
92
90
104
95
165
141
112
55
-6
35
49
59
53
-7
6
55
65
113
92
47
-1
-58
-36
-1
65
110
142
140
86
37
47
90
69
49
17
76
91
102
25
-1
-5
54
93
92
104
84
126
75
23
-8
42
45
65
13
-20
-40
24
38
63
55
31
39
9
-12
60
57
78
40
-9
-21
-20
3
39
50
74
58
84
63
56
71
57
64
45
51
49
74
74
86
111
132
93
95
77
56
48
66
125
145
161
119
74
41
31
44
100
123
140
131
90
95
44
41
119
149
136
126
69
95
123
118
126
101
81
95
84
103
112
116
132
118
109
44
32
23
53
113
116
90
22
-9
-12
50
41
77
65
56
34
57
54
152
123
107
45
7
26
51
90
-28
