# Supplementary material for: Electroencephalography (EEG) based epilepsy diagnosis via multiple feature space fusion using shared hidden space-driven multi-view learning
Source: PeerJ Comput Sci. 2024 Mar 7;10:e1874. doi: 10.7717/peerj-cs.1874 (PMC10936759; doi:10.7717/peerj-cs.1874)
Supplement: Supplemental Information 2 [file peerj-cs-10-1874-s002.zip › A/Z031.txt]

-21
-29
-34
-34
-44
-58
-68
-69
-63
-57
-42
-27
-16
-11
-13
-16
-25
-16
-18
-10
-1
5
-1
-13
-9
-5
-4
-8
-12
-13
-14
-13
-15
-23
-24
-14
-11
1
0
-8
-20
-24
-9
7
29
44
48
47
45
49
45
42
35
28
17
8
12
2
-5
-10
-8
-12
-13
-15
-19
-12
2
17
19
17
20
26
42
55
59
47
44
44
43
40
38
29
20
12
-1
-20
-30
-27
-21
-21
-17
-20
-22
-14
7
23
38
52
47
35
14
-3
-18
-13
2
17
21
20
12
0
-5
-3
-5
-7
-6
3
-4
2
1
2
-5
-17
-33
-57
-77
-85
-80
-77
-55
-28
6
26
36
29
12
7
0
-15
-25
-35
-43
-54
-53
-44
-32
-11
5
7
0
-1
-11
-11
-18
-14
-7
-1
5
-5
-30
-53
-48
-43
-18
6
27
42
49
62
64
66
55
35
9
-14
-15
-24
-13
-8
-12
-25
-37
-29
-23
-8
-1
-1
-9
-5
3
1
6
12
19
14
6
-3
-14
-18
-14
-9
-3
7
18
26
30
29
29
22
25
21
20
19
27
30
22
21
15
15
26
36
46
47
48
31
6
-18
-33
-40
-36
-23
-14
-24
-35
-38
-26
2
29
45
51
58
68
57
46
45
43
33
14
1
-7
3
22
40
51
57
63
63
64
71
70
62
52
44
34
19
2
-8
-20
-13
-6
1
8
6
3
-7
-7
-9
-8
-10
2
4
-3
-7
-16
-19
-14
-3
12
21
28
24
16
18
32
34
36
32
22
9
-4
-8
-18
-28
-31
-30
-23
-17
-4
-5
-4
-1
1
-9
-10
-9
-6
5
14
19
21
27
31
27
29
33
41
39
36
34
32
28
22
21
17
28
35
41
39
42
44
42
52
52
51
50
54
56
59
61
59
52
45
46
47
56
74
82
82
72
64
55
44
36
18
-2
-21
-31
-33
-21
-8
1
7
13
28
33
31
27
10
-2
-12
0
12
23
29
27
16
14
21
32
37
41
37
27
24
17
17
16
23
33
33
41
31
27
24
39
39
24
11
-5
-12
-8
7
15
24
37
39
34
25
25
24
34
47
57
61
59
65
62
66
65
52
26
2
-12
-22
-14
-6
11
15
17
31
28
37
45
52
52
46
37
16
4
11
25
38
52
55
49
32
25
20
15
13
7
8
6
7
5
3
10
9
5
-11
-11
-3
9
19
17
0
-9
-1
19
23
24
2
-17
-25
-11
-4
2
8
8
11
16
23
26
25
24
17
9
7
10
2
-7
-21
-28
-27
-17
3
4
8
10
13
10
17
28
37
46
50
42
21
8
-2
-7
-8
-8
-2
-5
0
-1
-6
-15
-13
-8
-3
17
24
24
24
24
27
19
16
-1
-14
-30
-18
-7
0
2
-5
-15
-19
-15
-15
-13
-6
-3
-1
0
9
1
3
1
5
6
2
1
-13
-22
-25
-24
-33
-33
-19
-16
1
4
6
-3
-6
-9
-8
-4
1
4
-4
7
8
4
-6
-14
-23
-26
-20
-5
15
30
40
35
17
9
2
3
9
14
-2
-14
-18
-16
-7
8
19
14
4
0
-5
-8
-19
-17
-17
-15
-4
3
19
31
49
48
45
41
34
33
28
31
28
18
18
10
4
2
3
-5
-12
-12
-8
-9
-12
-17
-29
-29
-21
-12
-12
-9
4
15
32
56
81
87
83
66
56
55
55
50
42
33
23
11
-4
-12
-30
-39
-37
-34
-26
-21
-15
-19
-31
-34
-37
-39
-44
-42
-38
-28
-10
-6
-11
-36
-47
-51
-33
-11
-5
-5
-20
-29
-44
-45
-31
-15
-12
-17
-25
-33
-32
-20
-6
-6
-11
-22
-25
-21
-18
-17
-22
-9
1
2
5
10
12
9
11
15
24
22
1
-22
-49
-45
-29
-4
17
38
48
51
54
44
23
-4
-25
-40
-48
-46
-43
-27
0
37
66
94
112
113
100
71
52
22
2
-18
-26
-37
-41
-33
-27
-5
18
33
33
28
15
-6
-19
-12
3
8
2
-10
-22
-21
-19
-13
-16
-13
-11
-7
-5
2
14
22
44
44
32
12
8
14
22
32
29
24
16
20
14
9
8
5
11
10
9
-1
-4
-1
3
6
1
2
1
-1
0
-17
-36
-39
-19
-1
12
16
19
19
16
18
8
1
-2
0
2
7
20
33
39
44
44
46
62
75
80
79
83
93
90
94
85
74
64
61
57
53
52
40
30
19
15
6
-6
-11
-23
-28
-41
-32
-31
-23
-14
-8
-11
-12
-5
0
11
14
11
4
4
8
9
7
-2
-8
-18
-18
-4
5
16
26
27
17
-1
-14
-28
-32
-35
-42
-59
-62
-50
-39
-24
-9
-14
-19
-22
-17
-11
-11
-2
2
8
14
16
18
22
35
48
62
86
105
111
108
96
77
55
48
50
60
56
48
25
10
7
3
-14
-31
-39
-28
0
29
49
47
35
25
10
2
-6
-9
-15
-18
-12
-15
-23
-29
-37
-52
-60
-63
-67
-58
-46
-36
-36
-33
-40
-43
-44
-39
-18
-13
9
13
14
4
5
6
7
5
-3
-15
-32
-31
-29
-21
-8
-8
-13
-13
-12
-7
-1
11
13
12
-1
-2
-13
-14
-1
12
28
37
42
35
30
34
42
49
51
50
29
12
0
-8
-10
-14
-13
-25
-26
-24
-13
-11
-6
6
13
22
28
23
16
9
8
-4
-15
-17
-13
-5
12
24
30
22
13
2
-7
-7
-9
-8
-5
14
41
59
71
56
36
18
21
25
29
38
29
12
-7
-15
-22
-13
-4
2
0
-12
-15
-13
-5
8
14
4
-4
-14
-30
-41
-44
-42
-36
-26
-11
-10
-7
-13
-20
-23
-17
-1
16
39
57
64
54
42
22
10
0
-2
-6
-20
-15
-14
-12
-15
-17
-18
-13
0
11
13
4
-1
-13
-15
-7
-5
-2
3
6
8
11
21
26
20
11
2
-10
-15
-9
-9
-20
-26
-19
-9
7
16
14
7
-3
-5
-11
-12
-8
1
8
17
19
11
6
9
17
13
11
11
1
-2
-5
0
6
16
15
12
13
26
33
25
26
12
6
-5
-7
-13
-25
-28
-34
-19
-9
4
6
0
-2
-8
-11
-11
-12
-14
-22
-14
-12
-10
-8
4
11
13
15
11
5
-7
0
10
30
38
36
28
28
44
49
50
46
42
37
39
34
12
-2
-9
-1
2
6
7
4
9
19
27
25
25
31
38
44
47
41
29
31
35
36
28
25
27
29
35
31
30
26
34
32
26
23
22
14
9
14
-5
-21
-37
-50
-54
-48
-38
-40
-46
-48
-56
-65
-62
-51
-40
-21
-3
9
6
-1
-1
-5
-8
-10
-12
-14
-4
7
0
-3
-14
-15
-21
-20
-17
-11
0
11
23
36
48
54
48
46
45
48
39
45
40
38
29
24
25
28
41
44
37
30
33
39
41
44
41
39
41
49
46
43
42
46
51
54
60
46
35
27
16
7
-5
-4
-5
0
2
11
20
28
23
6
1
-5
4
7
17
21
17
7
11
19
22
23
19
10
11
16
17
12
12
7
5
1
8
5
-3
-4
-11
-12
-4
9
26
26
15
2
-12
-20
-18
-24
-25
-16
-15
-27
-43
-47
-41
-17
3
10
-1
-22
-41
-62
-68
-68
-62
-63
-58
-51
-49
-43
-36
-28
-26
-32
-39
-48
-52
-43
-31
-17
-3
12
4
-7
-15
-12
-2
13
16
11
1
-6
-16
-24
-19
-20
-24
-37
-50
-55
-62
-55
-48
-25
2
33
40
28
17
3
-12
-8
0
8
7
-1
-15
-21
-21
-2
20
38
51
48
42
33
34
29
42
48
47
34
15
7
-10
-26
-32
-28
-18
2
22
33
45
58
57
42
24
-6
-35
-59
-66
-54
-34
-9
13
26
37
40
33
19
16
13
10
6
6
0
-4
4
11
17
19
27
26
22
21
11
0
-8
-4
-3
-4
-7
-13
-20
-16
-3
2
7
9
6
1
-2
5
25
59
95
126
129
124
109
83
62
45
29
13
6
2
-4
-3
-6
-2
-14
-16
-18
-28
-33
-33
-26
-27
-22
-22
-22
-1
23
53
67
86
87
78
61
46
35
23
25
20
17
10
6
3
3
30
50
61
64
63
60
61
60
52
39
25
20
8
13
18
21
23
27
38
43
36
32
25
24
27
29
25
38
54
80
93
103
106
95
91
88
79
65
66
69
74
77
76
64
34
10
-14
-27
-37
-32
-27
-29
-15
-14
0
14
32
42
44
47
44
32
13
7
1
16
33
48
54
51
54
39
28
17
12
16
25
45
44
37
23
3
-15
-36
-36
-40
-39
-41
-45
-52
-52
-39
-19
13
38
39
18
-1
-11
-14
-9
-2
11
20
30
25
15
5
7
15
15
21
20
18
13
5
-10
-25
-21
-15
-3
13
25
33
27
29
24
19
10
-8
-31
-39
-32
-20
-8
-7
2
-1
-7
-8
-11
-3
7
23
28
40
40
39
26
7
2
-11
-7
-2
-5
-12
-10
4
18
31
39
41
27
20
9
9
12
23
21
6
-2
-14
-8
8
25
31
17
12
5
0
3
8
3
-15
-18
-21
-23
-27
-27
-27
-27
-25
-25
-23
-13
7
16
22
29
22
13
2
4
0
7
21
37
45
45
50
47
49
43
26
10
10
20
23
23
21
15
-6
-18
-20
-14
4
18
33
36
34
27
18
26
38
51
47
46
35
29
20
20
18
11
15
12
11
14
20
31
42
50
41
23
4
5
4
5
9
13
16
19
33
44
62
73
60
40
28
36
32
21
4
-5
-17
-27
-28
-33
-27
-19
-10
-8
-4
8
19
36
53
55
40
23
0
-22
-30
-21
-6
2
15
15
1
-10
-18
-27
-39
-45
-53
-61
-54
-40
-26
-20
-17
-8
1
5
8
-7
-19
-21
-20
-9
-1
11
23
27
31
34
28
28
39
48
55
60
56
46
28
23
12
11
9
0
-5
-14
-12
-12
-1
17
32
37
36
28
17
11
11
11
3
8
13
14
13
10
11
13
27
35
43
43
44
42
41
53
55
50
36
26
19
13
23
30
27
32
40
42
44
47
49
54
58
63
52
43
34
24
19
17
26
15
11
7
4
-14
-32
-31
-26
-10
1
6
-5
-10
-8
-15
-25
-33
-43
-61
-74
-85
-92
-91
-82
-75
-80
-73
-61
-56
-49
-41
-32
-22
-11
-9
-16
-27
-27
-21
-13
-2
-6
-16
-26
-22
-13
-7
4
4
-8
-11
-8
-5
1
15
28
33
29
25
11
-2
-14
-22
-21
-7
11
13
15
21
34
38
35
36
23
20
23
20
11
11
14
20
27
33
35
29
21
9
5
11
17
15
-1
-4
-6
-3
4
15
19
12
6
-1
-3
-2
-4
-5
-7
1
-4
-14
-17
-12
-7
-10
-13
-18
-19
-16
-2
2
10
13
12
14
17
25
22
23
34
37
33
24
29
35
42
38
24
3
-14
-18
-29
-25
-15
-8
-11
-24
-34
-51
-59
-62
-65
-71
-70
-63
-61
-53
-45
-36
-25
-7
-6
-5
-12
-18
-17
-17
-3
0
-1
2
14
14
20
19
14
0
-10
-3
1
0
-4
-12
-11
-4
8
1
-11
-16
-21
-22
-29
-23
-29
-28
-17
-5
-1
-1
5
0
-2
-9
-17
-20
-17
-7
-3
4
5
4
-9
-22
-28
-32
-21
-8
-1
4
10
14
21
24
29
34
29
34
24
9
0
10
23
29
33
17
10
7
20
21
19
12
3
3
-2
0
-5
-4
12
35
51
53
51
35
27
27
25
17
0
-1
-7
4
15
18
15
10
14
6
6
8
19
27
36
43
42
38
38
35
34
42
43
38
37
36
36
25
21
2
-25
-51
-54
-44
-35
-18
-5
9
31
50
60
50
43
29
33
44
59
50
32
18
15
19
41
69
91
103
103
89
71
61
69
71
78
78
67
54
39
44
46
60
73
77
64
48
37
23
21
17
8
0
4
20
28
32
26
18
13
19
28
24
6
-13
-22
-28
-13
-5
-6
-7
3
13
20
39
45
45
45
52
55
52
54
56
59
56
49
28
6
1
-1
5
13
23
23
29
33
32
28
17
11
2
3
7
6
2
5
16
10
7
11
26
29
25
20
13
7
19
33
41
50
50
44
34
24
3
-15
-26
-35
-41
-44
-41
-27
-17
6
16
20
28
42
52
51
40
22
6
11
25
37
35
36
35
34
33
34
20
15
11
6
-11
-31
-31
-25
-12
-4
-4
-9
-12
-1
0
-2
-1
-2
-7
-10
1
12
23
44
60
68
73
70
51
31
13
4
-8
-16
-31
-46
-54
-43
-25
-10
8
19
24
27
31
28
16
12
3
-4
-9
-1
13
20
32
32
23
10
1
-4
-1
6
8
2
-13
-18
-22
-20
-2
10
15
14
16
11
25
40
54
57
48
47
40
35
27
10
-4
-11
-19
-33
-42
-33
-20
-7
-1
-1
-4
-5
1
6
1
3
5
-1
-2
8
24
37
48
41
28
17
15
14
9
12
12
9
7
8
1
-3
1
-4
-15
-31
-37
-44
-33
-15
-4
-7
-36
-55
-68
-57
-38
-23
-19
-19
-14
-9
-6
2
3
-4
-9
-20
-35
-43
-37
-32
-36
-45
-49
-51
-40
-29
-21
-22
-21
-21
-19
-12
-11
-8
-18
-16
-19
-18
-10
6
20
25
17
9
5
9
24
28
28
35
41
44
49
48
34
10
-2
-12
-17
-17
-4
-1
-3
-8
-15
-20
-32
-31
-42
-34
-20
-2
3
6
9
11
9
13
24
46
65
73
59
37
18
8
1
2
11
4
-3
-10
-16
-28
-27
-29
-40
-42
-34
-26
-19
-19
-17
-10
0
17
23
20
28
30
30
29
35
35
28
17
4
2
2
19
25
30
32
31
25
18
19
13
9
8
7
8
11
19
16
8
-7
-24
-34
-39
-30
-34
-33
-27
-33
-42
-50
-45
-33
-21
-5
-2
-17
-31
-44
-46
-36
-13
5
16
23
21
5
9
18
34
40
52
46
36
25
27
34
43
55
63
61
61
64
62
53
48
42
38
37
35
23
13
7
6
0
-12
-13
-17
-18
-19
-24
-30
-38
-28
-23
-1
3
11
13
19
34
38
45
47
39
19
10
6
8
21
26
29
22
19
22
24
34
46
58
54
57
51
47
40
39
40
33
31
24
18
19
26
29
29
34
28
22
11
5
-1
-3
4
7
13
20
33
39
40
38
28
11
3
9
10
14
20
24
23
26
27
16
7
-2
-18
-30
-42
-44
-45
-37
-25
-24
-30
-30
-26
-29
-25
-24
-20
-22
-20
-26
-31
-28
-25
-25
-28
-25
-22
-15
-6
5
11
12
19
20
18
10
11
17
22
42
51
47
34
20
9
5
5
5
7
11
14
14
24
30
30
24
15
15
5
-4
-3
3
8
9
15
5
3
8
14
22
28
27
17
10
9
11
8
11
5
-4
-10
-8
7
21
31
28
17
9
13
15
10
-1
-26
-46
-51
-32
4
25
38
25
0
-13
-12
-4
3
10
4
-8
-13
-13
-16
-10
16
44
64
67
63
51
44
44
38
20
-1
-23
-42
-44
-35
-20
-10
-1
7
10
17
21
27
19
6
2
-10
-11
-9
-8
-3
14
31
32
14
-9
-35
-48
-38
-29
-25
-28
-29
-20
-12
2
3
5
11
26
41
47
52
46
32
28
35
43
48
51
48
42
33
31
23
22
16
7
-15
-35
-43
-52
-52
-41
-33
-20
-16
-8
-10
-2
5
12
5
0
1
8
7
2
-4
-13
-11
-9
-18
-25
-23
-9
0
12
15
3
-3
-9
-10
-13
-9
-7
-9
-7
-7
-11
-23
-18
-18
-7
0
12
19
29
40
37
27
13
8
8
11
14
17
16
17
21
27
37
39
35
25
18
25
31
45
61
76
83
85
81
65
54
48
47
36
34
36
44
55
63
51
25
11
1
-7
-10
-8
-8
-6
1
6
12
19
21
21
10
5
-5
-15
-25
-30
-28
-24
-10
-11
-16
-27
-26
-25
-26
-21
-35
-51
-61
-57
-46
-34
-17
-11
-11
-15
-8
-7
-4
5
15
22
26
39
37
32
32
28
25
23
30
32
44
52
50
41
22
4
-21
-35
-35
-31
-29
-26
-24
-31
-32
-27
-12
-7
-2
-6
-14
-14
-8
4
7
12
7
0
-9
-15
-22
-31
-28
-27
-27
-32
-27
-22
-17
-6
3
4
0
0
-3
9
20
26
20
7
4
-7
-17
-23
-22
-19
-8
4
0
-4
-6
-4
-1
8
20
16
7
-2
-5
-2
10
14
2
-7
-8
0
3
11
10
-2
-17
-31
-35
-35
-18
-5
2
3
-2
-10
-26
-29
-32
-36
-34
-32
-34
-46
-53
-60
-54
-46
-28
-25
-25
-15
-5
2
0
5
1
5
8
5
2
2
18
20
27
33
32
27
21
28
34
45
47
33
16
9
18
24
35
44
43
31
18
9
-3
-9
-12
-1
4
14
23
25
20
12
5
2
18
23
20
10
9
19
32
44
38
23
8
7
12
20
33
33
20
9
7
8
5
5
8
11
17
24
19
20
21
16
12
6
17
4
-1
-6
-5
3
13
33
37
38
36
31
16
7
-1
-9
-6
4
15
13
19
17
13
18
32
50
58
65
65
59
51
44
41
37
46
53
52
46
39
28
18
16
13
12
-2
-10
-10
-4
0
-6
-15
-7
5
15
13
14
12
16
25
39
41
34
32
27
27
23
25
19
14
9
-3
-16
-17
-1
11
18
14
15
10
21
33
33
30
28
21
19
16
13
4
1
3
-4
-15
-17
-13
-15
-23
-31
-44
-51
-38
-31
-25
-27
-22
-14
-9
3
5
3
1
0
3
8
18
30
27
19
21
25
39
53
59
56
43
22
-1
-9
-1
4
4
3
9
9
4
-6
-10
-7
7
34
38
42
31
16
-3
-13
-15
-16
-12
-8
-1
-6
-1
2
-1
6
13
35
47
58
59
49
37
33
36
42
62
71
72
56
41
25
14
11
8
-1
-12
-20
-31
-36
-30
-25
-23
-21
-15
-20
-17
0
11
18
19
19
15
14
20
18
10
-5
-13
-29
-38
-42
-42
-40
-40
-32
-25
-12
3
16
19
29
34
28
24
12
8
5
13
13
5
-2
-4
3
-1
0
-1
0
1
-7
-13
-32
-34
-44
-59
-70
-73
-77
-83
-92
-91
-82
-58
-34
-16
-5
7
17
17
13
8
0
-5
-5
0
-1
-2
1
2
12
16
24
29
39
49
41
29
25
23
25
24
18
4
-1
4
11
8
5
6
10
13
16
24
20
20
18
19
24
36
42
36
44
34
21
7
2
9
12
21
14
7
1
3
16
19
29
31
26
28
39
44
47
47
36
23
9
17
23
31
34
29
16
5
-2
-5
7
19
21
10
-11
-24
-29
-21
-16
-18
-28
-39
-37
-31
-19
-11
-1
-1
11
21
22
22
19
11
-4
-10
-8
2
18
34
45
45
43
36
28
25
27
33
27
27
14
13
24
45
60
53
47
38
30
29
34
34
37
37
35
25
16
21
24
38
47
40
27
16
17
15
17
21
31
40
47
49
32
28
21
20
18
17
17
14
17
33
53
62
69
76
77
80
78
71
60
62
59
50
36
22
15
9
15
13
9
2
3
7
10
24
28
23
16
12
10
8
13
19
18
14
19
19
26
49
58
63
53
47
24
12
6
9
16
14
16
1
3
11
14
-2
-16
-26
-37
-36
-32
-29
-30
-31
-26
-20
-10
-7
-10
-24
-30
-33
-40
-44
-47
-49
-51
-44
-41
-37
-38
-36
-34
-38
-40
-44
-47
-38
-19
0
17
37
45
44
34
32
30
35
46
49
52
53
67
77
85
82
69
47
25
27
24
34
31
20
-1
-19
-14
-10
11
32
52
54
43
25
1
-11
-10
-3
2
12
12
-1
0
0
6
4
-1
-4
-18
-30
-32
-29
-30
-23
-19
-20
-18
-5
13
18
25
16
13
19
33
45
38
37
34
26
19
17
10
10
12
10
2
-5
1
7
15
22
19
13
3
14
14
16
17
8
-2
-6
1
3
20
26
38
40
49
53
45
42
41
39
33
36
38
41
39
27
10
-9
-12
-12
-3
4
15
17
9
3
-3
-1
3
9
20
14
18
10
2
-6
-5
-6
-5
-1
-10
-12
-21
-9
-3
2
9
18
21
18
25
29
39
57
59
53
43
35
27
23
20
16
4
-4
-4
-7
-1
15
31
37
28
16
3
7
20
27
19
16
14
21
26
27
19
5
4
2
-3
-13
-24
-26
-26
-13
-9
-16
-19
-19
-18
-13
-3
-1
-1
-4
0
-9
-22
-30
-37
-42
-47
-38
-34
-18
2
15
20
21
24
17
19
25
32
36
29
27
14
7
-1
-8
-15
-25
-29
-34
-36
-24
-20
-20
-24
-30
-37
-34
-15
8
25
38
36
25
19
24
28
26
23
6
-8
-15
-10
-2
-1
6
-3
-20
-41
-49
-59
-60
-48
-40
-34
-33
-22
-12
4
25
38
41
34
22
0
-6
-1
14
27
34
37
35
39
45
46
39
36
40
39
35
24
14
11
10
14
4
5
11
26
26
18
6
25
