# Supplementary material for: Electroencephalography (EEG) based epilepsy diagnosis via multiple feature space fusion using shared hidden space-driven multi-view learning
Source: PeerJ Comput Sci. 2024 Mar 7;10:e1874. doi: 10.7717/peerj-cs.1874 (PMC10936759; doi:10.7717/peerj-cs.1874)
Supplement: Supplemental Information 2 [file peerj-cs-10-1874-s002.zip › A/Z032.txt]

-41
-37
-29
-37
-32
-20
-9
-12
-15
-26
-34
-37
-28
-18
-17
-7
-9
-13
-15
-7
12
18
21
4
-20
-37
-35
-14
0
20
26
27
20
14
3
-12
-11
-9
4
14
20
15
5
-3
-2
-12
-23
-36
-40
-21
18
44
50
28
6
-5
4
19
23
12
-5
-7
-27
-18
-4
2
-3
-7
-1
-1
-5
-12
-11
-4
3
12
4
-3
-7
-9
-13
0
3
10
12
23
29
25
29
20
6
-12
-16
-13
-7
3
4
3
-2
2
4
-1
-14
-25
-21
-9
12
18
19
16
9
-17
-34
-34
-45
-54
-48
-37
-34
-28
-19
4
10
8
-1
-19
-27
-35
-21
-20
-16
-9
3
10
10
16
1
1
-6
-12
-21
-25
-40
-50
-46
-32
-19
-14
-11
-7
-10
-15
-16
-6
-5
32
52
52
40
22
6
-11
-20
-50
-74
-91
-84
-76
-64
-51
-35
-15
-2
-6
-14
-27
-25
-36
-49
-40
-23
-10
3
9
15
18
17
24
14
10
0
-11
-25
-38
-41
-36
-24
-9
0
-1
11
12
-2
-19
-31
-24
-25
-25
-28
-31
-25
-15
2
-2
-8
-23
-42
-36
-14
6
19
26
37
35
30
30
29
22
31
18
4
1
3
1
-10
-3
-2
8
18
19
20
28
20
6
-5
-18
-23
-22
-11
1
10
0
-11
-13
-14
-1
24
29
13
11
16
17
10
0
0
3
7
9
-1
-10
-27
-32
-26
-8
7
1
-5
-9
0
-7
-5
-1
3
13
20
4
2
-3
-1
3
1
1
-14
-36
-37
-50
-56
-62
-63
-45
-35
-10
-10
-15
-25
-24
-13
-3
11
2
-10
-17
-8
2
17
11
2
-7
-10
5
15
28
36
26
13
2
14
11
11
9
-3
-16
-21
-23
-26
-18
-8
6
2
13
16
13
14
12
17
19
35
38
44
32
26
22
24
27
19
9
6
10
10
-5
-8
-12
-8
-8
-8
-15
-30
-31
-41
-31
-20
-3
3
7
7
2
-12
-23
-20
-33
-26
-28
-26
-32
-40
-42
-54
-48
-27
-3
2
4
12
6
5
-6
-7
1
-2
4
9
21
38
43
29
20
10
-1
0
1
1
-8
-14
-23
-33
-36
-19
6
27
52
64
62
53
42
31
29
34
36
33
17
16
20
30
43
33
18
3
2
-3
-2
0
-7
-13
-5
10
7
10
17
25
13
-3
-8
-19
-15
-11
0
7
-6
-14
-25
-28
-34
-41
-40
-26
-18
-17
-10
7
28
24
28
25
27
36
52
57
54
50
31
9
-12
-17
-13
-11
2
13
16
10
23
33
29
28
5
-19
-35
-28
-16
8
15
2
-2
1
19
19
13
4
-10
-21
-37
-39
-29
0
31
46
32
7
-11
-31
-33
-27
-17
-11
-10
-5
-8
0
6
8
17
20
25
21
17
27
33
29
33
27
22
18
26
24
7
-7
-30
-29
-21
-1
11
16
29
26
17
7
10
11
0
0
-15
-20
-20
-8
8
25
34
31
27
33
52
49
34
19
10
2
-2
7
7
19
25
23
15
12
18
23
21
20
20
20
18
25
24
20
29
28
37
44
46
32
14
5
-1
-4
-3
-12
-25
-37
-40
-40
-44
-37
-24
-13
-12
-12
-26
-35
-23
-22
-17
-20
-7
-10
-7
7
2
-7
-26
-40
-44
-43
-52
-60
-69
-72
-59
-56
-46
-41
-34
-32
-25
-7
-19
-26
-42
-33
-16
13
31
17
3
-11
-17
-24
-41
-47
-40
-28
-1
0
-10
-17
-16
-4
11
23
13
-17
-30
-32
-20
-2
14
10
0
-6
-16
-11
-8
3
5
-2
-3
-7
-1
0
12
16
14
27
18
11
-4
-9
-14
1
22
30
30
18
11
4
5
9
13
17
21
22
5
-5
-5
11
36
49
53
29
14
7
-8
-22
-26
-24
-15
-13
-12
-10
-23
-29
-40
-40
-38
-21
-4
3
20
21
13
9
5
9
10
13
9
-4
-7
-11
-15
-24
-28
-19
-9
10
20
14
4
9
13
12
8
9
4
-4
-5
-4
-6
-9
-8
-28
-27
-33
-25
-23
-26
-23
-25
-22
-16
-9
2
14
22
6
-15
-17
-11
-20
-15
-13
-5
-3
0
-12
-25
-21
-23
-28
-25
-23
-12
-11
6
19
26
33
43
49
33
21
5
1
2
1
5
1
16
20
25
25
16
0
-20
-21
-21
-7
14
32
31
11
-4
-23
-29
-20
0
14
21
18
15
12
19
21
16
13
10
5
-21
-28
-13
-8
8
3
-3
-15
-25
-26
-37
-37
-33
-24
-20
-7
9
20
27
33
24
8
1
-18
-23
-22
-15
-12
-14
-8
-14
-10
-4
14
35
35
32
14
-5
-18
-14
-9
-6
-3
-5
-27
-40
-38
-30
-4
11
9
-14
-28
-21
-12
14
33
38
33
12
-7
-43
-68
-67
-63
-51
-57
-43
-35
-14
-10
-20
-36
-30
-15
7
29
36
41
20
20
17
24
28
37
36
30
22
-1
-20
-20
-11
6
6
10
8
19
24
34
37
36
42
33
17
4
4
6
10
21
30
31
27
25
0
-13
-20
-16
-29
-41
-47
-59
-53
-34
-21
-18
-11
-12
-4
1
4
-9
-31
-46
-41
-42
-35
-17
-7
-2
-7
-10
-13
-8
-7
0
-6
0
-1
-3
-15
-16
-22
-17
0
4
-2
-10
-5
6
9
23
22
7
-7
-15
-17
-11
-2
9
3
3
2
1
-5
-7
-11
3
24
37
26
6
-8
-21
-25
-15
6
16
25
17
1
-14
-42
-50
-58
-51
-30
-3
14
24
25
11
8
7
11
16
26
40
35
29
23
21
13
16
13
-2
-14
-22
-10
3
28
38
30
30
35
39
29
24
11
1
-23
-34
-41
-40
-21
-9
1
15
32
26
19
3
-9
-23
-34
-41
-50
-49
-37
-37
-36
-47
-60
-71
-76
-57
-36
-18
-12
-3
-20
-28
-37
-32
-30
-27
-20
-18
-19
-13
-12
-16
-17
-22
-20
-19
-15
-27
-34
-21
-2
12
13
1
-18
-40
-44
-36
-19
-5
10
4
0
-4
-27
-51
-54
-32
-9
2
0
-11
-27
-21
-18
-3
0
14
22
18
11
14
2
5
5
7
4
3
7
2
-6
-12
-11
-19
-23
-17
-6
4
7
-4
-19
-18
-16
-20
-13
-7
-4
-24
-34
-36
-34
-31
-28
-23
-24
-8
1
-7
-1
-5
-4
-3
9
15
21
21
34
43
37
40
13
0
-30
-29
-28
-25
-17
-23
-29
-12
7
22
25
26
25
24
15
8
-4
-10
-18
-23
-15
2
24
13
3
-3
-3
-2
-12
-10
-13
-5
-7
-17
-36
-43
-39
-23
0
27
28
14
8
6
-6
-23
-43
-38
-33
-8
-3
-10
-14
-5
9
13
12
7
3
1
6
-2
-18
-14
-3
2
9
14
-7
-24
-44
-58
-57
-53
-47
-51
-45
-35
-12
2
5
8
-6
-3
1
9
15
15
27
26
32
40
49
53
51
41
12
-6
-22
-35
-56
-73
-58
-47
-28
-23
-29
-31
-23
-14
-23
-26
-24
-12
-14
-18
-18
-25
-19
-16
-12
-17
-21
-30
-28
-16
12
15
5
-10
-28
-31
-18
3
11
0
-17
-35
-56
-51
-39
-34
-29
-17
-17
-16
-20
-29
-31
-36
-36
-25
-10
1
15
8
2
-7
-14
-24
-11
18
33
50
44
35
6
-18
-19
-24
-10
7
24
25
23
11
8
18
28
38
49
67
76
66
50
41
37
28
25
9
-6
-9
-6
16
23
25
18
4
-3
14
29
48
61
50
25
-10
-34
-39
-29
-13
10
27
47
66
62
59
53
45
34
20
8
-10
-17
-18
-8
-6
-10
-4
-5
-1
4
-10
-7
8
27
35
38
42
33
20
-1
-8
-5
2
18
24
20
21
-6
-33
-53
-52
-42
-41
-26
-22
-4
4
22
20
10
0
-14
-24
-34
-26
-26
-28
-17
-13
-3
4
12
2
-9
-8
-12
-11
-10
1
5
21
32
47
45
40
37
33
35
41
48
43
37
31
14
-3
0
1
6
17
24
24
30
27
19
-3
-9
1
22
37
47
49
51
65
55
48
45
55
67
61
62
54
41
29
13
-4
-9
-1
15
22
25
22
5
-12
-11
-7
-5
-11
-22
-29
-20
-8
11
9
11
12
8
12
19
25
27
38
63
56
36
4
-21
-32
-22
-4
14
16
23
9
-16
-27
-27
-4
24
43
41
28
17
2
-8
-11
5
36
51
64
60
62
58
59
49
47
49
53
36
23
7
-5
-24
-45
-43
-32
3
43
50
43
31
23
11
-8
-10
-26
-26
-4
0
11
12
16
32
47
54
43
11
-4
-13
-6
9
29
28
13
1
-5
-5
9
35
45
30
10
-25
-52
-67
-54
-30
-6
22
32
36
9
-1
-7
7
54
80
91
81
62
38
20
10
8
10
10
-2
-7
-26
-9
17
42
52
47
24
6
9
13
6
-23
-42
-51
-39
-28
-13
-8
5
27
25
12
0
-15
-21
-14
-5
-13
-10
-8
3
1
4
-1
-14
-25
-34
-32
-40
-42
-41
-38
-29
-23
-21
-18
-16
-16
-27
-37
-40
-53
-70
-71
-82
-76
-74
-60
-46
-39
-36
-45
-59
-62
-53
-37
-26
-15
-14
-25
-29
-44
-40
-25
-19
-14
-31
-34
-35
-41
-48
-49
-55
-64
-57
-49
-40
-28
-13
-3
-7
-23
-23
-23
-17
-14
-11
-15
-19
-22
-26
-14
2
18
18
-1
-16
-34
-33
-24
-4
-5
-5
-16
-22
-24
-13
-15
-1
21
24
8
-20
-31
-27
-29
-19
-17
-15
-18
-27
-31
-33
-20
-12
-14
-8
-1
-8
-21
-44
-67
-82
-80
-55
-39
-14
-10
-11
-24
-32
-39
-54
-58
-50
-34
-23
-17
-20
-28
-29
-43
-42
-50
-42
-44
-45
-41
-9
14
22
16
6
-1
-10
-8
-16
-16
-3
-6
-8
-27
-22
-21
-17
-17
-31
-38
-36
-25
-18
-24
-13
-13
-28
-29
-15
-2
5
14
14
18
14
-10
-31
-36
-16
-1
9
9
13
4
-1
-10
-34
-58
-64
-53
-36
-22
-11
-4
-12
-18
-24
-34
-31
-18
-11
-3
-1
-5
-17
-26
-38
-38
-42
-37
-37
-32
-24
-6
9
7
20
29
31
24
12
-3
-2
17
38
49
60
66
71
53
39
25
22
21
38
48
59
61
40
7
-8
-18
-26
-36
-46
-55
-55
-50
-36
-23
-16
-11
-4
-2
9
20
23
24
15
17
10
0
-10
-18
-17
-5
-5
-17
-30
-24
-28
-37
-38
-39
-18
10
23
30
27
14
6
-6
8
8
-7
-24
-31
-21
-13
-4
-10
-6
13
42
55
50
48
44
38
29
27
20
8
-6
-21
-20
-14
4
8
8
4
-6
-17
-13
13
25
35
30
20
6
2
10
11
14
4
3
-7
-3
0
-4
1
17
26
26
15
0
-22
-24
-6
-1
4
5
5
0
-8
-10
-15
-16
-5
-7
-7
-12
1
11
23
38
36
23
-4
-19
-23
-16
-2
-5
-16
-31
-30
-24
-10
12
31
27
17
6
0
-1
6
9
12
7
8
-2
-13
-20
-39
-52
-51
-33
-22
-13
-11
-14
-19
-11
-7
0
8
7
5
-9
-12
-6
-5
9
24
34
30
25
26
19
35
27
38
35
33
12
-10
-25
-4
29
50
59
36
9
-8
-9
3
16
27
17
-4
-27
-30
-37
-22
-5
10
19
23
27
19
19
23
23
20
16
19
-3
-24
-36
-50
-41
-32
-6
11
19
26
25
20
15
25
31
34
19
-6
-20
-14
-5
2
8
3
-4
-9
13
40
49
48
36
19
-6
-12
-7
5
14
21
27
26
39
40
38
33
27
4
-12
-20
-33
-42
-42
-35
-16
-12
15
10
2
-4
-3
-1
1
9
13
3
-7
-19
-17
0
19
22
7
-12
-22
-44
-61
-62
-51
-38
-30
-35
-36
-23
-4
18
23
29
18
3
-1
15
21
21
25
23
21
15
23
35
38
30
14
-3
-15
-13
-13
-6
7
-1
-16
-29
-35
-25
-19
-11
-32
-42
-56
-38
-35
-27
-20
-15
-17
-29
-32
-48
-46
-47
-42
-31
-24
-23
-37
-48
-29
-10
16
28
28
13
13
14
16
6
-3
-2
-19
-30
-35
-36
-25
-12
1
-9
-20
-37
-45
-42
-9
21
43
62
75
81
74
68
63
45
28
12
7
14
18
8
-5
-19
-16
-10
0
22
35
23
-1
-24
-39
-45
-39
-32
-21
-26
-19
-27
-23
-19
-16
-6
3
9
-12
-29
-33
-23
-14
3
9
12
6
-3
-14
-31
-25
-13
-4
15
14
5
-25
-39
-28
-16
0
-1
4
1
17
31
41
42
41
25
15
21
30
45
48
48
41
13
1
2
14
15
4
-1
-7
8
13
18
15
29
16
16
8
11
11
3
3
-3
2
11
19
21
11
21
16
26
24
20
0
-9
-8
-15
-7
10
30
43
47
43
33
24
21
16
2
0
-9
-17
-8
4
20
13
7
-6
-13
-8
7
20
19
24
23
23
19
9
4
2
8
1
-9
-20
-16
-14
-15
-13
-17
-27
-38
-33
-25
-5
9
16
21
12
10
-13
-26
-29
-17
-4
11
28
17
15
0
-7
-9
-16
-5
-8
-5
-7
-1
-14
-11
-13
-26
-37
-42
-24
-5
22
38
38
36
35
31
12
1
-21
-48
-52
-48
-35
-33
-16
-7
11
16
14
9
21
45
58
41
20
3
-14
-25
-28
-20
-12
-23
-29
-48
-43
-25
-11
-10
-25
-41
-58
-70
-70
-73
-67
-44
-19
-19
-17
-24
-21
-32
-49
-56
-71
-76
-83
-78
-65
-52
-36
-31
-14
0
-3
-21
-33
-40
-53
-50
-38
-15
3
12
4
5
-7
-9
-16
-30
-20
-6
2
3
-13
-15
-21
-18
-26
-40
-40
-32
-27
-21
-14
0
9
8
9
-4
-18
-23
-20
-18
-24
-22
-25
-11
10
11
9
-13
-4
3
23
34
45
41
41
38
21
12
15
23
27
28
17
5
11
5
3
-9
-7
5
1
-7
-12
-12
-14
-11
-17
-23
-36
-32
-35
-38
-37
-55
-69
-81
-73
-66
-55
-48
-42
-47
-49
-34
-19
-10
-14
-40
-59
-56
-35
-28
-28
-37
-30
-12
1
8
-9
-22
-28
-20
-21
-15
-8
-7
7
9
-1
-13
-16
11
25
26
1
-18
-33
-18
-1
8
13
11
3
-7
-9
-11
-12
-16
-19
-9
2
21
20
3
1
15
35
43
49
41
31
20
11
11
16
17
3
-11
-6
14
26
23
23
29
35
39
34
22
8
3
1
14
27
44
35
44
38
40
14
-1
1
-1
5
16
21
25
35
36
31
26
15
16
18
24
27
15
-1
-7
-1
5
20
28
19
18
-3
-29
-49
-44
-23
-10
-2
-18
-30
-33
-14
-1
5
13
15
15
12
9
6
-9
-20
-14
-11
-15
-16
-12
-1
11
28
24
20
12
-6
-25
-47
-52
-51
-35
-13
-5
-18
-27
-31
-29
-30
-31
-27
-24
-12
-2
-5
-8
-19
-30
-37
-32
-25
-26
-22
-25
-24
-23
1
21
36
39
37
38
34
36
28
19
9
17
10
-10
-13
-21
-23
-19
-11
-11
-15
-9
-15
-13
-11
0
4
7
15
18
10
0
2
1
4
9
21
19
21
22
12
11
9
6
10
16
26
17
16
16
27
35
37
46
44
47
39
24
-1
-5
-1
3
20
27
32
10
-4
-11
-8
-8
7
24
36
47
36
28
22
19
36
48
65
59
32
7
-4
-11
1
22
33
26
8
8
6
16
27
25
19
14
21
16
19
23
15
1
-5
-14
-11
-20
-18
-14
-16
-10
3
9
15
13
13
8
21
31
30
25
32
37
42
45
39
22
3
-1
-10
-22
-36
-38
-35
-28
-5
0
3
2
-1
0
3
1
4
11
14
13
8
8
20
16
-5
-17
-34
-43
-46
-29
-7
9
22
20
9
8
6
11
14
16
20
25
30
49
41
34
31
27
18
11
12
6
5
-1
-1
-8
2
13
23
26
28
29
21
14
-1
-21
-16
-12
11
15
17
7
-7
-3
-2
10
5
9
-11
-25
-29
-8
12
13
11
-2
-7
-15
-23
-31
-43
-38
-30
-21
-18
-15
-14
-6
6
13
11
3
-5
-19
-17
-17
-5
0
-2
-9
-23
-29
-21
-15
-12
-11
-9
-19
-26
-27
-25
-13
4
26
23
20
11
10
-7
-25
-42
-63
-64
-56
-45
-46
-30
-18
-13
-17
-18
-17
-10
4
1
7
3
0
-11
-29
-27
-21
-11
-1
11
6
-7
-16
-23
-36
-55
-70
-77
-66
-54
-49
-43
-33
-10
-8
-6
1
1
-8
-22
-31
-50
-59
-59
-50
-45
-45
-37
-26
-12
0
7
2
-3
-15
-23
-24
-22
-32
-38
-38
-30
-37
-33
-19
-9
-13
-20
-19
-13
3
21
17
-6
-22
-39
-38
-26
-4
3
11
29
37
38
33
33
27
12
5
-9
-25
-28
-22
-10
11
26
23
16
2
10
3
11
21
23
19
16
22
27
30
39
43
47
48
36
19
-3
-6
-14
-17
-3
11
28
35
33
34
20
16
5
4
12
27
29
10
7
-3
-5
-4
0
6
10
15
4
-7
-8
4
13
5
5
-13
-41
-50
-62
-55
-36
-5
21
36
40
48
42
44
49
44
36
24
22
9
-3
9
5
5
-3
0
-1
3
1
-8
-16
-22
-11
9
30
32
42
33
40
19
7
6
20
36
48
64
64
59
60
58
65
45
36
16
-5
-12
-17
-10
-12
1
4
1
4
1
1
-10
-8
-2
13
18
28
17
17
18
13
14
14
20
22
19
13
1
-16
-37
-42
-46
-33
-32
-56
-77
-85
-65
-49
-33
-18
-11
-5
-8
-9
-27
-29
-17
-6
-7
-14
-31
-32
-31
-16
-7
-11
-5
-10
-13
-23
-11
4
4
-1
-15
-40
-49
-44
-34
-23
-5
4
6
5
12
32
37
49
41
43
49
54
54
51
52
45
31
21
22
17
20
39
49
56
47
40
20
12
1
3
2
13
21
13
21
26
29
28
14
0
-10
0
28
47
47
42
31
19
15
9
3
0
-2
-5
-16
-15
-19
-12
-19
-6
-8
-13
-19
-15
-19
-18
-28
-37
-43
-45
-36
-34
-32
-17
-9
-9
-20
-26
-39
-50
-47
-45
-29
-27
-19
-39
-46
-49
-37
-22
-11
-9
-23
-33
-36
-46
-34
-20
8
26
21
-1
-19
-39
-36
-28
-12
1
22
30
26
21
-2
-22
-34
-25
-18
-19
-17
-23
-20
-5
11
29
40
58
73
71
58
39
23
-2
-7
-13
-5
-5
2
5
8
14
11
-8
-26
-42
-53
-55
-55
-58
-56
-34
-9
-3
0
-3
1
-7
-13
-12
-20
-17
-24
-26
-42
-50
-41
-37
-25
-9
-4
-8
-10
-24
-34
-28
-17
-6
-12
-7
-6
-7
-18
-24
-24
-22
-2
8
10
2
4
-10
-12
-12
-7
-9
-9
-5
12
7
27
25
33
28
41
41
28
12
-10
-20
-20
-3
4
8
26
36
50
45
27
13
3
15
12
-1
-18
-27
-32
-33
-31
-27
-27
-21
-19
-27
-23
-16
-21
-31
-34
-20
-2
3
-8
-21
-31
-28
-24
-27
-33
-27
-28
-26
-18
-16
-23
-26
-24
-20
-7
7
17
21
16
24
16
5
2
-7
-9
-8
2
4
4
4
-2
-5
-10
-10
-9
-9
-10
-24
-34
-37
-18
-20
-11
-15
-18
-17
-18
-4
-7
-4
-7
-7
-10
-5
3
-6
-11
-16
-19
-36
-49
-46
-37
-16
8
18
16
16
25
25
19
16
21
23
36
22
-1
-6
-4
4
-2
-2
-13
-18
-25
-25
-21
-9
6
18
19
12
18
16
21
36
47
48
38
43
42
39
47
44
34
25
12
-1
1
9
23
26
16
5
-12
-10
10
16
-1
-10
-18
-23
-11
-3
2
-3
-3
-6
3
14
16
17
3
11
3
-4
-5
-4
-2
-11
-7
-12
-12
-22
-25
-12
1
17
19
3
5
7
8
15
21
43
53
46
61
50
53
58
42
18
1
-4
2
0
-3
-10
-9
-8
2
10
30
60
60
37
7
-10
-14
-5
9
6
-7
-9
-7
-15
-14
-21
-9
-1
3
-6
-26
-27
-20
0
6
12
4
-4
-18
-21
-28
-26
-20
-11
-4
10
24
43
48
57
43
9
-19
-35
-30
-20
-4
5
8
6
4
9
21
22
14
-3
-16
-16
-32
-33
-37
-32
-46
-70
-68
-61
-31
-12
-9
-23
-13
-1
-1
-2
-19
-29
-34
-29
-19
-23
-17
4
20
27
29
25
23
11
7
13
4
10
5
-6
-13
-23
-33
-49
-46
-55
-56
-55
-48
-37
-28
-7
-4
13
19
18
26
23
35
44
45
50
61
66
54
38
20
11
18
35
37
35
27
24
22
21
26
26
46
65
68
51
28
12
-5
-8
-6
1
-3
-21
-26
-21
-1
8
8
-11
-24
-22
-14
-4
15
19
8
12
1
-6
-22
-25
-25
-26
-30
-42
-49
-51
-51
-50
-59
-42
-39
-30
-26
-12
5
6
10
-5
-10
-21
-26
-38
-42
-28
-17
-6
-6
-20
-42
-47
-42
-33
-30
-24
-5
0
5
7
12
24
25
19
0
-8
-3
17
26
43
49
49
56
60
63
49
39
39
43
34
14
-2
-10
11
15
2
-11
-15
-9
-8
-6
-22
-62
-90
-90
-86
-90
-85
-88
-73
-71
-50
-38
-39
-39
-48
-40
-29
-22
-22
-17
-20
-20
-25
-14
1
11
16
22
18
17
18
19
9
-2
-11
-8
-21
-8
9
22
48
43
37
7
-12
-19
-23
-6
0
4
-2
5
19
19
17
14
9
-1
0
-7
-7
-9
-6
4
3
18
9
-3
-25
-34
-33
-38
-23
-25
-31
-43
-52
-75
-78
-66
-49
-33
-35
-23
-23
-24
-40
-55
-63
-46
-22
-16
-15
-20
-23
-59
