# Supplementary material for: Electroencephalography (EEG) based epilepsy diagnosis via multiple feature space fusion using shared hidden space-driven multi-view learning
Source: PeerJ Comput Sci. 2024 Mar 7;10:e1874. doi: 10.7717/peerj-cs.1874 (PMC10936759; doi:10.7717/peerj-cs.1874)
Supplement: Supplemental Information 2 [file peerj-cs-10-1874-s002.zip › A/Z033.txt]

-26
-29
-39
-30
-1
43
65
69
46
9
-3
11
70
89
80
45
20
16
19
58
57
43
12
-9
0
41
41
30
19
29
64
84
83
78
73
70
73
98
102
99
86
65
64
76
67
82
50
54
67
118
139
118
67
41
51
48
67
80
85
79
83
107
118
119
107
108
99
138
116
96
53
47
56
55
52
42
50
69
145
162
163
123
89
84
77
72
68
75
111
116
99
63
51
59
63
67
69
94
119
119
96
71
83
101
101
97
99
101
122
135
120
77
20
3
12
21
52
38
27
28
20
19
6
12
30
51
63
69
66
80
92
93
107
93
77
41
11
32
33
79
98
95
63
19
35
35
77
96
94
62
33
17
33
15
26
25
17
43
56
69
69
43
28
6
-4
2
25
43
46
38
52
45
41
35
20
27
46
66
95
110
109
80
64
93
102
113
107
97
96
90
85
87
94
108
129
152
149
136
102
75
153
151
142
77
45
62
83
92
95
94
81
79
82
103
138
138
101
47
44
62
51
39
1
52
53
64
29
5
20
28
36
39
62
82
110
160
136
109
50
25
49
80
78
57
29
21
41
55
72
104
130
167
140
110
57
35
33
62
106
133
133
69
16
-11
-19
-17
-21
-23
-35
-32
15
27
32
10
-21
-31
-20
-14
33
36
42
29
38
54
85
61
31
47
59
83
57
38
40
45
65
76
66
53
30
-21
-11
15
42
60
30
17
19
21
37
38
30
23
14
-4
25
30
19
0
1
19
4
-9
11
57
66
85
53
87
90
104
85
79
85
98
122
140
142
130
100
90
113
115
131
102
78
59
65
70
51
28
46
36
18
5
4
17
67
86
127
119
85
55
45
7
-18
-67
-74
-12
-16
-17
-43
-24
22
67
94
110
130
134
158
122
83
39
49
39
56
31
44
68
87
108
113
124
167
154
114
49
7
21
90
108
103
71
44
45
66
91
131
109
72
44
22
9
35
55
60
37
3
-8
37
40
33
16
-20
-22
-36
-53
-33
-31
11
11
17
19
62
98
89
51
14
23
21
25
22
32
48
54
83
123
107
71
16
-18
-13
-11
-31
-16
-5
3
6
19
22
30
35
42
27
13
17
22
40
37
26
18
5
27
54
105
105
97
77
53
59
108
87
89
50
20
14
27
67
88
107
100
79
87
95
82
58
59
52
53
36
68
100
101
69
47
41
63
58
43
43
59
56
64
94
89
105
41
18
25
33
50
70
69
67
56
52
82
110
130
110
72
85
59
51
38
44
72
80
89
96
86
113
134
112
74
25
17
66
75
75
49
26
32
49
53
51
64
72
78
90
91
115
101
109
58
41
28
26
23
24
20
24
64
81
100
116
110
92
65
35
30
46
44
59
76
100
103
114
100
76
69
112
107
109
105
111
112
91
39
29
28
31
54
59
84
100
79
75
48
38
70
113
114
93
37
25
37
38
32
13
2
-11
26
32
36
29
10
15
39
59
74
72
66
54
56
57
62
44
21
30
48
81
93
91
92
80
79
65
60
76
83
55
13
-8
-11
-4
8
32
49
67
64
48
28
27
57
75
79
41
7
-26
-30
-11
5
11
22
27
22
35
22
32
22
65
61
55
28
-4
-22
-7
73
93
98
60
7
2
9
23
48
57
83
64
35
5
14
23
43
57
82
98
114
102
73
57
68
88
99
92
115
156
150
117
37
4
47
83
91
74
74
53
37
15
12
49
68
56
22
2
17
35
51
54
58
38
-2
-21
2
30
36
33
34
53
78
79
70
83
81
54
29
15
19
27
10
5
-5
47
68
80
35
-5
-11
-1
19
42
60
66
90
112
125
127
124
102
74
49
82
113
162
146
103
46
8
3
27
50
87
132
144
143
100
57
43
83
103
145
134
107
89
77
84
78
67
94
87
90
70
66
68
124
114
85
12
-17
-9
18
55
69
78
57
40
37
65
46
32
12
4
32
56
24
12
-4
7
22
33
42
29
54
42
46
30
37
104
132
122
79
13
-2
13
32
29
28
68
65
69
81
61
62
78
78
98
75
51
81
109
132
129
142
131
114
88
22
9
-1
-4
8
38
63
94
99
101
76
54
49
51
38
66
64
63
49
49
64
73
75
70
68
64
74
58
39
14
0
18
112
140
142
76
37
42
57
59
63
96
122
152
166
136
87
41
56
92
84
55
7
-6
25
59
94
126
145
157
169
178
172
155
121
97
80
88
124
122
111
86
71
65
69
72
62
69
108
118
76
-2
-46
-49
-28
4
44
62
59
38
2
-13
40
13
-10
-66
-80
-44
16
57
82
68
35
-1
-11
4
-11
-41
-88
-90
-65
-32
-4
48
83
89
63
19
-15
-39
-34
-14
30
55
84
77
73
67
69
90
93
76
47
41
34
25
55
102
145
125
85
47
48
48
45
38
43
46
42
36
38
26
14
20
21
33
11
-1
28
23
-2
-41
-37
13
31
28
-2
-3
29
47
55
50
34
96
68
73
45
19
25
24
15
12
24
25
149
113
58
63
66
80
70
49
65
66
72
73
76
81
82
71
84
42
16
-10
-30
-27
-38
-47
-33
-8
19
15
11
27
17
15
15
-8
-26
-53
-60
-38
-21
20
11
17
0
-14
8
4
21
19
39
90
100
91
52
46
64
91
106
119
123
129
140
119
102
80
92
112
116
126
139
135
110
83
73
90
98
116
95
87
68
63
78
99
109
104
83
70
57
57
59
76
76
118
93
48
2
-5
9
12
12
22
38
116
127
119
57
24
54
62
72
72
57
43
22
0
8
27
47
54
47
51
46
37
48
66
108
105
113
75
39
-5
-21
-22
3
24
25
12
-11
-5
20
35
52
51
47
40
45
37
31
50
36
35
27
52
87
97
84
58
29
34
27
18
17
26
41
51
55
75
98
117
140
105
66
42
41
47
47
56
81
77
64
41
38
57
67
69
71
95
119
140
117
114
73
38
17
0
3
1
16
19
31
22
11
32
40
52
33
16
31
55
115
109
90
21
-26
-25
-3
9
31
28
34
-6
-24
-14
-1
35
39
41
59
91
124
103
74
32
27
52
83
92
90
111
95
84
43
29
45
61
73
82
80
76
71
92
110
136
128
94
79
68
103
109
109
87
64
64
84
105
131
161
142
112
78
67
78
101
115
135
119
87
70
54
79
120
151
161
142
147
117
93
69
68
82
84
65
33
40
71
107
109
114
89
74
77
107
125
124
118
114
127
126
104
86
80
89
96
99
90
83
74
59
51
43
51
80
117
109
89
70
76
86
89
114
96
80
60
55
93
129
152
130
120
81
67
76
78
83
54
43
49
60
55
86
92
85
60
71
54
47
40
53
64
73
72
63
46
39
23
29
59
87
148
130
105
45
35
33
44
31
31
50
63
52
33
23
48
40
88
58
42
33
28
50
74
107
118
110
70
33
11
50
57
72
53
39
40
34
19
22
46
52
45
45
44
58
89
121
127
122
97
107
96
83
44
25
29
44
59
76
92
130
116
99
50
12
10
30
59
85
93
106
97
130
131
114
90
65
49
35
53
71
73
56
61
83
116
122
128
119
114
119
94
61
35
30
65
72
84
83
89
103
107
91
53
33
22
34
97
109
102
56
25
26
20
14
27
47
54
62
52
61
101
106
77
44
-2
-24
-39
-16
8
7
-9
-2
29
56
76
67
35
-2
-14
-8
38
58
81
72
74
86
80
74
78
78
65
82
65
66
74
72
121
112
98
65
20
21
35
42
52
67
90
111
109
102
72
47
39
51
60
70
112
140
144
122
91
64
42
30
20
40
66
83
88
93
88
70
44
32
65
55
53
25
4
7
18
21
58
68
96
95
111
115
114
114
95
117
74
38
7
-1
6
13
25
32
41
62
90
69
29
-16
-37
-24
-2
10
15
19
28
43
73
90
89
56
53
35
27
15
10
21
43
66
65
37
-4
-22
11
49
79
73
54
24
34
48
57
56
32
16
0
-2
15
13
34
36
42
38
50
61
78
59
3
-33
-21
5
14
21
60
77
83
56
53
49
61
84
117
111
80
40
27
57
73
88
74
55
68
42
41
22
12
19
35
59
108
154
140
86
14
0
21
45
65
80
66
33
34
12
7
-11
-1
-1
-3
27
32
44
23
8
31
55
64
56
51
64
88
104
124
124
119
123
93
87
50
39
49
51
44
27
12
8
21
53
98
164
190
214
178
185
174
185
168
132
99
58
47
61
61
55
62
102
105
103
57
14
-10
-16
-24
-27
-12
10
44
16
21
-17
-41
-63
-59
-66
-47
-55
-63
-44
-33
-36
-49
-79
-49
-28
-2
-7
-13
-11
1
24
39
23
4
-4
-5
21
39
79
68
49
16
-2
13
35
31
60
51
61
19
-1
10
55
79
87
92
75
67
55
99
85
88
72
24
20
18
33
48
53
41
27
37
48
46
58
53
48
27
1
8
38
41
66
42
35
21
32
44
68
86
78
63
50
79
90
106
89
64
47
50
54
55
55
66
69
88
73
110
113
117
91
71
73
102
127
113
75
52
44
19
33
20
33
54
70
82
101
89
118
96
88
102
83
92
101
105
108
94
92
88
76
72
75
91
82
70
51
62
104
101
77
41
28
30
51
91
108
140
125
116
86
54
52
67
60
28
12
-12
-3
21
56
68
86
45
21
6
6
32
73
138
159
141
98
68
60
71
89
89
85
59
43
35
17
23
58
56
93
61
39
0
21
51
57
38
15
41
74
100
93
83
105
125
116
68
39
39
80
122
129
105
88
96
103
98
123
100
80
34
44
81
109
82
58
26
26
47
69
84
77
63
37
46
32
25
17
39
99
101
75
42
35
46
78
124
125
123
84
81
53
49
52
66
55
8
-44
-44
-15
31
29
21
10
18
39
75
134
180
168
117
27
-3
46
68
88
69
79
70
80
67
68
109
104
115
64
42
35
46
44
62
69
54
51
44
39
53
59
48
51
21
10
-10
3
-2
-8
-31
-16
2
3
-28
-32
-2
24
40
36
48
40
47
36
24
56
48
35
11
9
28
26
48
65
102
90
77
60
47
55
72
98
100
133
117
86
62
53
61
90
100
97
75
49
62
56
83
60
44
13
28
33
44
43
51
65
76
71
65
43
22
25
56
76
126
129
154
158
140
120
90
101
109
91
74
60
62
58
51
42
53
65
104
103
74
43
84
86
97
62
21
17
36
38
38
44
40
38
44
49
50
57
45
26
-10
1
4
49
27
10
1
2
26
39
31
13
48
62
77
53
43
40
55
54
49
43
39
72
67
64
56
55
59
81
87
96
77
80
62
57
28
9
23
63
111
113
90
44
16
39
38
48
51
53
65
76
81
91
110
90
57
55
79
84
83
77
83
90
88
94
88
84
72
93
69
80
22
-16
-21
3
45
62
59
52
24
16
15
19
40
63
93
118
156
181
166
110
74
40
22
-8
-26
-9
15
39
46
41
44
63
74
60
46
80
122
114
73
-2
-23
22
50
52
34
27
30
43
72
72
63
34
5
-20
0
5
18
27
50
97
123
110
108
84
71
33
2
-15
-6
18
38
40
20
11
37
80
140
155
126
108
92
90
97
98
86
79
96
86
87
75
141
186
250
230
190
147
103
70
37
11
15
24
36
40
67
96
96
75
38
11
15
30
90
104
90
29
-38
-30
1
15
29
40
66
62
43
51
35
64
46
22
-8
-12
3
6
9
32
22
19
3
0
25
55
126
177
143
90
11
22
64
96
109
129
116
103
69
40
76
104
76
38
-44
-71
-53
7
55
70
92
73
71
63
77
103
86
90
39
18
-1
-7
-3
41
130
142
119
44
34
93
124
137
100
66
50
51
55
101
105
78
8
-18
-14
-7
-5
1
21
32
22
-2
-4
13
56
58
85
104
90
72
24
6
36
65
115
135
144
121
101
79
65
106
133
150
123
83
63
50
65
68
71
66
82
85
96
86
68
77
73
78
57
110
100
100
24
-41
-43
-16
2
9
23
5
4
7
14
27
28
9
8
40
61
56
57
42
43
31
16
34
64
69
56
19
-16
-28
-29
4
22
55
116
84
57
-26
-79
-52
0
43
71
76
78
65
41
36
68
72
92
91
53
41
34
30
69
79
86
62
31
15
0
18
47
64
66
72
122
114
119
106
93
88
49
7
-39
-37
-22
-3
4
12
19
40
38
51
66
77
77
45
5
-8
6
17
28
67
77
80
53
36
35
47
87
93
79
49
27
58
70
83
94
77
84
57
20
-5
8
13
22
17
55
78
94
76
50
44
53
67
75
87
136
142
162
108
66
35
34
51
75
103
131
127
98
76
71
71
54
78
77
71
63
43
49
65
46
67
46
46
42
27
22
53
68
75
60
44
32
17
15
14
22
44
100
101
78
21
-20
-16
15
88
133
125
99
72
79
97
107
98
91
69
46
33
28
40
65
106
113
97
44
17
17
15
25
59
128
138
107
48
-7
-11
9
15
10
8
10
13
28
45
50
34
5
-13
-25
-16
39
67
73
73
52
51
49
49
46
65
63
61
45
20
11
1
1
-21
-45
-55
-36
7
10
-10
-29
-32
-10
30
82
110
131
93
34
-35
-74
-64
-39
-1
33
53
90
73
59
3
-35
-33
9
11
16
-7
-29
-16
26
64
76
73
66
74
86
85
74
62
96
107
96
58
25
48
53
68
63
61
102
94
96
74
48
27
10
16
37
55
60
69
73
87
93
116
117
103
82
57
41
69
75
100
88
68
40
30
41
77
88
109
141
141
118
71
41
35
70
105
124
117
92
66
40
17
13
63
48
41
11
15
51
70
86
69
58
33
13
10
15
12
19
37
52
54
54
61
59
56
55
55
62
67
64
48
24
48
54
60
45
25
54
73
112
123
105
79
48
13
24
36
48
59
64
88
93
97
97
103
109
100
91
71
75
92
132
127
107
73
99
105
122
79
29
23
33
44
49
73
84
99
104
91
77
67
78
90
91
92
67
51
57
53
47
40
13
12
-10
-24
-7
51
76
108
85
44
13
8
13
26
28
19
8
6
66
60
47
7
-17
-2
42
72
81
74
43
18
4
0
5
11
11
40
85
113
105
68
29
35
67
85
85
106
102
100
89
74
66
52
43
89
89
128
124
110
96
78
87
97
89
69
37
34
50
84
96
93
91
87
108
127
152
138
110
73
50
60
91
108
108
78
50
39
57
73
75
57
56
58
48
58
37
60
13
-17
-60
-72
-53
-22
1
17
18
5
-16
-13
20
56
51
35
17
19
39
45
36
10
2
8
20
36
37
26
14
45
63
55
34
41
51
58
58
76
67
53
28
-1
7
10
-2
-23
-49
-50
-48
-39
7
55
64
42
16
5
21
18
33
40
64
48
34
29
48
61
53
47
60
86
80
69
46
26
29
18
6
6
46
78
77
69
47
46
51
51
57
51
68
80
78
71
49
33
59
93
80
59
21
36
50
55
45
38
29
27
25
47
39
39
23
13
28
57
68
78
101
105
105
108
72
64
44
45
57
58
64
66
75
59
52
35
38
66
98
116
105
92
96
110
160
163
151
138
120
107
80
77
93
133
133
138
110
80
72
68
74
86
105
117
145
199
203
178
146
108
107
89
68
52
69
101
120
122
105
98
93
82
65
55
35
24
33
52
38
33
20
15
21
5
12
20
31
48
41
39
43
52
53
54
52
65
94
117
127
159
174
176
126
56
22
18
10
19
26
43
96
96
100
53
27
23
26
38
75
103
127
116
74
20
-1
8
18
41
61
82
80
68
54
33
22
10
15
44
61
107
122
100
69
12
0
12
26
42
54
63
67
54
67
80
81
86
96
125
140
175
151
123
105
94
115
121
108
85
72
73
93
98
87
86
103
104
98
83
92
86
142
189
150
109
20
-28
-12
21
48
62
50
54
47
40
40
70
79
61
21
-15
20
42
46
40
29
32
10
-2
2
25
16
6
21
-1
11
9
16
32
49
81
70
66
46
41
42
50
16
-14
-36
-30
11
11
13
4
10
19
13
7
23
61
107
94
62
13
0
8
53
45
31
24
58
77
76
40
28
24
17
25
25
22
29
22
51
78
139
92
51
-1
-31
-23
-32
-38
-18
60
116
150
153
144
138
98
52
59
53
48
23
36
97
148
167
139
83
70
69
30
-12
-47
-23
23
78
109
175
194
201
142
97
75
80
59
45
43
76
69
70
36
25
24
31
28
14
-1
-22
-1
18
55
59
67
114
121
91
39
9
4
34
43
48
44
36
42
80
71
84
88
106
119
93
38
17
45
87
94
91
59
54
57
83
53
18
-11
-15
9
49
76
113
94
81
65
29
22
12
22
47
116
124
112
71
51
57
58
61
75
93
122
119
120
122
95
54
-11
-28
-7
12
51
66
74
54
37
54
66
114
117
121
78
45
30
29
57
57
54
35
44
50
39
28
24
25
38
76
117
80
31
4
41
94
117
111
144
137
129
88
60
87
97
87
60
48
63
82
88
68
36
49
54
55
38
25
49
89
100
85
37
25
61
83
90
74
88
94
89
69
47
64
85
90
72
42
50
56
42
14
-1
6
31
54
72
71
70
60
55
64
102
149
157
171
113
80
42
32
42
42
53
66
95
100
98
67
29
11
17
37
95
88
69
29
22
28
19
16
15
21
37
71
83
67
34
45
36
51
48
41
60
80
76
49
19
43
73
100
87
72
53
64
94
83
56
11
-1
-6
5
24
51
80
109
158
155
118
55
3
0
39
72
84
112
85
71
60
66
90
113
125
124
136
100
45
-16
-68
-79
-53
-31
-4
32
32
16
-13
-13
-8
-5
2
12
-3
-5
5
5
47
44
62
93
100
125
105
83
71
65
94
93
98
67
65
56
53
52
73
116
149
165
175
139
73
1
-21
-22
-21
-21
-16
50
117
153
144
113
100
88
46
3
-40
-54
-14
22
60
81
116
156
180
182
186
203
218
254
230
186
121
87
80
91
115
118
130
93
84
78
110
144
144
113
84
84
65
47
19
14
26
71
85
125
124
127
118
90
78
59
33
22
29
35
41
54
50
42
33
48
64
98
122
133
74
16
-23
-23
-27
-24
-28
-26
-23
-18
-3
-7
0
-12
-13
2
7
5
-17
-6
47
47
29
-6
-39
-29
-19
-24
-27
4
37
79
63
40
9
-8
3
18
10
1
2
17
37
51
57
44
38
36
40
55
83
91
77
58
88
81
76
69
77
95
103
84
74
59
49
36
29
19
26
48
79
146
166
131
66
17
23
50
103
126
126
90
42
19
20
29
64
63
75
43
0
-27
-9
26
45
49
62
62
69
110
116
114
78
35
12
14
46
40
33
18
16
47
36
19
-14
-28
7
52
60
51
30
50
61
72
52
37
38
38
43
70
72
68
32
17
29
73
80
88
101
72
44
-4
-34
-26
-1
3
17
15
32
39
60
63
63
50
44
93
103
96
59
29
46
74
92
91
85
95
92
100
115
119
97
69
63
73
72
60
54
49
72
123
160
163
173
133
115
137
127
138
100
70
68
71
70
59
65
81
98
120
107
91
75
58
71
77
94
118
120
139
136
124
115
93
73
80
112
138
151
130
96
78
80
88
78
47
38
19
28
15
23
6
14
47
62
60
37
37
91
118
122
73
16
55
