# Supplementary material for: Electroencephalography (EEG) based epilepsy diagnosis via multiple feature space fusion using shared hidden space-driven multi-view learning
Source: PeerJ Comput Sci. 2024 Mar 7;10:e1874. doi: 10.7717/peerj-cs.1874 (PMC10936759; doi:10.7717/peerj-cs.1874)
Supplement: Supplemental Information 2 [file peerj-cs-10-1874-s002.zip › A/Z034.txt]

-10
-9
-33
-24
-61
-52
-41
-4
16
14
1
-4
4
7
2
-11
-8
11
14
28
28
12
-2
-20
-19
-16
4
27
36
33
25
5
-1
-13
-15
-9
-34
-20
-27
-12
-5
4
4
-11
-30
-67
-71
-77
-32
-6
19
25
24
1
-11
-10
-8
-16
-6
-14
-10
-18
13
7
-1
-27
-54
-61
-45
-16
-13
-37
-43
-51
-34
-17
-35
-17
-3
25
40
38
43
11
-20
-29
-13
10
-4
-4
-12
1
4
-2
0
-7
-24
-38
-46
-61
-69
-74
-72
-47
-41
-38
-25
-20
4
1
5
-8
-31
-49
-56
-66
-60
-36
-41
-43
-69
-75
-75
-68
-55
-48
-36
-19
-19
7
4
29
13
21
-17
-48
-70
-78
-47
-16
10
-9
4
-10
-10
-21
-30
-35
-37
-50
-74
-95
-96
-55
-34
-27
-25
-29
-1
-7
-4
-4
-22
-19
-31
-30
-18
-5
-22
-48
-74
-99
-100
-89
-56
-47
-8
23
61
74
78
81
65
52
34
12
-20
-50
-60
-62
-43
-31
1
-3
-11
-39
-59
-64
-58
-65
-80
-62
-42
-22
-26
-32
-34
-42
-8
21
34
15
-27
-55
-86
-94
-66
-34
16
47
49
33
30
14
4
-5
-27
-47
-60
-49
-29
-38
-42
-51
-48
-55
-73
-87
-93
-82
-88
-111
-116
-120
-93
-68
-37
-3
-10
-16
-19
-14
-25
-28
-28
-20
-36
-51
-58
-46
-35
-14
-52
-36
-32
-3
15
13
-9
-45
-65
-86
-62
-55
-57
-38
-48
-20
-22
-13
-35
-46
-42
-30
-1
21
39
36
22
29
5
-13
-50
-73
-72
-41
-33
-17
-27
-22
-36
-26
-40
-38
-41
-29
-5
-27
-24
-34
-2
24
24
59
42
34
6
-17
-41
-39
-41
-36
-34
-36
-42
-54
-54
-53
-40
-43
-32
-21
-19
-14
-35
-76
-87
-87
-43
-34
-26
-36
-36
-11
10
23
21
20
24
-4
-15
-30
-24
-27
-24
-18
-24
-28
-17
6
22
33
7
-19
-23
-36
-9
-21
-17
-39
-59
-66
-49
-14
21
16
18
16
27
46
38
33
36
27
12
2
-17
-52
-54
-23
25
51
38
27
1
10
19
56
55
44
26
14
4
-11
-43
-70
-86
-89
-70
-51
-19
-5
-24
-44
-64
-65
-95
-95
-114
-111
-65
-36
-11
5
19
37
36
21
-16
-39
-55
-35
-46
-43
-56
-70
-109
-112
-101
-72
-57
-71
-74
-80
-90
-78
-82
-79
-52
-37
-7
0
-17
-26
-20
-16
-6
-28
-52
-71
-91
-92
-104
-93
-107
-94
-90
-75
-72
-81
-104
-116
-115
-116
-101
-119
-83
-57
-33
-33
-56
-82
-99
-95
-111
-123
-118
-126
-127
-134
-120
-111
-85
-61
-38
-35
-53
-35
-45
-28
-24
-29
-36
-36
-40
-36
-31
-27
-13
-19
-25
-14
-14
-12
-6
-17
-32
-40
-51
-50
-26
-9
6
2
-10
-22
-50
-61
-54
-47
-39
-36
-48
-55
-41
-39
-13
-13
-4
-1
-21
-41
-46
-45
-68
-74
-93
-101
-90
-94
-68
-60
-33
-17
-34
-30
-43
-45
-22
13
40
49
21
-16
-47
-43
-29
-13
-30
-49
-56
-82
-55
-40
14
39
35
21
-7
-15
-38
-61
-71
-75
-75
-53
-41
-19
-9
-1
-1
15
-7
0
1
-10
-23
-25
-10
1
-11
-6
-26
-32
-26
-27
-28
-24
-22
-24
-41
-45
-71
-64
-47
-19
-1
-3
8
26
39
31
37
-1
5
-10
-4
-12
-34
-25
-29
19
52
86
82
53
34
6
-5
-16
-30
-44
-41
-32
8
48
93
100
74
66
49
35
14
-23
-32
-54
-70
-72
-101
-66
-36
2
26
26
20
5
5
-8
-16
-23
-11
19
4
-2
-32
-47
-40
-36
-45
-54
-51
-34
-23
-19
-19
-14
-10
-17
-10
-2
0
14
12
7
21
29
14
0
-8
-14
-28
-49
-56
-62
-44
-19
4
8
-10
-11
-23
-9
-3
-9
-16
4
6
7
-11
-30
-21
-15
4
6
-9
-28
-59
-67
-64
-45
-39
-58
-53
-21
13
41
39
-9
-34
-40
-18
4
-8
-20
-35
-25
-20
-16
-38
-51
-79
-51
-32
-24
-21
-54
-66
-72
-80
-99
-112
-125
-96
-78
-70
-85
-87
-79
-74
-80
-84
-84
-79
-92
-87
-100
-94
-70
-56
-48
-23
-10
1
-13
-28
-25
-4
1
4
1
-34
-65
-83
-96
-91
-94
-76
-65
-53
-51
-52
-58
-51
-57
-91
-70
-44
0
18
3
-22
-40
-17
-15
15
21
2
-14
-41
-47
-30
-52
-42
-45
-26
-17
-10
-3
3
-1
-8
-13
-33
-28
-34
-39
-68
-84
-104
-104
-79
-79
-87
-98
-73
-55
-57
-97
-108
-127
-101
-60
-30
-27
-71
-99
-124
-108
-92
-71
-53
-39
-65
-74
-71
-51
-13
-30
-15
-19
-6
-13
-11
-22
-19
-36
-44
-49
-51
-28
-13
1
0
-1
-2
9
9
14
-5
13
22
54
70
60
23
-5
-7
20
32
38
35
22
1
14
19
56
78
77
47
35
41
56
60
42
15
-9
-25
-24
-7
-4
-5
5
28
59
89
87
54
46
42
35
46
55
68
55
26
-13
-28
-24
-10
2
-1
-29
-33
-57
-48
-27
-7
0
-1
3
0
0
29
29
41
30
3
-13
-38
-51
-56
-54
-32
-59
-47
-40
-11
-15
-22
-24
-24
-26
-22
-17
-15
-13
-5
0
25
22
29
-16
-51
-83
-85
-62
-42
-41
-41
-54
-49
-60
-44
-30
-24
-29
-33
-25
1
-16
-4
-17
-25
-40
-70
-90
-89
-54
-45
-39
-36
-23
-22
-49
-69
-103
-115
-128
-127
-135
-114
-105
-81
-58
-45
-45
-59
-49
-24
10
-18
-62
-80
-81
-67
-54
-64
-78
-103
-123
-129
-102
-66
-54
-68
-75
-77
-82
-75
-70
-45
-32
-1
11
18
-2
-19
-33
-38
-24
-24
-37
-57
-57
-66
-60
-43
-39
-14
-20
-30
-42
-42
-17
6
21
38
71
85
92
83
90
100
103
109
97
82
42
38
48
88
107
86
58
22
-36
-50
-65
-87
-48
-43
3
27
12
12
13
6
-24
-19
-27
-6
-21
-8
15
29
35
7
-36
-75
-95
-91
-85
-61
-73
-76
-75
-59
-69
-70
-65
-55
-46
-47
-59
-78
-71
-36
-7
-8
-22
-59
-90
-86
-76
-52
-40
-40
-50
-57
-54
-35
-22
5
15
16
6
3
-9
-10
-7
-2
-14
-32
-72
-41
-57
-29
-33
-52
-51
-50
-44
-35
-53
-57
-51
-50
-37
-33
-45
-54
-67
-77
-80
-72
-66
-55
-31
-5
21
13
-3
-35
-58
-83
-86
-91
-78
-65
-30
-26
-5
1
-10
-32
-43
-42
-40
-35
-19
-8
-4
-8
-20
-33
-37
-38
-36
-40
-43
-35
-18
19
32
32
19
14
-14
-14
-31
-31
-45
-60
-57
-41
-26
-23
-24
-35
-38
-27
-35
-60
-78
-95
-75
-70
-42
-39
-41
-36
-34
-13
3
41
59
81
87
65
8
-34
-56
-41
-35
-43
-42
-40
-16
-41
-27
-26
-4
-34
-52
-61
-49
-66
-76
-65
-40
-31
-14
-18
-14
-35
-61
-71
-75
-35
-25
-29
-11
5
26
17
-3
-4
18
15
8
-26
-38
-76
-58
-42
-9
8
-12
-61
-73
-73
-61
-86
-141
-156
-157
-121
-80
-72
-38
7
45
57
60
35
24
-11
-29
-39
-29
-9
-11
-10
3
25
15
15
26
25
-15
-46
-52
-21
-1
42
25
48
20
-20
-38
-34
-1
14
-6
-28
-47
-84
-55
-34
15
37
30
22
28
21
32
38
38
46
28
20
21
25
35
24
18
16
9
9
7
-27
-31
-39
-9
-12
-35
-40
-38
-25
-31
-28
-27
-37
-32
-42
-40
-11
5
20
-7
-29
-43
-44
-23
-34
-59
-75
-76
-72
-65
-41
-5
5
-8
-43
-70
-82
-77
-43
-27
-21
-41
-73
-93
-96
-79
-55
-8
19
19
11
2
-9
-32
-71
-92
-99
-86
-57
-33
-21
-14
-21
-33
-38
-48
-30
-29
4
17
23
14
-11
-17
-39
-31
-34
-49
-51
-62
-27
-24
-3
-13
-33
-38
-39
-66
-71
-61
-47
-16
0
6
15
1
-11
-21
-74
-70
-70
-44
-30
-27
-31
-50
-66
-61
-46
-11
-7
-23
-55
-76
-81
-89
-81
-62
-43
-24
-23
-28
-48
-60
-95
-107
-128
-113
-88
-91
-82
-91
-64
-55
-28
-19
-15
-38
-86
-68
-72
-25
-34
-55
-64
-58
-81
-61
-44
-36
-34
-64
-75
-83
-87
-93
-77
-74
-76
-65
-64
-63
-68
-75
-102
-79
-43
-17
0
-2
-35
-34
-35
-14
-5
-8
3
3
-15
-36
-61
-62
-56
-29
-38
-35
-48
-43
-47
-39
-18
-12
-26
-48
-75
-62
-64
-34
-58
-42
-29
3
12
6
-24
-22
-15
3
14
-18
-44
-51
-58
-57
-18
-12
-2
7
11
24
4
-14
-26
-33
-57
-55
-88
-66
-42
-38
-8
-2
-5
8
-3
-4
15
0
7
-12
-29
-25
-24
-35
-25
-51
-43
3
29
38
25
-18
-36
-48
-84
-89
-89
-82
-72
-41
-24
-12
-46
-43
-48
-41
-36
-25
-31
-39
-44
-47
-53
-99
-32
17
106
130
90
25
6
-36
-58
-65
-41
-39
-21
-27
-16
0
-11
-1
-38
-60
-36
-15
5
-2
-31
-59
-48
-32
-3
-5
2
25
30
61
-8
-43
-67
-10
49
30
-1
9
33
41
8
4
41
87
108
96
79
47
-3
-23
-38
-1
23
24
16
0
14
27
51
61
66
72
79
44
23
27
29
7
25
33
56
51
53
51
35
66
88
130
137
101
56
29
31
53
84
82
86
53
49
42
12
-1
-26
-19
-45
-75
-29
14
54
39
3
-24
-7
-1
31
41
27
10
-23
-37
-36
-31
-37
-20
-19
-7
-2
10
7
-4
-24
-55
-82
-91
-72
-58
-64
-49
-39
-26
-29
-59
-123
-117
-103
-47
-42
-74
-78
-82
-64
-61
-81
-87
-97
-48
-23
1
-16
-38
-76
-93
-79
-56
-56
-80
-106
-109
-74
-65
-67
-57
-30
-8
-19
-47
-91
-132
-160
-146
-124
-85
-57
-62
-75
-64
-50
-22
-15
-47
-61
-80
-86
-72
-60
-38
-21
-41
-66
-92
-108
-86
-82
-85
-102
-117
-119
-117
-107
-135
-136
-165
-143
-73
-2
40
10
-31
-82
-103
-131
-120
-122
-91
-88
-99
-67
-59
-16
-34
-67
-109
-121
-136
-122
-73
-35
-15
-45
-90
-123
-121
-91
-75
-29
-18
15
-4
-3
-20
-30
-32
-49
-62
-34
-2
46
52
22
-42
-75
-86
-70
-30
-25
-16
-5
-3
-16
-23
-39
-49
-64
-60
-70
-82
-84
-124
-128
-123
-69
-29
-23
-37
-63
-91
-97
-98
-99
-90
-73
-59
-84
-103
-123
-130
-128
-110
-83
-67
-50
-34
-24
7
20
38
17
10
13
2
-13
-24
-32
-51
-42
-50
-63
-78
-66
-80
-63
-21
-6
-21
-49
-101
-55
-37
8
-15
-21
-2
33
57
24
-9
-61
-92
-85
-69
-42
-44
-46
-72
-79
-49
3
37
25
14
7
9
1
-7
-28
-59
-43
-37
-21
-32
-22
-22
2
1
-20
-29
-26
-11
-19
-32
-24
20
46
44
12
9
13
35
28
3
-23
-39
-41
-42
-22
-41
-57
-40
-3
27
13
-12
-46
-60
-55
-64
-54
-63
-50
-9
2
21
17
-4
-4
-5
-7
-24
-38
-41
-55
-60
-74
-103
-108
-98
-92
-70
-88
-74
-63
-58
-46
-47
-67
-40
-34
-28
-21
-33
-17
-15
-1
1
-41
-55
-94
-79
-62
-57
-47
-48
-55
-34
5
34
56
38
-11
-55
-53
-31
2
5
-10
-21
-31
-8
-8
11
11
9
-1
-19
-16
-21
-29
-24
-23
-27
-39
-48
-63
-61
-53
-31
-42
-46
-57
-73
-59
-47
-1
17
25
16
-14
-41
-44
-26
11
39
13
11
-2
8
25
2
-1
-5
-47
-44
-63
-17
-4
2
-3
13
28
29
33
7
-10
-32
-52
-43
-31
-54
-60
-61
-57
-89
-129
-130
-104
-46
-24
-9
-32
-54
-73
-90
-70
-75
-44
-47
-45
-39
-31
-17
-23
-17
-37
-32
-30
-40
-36
-55
-66
-113
-108
-122
-101
-99
-71
-44
-10
-4
12
-1
-38
-75
-98
-80
-61
-28
-2
19
17
-4
-26
-31
-24
-49
-42
-46
-18
-1
15
16
22
22
24
37
38
39
35
7
-3
-2
-3
-2
9
18
17
4
-19
-15
-14
-1
3
-4
-7
-15
-34
-41
-27
-16
0
-12
-16
-21
0
14
14
-18
-9
-4
11
6
3
15
7
-1
-36
-65
-103
-88
-54
1
26
28
15
-6
8
0
-8
-46
-73
-73
-55
-58
-72
-100
-116
-112
-116
-89
-70
-50
-43
-40
-58
-79
-79
-58
-36
-55
-65
-75
-50
-29
12
43
55
36
15
-21
2
21
27
34
49
67
98
98
77
52
63
73
90
79
40
36
8
9
2
-19
-26
-11
2
23
12
34
41
17
-3
-47
-64
-83
-59
-48
-42
-32
-50
-54
-49
-41
-45
-51
-78
-80
-101
-100
-113
-99
-85
-53
-46
-65
-104
-134
-113
-87
-42
-45
-56
-52
-54
-67
-75
-81
-77
-76
-73
-71
-68
-74
-62
-47
-65
-64
-68
-55
-48
-50
-61
-64
-33
-25
-19
-32
-26
-29
-44
-47
-67
-54
-43
-21
-22
-19
-34
-21
-55
-56
-50
-31
-24
-13
-27
-22
-57
-39
-24
-15
3
-17
-12
-25
-40
-43
-57
-54
-37
-46
-17
-7
13
-16
12
15
53
61
37
18
-1
-9
7
13
2
4
-22
-36
-24
-34
-23
-15
-15
-55
-39
-11
30
43
-6
-12
-17
14
40
25
17
11
27
30
14
-12
-51
-74
-60
-46
-32
-19
9
8
-15
-79
-99
-109
-71
-40
-25
-26
-7
14
11
-7
-48
-67
-56
-29
-12
-39
-50
-52
-29
-27
-36
-59
-72
-73
-90
-100
-129
-104
-58
-19
13
24
-4
-22
-27
-43
-62
-87
-101
-114
-121
-131
-153
-132
-111
-88
-50
-44
-22
-11
-38
-30
-27
-15
-19
-33
-38
-52
-19
-3
44
62
70
62
42
22
6
-17
-30
-24
-8
13
48
55
56
57
64
68
67
54
27
2
-23
-30
-24
0
14
33
37
38
37
31
28
15
29
4
-8
-14
-5
-16
-14
-14
-7
27
23
3
-1
-2
11
19
19
34
29
4
-7
-6
17
19
13
-15
-26
-19
-34
-58
-56
-54
-51
-33
-19
5
2
-15
-36
-61
-79
-68
-51
-32
-13
-40
-28
-39
-32
-37
-31
0
23
23
14
17
3
14
37
69
78
51
7
-3
0
16
15
-18
-16
-6
17
37
45
28
29
34
65
86
84
72
63
58
50
49
21
51
55
66
60
51
58
57
49
25
11
-18
-71
-80
-121
-90
-47
-3
8
15
-2
0
-31
-17
-16
-6
1
-29
-33
-34
10
6
-1
-26
-46
-59
-63
-56
-31
-11
23
15
-22
-54
-61
-60
-52
-56
-61
-54
-73
-65
-62
-57
-57
-64
-89
-92
-95
-96
-99
-81
-72
-47
-44
-27
-54
-89
-96
-106
-110
-116
-119
-113
-70
-47
-28
-55
-74
-109
-106
-166
-99
-79
-16
25
12
3
7
-5
-20
-74
-99
-125
-72
-50
0
0
-24
-59
-58
-49
-28
-19
-8
-28
-35
-68
-63
-32
9
29
44
39
21
-29
-46
-29
12
18
0
-42
-62
-97
-85
-65
-20
-2
-16
-23
-31
-6
-15
-1
-5
-21
-74
-103
-116
-97
-68
-53
-63
-64
-56
-67
-32
-44
-36
-22
-17
-17
7
-3
-4
-46
-39
-58
-33
-29
-49
-60
-58
-42
-27
-17
-14
-14
-27
-22
-25
-21
-12
-30
-45
-53
-62
-77
-99
-79
-57
-35
-24
-41
-40
-43
-23
-4
13
33
31
23
36
39
37
45
36
16
-7
-30
-14
10
15
5
3
-18
-26
-33
-38
-12
19
46
39
17
-25
-31
-35
-31
-26
-26
-11
-39
-49
-31
-38
-36
-72
-92
-63
-37
-16
-26
-1
1
5
-5
-25
-44
-9
-3
26
9
-2
-35
-40
-38
-16
-30
-45
-58
-63
-91
-111
-107
-60
-6
29
32
5
0
-22
-23
-42
-37
-41
-53
-44
-47
-44
-65
-65
-57
-34
-23
-4
1
19
19
-7
-23
-54
-32
-31
-17
-15
-49
-53
-49
-42
-33
-24
-35
-42
-64
-55
-56
-60
-57
-58
-54
-70
-67
-57
-79
-23
-3
3
4
-8
-3
9
5
5
-6
-42
-34
-62
-98
-76
-62
-18
-12
-14
-45
-46
-54
-29
-13
3
13
-17
-22
-34
-24
-29
-70
-75
-93
-88
-48
-28
-2
-24
-56
-93
-88
-66
-57
-74
-72
-86
-110
-89
-64
-32
-27
-59
-72
-109
-101
-102
-99
-89
-74
-52
-35
-41
-54
-107
-94
-89
-39
-40
-55
-53
-59
-53
-61
-89
-81
-83
-57
-67
-58
-63
-42
-50
-49
-53
-44
-29
11
15
-12
-48
-51
-60
-39
-48
-61
-86
-80
-67
-50
-31
-15
-4
-7
-25
-5
15
19
17
0
-15
-23
-12
2
6
16
15
10
8
-21
-21
-37
-22
-25
-33
-26
-13
12
43
58
56
32
-8
-17
-26
-48
-54
-78
-78
-59
-43
-64
-42
-45
-35
4
33
24
3
-36
-50
-61
-63
-53
-37
-40
-49
-18
-37
-42
-17
26
54
16
-10
-29
3
1
-11
-32
-42
-25
-11
6
15
-18
-43
-49
-35
-9
-15
-16
-50
-48
-36
-29
-18
-12
-24
-8
-22
-44
-45
-50
-15
9
27
21
23
7
-1
-23
-31
-38
-38
-19
-3
11
34
33
10
-29
-62
-57
-44
-5
-1
9
6
4
1
0
3
2
-29
-73
-76
-51
-17
14
21
12
20
11
-1
-42
-65
-81
-63
-42
-50
-40
-70
-81
-82
-95
-79
-55
-58
-35
-56
-64
-57
-35
-12
-2
-14
-16
-11
-26
-20
-43
-70
-64
-48
-18
-28
-40
-35
-48
-57
-57
-58
-59
-49
-27
-23
-24
-19
-22
-21
1
-8
13
2
-18
-26
-36
-66
-90
-117
-98
-80
-74
-84
-92
-89
-96
-101
-111
-95
-67
-20
-2
-5
-12
-32
-44
-93
-86
-85
-82
-101
-107
-151
-97
-64
0
10
-6
-26
-53
-78
-89
-89
-69
-79
-64
-99
-105
-84
-46
-14
41
59
41
27
15
21
-3
-35
-46
-59
-63
-31
-9
-5
-27
-45
-31
-14
-4
-7
-10
-29
-56
-61
-46
-12
3
16
15
-2
-18
0
21
66
78
90
78
61
28
-1
-11
-32
-17
-18
-17
-53
-53
-62
-49
-54
-65
-65
-48
-28
-11
-50
-46
-76
-63
-63
-71
-65
-68
-62
-64
-54
-28
-17
-37
-45
-39
-26
-36
-51
-70
-82
-94
-98
-107
-152
-147
-133
-99
-54
-50
-71
-74
-55
-19
-13
-15
-47
-50
-42
-20
-15
10
12
42
7
-16
-49
-37
-6
-2
-18
0
-15
3
8
-20
-28
-37
-29
-39
-40
-72
-46
-59
-33
-28
-33
-14
-4
17
6
22
3
12
26
31
38
31
35
-9
-54
-31
20
86
87
67
35
24
14
-9
14
26
51
34
12
-7
18
32
69
87
76
57
45
15
12
1
-1
14
39
73
82
61
38
26
-5
-26
-12
12
34
25
15
-5
-52
-55
-58
-49
-50
-39
-24
7
10
2
2
11
-25
-27
-50
-57
-67
-111
-103
-95
-72
-72
-51
-69
-43
-28
-24
-24
-41
-23
-7
-13
-18
-37
-11
6
35
44
34
21
-5
-6
-20
-7
-22
-38
-49
-57
-45
-37
-28
-27
-41
-68
-80
-61
-5
22
4
-17
-26
-18
-24
-23
-23
-19
-51
-53
-54
-46
-17
-13
-1
8
-6
-23
-60
-77
-98
-106
-100
-82
-75
-50
-39
-22
-27
-59
-76
-93
-91
-101
-95
-118
-104
-123
-117
-98
-63
-27
-8
-18
-17
-30
-31
-38
-67
-86
-105
-107
-110
-104
-110
-68
-45
-2
-15
-31
-59
-42
-34
-66
-92
-109
-99
-81
-82
-80
-85
-53
-50
-52
-82
-57
-41
-34
-48
-69
-69
-36
-25
-21
-32
-35
-45
-28
-9
3
-5
-29
-27
-56
-62
-82
-73
-52
-13
15
21
36
32
48
23
0
-7
-16
-45
-60
-55
-58
-33
-25
3
7
-17
-44
-34
-28
-3
-3
-11
-25
-39
-65
-69
-44
-6
21
22
-3
-36
-47
-24
-7
-9
5
10
19
2
-19
-67
-102
-128
-130
-112
-74
-28
1
-7
-5
-11
-14
-31
-43
-61
-46
-55
-63
-49
-3
43
47
11
-20
-25
-23
-17
-44
-51
-74
-63
-53
-42
-42
-68
-110
-124
-80
-25
6
17
-8
5
-1
0
-9
-49
-60
-59
-57
-45
-19
-55
-17
6
52
63
34
10
-7
-8
-15
-25
-59
-98
-103
-97
-70
-35
-17
-15
-36
-40
-50
-44
-51
-43
-49
-27
-10
-20
-48
-54
-49
-9
-2
-2
-34
-38
-47
-72
-95
-132
-133
-140
-113
-101
-79
-45
-45
-39
-66
-57
-33
-6
-1
-9
-15
-57
-94
-107
-125
-106
-72
-49
-29
-3
13
14
-4
-16
-30
-28
-61
-63
-62
-42
-26
-27
-37
-43
-46
-60
-78
-98
-64
-55
-24
-20
-26
-32
-13
-1
-7
-22
-64
-110
-136
-97
-40
20
47
55
56
42
27
-2
-17
-25
-13
-31
-62
-56
-73
-36
-7
-2
9
18
52
70
87
65
63
55
45
33
15
19
11
14
-13
-59
-25
8
47
59
7
-28
-45
-47
-40
-42
-36
-39
-37
-47
-75
-95
-78
-22
16
6
-16
3
52
84
99
110
87
73
27
1
-11
-49
-37
-57
-57
-24
-30
-29
-48
-62
-96
-87
-57
-39
-25
-49
-75
-91
-89
-46
-25
-1
-1
-46
-61
-46
-18
-10
-45
-75
-69
-70
-56
-64
-69
-67
-48
-42
-48
-27
-30
-20
-40
-60
-52
-48
-17
-13
-16
-28
-37
-41
-38
-8
-21
-24
-28
-19
9
17
40
23
3
-11
-8
2
-6
-14
-28
-5
4
-4
-34
-55
-55
-27
-28
-5
-7
-12
-50
-54
-50
-33
-15
-17
-16
-12
1
2
1
-12
-36
-42
-37
-40
3
24
79
127
117
107
108
111
126
113
94
56
35
43
38
41
-2
-11
-30
-38
-31
-32
-18
15
5
34
20
13
-9
-29
-38
-38
-11
3
2
-45
-53
-21
-2
8
-29
-37
-48
-41
-50
-57
-81
-88
-73
-80
-97
-86
-63
-43
-71
-79
-96
-61
-40
-41
-48
-73
-66
-75
-61
-47
-63
-74
-96
-104
-83
-68
-29
-36
-32
-9
-1
0
-31
-60
-58
-58
-37
-42
-56
-66
-65
-70
-73
-72
-48
-57
-39
-73
-95
-100
-78
-46
-20
-3
12
3
-7
-12
-5
-6
-5
-17
-37
-29
-18
-51
