# Supplementary material for: Electroencephalography (EEG) based epilepsy diagnosis via multiple feature space fusion using shared hidden space-driven multi-view learning
Source: PeerJ Comput Sci. 2024 Mar 7;10:e1874. doi: 10.7717/peerj-cs.1874 (PMC10936759; doi:10.7717/peerj-cs.1874)
Supplement: Supplemental Information 2 [file peerj-cs-10-1874-s002.zip › A/Z035.txt]

-19
-39
-41
-16
5
14
6
-5
-20
-23
-21
-17
-11
-9
2
18
37
53
52
39
23
21
14
9
-8
-28
-42
-25
1
27
49
66
69
59
43
34
23
23
25
13
-5
-11
1
22
49
65
74
67
67
60
40
25
11
6
5
16
22
35
53
76
81
65
43
18
-1
-4
10
29
54
79
80
65
48
49
60
79
89
83
64
46
30
5
0
7
28
49
57
64
53
51
62
73
72
60
47
26
11
-5
-6
3
15
12
-3
-13
-4
26
55
81
88
72
54
31
12
-4
3
6
4
-8
-23
-27
-18
-18
5
8
-8
-27
-26
-32
-29
-18
-3
5
8
-8
-23
-34
-31
-22
-18
-6
19
29
47
43
22
-8
-45
-64
-77
-69
-52
-31
-14
-3
-3
-19
-27
-31
-22
-19
-13
-4
-9
-9
-7
-2
3
2
-18
-38
-59
-62
-64
-64
-44
-25
1
29
60
81
72
62
27
-12
-56
-89
-107
-116
-101
-84
-63
-37
-16
-12
-13
-23
-36
-54
-75
-92
-118
-136
-138
-132
-116
-92
-61
-39
-21
-20
-26
-50
-75
-97
-122
-131
-124
-112
-99
-80
-63
-48
-38
-24
-21
-40
-58
-83
-105
-110
-89
-63
-40
-21
-12
-1
4
6
9
2
11
-13
-33
-61
-70
-74
-69
-48
-27
-10
4
15
10
5
-3
-11
-7
-3
18
29
37
37
34
25
26
29
34
40
38
36
16
6
13
20
38
46
43
32
39
49
58
60
52
45
35
34
24
6
-9
-8
8
16
37
48
67
86
97
89
69
56
39
22
11
10
15
8
13
-1
-12
-22
-18
-6
14
39
51
50
43
46
38
30
24
9
3
6
21
37
59
69
70
57
40
36
28
27
12
-2
-12
-15
-16
-34
-49
-62
-63
-49
-13
22
43
47
45
39
24
9
-9
-36
-53
-67
-66
-58
-30
-13
-2
2
-11
-15
-23
-15
-12
-18
-27
-25
-23
-23
-10
13
33
47
54
44
39
28
13
-13
-42
-58
-70
-60
-39
-2
27
51
66
49
33
12
-2
-14
-9
-5
-14
-30
-35
-37
-38
-41
-32
-23
-11
5
7
3
6
-6
-16
-32
-33
-29
-21
-17
-21
-24
-26
-26
-37
-47
-56
-63
-76
-79
-75
-69
-57
-31
-8
4
2
-7
-36
-45
-49
-51
-60
-66
-60
-59
-56
-53
-51
-52
-47
-46
-45
-44
-39
-47
-60
-70
-74
-87
-88
-75
-56
-45
-31
-23
-10
13
31
38
28
25
17
8
-13
-33
-51
-68
-69
-74
-74
-66
-44
-30
-30
-35
-47
-46
-39
-15
0
9
11
-14
-50
-91
-112
-118
-108
-79
-48
-24
-20
-22
-30
-28
-29
-39
-62
-87
-95
-91
-75
-55
-38
-33
-20
-9
-8
-6
-10
-19
-26
-31
-32
-28
-13
-1
18
21
38
56
58
57
36
18
-1
-12
-14
-9
13
33
44
32
23
12
-4
-14
-17
-20
-11
-2
8
15
23
30
14
-10
-39
-57
-55
-35
-11
13
31
42
27
5
-13
-22
-37
-52
-62
-79
-92
-90
-69
-48
-30
-8
6
14
20
23
18
1
-20
-45
-58
-52
-29
-3
26
40
38
20
12
7
7
0
-3
-16
-19
-2
24
51
69
81
76
48
13
-25
-57
-77
-74
-70
-58
-43
-29
-16
-1
11
0
-1
-4
-14
-27
-43
-38
-36
-18
6
35
59
81
96
98
101
100
102
97
101
115
123
149
180
205
203
190
167
143
118
104
83
60
46
38
46
72
108
145
162
173
178
168
157
152
134
116
94
71
53
53
67
82
97
121
145
152
141
126
119
111
107
88
67
51
52
52
71
99
121
130
127
126
116
100
76
52
30
17
17
23
41
69
90
102
102
105
89
79
59
50
41
47
42
38
40
71
112
136
146
126
108
92
84
69
51
56
51
56
65
88
111
111
114
106
93
75
52
22
21
26
30
28
22
21
17
23
28
26
10
-1
1
-5
-7
-5
-11
-3
4
26
37
49
57
46
23
0
-18
-25
-12
13
35
30
19
7
-7
-14
-24
-36
-49
-50
-52
-55
-60
-65
-69
-78
-61
-45
-28
-36
-46
-71
-101
-127
-153
-161
-140
-106
-72
-50
-24
-17
-18
-30
-38
-50
-43
-40
-39
-45
-61
-61
-68
-64
-46
-32
-33
-38
-41
-45
-55
-68
-82
-91
-82
-64
-50
-25
-1
16
25
27
27
28
28
20
-2
-41
-73
-90
-84
-58
-19
14
28
42
31
19
-7
-25
-43
-60
-67
-65
-64
-64
-55
-46
-34
-15
-16
-32
-52
-71
-85
-93
-98
-101
-96
-73
-38
-12
-1
8
17
26
34
43
41
30
23
15
4
3
16
27
59
88
104
97
86
85
82
88
89
81
59
34
14
0
-6
-4
9
23
53
56
46
26
24
28
25
16
-11
-16
-5
28
48
61
62
54
53
55
72
72
67
59
46
31
21
35
47
59
54
32
1
-20
-15
1
34
62
66
51
31
27
24
28
30
39
45
46
38
15
7
18
31
36
45
53
46
35
22
14
8
14
13
7
8
16
38
48
51
32
4
-14
-21
-17
-12
4
22
25
21
15
8
7
9
16
23
27
34
20
14
9
10
9
5
13
11
18
26
27
27
16
18
22
43
48
50
37
34
40
40
50
55
50
27
21
23
30
36
36
30
10
-11
-29
-42
-47
-45
-41
-42
-31
-25
-14
-15
-19
-31
-45
-43
-38
-37
-34
-26
-29
-24
-16
-22
-29
-40
-28
-17
-4
14
6
-7
-21
-20
-17
-11
2
13
23
39
43
37
42
55
64
59
46
41
26
16
7
3
7
27
40
37
27
19
15
8
8
13
9
1
-3
-2
-9
-15
-22
-26
-23
-12
-4
-12
-13
-20
-34
-50
-62
-67
-57
-38
-14
1
18
33
32
27
31
19
8
-6
-8
-10
-16
-12
-6
0
8
15
6
13
18
25
20
8
-5
-18
-24
-21
-15
-25
-28
-22
-27
-22
-28
-41
-55
-60
-61
-76
-93
-102
-90
-55
-8
12
3
-20
-39
-49
-55
-52
-51
-58
-59
-51
-39
-33
-37
-61
-90
-111
-118
-126
-122
-110
-94
-83
-80
-74
-84
-77
-75
-73
-79
-88
-90
-100
-102
-96
-85
-76
-67
-64
-70
-68
-57
-44
-39
-46
-56
-75
-80
-75
-64
-62
-57
-52
-44
-40
-42
-48
-55
-40
-30
-29
-40
-55
-77
-94
-99
-106
-114
-120
-112
-108
-108
-105
-101
-91
-90
-92
-111
-128
-137
-147
-150
-147
-118
-93
-74
-66
-75
-98
-116
-119
-122
-109
-94
-90
-89
-97
-104
-115
-114
-102
-90
-83
-79
-83
-95
-96
-80
-55
-38
-22
-24
-38
-47
-35
-14
3
12
8
-1
6
23
42
56
73
84
84
78
77
76
82
98
103
105
104
107
100
93
86
75
61
49
56
56
59
62
64
72
89
109
106
98
93
100
106
119
128
113
96
75
70
65
65
60
54
53
58
65
73
90
103
106
103
93
81
57
54
42
40
36
34
44
59
79
87
73
63
64
67
63
58
54
39
32
34
39
55
64
64
46
22
9
-5
-5
0
6
11
25
48
58
63
67
64
61
65
61
46
34
29
37
33
25
14
5
15
39
63
75
86
97
108
111
114
117
115
128
126
119
107
104
108
120
132
140
140
152
161
160
151
141
126
103
80
76
82
94
105
114
118
124
135
130
121
105
87
73
74
96
102
107
102
95
94
95
105
105
112
106
86
57
32
16
-1
-10
-10
-1
-11
-17
-24
-22
-11
6
14
11
12
5
0
-1
-6
-23
-48
-51
-52
-56
-68
-76
-70
-51
-27
-18
-26
-34
-31
-39
-53
-68
-86
-93
-88
-77
-71
-69
-58
-47
-45
-44
-35
-19
-9
7
1
-7
-11
-5
-7
-10
-15
-16
-16
-25
-31
-44
-35
-21
-11
-25
-27
-29
-18
3
18
29
21
14
10
-9
-24
-36
-33
-21
3
15
16
16
9
-1
-22
-26
-31
-39
-47
-50
-46
-36
-17
-13
-14
-16
1
-2
-10
-30
-53
-68
-65
-50
-35
-20
-7
-7
-28
-39
-36
-22
-1
3
0
-5
-7
-1
-8
-8
-7
10
26
18
-15
-57
-75
-69
-53
-42
-26
-17
-13
-16
-20
-24
-38
-46
-64
-82
-92
-95
-89
-85
-59
-27
16
54
67
44
10
-15
-34
-48
-60
-60
-57
-52
-46
-42
-38
-27
-12
-4
2
19
29
37
25
16
-5
-12
-12
-14
-23
-34
-28
-21
-16
-7
-5
-10
6
12
18
18
18
16
19
21
18
5
-8
-11
-15
-4
18
29
23
-1
-12
-22
-23
-6
7
14
26
31
36
38
40
28
2
-22
-32
-45
-44
-38
-13
19
37
52
47
53
71
72
58
42
24
11
1
11
23
29
33
37
32
22
14
14
16
23
20
5
-5
-3
2
0
0
-7
-16
-33
-44
-55
-57
-55
-42
-37
-26
-13
-5
-6
-4
-16
-25
-40
-48
-56
-50
-30
-19
-17
-28
-28
-40
-48
-51
-63
-83
-96
-97
-83
-59
-32
-8
9
16
21
9
-3
-1
3
-4
-21
-40
-61
-63
-58
-40
-17
-7
-11
-32
-49
-49
-40
-37
-41
-66
-74
-70
-52
-40
-35
-20
-8
-9
-23
-43
-59
-72
-75
-85
-89
-80
-49
-20
13
35
43
31
4
-21
-44
-57
-51
-51
-52
-67
-83
-100
-92
-69
-41
-27
-13
5
17
35
45
33
9
-22
-38
-56
-56
-51
-32
-16
9
22
23
15
8
0
-14
-13
-26
-30
-31
-22
-9
6
16
23
20
15
6
-13
-44
-68
-92
-106
-107
-91
-80
-67
-50
-44
-41
-33
-20
-9
-11
-23
-50
-74
-80
-68
-57
-48
-47
-45
-44
-39
-26
-28
-15
-4
5
-10
-44
-84
-121
-133
-126
-107
-80
-49
-33
-37
-47
-47
-40
-44
-48
-61
-81
-82
-76
-61
-47
-30
-22
-13
-3
8
13
14
25
17
2
-18
-20
-10
10
41
66
83
97
102
85
64
54
36
11
-21
-42
-51
-41
-13
6
25
35
44
27
6
-17
-27
-41
-43
-34
-22
9
31
61
78
98
107
105
100
92
81
61
34
2
-32
-49
-47
-31
-21
2
26
50
70
79
62
26
-6
-35
-41
-30
-1
17
35
51
59
52
31
10
-8
-14
-12
-15
-24
-27
-25
-23
-10
14
40
59
61
52
23
-2
-18
-20
-34
-45
-51
-51
-44
-38
-45
-58
-54
-45
-44
-49
-52
-39
-27
-4
8
4
2
-2
-11
-24
-24
-21
-13
3
14
13
-2
-6
-32
-54
-70
-71
-52
-30
-9
2
-2
-19
-35
-49
-51
-29
-7
16
29
44
33
26
19
21
8
-5
-9
-13
-15
-22
-39
-51
-51
-34
-18
5
38
64
75
62
33
-9
-32
-40
-28
-16
2
13
32
58
78
87
74
59
43
11
-20
-43
-48
-43
-20
12
34
59
76
68
52
44
38
47
59
72
59
45
38
37
45
54
86
105
138
147
138
116
94
87
74
70
76
99
117
128
135
132
141
146
147
130
112
101
89
83
84
72
57
48
44
52
71
89
94
92
89
91
96
97
95
87
75
69
68
68
74
81
81
78
83
86
72
50
25
6
4
18
34
50
60
70
59
56
54
59
68
74
80
72
70
66
59
40
28
28
34
57
75
73
47
20
-1
-13
-24
-19
-17
-14
-8
15
27
32
21
6
-5
-9
-8
-11
-13
-12
-23
-32
-27
-28
-23
-18
8
27
39
50
51
54
49
46
35
23
28
21
11
-6
-21
-46
-55
-56
-43
-37
-31
-26
-36
-41
-48
-56
-57
-56
-44
-35
-18
-13
-19
-33
-38
-30
-21
-11
3
15
5
-12
-52
-88
-102
-93
-76
-60
-32
-5
17
27
18
0
-27
-44
-63
-85
-104
-115
-115
-105
-74
-53
-43
-37
-27
-23
-24
-36
-62
-93
-118
-133
-149
-150
-128
-96
-63
-42
-19
-14
-15
-28
-62
-95
-112
-107
-94
-69
-51
-35
-29
-21
-20
-18
-13
3
28
50
68
62
32
6
-12
-22
-28
-13
-2
13
14
19
18
20
32
34
27
12
3
-17
-23
-23
-21
-11
0
15
14
9
15
20
23
21
35
42
54
57
50
41
42
42
24
5
-20
-31
-27
-23
0
2
5
7
3
-3
-3
-2
7
8
-1
-15
-24
-23
-12
-7
-6
-6
9
22
27
10
-33
-67
-90
-103
-104
-83
-60
-50
-45
-43
-29
-20
-3
1
-3
0
8
3
-2
-3
-5
-11
-14
-11
-1
11
16
10
-13
-26
-46
-67
-80
-85
-71
-58
-37
-14
1
2
-7
-24
-39
-55
-59
-58
-45
-28
-21
-26
-32
-35
-45
-51
-52
-51
-52
-64
-75
-85
-93
-86
-89
-89
-71
-46
-28
-13
-16
-28
-43
-42
-43
-54
-61
-67
-62
-59
-56
-48
-41
-29
-17
-30
-36
-29
-14
-12
-12
-15
-16
-2
20
32
37
41
40
30
18
19
21
19
16
27
41
55
68
62
46
29
2
-17
-25
-8
26
38
48
49
44
49
50
46
50
58
67
80
82
78
69
61
81
94
105
112
115
119
127
140
145
134
113
102
88
91
109
130
142
135
123
111
120
138
149
144
143
151
157
157
150
132
107
88
82
69
67
62
58
59
74
86
98
96
95
82
60
56
52
57
65
77
83
76
66
51
37
40
45
65
70
86
89
78
59
46
22
9
9
21
41
56
76
78
72
64
54
47
39
37
31
50
73
90
101
107
113
108
94
90
87
87
90
92
85
78
71
69
68
75
96
110
125
139
147
154
166
173
171
167
153
147
133
133
131
131
135
151
159
151
146
133
134
140
151
153
128
106
75
48
37
33
29
19
6
-7
-8
-1
9
3
-2
-12
-15
-34
-49
-52
-54
-40
-19
2
8
16
23
23
22
10
-10
-23
-18
-1
6
17
34
54
56
64
68
69
66
69
69
66
54
34
16
11
17
17
8
10
8
3
3
4
16
25
30
13
-14
-35
-38
-37
-34
-32
-32
-39
-42
-35
-32
-25
-10
-5
-2
-19
-30
-46
-42
-27
-15
-9
-14
-11
-26
-27
-25
-19
-21
-17
-5
10
22
24
21
16
26
27
22
16
10
12
2
1
-7
-12
-18
-11
-6
-10
-9
-21
-29
-44
-48
-49
-38
-12
3
6
-11
-29
-50
-61
-60
-60
-54
-50
-45
-47
-44
-37
-17
2
16
31
25
19
16
3
-5
-9
-13
-17
-11
16
41
50
41
12
-6
-15
-6
2
4
2
0
-4
-4
-5
-1
4
11
22
23
25
28
34
23
15
6
3
8
14
2
-10
-21
-22
-17
-5
8
10
4
6
-12
-24
-31
-18
-3
16
33
47
50
53
54
45
25
-4
-36
-66
-78
-73
-66
-59
-41
-17
-2
8
8
-7
-11
0
3
-2
-11
-24
-38
-47
-49
-47
-46
-42
-44
-50
-51
-55
-47
-38
-14
7
21
28
26
20
8
0
-11
-26
-33
-35
-35
-31
-20
-20
-26
-37
-36
-47
-47
-48
-48
-51
-42
-17
-1
15
21
23
16
8
7
-1
-2
-5
-10
-15
-1
22
40
62
67
62
37
31
29
29
44
59
79
85
95
99
110
124
138
143
133
125
106
82
69
57
46
26
17
15
25
42
64
81
66
40
3
-22
-15
-5
-3
-3
2
4
16
20
32
33
31
22
12
-4
-12
-14
-18
-12
-10
6
7
13
26
32
46
51
53
51
50
44
17
2
-6
-10
-12
-12
-15
-22
-20
-8
4
-1
2
-5
1
17
39
60
63
69
70
57
40
26
5
-2
2
4
5
1
12
19
22
24
21
13
-2
-30
-64
-83
-72
-53
-43
-44
-42
-50
-51
-55
-59
-59
-55
-44
-46
-47
-51
-52
-61
-64
-58
-61
-58
-56
-56
-60
-59
-58
-63
-56
-42
-33
-17
-1
8
16
20
28
38
33
22
-6
-37
-58
-66
-55
-41
-16
-10
-11
-11
-1
15
17
15
-7
-34
-51
-58
-61
-58
-44
-35
-29
-29
-16
-15
-17
-29
-47
-74
-90
-96
-107
-102
-90
-83
-84
-86
-73
-70
-69
-73
-83
-92
-71
-62
-61
-82
-107
-127
-135
-120
-90
-57
-24
-1
17
15
8
-16
-44
-65
-68
-67
-74
-78
-80
-70
-47
-13
14
22
28
22
13
-3
-13
-40
-60
-69
-73
-67
-48
-12
11
34
47
62
65
61
52
25
3
-10
-32
-48
-53
-39
-20
14
49
70
78
82
64
41
12
-3
-5
-15
-19
-28
-17
-1
23
41
59
79
82
60
35
18
15
19
30
36
45
60
69
64
55
52
57
56
46
39
20
12
10
-2
-26
-37
-29
-14
-7
0
-1
-3
0
3
1
5
7
1
-20
-32
-29
-19
-5
14
33
44
40
30
9
4
1
1
-13
-19
-18
-18
-4
20
38
49
59
62
67
61
59
47
27
16
6
-2
6
13
18
15
30
40
52
46
41
22
4
-8
-29
-44
-45
-26
-3
20
42
47
32
23
23
15
13
-1
-22
-45
-48
-30
-9
8
20
34
28
36
36
27
16
-2
-18
-31
-38
-43
-31
-20
3
15
11
12
2
-4
-15
-24
-40
-67
-76
-75
-53
-30
-5
10
29
51
55
48
30
14
-4
-30
-48
-65
-62
-28
11
25
35
30
18
-8
-33
-46
-62
-68
-77
-79
-75
-62
-23
5
30
43
34
9
-19
-50
-74
-85
-85
-81
-85
-81
-72
-58
-47
-48
-52
-56
-38
-27
-25
-36
-53
-81
-122
-136
-137
-114
-81
-57
-39
-25
2
13
11
-4
-19
-34
-50
-56
-61
-68
-69
-64
-54
-35
-14
-8
-10
-15
-13
-27
-50
-68
-78
-73
-55
-30
-20
-13
-25
-46
-77
-94
-90
-74
-57
-39
-35
-16
7
32
39
35
33
27
25
23
16
4
-10
-11
-4
12
17
10
3
19
56
94
113
122
109
93
66
36
1
-24
-27
-23
-21
-26
-18
-8
13
46
65
81
86
86
68
56
53
55
55
46
41
20
6
-5
-1
15
35
45
37
23
6
-14
-40
-44
-30
-17
1
25
45
57
70
63
56
45
51
50
32
10
-19
-33
-29
-13
1
5
31
44
71
85
99
101
90
81
66
45
22
2
-13
-16
3
28
57
87
121
133
141
135
110
77
46
26
6
-6
1
21
48
83
111
118
103
74
40
7
-14
-29
-44
-54
-61
-53
-47
-29
-23
-24
-10
1
28
33
44
41
28
22
21
11
1
5
17
36
57
70
77
73
76
81
79
78
65
35
11
-10
-20
-46
-63
-66
-68
-50
-28
1
20
37
36
28
14
12
2
-13
-32
-40
-50
-42
-34
-23
-10
6
22
37
33
28
16
2
0
-6
-7
-6
0
-3
-25
-34
-36
-25
-2
20
25
13
0
-13
-21
-22
-7
7
2
6
-5
-5
-4
2
-10
-27
-38
-40
-30
-15
11
25
41
64
76
81
77
68
47
17
-9
-30
-36
-27
-8
3
11
21
26
15
1
-37
-83
-114
-126
-100
-71
-31
-6
2
10
20
19
10
5
-14
-35
-51
-47
-32
-24
0
11
31
46
64
84
88
97
89
73
50
29
3
-18
-27
-28
-15
-12
1
4
11
22
31
28
17
6
-14
-28
-17
-4
8
22
42
43
51
51
46
32
11
-6
-20
-26
-26
-31
-39
-36
-33
-24
-15
3
14
18
21
10
-11
-33
-51
-55
-52
-43
-41
-43
-39
-18
8
12
19
9
3
0
0
-1
-2
7
17
31
49
72
81
78
70
46
17
-5
-13
-19
-16
-7
5
5
4
6
6
7
7
-4
-23
-46
-59
-67
-64
-56
-51
-45
-19
1
9
4
-7
-8
-20
-33
-57
-77
-85
-86
-70
-53
-22
-9
-23
-45
-72
-102
-136
-154
-167
-168
-167
-157
-145
-140
-125
-113
-90
-65
-46
-58
-84
-117
-146
-173
-180
-170
-151
-123
-95
-62
-35
-10
2
-3
-6
2
3
-4
-13
-26
-45
-61
-53
-39
-23
-8
-2
-2
2
9
22
28
47
63
75
73
42
0
-53
-80
-87
-73
-32
23
70
95
109
94
66
25
-15
-56
-86
-95
-93
-82
-72
-54
-44
-25
-1
4
-2
-22
-29
-43
-48
-49
-60
-74
-84
-75
-58
-29
-15
-9
-13
-3
7
4
-12
-39
-57
-77
-80
-67
-61
-46
-37
-25
-10
0
-8
-32
-71
-82
-86
-78
-72
-64
-53
-39
-24
-22
-36
-47
-68
-92
-106
-112
-118
-127
-131
-134
-135
-128
-102
-89
-68
-53
-47
-46
-51
-52
-57
-55
-51
-50
-48
-46
-17
25
65
95
106
93
80
60
30
13
4
7
11
19
24
22
17
29
56
82
100
86
56
24
16
10
-1
15
38
79
116
139
134
107
78
51
38
42
54
62
66
68
63
51
38
34
26
29
45
68
80
85
80
56
33
20
11
14
26
50
58
68
76
72
67
61
61
56
55
46
19
-22
-58
-62
-34
8
45
73
75
67
42
9
-1
13
28
27
33
39
57
71
82
77
58
53
43
33
27
24
28
42
61
68
65
51
46
40
39
28
16
-1
-2
25
39
55
66
66
52
30
12
-19
-42
-61
-65
-53
-37
-12
1
15
24
20
11
6
-5
-24
-35
-31
-14
-4
2
9
-1
7
14
22
14
9
0
-15
-19
-2
27
39
47
47
61
84
108
113
100
91
66
41
18
1
5
18
48
73
96
107
111
103
101
97
93
90
82
76
58
52
53
58
63
72
91
96
96
86
67
42
12
-3
-27
-43
-48
-41
-31
-17
-8
1
12
25
31
27
28
24
12
1
-1
0
4
5
0
3
16
33
48
55
67
60
46
46
