# Supplementary material for: Electroencephalography (EEG) based epilepsy diagnosis via multiple feature space fusion using shared hidden space-driven multi-view learning
Source: PeerJ Comput Sci. 2024 Mar 7;10:e1874. doi: 10.7717/peerj-cs.1874 (PMC10936759; doi:10.7717/peerj-cs.1874)
Supplement: Supplemental Information 2 [file peerj-cs-10-1874-s002.zip › A/Z036.txt]

40
60
74
70
67
48
44
44
52
69
73
66
70
78
71
68
57
55
35
24
10
-13
-24
-24
-27
-28
-21
-13
6
31
37
27
-1
2
0
0
-13
-30
-21
-6
18
36
35
18
4
-28
-34
-37
-29
-15
-20
-18
-23
-37
-37
-50
-46
-40
-22
-18
-25
-46
-64
-80
-84
-87
-89
-86
-37
-16
-7
-22
-39
-54
-68
-74
-65
-59
-32
-30
-34
-52
-71
-66
-61
-45
-39
-56
-54
-58
-53
-58
-44
-31
-27
-14
-6
13
17
26
8
-10
-33
-51
-68
-67
-66
-47
-23
-5
29
32
28
-1
-27
-56
-70
-73
-77
-48
-9
33
46
64
63
45
16
-39
-74
-100
-100
-67
-37
2
32
38
17
-13
-45
-78
-67
-43
-19
10
28
30
30
8
-18
-39
-49
-57
-61
-66
-65
-62
-46
-35
-18
-7
-24
-29
-34
-17
-20
-12
3
26
52
58
47
12
-16
-35
-24
-11
2
0
-10
1
11
12
-4
-38
-56
-59
-40
-9
-3
-5
-26
-26
-44
-30
-14
-5
-1
8
20
14
15
13
10
7
-3
2
6
11
9
1
-2
17
42
48
55
45
42
12
1
0
12
34
64
72
73
45
22
4
1
8
15
36
57
71
75
51
39
15
14
1
-2
-16
0
24
47
58
39
32
8
4
-3
10
38
80
108
104
92
68
24
-12
-23
-18
-17
-4
20
52
81
76
55
25
8
-3
-1
29
55
82
53
41
29
41
46
41
39
41
30
35
33
54
69
69
67
58
46
39
35
73
104
153
170
165
128
88
54
39
42
60
72
59
67
57
60
62
72
74
55
44
34
22
17
-1
11
9
29
58
69
90
96
97
75
63
41
34
32
28
23
10
0
5
1
2
-2
4
10
31
38
47
37
49
54
59
52
43
22
13
0
1
8
23
26
27
33
41
46
30
26
10
17
40
75
87
78
48
25
5
5
7
15
41
90
145
163
149
117
89
80
74
68
60
43
23
13
0
10
11
5
1
-16
-10
3
43
65
69
55
45
43
57
60
73
76
90
79
73
80
108
114
97
72
80
80
94
110
107
119
115
103
106
96
100
92
77
62
22
-8
-39
-35
-49
-50
-60
-64
-66
-61
-46
-47
-45
-34
-29
-34
-66
-91
-102
-87
-59
-63
-42
-11
17
22
13
5
-3
-7
9
24
33
21
16
7
19
45
54
40
17
14
5
14
8
-14
-34
-54
-19
-3
36
40
32
0
-29
-41
-43
-41
-37
-39
-28
-12
-14
-12
-6
3
15
24
29
35
10
9
7
19
-1
-12
-23
-19
-14
-13
-21
-23
-15
-12
-10
-1
16
37
53
67
70
68
59
48
41
36
48
15
0
-21
-10
-14
-18
-10
-12
-28
-42
-46
-42
-56
-65
-73
-65
-55
-46
-38
-43
-38
-49
-56
-68
-67
-74
-75
-52
-27
-13
-26
-52
-90
-100
-75
-47
-34
-37
-46
-58
-42
-49
-44
-43
-32
-24
-17
-24
-21
-19
-11
-9
-1
-18
-13
15
31
31
23
-19
-57
-91
-111
-108
-91
-78
-61
-47
-37
-37
-34
-27
-23
-16
-22
-10
0
2
-15
-25
-39
-51
-50
-45
-38
-10
-2
16
3
3
-1
-15
-21
-28
-30
-26
3
26
40
11
-1
-30
-32
-26
-46
-66
-88
-90
-85
-66
-56
-58
-60
-75
-68
-65
-54
-40
-6
1
25
31
16
16
7
-3
-26
-35
-26
-4
-5
4
-1
9
-7
7
7
12
8
-2
-13
-16
-17
-24
-22
8
35
45
43
35
21
5
7
10
29
40
36
27
23
24
39
58
78
89
71
61
64
59
51
42
39
44
48
61
53
33
24
19
1
-1
-13
-15
-23
-22
-26
-26
-6
15
18
24
4
-8
-9
-16
-12
-13
-12
3
18
18
27
33
36
31
2
-23
-22
-36
-29
-25
-9
19
36
24
19
15
-16
-16
-17
5
1
3
-7
-12
-12
-8
-16
-43
-82
-79
-82
-64
-57
-62
-76
-82
-96
-103
-91
-70
-40
-27
-28
-45
-38
-12
19
18
-5
-31
-51
-66
-73
-76
-93
-96
-83
-67
-49
-47
-40
-40
-29
-11
12
24
31
36
24
17
2
12
29
31
5
-25
-51
-47
-13
5
23
15
-15
-17
-11
-17
-33
-44
-41
-21
3
4
7
2
6
17
28
50
65
60
45
44
34
26
29
46
58
57
56
41
54
59
76
73
59
48
33
46
66
90
91
81
66
49
28
25
48
70
93
98
84
47
27
10
8
1
31
44
62
56
45
29
31
35
34
37
70
102
120
91
86
70
80
80
52
14
-11
-16
-10
-6
14
30
41
35
33
9
-10
-32
-30
-10
12
21
32
57
73
75
48
30
11
-24
-39
-45
-56
-51
-54
-27
-22
-13
1
18
19
0
-22
-42
-55
-49
-37
-33
-17
-2
19
28
36
35
34
30
52
37
28
-2
-19
-18
-7
-3
-10
-26
-33
-38
-42
-25
-10
2
10
29
21
13
1
-2
-20
-35
-21
-10
9
26
38
33
23
0
-16
-33
-44
-53
-40
-11
19
41
56
64
63
28
12
-21
-39
-36
-22
1
11
14
17
13
3
7
6
11
35
48
43
32
30
27
20
16
2
-9
-4
-2
27
30
35
25
12
7
10
18
13
21
11
20
25
30
13
3
10
-1
15
29
44
37
14
-18
-19
-23
-3
14
8
28
39
54
72
79
81
86
83
89
77
47
7
-14
-40
-43
-47
-36
-22
2
8
10
13
17
2
-13
-30
-41
-53
-64
-37
-5
27
51
61
62
53
37
14
-10
-18
-21
-32
-38
-68
-80
-86
-68
-41
-33
-29
-32
-41
-50
-61
-71
-78
-85
-83
-107
-111
-107
-104
-113
-119
-109
-101
-70
-39
-23
-22
-62
-87
-122
-135
-130
-121
-94
-65
-36
-21
2
-6
-12
-35
-46
-51
-78
-80
-87
-75
-72
-43
-13
16
32
11
-2
-19
-26
-28
-40
-30
-10
2
-2
-6
-18
-14
-34
-32
-43
-33
-5
16
27
25
29
25
21
13
2
-7
-20
-19
-36
-24
-9
10
8
-8
-24
-42
-51
-47
-19
-6
11
11
-7
1
0
15
37
53
65
62
58
58
55
44
60
54
52
40
34
50
86
129
140
111
75
44
37
19
11
5
23
36
57
69
74
78
71
40
-4
-43
-85
-89
-80
-51
-16
20
47
66
84
96
100
88
94
94
71
48
12
-7
-32
-45
-51
-63
-61
-52
-21
-8
6
-3
-6
-11
-26
-38
-41
-31
-15
-4
-10
-21
-23
-51
-60
-87
-99
-81
-36
9
46
79
84
89
82
82
72
54
51
42
35
18
7
-7
-20
-24
-23
-29
-16
-3
-8
-10
-12
1
13
19
16
17
46
54
52
10
-12
-17
-9
3
12
22
28
16
-9
13
35
82
96
75
50
23
-2
8
14
22
10
7
26
35
56
65
67
66
57
35
5
-21
-27
-18
-4
3
-8
-15
-6
7
27
34
46
48
36
26
25
26
24
35
41
39
34
33
30
43
61
54
22
-19
-46
-48
-33
-24
-16
-27
-43
-51
-61
-50
-25
-12
18
33
35
20
-4
-2
9
4
-5
-14
-29
-19
-14
-20
-21
-9
12
25
24
11
8
-3
13
16
30
46
60
61
60
41
34
24
23
20
12
14
19
13
-2
7
18
17
9
4
1
0
-12
10
1
9
-2
-6
-9
-13
-10
-10
-1
7
17
5
-1
-12
-13
8
31
45
29
10
-3
-16
16
32
51
43
35
14
0
-26
-32
-30
-6
30
47
41
20
-8
-14
1
29
55
56
32
13
-32
-31
-9
12
38
43
45
44
29
27
19
-4
-31
-29
-58
-57
-67
-55
-39
-15
1
15
14
23
27
21
16
8
-4
2
-1
6
12
19
18
11
7
7
3
-19
-22
-17
3
11
19
7
-19
-44
-67
-67
-44
-10
5
-3
-9
-37
-47
-73
-85
-100
-98
-91
-64
-43
-9
33
39
55
56
53
37
-11
-44
-74
-72
-57
-43
-22
-7
15
34
41
43
31
19
12
8
-6
-12
-13
-2
-4
3
-1
-23
-32
-38
-43
-56
-61
-61
-54
-32
-14
13
15
40
31
28
14
13
24
23
20
8
-9
-19
-13
-6
1
-8
-31
-47
-49
-24
-12
6
23
45
68
75
75
64
31
7
-10
-19
-31
-24
-22
-1
7
8
8
42
61
57
32
17
-6
-15
-7
3
-6
-19
-18
-3
8
15
1
6
21
59
100
119
118
93
63
35
16
9
4
30
47
51
50
39
26
20
25
31
33
25
20
18
18
39
35
20
13
0
-10
-27
-39
-41
-39
-40
-54
-71
-77
-65
-46
-41
-47
-54
-59
-33
0
17
0
-23
-60
-95
-121
-124
-110
-85
-64
-43
-31
-6
-2
-6
-8
0
-6
-30
-52
-52
-49
-53
-58
-67
-75
-66
-40
-14
1
24
31
24
22
9
8
12
19
15
9
17
36
69
88
101
84
60
19
-12
-45
-66
-58
-40
-18
2
15
31
58
80
82
76
54
41
2
-24
-24
-8
10
33
29
14
-7
-18
-13
-8
18
37
39
49
48
42
33
32
49
73
76
77
56
39
12
-6
-11
-14
3
-1
3
17
29
38
63
78
96
97
85
89
83
86
90
69
59
55
53
44
28
9
-7
-8
11
10
11
-1
-20
-36
-47
-30
-9
7
12
21
18
1
-3
-13
-8
3
21
28
17
19
15
4
1
-17
-33
-22
-17
3
13
32
39
35
32
26
20
1
-5
-19
-10
-3
31
60
80
85
53
23
-5
-12
-17
-22
-30
-25
-12
23
54
81
89
107
107
85
59
24
9
1
-7
7
32
69
105
105
106
85
77
40
34
40
41
59
72
81
66
46
18
22
23
35
40
19
6
-14
-23
-9
-1
14
17
22
21
20
29
40
38
22
5
-6
-4
22
32
34
28
43
52
42
38
34
42
77
86
68
62
60
55
66
73
60
44
-1
-29
-52
-37
-32
-27
-15
10
50
60
62
59
44
24
3
5
5
33
37
42
25
21
12
16
21
3
11
23
45
61
61
71
55
41
42
56
56
45
26
47
80
105
118
101
74
58
29
10
-5
-6
-12
-7
19
27
39
42
63
79
79
65
38
5
-28
-38
-68
-72
-60
-50
-42
-47
-40
-34
-23
-12
-15
-12
2
11
16
20
33
47
43
22
-5
-41
-49
-60
-63
-56
-39
-25
-55
-85
-96
-66
-25
0
23
14
-10
-15
-28
-6
-4
-23
-51
-62
-62
-79
-89
-98
-115
-118
-138
-145
-148
-136
-103
-79
-70
-55
-22
17
56
79
81
69
40
1
-33
-50
-45
-26
-33
-52
-74
-99
-99
-109
-119
-146
-138
-135
-128
-118
-112
-101
-93
-81
-86
-88
-102
-95
-106
-98
-103
-101
-98
-108
-97
-92
-67
-48
-23
-3
9
27
32
44
55
76
70
61
48
23
11
11
17
23
23
22
11
18
33
39
47
49
51
59
70
79
90
74
76
56
45
24
25
39
38
54
54
46
28
8
0
10
36
44
48
58
68
57
21
-2
-20
-18
-12
3
17
25
36
30
25
20
28
6
12
21
54
61
61
65
78
86
89
91
70
75
65
50
33
11
-1
-14
-21
-16
-19
-5
-2
13
21
36
31
17
0
5
17
3
-11
-21
-22
-6
12
34
37
57
49
51
45
43
31
25
30
24
24
17
-4
-15
-21
10
44
63
52
49
35
36
33
30
24
19
10
-4
3
17
17
3
-11
16
32
56
64
53
38
33
28
22
19
27
33
49
60
62
48
40
41
34
19
-8
-30
-66
-85
-92
-75
-48
-12
15
14
11
10
10
10
29
35
45
49
48
51
48
35
7
-18
-39
-27
-6
15
42
40
36
16
15
-9
-16
-26
4
21
36
58
43
26
11
10
-1
-5
-8
-6
9
15
20
22
23
11
-26
-52
-69
-84
-57
-45
-23
-8
-1
9
12
-14
-35
-61
-64
-52
-40
-22
-16
-9
-18
-38
-53
-51
-37
-33
-18
-20
-25
-24
-6
13
35
38
24
15
5
23
34
49
54
64
52
56
60
41
32
7
-14
-34
-40
-35
-17
-35
-56
-68
-61
-29
23
54
83
94
72
20
-15
-45
-58
-63
-60
-36
-13
15
17
12
2
6
2
4
13
15
-1
-10
10
42
75
86
66
36
-11
-45
-65
-60
-26
-14
-25
-47
-46
-42
-22
-7
4
11
-9
-16
-31
-41
-34
-36
-35
-33
-15
-1
2
-3
-25
-39
-54
-61
-79
-91
-77
-54
-8
16
51
53
55
25
-18
-54
-45
2
43
85
109
116
90
70
51
50
66
85
98
99
81
60
28
-1
-2
2
12
23
52
60
68
52
10
-23
-35
-20
18
52
45
9
-32
-38
-26
-19
-10
-18
-26
-30
-26
-18
-21
-16
0
-2
14
6
6
-1
-15
-7
-2
10
23
17
9
9
-2
2
-15
-17
-30
-40
-27
-27
-42
-88
-121
-148
-161
-145
-119
-80
-31
0
39
43
35
36
19
15
-3
-36
-56
-74
-100
-111
-113
-97
-89
-73
-48
-20
-4
-15
-29
-50
-46
-44
-32
-33
-45
-53
-70
-83
-67
-38
-12
-3
-7
-11
-8
-1
-1
2
1
-6
-9
-6
4
4
-41
-52
-59
-54
-26
-4
12
19
38
54
66
63
47
57
71
107
126
141
137
107
53
2
-19
-27
-15
15
62
94
96
78
44
25
1
5
1
7
15
39
63
96
127
120
119
123
119
98
64
35
26
37
60
68
72
88
90
89
81
69
57
34
42
42
36
38
34
46
64
70
63
53
38
39
33
48
81
112
110
72
39
-2
-19
-26
-26
-8
8
28
23
12
10
9
24
30
35
25
1
-21
-37
-32
-19
2
11
21
36
53
54
60
52
44
29
0
-9
-29
-21
-3
-6
21
37
56
65
53
29
-7
-38
-43
-38
-22
32
69
82
61
26
-27
-54
-83
-110
-112
-84
-45
4
39
81
93
90
54
24
-29
-79
-106
-97
-63
-38
-22
-7
7
26
29
39
42
40
11
-35
-89
-133
-164
-169
-139
-114
-57
-10
40
66
83
84
58
25
-8
-35
-55
-70
-88
-84
-61
-7
36
68
78
74
43
22
4
-27
-70
-121
-167
-196
-166
-121
-64
-26
-22
-28
-45
-72
-80
-89
-103
-103
-101
-67
-29
-16
-35
-54
-47
-26
2
7
12
-6
-15
-9
-12
-31
-56
-64
-66
-72
-83
-93
-100
-81
-71
-50
-42
-37
-40
-36
-22
-7
-6
-1
-3
23
37
42
35
32
41
51
51
53
63
52
39
27
40
60
64
71
62
63
70
73
73
60
76
95
104
105
88
61
51
41
59
54
48
34
9
-15
-25
-36
-29
-40
-42
-40
-23
18
44
65
64
61
27
13
12
25
23
12
21
31
46
55
63
69
64
37
7
-5
-9
1
-1
30
48
47
52
74
89
88
65
27
9
14
23
29
17
5
4
9
25
28
23
5
-20
-42
-54
-51
-44
-27
1
48
58
48
32
34
34
44
37
16
-4
-3
11
27
51
61
60
31
28
35
38
43
27
28
15
9
-13
-27
-26
8
38
63
61
50
31
19
-2
-13
-10
-5
6
-2
-15
-37
-100
-130
-130
-98
-75
-75
-86
-117
-142
-144
-124
-96
-59
-30
-18
1
6
11
3
7
22
45
58
57
39
37
41
43
30
-1
-25
-41
-60
-51
-24
-2
22
23
31
18
21
9
12
18
38
55
47
58
46
34
17
9
15
20
23
17
20
42
77
99
108
96
83
57
21
0
-14
-15
-15
4
2
17
25
28
18
10
2
5
13
-2
-17
-29
-39
-34
-41
-32
-29
-48
-46
-42
-11
13
18
3
-27
-59
-71
-83
-90
-87
-73
-65
-50
-36
-9
-7
-14
-29
-49
-56
-64
-71
-81
-61
-44
-11
4
7
-7
-35
-60
-82
-89
-75
-48
0
33
59
41
7
-7
-29
-47
-77
-95
-84
-78
-82
-51
-36
17
37
36
-11
-56
-95
-125
-126
-121
-103
-82
-51
-20
-10
-3
11
25
20
21
10
-1
-4
-7
-19
-35
-52
-70
-66
-50
-22
-17
-12
-23
-35
-37
-33
-12
-8
-12
-13
-31
-47
-73
-75
-72
-40
-11
-10
-43
-82
-101
-96
-76
-38
-10
10
4
-5
-38
-38
-20
-8
-2
-12
11
29
50
37
25
14
7
12
6
6
17
19
13
-4
8
22
31
40
32
18
25
22
42
47
67
63
55
50
36
42
44
56
53
50
42
31
28
23
49
37
28
19
18
22
8
10
14
37
33
32
28
38
70
62
86
93
96
83
54
39
16
10
20
41
69
72
63
61
76
94
113
113
117
112
89
75
70
61
56
55
71
89
108
124
147
166
175
161
111
87
77
81
72
61
47
42
55
70
85
92
85
65
37
30
18
2
-18
-31
-27
-21
-20
-12
-17
-18
-5
12
34
46
60
48
36
44
32
25
-6
-24
-29
-23
-6
-12
-20
-41
-53
-66
-63
-47
-33
-39
-23
-35
-38
-41
-47
-51
-65
-61
-52
-46
-32
-25
-1
3
-7
2
3
17
9
8
9
16
16
22
45
61
54
52
52
49
43
23
13
-11
-24
-9
-3
6
17
33
43
52
39
11
-3
-4
-2
3
-2
8
9
5
-4
12
18
49
67
70
51
25
-5
-35
-37
-4
34
64
83
95
85
69
51
44
48
71
75
73
51
42
51
44
54
49
39
31
8
-3
16
59
92
96
84
85
69
62
64
57
36
14
20
37
63
78
86
71
66
58
40
15
-6
-13
-10
8
34
49
74
97
112
120
110
72
36
19
25
42
28
7
-3
-5
8
15
13
11
25
24
-3
-34
-65
-62
-43
-17
-14
-17
-21
7
23
27
13
-7
-12
-29
-51
-60
-62
-46
-36
-42
-55
-45
-33
-12
-11
-10
-22
-30
-42
-45
-42
-34
-28
-35
-30
-11
5
31
36
41
40
29
6
-36
-78
-84
-73
-62
-43
-54
-30
-6
27
52
58
65
46
23
-1
9
7
7
-13
-9
-9
-15
-11
-19
-10
20
35
50
38
12
-28
-55
-66
-68
-64
-62
-55
-44
-33
-22
-20
-44
-65
-74
-73
-61
-58
-42
-26
-10
-1
-14
-12
-30
-17
-22
-7
2
6
2
1
-1
-10
-1
1
16
25
38
38
13
-11
-34
-49
-28
-5
23
33
49
38
24
-1
-7
-5
-12
-20
-35
-49
-45
-30
-22
-1
-7
-25
-49
-43
-40
-39
-29
-17
-7
-6
-6
16
24
30
37
37
46
38
40
22
4
9
-1
12
32
52
62
41
8
-17
-14
7
51
70
88
91
89
88
76
70
66
74
63
36
8
8
26
37
46
60
54
55
55
64
58
41
20
-1
-15
-14
1
9
17
16
5
-10
-8
-8
-1
-4
-9
-10
13
46
59
58
49
42
-2
-40
-72
-74
-61
-38
-2
14
14
-19
-53
-74
-69
-47
-17
15
45
58
49
34
9
-17
-45
-51
-56
-49
-42
-31
-20
-20
-10
-12
-15
-28
-48
-66
-62
-49
-27
-6
1
4
-3
-21
-53
-93
-95
-74
-56
-42
-42
-19
-6
2
9
2
3
19
40
62
71
72
78
62
58
47
49
49
57
63
68
71
72
73
57
55
40
19
-13
-30
-47
-38
-55
-68
-94
-89
-96
-106
-106
-86
-67
-59
-24
-3
33
40
39
36
46
65
86
68
66
39
16
7
-2
-17
-32
-28
-12
-1
7
13
9
-22
-44
-62
-62
-52
-37
-30
-26
-32
-40
-55
-58
-58
-44
-42
-21
-20
-29
-27
-34
-42
-50
-61
-57
-56
-44
-24
-18
-41
-42
-56
-45
-57
-59
-59
-35
1
21
9
-24
-38
-27
-2
17
14
1
-6
5
5
-6
-27
-46
-62
-66
-69
-56
-45
-23
-9
-16
-16
-28
-41
-50
-54
-56
-59
-68
-69
-63
-54
-44
-42
-57
-58
-57
-58
-48
-42
-53
-68
-86
-85
-77
-60
-47
-25
-31
-30
-57
-80
-82
-76
-55
-40
-15
-10
-18
-26
-30
-32
-30
-17
-8
-4
-18
-12
-6
10
19
10
-15
-31
-32
-38
-29
0
28
55
67
73
70
48
25
12
19
37
35
27
15
-1
-16
-37
-40
-13
11
46
67
81
68
63
38
13
0
2
19
41
66
76
59
39
16
1
-5
-11
-6
1
1
9
1
-10
7
18
45
60
80
60
34
17
15
24
51
81
105
99
84
59
34
25
29
17
20
29
44
61
69
87
95
114
96
80
41
12
-1
7
-1
13
15
34
50
59
66
74
76
85
55
33
-24
-68
-92
-95
-70
-55
-10
18
46
66
98
117
118
98
50
-4
-48
-72
-94
-90
-72
-43
-18
-31
-20
-8
38
87
98
88
49
21
-17
-54
-81
-98
-100
-61
-20
11
41
61
78
73
65
67
59
61
56
40
27
41
57
70
44
21
2
7
22
33
40
46
50
41
43
52
71
90
94
88
91
94
110
128
124
119
120
117
128
137
115
78
58
44
53
57
45
46
42
48
40
16
19
24
35
25
4
-11
-30
-28
-29
-29
-43
-72
-85
-96
-80
-61
-42
-31
-13
-2
5
6
10
20
27
43
44
43
24
18
3
-12
-2
2
20
23
24
32
44
48
38
26
12
27
41
53
56
46
35
32
30
19
26
46
75
78
80
76
74
82
76
42
7
-9
0
6
-6
6
6
18
15
-15
-31
-34
-32
-23
-27
-12
8
61
