# Supplementary material for: Electroencephalography (EEG) based epilepsy diagnosis via multiple feature space fusion using shared hidden space-driven multi-view learning
Source: PeerJ Comput Sci. 2024 Mar 7;10:e1874. doi: 10.7717/peerj-cs.1874 (PMC10936759; doi:10.7717/peerj-cs.1874)
Supplement: Supplemental Information 2 [file peerj-cs-10-1874-s002.zip › A/Z037.txt]

-49
-48
-46
-32
-34
-41
-40
-29
-28
-37
-48
-54
-38
-17
-3
6
-14
-26
-61
-89
-92
-71
-26
-2
39
57
69
57
31
10
-6
-13
-28
-50
-44
-22
9
24
27
17
-4
-29
-27
-26
2
27
46
44
40
37
38
53
72
96
105
95
80
61
56
61
59
46
28
16
9
10
25
37
54
62
65
54
54
60
45
15
-13
-36
-33
-17
0
2
-4
4
-1
7
16
32
36
28
5
-16
-32
-29
-2
15
44
71
90
93
84
66
49
39
32
21
6
-10
-20
-47
-63
-46
-26
-17
3
23
36
47
38
24
-5
-33
-49
-61
-37
-4
34
51
35
3
-38
-76
-101
-102
-98
-72
-42
-20
22
39
35
2
-28
-61
-81
-94
-83
-74
-64
-50
-25
-25
8
46
78
89
97
96
99
94
83
61
39
18
17
24
31
31
33
20
28
35
30
19
1
7
9
47
79
100
83
46
30
8
22
23
23
11
12
15
26
49
71
89
93
86
85
80
69
59
50
45
48
58
61
72
81
66
25
1
-9
4
37
61
76
82
77
56
15
-21
-41
-55
-45
-25
-3
23
41
39
21
17
10
13
2
-14
-10
-2
5
10
8
4
6
5
-19
-27
-22
-11
4
8
9
1
5
13
27
37
47
54
49
32
11
-18
-35
-30
-22
-22
-16
-13
-7
-8
0
3
-6
-20
-14
-9
7
14
18
21
15
0
-17
-26
-26
-28
-23
-26
-14
-18
-20
-11
-9
-7
-3
17
23
30
20
5
-9
-15
-13
-2
18
53
79
81
75
49
42
33
50
58
56
57
53
55
57
56
68
76
104
107
81
40
-4
-14
-12
10
20
8
0
-8
7
23
33
13
-14
-30
-15
-1
11
14
1
-8
-20
-29
-32
-41
-53
-60
-69
-62
-59
-48
-38
-20
-21
-40
-49
-37
-36
-35
-28
-27
-34
-36
-36
-18
-5
9
21
17
16
13
15
21
18
7
-6
-12
-4
1
-2
-9
-17
-14
-11
-3
2
21
53
89
96
90
46
4
-34
-43
-43
-41
-29
-21
-25
-45
-68
-106
-110
-105
-93
-76
-71
-51
-45
-40
-26
-11
3
15
21
1
-22
-45
-64
-73
-73
-64
-43
-21
-7
10
16
24
7
-10
-24
-15
-3
-5
-5
-9
-22
-26
-34
-22
-13
-6
-8
-13
-17
-4
-7
-31
-50
-79
-77
-65
-31
-3
31
61
73
70
44
29
16
23
42
61
66
62
43
17
-2
-4
-4
2
30
71
85
91
62
28
-4
-22
-14
-14
-2
3
14
12
13
11
4
9
4
-11
-35
-43
-47
-43
-47
-28
-13
2
18
12
-4
-37
-61
-74
-63
-32
-1
26
43
63
61
30
-16
-67
-100
-112
-108
-93
-56
-15
23
46
51
48
19
-13
-30
-24
-24
-30
-46
-60
-57
-34
-13
-6
7
18
12
-2
-14
-17
-4
9
13
-5
-34
-43
-52
-47
-27
-17
-5
14
23
24
5
-2
-8
6
21
35
39
30
15
1
-5
-11
-6
-1
10
23
22
24
34
48
35
38
41
52
48
47
41
39
32
22
16
1
-9
-13
-26
-11
19
57
82
97
83
45
-9
-24
-34
-18
-3
9
26
53
85
113
119
111
89
72
58
53
24
-1
-8
-10
-3
9
33
37
32
24
17
19
17
8
-1
-1
2
16
15
18
8
-6
-4
-9
-4
-14
-16
-9
9
31
49
38
11
-18
-22
-16
8
35
57
45
18
-14
-28
-23
-8
-11
-15
-7
29
53
84
104
103
88
73
35
0
-14
-1
42
71
109
118
127
119
108
87
66
54
34
21
14
26
45
69
94
91
79
51
46
51
68
80
80
72
56
44
17
1
-12
-24
-32
-28
0
30
68
100
112
99
75
57
34
23
11
15
33
66
90
94
78
52
30
-4
-17
-38
-50
-45
-31
-11
-5
1
-5
-12
-15
-15
-23
-21
-14
-7
0
20
44
64
58
38
5
-34
-44
-36
-23
-2
5
-2
-37
-70
-77
-71
-45
-24
-9
8
26
50
55
40
21
-1
-20
-13
8
30
51
47
31
-12
-52
-71
-72
-57
-50
-37
-31
-7
7
23
36
44
21
-17
-68
-100
-110
-97
-67
-45
-52
-47
-55
-46
-35
-20
-2
2
6
1
-19
-17
-30
-46
-62
-69
-56
-44
-40
-36
-49
-71
-82
-81
-80
-60
-44
-25
0
14
16
7
-1
-10
-37
-48
-52
-59
-50
-41
-24
-11
-2
6
23
20
30
28
20
17
13
14
4
13
16
22
27
39
44
54
55
64
52
34
1
-22
-41
-45
-32
-28
-20
-12
-5
2
8
11
9
17
19
1
-9
-10
-5
-3
2
12
21
30
34
27
10
-10
-37
-57
-67
-82
-90
-100
-78
-59
-39
-11
12
27
25
34
37
26
13
-4
-15
-30
-27
-34
-36
-26
-7
27
52
72
62
36
7
-22
-38
-49
-49
-44
-34
-20
13
25
30
32
30
36
39
37
19
-8
-23
-26
-8
9
41
51
59
58
43
19
12
16
19
21
19
25
33
37
29
24
28
36
47
39
29
15
1
0
13
24
33
50
69
80
90
86
65
38
26
26
22
35
53
76
87
69
37
11
8
44
74
101
115
104
82
51
24
8
2
12
9
10
23
41
43
32
-5
-39
-60
-53
-29
-15
-20
-28
-29
-35
-25
-29
-23
-26
-18
-15
3
15
25
19
13
19
15
12
5
1
-13
-18
-18
-18
-21
-16
-19
-22
-24
-26
-43
-60
-71
-76
-60
-24
17
30
22
5
-7
-22
-48
-51
-54
-34
-5
15
30
35
35
21
18
23
26
5
-15
-42
-55
-58
-58
-50
-42
-31
-20
-22
-10
-6
14
19
22
20
8
7
12
30
39
44
26
7
-11
-2
10
28
44
53
59
63
57
39
11
5
-5
-4
-1
13
26
36
50
51
51
42
28
26
35
53
62
57
42
33
17
15
39
56
73
81
82
72
55
58
53
62
63
68
64
59
75
85
101
107
107
96
77
76
80
82
78
52
19
-18
-38
-61
-63
-52
-44
-36
-22
0
35
68
90
90
72
60
50
32
23
17
33
42
60
70
56
29
-15
-44
-39
-25
-7
3
1
29
52
86
110
114
87
50
23
10
11
33
51
57
41
26
5
-10
-6
0
25
54
80
99
95
90
68
21
-31
-60
-64
-52
-24
-10
6
18
40
49
55
50
28
12
-7
-21
-37
-45
-47
-38
-36
-28
-10
-10
-13
-14
-22
-21
-4
-1
-22
-31
-27
-13
0
-10
-21
-27
-20
-2
25
40
53
33
14
-8
-10
-17
-21
-21
-5
-1
24
42
62
68
54
35
8
-10
-18
-27
-25
-3
21
40
55
74
71
65
53
27
-8
-41
-48
-35
-15
4
-1
-6
0
20
30
32
19
14
9
21
20
0
-19
-30
-24
-27
-29
-22
-30
-32
-42
-37
-26
-8
-4
-2
-1
0
-15
-47
-72
-92
-101
-97
-78
-65
-61
-61
-69
-73
-66
-42
-33
-38
-47
-51
-45
-31
-13
-7
10
9
-5
-25
-43
-31
-15
-7
-5
-25
-46
-58
-67
-65
-58
-36
-20
-26
-13
5
27
38
36
11
-22
-36
-43
-53
-53
-45
-36
-19
2
20
47
56
75
72
50
24
-19
-47
-50
-34
-14
-4
-14
-14
-20
-14
-13
-8
10
45
72
92
77
58
25
1
-14
-27
-41
-40
-26
-20
-21
-26
-34
-39
-39
-51
-74
-73
-64
-47
-45
-56
-62
-85
-102
-104
-99
-88
-74
-78
-75
-65
-44
-30
-41
-43
-43
-41
-30
-17
-1
3
22
24
17
5
-21
-42
-66
-75
-81
-93
-74
-52
-18
0
9
3
-16
-41
-53
-64
-69
-64
-57
-38
-1
42
65
56
29
-1
-24
-42
-55
-58
-28
11
36
42
42
46
47
39
17
6
-11
3
5
14
21
38
52
64
65
46
25
5
-11
-27
-45
-55
-51
-51
-54
-48
-46
-40
-32
-15
-2
23
59
75
87
94
103
107
114
104
80
57
37
25
13
18
23
13
-1
-9
-21
-19
-21
-12
-16
-12
-10
-24
-39
-41
-25
-1
24
38
47
41
48
59
57
56
43
23
20
23
27
40
35
38
30
19
26
29
29
22
18
16
19
24
20
0
-20
-46
-64
-67
-46
-16
9
22
43
50
57
38
21
2
-2
2
6
16
29
36
35
39
45
36
29
25
35
47
64
65
62
46
35
23
16
11
15
11
26
50
60
53
49
35
23
19
19
27
29
30
17
13
2
19
46
76
96
87
70
58
58
52
52
55
61
51
49
52
58
62
59
56
50
50
48
36
22
12
22
23
17
6
-11
-3
9
30
41
63
75
63
36
1
-23
-33
-38
-32
-34
-33
-22
2
26
49
43
39
36
39
34
12
-13
-51
-68
-77
-61
-37
-6
22
33
11
-25
-55
-76
-53
-13
19
14
-19
-73
-118
-129
-102
-49
-7
20
30
40
59
75
61
21
-19
-39
-49
-35
-25
-11
-4
18
33
51
66
68
54
33
25
21
6
-18
-40
-53
-51
-33
-16
8
41
76
102
112
104
83
57
53
56
59
48
29
3
-28
-42
-29
-21
2
1
17
21
42
43
28
11
0
0
4
15
23
16
-6
-12
-25
-29
-23
-10
15
39
52
46
19
-7
-27
-38
-30
-15
16
14
9
-8
-33
-45
-37
-16
-2
16
25
13
6
-3
-3
-13
-22
-40
-56
-59
-46
-27
-1
29
31
19
-10
-20
-38
-44
-48
-59
-70
-74
-77
-90
-100
-101
-95
-82
-76
-68
-60
-54
-45
-29
-33
-31
-37
-66
-82
-101
-96
-99
-76
-64
-60
-63
-78
-92
-97
-73
-41
-20
-10
-5
-5
-10
-8
-19
-17
-27
-29
-30
-23
-13
-4
-9
-17
-24
-33
-37
-19
-12
-14
-23
-24
-33
-41
-46
-44
-44
-41
-42
-46
-38
-22
-18
-10
-23
-28
-47
-48
-42
-26
-26
-18
-27
-44
-51
-41
-17
-4
14
33
32
34
28
28
38
67
77
75
55
31
10
-1
19
48
74
88
92
87
86
88
67
40
21
19
24
26
28
18
14
-7
7
25
70
109
133
138
112
83
15
-33
-54
-49
-41
-28
-15
10
42
63
58
38
21
22
13
4
-7
-24
-53
-62
-70
-66
-46
-16
8
21
21
11
-5
-17
-23
-11
10
40
58
70
83
99
100
85
70
52
35
21
27
22
26
25
11
-18
-54
-62
-50
-16
4
12
20
19
27
23
12
15
19
27
30
27
4
-25
-44
-60
-55
-19
29
65
91
90
65
24
-15
-48
-71
-76
-40
12
37
60
42
18
-6
-31
-46
-46
-24
5
33
47
49
38
27
18
23
19
22
26
12
1
8
29
48
66
54
22
2
-26
-32
-36
-27
-22
-23
-19
-22
-12
-21
-26
-19
-7
20
34
35
8
-6
-21
-38
-60
-79
-91
-94
-75
-66
-57
-32
-10
18
23
18
0
-17
-33
-21
-17
-25
-50
-79
-107
-117
-120
-115
-96
-58
-38
-12
-18
-37
-55
-68
-69
-80
-108
-117
-111
-91
-61
-33
-12
-7
-8
-2
8
4
-9
-47
-78
-87
-80
-62
-30
2
24
23
31
22
5
-18
-30
-26
-15
13
29
36
35
40
45
53
60
55
54
52
59
51
37
41
42
34
15
0
-13
3
24
41
30
13
10
-1
-4
-11
-17
-11
1
34
40
54
48
39
25
13
-1
-9
-18
-14
-8
-4
6
5
5
7
15
20
6
5
-4
-4
4
13
6
-2
-4
2
4
-8
-16
-17
-15
-4
-5
-25
-26
-37
-33
-35
-11
9
39
58
57
41
15
8
18
24
41
44
47
48
34
22
11
11
21
21
17
26
33
32
42
57
69
74
53
23
-8
-16
-4
7
12
17
19
11
14
19
18
39
42
55
56
68
60
35
22
20
25
32
41
44
50
44
42
42
57
57
40
12
-6
5
1
15
10
16
19
15
23
6
0
3
20
46
52
45
29
5
3
5
14
31
59
81
95
84
54
24
12
2
-6
-11
19
47
76
94
96
99
90
71
24
-19
-25
-18
-2
26
55
89
99
87
67
38
11
-1
-5
-4
10
10
2
-13
-27
-48
-62
-59
-48
-24
18
63
85
73
40
7
-14
-6
15
34
41
39
45
47
48
27
-23
-56
-75
-78
-61
-31
-2
25
47
73
78
67
48
25
13
13
36
67
86
108
110
95
65
25
-21
-61
-62
-55
-28
5
28
37
36
29
13
-2
-17
-21
-17
-9
17
39
46
42
35
19
17
13
21
17
4
-11
-23
-15
4
17
27
30
25
1
-40
-79
-120
-153
-166
-148
-114
-65
-33
-22
-41
-45
-56
-71
-82
-83
-79
-66
-42
-17
3
18
27
17
5
0
-9
-19
-26
-41
-41
-36
-6
20
43
47
41
30
21
23
22
15
-5
-32
-62
-61
-32
13
60
100
123
102
75
39
13
-11
-28
-28
-28
-12
31
75
101
105
80
49
16
4
-5
-16
-14
-20
-18
-11
10
9
16
18
26
30
33
39
39
32
22
11
17
19
29
17
5
-13
-26
-26
-6
32
53
60
59
41
30
21
36
35
52
72
94
101
88
80
64
63
63
71
66
56
48
33
24
30
29
35
29
18
-1
-4
-6
-5
3
21
39
62
65
61
43
15
-7
-36
-51
-53
-37
-11
25
64
82
73
57
49
30
31
24
11
-2
-5
15
29
48
68
86
80
66
39
20
-19
-29
-36
-19
12
41
49
45
17
-13
-47
-70
-77
-75
-67
-39
-18
15
52
88
101
94
56
16
-36
-73
-100
-125
-129
-105
-53
1
38
63
59
37
26
2
-15
-21
-38
-41
-45
-43
-30
-12
11
7
-11
-27
-24
-29
-42
-52
-62
-62
-66
-55
-45
-30
-8
-1
32
54
55
10
-53
-105
-133
-148
-130
-99
-75
-63
-48
-44
-35
-30
-30
-49
-66
-76
-72
-54
-20
4
4
0
-12
-27
-40
-43
-37
-40
-50
-63
-76
-87
-96
-102
-107
-87
-66
-48
-59
-79
-98
-117
-128
-138
-149
-141
-122
-85
-60
-25
-11
-5
-2
-16
-35
-71
-101
-105
-100
-79
-69
-77
-86
-81
-72
-79
-72
-76
-50
-40
-25
-23
-12
-8
4
4
0
1
5
9
12
8
-3
-12
3
21
42
41
39
19
9
2
9
18
47
71
90
91
83
77
65
53
54
53
73
83
96
104
94
99
81
73
79
80
77
79
74
65
45
32
31
29
47
53
57
52
59
62
60
62
57
49
55
63
70
62
66
84
96
100
100
89
83
91
92
79
68
54
58
67
88
105
107
109
97
85
77
77
69
53
37
37
31
44
53
55
43
25
25
16
17
18
20
33
46
48
33
7
-7
-4
-7
-10
-14
-31
-35
-29
-22
-1
24
46
48
31
24
21
21
27
14
16
37
62
80
65
42
29
23
20
11
7
6
16
12
2
-1
16
26
49
62
65
52
28
16
10
19
33
41
44
32
16
-10
-18
-28
-25
-32
-37
-33
-46
-51
-30
3
33
47
39
19
-1
-20
-24
-36
-25
-23
-7
7
31
36
34
22
6
-9
-21
-21
-15
-3
9
8
-5
-14
-12
-7
9
23
37
43
38
48
41
34
25
22
10
4
3
19
64
103
123
110
76
40
6
-16
-20
-14
-10
16
28
46
61
78
74
39
2
-36
-73
-89
-84
-59
-30
-7
-1
-10
-11
-23
-40
-76
-86
-102
-86
-68
-32
3
32
59
62
54
28
-2
-28
-37
-26
-7
16
39
64
74
68
58
33
12
-11
-39
-60
-56
-29
-1
17
23
28
9
3
-11
-11
-21
-11
0
-2
-17
-39
-33
-26
-13
-12
-31
-30
-23
-10
-3
6
-10
-28
-44
-49
-45
-48
-33
-31
-35
-50
-60
-65
-64
-56
-45
-36
-33
-50
-59
-52
-25
-21
-36
-24
0
28
36
27
16
3
-3
-1
4
13
20
14
-13
-39
-59
-77
-80
-67
-41
-16
17
33
34
20
-1
-35
-57
-54
-45
-24
-10
8
31
30
30
18
14
6
16
12
11
14
20
18
9
-6
-12
-19
-3
9
28
37
44
32
19
1
-12
-25
-32
-26
-29
-23
-17
-24
-27
-40
-38
-39
-23
-15
-6
-23
-29
-38
-44
-43
-35
-29
-37
-38
-63
-80
-86
-85
-69
-59
-37
-20
-14
-8
3
3
-6
-23
-42
-53
-37
-17
-2
-2
-8
-23
-42
-71
-77
-80
-66
-50
-59
-67
-74
-55
-39
-18
-12
-19
-30
-49
-58
-65
-53
-34
-28
-18
-7
21
28
26
9
-12
-37
-57
-62
-67
-59
-47
-28
-20
-18
-19
-19
-14
-2
17
27
50
59
56
61
55
53
29
15
1
6
21
38
46
45
47
46
47
69
85
87
67
52
36
20
16
30
48
64
69
75
86
107
124
107
81
45
11
-13
-26
-15
-2
19
50
98
117
115
84
33
4
-4
3
26
60
79
82
82
82
77
59
48
34
22
8
-1
7
14
33
26
-4
-27
-39
-39
-31
-24
-9
-2
3
-3
-11
-25
-25
-35
-40
-39
-6
9
38
63
84
89
69
44
17
18
32
67
91
108
92
69
38
23
14
17
28
53
67
79
77
73
53
37
25
12
18
20
23
9
13
12
32
62
97
114
110
97
69
37
15
9
16
33
56
62
53
36
45
40
28
15
6
8
9
5
5
12
26
19
14
10
20
32
33
33
29
35
37
35
26
25
18
12
-4
1
18
27
41
55
68
62
53
33
5
-9
-23
-28
-29
-9
24
59
83
85
78
49
33
9
-9
-18
-5
9
15
29
30
29
35
43
38
31
28
29
19
8
-21
-39
-38
-19
-12
-6
-4
13
21
25
33
46
48
48
37
11
-8
-10
-1
21
43
52
44
34
11
12
8
22
32
31
43
44
44
29
23
13
-5
-17
-16
-9
-14
-11
-13
-3
2
19
18
12
-1
-8
-9
-2
12
18
29
35
36
28
16
9
-12
-22
-12
2
25
26
23
4
-6
-8
-14
-30
-38
-33
-31
-25
-20
-25
-36
-43
-34
-25
0
4
7
6
11
5
-10
-24
-34
-29
-29
-17
-15
-19
-7
9
19
14
0
-32
-61
-88
-114
-129
-137
-117
-96
-69
-56
-35
-31
-23
-28
-40
-50
-72
-88
-94
-86
-66
-49
-48
-50
-53
-57
-62
-68
-71
-71
-47
-32
-17
-13
-3
9
4
-2
-18
-46
-76
-112
-123
-125
-100
-78
-40
-28
-25
-43
-50
-27
0
13
26
32
43
48
53
66
70
56
54
32
41
61
72
87
82
70
50
28
29
29
40
48
48
42
51
53
65
54
57
68
75
68
42
25
10
6
7
5
20
44
57
47
29
-5
-19
-30
-17
-4
5
29
21
7
-16
-27
-25
-24
-20
-20
-22
-31
-44
-49
-64
-62
-58
-40
-15
0
-4
-23
-40
-57
-77
-84
-81
-64
-48
-34
-40
-66
-77
-54
-18
17
25
10
-14
-33
-45
-38
-26
-4
15
16
8
0
-9
-23
-17
-15
4
25
39
24
7
-7
-19
-22
-11
-2
10
17
29
47
57
79
62
59
51
50
54
47
57
79
93
94
93
75
65
64
58
52
40
21
-10
-36
-26
-17
0
-6
-20
-53
-57
-50
-35
-39
-37
-25
-15
-3
-3
-1
-2
-6
-10
-18
-22
-14
-4
7
31
56
63
61
48
33
15
4
-1
5
17
25
31
41
63
73
67
59
48
40
22
32
42
60
61
57
44
24
21
26
36
30
17
-8
-27
-26
-32
-36
-32
-16
0
15
11
-9
-10
-11
-2
-10
-22
-16
-18
-34
-52
-51
-46
-31
-16
-1
7
20
20
21
21
18
7
-6
-9
-22
-36
-51
-66
-85
-90
-68
-38
-21
-12
-5
-2
-1
6
-1
-5
-5
13
33
40
36
9
-5
-16
-3
9
25
51
58
80
82
87
73
58
49
48
54
55
59
48
41
31
33
33
37
46
59
79
109
129
131
115
99
64
55
39
43
56
86
107
107
92
83
71
53
36
27
27
43
42
34
21
22
10
20
19
42
44
34
33
20
8
1
-5
-7
2
4
13
20
24
36
38
50
66
72
73
65
61
42
32
39
48
54
68
70
75
61
48
27
-10
-22
-39
-31
-25
-13
-9
-23
-24
-15
7
23
38
37
30
30
24
2
-9
-5
-5
-9
-9
0
3
14
27
24
18
16
1
-8
-22
-20
-18
-8
4
16
38
59
63
67
54
62
56
35
17
9
-3
13
32
51
52
37
29
29
42
35
25
5
1
-1
7
5
5
-4
-14
-23
-29
-33
-14
12
22
26
42
40
38
17
21
18
29
25
35
33
39
52
49
44
43
30
17
-8
-25
-29
-32
-24
-20
-23
-11
-2
5
12
2
-4
-34
-45
-52
-46
-21
12
56
73
69
41
-15
-54
-65
-44
-17
14
35
51
60
69
70
48
20
-31
-76
-96
-92
-77
-51
-26
-18
-26
-41
-47
-50
-51
-42
-36
-54
-61
-68
-75
-77
-76
-83
-77
-77
-63
-60
-38
-15
3
-6
-28
-43
-58
-57
-56
-61
-60
-56
-40
-27
-19
-2
9
6
13
8
11
10
-5
-32
-68
-84
-85
-80
-59
-38
-14
6
34
44
31
-1
-40
-49
-66
-61
-50
-34
4
23
24
5
-25
-50
-78
-86
-78
-72
-65
-58
-53
-39
-26
-22
-38
-45
-53
-52
-51
-51
-38
-35
-42
-46
-64
-75
-81
-78
-66
-57
-33
-12
2
22
25
18
-1
-9
