# Supplementary material for: Electroencephalography (EEG) based epilepsy diagnosis via multiple feature space fusion using shared hidden space-driven multi-view learning
Source: PeerJ Comput Sci. 2024 Mar 7;10:e1874. doi: 10.7717/peerj-cs.1874 (PMC10936759; doi:10.7717/peerj-cs.1874)
Supplement: Supplemental Information 2 [file peerj-cs-10-1874-s002.zip › A/Z038.txt]

-73
-66
-59
-58
-53
-73
-94
-116
-129
-122
-111
-84
-83
-103
-112
-120
-110
-106
-92
-89
-74
-63
-73
-88
-94
-88
-76
-70
-66
-53
-65
-66
-66
-53
-33
-41
-69
-79
-75
-71
-79
-99
-95
-73
-52
-27
-29
-39
-56
-58
-55
-47
-31
-28
-44
-39
-49
-56
-49
-36
-19
-26
-40
-53
-73
-84
-88
-82
-74
-80
-84
-94
-104
-103
-97
-82
-70
-65
-80
-97
-90
-71
-55
-50
-66
-95
-103
-85
-60
-37
-32
-41
-68
-87
-103
-113
-116
-102
-89
-67
-44
-43
-51
-66
-71
-67
-70
-67
-61
-68
-89
-102
-121
-121
-120
-106
-114
-109
-83
-62
-63
-75
-90
-103
-103
-106
-97
-84
-65
-51
-67
-80
-94
-96
-98
-74
-57
-43
-53
-72
-87
-107
-113
-113
-104
-92
-80
-63
-74
-64
-67
-66
-56
-42
-26
-10
-10
-43
-74
-104
-93
-67
-57
-59
-73
-91
-111
-111
-109
-103
-78
-54
-46
-47
-47
-45
-40
-38
-36
-44
-49
-54
-53
-66
-69
-60
-44
-39
-58
-76
-104
-106
-90
-77
-69
-63
-60
-77
-92
-103
-107
-104
-98
-95
-97
-95
-95
-92
-102
-105
-115
-114
-105
-84
-74
-82
-76
-79
-82
-82
-80
-79
-81
-65
-67
-60
-54
-43
-39
-26
-12
1
2
-25
-43
-63
-62
-56
-54
-47
-40
-35
-42
-54
-59
-61
-70
-82
-86
-102
-108
-99
-97
-88
-84
-69
-61
-57
-65
-72
-73
-82
-92
-98
-95
-80
-70
-73
-66
-72
-80
-96
-104
-103
-95
-84
-88
-88
-96
-85
-80
-66
-59
-74
-95
-106
-96
-108
-123
-125
-118
-103
-83
-84
-86
-96
-99
-94
-86
-76
-59
-56
-52
-48
-53
-76
-85
-77
-65
-77
-98
-123
-121
-109
-90
-87
-74
-61
-40
-47
-66
-93
-105
-95
-75
-65
-87
-118
-140
-143
-130
-107
-84
-86
-74
-92
-106
-101
-86
-63
-52
-43
-35
-40
-59
-82
-102
-100
-91
-99
-88
-71
-40
-40
-52
-58
-53
-45
-39
-40
-52
-74
-75
-69
-72
-74
-81
-74
-63
-61
-66
-76
-68
-61
-59
-62
-61
-55
-50
-48
-53
-63
-61
-57
-46
-47
-46
-58
-76
-103
-106
-101
-93
-68
-62
-69
-87
-111
-131
-138
-132
-117
-100
-85
-69
-69
-88
-95
-96
-82
-72
-59
-73
-82
-95
-98
-104
-119
-118
-124
-110
-84
-64
-59
-55
-56
-54
-51
-48
-58
-64
-84
-100
-127
-134
-135
-106
-78
-48
-41
-52
-69
-68
-68
-65
-55
-45
-45
-55
-69
-76
-80
-63
-59
-54
-53
-38
-35
-50
-51
-58
-57
-65
-76
-78
-82
-60
-57
-43
-49
-36
-41
-53
-61
-73
-86
-92
-74
-74
-64
-61
-66
-76
-91
-85
-83
-76
-53
-42
-50
-51
-69
-82
-85
-82
-74
-77
-78
-81
-86
-81
-70
-48
-43
-55
-58
-54
-35
-49
-66
-77
-72
-72
-86
-99
-98
-107
-110
-104
-92
-85
-76
-70
-71
-82
-96
-111
-124
-114
-86
-61
-45
-44
-52
-69
-83
-86
-82
-80
-82
-89
-96
-93
-86
-86
-87
-87
-87
-87
-84
-82
-88
-98
-92
-95
-109
-110
-111
-106
-94
-80
-50
-34
-24
-38
-56
-59
-49
-45
-46
-55
-59
-75
-95
-103
-101
-94
-64
-63
-60
-77
-91
-100
-103
-94
-76
-55
-49
-53
-73
-81
-78
-69
-72
-62
-50
-58
-63
-65
-73
-85
-102
-96
-82
-59
-47
-55
-60
-58
-44
-53
-63
-66
-70
-54
-41
-40
-41
-53
-46
-31
-34
-39
-58
-71
-86
-88
-89
-81
-64
-70
-77
-96
-99
-111
-120
-114
-105
-95
-95
-96
-93
-93
-83
-75
-60
-53
-52
-62
-70
-70
-64
-68
-79
-78
-85
-88
-96
-99
-103
-106
-89
-76
-60
-49
-54
-62
-70
-70
-77
-75
-58
-40
-49
-53
-69
-73
-71
-65
-59
-57
-58
-61
-72
-74
-82
-72
-63
-45
-30
-25
-12
-1
1
-13
-18
-47
-67
-74
-73
-70
-65
-46
-41
-42
-56
-67
-86
-101
-106
-97
-88
-88
-85
-95
-101
-98
-103
-111
-120
-117
-115
-96
-82
-87
-90
-104
-116
-127
-123
-107
-91
-108
-124
-132
-136
-127
-112
-90
-92
-88
-111
-130
-140
-133
-130
-128
-124
-122
-113
-98
-80
-70
-69
-69
-77
-74
-78
-82
-88
-92
-73
-68
-76
-87
-86
-81
-82
-84
-101
-114
-115
-107
-105
-99
-90
-89
-101
-102
-103
-92
-75
-62
-63
-80
-101
-112
-118
-113
-89
-68
-62
-77
-90
-96
-95
-86
-86
-97
-102
-105
-95
-75
-69
-63
-68
-67
-80
-94
-105
-85
-61
-49
-47
-69
-97
-106
-107
-85
-75
-67
-75
-93
-98
-95
-92
-79
-68
-48
-46
-53
-61
-85
-95
-90
-72
-57
-62
-82
-105
-116
-105
-85
-69
-65
-71
-89
-89
-83
-66
-63
-56
-60
-69
-85
-86
-80
-70
-48
-38
-36
-33
-40
-49
-76
-83
-90
-86
-69
-68
-65
-77
-74
-75
-72
-67
-58
-45
-33
-20
-22
-37
-58
-53
-66
-66
-74
-80
-101
-107
-98
-90
-89
-89
-85
-77
-65
-47
-45
-39
-38
-48
-62
-73
-91
-97
-94
-77
-61
-67
-70
-82
-85
-78
-64
-57
-50
-41
-29
-44
-60
-71
-63
-53
-36
-29
-38
-50
-63
-58
-58
-46
-47
-48
-60
-62
-67
-68
-63
-68
-84
-89
-95
-97
-97
-102
-107
-118
-119
-96
-81
-62
-64
-62
-66
-66
-64
-77
-84
-87
-98
-94
-89
-74
-66
-53
-59
-70
-66
-79
-81
-82
-79
-70
-66
-72
-68
-70
-70
-59
-50
-39
-56
-77
-93
-102
-99
-100
-96
-98
-71
-59
-49
-55
-58
-82
-84
-72
-53
-46
-42
-49
-63
-76
-91
-91
-85
-79
-66
-69
-72
-75
-78
-95
-107
-108
-108
-101
-97
-91
-90
-79
-65
-74
-75
-81
-67
-58
-63
-62
-77
-72
-68
-74
-85
-87
-76
-71
-60
-49
-49
-51
-44
-48
-65
-79
-78
-75
-67
-54
-43
-31
-32
-29
-46
-59
-57
-57
-51
-64
-64
-66
-65
-55
-60
-67
-73
-65
-68
-74
-89
-100
-95
-96
-89
-107
-117
-121
-113
-92
-63
-54
-71
-95
-112
-119
-138
-138
-131
-126
-109
-96
-91
-88
-85
-88
-86
-88
-89
-91
-101
-87
-77
-84
-96
-107
-106
-95
-76
-72
-69
-79
-71
-56
-35
-20
-25
-45
-64
-65
-62
-57
-40
-37
-45
-52
-57
-56
-55
-66
-88
-113
-118
-96
-66
-48
-52
-60
-60
-65
-59
-76
-94
-92
-97
-81
-64
-46
-45
-52
-55
-55
-43
-36
-28
-26
-45
-36
-31
-33
-46
-68
-91
-100
-96
-90
-85
-74
-64
-47
-36
-22
-23
-38
-42
-48
-46
-59
-62
-56
-63
-62
-75
-75
-74
-66
-82
-93
-97
-91
-91
-102
-99
-108
-100
-82
-61
-44
-39
-29
-38
-41
-55
-72
-88
-76
-47
-37
-38
-52
-83
-98
-105
-101
-98
-107
-115
-113
-104
-83
-71
-65
-72
-61
-58
-65
-65
-68
-69
-68
-64
-59
-65
-70
-83
-79
-62
-41
-46
-52
-58
-63
-76
-79
-66
-45
-37
-33
-51
-58
-79
-84
-107
-121
-114
-96
-85
-83
-78
-83
-78
-71
-66
-79
-85
-87
-83
-73
-67
-76
-79
-95
-97
-105
-100
-88
-82
-79
-85
-80
-80
-83
-81
-78
-82
-89
-91
-97
-92
-88
-78
-72
-72
-76
-83
-77
-69
-67
-65
-58
-54
-54
-79
-107
-131
-139
-116
-101
-88
-92
-78
-74
-71
-77
-77
-83
-74
-63
-85
-94
-104
-106
-101
-91
-72
-75
-79
-90
-89
-86
-78
-73
-69
-57
-58
-59
-88
-110
-121
-115
-99
-79
-73
-79
-83
-90
-99
-106
-88
-76
-67
-85
-103
-107
-106
-89
-86
-87
-66
-54
-49
-52
-40
-43
-45
-46
-54
-79
-97
-102
-98
-80
-75
-75
-78
-76
-68
-75
-68
-68
-65
-76
-89
-83
-79
-76
-64
-61
-65
-68
-67
-70
-73
-71
-77
-93
-87
-92
-90
-85
-76
-56
-58
-54
-60
-83
-99
-102
-83
-71
-66
-69
-76
-86
-88
-90
-76
-58
-64
-66
-62
-49
-41
-45
-54
-61
-66
-74
-82
-111
-134
-127
-103
-83
-83
-91
-103
-103
-100
-93
-89
-75
-66
-77
-82
-85
-72
-50
-48
-45
-67
-79
-91
-89
-92
-85
-86
-92
-92
-78
-66
-78
-77
-85
-83
-79
-69
-62
-71
-61
-65
-71
-84
-93
-91
-95
-76
-73
-72
-87
-103
-114
-123
-111
-109
-111
-109
-91
-83
-81
-83
-95
-109
-121
-133
-144
-131
-112
-93
-78
-75
-71
-91
-86
-82
-75
-81
-98
-108
-105
-105
-96
-87
-92
-80
-73
-81
-90
-96
-92
-76
-61
-49
-48
-49
-55
-63
-81
-83
-98
-97
-89
-73
-57
-52
-54
-62
-67
-68
-48
-42
-45
-41
-38
-42
-47
-50
-48
-42
-41
-47
-59
-58
-53
-50
-58
-69
-84
-92
-104
-102
-105
-99
-82
-60
-41
-39
-34
-49
-56
-61
-70
-76
-72
-64
-57
-49
-30
-26
-32
-39
-54
-74
-81
-74
-64
-63
-57
-59
-77
-95
-100
-84
-73
-59
-64
-65
-75
-89
-90
-82
-63
-44
-44
-55
-61
-83
-108
-104
-90
-71
-67
-74
-90
-93
-85
-70
-55
-42
-27
-30
-26
-25
-20
-26
-26
-26
-40
-45
-48
-53
-62
-67
-69
-59
-54
-48
-53
-64
-68
-68
-66
-65
-71
-73
-85
-78
-69
-70
-70
-70
-68
-73
-69
-75
-73
-79
-84
-90
-87
-66
-54
-56
-68
-66
-75
-76
-87
-103
-116
-107
-78
-65
-51
-60
-70
-84
-89
-72
-60
-40
-36
-44
-71
-96
-100
-105
-95
-84
-83
-79
-88
-97
-105
-100
-84
-70
-73
-80
-85
-90
-84
-79
-78
-80
-69
-79
-98
-115
-131
-119
-103
-83
-79
-82
-84
-65
-57
-74
-89
-93
-100
-85
-72
-63
-71
-84
-94
-104
-114
-109
-96
-82
-64
-43
-41
-50
-57
-70
-77
-76
-87
-89
-88
-93
-89
-71
-50
-45
-55
-75
-83
-95
-89
-81
-74
-72
-77
-80
-83
-95
-102
-93
-92
-71
-69
-72
-80
-92
-87
-95
-83
-81
-84
-86
-84
-77
-73
-70
-77
-94
-97
-106
-104
-105
-94
-82
-84
-86
-94
-108
-103
-91
-82
-90
-102
-93
-94
-96
-94
-107
-124
-134
-138
-130
-111
-97
-90
-100
-109
-110
-110
-95
-76
-50
-40
-41
-59
-81
-95
-100
-82
-86
-88
-81
-76
-55
-40
-39
-51
-54
-66
-69
-55
-42
-28
-42
-46
-51
-55
-60
-79
-90
-101
-85
-66
-65
-72
-87
-86
-88
-77
-83
-95
-94
-91
-92
-91
-86
-91
-99
-106
-94
-92
-86
-77
-63
-57
-73
-79
-87
-68
-42
-27
-35
-52
-64
-75
-84
-88
-89
-88
-83
-74
-86
-89
-89
-76
-73
-61
-60
-46
-39
-23
-24
-29
-21
-21
-27
-54
-75
-78
-70
-56
-54
-70
-85
-85
-91
-85
-77
-77
-82
-100
-102
-110
-102
-88
-79
-75
-75
-69
-75
-81
-86
-92
-92
-81
-71
-66
-60
-60
-51
-58
-72
-76
-94
-107
-110
-104
-98
-96
-84
-82
-71
-57
-45
-42
-43
-61
-80
-102
-114
-105
-109
-95
-91
-89
-97
-97
-105
-100
-88
-91
-98
-105
-98
-102
-118
-123
-115
-106
-92
-81
-79
-94
-97
-92
-79
-78
-78
-78
-82
-84
-98
-111
-117
-110
-110
-113
-118
-111
-104
-95
-88
-109
-109
-101
-86
-69
-76
-76
-79
-66
-54
-55
-65
-63
-75
-82
-89
-91
-98
-103
-98
-87
-74
-87
-86
-90
-93
-78
-73
-76
-79
-85
-88
-92
-89
-86
-78
-69
-69
-80
-90
-77
-65
-60
-66
-49
-53
-57
-74
-86
-106
-102
-95
-95
-83
-80
-69
-64
-58
-55
-60
-54
-36
-18
-29
-43
-68
-80
-96
-80
-78
-69
-61
-64
-67
-60
-47
-36
-33
-37
-54
-58
-57
-62
-56
-55
-43
-53
-50
-49
-54
-49
-59
-60
-81
-96
-97
-82
-71
-68
-74
-61
-63
-62
-51
-52
-41
-37
-35
-52
-68
-79
-84
-76
-70
-55
-49
-46
-26
-21
-12
-16
-20
-29
-41
-45
-53
-55
-55
-56
-65
-59
-49
-53
-66
-61
-65
-65
-67
-70
-59
-64
-57
-55
-55
-43
-37
-46
-57
-59
-51
-49
-35
-32
-43
-62
-85
-91
-86
-69
-57
-63
-71
-74
-81
-82
-86
-80
-69
-53
-43
-35
-34
-31
-49
-61
-80
-67
-77
-86
-76
-64
-59
-57
-48
-61
-68
-78
-86
-83
-76
-81
-97
-106
-89
-65
-59
-62
-80
-91
-93
-76
-70
-63
-69
-80
-91
-82
-61
-44
-47
-52
-67
-84
-88
-96
-88
-74
-47
-38
-48
-58
-59
-67
-91
-99
-112
-124
-120
-106
-99
-79
-70
-66
-58
-60
-62
-58
-66
-64
-53
-57
-65
-68
-96
-92
-85
-71
-78
-100
-108
-115
-115
-108
-101
-95
-88
-92
-104
-113
-113
-111
-121
-111
-94
-85
-64
-46
-49
-52
-54
-58
-60
-77
-80
-74
-69
-60
-73
-85
-102
-94
-85
-76
-60
-54
-62
-66
-87
-103
-113
-111
-105
-104
-107
-95
-85
-68
-57
-57
-66
-70
-65
-63
-65
-67
-73
-78
-102
-112
-121
-114
-90
-72
-76
-75
-92
-105
-102
-73
-55
-56
-75
-98
-101
-85
-71
-66
-86
-106
-110
-104
-85
-61
-63
-67
-80
-92
-113
-118
-117
-104
-93
-75
-54
-48
-51
-41
-29
-16
-14
-41
-65
-84
-74
-76
-73
-64
-70
-58
-55
-43
-40
-48
-54
-56
-65
-75
-85
-101
-102
-96
-91
-95
-95
-96
-106
-119
-123
-125
-120
-113
-107
-108
-115
-102
-83
-72
-48
-36
-42
-50
-61
-68
-74
-70
-72
-76
-86
-75
-64
-56
-50
-53
-67
-86
-78
-78
-83
-70
-63
-41
-44
-52
-51
-54
-57
-70
-85
-88
-92
-99
-106
-91
-74
-59
-66
-61
-58
-67
-64
-69
-75
-80
-70
-72
-69
-63
-60
-58
-52
-56
-69
-63
-47
-39
-64
-79
-82
-79
-69
-61
-74
-91
-89
-84
-76
-78
-79
-71
-78
-77
-82
-87
-87
-94
-104
-113
-103
-86
-73
-64
-65
-73
-84
-99
-112
-133
-132
-119
-107
-95
-82
-76
-70
-77
-69
-76
-79
-84
-86
-95
-100
-92
-95
-93
-87
-75
-71
-69
-74
-79
-73
-68
-61
-75
-86
-98
-100
-90
-74
-82
-91
-91
-94
-81
-73
-55
-50
-58
-72
-85
-108
-110
-97
-88
-89
-89
-83
-73
-86
-92
-114
-115
-96
-79
-70
-77
-85
-94
-112
-118
-125
-123
-113
-92
-84
-64
-49
-45
-54
-63
-52
-37
-21
-14
-23
-52
-78
-102
-113
-102
-81
-64
-61
-57
-66
-70
-90
-104
-104
-107
-106
-104
-106
-94
-75
-53
-45
-41
-46
-53
-57
-53
-76
-86
-87
-74
-63
-72
-67
-68
-63
-45
-40
-34
-30
-26
-41
-57
-63
-57
-49
-44
-54
-68
-80
-83
-88
-101
-121
-128
-122
-99
-74
-61
-60
-56
-40
-46
-53
-65
-73
-83
-63
-48
-40
-52
-75
-90
-93
-86
-87
-93
-91
-83
-78
-76
-80
-74
-73
-71
-59
-39
-35
-34
-40
-38
-27
-25
-41
-69
-64
-55
-31
-26
-42
-63
-72
-77
-72
-77
-57
-23
2
3
-10
-45
-72
-85
-75
-65
-65
-58
-54
-58
-66
-68
-75
-75
-72
-64
-52
-57
-67
-80
-87
-79
-66
-67
-67
-69
-89
-103
-111
-114
-105
-87
-77
-69
-67
-66
-70
-70
-76
-75
-74
-75
-76
-79
-91
-83
-86
-99
-113
-112
-100
-86
-79
-79
-77
-74
-85
-104
-110
-104
-83
-82
-76
-73
-77
-93
-95
-100
-99
-98
-92
-90
-83
-82
-72
-63
-43
-30
-47
-58
-59
-59
-55
-59
-60
-58
-71
-74
-83
-92
-91
-85
-94
-90
-92
-76
-74
-62
-59
-51
-67
-68
-68
-75
-61
-64
-65
-76
-81
-79
-74
-68
-70
-82
-91
-96
-111
-116
-111
-105
-97
-95
-82
-80
-77
-76
-78
-71
-62
-60
-61
-63
-65
-63
-84
-82
-68
-58
-63
-76
-90
-97
-93
-79
-74
-70
-59
-57
-71
-77
-88
-93
-93
-81
-82
-104
-110
-108
-87
-72
-73
-81
-103
-119
-140
-152
-146
-129
-108
-90
-84
-87
-96
-82
-62
-60
-86
-111
-124
-121
-107
-87
-83
-80
-76
-79
-72
-69
-62
-55
-61
-55
-51
-63
-76
-77
-80
-85
-91
-101
-98
-99
-89
-88
-80
-66
-55
-62
-85
-84
-79
-59
-49
-65
-73
-83
-70
-52
-39
-34
-42
-55
-64
-75
-74
-69
-62
-58
-67
-70
-80
-78
-77
-58
-44
-43
-40
-54
-69
-84
-89
-93
-74
-52
-47
-66
-85
-97
-103
-110
-116
-116
-109
-102
-105
-120
-126
-117
-103
-86
-80
-62
-69
-63
-69
-68
-74
-63
-44
-44
-48
-53
-47
-44
-37
-41
-58
-68
-76
-76
-80
-86
-84
-77
-56
-40
-37
-57
-75
-91
-93
-83
-73
-71
-88
-89
-83
-81
-77
-75
-80
-87
-90
-84
-87
-93
-105
-131
-126
-100
-70
-55
-62
-67
-70
-75
-87
-107
-118
-119
-96
-74
-40
-19
-19
-35
-59
-79
-93
-91
-73
-48
-42
-36
-33
-43
-45
-47
-53
-58
-54
-35
-28
-42
-58
-76
-92
-85
-95
-89
-78
-60
-48
-51
-46
-55
-56
-67
-87
-94
-104
-111
-118
-117
-96
-69
-69
-71
-70
-61
-72
-76
-80
-99
-107
-118
-116
-109
-105
-96
-93
-83
-76
-65
-73
-61
-49
-37
-43
-48
-57
-65
-56
-38
-29
-19
-27
-35
-57
-71
-84
-83
-73
-60
-57
-65
-72
-79
-95
-96
-83
-66
-57
-60
-75
-92
-94
-81
-69
-69
-67
-66
-63
-54
-51
-55
-63
-61
-67
-70
-85
-89
-97
-86
-64
-49
-54
-68
-73
-81
-79
-66
-57
-54
-70
-67
-46
-31
-26
-37
-57
-77
-79
-96
-101
-96
-97
-101
-102
-94
-76
-61
-59
-67
-86
-74
-65
-59
-53
-49
-36
-52
-53
-71
-94
-84
-78
-67
-68
-69
-88
-93
-101
-96
-95
-92
-79
-76
-78
-87
-77
-67
-50
-41
-48
-70
-80
-77
-74
-72
-72
-69
-57
-60
-63
-81
-79
-72
-77
-89
-113
-123
-139
-124
-93
-66
-50
-54
-51
-52
-49
-49
-56
-76
-87
-99
-103
-109
-101
-79
-64
-48
-58
-79
-90
-85
-89
-84
-79
-74
-78
-85
-86
-83
-85
-82
-81
-73
-71
-64
-57
-73
-75
-88
-105
-106
-89
-85
-80
-85
-84
-84
-81
-70
-69
-59
-53
-56
-80
-92
-86
-88
-78
-73
-58
-48
-47
-60
-69
-70
-77
-78
-85
-83
-79
-86
-88
-96
-97
-97
-90
-83
-83
-94
-112
-132
-141
-135
-119
-113
-106
-100
-91
-91
-86
-82
-80
-95
-98
-107
-108
-97
-99
-94
-88
-79
-79
-89
-99
-117
-129
-130
-114
-105
-90
-70
-54
-64
-84
-89
-107
-98
-97
-106
-118
-124
-106
-91
-78
-70
-62
-69
-75
-74
-76
-82
-91
-94
-81
-67
-67
-84
-104
-114
-116
-110
-90
-59
-52
-61
-82
-73
-72
-50
-42
-53
-67
-73
-80
-79
-73
-80
-73
-63
-49
-52
-66
-69
-73
-70
-61
-47
-47
-47
-63
-83
-102
-102
-86
-74
-71
-81
-74
-86
-72
-54
-56
-73
-89
-108
-110
-117
-114
-118
-103
-91
-85
-91
-95
-89
-85
-71
-71
-69
-72
-62
-46
-40
-49
-46
-50
-62
-80
-92
-94
-89
-72
-70
-82
-104
-115
-105
-73
-46
-33
-42
-46
-64
-86
-98
-95
-77
-56
-30
-27
-28
-36
-29
-28
-29
-31
-41
-59
-64
-70
-76
-80
-70
-60
-65
-64
-61
-56
-49
-39
-44
-43
-51
-62
-86
-90
-85
-66
-55
-55
-62
-81
-88
-81
-68
-61
-54
-62
-81
-77
-63
-47
-46
-45
-58
-79
-96
-107
-99
-107
-102
-111
-121
-120
-116
-104
-98
-86
-92
-98
-107
-96
-94
-89
-80
-76
-85
-98
-86
-72
-54
-48
-52
-70
-72
-63
-57
-35
-32
-29
-44
-50
-53
-55
-44
-45
-51
-62
-80
-81
-84
-92
-70
-51
-52
-63
-78
-84
-73
-63
-82
-84
-86
-79
-71
-78
-78
-78
-97
-95
-92
-80
-60
-45
-53
-76
-80
-77
-61
-66
-70
-93
-107
-95
-81
-56
-47
-40
-37
-51
-55
-56
-58
-50
-64
-78
-99
-94
-99
-110
-120
-109
-107
-86
-67
-55
-48
-71
-84
-117
-123
-116
-99
-91
-89
-89
-94
-81
-76
-56
-72
-84
-94
-96
-90
-78
-73
-68
-68
-74
-82
-82
-52
-24
-7
-4
-12
-18
-31
-44
-58
-70
-77
-82
-86
-83
-67
-45
-44
-29
-44
-48
-62
-67
-90
-103
-97
-82
-73
-73
-86
-107
-120
-116
-111
-99
-88
-65
-65
-80
-87
-101
-95
-91
-86
-94
-106
-120
-117
-105
-88
-90
-105
-115
-106
-94
-95
-86
-89
-83
-78
-66
-52
-63
-63
-86
-94
-76
-36
1
-1
-2
-21
-28
-52
-62
-76
-79
-74
-67
-69
-88
-91
-96
-85
-63
-53
-46
-46
-42
-33
-40
-36
-33
-44
-55
-66
-79
-85
-83
-89
-89
-95
-98
-109
-108
-103
-99
-98
-109
-112
-112
-104
-87
-77
-83
-88
-101
-104
-102
-79
-59
-57
-74
-91
-106
-111
-112
-116
-125
-118
-105
-91
-83
-81
-81
-92
-87
-88
-81
-93
-95
-97
-96
-75
-62
-44
-41
-43
-48
-54
-56
-61
-77
-91
-97
-98
-85
-72
-61
-47
-26
-5
-28
-49
-57
-48
-27
-31
-38
-63
-71
-60
-43
-35
-36
-27
-24
-15
-17
-17
-40
-49
-53
-61
-60
-59
-46
-41
-38
-51
-73
-75
-65
-50
-50
-52
-70
-96
-102
-89
-64
-61
-74
-73
-73
-64
-50
-50
-66
-74
-89
-96
-86
-74
-70
-53
-37
-36
-38
-47
-46
-44
-53
-59
-56
-53
-58
-53
-72
-86
-91
-89
-85
-70
-53
-62
-73
-83
-88
-89
-83
-78
-65
-61
-60
-70
-84
-95
-102
-118
-107
-99
-78
-64
-58
-60
-79
-96
-92
-73
-59
-41
-49
-57
-67
-68
-66
-71
-59
-56
-48
-46
-40
-51
-78
-95
-115
-126
-125
-103
-86
-69
-74
-77
-79
-71
-58
-47
-53
-65
-92
-98
-105
-99
-96
-95
-83
-87
-92
-84
-79
-73
-68
-58
-51
-61
-81
-102
-103
-84
-60
-51
-56
-58
-55
-55
-63
-63
-56
-54
-43
-51
-61
-78
-81
-80
-79
-60
-53
-71
-94
-99
-87
-68
-49
-42
-46
-62
-72
-96
-103
-97
-95
-98
-99
-100
-113
-111
-107
-102
-92
-80
-62
-62
-68
-74
-78
-74
-72
-57
-42
-27
-28
-31
-56
-69
-65
-72
-71
-79
-80
-85
-65
-52
-41
-35
-22
-23
-36
-23
-21
-16
-32
-44
-57
-70
-82
-91
-94
-87
-77
-78
-93
-96
-95
-89
-82
-76
-83
-75
-51
-33
-30
-48
-61
-65
-72
-74
-80
-73
-69
-48
-61
-68
-68
-67
-72
-84
-85
-81
-70
-56
-43
-39
-55
-45
-40
-15
0
-9
-43
-69
-81
-95
-100
-102
-97
-89
-79
-67
-68
-78
-67
-64
-68
-86
-98
-105
-97
-94
-93
-99
-88
-83
-85
-92
-89
-93
-90
-78
-86
-92
-95
-83
-72
-64
-69
-70
-74
-81
-73
-78
-80
-73
-76
-89
-99
-99
-87
-68
-49
-47
-56
-84
-84
-97
-87
-87
-97
-114
-115
-106
-104
-94
-86
-73
-67
-75
-87
-105
-103
-98
-80
-77
-74
-83
-100
-113
-118
-104
-103
-94
-103
-111
-120
-121
-120
-124
-113
-109
-93
