# Supplementary material for: Electroencephalography (EEG) based epilepsy diagnosis via multiple feature space fusion using shared hidden space-driven multi-view learning
Source: PeerJ Comput Sci. 2024 Mar 7;10:e1874. doi: 10.7717/peerj-cs.1874 (PMC10936759; doi:10.7717/peerj-cs.1874)
Supplement: Supplemental Information 2 [file peerj-cs-10-1874-s002.zip › A/Z039.txt]

18
34
45
37
35
34
38
38
43
43
43
47
54
51
51
58
63
47
20
2
-6
6
28
37
36
26
16
8
-3
-9
0
10
28
39
28
17
5
3
6
13
21
9
-1
-13
-13
-3
12
28
27
19
16
4
6
16
24
12
-4
-22
-27
-33
-30
-23
-8
1
11
18
10
4
-15
-28
-28
-16
-13
-22
-25
-27
-26
-27
-25
-31
-37
-51
-62
-78
-83
-80
-82
-69
-64
-67
-80
-83
-61
-47
-40
-47
-62
-74
-75
-60
-52
-47
-46
-66
-92
-98
-103
-107
-94
-86
-68
-64
-66
-58
-53
-35
-27
-21
-43
-64
-86
-103
-93
-65
-45
-25
-1
12
29
49
54
39
15
0
0
7
26
45
53
53
51
45
24
7
0
-10
-14
-12
-4
8
6
3
-4
-13
-28
-57
-79
-91
-93
-86
-98
-94
-86
-68
-52
-31
-24
-29
-53
-57
-52
-50
-34
-36
-35
-25
-19
-9
-15
-19
-34
-42
-41
-26
-6
10
25
25
27
22
29
28
18
20
8
7
5
5
16
15
20
13
4
4
15
30
42
31
12
-18
-41
-43
-58
-49
-31
-20
-19
-19
-17
-24
-28
-44
-47
-58
-62
-62
-59
-59
-44
-41
-34
-17
4
21
21
10
17
10
16
-6
-38
-70
-95
-102
-89
-56
-28
-19
-18
-20
-33
-57
-77
-94
-114
-121
-125
-114
-104
-83
-58
-33
-11
-2
-14
-25
-29
-25
-29
-27
-11
-31
-45
-61
-63
-51
-28
-14
-6
9
17
23
11
5
0
1
-2
-2
-1
-1
2
3
-3
5
1
3
8
7
18
11
3
-4
-1
8
32
53
60
61
71
65
59
47
41
39
53
67
68
67
65
55
41
40
46
45
48
55
82
110
127
120
93
78
78
80
72
49
45
40
50
74
103
111
127
115
113
105
108
95
70
49
18
5
-19
-26
-25
-16
3
16
24
27
26
10
-16
-18
-20
-30
-46
-60
-80
-98
-81
-52
-14
-1
12
8
19
26
27
9
-3
-28
-42
-55
-47
-29
-1
22
43
40
34
27
6
-11
-26
-29
-26
-30
-33
-47
-63
-61
-39
-7
28
46
51
45
34
20
5
1
-3
-17
-40
-30
-13
1
20
19
35
46
55
58
44
28
18
11
18
26
35
39
46
43
26
6
7
10
15
11
5
4
16
41
49
39
32
19
6
-3
-2
19
37
68
82
67
32
10
-16
-30
-43
-49
-54
-53
-39
-19
-10
15
19
19
2
-19
-34
-43
-35
-28
-33
-22
-14
4
18
26
30
29
24
8
-9
-16
-8
-23
-37
-41
-33
-22
-16
-4
5
4
-8
-10
-26
-29
-51
-75
-98
-107
-92
-66
-35
-16
-7
-20
-27
-44
-58
-73
-79
-78
-91
-94
-104
-112
-101
-84
-44
-27
-8
2
-5
-7
-6
-11
-15
-30
-44
-59
-63
-49
-24
-19
-24
-42
-50
-52
-40
-46
-29
-12
0
-8
-36
-57
-80
-90
-89
-82
-60
-47
-38
-39
-48
-56
-75
-86
-69
-36
-29
-36
-34
-16
23
47
59
45
27
15
5
-12
-23
-32
-50
-57
-72
-73
-66
-32
-5
26
44
63
78
81
78
62
21
-8
-21
-36
-42
-40
-33
-21
-21
-16
-14
-2
14
17
21
8
5
-11
-16
-2
11
19
14
14
10
16
30
43
40
38
31
18
3
1
18
36
48
51
36
33
20
7
-7
-16
-22
-32
-20
-7
3
3
-3
-6
-15
-11
-8
7
5
6
3
-7
-6
4
11
21
36
42
38
8
-10
-31
-38
-45
-48
-55
-55
-38
-13
10
51
68
68
52
27
-8
-34
-60
-75
-96
-102
-76
-48
-15
-12
-13
-26
-21
-15
-15
-11
-20
-40
-61
-77
-74
-59
-35
-14
-7
-16
-34
-49
-63
-68
-71
-57
-54
-44
-39
-39
-23
6
27
34
30
25
0
-19
-24
-34
-33
-36
-41
-35
-17
17
46
66
78
66
50
41
50
45
57
62
72
82
98
122
138
134
123
97
69
60
49
39
37
37
55
85
109
135
136
134
125
107
73
40
7
-23
-24
-7
15
38
49
61
63
64
64
53
33
22
8
4
9
26
33
49
58
61
47
31
26
19
13
22
36
45
43
46
40
48
52
55
37
41
48
68
76
64
50
35
21
14
5
2
25
32
42
36
21
-1
-36
-49
-52
-48
-38
-44
-58
-52
-37
-15
-19
-15
-23
-37
-47
-50
-25
-6
6
10
5
10
23
22
37
50
53
40
32
33
32
36
28
33
27
30
33
27
26
26
18
-11
-25
-19
-6
21
52
74
76
69
44
12
-19
-38
-54
-54
-27
-5
32
71
100
103
85
54
32
-1
-27
-44
-43
-29
7
37
61
69
55
26
-10
-29
-66
-89
-98
-76
-45
-15
9
19
11
-9
-9
-46
-71
-107
-121
-119
-95
-63
-34
-13
-4
-13
-24
-42
-52
-68
-80
-97
-106
-110
-97
-72
-48
-14
19
37
22
1
-20
-48
-48
-48
-30
-10
1
13
14
16
28
28
15
8
-4
-5
2
12
33
46
58
48
16
-18
-32
-44
-30
-15
13
40
52
45
23
0
-18
-17
-30
-34
-21
-28
-25
-26
-34
-53
-63
-69
-67
-48
-20
6
14
5
-3
-9
-17
-22
-22
-28
-32
-34
-35
-19
-8
-3
8
30
29
17
-7
-3
1
2
-4
-22
-43
-57
-44
-37
-20
-21
-19
-16
-12
5
17
28
42
45
44
29
10
-9
-21
-26
-25
-27
-22
-25
-37
-32
-30
-16
-7
2
22
29
43
50
53
50
38
13
-11
-18
-10
0
16
36
47
52
42
30
17
-2
-4
1
-4
-8
2
6
0
-4
-31
-33
-25
-6
3
-5
-24
-42
-41
-32
-27
-39
-49
-54
-51
-55
-54
-35
-25
-20
-19
-25
-39
-43
-40
-35
-26
-14
-10
-16
-16
-20
-35
-48
-61
-63
-56
-43
-16
-2
15
33
41
45
38
19
3
-3
8
11
21
23
24
14
-3
-12
-26
-43
-53
-72
-98
-106
-102
-91
-73
-44
-22
-1
6
20
21
26
33
45
58
72
79
70
60
58
59
76
88
103
104
110
119
114
88
46
11
-21
-31
-38
-33
-45
-31
-8
16
39
53
68
57
49
28
17
29
45
53
46
35
24
14
20
37
58
60
62
56
38
29
13
13
7
19
21
34
43
51
52
42
31
26
18
10
22
20
28
18
13
-8
-6
-10
-12
-8
3
6
6
3
12
13
28
44
51
26
1
-8
-9
-6
-4
1
6
20
23
0
-5
-13
-1
6
2
0
-21
-33
-28
-23
-16
-2
-5
-18
-40
-57
-68
-51
-33
-12
3
14
16
12
12
30
43
32
30
24
13
8
2
11
26
38
47
66
83
94
89
76
61
49
15
9
9
27
34
44
54
56
57
57
78
89
78
38
-32
-77
-101
-95
-67
-33
-1
12
24
30
9
-17
-28
-46
-72
-105
-115
-120
-108
-80
-59
-27
-2
13
15
9
2
-17
-40
-61
-69
-80
-92
-96
-83
-63
-33
-4
-3
-2
-1
3
-1
-2
-16
-46
-83
-104
-101
-94
-87
-80
-63
-34
6
37
59
74
63
33
0
-13
-23
-27
-19
-9
-4
8
16
36
41
60
58
59
48
44
28
10
5
23
44
65
72
67
59
60
42
16
-5
-16
-31
-29
-24
-7
19
40
57
60
57
59
58
49
34
28
13
12
7
15
26
54
90
113
135
136
123
94
72
55
36
32
40
60
82
114
140
146
151
148
136
121
103
83
67
52
55
56
67
88
90
86
77
92
99
101
92
85
73
72
66
51
32
31
40
51
67
93
95
96
75
55
31
18
16
22
32
60
75
82
77
77
77
97
116
134
135
125
104
79
61
58
60
75
113
149
173
188
196
194
169
150
126
103
70
42
34
47
82
103
108
105
115
111
106
112
100
78
40
17
-3
-14
-28
-36
-26
6
42
58
71
71
60
32
3
-4
-6
-3
-14
-18
-34
-23
-3
19
48
61
57
45
53
67
72
65
46
15
-16
-35
-45
-55
-71
-76
-75
-65
-51
-49
-51
-51
-43
-46
-62
-60
-71
-85
-107
-121
-124
-115
-115
-111
-110
-103
-96
-105
-116
-104
-102
-103
-113
-117
-118
-108
-92
-77
-60
-49
-42
-48
-55
-72
-92
-125
-145
-148
-144
-127
-111
-89
-97
-86
-85
-84
-72
-61
-52
-51
-56
-50
-43
-24
-3
17
26
32
43
47
40
22
-8
-34
-38
-40
-22
2
20
31
37
29
35
36
40
50
27
-8
-20
-18
7
25
43
37
32
26
21
16
16
22
10
-10
-20
-23
-22
-11
5
13
25
19
-3
-31
-40
-41
-40
-48
-61
-58
-69
-71
-96
-116
-114
-96
-85
-88
-92
-95
-106
-112
-127
-136
-127
-101
-65
-37
-14
4
14
27
32
23
11
2
0
-3
5
18
38
45
42
51
60
82
102
100
77
47
19
8
12
18
21
24
32
57
70
78
89
98
86
82
68
55
55
61
68
59
57
56
57
52
49
37
32
39
39
36
34
33
31
27
17
3
-19
-34
-39
-22
-5
11
1
-8
-18
-5
-9
3
2
2
-5
-14
-5
-3
-2
9
16
8
9
15
6
-1
3
-8
-14
-24
-22
-16
-2
18
33
34
37
29
15
3
-13
-18
-10
17
35
43
49
53
61
54
48
48
52
50
46
32
19
38
53
66
64
69
69
54
33
-4
-38
-68
-90
-103
-108
-91
-65
-39
-20
-26
-34
-35
-32
-24
-43
-65
-77
-87
-69
-45
-18
-12
-12
-20
-28
-26
-32
-39
-59
-70
-74
-86
-86
-68
-42
-20
3
10
13
1
-4
-18
-34
-38
-41
-27
-9
12
46
64
89
88
74
63
53
41
18
4
-13
-17
-7
15
25
23
19
13
17
10
17
-2
-10
-31
-43
-59
-58
-50
-44
-25
-24
-23
-37
-56
-68
-92
-112
-122
-122
-119
-116
-111
-112
-106
-82
-71
-59
-48
-47
-52
-65
-63
-57
-62
-49
-44
-39
-29
-21
-20
-16
-24
-48
-84
-99
-107
-88
-83
-63
-64
-67
-68
-59
-41
2
31
43
28
15
12
0
-7
-15
-18
-16
-8
9
27
39
50
49
30
11
0
-14
-15
-8
-1
-5
-14
-17
-6
12
40
49
44
23
16
0
0
9
21
43
78
94
94
85
80
79
69
48
15
-10
-18
-16
-6
-6
-7
-22
-43
-46
-25
-8
10
17
27
27
19
10
-15
-19
-21
-18
-10
3
11
6
15
31
49
58
57
56
53
61
68
72
48
19
-3
-13
6
34
54
43
20
1
-12
-6
7
18
17
25
25
29
39
48
60
67
79
84
75
49
23
-2
-27
-21
-24
-24
-28
-25
-23
-17
-1
12
12
-3
-17
-44
-66
-76
-83
-94
-93
-78
-64
-50
-43
-52
-54
-65
-78
-100
-112
-102
-75
-45
-22
-5
11
44
71
82
72
58
51
34
15
-6
-36
-52
-62
-41
-25
4
34
60
66
53
15
-30
-56
-61
-61
-65
-56
-54
-48
-41
-27
0
24
40
22
-17
-38
-64
-99
-131
-139
-130
-114
-99
-85
-69
-45
-29
-29
-42
-76
-113
-160
-196
-209
-215
-224
-222
-199
-169
-120
-84
-56
-57
-62
-86
-117
-129
-140
-138
-148
-145
-144
-140
-130
-113
-92
-85
-64
-61
-71
-83
-93
-109
-131
-154
-175
-190
-196
-167
-128
-89
-45
-28
-17
-6
14
14
27
30
29
21
8
-8
-21
-22
-5
25
47
69
91
92
88
78
68
50
48
43
38
43
57
77
80
82
86
83
87
79
64
55
48
52
38
30
32
37
50
72
86
101
89
91
89
90
92
86
81
89
107
106
103
100
91
76
65
64
80
93
109
103
102
102
117
120
124
126
127
122
116
130
131
152
158
164
149
124
84
41
18
12
17
30
58
86
90
90
97
111
116
110
85
42
7
-16
-8
12
40
54
69
78
93
87
81
77
63
53
42
34
26
11
15
19
34
44
70
86
88
88
77
60
32
16
-10
-22
-18
10
37
60
70
57
47
48
45
40
31
27
10
-7
-35
-42
-32
6
47
75
100
114
117
102
90
81
70
62
49
27
1
-23
-22
-1
27
57
56
39
27
19
18
17
26
22
13
-1
-20
-29
-25
-9
3
11
14
10
5
1
-4
-13
-27
-26
-5
-5
-7
-19
-22
-5
24
41
44
46
47
43
43
42
33
12
-8
-15
-1
21
47
53
44
35
14
-10
-22
-19
5
0
5
-1
2
20
46
64
69
81
56
28
-6
-27
-34
-29
-12
1
12
13
9
0
-7
-20
-28
-31
-37
-46
-57
-63
-40
-20
-14
-5
-2
-3
7
23
27
27
4
3
-12
-8
-16
-26
-32
-26
-9
-2
9
3
-3
-25
-35
-44
-53
-65
-80
-91
-94
-78
-67
-55
-48
-31
-27
-39
-49
-66
-72
-86
-89
-92
-88
-80
-93
-110
-117
-114
-104
-104
-84
-60
-35
-20
-10
-20
-26
-32
-41
-48
-46
-42
-41
-32
-1
25
37
34
25
12
15
12
17
17
18
26
29
37
39
25
11
-2
-3
-1
-6
-1
-1
-15
-31
-50
-55
-38
-11
19
37
43
17
-5
-21
-8
5
17
19
13
0
-3
6
20
28
33
40
18
-5
-29
-56
-70
-65
-63
-56
-34
-2
14
12
4
-15
-41
-61
-72
-78
-68
-73
-85
-96
-101
-83
-62
-19
0
7
-1
-3
-7
-18
-42
-66
-83
-101
-94
-86
-66
-46
-10
14
28
30
0
-39
-72
-102
-128
-151
-137
-115
-82
-76
-56
-48
-38
-13
-6
-14
-40
-70
-104
-109
-108
-93
-71
-55
-31
-24
-16
-3
9
17
18
7
-19
-37
-51
-60
-77
-75
-43
-1
32
47
50
49
63
77
89
89
86
69
49
44
38
25
20
14
21
18
27
24
28
16
13
7
1
7
2
-4
-21
-32
-34
-46
-44
-28
-9
27
60
72
82
78
63
45
19
5
-15
-30
-29
-25
-20
-4
17
31
51
72
76
67
40
25
13
20
26
36
36
35
43
50
62
62
56
37
47
47
50
35
24
8
-4
6
17
36
58
74
90
89
81
58
43
42
44
48
45
46
43
36
33
33
28
29
51
74
91
91
87
72
58
48
48
45
50
60
52
48
50
48
49
43
40
38
38
60
71
73
66
59
52
52
73
85
90
90
89
82
77
72
74
82
90
98
95
94
94
87
62
44
25
17
21
28
34
33
39
48
34
25
10
-6
7
22
43
46
49
54
50
44
39
37
37
29
31
18
25
26
26
13
-7
-16
-33
-30
-24
-15
-7
4
18
9
-12
-18
-15
1
9
9
-19
-39
-41
-42
-40
-26
-11
3
11
13
16
8
8
-5
-19
-33
-33
-27
-26
-21
-17
-17
-14
-22
-32
-36
-35
-38
-61
-79
-79
-78
-72
-71
-71
-69
-59
-43
-36
-30
-25
-12
-17
-16
-28
-39
-43
-40
-35
-29
-20
-4
12
28
48
67
64
51
22
-15
-40
-58
-67
-73
-66
-58
-36
-12
12
24
19
15
17
16
11
5
1
-16
-21
-31
-32
-32
-38
-47
-52
-32
-13
1
3
0
-6
-4
-1
-10
-34
-56
-61
-52
-31
-11
2
0
-17
-41
-51
-34
0
15
1
-29
-50
-50
-53
-48
-47
-47
-37
-23
-14
-7
-9
-16
-41
-66
-88
-107
-117
-103
-86
-62
-24
-1
5
-5
-26
-40
-47
-51
-86
-119
-140
-136
-134
-134
-120
-103
-89
-86
-94
-103
-118
-119
-123
-131
-137
-132
-133
-123
-106
-91
-82
-84
-87
-106
-120
-135
-137
-143
-139
-130
-119
-100
-80
-73
-78
-85
-95
-93
-81
-65
-66
-76
-74
-62
-55
-54
-54
-51
-55
-50
-52
-57
-64
-70
-67
-67
-54
-51
-54
-62
-63
-60
-56
-53
-58
-67
-73
-58
-47
-38
-23
-18
3
16
40
55
65
85
92
84
62
40
35
41
54
47
30
17
26
41
61
76
82
82
82
81
73
67
70
73
83
102
115
110
100
91
99
100
105
95
73
60
57
68
77
106
119
135
141
148
139
125
101
90
70
47
38
28
37
57
83
106
126
125
108
96
84
71
33
-1
-12
-19
-18
-30
-30
-17
2
11
-16
-49
-79
-86
-83
-70
-45
-19
8
35
48
59
83
104
124
122
115
95
72
51
29
12
8
19
28
38
43
48
48
54
50
44
29
21
12
8
-2
4
3
5
10
10
9
6
8
5
3
-3
4
7
8
16
19
20
56
83
96
89
67
29
4
-28
-52
-84
-84
-75
-59
-39
-28
-21
-25
-46
-65
-92
-93
-76
-63
-56
-47
-39
-40
-33
-31
-38
-54
-69
-80
-94
-124
-154
-185
-198
-184
-170
-164
-164
-155
-128
-101
-78
-68
-61
-60
-56
-61
-67
-47
-28
-15
-5
4
20
34
39
23
-2
-17
-20
-22
-10
3
18
31
44
63
91
114
140
147
127
118
114
91
67
47
35
34
39
55
80
109
129
123
97
78
65
49
45
51
66
76
85
81
74
61
57
58
54
51
34
9
-8
-10
-10
2
20
25
37
47
74
95
104
103
81
53
25
25
35
60
83
99
111
112
111
94
83
74
72
57
47
32
15
7
11
24
22
32
35
39
48
51
51
45
36
35
29
36
37
32
8
5
3
13
12
10
12
18
32
37
24
22
30
25
16
0
-8
-27
-41
-44
-44
-20
12
30
39
38
50
47
43
45
44
36
27
15
1
-3
-2
-1
-5
-2
-6
-13
-10
0
14
14
22
32
30
25
8
1
-12
0
-12
-24
-42
-40
-20
5
14
8
-9
-16
-23
-14
-14
13
31
30
16
-1
-9
5
34
54
54
32
10
-18
-39
-43
-42
-29
-9
0
1
7
21
34
35
33
28
5
-20
-52
-73
-78
-72
-58
-47
-16
20
62
80
99
101
75
43
19
14
3
-10
-11
5
37
66
88
105
124
114
91
50
12
-24
-44
-36
-10
22
43
55
43
29
28
22
10
4
8
19
22
21
20
17
6
10
1
2
-1
-14
-22
-27
-15
-12
-10
-5
-8
-2
4
20
21
14
-3
-27
-45
-46
-28
-5
10
27
37
45
48
39
11
-5
-21
-27
-40
-45
-46
-34
-15
6
13
11
15
12
13
7
12
18
13
1
-21
-51
-57
-52
-33
-15
12
32
46
54
56
52
38
18
-18
-41
-69
-63
-64
-54
-40
-22
-1
30
58
60
57
60
55
42
13
-20
-50
-61
-52
-39
-20
13
44
55
53
25
-1
-31
-47
-68
-93
-120
-123
-105
-90
-60
-29
-16
0
4
5
10
18
9
-2
-28
-41
-46
-40
-30
-36
-48
-50
-20
10
48
72
71
64
40
16
-4
-4
2
7
0
3
13
16
27
55
83
103
118
116
84
42
5
-5
0
25
44
79
108
135
145
130
118
96
87
84
87
67
36
11
1
1
4
4
-8
-21
-20
-20
-15
-21
-18
-10
-14
-7
-6
-6
3
22
29
36
51
56
53
34
17
-25
-55
-67
-52
-24
3
23
34
34
26
7
-12
-28
-24
-29
-27
-34
-37
-43
-24
13
45
82
112
143
156
145
94
27
-28
-50
-66
-79
-83
-83
-78
-62
-39
-28
-28
-16
-2
14
28
39
46
44
33
9
-5
-10
2
11
6
-10
-35
-53
-55
-49
-52
-57
-51
-57
-73
-99
-107
-107
-80
-50
-26
-7
4
18
15
8
-10
-34
-63
-85
-106
-133
-133
-114
-85
-63
-50
-40
-41
-48
-41
-42
-34
-32
-45
-66
-66
-47
-8
21
51
67
74
69
60
51
40
54
44
28
13
18
37
53
63
59
53
42
51
60
78
92
105
100
76
62
48
57
65
77
89
102
121
110
97
73
65
61
59
50
29
25
28
40
45
57
69
76
75
80
79
58
49
30
14
10
18
21
12
16
28
45
54
42
17
-15
-28
-23
-9
13
35
43
26
4
-30
-56
-75
-80
-91
-82
-58
-33
-6
7
18
17
17
17
10
-5
-16
-15
-23
-25
-34
-40
-40
-35
-24
-20
-25
-35
-40
-48
-45
-37
-24
-16
-9
-7
-5
4
0
-24
-38
-37
-22
2
7
-9
-34
-43
-33
-32
-48
-55
-56
-39
-17
9
28
28
22
6
-14
-30
-30
-19
3
24
21
4
-13
-23
-26
-25
-28
-28
-32
-35
-30
-24
-9
13
26
28
24
17
2
2
26
60
66
61
30
1
-17
-26
-36
-46
-38
-30
-27
-32
-41
-41
-42
-33
-35
-46
-60
-64
-64
-71
-74
-90
-92
-72
-39
-16
-10
-17
-35
-54
-67
-69
-62
-42
-20
10
22
23
20
-3
-5
0
0
-2
-9
-16
-12
-14
-3
2
8
20
29
14
12
3
2
-16
-28
-44
-37
-17
13
40
48
53
43
23
7
-2
4
16
57
96
128
139
139
119
93
83
78
68
52
50
60
79
104
125
128
127
110
87
56
46
29
15
-2
-2
7
24
54
84
95
94
84
61
40
15
4
-10
-1
19
32
51
66
68
62
52
39
16
0
-20
-19
-26
-18
-7
1
25
52
58
55
43
43
31
8
-27
-55
-75
-70
-56
-49
-33
-7
15
21
26
21
22
20
28
22
16
9
5
0
-1
6
0
8
23
35
41
35
17
-1
-27
-34
-38
-41
-35
-17
-4
15
37
32
29
16
5
-26
-64
-92
-101
-97
-79
-57
-35
-15
-4
10
28
47
34
2
-29
-35
-36
-44
-43
-42
-46
-40
-31
-28
-28
-19
-18
-28
-32
-33
-33
-46
-74
-99
-115
-110
-88
-81
-85
-82
-73
-58
-57
-53
83
