# Supplementary material for: Electroencephalography (EEG) based epilepsy diagnosis via multiple feature space fusion using shared hidden space-driven multi-view learning
Source: PeerJ Comput Sci. 2024 Mar 7;10:e1874. doi: 10.7717/peerj-cs.1874 (PMC10936759; doi:10.7717/peerj-cs.1874)
Supplement: Supplemental Information 2 [file peerj-cs-10-1874-s002.zip › A/Z040.txt]

63
43
47
53
70
87
86
68
25
38
63
106
115
121
86
72
49
84
112
135
115
75
60
43
78
72
88
90
85
65
56
66
104
104
122
93
74
50
49
45
51
17
40
10
14
33
46
62
62
20
20
5
55
81
75
62
28
-5
45
41
82
81
86
91
88
60
60
32
40
72
61
56
8
-6
14
18
88
74
102
50
38
41
50
44
52
55
30
38
14
6
-26
-1
-12
-10
-16
6
-7
-4
-10
33
76
55
25
-14
2
46
43
53
34
22
11
16
2
43
27
47
14
-1
-4
16
33
41
46
58
48
44
32
32
32
52
55
20
15
-10
-12
-10
14
29
30
21
50
24
40
43
34
34
18
28
48
49
44
30
47
49
53
5
73
70
107
88
93
114
105
69
51
56
46
51
59
11
31
21
33
40
50
80
80
121
60
50
32
55
92
99
97
99
88
91
81
48
56
69
139
138
163
138
141
103
68
77
83
92
104
107
92
76
124
109
111
85
97
116
127
103
90
112
112
107
88
74
101
81
73
75
51
55
59
57
58
47
29
34
19
33
44
55
42
66
34
5
30
19
14
0
-1
25
38
37
9
25
33
84
84
113
111
111
65
25
-3
9
44
87
118
103
80
59
68
151
96
71
6
-12
33
64
30
30
-3
-2
25
45
59
59
50
45
43
58
67
72
58
39
12
4
21
28
49
59
80
105
90
94
60
31
13
38
46
76
82
93
80
78
68
74
49
54
49
52
70
51
43
69
47
70
51
50
63
80
82
72
56
37
13
5
7
20
59
71
47
34
32
31
63
41
33
14
38
42
30
11
2
39
58
84
69
76
63
85
61
45
45
52
62
69
103
115
117
98
61
47
45
79
81
85
76
75
95
72
72
76
86
112
107
89
59
54
86
119
143
146
142
127
105
61
41
68
94
124
116
106
78
62
70
66
67
60
47
35
26
27
50
39
57
53
51
58
58
56
65
67
78
92
108
118
105
81
78
68
54
22
5
22
45
86
86
87
55
33
11
-4
1
15
48
84
89
83
51
49
39
31
34
43
42
68
74
66
59
48
62
76
76
82
87
90
99
81
72
50
79
77
78
83
48
23
15
32
64
77
93
82
58
45
47
52
29
10
-1
26
46
55
48
30
55
60
78
67
76
52
58
73
95
111
113
93
75
67
46
26
17
23
73
59
37
14
8
32
39
40
23
10
6
10
29
48
56
40
36
31
38
35
45
45
53
43
42
56
66
109
116
115
91
68
76
85
104
110
93
81
69
65
54
55
44
49
36
41
40
16
17
29
29
39
50
47
65
73
33
16
18
56
66
57
20
8
30
51
80
78
73
74
78
80
65
66
53
54
54
46
55
81
78
87
74
74
50
32
13
-3
-10
-6
-1
13
11
50
64
63
35
12
26
30
39
31
12
16
49
62
65
26
14
20
44
79
62
38
19
31
42
55
62
77
85
98
98
72
28
30
28
47
68
75
76
73
56
28
14
9
33
64
106
121
128
112
100
103
108
107
125
102
90
86
82
88
99
81
68
75
87
126
124
106
70
29
15
26
23
21
24
35
43
51
51
68
24
56
38
66
78
83
75
78
69
68
64
54
66
62
59
68
34
-6
-6
28
54
81
50
34
21
33
54
62
66
57
44
39
36
41
41
44
45
31
1
1
10
18
15
0
-20
-32
-24
-5
36
60
79
60
34
20
49
42
48
43
49
74
91
107
115
114
113
95
87
82
103
93
93
63
13
10
18
37
38
19
34
23
23
31
43
54
46
38
32
53
65
58
55
39
32
15
0
-4
-5
-8
4
50
86
112
121
114
101
99
91
96
75
65
58
36
44
25
5
9
38
59
83
102
102
90
60
27
21
48
73
89
92
93
103
89
69
68
59
60
50
46
50
69
88
93
71
47
33
19
21
34
39
32
24
45
77
101
90
63
27
11
17
23
37
40
22
-1
-4
27
48
59
50
37
13
17
5
9
21
42
57
42
28
44
69
84
83
66
53
45
27
26
27
31
10
4
7
22
29
54
65
67
47
37
12
-1
-10
3
21
59
74
83
59
33
35
53
63
54
22
21
50
95
116
95
79
65
73
70
81
83
76
74
64
50
37
44
42
44
56
60
61
67
66
73
86
90
76
48
41
37
51
54
50
39
34
61
95
90
96
77
63
53
55
66
79
80
78
73
61
67
55
40
25
35
42
53
37
35
28
53
66
56
31
37
37
47
46
34
25
33
23
43
43
55
52
18
8
-8
24
32
59
53
46
35
44
53
44
62
79
82
86
64
74
79
95
89
103
116
141
132
127
119
100
63
46
67
80
83
94
64
54
31
21
42
66
92
83
42
10
39
41
61
70
93
114
114
101
88
91
101
104
74
63
52
58
55
68
90
90
113
82
79
72
80
89
101
125
131
107
78
63
69
85
89
82
81
69
73
90
99
109
94
74
64
66
66
69
81
81
87
92
103
73
65
65
86
97
94
94
86
93
100
117
105
88
69
59
64
73
78
58
55
54
64
74
85
101
98
106
61
43
16
48
74
61
46
20
12
20
32
43
51
51
37
15
31
45
45
39
29
36
59
67
59
51
49
70
82
72
42
27
21
15
31
12
1
-8
6
28
54
68
71
72
68
67
66
63
70
67
57
43
20
-1
-23
-26
-19
-17
-14
-13
-11
19
27
47
44
29
31
32
39
64
55
32
20
12
38
69
80
54
-3
-47
-46
-42
-18
-12
-12
-6
-1
18
20
33
24
17
12
20
19
4
2
-1
-3
-11
-1
2
33
53
63
52
17
-2
17
49
68
43
5
-19
-1
30
37
38
30
35
40
42
28
14
18
26
51
59
53
49
24
33
27
8
15
6
0
7
14
25
21
13
15
15
27
48
31
23
16
22
49
53
81
63
60
45
36
31
33
42
43
32
31
30
16
36
60
75
70
33
23
18
12
15
21
39
42
45
44
58
64
62
58
65
75
64
47
38
31
33
29
28
19
31
49
66
81
88
56
37
43
80
107
102
88
60
57
65
85
90
73
54
25
23
21
32
42
45
51
53
40
27
37
42
62
78
96
100
102
89
62
54
69
91
82
84
85
85
93
87
114
145
177
172
161
118
114
88
64
58
41
30
35
58
68
88
98
107
121
146
145
133
106
90
90
98
96
73
58
18
26
18
19
30
43
56
49
50
53
50
56
49
30
30
46
55
70
70
74
69
61
70
88
104
103
98
81
67
56
64
67
72
62
54
41
33
32
42
63
63
55
28
16
13
15
44
51
41
49
55
61
46
48
56
67
76
76
73
52
64
72
90
77
62
47
41
54
41
36
24
32
31
53
82
112
91
78
62
52
60
69
76
62
57
47
61
64
71
86
77
74
65
43
50
53
69
62
91
104
108
118
114
102
84
75
70
61
63
51
69
63
83
77
85
73
75
59
51
47
61
86
96
109
101
107
131
123
110
74
68
62
71
91
82
77
66
69
69
76
106
118
105
83
52
32
13
1
14
46
95
117
119
107
110
123
113
117
113
107
112
107
98
100
87
87
104
92
97
82
53
50
42
24
19
-3
9
7
38
63
80
92
82
49
49
62
84
84
73
72
54
43
48
54
77
77
83
81
99
116
132
139
141
136
103
70
60
61
71
64
42
31
37
56
70
72
80
92
104
90
74
73
69
87
70
38
12
5
20
43
71
81
90
78
84
71
59
40
9
14
34
65
59
43
23
27
35
50
64
63
63
71
62
63
49
53
36
19
21
41
49
44
40
30
46
74
86
98
85
87
84
106
108
93
62
46
29
26
22
17
12
0
10
14
-8
-9
-2
10
15
13
5
5
0
20
34
33
41
20
19
30
44
61
36
28
12
20
32
52
50
32
26
22
44
35
34
12
16
44
63
73
79
81
95
105
115
104
75
55
43
32
19
-1
10
16
43
69
67
62
46
28
28
29
44
34
35
46
56
79
87
79
55
52
54
63
45
39
34
42
56
63
59
59
70
80
73
46
38
23
46
60
60
56
51
46
47
48
59
86
93
87
94
91
91
98
73
73
66
39
45
45
74
96
84
47
15
-10
9
-2
21
63
92
88
60
46
42
52
54
31
8
-20
-12
15
65
103
134
132
104
76
52
32
58
84
108
71
19
-11
-38
-14
-1
9
20
35
61
85
99
104
82
50
42
29
18
18
14
44
61
102
120
99
66
26
10
20
42
57
54
27
41
38
70
69
43
-6
-52
-85
-77
-43
10
54
54
56
44
48
73
110
123
87
34
-16
-15
28
77
101
83
72
68
85
78
95
71
43
32
24
39
50
45
39
34
45
72
94
110
104
87
77
54
56
18
12
21
42
70
67
55
37
39
53
57
51
62
73
92
88
81
64
61
68
83
66
57
30
6
-2
0
39
65
111
114
94
76
42
50
44
64
72
61
55
54
72
84
117
111
115
110
116
113
96
94
76
69
70
89
111
118
109
98
103
108
115
96
93
104
109
128
130
120
74
56
49
67
64
50
31
9
22
40
67
71
68
70
81
68
84
99
118
126
107
84
89
104
122
111
107
97
109
106
81
78
62
70
54
28
13
22
35
42
46
41
38
24
44
53
77
98
86
75
72
78
95
91
91
69
33
8
8
26
63
101
123
114
81
60
46
49
64
72
74
91
103
102
91
68
55
29
25
34
35
41
51
50
44
37
43
63
88
109
113
105
96
86
72
74
66
68
64
80
77
75
67
81
96
116
137
133
124
113
104
97
66
85
89
94
82
70
46
46
56
99
139
152
148
110
93
92
101
115
118
112
81
86
103
129
116
104
94
79
62
51
41
15
17
8
37
62
93
106
85
77
55
33
5
1
15
20
15
-2
-6
5
38
49
23
12
-12
-14
7
23
32
28
41
56
71
77
67
47
28
28
32
33
8
-11
-26
-10
7
30
29
35
28
18
21
29
40
27
3
17
28
80
96
100
79
51
25
-1
-29
-27
-19
-11
-7
-26
-35
-36
-12
12
26
31
24
7
5
14
20
38
48
48
39
22
33
58
82
93
78
54
24
12
9
30
50
70
65
41
23
9
10
30
45
49
55
55
37
37
36
44
30
36
8
14
8
26
41
37
36
31
32
28
23
31
48
69
85
79
63
54
52
40
34
40
54
90
122
136
133
130
134
133
131
108
82
43
45
45
69
81
94
81
73
64
76
93
111
106
91
72
73
75
85
87
91
71
55
28
36
57
87
103
82
69
54
39
18
18
53
68
85
75
67
71
80
88
80
69
59
58
53
57
65
64
72
90
108
105
71
44
22
21
18
7
8
17
45
64
76
76
66
42
31
17
11
5
13
17
22
27
4
-3
-11
-9
4
13
26
32
19
2
-1
16
44
68
76
76
72
80
90
105
118
126
96
75
58
37
39
25
33
24
35
34
55
73
87
98
94
95
87
70
70
65
72
62
79
103
110
117
105
86
62
49
57
52
50
58
59
64
64
38
22
6
35
59
82
86
67
42
32
43
50
51
39
32
32
36
54
52
61
54
59
67
80
83
54
21
2
11
17
32
50
70
87
79
59
48
60
81
75
41
-5
-20
-20
29
73
85
93
97
119
129
136
121
101
86
89
91
82
84
72
59
54
73
93
104
89
62
43
46
47
37
16
6
0
7
7
15
27
50
65
64
44
36
40
41
44
42
56
29
11
-7
3
23
45
50
35
35
35
41
27
13
4
-7
12
37
47
19
-3
-12
-2
12
22
29
34
25
24
31
55
72
68
60
48
51
46
49
57
58
75
89
85
58
52
44
55
59
48
30
25
29
34
32
29
45
45
41
20
11
-1
9
20
13
15
44
59
72
62
58
54
57
48
45
49
36
26
12
34
46
69
55
45
36
35
43
59
68
57
53
30
25
16
8
14
22
54
77
76
59
24
14
20
51
73
56
45
42
59
63
76
66
54
15
1
2
23
47
48
40
31
44
50
75
92
94
65
48
40
49
61
69
65
52
49
59
63
63
61
36
17
9
37
71
83
66
49
30
29
21
7
16
17
12
-9
-24
-27
-24
-23
-40
-37
-33
1
16
22
18
35
42
38
45
48
49
56
65
61
53
33
0
3
7
32
41
42
49
49
67
71
91
79
84
104
105
90
74
84
72
70
59
74
84
87
97
93
99
110
108
103
95
83
77
56
50
39
28
35
27
39
43
51
60
74
80
82
61
31
36
46
44
52
39
29
11
2
7
29
61
75
73
66
79
91
109
125
128
117
97
76
32
1
-9
-13
-1
-1
5
-1
13
17
26
18
38
53
65
63
56
41
32
43
47
45
50
43
52
48
54
54
58
52
30
30
25
56
84
91
99
103
110
113
119
107
88
68
61
35
40
60
73
88
65
70
60
77
90
88
66
49
58
72
85
97
116
124
118
108
99
108
114
116
105
115
136
147
146
121
113
107
107
104
75
57
39
37
62
88
122
125
115
115
109
94
92
92
100
105
113
110
78
68
68
101
131
140
132
118
100
83
82
80
85
58
42
39
60
74
97
131
155
166
162
149
132
122
125
133
128
113
87
55
23
23
7
40
56
53
49
42
43
35
38
44
35
7
-23
-22
-6
30
61
88
90
73
50
28
18
22
43
49
47
29
20
43
89
131
148
125
95
57
31
22
23
21
52
42
23
13
21
41
37
42
45
64
67
91
88
97
100
89
78
59
57
38
24
17
28
47
60
90
77
95
91
81
62
29
17
16
44
83
91
90
88
89
97
103
109
89
79
78
100
118
111
88
65
47
64
83
89
78
61
56
46
51
47
74
91
101
88
64
59
64
69
54
61
63
78
86
88
82
94
95
77
63
60
76
88
83
87
74
72
82
89
89
98
87
73
49
27
11
16
52
88
117
109
96
71
66
62
78
71
74
46
32
25
41
61
68
68
69
72
64
60
38
38
38
54
68
67
76
86
86
88
87
97
98
97
64
44
39
54
51
26
23
13
38
58
74
88
106
113
91
53
18
29
37
45
28
17
23
60
94
97
99
99
95
78
51
65
84
93
91
40
15
5
24
21
7
14
21
30
38
51
57
52
52
41
44
52
59
55
48
44
50
36
39
29
14
19
37
46
67
67
47
28
7
10
16
14
39
42
45
29
17
12
1
14
19
23
27
28
22
0
-13
0
22
62
88
80
64
28
16
15
20
28
20
14
19
27
35
53
67
65
69
70
95
80
100
64
73
63
54
41
3
9
2
20
34
51
69
58
32
5
-5
5
44
48
62
58
44
12
-23
-31
-11
26
53
75
79
75
86
93
100
98
77
50
26
41
47
55
54
41
37
55
65
69
66
67
71
61
48
47
39
34
12
-6
-5
35
68
102
105
107
101
84
73
58
58
68
73
73
47
40
48
58
81
88
88
88
102
121
117
112
104
97
85
57
43
34
38
51
48
57
60
68
66
62
61
54
54
57
59
65
86
103
112
101
94
77
66
67
62
45
29
32
35
39
31
18
-2
-20
-8
15
24
24
-1
-21
-26
20
56
85
98
83
53
23
18
17
25
29
34
34
47
66
87
102
91
72
54
46
69
64
46
22
4
11
29
45
37
29
30
37
52
59
54
47
38
19
23
26
32
50
27
11
16
12
25
27
32
30
43
42
44
24
37
35
50
55
63
66
53
54
57
56
53
35
12
0
9
19
54
83
121
126
101
78
34
15
-5
9
34
50
60
33
1
-12
0
27
38
55
58
58
57
55
57
45
46
26
8
3
28
49
76
77
62
40
16
18
15
37
61
83
82
82
78
73
73
77
83
75
73
67
62
63
50
47
36
55
64
67
40
42
41
44
43
26
18
6
-7
-37
-35
-5
23
47
47
47
51
35
26
16
27
51
76
57
31
28
28
26
-1
-16
-20
16
35
62
66
52
46
37
44
66
59
29
2
-2
15
36
43
37
22
54
79
105
94
72
60
61
71
56
49
27
39
50
55
67
59
71
77
102
103
83
80
72
79
78
83
68
57
41
39
40
50
71
68
68
67
86
105
116
103
98
86
98
96
70
59
52
45
52
55
56
45
21
25
23
38
55
63
69
53
41
33
53
87
131
140
142
112
68
35
45
72
96
90
77
39
30
49
69
95
109
113
110
107
104
102
86
66
67
80
116
140
139
130
129
129
118
98
102
96
92
94
75
64
65
75
83
90
80
61
55
58
81
71
64
60
52
59
64
63
52
28
31
44
55
65
61
50
45
52
76
89
93
101
87
75
55
39
18
38
35
39
39
34
46
45
63
78
91
96
78
76
63
66
79
82
84
83
65
47
20
-16
-52
-47
-28
-7
11
1
-1
-29
-41
-27
0
19
28
15
-8
-9
7
38
51
74
69
67
66
79
68
69
70
82
86
84
77
81
91
114
97
85
61
60
56
48
50
40
50
58
74
89
95
97
90
81
89
87
91
80
64
59
55
68
56
41
30
35
30
26
7
24
45
72
74
60
23
13
0
16
30
43
47
49
69
85
64
68
54
59
58
55
49
45
43
43
31
17
12
21
28
32
39
24
13
2
7
21
46
57
66
65
75
78
72
71
48
2
-27
-36
-13
12
38
53
61
81
110
131
136
143
143
141
132
106
78
38
29
30
24
17
10
19
40
48
64
69
80
86
72
64
64
73
56
45
24
11
10
29
44
45
60
64
45
31
44
74
95
118
107
100
99
92
94
90
88
78
59
39
30
28
25
41
56
74
63
73
68
79
111
107
106
82
85
85
83
64
39
43
53
79
75
57
40
46
60
92
122
130
126
116
108
101
85
70
51
50
47
42
35
18
14
10
23
45
58
44
36
19
19
16
14
12
6
32
38
38
46
57
86
93
86
59
37
31
50
51
45
42
41
32
20
24
55
70
86
72
54
66
90
117
124
121
114
99
71
56
44
55
68
69
66
72
83
82
90
90
91
89
92
97
102
98
90
78
70
64
65
61
60
57
53
49
66
86
95
98
91
99
95
102
108
82
72
67
71
79
79
75
78
90
98
106
111
124
135
126
114
92
77
61
40
24
20
26
38
23
18
12
32
51
63
78
71
83
100
87
79
54
39
22
-4
-24
-30
-29
-6
18
33
30
38
56
57
83
87
94
98
90
91
71
73
83
82
87
77
55
50
44
30
38
42
73
86
81
68
37
13
-8
11
15
32
59
55
58
33
27
35
50
89
102
96
63
28
-5
-4
30
63
76
67
46
30
31
37
54
64
65
55
28
10
25
37
67
78
91
100
113
115
119
102
90
79
72
73
80
67
47
41
44
35
48
54
73
82
92
94
87
61
56
52
68
82
84
75
67
78
67
69
63
60
67
76
95
107
99
73
48
32
35
39
23
18
17
20
19
15
44
65
96
109
105
94
81
62
48
46
51
68
74
77
82
82
82
71
60
64
89
119
131
111
88
71
65
81
75
73
61
57
37
21
23
37
48
53
46
30
31
32
53
66
49
37
24
13
41
44
54
35
14
-16
-11
-1
14
-14
