# Supplementary material for: Electroencephalography (EEG) based epilepsy diagnosis via multiple feature space fusion using shared hidden space-driven multi-view learning
Source: PeerJ Comput Sci. 2024 Mar 7;10:e1874. doi: 10.7717/peerj-cs.1874 (PMC10936759; doi:10.7717/peerj-cs.1874)
Supplement: Supplemental Information 2 [file peerj-cs-10-1874-s002.zip › A/Z041.txt]

-45
-105
-106
-54
-17
14
36
36
14
-13
-26
-54
-72
-89
-100
-96
-78
-46
-12
18
39
54
46
37
34
9
-12
-32
-48
-38
-34
-28
-23
-15
4
20
15
14
-12
-34
-59
-59
-51
-45
-23
-20
-7
15
30
41
16
-2
-17
-20
-24
-22
-21
-21
-3
13
27
33
28
3
-29
-52
-69
-60
-53
-41
-41
-49
-30
-24
-8
-4
15
22
30
18
7
-7
-20
-32
-48
-47
-35
-24
-26
-41
-40
-26
9
55
60
11
-54
-101
-113
-95
-72
-67
-58
-36
-21
-3
-1
13
18
2
-28
-55
-67
-61
-64
-71
-95
-95
-88
-77
-55
-29
-20
-14
-11
-1
-5
-21
-35
-16
-13
-10
-16
-45
-49
-41
-24
-1
1
17
27
20
31
13
-8
-23
-36
-41
-62
-73
-81
-84
-72
-42
-13
13
28
25
15
0
-25
-40
-61
-69
-75
-84
-83
-58
-34
-18
-3
-4
-7
-2
7
31
48
52
52
40
32
36
36
32
34
30
38
47
63
56
33
30
29
27
23
29
25
27
28
35
47
55
61
53
53
33
22
-11
-9
-5
4
17
22
36
53
70
77
72
60
65
72
68
64
44
27
24
31
32
22
5
3
-1
11
28
28
22
2
6
8
29
39
42
34
49
58
65
45
11
-18
-54
-69
-74
-56
-26
-1
13
34
60
52
45
18
26
28
30
39
29
14
-20
-19
-24
4
43
74
90
86
72
53
29
28
20
18
20
11
2
-8
-15
3
10
34
49
51
43
29
19
10
14
2
-9
-8
22
28
18
14
17
34
42
26
5
-22
-28
-42
-51
-39
-22
-6
3
25
50
72
87
98
95
83
53
25
14
14
19
11
17
36
43
43
44
57
65
72
76
75
65
58
43
27
11
19
29
37
52
59
72
81
88
82
78
79
80
84
89
92
95
88
93
76
58
41
42
37
35
28
17
16
19
36
35
25
23
33
48
71
78
73
46
31
14
5
9
7
24
36
56
56
42
13
-19
-49
-54
-40
-24
-4
18
35
39
38
31
14
5
3
-8
-42
-62
-73
-68
-63
-34
-8
10
15
7
1
-16
-23
-43
-65
-79
-82
-77
-69
-48
-43
-43
-55
-68
-75
-78
-70
-63
-64
-75
-78
-78
-66
-44
-26
-19
-19
-27
-45
-52
-60
-70
-88
-101
-69
-44
-5
14
13
3
-8
-7
-12
-25
-48
-63
-68
-67
-60
-43
-11
22
50
61
78
75
63
35
9
-5
-21
-5
-16
-31
-40
-48
-40
-27
-14
-8
-14
-15
-9
-13
-11
6
8
14
17
37
50
50
47
36
35
29
26
18
18
21
22
13
4
-10
-31
-22
-3
13
18
9
2
-13
-37
-31
-24
-15
-14
-33
-55
-69
-66
-58
-69
-64
-70
-73
-73
-60
-81
-89
-99
-97
-88
-90
-87
-58
-37
-9
-5
-5
-18
-18
-13
-4
11
15
5
-3
-3
-6
21
45
63
58
34
15
-10
-33
-30
-25
-20
-28
-33
-38
-35
-22
-11
1
9
21
15
15
27
34
44
54
67
60
49
37
12
-4
-18
-25
-42
-50
-62
-68
-71
-66
-66
-77
-85
-84
-69
-55
-37
-19
-24
-17
-10
-12
-18
-8
-17
-45
-87
-122
-124
-115
-92
-77
-71
-51
-38
-21
-22
-18
-21
-27
-40
-37
-28
-8
18
39
51
54
62
55
57
54
52
56
60
64
53
43
33
28
11
4
-9
-18
-16
-3
6
8
28
21
17
11
13
25
14
14
-10
-30
-43
-42
-21
10
27
30
25
31
50
61
79
79
68
56
48
64
67
61
62
54
39
43
47
44
35
37
26
27
14
12
-3
2
18
36
43
47
34
38
36
33
4
-12
-22
-5
11
38
49
35
7
1
17
30
45
52
48
30
20
20
19
26
40
50
48
45
43
35
35
35
42
52
54
47
33
26
37
42
41
58
55
57
54
51
33
17
11
9
-1
4
7
22
40
49
53
33
-7
-34
-55
-30
-2
11
24
31
36
22
10
3
9
12
8
-2
-18
-5
21
53
52
37
7
-25
-42
-36
-7
9
31
32
30
20
19
5
4
2
10
10
-1
-22
-42
-57
-53
-59
-69
-73
-66
-52
-24
15
39
47
45
35
10
7
17
19
0
-36
-46
-43
-20
-4
-6
-20
-32
-29
-26
-12
2
6
19
21
12
-14
-44
-40
-27
-2
14
24
20
21
12
4
-26
-36
-49
-40
-16
2
3
5
13
26
36
59
73
68
45
26
14
5
0
1
6
23
47
65
84
85
83
58
30
5
-20
-35
-36
-26
-19
-12
10
21
21
21
15
14
12
3
-5
-27
-34
-28
-24
-21
-27
-45
-80
-94
-94
-74
-51
-38
-44
-55
-41
-29
-26
-25
-36
-45
-41
1
31
8
-30
-69
-78
-57
-46
-15
15
47
72
91
101
108
99
88
77
65
45
33
35
44
48
59
71
74
55
23
-3
-8
-1
5
-3
-5
5
25
31
39
30
21
20
32
48
49
54
48
40
35
39
45
34
33
23
29
29
33
32
19
25
22
24
15
14
-2
-1
23
49
67
73
72
65
61
64
63
60
60
58
40
45
52
55
54
54
54
42
13
-2
-10
-19
-15
3
11
16
16
4
-4
-4
2
-2
-19
-29
-32
-24
-3
18
19
32
32
52
46
35
0
-34
-38
-25
-6
-5
6
0
-10
-12
-2
15
20
24
16
-11
-41
-68
-74
-62
-47
-37
-37
-27
-23
-26
-36
-45
-55
-71
-78
-74
-77
-62
-54
-44
-43
-53
-61
-63
-46
-19
9
13
8
3
-1
10
11
14
-2
9
12
15
21
19
17
5
13
17
11
10
19
42
65
90
94
83
59
49
40
39
44
37
31
18
13
3
3
18
36
36
33
28
29
46
55
47
37
26
35
26
13
-3
-29
-30
-24
-2
13
11
6
-6
-17
-20
-28
-23
-28
-22
-18
-29
-30
-32
-24
-7
9
16
6
-3
-1
-3
-9
-11
-25
-38
-45
-72
-79
-84
-73
-61
-56
-36
-14
-1
19
34
45
47
56
40
40
24
22
-1
-18
-33
-46
-50
-46
-23
-15
-17
-15
-6
-8
-21
-16
-25
-16
-20
-34
-40
-24
-7
2
-7
-6
-16
-22
-20
-13
-22
-28
-25
-24
-15
-18
-17
-18
-11
2
2
-6
2
11
27
34
47
40
25
27
32
9
-15
-44
-32
-1
20
17
12
12
15
4
-4
-6
1
7
13
11
-3
-21
-12
5
24
35
24
16
18
22
26
16
-1
-3
-14
-1
-2
-2
-10
-11
12
30
47
44
27
2
2
7
18
27
31
18
-7
-27
-51
-53
-59
-49
-52
-49
-27
-15
-15
-23
-18
-4
24
51
58
45
33
21
19
22
30
36
40
38
30
4
-15
-3
16
34
34
32
18
43
45
3
-51
-89
-78
-63
-63
-67
-67
-82
-102
-104
-105
-86
-56
-27
-9
-9
-3
-12
-14
-29
-45
-55
-31
-9
18
28
38
41
46
58
56
43
26
5
-5
-26
-27
-32
-31
-20
-6
-4
-3
7
2
-14
-43
-58
-68
-50
-21
14
38
20
12
2
10
28
26
30
53
70
63
32
16
5
6
8
11
3
7
15
11
15
11
18
5
-3
-12
-13
-28
-13
-9
-1
13
1
2
-14
-12
-4
20
48
63
67
64
83
95
95
93
97
90
85
72
58
42
26
24
22
21
32
38
34
34
42
47
58
66
71
91
120
157
165
164
167
166
153
142
119
102
95
92
96
102
114
110
104
93
95
88
83
87
95
97
93
97
90
80
75
59
51
54
70
93
96
102
97
107
119
135
128
113
118
112
104
101
97
85
75
68
58
47
28
25
25
29
41
44
51
54
57
39
23
22
29
40
44
61
60
65
64
63
61
45
27
3
-12
-9
1
4
6
-7
-24
-40
-35
-33
-11
16
28
27
14
-2
-19
-49
-61
-65
-55
-40
-35
-50
-62
-54
-42
-29
-36
-39
-56
-68
-83
-94
-104
-104
-87
-89
-84
-89
-104
-115
-111
-90
-73
-67
-71
-80
-90
-82
-56
-36
-17
17
49
61
63
36
0
-34
-48
-21
-17
-12
-27
-54
-71
-90
-99
-74
-32
-16
-26
-46
-59
-73
-79
-88
-81
-75
-69
-75
-94
-105
-110
-117
-121
-121
-88
-56
-33
-29
-43
-64
-71
-84
-101
-113
-114
-99
-88
-74
-68
-43
-33
-15
10
18
-13
-40
-97
-117
-127
-134
-129
-119
-117
-122
-116
-98
-68
-48
-47
-68
-89
-98
-91
-81
-85
-73
-79
-76
-75
-60
-59
-66
-67
-80
-68
-62
-47
-59
-49
-27
-55
-105
-150
-141
-102
-65
-56
-42
-35
-47
-45
-59
-53
-61
-44
-53
-53
-65
-80
-83
-74
-60
-47
-49
-63
-87
-90
-71
-52
-52
-44
-43
-34
-29
-17
-5
2
6
-11
-31
-48
-55
-44
-33
-18
-4
-1
13
30
42
53
68
90
89
85
75
52
41
39
50
71
93
119
119
127
126
114
83
68
68
64
65
57
51
35
29
41
71
103
120
119
83
58
27
17
47
44
25
-16
-29
-6
15
47
52
58
34
19
-2
-25
-33
-36
-36
-39
-39
-43
-41
-34
-11
16
17
27
21
18
15
13
15
10
12
5
-7
-6
-4
-10
1
2
15
13
5
-5
-32
-45
-56
-47
-32
-24
-31
-54
-63
-57
-54
-60
-62
-45
-39
-16
-11
7
17
28
44
42
41
32
24
7
-3
-6
-11
2
27
62
84
105
97
90
82
73
50
18
3
-7
-4
8
43
53
54
42
8
-17
-42
-42
-40
-35
-14
6
40
73
103
104
91
59
21
-9
-18
3
24
49
84
101
100
70
28
-13
-42
-62
-75
-73
-45
-19
11
35
70
93
105
120
114
104
78
53
38
16
20
18
25
31
39
25
-7
-20
-46
-64
-90
-113
-112
-80
-40
-15
-6
2
15
14
6
-1
-4
-10
-22
-31
-32
-7
16
24
0
-24
-37
-47
-50
-49
-48
-60
-70
-66
-55
-29
9
43
60
75
72
60
53
42
38
28
23
22
15
24
31
47
45
43
22
0
-22
-23
-8
-1
23
27
35
37
35
29
29
41
54
69
72
74
60
60
63
57
48
41
56
66
85
90
78
51
11
-8
-34
-36
-17
4
21
18
4
-5
12
36
40
32
21
4
-23
-48
-47
-23
-6
18
18
16
14
2
-5
-11
0
4
1
-6
1
3
10
27
34
49
57
61
53
46
53
56
54
51
42
28
15
18
19
25
20
16
7
11
17
26
21
8
13
-4
-13
-18
-27
-23
-9
17
27
35
20
3
-12
-11
-4
3
4
4
6
-11
-15
-28
-31
-22
3
24
34
34
8
-13
-22
-12
-15
-30
-39
-46
-53
-60
-58
-60
-52
-41
-25
-31
-37
-51
-48
-49
-36
-18
-23
-10
-17
-20
-17
-12
-18
-37
-45
-48
-42
-40
-29
-19
10
34
77
90
88
73
45
21
29
51
77
85
90
87
76
65
45
30
19
10
-5
-6
1
-2
6
7
23
24
4
-12
-28
-37
-24
-10
-1
4
0
-4
-14
-34
-32
-39
-24
-19
-35
-55
-65
-46
-21
8
25
23
9
-11
-28
-51
-58
-50
-50
-41
-52
-26
-5
30
55
66
58
63
62
60
65
77
84
79
72
70
74
89
95
93
77
63
43
32
29
45
54
47
53
34
15
-5
-4
-13
-17
-7
9
33
38
41
30
29
27
13
-13
-2
15
32
15
-9
-21
-16
-7
-3
-23
-39
-42
-26
-6
8
12
11
15
22
12
17
23
43
50
48
38
31
21
12
-2
-28
-46
-35
-15
5
27
40
56
62
65
59
35
13
-27
-64
-82
-85
-80
-82
-63
-45
-16
16
53
83
120
125
105
54
23
7
3
-12
-19
-18
-17
2
33
47
66
66
63
45
28
17
3
1
6
5
-15
-13
-9
9
17
34
50
69
76
55
23
-4
-22
-15
2
34
44
33
24
19
25
16
18
17
17
13
16
11
1
-1
-9
-24
-35
-45
-82
-94
-93
-75
-61
-46
-34
-37
-20
-12
-1
0
0
1
-2
-4
-5
-9
-18
-39
-43
-57
-57
-43
-34
-13
-1
-2
-16
-16
-7
-5
-20
-14
-13
11
18
11
7
-10
-2
-1
16
34
57
59
65
60
51
48
62
69
63
42
27
20
14
-6
-10
-23
-17
0
-7
6
5
13
1
-13
-18
-19
-26
-28
-22
-18
-1
12
33
38
42
34
16
-4
-14
-12
-9
-2
-19
-41
-61
-70
-66
-58
-33
-26
-19
-19
-9
-14
-15
-1
7
18
14
13
14
10
13
-4
-8
-9
7
20
25
47
41
32
9
-6
-22
-16
-2
1
7
5
1
-12
-29
-26
-5
-1
21
30
43
55
52
29
5
3
5
-1
-17
-28
-27
-26
-32
-16
-13
5
18
13
17
26
33
42
30
31
27
19
24
22
7
5
21
47
58
63
50
52
54
72
85
81
75
41
6
-5
-2
8
20
35
44
38
20
19
22
39
49
41
24
-1
-17
-42
-31
-1
31
41
38
41
68
90
101
78
32
-7
-35
-61
-71
-77
-65
-43
-19
6
32
50
57
60
57
70
68
57
35
25
12
20
37
53
55
42
24
15
9
20
22
-1
-22
-32
-43
-46
-54
-55
-50
-37
-14
-3
-6
10
19
44
49
47
23
7
-16
-38
-50
-55
-48
-46
-42
-39
-21
-8
7
17
9
7
-4
-8
-32
-47
-77
-91
-83
-64
-44
-38
-29
-18
-17
-9
-8
-8
-22
-19
-29
-41
-79
-107
-139
-126
-95
-59
-35
-21
-4
2
17
27
25
3
-22
-20
-11
10
25
28
21
17
25
39
45
41
20
0
-5
3
8
13
13
7
4
-7
-16
-13
-4
16
18
11
6
-5
-31
-40
-51
-52
-57
-39
-21
-5
2
1
-1
-13
-14
-14
-13
-19
-14
-4
-2
-14
-32
-47
-42
-29
-27
-23
-18
-24
-45
-76
-92
-97
-95
-102
-109
-136
-126
-112
-88
-67
-70
-68
-79
-68
-59
-53
-55
-37
-27
-12
-2
11
14
24
36
36
22
22
22
9
-8
-19
-22
-4
11
23
18
14
23
35
53
58
62
46
37
25
20
15
14
4
-23
-34
-19
5
33
59
68
73
78
78
73
57
45
40
34
46
63
65
67
59
67
73
73
75
50
44
31
21
14
17
34
46
61
74
79
65
53
35
13
10
3
4
-10
-18
-30
-38
-31
-1
35
56
73
64
63
57
64
73
66
67
43
20
3
-4
-5
2
23
47
60
66
59
46
26
29
22
15
1
11
21
37
46
46
44
44
65
72
96
107
105
88
56
47
22
6
-13
-35
-28
0
28
48
50
68
89
104
116
103
82
57
34
11
-23
-46
-70
-83
-81
-69
-56
-54
-34
-35
-42
-55
-57
-42
-19
-4
-11
-26
-38
-34
-32
-38
-51
-66
-76
-73
-57
-47
-32
-30
-35
-44
-50
-29
-19
-6
-3
-8
-14
-4
10
7
-3
-14
-15
-15
-33
-44
-52
-62
-56
-62
-58
-40
-28
-36
-60
-85
-105
-108
-95
-94
-96
-97
-82
-57
-41
-9
1
-6
-20
-31
-46
-54
-60
-51
-40
-29
-25
-33
-40
-46
-53
-70
-77
-73
-66
-59
-58
-67
-71
-73
-63
-56
-37
-4
14
30
29
45
43
44
37
23
11
8
10
9
-3
0
1
10
33
53
85
120
144
161
138
123
96
78
74
84
94
87
77
49
37
24
27
28
45
68
101
118
123
125
129
119
113
93
56
34
22
3
-2
-10
-1
16
19
16
-1
-16
-9
-15
-17
-17
-2
1
9
19
34
63
81
90
66
37
12
-6
-14
-20
-38
-52
-60
-35
-5
15
38
44
35
13
-10
-36
-70
-71
-80
-63
-63
-57
-35
-7
25
37
20
5
-18
-29
-38
-33
-29
-32
-20
-2
5
19
7
17
20
19
14
-10
-25
-29
-15
-9
2
8
-1
-16
-10
8
45
63
61
37
26
21
29
32
33
27
4
1
16
30
34
39
27
10
1
-8
-20
-34
-43
-37
-33
-22
-2
18
13
4
-17
-45
-51
-56
-53
-47
-35
-30
-42
-63
-86
-99
-100
-84
-68
-50
-40
-47
-45
-49
-30
-19
-18
-20
-28
-31
-18
10
44
67
76
75
59
44
27
-1
-22
-45
-35
-22
-5
17
31
38
60
89
98
102
83
61
17
-13
-58
-54
-42
-16
-3
-18
-6
7
18
48
57
71
62
54
25
-20
-50
-65
-62
-62
-54
-37
-24
-8
-2
-14
-8
-6
-8
-24
-47
-54
-72
-75
-64
-48
-16
10
41
54
67
62
34
-18
-67
-92
-103
-98
-81
-64
-52
-43
-53
-74
-65
-53
-15
-9
-10
-18
-22
-24
-23
-15
-24
-21
-28
-25
-3
21
24
14
4
3
-17
-40
-64
-78
-84
-81
-74
-57
-52
-49
-67
-59
-32
-9
4
-8
-18
-32
-39
-21
0
7
7
6
2
19
31
29
37
23
16
0
8
21
42
25
-4
-37
-48
-22
3
29
15
12
10
15
25
36
42
46
59
58
45
22
6
4
-3
26
60
88
87
58
20
-4
5
-1
-8
-12
-5
4
12
32
63
82
92
83
67
45
40
21
16
5
-2
-1
10
32
52
52
43
37
27
16
30
44
63
75
89
96
106
121
124
114
98
78
63
71
81
80
54
39
20
10
13
13
13
-7
-11
-28
-32
-35
-20
-13
-5
14
36
51
75
80
78
72
59
45
28
26
33
37
48
64
67
67
63
61
51
38
40
38
23
14
3
-35
-45
-51
-26
-10
3
11
14
26
45
62
61
65
52
45
24
-1
-29
-56
-38
-16
6
15
23
18
13
25
33
48
56
56
53
55
71
82
77
62
48
33
16
3
-17
-51
-51
-45
-24
-1
7
3
-19
-32
-36
-40
-30
-25
-16
-7
4
29
49
68
92
92
87
63
34
9
-3
-9
-13
-9
2
19
32
41
51
58
53
52
56
51
53
37
13
-4
-31
-35
-46
-31
0
11
23
21
10
-10
-37
-64
-101
-106
-102
-78
-61
-50
-41
-43
-26
-13
0
-15
-30
-45
-61
-75
-68
-63
-58
-54
-47
-43
-23
-4
3
5
-7
-7
-23
-12
3
9
11
1
-2
-12
-30
-30
-39
-50
-40
-44
-46
-58
-52
-41
-33
-23
-44
-57
-78
-67
-60
-59
-61
-80
-101
-113
-114
-106
-90
-81
-89
-89
-76
-58
-41
-11
7
32
32
10
7
-20
-24
-33
-22
-4
28
57
64
69
67
65
59
65
71
53
38
13
1
-6
2
8
6
8
2
17
20
52
81
81
65
43
27
23
27
13
8
1
-5
-20
-21
0
6
4
-5
-6
0
11
30
42
49
59
42
9
-19
-46
-44
-55
-64
-59
-67
-56
-53
-49
-33
-17
10
25
52
65
57
33
13
9
14
14
15
10
17
49
87
109
110
109
94
85
80
68
45
6
-24
-35
-36
-7
17
39
61
82
97
105
115
105
89
65
44
33
16
32
38
50
82
105
122
112
97
87
76
76
60
26
-13
-42
-53
-44
-25
0
30
64
82
79
52
25
8
-12
-24
-34
-53
-58
-63
-50
-39
-23
-7
-13
-26
-38
-42
-38
-33
-8
2
-11
-29
-55
-51
-37
-7
-1
7
14
8
-3
-19
-14
-23
-16
2
4
3
-10
-18
-23
-29
-23
-2
26
46
47
23
8
15
23
21
4
9
-4
4
16
46
71
100
111
86
70
43
41
31
27
19
2
15
36
64
77
93
93
86
68
52
36
15
1
-10
-29
-33
-34
-25
-7
3
23
17
3
-1
-16
-19
-14
-9
-10
-8
-5
1
11
23
30
33
28
36
20
15
-1
-10
-8
5
13
8
5
-1
1
-2
-3
-2
-1
7
15
14
0
-11
-7
-23
-28
-26
-1
14
50
70
89
98
118
135
143
136
107
66
22
-12
-15
-2
37
65
88
97
100
99
90
93
76
55
30
14
-3
-1
8
9
-3
-29
-48
-55
-62
-54
-71
-80
-91
-88
-105
-103
-99
-78
-63
-54
-56
-73
-70
-68
-53
-48
-39
-46
-58
-71
-71
-59
-48
-26
-8
-1
1
-4
0
-11
6
5
4
-3
-4
-3
-22
-24
-25
-19
11
41
71
76
86
79
77
68
57
41
7
-11
-35
-51
-55
-35
-15
0
14
13
13
21
25
12
-2
-20
-26
-28
-14
14
33
44
44
41
30
17
-4
-14
-13
-4
-2
-17
-23
-26
-11
2
18
14
10
7
20
26
32
26
14
9
28
49
53
51
31
27
3
12
19
32
32
20
-6
-21
-7
1
2
-15
-12
-11
-4
-1
-7
-19
-16
-1
15
35
23
-2
-39
-60
-65
-62
-57
-42
-32
-34
-20
8
12
26
35
36
26
17
7
-2
-11
-20
-22
-15
6
16
10
6
-5
-2
-11
-1
14
24
39
32
23
11
12
25
37
34
32
18
-6
-17
-36
-44
-54
-58
-48
-39
-24
-27
-43
-39
-18
2
35
49
43
19
2
-1
10
21
42
48
57
57
72
57
54
26
21
1
0
-1
6
8
12
8
7
9
-1
-15
-26
-28
-44
-45
-42
-31
-35
-37
-32
-5
14
32
28
20
27
60
70
79
85
62
38
13
10
20
24
30
23
3
-11
-15
-13
-5
-3
-6
-24
-42
-33
-29
-26
-30
-41
-40
-27
-10
-7
-7
-27
-57
-89
-109
-99
-80
-57
-26
-5
-1
8
-7
-26
-41
-55
-59
-69
-69
-70
-75
-61
-29
-4
10
8
13
15
26
26
22
5
96
