# Supplementary material for: Electroencephalography (EEG) based epilepsy diagnosis via multiple feature space fusion using shared hidden space-driven multi-view learning
Source: PeerJ Comput Sci. 2024 Mar 7;10:e1874. doi: 10.7717/peerj-cs.1874 (PMC10936759; doi:10.7717/peerj-cs.1874)
Supplement: Supplemental Information 2 [file peerj-cs-10-1874-s002.zip › A/Z042.txt]

-81
-79
-76
-66
-73
-86
-124
-129
-131
-116
-102
-94
-93
-97
-94
-102
-90
-72
-69
-79
-94
-105
-111
-110
-119
-125
-135
-116
-91
-76
-74
-82
-85
-93
-92
-94
-99
-105
-103
-94
-90
-90
-87
-71
-59
-46
-47
-64
-65
-79
-102
-107
-106
-99
-99
-99
-99
-103
-94
-75
-66
-66
-60
-61
-52
-56
-63
-73
-76
-86
-99
-105
-112
-91
-98
-85
-80
-77
-73
-82
-74
-81
-89
-82
-72
-71
-80
-79
-91
-89
-90
-81
-79
-60
-63
-67
-89
-98
-87
-74
-53
-48
-59
-79
-79
-69
-64
-59
-68
-62
-60
-54
-53
-59
-62
-61
-52
-53
-48
-49
-52
-52
-43
-46
-44
-44
-35
-38
-35
-26
-22
-27
-48
-70
-92
-93
-89
-83
-87
-98
-94
-115
-123
-120
-100
-81
-65
-56
-67
-81
-87
-72
-62
-50
-56
-64
-61
-65
-62
-64
-62
-67
-73
-75
-72
-67
-75
-78
-75
-83
-89
-89
-81
-63
-38
-33
-35
-42
-36
-40
-49
-49
-50
-53
-66
-73
-82
-75
-65
-52
-48
-34
-23
-28
-30
-34
-41
-58
-71
-69
-71
-79
-88
-90
-88
-78
-73
-75
-75
-66
-64
-80
-94
-92
-88
-67
-57
-53
-65
-80
-90
-98
-109
-120
-120
-118
-102
-93
-94
-86
-73
-58
-55
-59
-66
-73
-75
-77
-80
-92
-90
-96
-103
-106
-110
-111
-120
-113
-101
-94
-101
-107
-116
-108
-92
-94
-94
-103
-99
-102
-105
-103
-89
-82
-77
-69
-78
-76
-63
-46
-51
-56
-64
-77
-68
-55
-29
-14
-14
-13
-23
-29
-37
-46
-53
-64
-69
-91
-100
-96
-73
-61
-55
-59
-61
-58
-51
-71
-86
-101
-114
-100
-82
-58
-54
-65
-64
-68
-76
-78
-73
-61
-59
-60
-68
-80
-92
-97
-90
-76
-60
-59
-63
-75
-80
-99
-115
-129
-128
-112
-96
-84
-90
-88
-65
-52
-48
-49
-39
-39
-36
-36
-38
-44
-51
-51
-67
-69
-74
-71
-82
-89
-82
-78
-59
-56
-61
-87
-94
-84
-64
-53
-56
-67
-76
-66
-74
-84
-96
-85
-79
-72
-69
-72
-70
-79
-73
-69
-67
-70
-87
-90
-84
-67
-62
-56
-47
-44
-54
-68
-63
-70
-50
-47
-41
-41
-54
-55
-60
-62
-72
-86
-107
-112
-94
-78
-61
-55
-56
-66
-80
-85
-96
-103
-102
-99
-112
-117
-108
-101
-81
-64
-55
-52
-52
-68
-86
-107
-111
-102
-87
-62
-56
-66
-83
-99
-105
-109
-107
-103
-87
-75
-67
-63
-62
-35
-25
-33
-50
-66
-82
-91
-102
-108
-112
-107
-83
-77
-70
-74
-72
-83
-94
-85
-79
-74
-75
-81
-84
-99
-93
-89
-74
-69
-65
-60
-56
-67
-83
-90
-74
-52
-42
-34
-39
-45
-44
-34
-27
-34
-31
-39
-51
-64
-59
-45
-51
-35
-37
-42
-62
-69
-80
-79
-67
-53
-65
-77
-82
-79
-63
-51
-67
-82
-86
-86
-91
-103
-103
-87
-70
-64
-69
-81
-85
-79
-76
-80
-89
-79
-78
-75
-79
-78
-87
-86
-74
-71
-71
-87
-102
-115
-112
-106
-102
-102
-85
-59
-33
-19
-23
-49
-72
-92
-95
-95
-93
-110
-108
-95
-76
-62
-69
-64
-62
-66
-65
-60
-57
-74
-73
-79
-77
-79
-82
-89
-98
-100
-104
-99
-91
-77
-75
-72
-77
-66
-57
-58
-50
-68
-87
-98
-108
-114
-115
-99
-85
-67
-49
-53
-65
-74
-77
-77
-72
-71
-72
-74
-78
-88
-89
-89
-73
-62
-60
-64
-72
-75
-63
-47
-50
-67
-83
-92
-85
-75
-63
-71
-87
-82
-97
-99
-104
-93
-97
-102
-93
-85
-90
-104
-114
-118
-105
-103
-104
-108
-116
-106
-100
-84
-63
-50
-52
-59
-54
-59
-58
-61
-65
-71
-67
-56
-64
-74
-81
-79
-78
-68
-66
-63
-72
-77
-60
-41
-18
-3
-16
-28
-43
-51
-72
-81
-76
-77
-74
-64
-64
-65
-58
-65
-68
-87
-90
-84
-86
-87
-80
-82
-79
-77
-82
-92
-84
-78
-64
-52
-35
-45
-49
-47
-57
-64
-73
-69
-75
-75
-85
-96
-104
-109
-101
-102
-89
-81
-73
-68
-76
-64
-67
-52
-42
-40
-56
-69
-86
-95
-100
-105
-102
-104
-101
-90
-87
-80
-74
-73
-77
-74
-61
-50
-42
-43
-40
-42
-40
-44
-43
-29
-21
-17
-27
-49
-72
-100
-98
-82
-67
-60
-47
-45
-36
-37
-43
-63
-82
-76
-62
-59
-69
-79
-93
-91
-83
-62
-59
-54
-61
-74
-91
-101
-105
-95
-81
-61
-71
-80
-84
-82
-94
-112
-115
-117
-117
-113
-118
-109
-84
-65
-59
-58
-52
-60
-69
-87
-91
-86
-83
-83
-86
-92
-87
-91
-89
-83
-73
-71
-80
-89
-95
-101
-109
-100
-85
-79
-59
-71
-78
-76
-65
-67
-67
-56
-45
-41
-52
-52
-64
-75
-85
-99
-106
-115
-118
-121
-99
-74
-47
-51
-77
-91
-99
-83
-71
-58
-71
-86
-79
-72
-68
-65
-75
-85
-91
-89
-97
-99
-103
-104
-103
-94
-105
-116
-118
-102
-90
-93
-103
-120
-121
-117
-106
-96
-110
-108
-113
-115
-117
-111
-104
-105
-98
-98
-105
-111
-113
-125
-127
-126
-116
-127
-139
-133
-125
-107
-91
-91
-90
-90
-79
-77
-72
-60
-53
-59
-80
-80
-79
-58
-37
-28
-32
-45
-64
-79
-78
-66
-59
-61
-62
-67
-74
-86
-91
-94
-86
-60
-59
-74
-91
-85
-67
-70
-86
-108
-109
-105
-101
-94
-99
-85
-80
-83
-91
-94
-97
-90
-83
-79
-94
-101
-90
-74
-55
-39
-30
-33
-46
-55
-78
-70
-64
-48
-53
-61
-61
-62
-58
-71
-84
-95
-96
-69
-54
-27
-2
-1
-14
-44
-78
-98
-111
-119
-115
-113
-82
-56
-40
-37
-33
-51
-65
-64
-66
-69
-76
-71
-59
-61
-57
-57
-51
-39
-37
-47
-64
-71
-73
-75
-77
-78
-76
-98
-111
-124
-128
-113
-105
-101
-91
-68
-49
-42
-39
-41
-61
-77
-81
-78
-61
-65
-76
-98
-107
-98
-83
-69
-59
-43
-33
-19
-9
-10
-16
-36
-62
-90
-114
-125
-130
-134
-119
-109
-104
-113
-119
-111
-96
-66
-55
-54
-58
-55
-58
-86
-93
-103
-96
-99
-104
-107
-114
-110
-106
-106
-80
-53
-34
-39
-49
-64
-70
-82
-87
-99
-104
-95
-94
-101
-94
-101
-86
-69
-47
-39
-50
-68
-73
-76
-62
-49
-53
-73
-80
-78
-74
-76
-65
-55
-46
-37
-57
-94
-110
-100
-70
-50
-41
-43
-58
-73
-86
-79
-68
-42
-28
-23
-29
-36
-47
-40
-21
-20
-24
-36
-25
-26
-33
-41
-49
-66
-67
-76
-80
-83
-77
-77
-74
-82
-79
-86
-81
-85
-82
-89
-84
-76
-65
-58
-57
-54
-66
-79
-87
-94
-84
-77
-72
-73
-76
-73
-90
-93
-92
-73
-67
-65
-78
-91
-97
-88
-83
-81
-71
-64
-59
-40
-28
-27
-47
-57
-72
-71
-82
-85
-88
-95
-102
-121
-130
-125
-108
-95
-99
-106
-107
-118
-117
-105
-101
-101
-88
-76
-54
-44
-25
-18
-12
-8
-22
-46
-78
-79
-78
-56
-45
-39
-50
-70
-81
-99
-99
-98
-85
-84
-73
-72
-78
-83
-71
-61
-67
-67
-73
-84
-88
-94
-92
-98
-87
-90
-100
-107
-100
-92
-100
-104
-103
-107
-99
-88
-77
-78
-72
-71
-69
-65
-63
-73
-78
-60
-41
-28
-34
-51
-74
-92
-95
-93
-87
-93
-85
-94
-87
-80
-77
-77
-84
-84
-90
-100
-111
-116
-116
-106
-88
-82
-73
-55
-39
-36
-48
-61
-93
-108
-123
-126
-117
-96
-81
-81
-88
-87
-82
-80
-76
-78
-93
-109
-122
-109
-101
-82
-86
-84
-96
-100
-111
-113
-89
-63
-50
-49
-54
-57
-57
-66
-84
-111
-127
-131
-121
-115
-112
-118
-129
-126
-105
-90
-78
-72
-63
-56
-54
-54
-63
-72
-68
-64
-69
-71
-63
-72
-70
-81
-74
-64
-59
-46
-41
-42
-46
-62
-86
-91
-88
-78
-67
-51
-52
-52
-52
-56
-66
-62
-50
-25
-20
-20
-26
-36
-41
-42
-30
-26
-26
-39
-67
-87
-94
-95
-83
-67
-57
-55
-49
-57
-61
-80
-91
-88
-95
-90
-81
-91
-91
-89
-70
-51
-46
-46
-69
-83
-90
-87
-90
-85
-80
-80
-68
-56
-54
-57
-60
-58
-81
-95
-100
-90
-78
-66
-64
-64
-75
-82
-97
-112
-107
-110
-93
-74
-63
-51
-60
-62
-81
-103
-115
-110
-94
-79
-58
-45
-45
-66
-76
-75
-66
-55
-56
-64
-77
-82
-89
-83
-67
-55
-47
-47
-56
-67
-82
-88
-93
-105
-112
-94
-87
-64
-52
-37
-27
-19
-21
-41
-67
-65
-61
-43
-34
-41
-71
-90
-93
-73
-55
-39
-25
-18
-29
-35
-46
-42
-34
-31
-33
-28
-24
-34
-53
-53
-51
-50
-51
-44
-41
-41
-39
-45
-49
-52
-56
-77
-82
-80
-69
-58
-52
-58
-70
-67
-54
-35
-36
-46
-54
-72
-77
-68
-66
-79
-95
-89
-76
-64
-61
-77
-89
-87
-80
-76
-82
-76
-70
-74
-66
-69
-72
-70
-68
-65
-75
-71
-58
-71
-81
-93
-99
-109
-111
-113
-122
-133
-125
-114
-103
-79
-77
-83
-90
-96
-94
-103
-106
-111
-112
-92
-90
-87
-100
-99
-106
-111
-129
-126
-117
-94
-68
-77
-92
-110
-113
-103
-93
-93
-89
-103
-107
-111
-119
-111
-93
-71
-62
-46
-33
-53
-72
-100
-112
-117
-95
-72
-35
-14
-4
-26
-73
-99
-114
-116
-104
-86
-69
-70
-69
-80
-85
-94
-98
-100
-104
-82
-69
-64
-73
-70
-69
-71
-57
-60
-67
-70
-68
-61
-54
-34
-24
-26
-45
-52
-61
-63
-65
-73
-80
-91
-86
-78
-69
-61
-49
-38
-21
-17
-35
-48
-48
-44
-44
-52
-48
-68
-62
-71
-72
-71
-69
-76
-82
-80
-80
-83
-92
-96
-91
-84
-77
-80
-75
-83
-63
-56
-52
-52
-65
-96
-122
-135
-135
-123
-108
-91
-85
-95
-105
-114
-111
-98
-90
-88
-88
-84
-84
-93
-92
-82
-79
-70
-60
-59
-76
-91
-97
-101
-93
-81
-67
-67
-78
-77
-78
-66
-58
-53
-57
-58
-71
-95
-110
-114
-107
-102
-116
-112
-109
-98
-89
-87
-96
-96
-99
-98
-97
-75
-79
-85
-71
-71
-75
-77
-74
-66
-81
-81
-85
-69
-69
-68
-69
-81
-79
-75
-72
-75
-68
-80
-83
-89
-90
-90
-86
-74
-86
-85
-93
-92
-90
-88
-78
-86
-78
-68
-63
-76
-88
-95
-94
-75
-76
-70
-74
-68
-70
-82
-100
-94
-79
-79
-91
-107
-111
-98
-73
-61
-57
-51
-61
-70
-79
-68
-51
-38
-30
-39
-51
-66
-70
-73
-78
-64
-60
-68
-76
-80
-76
-72
-64
-61
-64
-61
-55
-64
-74
-79
-79
-77
-72
-60
-55
-46
-41
-49
-61
-69
-61
-58
-66
-87
-91
-98
-98
-87
-94
-86
-80
-78
-86
-88
-79
-67
-57
-56
-41
-41
-57
-87
-113
-112
-95
-85
-98
-99
-95
-84
-70
-62
-69
-91
-96
-98
-105
-109
-111
-110
-119
-110
-100
-76
-75
-68
-69
-58
-51
-66
-87
-93
-82
-71
-54
-39
-37
-59
-77
-87
-88
-85
-75
-73
-72
-71
-60
-60
-53
-66
-58
-63
-56
-48
-60
-63
-76
-73
-71
-67
-68
-75
-70
-58
-41
-32
-33
-42
-49
-51
-56
-66
-75
-61
-50
-42
-44
-51
-59
-69
-76
-99
-111
-108
-92
-74
-90
-86
-86
-82
-82
-82
-90
-82
-76
-76
-74
-71
-68
-76
-80
-75
-69
-75
-82
-76
-88
-89
-85
-74
-64
-58
-58
-81
-93
-105
-105
-98
-91
-77
-83
-81
-75
-82
-81
-77
-60
-53
-51
-45
-43
-44
-46
-46
-48
-62
-64
-72
-84
-91
-108
-115
-115
-101
-89
-86
-74
-83
-89
-106
-120
-132
-125
-99
-77
-81
-91
-92
-100
-97
-89
-83
-87
-91
-91
-94
-90
-85
-98
-95
-90
-77
-67
-69
-63
-61
-53
-40
-23
-28
-34
-44
-54
-68
-73
-73
-71
-62
-56
-48
-53
-59
-61
-64
-67
-71
-81
-105
-106
-96
-93
-85
-87
-82
-76
-67
-77
-83
-102
-97
-72
-61
-49
-60
-70
-64
-51
-40
-39
-39
-53
-74
-83
-79
-86
-81
-78
-84
-91
-104
-103
-107
-106
-105
-106
-108
-106
-100
-100
-103
-94
-104
-103
-112
-104
-110
-106
-95
-85
-82
-88
-84
-84
-83
-88
-91
-88
-65
-52
-55
-60
-70
-79
-89
-78
-73
-70
-78
-87
-104
-112
-113
-93
-65
-54
-52
-67
-85
-77
-82
-81
-96
-103
-108
-106
-98
-91
-84
-82
-80
-91
-118
-118
-126
-119
-114
-96
-91
-88
-84
-88
-91
-104
-111
-110
-87
-68
-57
-68
-84
-77
-80
-67
-50
-39
-44
-56
-76
-97
-100
-87
-58
-53
-46
-48
-61
-63
-56
-63
-76
-84
-85
-97
-107
-102
-93
-77
-60
-49
-44
-46
-47
-51
-61
-54
-51
-60
-71
-86
-80
-73
-55
-72
-78
-84
-74
-85
-97
-101
-91
-75
-56
-51
-72
-98
-118
-129
-124
-111
-97
-95
-83
-69
-66
-77
-94
-90
-90
-77
-53
-37
-40
-57
-72
-94
-86
-78
-65
-68
-76
-90
-101
-87
-64
-45
-53
-61
-70
-89
-94
-88
-85
-90
-95
-91
-87
-81
-86
-86
-90
-89
-84
-68
-56
-50
-66
-90
-105
-105
-101
-101
-104
-109
-111
-97
-81
-71
-69
-69
-67
-72
-79
-92
-101
-101
-90
-91
-82
-61
-49
-59
-65
-59
-38
-12
-10
-16
-33
-32
-31
-40
-46
-49
-50
-54
-55
-42
-42
-35
-43
-51
-65
-61
-60
-63
-50
-43
-44
-64
-64
-60
-58
-66
-85
-90
-99
-92
-90
-84
-73
-68
-57
-70
-73
-93
-106
-105
-84
-80
-69
-73
-73
-65
-67
-57
-56
-50
-39
-34
-31
-32
-42
-62
-54
-51
-48
-67
-85
-89
-100
-91
-87
-80
-71
-62
-45
-52
-61
-66
-54
-58
-47
-49
-63
-63
-78
-81
-90
-89
-81
-74
-67
-59
-49
-57
-48
-42
-40
-37
-57
-78
-95
-86
-75
-73
-80
-75
-80
-85
-91
-96
-95
-88
-72
-68
-62
-65
-74
-86
-98
-87
-91
-87
-77
-68
-70
-91
-88
-98
-89
-85
-75
-76
-78
-83
-94
-97
-95
-87
-82
-69
-59
-54
-53
-57
-44
-44
-37
-47
-63
-63
-56
-48
-54
-57
-47
-44
-34
-39
-53
-74
-85
-86
-80
-76
-68
-60
-63
-52
-46
-42
-36
-35
-44
-73
-82
-85
-82
-72
-62
-55
-49
-41
-29
-27
-28
-32
-36
-40
-53
-71
-82
-74
-62
-66
-73
-83
-90
-92
-88
-84
-84
-92
-110
-117
-119
-106
-92
-92
-95
-84
-77
-70
-55
-44
-47
-58
-68
-83
-95
-95
-98
-95
-102
-99
-96
-97
-83
-84
-80
-69
-77
-88
-103
-109
-114
-119
-120
-108
-98
-91
-90
-95
-96
-91
-80
-76
-82
-72
-64
-61
-62
-61
-66
-57
-52
-58
-71
-90
-85
-84
-67
-53
-49
-56
-59
-56
-63
-60
-71
-70
-79
-68
-66
-79
-85
-86
-85
-85
-76
-62
-70
-88
-103
-94
-86
-69
-79
-86
-92
-81
-75
-83
-86
-115
-136
-147
-127
-106
-97
-97
-100
-101
-96
-64
-46
-21
-21
-48
-80
-107
-99
-89
-81
-79
-79
-82
-84
-79
-80
-74
-61
-44
-45
-54
-70
-86
-81
-63
-52
-57
-68
-63
-59
-58
-52
-47
-40
-41
-49
-64
-78
-83
-81
-70
-60
-65
-87
-99
-102
-91
-78
-59
-64
-76
-93
-98
-98
-81
-62
-45
-59
-72
-81
-70
-50
-29
-32
-54
-70
-62
-45
-45
-44
-58
-76
-87
-96
-101
-101
-94
-95
-98
-109
-112
-112
-82
-45
-27
-35
-41
-32
-33
-34
-36
-45
-63
-65
-55
-35
-25
-28
-47
-53
-51
-47
-55
-69
-89
-87
-91
-95
-99
-116
-113
-101
-98
-105
-102
-91
-79
-68
-69
-68
-74
-75
-83
-90
-79
-60
-40
-33
-29
-40
-53
-70
-61
-49
-43
-40
-45
-65
-81
-88
-91
-88
-70
-68
-67
-66
-65
-67
-71
-85
-82
-88
-91
-84
-94
-94
-91
-88
-92
-84
-77
-79
-87
-98
-108
-103
-92
-72
-59
-55
-59
-73
-98
-107
-99
-90
-74
-61
-61
-69
-67
-75
-62
-47
-44
-52
-88
-94
-91
-84
-80
-75
-73
-69
-47
-40
-36
-49
-62
-91
-116
-114
-103
-93
-99
-96
-99
-93
-96
-109
-127
-134
-117
-101
-92
-96
-107
-102
-97
-76
-66
-65
-71
-74
-82
-101
-98
-107
-97
-88
-94
-96
-96
-91
-98
-96
-90
-72
-84
-73
-81
-79
-64
-52
-44
-48
-56
-78
-102
-115
-123
-114
-103
-87
-82
-89
-97
-94
-92
-99
-91
-103
-114
-129
-132
-134
-122
-107
-95
-96
-113
-117
-123
-111
-96
-99
-115
-131
-141
-133
-122
-100
-75
-71
-82
-93
-105
-99
-91
-79
-79
-77
-73
-87
-90
-96
-100
-115
-119
-114
-111
-105
-93
-87
-86
-80
-77
-77
-76
-78
-82
-83
-73
-71
-75
-71
-55
-53
-49
-47
-54
-58
-64
-51
-50
-64
-66
-80
-73
-80
-69
-55
-49
-46
-51
-63
-67
-64
-62
-45
-35
-25
-28
-45
-51
-62
-64
-46
-34
-36
-45
-59
-64
-53
-45
-35
-33
-32
-45
-74
-100
-106
-93
-67
-42
-31
-31
-29
-30
-27
-36
-31
-35
-46
-57
-69
-77
-101
-105
-111
-105
-84
-60
-42
-37
-36
-48
-68
-90
-87
-83
-76
-74
-75
-82
-86
-85
-82
-72
-73
-84
-96
-105
-89
-80
-65
-54
-43
-42
-51
-68
-75
-76
-73
-77
-89
-95
-95
-106
-105
-98
-80
-63
-51
-46
-60
-82
-87
-84
-83
-84
-89
-108
-107
-85
-55
-41
-35
-40
-56
-77
-94
-108
-107
-89
-87
-92
-95
-87
-72
-63
-50
-49
-60
-82
-97
-102
-104
-87
-80
-84
-104
-107
-105
-89
-70
-52
-45
-53
-60
-80
-90
-88
-86
-84
-86
-77
-72
-77
-87
-99
-119
-140
-129
-120
-96
-81
-76
-87
-88
-95
-106
-109
-110
-119
-120
-119
-99
-87
-82
-75
-71
-60
-44
-43
-47
-49
-36
-30
-47
-55
-78
-79
-89
-84
-75
-70
-56
-61
-68
-90
-107
-116
-125
-113
-97
-84
-62
-57
-57
-66
-64
-77
-96
-108
-103
-105
-110
-105
-104
-100
-96
-80
-79
-76
-82
-90
-94
-97
-87
-80
-68
-42
-30
-21
-36
-57
-89
-90
-82
-49
-39
-39
-59
-86
-87
-71
-42
-28
-27
-39
-51
-59
-57
-56
-48
-40
-50
-67
-84
-83
-82
-77
-61
-49
-62
-68
-73
-71
-68
-66
-67
-75
-81
-67
-59
-45
-33
-35
-48
-61
-65
-64
-61
-45
-52
-64
-77
-83
-74
-62
-54
-52
-62
-85
-94
-101
-101
-98
-89
-93
-78
-81
-81
-67
-63
-55
-67
-60
-56
-52
-57
-54
-49
-59
-52
-54
-54
-50
-46
-50
-60
-62
-71
-70
-73
-87
-91
-108
-102
-86
-64
-58
-53
-80
-108
-125
-134
-125
-113
-95
-90
-74
-61
-39
-28
-22
-20
-17
2
14
-1
-16
-21
-2
-9
-30
-51
-58
-55
-63
-69
-105
-118
-111
-89
-64
-43
-38
-31
-29
-23
-20
-35
-35
-36
-32
-33
-33
-35
-46
-51
-65
-81
-89
-87
-83
-74
-57
-61
-75
-98
-111
-128
-131
-120
-104
-79
-73
-82
-101
-108
-92
-75
-66
-66
-72
-80
-86
-87
-89
-83
-71
-49
-40
-47
-45
-46
-57
-82
-108
-128
-117
-87
-63
-47
-64
-72
-92
-99
-101
-98
-110
-112
-117
-123
-128
-128
-116
-108
-94
-88
-82
-78
-78
-90
-112
-125
-135
-134
-119
-93
-74
-65
-56
-52
-58
-76
-80
-87
-96
-99
-118
-124
-125
-103
-81
-66
-55
-61
-70
-75
-75
-85
-83
-78
-71
-64
-73
-74
-80
-57
-31
-35
-39
-52
-47
-40
-40
-45
-46
-55
-68
-71
-80
-86
-83
-76
-69
-48
-48
-55
-67
-58
-52
-54
-62
-77
-84
-81
-76
-66
-81
-91
-94
-87
-76
-65
-64
-69
-70
-79
-92
-106
-115
-116
-124
-119
-117
-104
-82
-66
-62
-72
-73
-97
-99
-86
-61
-68
-81
-88
-85
-79
-78
-81
-94
-94
-102
-101
-105
-91
-69
-66
-72
-82
-83
-84
-72
-64
-64
-73
-91
-104
-106
-87
-72
-62
-59
-56
-59
-71
-91
-114
-130
-124
-98
-86
-70
-62
-47
-48
-55
-79
-90
-97
-72
-66
-72
-95
-95
-95
-87
-67
-63
-54
-48
-44
-42
-56
-62
-75
-74
-73
-68
-80
-80
-77
-77
-83
-86
-76
-68
-79
-84
-94
-104
-123
-133
-142
-125
-101
-85
-83
-82
-86
-95
-115
-124
-114
-96
-73
-67
-69
-70
-61
-61
-66
-55
-52
-55
-58
-65
-76
-88
-90
-97
-100
-105
-95
-89
-95
-96
-98
-93
-79
-64
-49
-56
-63
-73
-89
-97
-96
-85
-64
-36
-23
-27
-50
-55
-76
-66
-62
-61
-72
-78
-74
-61
-54
-47
-52
-64
-71
-71
-84
-97
-107
-104
-108
-110
-113
-113
-101
-86
-79
-88
-89
-89
-91
-102
-105
-109
-106
-93
-89
-95
-90
-86
-77
-80
-74
-85
-87
-92
-81
-86
-92
-101
-114
-116
-105
-90
-90
-105
-102
-98
-95
-99
-94
-94
-85
-72
-70
-81
-95
-101
-104
-96
-88
-94
-95
-108
-110
-121
-118
-100
-86
-87
-91
-92
-104
-100
-96
-81
-77
-69
-69
-61
-55
-71
-91
-104
-93
-91
-98
-111
-111
-95
-83
-72
-69
-72
-84
-95
-97
-106
-105
-95
-95
-88
-79
-88
-94
-88
-74
-55
-45
-36
-53
-49
-45
-33
-33
-35
-38
-38
-42
-37
-42
-53
-70
-73
-82
-79
-70
-66
-57
-60
-44
-49
-39
-29
-23
-41
-49
-63
-72
-76
-80
-67
-48
-30
-27
-41
-45
-49
-40
-45
-48
-50
-53
-54
-47
-47
-38
-33
-28
-37
-58
-65
-78
-98
-98
-87
-60
-35
-28
-26
-38
-46
-57
-66
-66
-61
-66
-69
-73
-75
-65
-53
-27
-29
-32
-47
-54
-66
-83
-80
-82
-75
-73
-89
-113
-113
-91
-72
-48
-39
-30
-35
-38
-46
-69
-81
-74
-62
-59
-50
-48
-53
-53
-56
-60
-67
-74
-92
-138
-157
-143
-108
-72
-46
-50
-58
-66
-77
-87
-89
-82
-85
-88
-93
-81
-63
-53
-49
-49
-53
-44
-32
-25
-40
-60
-87
-104
-113
-98
-89
-80
-79
-70
-61
-57
-50
-69
-73
-67
-61
-54
-49
-50
-77
-98
-103
-91
-85
-84
-72
-63
-47
-38
-47
-61
-81
-98
-119
-105
-82
-53
-46
-46
-54
-69
-86
-95
-90
-93
-85
-71
-57
-45
-42
-63
-93
-106
-112
-111
-108
-101
-97
-108
-105
-101
-86
-78
-72
-82
-83
-78
-90
-96
-104
-106
-109
-114
-109
-108
-109
-108
-90
-76
-64
-64
-82
-104
-112
-112
-121
-134
-136
-129
-128
-127
-127
-134
-118
-103
-87
-83
-87
-89
-89
-91
-80
-68
-58
-43
-46
-58
-78
-88
-90
-82
-69
-75
-94
-114
-112
-99
-100
-95
-104
-91
-92
-89
-97
-117
-117
-119
-100
-90
-72
-63
-50
-44
-56
-73
-87
-82
-79
-71
-62
-56
-63
-69
-69
-71
-54
-44
-44
-72
-92
-100
-94
-69
-47
-34
-41
-49
-46
-51
-44
-47
-44
-43
-38
-36
-44
-49
-46
-54
-74
-86
-95
-91
-85
-67
-57
-55
-39
-41
-44
-58
-61
-63
-68
-67
-70
-64
-56
-39
-44
-41
-33
-26
-27
-39
-70
