# Supplementary material for: Electroencephalography (EEG) based epilepsy diagnosis via multiple feature space fusion using shared hidden space-driven multi-view learning
Source: PeerJ Comput Sci. 2024 Mar 7;10:e1874. doi: 10.7717/peerj-cs.1874 (PMC10936759; doi:10.7717/peerj-cs.1874)
Supplement: Supplemental Information 2 [file peerj-cs-10-1874-s002.zip › A/Z043.txt]

-19
9
35
37
17
-3
-21
-35
-21
-21
-23
-27
-30
-35
-23
-15
-4
-6
-30
-43
-29
-26
-25
-33
-49
-62
-65
-55
-36
-19
-7
-8
-5
-18
-9
-15
-26
-26
-21
1
14
20
10
6
12
14
13
2
1
-16
-19
-19
-5
-2
-7
2
11
11
24
13
-6
-23
-29
-28
-17
2
17
23
32
38
30
17
5
6
11
21
26
0
-14
-34
-32
-22
31
34
31
-2
-15
-5
11
35
52
58
36
9
-16
-34
-35
-33
-22
-7
15
14
-6
-32
-36
-32
-3
23
26
19
25
30
32
29
24
-3
-15
-16
-5
5
11
32
40
73
103
114
103
75
57
48
39
46
50
61
69
69
42
25
36
47
46
31
18
8
5
3
8
-3
-3
-4
0
26
35
52
37
29
25
23
27
15
1
-13
-19
-25
-27
-12
9
7
2
-9
-2
-8
4
3
-15
-32
-41
-27
-14
6
27
10
4
-2
13
36
44
46
42
30
29
34
46
55
60
50
60
83
78
50
14
-2
3
2
-1
-13
-15
-3
6
14
19
3
-8
-26
-31
-33
-29
-22
14
29
28
17
-4
-4
-17
-27
-25
-27
-6
16
42
49
53
35
36
38
24
6
-7
-9
2
12
37
44
29
12
-7
-32
-49
-55
-58
-51
-49
-31
-37
-31
-31
-28
-29
-25
-20
-27
-19
-16
-9
-4
24
38
47
41
35
26
14
6
1
-7
-8
5
23
36
43
34
22
14
24
23
10
-5
-22
-23
5
14
24
13
19
25
24
18
3
-23
-38
-36
-20
-13
-11
-6
-4
5
7
1
6
-4
6
5
3
24
30
23
13
2
-1
-18
-17
-15
-18
-21
-30
-23
-7
2
-9
-21
-23
-20
-27
-21
13
18
9
-14
-31
-32
-23
-10
1
-10
-20
-18
-16
-8
5
11
11
10
2
3
4
9
10
17
38
53
61
63
84
62
39
5
-6
-2
4
30
23
23
17
6
5
4
1
-10
-7
-12
-13
-7
2
18
14
8
1
-6
-5
0
6
-6
-17
-28
-23
-16
9
22
25
35
51
74
75
78
56
42
19
15
10
14
30
56
36
8
-31
-36
-44
-35
-48
-60
-65
-54
-50
-45
-32
-33
-26
-31
-34
-46
-37
-10
6
13
18
7
8
-7
-18
-27
-19
1
22
17
-1
-21
-41
-51
-52
-30
2
19
21
-1
-31
-37
-24
1
21
47
49
46
44
33
18
4
3
4
21
14
14
7
9
17
17
3
-1
2
-10
-25
-37
-47
-39
-11
-4
2
21
6
-29
-50
-46
-10
12
10
22
22
27
34
18
12
-6
-13
-15
-10
9
10
18
8
7
-8
4
22
35
46
40
38
6
0
-6
-7
-26
-34
-37
-34
-18
3
-2
-14
-27
-29
-13
8
20
26
-2
-20
-36
-42
-42
-39
-29
-14
6
2
5
2
-4
-5
-16
-14
-20
-30
-28
-22
-24
-32
-22
-18
-24
-14
-2
6
24
38
70
92
87
65
34
26
30
24
8
2
13
18
32
39
40
34
19
4
-19
-22
-22
-4
-3
-7
-23
-41
-49
-32
-6
25
37
23
-6
-29
-24
-14
-4
5
-4
-17
-18
-2
34
47
61
60
42
18
8
-3
-5
10
-1
-11
-16
0
19
19
3
-24
-44
-31
-7
4
13
13
9
-1
-17
-12
-13
-19
-21
-37
-42
-45
-35
-38
-31
-14
-12
-19
-15
-23
-29
-37
-37
-28
-15
-6
-5
-22
-31
-36
-34
-33
-23
-24
-29
-36
-32
-16
-6
20
48
54
52
49
48
41
42
33
37
42
40
31
28
43
51
46
28
16
-2
4
24
32
30
16
23
26
19
6
-9
-2
9
19
6
-6
-15
-10
-6
3
22
30
26
16
0
-22
-29
-32
-20
-3
15
30
24
37
38
45
56
87
111
109
91
45
10
-23
-29
-11
12
41
51
38
18
0
-13
-21
-8
-15
-5
-2
14
29
26
30
9
-10
-25
-17
-20
-15
-9
-7
8
12
24
41
66
70
44
-5
-41
-44
-40
-28
-19
-17
-15
-9
2
7
25
42
51
41
21
2
-42
-71
-88
-78
-68
-53
-41
-27
-20
-13
-17
-16
-3
-1
6
9
29
32
13
1
0
21
33
49
39
33
34
19
15
18
28
25
13
7
10
14
6
-6
-20
-9
17
43
41
26
22
22
35
31
6
-10
-10
-2
-24
-29
-27
-23
-28
-38
-35
-23
-13
-13
-28
-40
-22
-5
-7
-21
-38
-43
-54
-45
-54
-40
-41
-49
-54
-53
-37
-16
-2
-2
0
4
5
28
45
53
43
33
15
13
16
13
2
-3
-5
-5
8
18
25
40
19
17
-6
-14
-13
-12
-17
-12
3
-6
-3
-9
-14
-20
-19
-13
-6
2
19
39
48
37
17
-16
-31
-27
-16
-8
6
24
23
18
7
1
-11
-18
-17
-13
-2
26
49
54
57
28
-2
-32
-49
-52
-34
-21
-19
-19
-1
16
22
15
16
19
16
12
14
17
13
10
2
0
0
3
9
16
40
55
57
46
60
42
44
46
50
48
38
24
11
7
12
11
15
15
26
30
28
26
17
-12
-35
-41
-17
30
52
43
13
4
4
-2
13
21
23
8
-4
-10
-3
8
25
41
37
25
-7
-39
-42
-12
14
20
0
-27
-44
-46
-45
-43
-30
-7
9
-1
-17
-28
-36
-24
-13
7
25
21
11
-9
-25
-27
-26
-28
-25
-17
-13
-1
18
28
34
32
28
23
38
51
69
40
11
-14
-11
-15
-8
-11
-8
9
17
11
0
-7
-10
-25
-21
-23
-20
-14
11
8
0
-9
-15
1
25
61
66
50
23
-7
-23
-37
-26
-26
5
18
22
1
-16
-10
3
21
35
45
24
2
-15
-23
-28
-30
-20
3
22
14
-14
-36
-32
-29
-28
-4
7
12
6
0
7
8
24
32
44
50
62
72
57
41
16
16
9
10
-3
-17
-9
-14
-19
-19
-9
-6
-9
-17
-25
-30
-24
-20
-21
-9
5
16
9
-7
-15
-24
-7
4
15
-8
-13
-17
-14
-5
-6
-8
-10
-25
-28
-41
-24
-17
-5
-16
-29
-31
-31
-15
8
16
-7
-27
-40
-30
-6
0
0
-13
-12
-14
-26
-24
-15
-3
-2
-2
-10
-4
4
30
33
13
7
3
5
11
22
32
30
30
12
1
-19
-24
-29
-25
-10
-8
-5
-23
-19
-14
-7
-21
-40
-52
-55
-46
-41
-25
-33
-49
-75
-78
-35
-6
7
3
-18
-31
-29
-20
-31
-37
-31
-16
-10
7
16
14
13
16
31
48
61
59
47
54
55
49
27
9
-4
-1
6
25
32
28
28
24
20
9
17
32
55
90
108
97
74
55
45
42
47
46
54
70
66
41
14
0
-6
-15
-7
2
9
7
-9
-12
-17
-16
-16
-30
-11
-6
2
-14
-17
-13
-10
-19
-25
-32
-37
-18
-3
-3
-10
-19
-10
-4
16
3
-6
-18
8
27
28
24
1
11
9
26
37
35
24
-6
-31
-25
-8
-2
8
17
24
19
8
15
18
18
16
10
3
-7
-2
-9
-5
3
-8
-23
-38
-38
-23
1
5
-1
5
17
35
31
27
16
9
-9
-17
-25
-24
-13
7
22
13
4
19
11
4
-21
-45
-44
-18
17
38
59
66
67
57
48
36
26
12
5
-16
-32
-27
-22
-2
40
72
81
65
38
15
3
-2
18
28
36
25
12
-6
-3
-7
-8
-3
1
17
30
44
47
27
7
-5
-19
-66
-96
-115
-110
-75
-50
-30
-32
-32
-25
-14
6
25
16
-13
-42
-66
-54
-29
8
41
51
62
56
28
-1
-14
-12
-10
-2
-3
-5
-19
-38
-49
-41
-18
-3
-7
-28
-38
-51
-54
-45
-33
-18
-9
4
20
18
34
20
-2
-26
-30
-32
-9
14
36
42
47
55
55
58
45
25
2
1
6
13
15
13
32
33
35
33
21
45
56
54
40
29
26
18
0
-1
-18
-48
-61
-65
-55
-50
-49
-68
-79
-67
-61
-60
-73
-70
-62
-50
-35
-20
-7
15
23
32
10
-2
-14
-20
8
42
63
76
78
84
82
73
50
7
-33
-57
-64
-58
-40
-22
-8
19
50
75
78
73
68
50
24
1
-3
-10
-11
-24
-26
-21
-9
-26
-39
-64
-67
-57
-34
6
21
11
-3
-16
-26
-25
-11
-4
-2
-5
-5
8
30
45
40
33
32
35
35
33
26
12
4
-4
21
5
5
4
-7
-7
-13
-17
-7
4
9
5
2
-3
-2
-5
-4
-4
-12
-24
-17
-1
6
15
27
33
40
52
50
30
31
34
52
55
46
36
38
51
56
61
59
68
75
61
47
20
7
7
16
15
18
35
73
83
81
59
32
28
23
13
12
6
3
0
-6
-8
-6
-12
-8
4
-2
-10
-1
18
48
64
77
86
74
76
59
34
22
14
12
1
-6
-9
0
18
35
45
57
75
87
78
65
44
35
30
53
52
51
26
-8
-45
-56
-40
-13
-1
13
9
0
-6
8
16
17
14
19
20
22
30
31
38
25
10
-20
-45
-53
-54
-31
0
23
34
33
22
-8
-38
-54
-51
-43
-27
-15
-18
-10
3
7
9
12
5
0
-16
-14
-13
-14
-11
-6
-6
-10
-15
-20
-27
-27
-32
-34
-26
-11
-3
0
8
5
7
13
26
10
-10
-24
-4
3
-2
-11
-17
-16
0
1
-5
-20
-21
-13
0
20
27
19
-1
-21
-43
-49
-26
-14
-10
-16
-20
-20
-21
-28
-16
-14
-4
-2
-4
-1
-1
-2
-17
-28
-31
-37
-37
-34
-29
-29
-25
-27
-28
2
31
43
29
19
7
8
-4
2
5
10
23
28
34
33
19
-9
-33
-40
-25
-8
3
4
-15
-42
-47
-54
-41
-50
-52
-58
-61
-39
-30
-33
-41
-42
-23
1
23
31
37
31
19
-8
-21
-32
-35
-35
-24
-2
4
3
-22
-41
-61
-52
-34
-15
-9
-8
-3
-8
-2
-5
6
17
34
51
42
46
36
14
-5
-7
0
4
24
46
43
45
24
-9
-32
-44
-46
-46
-56
-72
-92
-95
-82
-60
-39
-26
-4
-3
6
8
-6
-27
-37
-37
-24
-23
-23
-17
-13
3
13
1
-14
-23
-17
-5
-1
0
-17
-18
-10
-7
-15
-30
-43
-33
-7
29
52
63
62
43
16
-3
1
16
24
37
25
26
19
29
39
45
62
67
54
29
4
-13
-19
-8
4
12
18
23
7
-11
-11
-6
4
-2
-6
0
-1
-8
-20
-33
-27
-21
-23
-8
3
24
14
7
3
-1
0
3
7
7
7
6
-6
-5
-5
2
2
-9
-25
-39
-17
16
25
10
-10
-3
-3
-8
-16
-23
-25
-15
-17
-13
-23
-16
-24
-26
-34
-36
-38
-22
-14
-2
-19
-35
-36
-54
-57
-50
-37
-12
14
21
29
31
27
6
-13
-13
-1
18
25
22
10
5
-5
-1
-5
4
15
11
0
1
7
9
22
31
26
15
9
-7
-9
-5
6
24
46
59
52
18
-3
-19
-24
-11
4
16
16
20
21
21
29
25
13
-10
-28
-25
-17
1
23
52
62
64
37
20
12
2
-4
-4
33
52
59
48
47
45
44
55
43
38
26
25
32
30
27
28
27
34
23
22
2
2
-10
-16
-3
-4
-2
-11
2
16
19
27
22
11
9
30
39
41
51
34
25
-3
-26
-26
-12
20
30
19
-5
-3
10
29
38
22
-4
-20
-22
-1
3
1
-11
-26
-17
-7
-12
6
14
13
-1
-23
-27
-31
-29
-22
-18
-17
-15
5
2
6
7
7
5
14
12
9
16
25
24
5
0
-2
6
3
-3
-2
5
19
18
10
11
20
25
6
0
-7
-13
1
23
36
30
14
-10
-22
-26
-13
1
10
12
1
-15
-27
-27
-34
-29
-15
5
19
21
23
17
21
27
11
-1
0
24
35
35
23
0
-22
-25
-20
-4
11
23
19
1
-14
-31
-35
-21
-1
19
5
2
-26
-50
-63
-36
-3
10
8
-15
-37
-49
-44
-31
1
23
31
22
15
15
7
1
1
-2
-10
-9
-3
-17
-22
-40
-49
-45
-9
39
56
45
22
5
-5
-2
4
7
11
20
36
58
54
41
14
6
7
16
7
5
10
21
56
84
82
52
24
-12
-37
-55
-45
-28
-16
4
32
58
76
83
68
44
19
-13
-38
-47
-29
-4
13
43
44
59
64
80
84
86
84
86
75
59
44
12
-12
-20
-30
-26
-19
-8
3
8
-5
-26
-56
-61
-53
-42
-28
1
14
10
2
-14
-31
-31
-21
-1
2
13
16
10
15
26
75
96
123
104
69
19
-26
-53
-61
-52
-45
-37
-26
-12
-8
15
31
35
17
-4
-7
-9
-12
-18
-37
-58
-74
-74
-59
-40
-4
-1
4
3
9
10
22
32
45
38
23
12
-26
-53
-69
-80
-86
-86
-76
-72
-69
-55
-30
-5
23
33
44
47
27
3
-33
-45
-50
-55
-45
-16
10
23
44
43
34
10
0
-19
-43
-46
-63
-74
-93
-89
-84
-62
-52
-42
-27
-6
12
5
5
-3
-14
-41
-69
-85
-80
-69
-62
-70
-73
-71
-46
-43
-31
-21
-23
-30
-23
-1
3
17
17
14
3
-6
-13
-16
-3
16
35
35
42
55
84
98
87
58
8
-15
-38
-51
-50
-33
-8
-4
2
3
1
20
6
-4
-25
-32
-28
-30
-34
-20
-7
5
21
23
33
47
65
65
48
48
11
-12
-43
-43
-34
-19
-13
-7
-20
-19
-11
-4
4
4
14
18
28
32
14
14
44
62
74
58
42
32
32
38
49
51
53
42
19
-2
-13
-21
-19
-22
-31
-38
-26
-6
0
-19
-26
-37
-46
-59
-57
-46
-28
-2
13
20
23
20
27
11
-5
-21
-31
-13
10
7
2
-22
-26
-30
-14
-3
-5
-18
-38
-58
-75
-74
-56
-25
-2
24
38
27
19
3
-8
-6
1
17
27
53
61
48
32
17
14
24
23
19
8
2
5
25
46
73
74
48
27
24
24
20
19
20
16
11
17
14
17
20
24
24
32
36
30
42
45
38
-1
-44
-53
-34
1
24
41
35
34
35
26
16
5
8
-10
-15
-33
-44
-32
-12
2
7
22
37
34
30
2
-17
-34
-35
-28
-17
-1
7
-3
-25
-44
-38
-35
-34
-38
-37
-42
-21
-40
-37
-43
-33
-30
-41
-32
-40
-47
-49
-35
-22
-2
19
23
22
23
29
35
34
35
37
42
67
61
49
15
1
2
3
-6
-12
-28
-26
-11
5
12
17
36
53
80
97
101
79
77
39
3
-24
-29
-11
-4
3
5
8
14
16
10
-8
-27
-40
-43
-37
-26
-17
-12
3
24
14
5
-7
-7
8
28
32
27
18
14
18
23
35
41
40
36
38
26
22
22
15
3
-2
3
6
20
40
63
76
91
75
51
22
17
20
22
26
34
36
50
49
47
36
38
39
49
41
34
32
0
-1
-4
1
14
25
26
13
13
5
3
3
10
2
-10
-24
-35
-42
-44
-32
-14
-6
12
15
16
19
12
0
-23
-19
-32
-49
-64
-60
-41
-3
32
47
42
30
23
12
-8
-35
-58
-69
-62
-38
-26
-15
-9
5
9
12
1
-9
16
7
4
-24
-34
-25
-23
-18
-13
-9
-2
11
32
42
44
43
31
10
8
0
6
26
40
37
19
5
-1
4
14
25
31
26
30
17
5
-11
-12
-19
-14
1
25
52
59
54
34
37
56
69
68
49
25
-11
-33
-38
-32
-23
-21
-10
-16
-10
-1
31
33
28
-6
-24
-15
11
24
26
23
26
33
50
51
50
27
24
17
14
9
28
39
44
39
30
19
15
10
-2
-21
-33
-41
-48
-48
-36
-31
-21
-17
-13
-14
-18
-15
-26
1
-6
-12
-39
-47
-20
0
25
38
33
20
17
24
25
33
41
51
50
44
45
28
27
15
12
-12
-20
-21
-19
-16
7
15
32
30
30
28
26
36
44
55
63
55
53
27
13
-18
-42
-41
-37
-20
-4
9
-8
-21
-32
-38
-46
-51
-39
-52
-53
-52
-40
-14
7
31
26
12
-5
-19
-31
-42
-44
-50
-59
-50
-38
-30
-28
-30
-45
-47
-38
-20
-7
0
-2
8
9
23
3
-4
3
19
27
2
-23
-53
-76
-71
-59
-51
-53
-59
-61
-51
-20
9
14
15
11
8
5
9
5
2
2
14
18
20
18
8
0
-3
-2
-5
-11
-12
-4
-20
-14
-15
-11
-14
-12
-19
-20
-27
-34
-57
-66
-64
-41
-8
14
31
26
26
32
36
21
12
19
25
31
30
48
37
38
23
6
-2
-10
-19
-23
-19
-21
-27
-35
-33
-31
-27
-11
-12
-9
-4
21
56
70
77
53
12
-11
-16
-27
-25
-18
-12
-3
7
26
36
39
40
43
38
34
23
6
18
19
33
28
25
12
-7
-9
0
14
14
12
3
-5
0
3
3
2
14
12
20
30
40
36
14
2
-7
-12
-8
-1
9
4
10
3
-11
-37
-30
-20
2
24
41
50
40
29
13
-15
-17
-30
-19
-19
-17
-31
-33
-17
9
22
35
41
30
28
15
9
-8
-9
-17
-30
-45
-55
-43
-31
-14
3
-12
-26
-32
-29
-9
-5
15
32
32
35
17
-1
1
10
11
21
27
34
31
25
13
2
11
46
57
57
58
51
43
24
10
12
14
21
18
17
25
38
46
44
46
43
36
28
38
18
10
13
27
39
34
30
34
68
94
100
74
43
21
-2
-7
3
16
21
33
51
66
67
46
24
-4
-17
-21
-27
-18
-17
-16
-30
-36
-38
-34
-28
-19
-15
-10
-9
-14
-22
-17
-2
2
-6
-3
-6
-1
9
28
43
30
23
12
9
19
37
26
17
6
-3
-1
-11
-23
-38
-39
-21
-7
1
7
18
23
26
14
-3
-43
-72
-89
-81
-70
-43
-36
-27
-19
-7
-13
-19
-26
-38
-44
-43
-43
-46
-43
-38
-14
-10
18
14
-1
-20
-25
-12
-18
-18
-32
-35
-31
-23
-18
-20
-4
-11
-18
-26
-23
-7
11
33
42
46
41
48
42
50
56
45
24
3
-5
-22
-25
-31
-29
-36
-38
-33
-41
-31
-22
-8
7
29
41
36
26
30
25
0
-30
-44
-38
-11
3
10
14
16
23
12
7
16
18
10
4
0
-6
-17
-16
-10
-15
-24
-26
-35
-22
-11
8
15
36
42
51
59
60
58
60
67
73
74
65
57
38
28
18
8
-3
-8
-2
-11
-15
-9
-15
-22
-34
-27
-22
6
20
25
11
-3
-1
-5
-13
-6
-5
-13
-20
-23
-32
-37
-27
-32
-39
-52
-63
-59
-50
-18
6
18
22
8
3
-8
-4
6
20
42
43
39
37
34
42
42
69
53
37
23
24
34
35
40
34
18
-12
-22
-30
-21
-5
1
-8
-22
-35
-52
-53
-31
-29
-38
-63
-63
-43
-20
2
-5
-20
-32
-16
6
25
30
39
37
40
35
20
12
8
20
12
18
9
3
12
22
8
-21
-43
-49
-27
-4
10
23
26
40
42
38
37
36
25
22
7
5
-11
-12
5
27
40
48
47
52
53
56
40
24
24
31
50
71
77
58
32
23
38
41
53
71
63
59
38
27
7
-1
1
7
27
40
52
57
45
22
-9
-33
-27
-13
-9
5
17
38
55
52
41
8
13
1
1
-9
-9
-3
1
17
30
32
17
-3
-24
-37
-31
-23
-19
-18
-12
-30
-53
-60
-51
-51
-51
-66
-70
-64
-55
-56
-59
-61
-46
-17
-3
-1
-20
-41
-47
-36
-34
-21
-9
1
-12
-22
-20
-9
-15
-15
-24
-25
-19
-18
-18
-12
8
19
33
35
32
20
17
16
17
13
8
2
8
7
31
40
27
25
4
9
15
27
30
22
14
4
8
7
8
1
-12
-16
-24
-18
-13
-12
-21
-21
-12
-6
-1
-1
11
12
23
27
42
66
58
56
37
22
20
-1
-10
-4
11
22
24
13
-5
-19
-16
-2
13
29
37
32
22
26
21
6
14
30
33
20
4
-2
-8
-8
-13
-9
-2
5
2
-8
-22
-22
-22
-31
-31
-43
-53
-56
-47
-35
-25
-10
3
13
12
14
-6
-14
5
7
11
1
-4
-10
-13
-14
-15
-24
-18
-1
13
36
54
59
45
36
9
-13
-12
19
71
94
89
72
42
31
25
19
20
26
23
23
16
17
10
1
2
10
23
42
64
74
62
52
15
-1
-13
-4
4
16
16
8
-14
-23
-7
5
9
6
5
6
7
8
-5
11
10
7
-13
-21
-6
-4
16
35
48
52
45
53
40
36
27
22
22
14
12
5
8
22
46
54
57
33
7
-10
-15
-10
-7
1
4
3
-7
-10
-15
-6
4
9
6
2
1
-5
-20
-10
0
-9
-22
-33
-39
-38
-37
-47
-50
-39
-25
-30
-40
-52
-47
-42
-38
-27
-26
-21
-2
16
30
29
16
-20
-53
-62
-56
-39
-23
3
-4
-4
-24
-37
-25
-3
2
-15
-31
-25
-15
-12
-9
-14
-19
-21
-16
-4
-3
3
-1
-13
-25
-22
-11
-4
18
10
12
0
4
0
-6
-1
6
18
32
47
45
35
20
8
-8
-19
-27
-33
-23
-17
-13
-29
-40
-46
-53
-43
-17
9
23
20
14
12
17
32
39
38
31
28
11
0
5
1
16
17
27
25
31
48
57
51
46
42
36
37
56
77
75
63
32
20
25
40
43
36
24
4
-15
-12
-9
10
2
3
0
-7
-12
-12
-15
-11
-11
-13
-26
-36
-41
-51
-54
-53
-40
-29
-24
-25
-39
-44
-40
-41
-46
-57
-53
-48
-1
