# Supplementary material for: Electroencephalography (EEG) based epilepsy diagnosis via multiple feature space fusion using shared hidden space-driven multi-view learning
Source: PeerJ Comput Sci. 2024 Mar 7;10:e1874. doi: 10.7717/peerj-cs.1874 (PMC10936759; doi:10.7717/peerj-cs.1874)
Supplement: Supplemental Information 2 [file peerj-cs-10-1874-s002.zip › A/Z044.txt]

-46
-44
-47
-40
-21
4
18
25
-8
-14
-33
-27
-9
16
37
44
68
73
65
63
67
72
81
89
86
70
47
15
-29
-61
-74
-55
-37
-31
-36
-40
-24
-5
-2
-30
-56
-74
-64
-39
2
27
30
20
14
12
28
44
46
39
32
14
2
-6
-8
-7
-15
-2
24
43
63
73
63
51
48
45
47
55
37
6
-39
-61
-60
-54
-59
-62
-55
-37
2
19
28
24
3
-27
-39
-30
-21
-16
-13
-7
-10
-16
-3
25
32
13
-13
-47
-59
-59
-50
-50
-50
-54
-58
-62
-45
-19
2
7
4
-6
-6
14
35
39
24
5
-3
-2
21
38
54
60
50
45
39
44
56
51
25
-1
-14
-15
-17
-17
-14
-13
8
18
23
18
22
10
17
42
42
33
11
6
8
9
-1
-25
-41
-54
-53
-50
-37
-44
-63
-92
-91
-47
-13
25
33
44
43
55
63
55
37
26
21
33
60
74
61
24
-13
-53
-71
-62
-43
-12
25
66
75
58
35
16
6
-9
-37
-74
-103
-105
-91
-63
-26
3
9
2
5
16
18
13
23
21
31
49
47
36
23
23
40
47
53
47
43
47
49
35
14
-21
-46
-52
-31
-8
-2
-6
0
3
4
1
-8
-27
-31
-17
11
32
45
40
18
-4
-19
-20
-15
3
4
-15
-48
-74
-65
-44
-9
-1
0
-8
-8
-6
1
16
22
20
11
-8
-34
-43
-30
-13
-11
-2
-5
-15
-29
-33
-16
6
31
44
38
20
0
-23
-38
-37
-40
-56
-76
-91
-82
-62
-30
-5
2
-1
-13
-36
-76
-88
-106
-93
-84
-64
-65
-75
-72
-50
-10
28
67
66
43
12
-23
-34
-31
-15
-2
-6
0
11
33
50
60
39
22
23
34
42
42
30
14
0
-3
7
23
36
36
16
-7
-14
-12
-10
1
9
-5
-23
-35
-21
9
45
67
52
24
-9
-21
-20
6
26
39
43
56
74
91
107
93
73
52
35
14
13
23
23
14
-6
-17
-11
-5
23
38
33
-5
-41
-61
-45
-19
-19
-36
-35
-21
-6
-7
-8
10
14
15
11
14
29
46
59
63
74
84
85
61
30
0
-8
4
21
27
29
31
46
49
60
50
26
12
-4
-21
-37
-35
-23
6
34
45
36
9
2
9
34
47
52
30
-9
-39
-61
-57
-41
-11
-3
6
21
23
39
33
24
9
11
43
86
112
104
59
-5
-40
-35
-21
-18
-18
-22
-11
10
19
9
-35
-71
-97
-102
-83
-57
-16
4
23
17
-5
-22
-25
-21
-30
-35
-38
-30
-2
27
43
35
25
9
-3
-5
-1
18
28
40
51
66
68
58
29
-1
3
25
31
26
-13
-46
-61
-49
-28
-11
14
28
24
20
29
32
46
45
47
41
26
11
-1
-13
-21
-30
-45
-63
-76
-78
-76
-64
-69
-82
-67
-45
-22
-14
-7
-11
-18
-21
4
19
37
46
55
69
79
78
60
20
-19
-52
-70
-78
-80
-90
-90
-79
-57
-39
-27
-22
-36
-33
-25
-4
10
24
42
46
67
83
98
92
57
22
-5
-8
-5
-19
-52
-81
-86
-84
-57
-40
-32
-34
-41
-33
-34
-10
9
26
22
22
20
16
-5
-10
-17
-7
11
15
27
36
55
51
35
20
17
13
5
-1
6
46
72
70
32
-11
-30
-25
-1
18
31
20
12
16
5
-6
-14
-23
-33
-30
-1
17
43
51
59
62
63
64
50
35
19
7
-20
-31
-36
-28
-1
27
46
42
30
8
-8
-13
6
37
49
44
19
3
5
28
45
39
21
4
-6
-4
1
-18
-41
-57
-60
-35
6
21
12
-3
9
42
78
83
87
60
55
50
33
7
-17
-9
-6
4
1
-7
-29
-43
-47
-39
-16
-4
-3
-2
6
26
34
26
2
-30
-66
-78
-72
-57
-35
-6
18
38
54
58
42
30
25
24
19
17
18
41
73
98
84
34
3
-16
-35
-40
-45
-24
16
44
51
27
12
18
43
64
79
68
44
26
21
12
11
6
-10
-29
-32
-14
-7
10
6
4
3
12
26
17
7
-16
-32
-48
-41
-39
-42
-41
-26
7
27
61
57
53
33
20
1
-22
-46
-71
-89
-99
-76
-37
-6
21
1
-25
-56
-69
-62
-41
-6
22
28
4
-29
-62
-57
-34
-11
-6
-8
2
15
21
22
-1
-16
-33
-27
-23
0
33
58
70
58
27
0
-13
-3
7
0
-4
-14
-29
-26
0
36
48
50
49
55
59
68
58
54
46
43
47
55
67
68
53
54
32
18
1
-2
-13
-32
-55
-73
-79
-66
-39
-25
-13
-19
-29
-37
-40
-47
-60
-73
-61
-37
-14
-9
-12
-28
-37
-41
-39
-37
-41
-52
-65
-57
-25
0
10
0
-6
-5
15
22
43
41
46
43
30
13
-3
-4
3
22
34
32
41
67
97
111
114
100
68
40
20
14
9
12
1
-13
-24
-27
-27
-5
15
34
32
27
15
-4
-7
-5
2
-7
-29
-47
-57
-31
-1
31
23
13
2
7
13
7
-18
-46
-54
-25
13
55
70
71
70
86
102
96
67
45
27
20
26
10
-6
1
29
68
81
63
35
16
27
43
32
5
-23
-40
-39
-31
-18
-15
-12
15
40
49
45
31
28
43
65
61
23
-9
-20
-16
-7
-8
-30
-59
-79
-66
-34
12
27
25
0
-4
10
14
4
4
-6
-6
-9
-3
9
16
16
10
7
18
29
48
60
81
89
64
36
-2
-28
-46
-45
-44
-34
-3
9
24
9
-2
-21
-28
-16
4
16
15
13
9
20
37
48
53
59
55
50
53
74
74
60
34
17
-4
9
34
62
76
76
85
90
95
107
93
58
13
-31
-48
-49
-35
-25
-34
-25
-20
-2
30
50
54
27
3
-13
-19
-8
-5
-9
-23
-22
-21
-24
-22
-16
-8
-13
-14
-27
-26
-17
17
34
48
30
1
-28
-37
-23
-14
-21
-36
-57
-71
-85
-93
-95
-80
-55
-45
-24
-13
11
17
15
-9
-55
-104
-129
-128
-101
-66
-13
15
28
27
2
-29
-70
-90
-87
-65
-40
-23
-25
-18
-12
8
-6
-21
-54
-60
-50
-29
-18
-15
2
8
23
47
68
87
87
86
68
35
7
13
12
16
13
13
21
30
33
26
27
26
22
6
1
-4
-11
-1
29
79
115
126
117
95
62
40
13
3
17
28
23
17
19
27
30
32
33
34
48
48
30
6
-6
-1
25
50
64
49
19
10
3
16
18
36
51
67
88
88
70
37
2
-23
-36
-34
-39
-43
-34
-5
22
37
36
11
-22
-25
-11
1
9
19
32
23
-1
-35
-79
-86
-71
-29
19
67
94
93
62
25
-18
-49
-56
-58
-51
-43
-29
-17
-25
-37
-52
-65
-74
-76
-83
-81
-66
-41
-24
-7
-6
-15
-17
-16
-6
-11
2
18
9
-5
-7
0
29
48
62
68
70
67
59
50
40
47
38
36
40
31
34
32
48
45
48
31
-4
-43
-53
-38
-18
0
1
-4
-26
-30
-36
-44
-46
-45
-34
-12
19
51
46
27
3
-4
0
25
26
22
-1
-24
-53
-56
-36
-11
3
-1
-6
-8
-18
-22
-32
-44
-63
-39
-39
-27
-28
-19
-4
31
49
34
8
-20
-29
-36
-41
-35
-20
18
49
59
35
17
17
0
-3
-13
-20
-16
-2
-5
-12
-1
6
19
9
8
-1
-10
-26
-22
-35
-50
-67
-85
-74
-55
-21
-7
-4
4
8
7
-13
-30
-46
-51
-51
-58
-67
-64
-34
-5
23
25
-5
-45
-81
-83
-100
-88
-84
-68
-43
-16
36
57
68
58
35
7
-16
-31
-45
-59
-72
-73
-65
-38
-21
-40
-52
-59
-62
-57
-58
-75
-101
-135
-141
-123
-87
-33
5
29
30
21
11
2
12
-1
-28
-48
-63
-74
-64
-35
-10
0
8
13
5
-21
-37
-55
-72
-77
-76
-74
-54
-57
-43
-39
-26
-32
-31
-17
20
41
49
36
29
12
12
18
27
30
29
19
20
29
36
10
-43
-91
-122
-113
-91
-61
-44
-52
-52
-50
-43
-43
-43
-41
-53
-69
-93
-97
-58
15
59
77
54
20
-2
1
31
37
36
25
27
24
16
1
2
34
73
82
71
38
36
27
38
41
20
-11
-46
-51
-58
-52
-34
-10
12
14
4
-13
-13
1
0
-13
-25
-23
-27
-29
-30
-9
-8
6
-3
-13
-9
-9
-11
-31
-33
-35
-23
-6
12
6
-11
-16
-20
-6
8
25
28
11
-7
-17
-18
-17
-9
-15
-7
8
14
28
42
78
81
74
39
8
-14
-17
-29
-37
-39
-35
-23
-21
-23
-16
-11
8
22
25
26
26
22
10
-10
-21
-10
3
18
27
37
68
88
93
77
54
17
-14
-9
29
63
60
48
37
46
80
122
142
118
89
42
28
28
52
65
83
91
104
120
123
129
114
114
116
106
92
73
65
43
31
35
47
60
71
84
80
78
80
78
69
73
63
57
50
44
41
44
44
48
28
11
9
20
32
44
45
43
57
74
68
57
55
63
63
44
13
-7
-12
15
45
61
62
54
46
50
57
64
55
27
-7
-30
-23
-1
9
-8
-20
-23
-22
-16
-3
6
19
24
31
39
39
41
22
-8
-20
-11
9
32
40
36
31
25
16
-10
-19
-20
-21
-22
-4
8
15
1
-13
-24
-25
-14
-14
-15
-14
7
17
18
22
32
37
44
33
18
13
24
33
39
31
22
-7
-27
-25
-1
30
38
25
-14
-46
-47
-32
-3
6
14
-5
-16
-16
-8
2
31
44
40
37
14
-17
-69
-85
-59
-15
27
37
27
12
16
18
25
24
19
20
2
8
8
5
-7
-17
-21
-2
26
42
36
21
20
8
6
4
5
-1
-22
-36
-37
-22
-5
7
22
49
81
96
102
99
81
52
32
24
16
11
-3
-18
-35
-46
-23
-20
-4
-3
-12
-30
-46
-54
-37
-18
9
32
55
76
81
71
55
54
61
56
61
57
68
82
79
74
63
75
76
61
49
33
30
29
32
25
10
-20
-26
-21
2
13
14
-7
-27
-24
-16
-5
3
-7
-22
-35
-48
-65
-67
-58
-36
-25
12
28
37
31
28
24
20
35
47
51
45
31
14
0
-17
-32
-61
-88
-80
-55
-30
-13
-21
-42
-48
-36
-1
9
16
0
-18
-22
-35
-56
-66
-55
-60
-81
-99
-97
-81
-50
-47
-50
-57
-44
-28
-7
4
-1
-11
-14
-2
18
5
-17
-20
-3
22
34
25
-7
-26
-14
7
18
13
1
-17
-17
-3
6
-2
-6
-13
3
29
41
41
35
51
65
70
55
30
4
-18
-29
-44
-59
-51
-14
21
50
49
34
3
-11
9
18
30
8
-31
-71
-93
-84
-71
-45
-11
17
32
33
20
3
-1
-8
-2
2
14
21
13
17
20
17
0
-1
15
19
5
-35
-70
-70
-35
19
49
43
18
-10
-35
-41
-49
-59
-63
-60
-64
-74
-61
-45
-22
-6
5
15
30
45
54
62
76
78
64
39
17
-5
-6
-24
-25
-53
-57
-51
-26
3
30
46
33
27
21
10
-20
-46
-63
-73
-60
-34
9
32
68
89
101
108
94
81
60
54
51
43
42
52
64
81
83
76
65
64
77
85
87
76
47
15
1
20
36
32
18
3
24
43
40
18
-1
14
40
50
39
10
-24
-61
-85
-97
-87
-51
-12
2
14
23
49
57
48
27
4
3
4
16
32
72
90
84
78
76
96
85
60
18
-15
-18
-13
-3
-16
-15
-19
-24
-17
5
30
52
52
28
-2
-2
23
52
76
96
108
99
70
48
31
21
14
-15
-44
-70
-57
-43
-7
17
29
14
-5
-15
-24
-13
0
2
6
-1
2
0
20
48
63
57
46
30
21
5
-9
-21
-34
-23
-9
-4
1
4
12
27
56
76
87
62
20
-34
-78
-80
-73
-74
-67
-65
-60
-64
-63
-72
-69
-65
-61
-68
-77
-65
-50
-39
-26
-10
-13
-12
-22
-37
-51
-69
-75
-89
-90
-77
-37
-16
-10
-25
-52
-61
-56
-58
-59
-48
-21
5
9
11
-8
-25
-46
-71
-93
-109
-104
-91
-81
-69
-82
-98
-105
-89
-46
-1
32
35
12
-22
-56
-82
-82
-63
-43
-34
-29
-37
-59
-78
-85
-81
-100
-107
-133
-140
-160
-165
-169
-158
-143
-139
-139
-117
-83
-25
-9
-17
-35
-56
-41
-11
6
18
35
64
88
108
127
120
90
59
46
69
82
92
93
105
132
150
156
154
144
121
95
86
83
73
74
80
91
124
136
123
84
49
37
36
48
44
38
24
-2
15
29
58
80
77
62
62
74
79
75
55
39
13
22
29
28
32
35
41
57
58
47
15
-7
10
27
30
28
8
0
-8
13
58
91
122
110
102
79
52
32
28
79
114
102
51
-9
-43
-29
0
9
-6
-45
-64
-67
-46
-16
-13
-5
2
16
27
28
25
18
12
3
-10
-21
-15
13
46
60
59
52
43
40
33
4
-38
-71
-91
-94
-69
-24
16
32
44
42
32
25
25
18
6
-24
-48
-69
-68
-50
-35
-29
-13
3
14
11
11
0
-11
-20
-43
-70
-100
-108
-91
-51
-13
4
5
20
16
11
-1
-5
-17
-34
-42
-58
-79
-101
-92
-61
-29
-6
6
-1
-13
-11
-9
-14
-16
-8
3
22
38
48
42
44
39
41
47
40
40
32
41
53
70
76
79
65
51
60
66
73
87
65
43
7
20
32
49
32
40
53
82
88
66
28
10
21
41
56
61
54
51
56
66
52
39
30
32
44
39
42
26
4
-1
-10
-1
0
-11
-30
-36
-13
4
8
-6
-37
-64
-68
-51
-31
-21
-4
-18
-36
-61
-55
-40
-25
-15
-14
-10
21
45
47
38
27
24
35
30
27
5
-19
-47
-81
-110
-121
-116
-109
-86
-50
-21
-23
-34
-52
-68
-74
-69
-53
-75
-99
-119
-123
-98
-85
-84
-77
-54
-17
-3
11
9
20
3
-3
4
8
18
19
26
21
15
-9
-24
-7
30
55
59
49
31
14
9
14
14
1
-9
-18
-32
-25
-7
15
27
17
-10
-26
-32
-12
7
28
30
26
8
4
9
22
31
42
40
39
49
41
24
3
3
4
8
11
19
6
6
1
6
16
30
39
47
50
73
46
-16
-77
-104
-72
-30
8
36
42
47
27
-2
-23
-34
-38
-26
-7
-3
-2
-26
-53
-56
-55
-31
-29
-25
-23
-7
4
7
24
15
-6
-34
-45
-52
-31
-10
6
7
-12
-30
-36
-34
-19
-10
6
35
51
52
51
22
-4
-41
-50
-34
-2
17
18
3
-27
-24
-8
23
40
50
35
13
-1
-8
-20
-16
-8
4
18
45
58
72
76
77
59
50
51
61
64
54
51
47
58
73
84
75
61
53
49
44
41
26
4
-26
-45
-60
-61
-45
-30
-18
-31
-36
-63
-65
-62
-52
-55
-48
-40
-34
-11
6
4
-1
7
29
44
40
33
10
-11
-16
-12
9
25
28
2
-37
-52
-44
-31
-17
-22
-41
-65
-75
-79
-76
-75
-66
-87
-96
-94
-81
-66
-71
-70
-67
-39
-10
9
10
4
-1
-30
-32
-26
-28
-45
-51
-40
-18
-17
-24
-40
-41
-19
-9
-16
-16
-10
0
19
27
42
35
22
11
4
2
2
2
22
49
73
85
69
45
21
-7
-11
-11
-8
-3
7
6
-6
-36
-55
-67
-60
-34
-10
4
6
9
-3
-9
-13
-5
20
47
69
70
59
57
46
34
28
20
8
14
26
48
55
48
37
7
-13
-21
3
28
42
34
18
12
11
9
-7
-18
-30
-36
-30
-10
10
31
45
41
24
2
-19
-37
-44
-32
-17
4
18
15
-3
-20
-15
4
21
47
61
54
32
17
3
3
0
-11
-23
-28
-19
-16
-18
-26
-28
-28
-20
-11
-6
-7
0
-2
-9
-31
-52
-68
-71
-41
-9
19
39
47
46
42
56
73
75
68
48
38
40
62
67
66
44
34
15
-1
-9
-19
-20
-20
-11
-12
-5
-3
-1
-4
-2
-6
-14
-29
-29
-25
-14
2
19
10
9
6
1
-26
-52
-54
-31
7
26
26
4
-11
-26
-41
-57
-52
-49
-47
-40
-41
-29
-6
26
51
67
74
59
37
18
11
10
11
25
21
22
10
12
7
13
34
54
66
50
24
-14
-37
-43
-48
-42
-43
-33
-30
-22
7
23
39
42
51
47
36
10
-19
-35
-23
3
15
16
9
-4
-8
-20
-10
-4
3
15
23
13
1
-9
-5
20
31
31
7
3
5
5
16
17
20
9
0
-32
-62
-88
-88
-89
-90
-77
-59
-33
-17
5
17
31
52
43
32
9
-15
-39
-46
-49
-46
-51
-50
-39
-30
-1
10
16
12
12
36
50
79
94
102
79
61
39
17
2
-6
21
50
58
33
2
-20
-28
-42
-50
-29
2
20
17
12
13
24
39
39
28
20
11
15
15
22
13
-6
-23
-36
-51
-53
-50
-48
-53
-53
-27
1
21
35
39
52
73
83
64
47
43
56
74
81
83
75
71
75
77
73
63
43
20
23
36
57
64
67
50
25
10
4
-7
-34
-55
-58
-35
-9
-5
-7
-12
25
53
53
16
-13
-30
-29
-22
-22
-25
-31
-13
4
25
18
-3
-29
-24
1
7
-3
-33
-52
-49
-28
7
30
42
39
21
0
-5
-10
-26
-47
-73
-84
-78
-56
-20
2
30
55
64
41
-7
-60
-84
-83
-81
-93
-108
-111
-94
-76
-60
-43
-34
-39
-26
-26
-28
-43
-69
-87
-89
-67
-46
-18
-2
16
15
3
7
2
8
19
30
26
18
21
35
46
48
47
48
50
53
47
30
9
-13
-32
-32
-18
-14
-30
-69
-99
-99
-79
-9
39
45
22
-15
-40
-34
-12
19
38
54
39
23
2
-4
-1
4
33
37
33
4
-17
-26
-26
-4
11
11
-1
-13
-31
-30
-18
-26
-31
-25
2
22
32
21
-1
-18
-27
-5
8
26
38
48
47
46
45
29
12
-18
-23
-11
20
44
35
16
1
-13
-17
-3
2
2
-11
-15
-26
-28
-20
-14
-21
-23
-22
4
26
56
57
42
20
8
22
36
69
70
49
11
-14
-24
-7
30
48
43
17
9
9
25
30
32
25
22
12
-5
-8
6
22
27
10
-15
-30
-26
-6
20
31
32
13
-8
-25
-18
-5
5
13
5
-10
-25
-5
20
39
39
16
7
4
7
10
-1
-3
-18
-27
-31
-10
14
32
45
35
8
-1
-3
12
12
0
-19
-28
-29
-21
-17
-15
-2
10
22
32
34
15
-11
-40
-63
-68
-61
-46
-46
-45
-43
-54
-78
-96
-91
-69
-38
-14
-17
-29
-38
-37
-39
-37
-28
-19
-17
-11
5
25
55
71
62
40
23
7
0
12
16
18
-6
1
2
19
21
17
1
1
14
40
44
32
-1
-43
-57
-41
-24
-29
-44
-39
-21
15
38
48
44
33
31
18
18
13
19
20
26
33
17
9
14
26
42
50
47
37
43
55
74
54
21
-20
-36
-21
12
25
11
10
-3
-4
2
9
13
7
-2
-21
-33
-29
-7
13
23
33
25
8
-1
5
20
38
44
44
34
35
40
32
17
13
20
27
43
54
59
53
44
36
20
16
16
9
13
15
26
30
30
30
15
-11
-39
-66
-72
-62
-33
-8
11
21
25
25
43
62
74
77
70
52
31
24
24
33
60
67
62
47
37
39
39
35
27
4
-13
-6
7
21
20
27
30
41
40
20
-6
-19
-16
-5
7
17
37
37
50
64
65
65
52
33
5
-7
5
39
69
81
79
72
92
95
88
74
67
56
25
-14
-58
-72
-53
-12
17
30
27
4
-6
-11
-9
-11
-28
-33
-21
6
58
94
101
81
71
46
15
-24
-50
-66
-56
-35
-14
-4
8
28
51
65
69
60
49
43
44
54
47
47
50
59
80
93
100
115
134
143
144
106
57
11
3
14
30
28
36
55
57
58
53
46
32
18
-1
-19
-11
6
18
22
6
-19
-40
-38
-21
-27
-45
-61
-58
-48
-45
-26
-21
-4
11
10
9
11
26
29
35
24
5
-14
-30
-34
-31
-22
1
20
42
57
62
54
28
4
-24
-41
-18
20
17
-13
-61
-69
-33
19
46
48
22
-6
-22
-16
17
55
65
47
31
18
25
41
57
65
61
52
22
19
32
46
56
44
37
32
32
52
83
94
79
47
7
13
30
52
48
22
4
-12
-2
23
31
20
11
7
29
45
56
54
44
46
37
25
34
50
57
46
18
-4
-15
-5
14
13
-22
-55
-69
-48
-6
28
49
46
39
19
-16
-41
-38
-30
-41
-76
-113
-119
-95
-52
-18
20
52
49
30
-5
-10
-7
3
13
11
22
39
56
62
70
75
62
32
-12
-23
-1
40
73
74
60
43
44
32
22
5
-34
-62
-73
-59
-37
-35
-32
-50
-59
-56
-45
-37
-32
-30
-16
-1
13
-2
-38
-81
-100
-107
-87
-55
-38
-18
-13
-3
-11
-7
6
-10
-21
-47
-43
-52
-66
-95
-44
-1
29
42
39
29
25
4
-17
-18
-14
-15
-27
-41
-41
-15
23
47
44
42
26
7
-28
-46
-53
-43
-32
-42
-54
-63
-41
3
40
42
7
-35
-64
-60
-40
-30
-20
-20
-19
13
27
14
-10
-18
6
31
46
41
25
-1
-12
-7
0
-5
-16
-48
-61
-68
-69
-65
-51
-29
-28
-33
-45
-57
-70
-74
-54
-40
-27
-20
-25
-17
1
20
32
38
40
48
43
56
14
