# Supplementary material for: Electroencephalography (EEG) based epilepsy diagnosis via multiple feature space fusion using shared hidden space-driven multi-view learning
Source: PeerJ Comput Sci. 2024 Mar 7;10:e1874. doi: 10.7717/peerj-cs.1874 (PMC10936759; doi:10.7717/peerj-cs.1874)
Supplement: Supplemental Information 2 [file peerj-cs-10-1874-s002.zip › A/Z045.txt]

-21
-6
1
3
-4
-18
-19
-35
-38
-35
-27
-26
-17
-7
0
23
21
13
-13
-17
7
30
42
39
27
26
38
53
44
30
22
17
16
29
25
10
-7
-20
-30
-29
-7
21
32
28
17
7
-3
8
6
13
13
17
9
-1
-7
5
-3
-9
-18
-41
-31
-12
0
-1
1
0
3
2
1
4
6
10
15
9
5
2
-22
-22
-54
-68
-59
-42
-26
-9
10
24
47
63
41
22
-9
-25
-31
-35
-44
-51
-41
-13
15
41
33
22
-18
-48
-62
-72
-66
-48
-21
5
9
5
-14
-25
-13
8
22
32
41
46
30
17
-4
-21
-29
-36
-49
-47
-28
-6
14
22
24
21
25
35
32
18
-6
-34
-52
-46
-36
-28
-40
-39
-46
-51
-54
-53
-48
-35
-29
-28
-28
-19
-6
-14
-37
-48
-52
-55
-41
-36
-21
-10
-3
-2
-8
-11
-5
4
27
53
98
107
91
52
-7
-44
-58
-53
-39
-17
24
31
33
3
-23
-35
-20
-2
12
22
27
27
16
2
-5
-5
15
32
31
13
-8
-30
-42
-27
3
41
55
67
48
31
2
-13
-26
-27
-16
-7
6
9
12
8
5
4
1
15
13
21
10
6
6
1
-2
11
24
30
36
23
17
10
12
22
12
2
-8
-8
-21
-37
-48
-55
-33
-21
-20
-29
-22
-2
14
20
18
2
-26
-25
-25
-1
2
21
35
41
52
42
12
-10
-18
-2
19
41
35
15
11
13
29
36
38
19
-1
-12
5
12
2
-5
4
9
25
24
8
7
3
-1
-10
-12
-6
0
18
37
54
53
45
33
17
23
17
16
-7
-22
-11
-3
-8
-21
-39
-51
-46
-39
-36
-25
-12
3
23
37
23
2
-3
18
54
47
33
-2
-25
-24
-11
-8
-16
-30
-53
-78
-94
-84
-95
-113
-133
-155
-156
-149
-133
-122
-93
-64
-43
-37
-36
-22
-16
-10
-25
-34
-41
-30
-16
0
15
31
38
23
15
4
-2
11
27
57
71
83
75
60
49
57
61
65
58
56
56
60
58
41
26
29
38
41
37
33
36
60
76
82
62
42
35
26
21
38
27
22
6
7
9
6
2
-4
-1
3
19
27
23
26
25
33
42
40
25
22
41
64
102
118
136
121
105
86
65
44
45
57
76
92
75
38
-7
-19
-12
-4
2
8
30
26
39
23
11
10
29
48
60
84
84
82
70
67
53
38
18
4
2
12
43
36
25
10
9
10
0
-12
-36
-33
-34
-32
-37
-43
-35
-31
-11
10
18
19
37
46
47
29
15
6
-3
-10
-10
0
6
12
10
0
12
-1
-4
4
37
53
44
23
-6
-8
-12
7
-1
-14
-23
-31
-30
-28
-20
-19
-3
11
24
13
-13
-28
-42
-41
-34
-37
-50
-68
-68
-62
-45
-22
6
13
16
9
1
11
24
24
7
-8
-16
-32
-45
-57
-63
-58
-31
-28
-29
-43
-48
-43
-40
-26
-23
-17
-12
-9
-8
-20
-16
5
35
55
58
28
-2
-25
-37
-30
-26
-22
-27
-26
-18
-16
-19
-23
-11
-3
40
51
53
29
14
18
3
-2
1
13
15
16
19
21
25
22
20
17
14
7
-13
-17
-2
14
32
39
27
-2
-23
-9
20
59
90
97
93
87
79
54
14
-24
-49
-52
-46
-23
3
17
32
29
19
8
-7
-22
-35
-29
-22
-16
1
-12
-29
-52
-60
-55
-44
-31
-14
-3
13
25
35
33
43
51
52
61
46
40
24
21
27
27
20
9
0
-1
32
45
55
46
44
52
51
53
49
41
33
19
19
11
34
52
57
49
35
13
12
31
44
40
19
-7
-30
-28
-5
7
-5
-35
-49
-42
-27
-5
-7
-11
-8
4
-3
-5
-8
4
4
1
-11
-26
-23
-1
15
17
1
-20
-43
-27
2
41
55
57
35
0
-25
-19
-9
-3
2
5
11
9
8
4
3
20
32
38
33
31
22
1
-17
-40
-64
-76
-65
-48
-15
-7
-6
-12
5
38
60
79
78
59
31
-2
-24
-54
-70
-74
-71
-54
-44
-30
-29
-21
-2
19
23
23
16
6
-1
1
4
2
4
10
11
33
34
28
-23
-49
-60
-50
-30
-17
-21
-34
-14
-15
-13
-34
-49
-47
-32
-10
-1
-4
-12
2
15
25
18
-6
-13
-10
0
2
-6
-12
5
8
22
29
26
27
26
7
-21
-47
-47
-60
-51
-51
-48
-40
-23
10
29
40
31
18
-20
-37
-55
-63
-60
-57
-42
-31
5
47
80
101
112
94
62
35
11
-13
-32
-40
-36
-27
-10
6
-5
-16
-33
-45
-48
-48
-58
-72
-77
-88
-97
-95
-77
-31
-14
-2
-5
-4
17
39
52
47
37
28
26
11
-2
-27
-58
-65
-59
-49
-30
-18
-20
-26
-17
13
43
55
59
46
39
37
32
20
14
22
40
39
43
13
-9
-14
18
64
85
83
55
30
22
39
53
73
60
41
9
-13
-19
-22
-23
-24
-34
-58
-54
-35
1
48
76
79
54
21
7
10
49
66
64
29
0
-16
-30
-40
-49
-53
-52
-20
-1
12
8
5
16
29
36
26
0
-32
-34
-40
-30
-12
13
39
60
61
40
18
-3
-19
-28
-16
4
15
17
9
4
20
20
47
50
50
42
19
-13
-37
-44
-41
-37
-42
-46
-72
-78
-70
-62
-37
-12
3
4
14
24
33
42
61
59
48
22
-11
-40
-53
-50
-35
-20
9
3
5
-10
-8
4
12
18
9
-5
1
23
27
22
17
15
19
21
31
31
30
25
15
12
12
8
-6
-14
-31
-34
-33
-30
-22
-29
-43
-48
-57
-67
-73
-78
-85
-90
-93
-86
-85
-83
-73
-74
-68
-51
-24
3
25
49
34
19
7
10
18
28
15
-8
-29
-38
-27
-35
-27
-36
-34
-18
17
51
75
89
77
71
43
27
-1
-19
-30
-46
-53
-41
-12
9
11
-5
-40
-63
-70
-45
-24
7
25
33
26
8
-7
-30
-35
-34
-18
6
28
46
35
26
17
14
9
7
-5
-24
-32
6
29
40
23
-1
-19
-16
4
22
25
19
-4
-25
-30
-19
-4
9
20
22
14
-5
8
27
63
99
119
113
88
58
16
-1
-24
-24
-26
-13
23
48
59
62
54
48
53
53
34
3
-25
-26
-3
37
70
75
60
50
56
40
26
-8
-45
-59
-55
-32
-5
21
16
-4
-21
4
28
48
51
32
17
3
-8
-16
-22
-13
-11
-12
-13
-31
-51
-66
-47
-25
-5
-1
11
21
42
60
71
40
18
7
2
12
5
-3
-7
-4
4
-8
-25
-33
-27
-8
-4
-7
-33
-45
-42
-39
-36
-28
-15
-10
-1
4
18
3
-3
-12
-2
10
25
31
35
44
53
47
25
4
-16
-19
5
20
22
6
-5
-45
-73
-101
-104
-97
-82
-65
-50
-18
9
22
15
7
10
20
30
36
30
28
-3
-24
-51
-50
-33
-23
-28
-29
-21
-6
18
41
51
37
10
-16
-38
-50
-49
-48
-61
-74
-69
-58
-28
6
23
23
23
33
51
62
63
55
47
61
72
75
59
42
21
7
-7
-16
-17
-14
-4
9
24
59
68
85
89
95
83
54
26
5
-5
0
17
28
54
57
59
44
40
45
40
36
30
35
19
15
5
-3
2
18
26
24
28
50
48
46
39
43
45
44
22
3
-7
-5
1
-7
-13
-26
-31
-21
-2
9
-3
-21
-40
-48
-49
-47
-57
-71
-79
-67
-45
-28
-16
-31
-29
-21
-7
0
7
11
11
13
21
27
26
8
-4
-23
-22
-5
-2
-14
-22
-21
-2
25
58
51
36
22
25
38
39
35
27
20
41
58
65
59
54
29
11
10
22
36
33
29
17
20
45
52
67
68
77
72
47
25
2
-10
-24
-18
-14
-5
7
17
28
37
39
30
40
59
81
78
55
21
-1
-6
15
26
29
39
43
49
47
43
17
-28
-59
-75
-80
-73
-58
-36
4
30
48
49
58
74
83
76
71
71
70
66
63
61
56
49
26
-2
8
11
23
20
25
30
34
35
42
30
7
-8
-33
-30
-20
4
10
8
-3
-20
-40
-46
-57
-61
-63
-63
-63
-64
-51
-18
-11
3
-7
-15
-26
-17
-3
10
12
22
9
1
-5
-24
-38
-60
-62
-49
-29
-21
-32
-56
-61
-39
-6
31
42
35
14
5
16
17
18
23
49
58
62
49
30
19
15
11
-2
-15
-24
-25
-8
11
14
3
-12
-21
-25
-4
5
17
6
-7
-9
-10
-6
12
-2
-12
-14
-15
-5
-2
-4
-17
-44
-51
-73
-76
-75
-58
-34
-12
4
-1
-7
-14
13
17
9
-18
-49
-75
-89
-86
-93
-103
-114
-103
-72
-38
-5
4
9
12
12
17
34
43
45
37
35
27
24
30
48
47
38
-3
-44
-78
-80
-67
-62
-54
-43
-30
-1
17
36
19
6
-2
9
5
4
-14
-18
-34
-21
-14
-4
13
19
11
-1
5
13
13
4
-12
-7
17
47
65
61
56
57
45
30
11
-10
1
22
42
49
53
63
75
88
87
67
43
18
5
-4
7
32
43
37
31
41
49
56
58
57
50
50
48
44
43
52
76
86
95
69
40
16
22
44
53
55
37
43
41
62
65
59
57
47
37
33
41
53
80
101
106
82
66
62
51
48
44
52
40
32
27
26
38
50
59
62
61
64
35
12
-13
-15
-11
-6
-2
-14
-18
-13
0
-2
-5
-12
-19
-10
2
9
16
20
7
-9
-8
1
1
-16
-6
-5
3
-1
-5
-10
-12
2
23
53
54
53
26
16
16
25
29
32
32
26
36
30
24
-1
-26
-26
-30
-27
-18
-8
3
21
15
-8
-37
-41
-33
-33
-24
-14
-1
18
36
34
11
-17
-30
-36
-30
-23
-17
-17
3
16
40
50
53
37
13
3
-5
-9
-12
-18
-35
-67
-83
-77
-41
-2
34
40
28
21
7
5
10
34
38
33
21
4
-5
-4
10
11
2
-12
-34
-46
-39
-21
-10
-6
9
48
72
101
107
83
56
29
14
22
34
42
25
7
10
13
11
11
4
13
19
28
31
38
36
26
1
-25
-40
-45
-39
-23
-11
-14
-26
-25
-10
-19
-12
-21
-31
-35
-40
-50
-44
-28
-15
-1
6
25
24
11
-5
-36
-53
-58
-54
-60
-59
-58
-47
-46
-42
-46
-54
-52
-31
-29
-26
-39
-42
-49
-55
-54
-43
-25
4
27
43
51
52
42
30
29
22
8
-10
-15
-8
-5
-2
-15
-19
-29
-20
-14
-18
-29
-53
-82
-105
-100
-83
-58
-44
-44
-36
-34
-8
1
9
1
-26
-55
-67
-59
-47
-37
-19
-31
-46
-72
-84
-91
-82
-71
-47
-39
-21
-14
-11
-10
-8
-19
-43
-58
-69
-75
-78
-70
-78
-86
-91
-99
-107
-113
-106
-88
-77
-62
-60
-47
-46
-37
-33
-28
-22
-34
-55
-71
-69
-64
-53
-33
-13
-20
-41
-72
-94
-91
-74
-56
-47
-46
-42
-29
-22
-10
-23
-39
-51
-51
-44
-36
-32
-32
-26
-11
18
15
9
-6
-9
-5
6
-2
-20
-33
-24
2
31
48
56
47
43
46
48
42
42
37
32
34
47
61
67
65
60
31
13
3
3
24
37
39
30
26
29
21
14
20
19
22
20
18
12
4
-8
-7
8
44
92
111
111
103
73
42
19
3
-4
-11
-11
-5
-1
19
47
81
109
122
137
108
81
31
-12
-33
-43
-44
-24
18
63
85
82
65
39
7
-14
-39
-51
-32
2
21
37
53
65
59
38
31
-1
-6
-18
-21
-24
-21
-11
-10
5
17
27
20
10
17
-2
-10
-28
-31
-28
-22
-17
-21
-25
-31
-37
-48
-52
-47
-47
-54
-70
-83
-79
-63
-55
-52
-53
-48
-41
-41
-25
-7
6
14
16
2
-12
-14
-10
3
22
43
54
37
24
13
20
32
40
22
-2
-15
-17
-7
5
16
6
23
24
31
10
-5
-3
4
18
35
53
62
66
68
57
49
49
51
45
44
47
65
80
97
97
82
72
54
49
47
52
47
33
57
70
82
84
74
74
67
60
47
44
60
85
102
101
95
90
83
86
84
87
86
92
89
79
63
45
26
19
23
28
25
10
1
-14
-1
30
53
52
43
26
22
11
7
-8
-25
-35
-39
-28
-28
-19
-19
-24
-1
9
16
10
5
-3
-13
0
19
40
72
65
47
16
0
3
15
35
53
51
45
40
49
55
62
71
49
28
7
-4
-19
-29
-42
-58
-54
-42
-20
-11
-2
1
-10
-10
-17
-14
-12
-16
-19
-28
-37
-41
-40
-36
-30
-30
-41
-41
-35
-21
-8
13
11
-10
-37
-52
-52
-64
-59
-58
-55
-46
-21
8
27
33
20
-5
-28
-34
-45
-39
-29
-30
-36
-41
-32
-24
-8
16
16
-6
-46
-73
-90
-87
-68
-49
-41
-39
-9
4
38
53
49
32
6
-16
-29
-21
10
19
18
-2
-23
-46
-45
-47
-36
-37
-31
-28
-25
-29
-30
-18
-19
-10
0
-18
-33
-60
-84
-92
-78
-67
-44
-16
15
51
58
60
45
28
32
40
40
34
40
41
56
82
118
138
161
140
110
58
10
-22
-46
-52
-32
-15
-7
6
12
18
23
35
47
39
21
-5
-36
-44
-63
-68
-87
-93
-89
-81
-61
-32
4
33
62
56
19
-28
-56
-50
-28
6
23
19
4
-1
6
14
28
23
8
-17
-34
-41
-3
26
46
26
-10
-36
-59
-61
-57
-63
-79
-89
-85
-63
-30
-6
5
8
17
35
47
44
31
14
-6
-15
3
15
28
29
23
21
24
38
42
39
40
33
23
25
16
25
22
42
39
27
16
0
-1
14
40
45
31
23
7
17
29
45
51
56
70
92
104
93
58
12
-8
-15
8
18
22
24
20
22
27
29
22
16
20
22
31
32
30
25
55
72
88
75
54
40
16
6
-8
-20
-33
-40
-34
-25
-3
5
-1
-8
-15
-23
-34
-39
-59
-61
-48
-17
-2
-5
-20
-45
-44
-38
-16
-7
2
21
41
39
32
21
8
8
17
30
30
16
0
-26
-38
-43
-43
-45
-44
-34
-16
-5
12
14
16
18
12
-12
-35
-52
-52
-41
-14
3
10
14
33
57
74
59
24
-26
-53
-45
-24
-26
-36
-64
-88
-97
-82
-57
-32
-13
-14
-29
-45
-43
-34
-18
6
16
15
4
3
-1
-5
-11
-31
-53
-52
-27
-5
-2
-20
-51
-79
-67
-54
-46
-54
-55
-49
-51
-55
-63
-69
-63
-52
-46
-50
-48
-48
-47
-44
-53
-57
-66
-50
-37
-37
-47
-55
-72
-87
-91
-81
-56
-45
-43
-56
-69
-68
-60
-53
-47
-42
-49
-53
-50
-49
-52
-59
-57
-50
-27
-2
18
19
9
-2
-26
-45
-54
-48
-38
-23
-15
-25
-38
-42
-46
-48
-44
-41
-33
-12
16
33
23
10
0
-2
-2
0
-3
-6
24
39
48
28
-5
-32
-51
-34
-7
13
16
-3
-20
-38
-35
-36
-46
-45
-19
12
49
67
59
40
18
6
6
16
36
59
77
62
43
6
-5
19
49
67
69
62
45
34
33
36
33
27
16
-3
-5
5
20
17
17
6
-3
-7
14
43
70
83
78
70
77
101
123
116
97
56
21
-21
-41
-47
-37
-15
-3
-3
1
26
43
55
56
39
19
7
14
33
32
29
14
9
20
39
40
29
7
-21
-44
-55
-47
-37
-23
-14
0
10
24
33
25
16
9
9
14
26
41
55
67
89
89
72
49
38
43
53
56
54
42
42
37
29
25
33
39
37
33
20
4
-7
-4
-4
6
27
50
74
75
83
45
24
9
15
27
30
29
16
17
24
29
25
17
18
4
-1
4
16
47
63
76
54
32
23
25
34
49
58
51
37
26
14
4
6
-2
-21
-11
-13
14
26
43
49
42
20
3
-12
-17
-17
-19
-29
-29
-13
-2
6
15
-6
-26
-37
-20
-6
6
3
-8
-18
-18
-6
-3
18
37
54
48
35
31
24
17
8
-8
-19
-16
-5
1
3
-9
-25
-44
-45
-24
-21
-13
-12
-27
-38
-38
-35
-28
-25
-20
-7
1
26
36
30
13
1
7
-2
1
-17
-36
-35
-19
-17
-20
-32
-45
-48
-35
-7
15
29
37
19
2
-17
-31
-45
-50
-49
-52
-66
-77
-85
-87
-78
-60
-40
-36
-35
-11
4
36
54
73
80
73
48
3
-26
-34
-21
-6
6
-1
-9
-15
-5
-5
-11
-15
-22
-32
-52
-67
-82
-98
-93
-88
-79
-73
-69
-66
-66
-52
-40
-20
-33
-45
-71
-83
-66
-48
-24
-10
16
27
43
60
68
53
27
7
-10
-2
14
22
15
18
10
8
-1
3
11
6
-2
-6
2
18
45
62
67
72
64
44
17
18
23
24
24
14
26
45
58
66
59
61
60
65
68
64
63
35
33
21
21
26
28
18
13
24
44
58
61
48
23
6
4
4
5
9
16
25
43
69
81
68
46
30
10
3
1
-12
-29
-36
-19
5
28
43
43
52
52
39
13
-9
6
26
33
30
9
-9
-7
5
9
-3
-24
-51
-61
-52
-32
-25
-35
-46
-49
-54
-52
-40
-16
14
39
41
27
7
5
1
10
14
13
2
16
25
24
15
10
5
1
3
15
6
0
-1
8
26
48
64
50
31
11
1
-18
-41
-74
-93
-101
-79
-49
-27
-5
-10
-7
-4
16
23
19
32
17
14
-6
-13
-10
0
18
32
28
24
22
17
20
33
33
16
-1
-15
-23
-19
-14
-5
-3
-4
-2
-8
-16
-25
-31
-34
-17
-24
-36
-50
-35
-11
0
-5
-6
-15
-17
-23
-30
-52
-64
-59
-52
-36
-26
-25
-22
-1
18
29
19
2
-24
-35
-9
14
41
46
35
14
0
1
3
-8
-17
-20
-25
-33
-37
-44
-43
-21
-7
-6
-21
-42
-53
-46
-36
-18
-27
-38
-40
-30
-24
-6
11
15
17
10
-7
-33
-58
-74
-70
-63
-58
-72
-79
-63
-45
-40
-46
-50
-40
-38
-25
-32
-40
-39
-35
-15
-7
10
24
24
21
11
10
19
37
44
34
9
-16
-31
-52
-71
-102
-118
-104
-69
-41
-21
-8
-3
-3
-13
-34
-64
-80
-69
-54
-33
-32
-33
-39
-31
-1
5
-9
-30
-47
-47
-46
-42
-42
-58
-66
-69
-62
-36
-5
19
25
35
33
10
-14
-34
-33
-21
2
9
-2
-13
-24
-27
-29
-18
-19
-23
-19
-10
-20
-25
-32
-39
-45
-55
-51
-45
-26
-11
20
14
11
3
3
25
48
57
47
35
29
23
17
15
13
4
3
10
22
45
72
71
52
38
33
35
25
10
9
-2
13
26
42
53
53
42
25
27
24
23
17
15
9
3
2
10
4
1
-6
-28
-35
-28
-15
-1
17
35
43
40
41
30
16
10
14
14
16
7
-3
8
-10
-14
-40
-34
1
24
33
36
32
32
37
40
43
30
31
31
30
38
39
33
6
-1
-6
-9
-8
-6
-5
-5
3
7
8
3
-4
-13
-8
0
5
-1
-7
-12
-29
-43
-41
-23
-2
19
25
26
8
-13
-31
-42
-42
-41
-57
-60
-57
-51
-47
-49
-52
-63
-53
-29
7
20
32
31
17
-2
-22
-32
-36
-5
12
38
56
68
79
76
72
49
18
-20
-36
-33
-24
-4
-1
-6
-7
3
21
42
64
78
71
64
57
48
44
41
31
21
16
22
33
64
96
95
66
33
30
35
57
44
32
10
3
24
36
47
54
58
56
55
43
16
-1
-5
2
4
8
1
-8
-7
-16
-7
-26
-31
-31
-22
-5
13
22
20
17
-4
-22
-30
-26
-20
-17
-10
1
-13
-17
-21
-13
-6
0
-11
-17
-16
5
25
24
4
-22
-42
-43
-29
-21
-4
8
15
10
-9
-19
-36
-28
-4
14
21
12
2
-16
-25
-24
-24
-29
-28
-18
-31
-33
-37
-29
-22
-4
4
2
-5
-5
0
16
33
34
19
-10
-30
-34
-10
29
45
38
23
23
31
47
64
71
46
32
17
10
22
34
28
14
10
19
15
12
9
13
26
49
58
58
47
36
42
44
48
42
24
16
12
18
4
-6
-18
-20
12
44
58
44
33
28
24
20
14
1
-20
-26
-16
-18
-28
-41
-43
-29
1
17
16
-2
-21
-31
-23
-4
11
16
3
-13
-34
-32
-15
2
11
12
6
-15
-31
-36
-9
-10
-15
-28
-32
-13
12
35
34
15
-6
-26
-21
-5
1
-15
-32
-41
-39
-21
1
11
12
15
14
5
34
44
54
30
16
14
24
41
52
59
61
71
80
97
127
158
166
141
106
76
70
91
124
119
106
80
70
81
100
113
106
103
105
114
116
116
124
134
145
143
123
93
81
84
70
53
39
45
52
61
68
77
93
95
76
39
22
12
6
10
24
43
55
66
63
56
50
45
35
24
2
-25
-58
-78
-76
-61
-39
-10
10
13
12
6
-1
2
-2
-11
-31
-43
-35
-28
-11
2
8
7
-1
-4
-30
-38
-41
-42
-37
-29
-17
-16
-3
11
28
35
40
33
21
15
17
22
24
26
36
52
72
82
70
46
31
18
9
-4
-10
-20
-5
19
33
33
15
8
-3
-9
-12
-21
-40
-62
-68
-59
-36
-6
9
14
19
36
44
43
32
8
-17
-33
-26
-37
-54
-76
-75
-53
-21
19
27
31
28
15
-3
-21
-17
0
26
39
26
-3
-48
-76
-73
-30
23
48
26
-1
-17
-5
19
26
4
-52
-89
-108
-102
-86
-70
-55
-40
-15
23
