# Supplementary material for: Electroencephalography (EEG) based epilepsy diagnosis via multiple feature space fusion using shared hidden space-driven multi-view learning
Source: PeerJ Comput Sci. 2024 Mar 7;10:e1874. doi: 10.7717/peerj-cs.1874 (PMC10936759; doi:10.7717/peerj-cs.1874)
Supplement: Supplemental Information 2 [file peerj-cs-10-1874-s002.zip › A/Z046.txt]

-13
-27
-39
-46
-42
-43
-26
-39
-31
-36
-19
-17
-8
-2
18
28
31
32
29
19
6
-9
-15
-12
-14
-4
-2
22
45
56
50
52
55
47
40
19
7
16
29
39
41
35
25
3
-17
-29
-26
-32
-25
-23
-26
-15
-16
-19
-14
-12
-9
12
20
28
20
20
31
40
33
22
-9
-44
-64
-76
-56
-40
-13
14
34
52
53
50
39
30
33
10
-4
-11
-26
-31
-33
-21
-11
-4
2
18
24
23
15
-7
-25
-32
-49
-63
-56
-58
-53
-41
-8
14
22
20
10
-6
-22
-26
-33
-35
-32
-30
-30
-36
-44
-56
-46
-40
-36
-23
-15
-9
-23
-35
-45
-44
-62
-76
-76
-94
-108
-102
-87
-64
-43
-21
-6
4
-5
-9
-32
-32
-29
-13
-13
-23
-24
-21
-21
-25
-31
-53
-64
-73
-75
-71
-53
-45
-40
-40
-28
-31
-44
-51
-44
-35
-21
-30
-35
-57
-44
-40
-28
-23
-15
-7
-5
-4
-27
-53
-58
-63
-68
-62
-56
-54
-31
-18
-4
-3
-30
-45
-68
-72
-72
-74
-87
-93
-89
-73
-64
-48
-41
-41
-31
-23
-10
0
-3
-8
-3
-3
19
35
47
40
3
-60
-82
-86
-54
-34
-5
7
21
27
34
45
50
55
41
14
-1
-18
-32
-34
-22
-10
0
-5
18
21
31
33
25
24
40
68
76
85
72
59
24
14
7
19
22
19
12
4
11
14
26
36
45
32
9
-5
-17
-17
-17
-12
-14
-23
-18
-32
-29
-34
-20
-22
-27
-40
-58
-65
-72
-74
-66
-41
-7
10
16
14
7
0
-4
0
0
-14
-21
-34
-38
-48
-43
-36
-27
-20
6
15
30
43
26
17
-1
-9
-35
-58
-69
-64
-58
-41
-34
-32
-18
-4
9
20
27
28
10
5
-12
-11
-9
14
46
67
57
59
15
-24
-64
-89
-108
-92
-59
-15
6
15
-3
-20
-18
2
19
9
2
-9
-12
-14
-12
-15
-29
-22
-32
-12
-3
12
12
17
12
9
-15
-5
-3
5
-7
-14
-30
-34
-30
-20
-19
-11
-9
-7
-20
-3
7
21
23
9
-11
-26
-38
-38
-61
-79
-88
-84
-83
-70
-58
-47
-5
21
47
47
35
11
-15
-56
-68
-72
-59
-41
-46
-43
-24
-1
15
5
8
-6
-17
-35
-46
-50
-50
-42
-36
-27
-1
7
7
-9
-32
-37
-45
-45
-54
-64
-61
-58
-58
-75
-94
-102
-110
-95
-72
-55
-50
-48
-41
-29
-10
6
20
14
16
3
-7
-17
-16
-19
-25
-26
-2
5
12
22
25
16
12
-4
-8
-21
-32
-51
-59
-63
-61
-43
-29
-11
-7
-16
-22
-31
-56
-62
-56
-50
-42
-41
-57
-60
-71
-69
-69
-46
-22
-7
-13
-28
-19
-13
-10
-13
-53
-71
-84
-65
-47
-19
5
17
30
39
45
43
35
26
10
-4
-30
-45
-32
-15
16
36
27
22
17
-6
-11
-17
-16
-19
-23
-36
-36
-37
-27
-21
2
11
23
18
2
-19
-43
-70
-77
-77
-66
-58
-26
-4
16
29
16
10
-13
-21
-27
-28
-20
-19
-18
-21
0
-2
-1
-16
-21
-28
-19
-10
-18
-9
0
5
-7
-26
-24
-37
-36
-52
-67
-82
-85
-78
-68
-57
-33
-3
3
1
-17
-40
-54
-69
-61
-49
-37
-28
-39
-40
-32
-23
-19
-11
-25
-45
-59
-55
-46
-39
-38
-38
-38
-37
-39
-36
-41
-33
-32
-27
-24
-20
-19
-21
-17
-22
-28
-21
-14
-14
-17
-9
-2
-15
-21
-20
-11
-4
-8
-14
-17
-13
-4
-19
-40
-52
-64
-78
-79
-78
-62
-47
-58
-52
-52
-60
-64
-77
-66
-24
4
33
32
-2
-21
-30
-7
-7
-34
-59
-87
-84
-66
-40
-13
6
23
21
0
-14
-24
-42
-57
-64
-62
-41
-20
12
31
32
27
14
3
-6
-9
-22
-38
-50
-53
-51
-42
-54
-69
-54
-33
-10
-10
-26
-37
-46
-48
-33
-22
-14
-14
-17
-23
-32
-24
-22
-13
-11
-12
-29
-23
-31
-19
-16
-5
6
14
6
14
2
-1
-6
0
-11
-31
-47
-68
-78
-67
-59
-55
-50
-35
-27
-6
-1
-5
-25
-54
-59
-69
-71
-70
-62
-43
-29
-24
-41
-50
-48
-54
-36
-27
-15
-20
-24
-28
-31
-51
-61
-55
-47
-22
-20
-19
-18
-14
-11
-17
-30
-30
-29
-27
-22
-16
-10
-7
5
5
-20
-31
-34
-22
-16
-9
4
9
26
10
-14
-42
-44
-50
-43
-32
-19
-23
-21
-23
-16
0
11
23
14
-8
-17
-34
-31
-22
-27
-16
-6
2
-13
-18
-16
-22
-23
-34
-21
-15
-16
-23
-26
-24
9
26
40
35
27
10
17
32
45
39
24
6
-1
-14
-7
0
-4
-13
-19
-17
-9
-1
-3
11
10
23
30
14
17
2
-16
-27
-40
-44
-42
-26
-21
-1
13
21
6
-5
-4
-5
-9
-26
-28
-39
-16
6
29
36
28
24
7
4
7
27
23
21
19
8
19
19
24
37
55
77
74
59
44
18
6
3
13
10
5
-4
-5
-9
-5
-7
-11
-16
-29
-39
-32
-23
-14
-25
-17
-18
-7
-8
5
-2
-4
-15
-12
-19
-23
-9
-3
-2
-3
-3
3
-6
-4
0
-9
-26
-41
-41
-22
4
33
36
34
13
5
13
28
17
19
5
4
-23
-49
-49
-30
-3
22
18
5
-13
-20
-21
-38
-62
-78
-78
-63
-30
-22
-24
-41
-71
-112
-144
-157
-163
-146
-105
-48
4
30
26
-13
-55
-95
-133
-145
-151
-135
-124
-100
-56
-23
-9
-26
-43
-68
-98
-110
-116
-91
-62
-35
-22
-15
-18
-8
-14
-21
-29
-46
-49
-37
-26
-17
-25
-33
-49
-67
-65
-65
-65
-54
-42
-25
3
26
31
30
8
15
11
23
24
17
-6
-16
-42
-51
-59
-75
-66
-76
-54
-38
-28
-10
1
26
43
66
73
78
88
102
115
113
118
97
92
84
85
88
87
100
96
80
68
57
48
42
40
13
-20
-71
-85
-107
-94
-74
-61
-36
-31
-19
-20
-10
2
12
-2
-1
-22
-37
-54
-65
-65
-70
-61
-72
-77
-72
-70
-55
-58
-29
-25
-9
-7
-1
-9
-19
-24
-37
-37
-48
-44
-61
-68
-67
-71
-79
-78
-66
-54
-48
-50
-54
-57
-76
-80
-99
-98
-81
-83
-76
-72
-61
-67
-72
-69
-55
-37
-8
2
5
-7
-15
-12
-26
-33
-30
-26
-14
-12
-16
-24
-29
-32
-36
-16
14
36
29
17
6
-8
-34
-52
-63
-74
-59
-59
-48
-40
-15
15
22
47
41
38
22
-9
-20
-37
-26
-32
-52
-71
-73
-80
-63
-38
-18
8
16
31
24
26
34
22
19
-12
-7
-6
-4
-1
13
25
45
49
36
28
18
-6
-32
-63
-74
-75
-67
-59
-56
-43
-35
-19
-34
-42
-45
-69
-87
-98
-81
-61
-37
-23
-15
-18
-27
-35
-33
-28
-24
-37
-33
-22
-10
-1
0
-9
-17
-30
-25
-10
-15
-20
-19
-19
-17
-16
-26
-29
-34
-14
-24
-27
-30
-43
-62
-59
-59
-45
-36
-41
-49
-62
-78
-78
-95
-80
-58
-21
-14
-2
-10
-20
-13
-12
-30
-45
-51
-39
-32
-14
-6
14
9
4
-3
-11
-21
-34
-37
-43
-36
-30
-24
5
24
54
40
35
10
-18
-35
-35
-11
-8
-2
1
7
17
8
1
0
3
2
-20
-17
0
10
24
16
-6
-31
-55
-55
-48
-46
-38
-32
-22
8
37
45
45
52
34
37
27
28
33
38
36
26
-6
-21
-27
-27
-9
1
18
11
18
5
-7
-20
-14
-7
-9
-8
-17
-36
-43
-42
-26
-12
11
24
31
20
-1
-25
-49
-40
-45
-37
-50
-34
-21
-7
-4
-17
-33
-35
-18
4
9
-1
-15
-18
-5
11
9
8
1
-5
-5
-12
-15
-19
-12
-2
7
4
11
7
-5
-9
-3
3
1
-8
-3
-6
10
22
50
52
53
32
-3
-27
-43
-45
-41
-32
-32
-21
-4
11
11
4
-2
3
-12
-12
-2
-10
-12
-17
-37
-50
-66
-68
-68
-59
-46
-36
-16
-27
-14
-34
-47
-43
-43
-41
-44
-55
-66
-69
-78
-71
-61
-39
-9
-3
-14
-36
-71
-96
-90
-87
-87
-67
-41
1
13
0
-21
-55
-76
-71
-72
-69
-76
-79
-68
-53
-24
-9
-4
8
4
2
-11
-16
-19
-35
-34
-35
-29
-30
-28
-39
-23
-17
-28
-50
-63
-68
-55
-46
-16
-11
2
-4
-5
-11
-3
-1
-6
-29
-40
-37
-38
-41
-33
-18
-19
-7
-20
-19
-11
-3
7
-5
-13
-13
-29
-33
-48
-43
-52
-39
-36
-30
-23
-13
-5
-20
-33
-51
-68
-62
-45
-16
-19
-11
-20
-18
-20
-32
-61
-74
-77
-58
-53
-38
-15
14
43
77
78
76
49
21
9
1
9
1
-10
-22
-24
-31
-3
3
25
9
15
13
34
47
62
81
82
82
74
64
45
39
26
38
56
81
85
73
89
96
106
117
98
72
41
4
-27
-45
-58
-45
-27
24
70
100
96
62
24
-19
-45
-42
-15
27
62
80
99
95
88
84
60
61
42
19
17
18
12
21
29
36
17
10
8
5
-5
-1
0
8
2
-15
-38
-37
-19
-25
6
4
10
14
8
10
7
-14
-26
-42
-77
-76
-63
-56
-55
-73
-75
-66
-47
-41
-31
-15
7
21
14
-8
-25
-46
-69
-77
-87
-69
-53
-43
-37
-22
-2
23
27
18
28
29
22
2
-27
-38
-37
-8
16
51
90
105
98
79
61
42
29
26
35
32
23
12
6
33
39
35
6
-3
0
2
2
14
7
1
7
12
10
10
5
12
11
3
-6
-35
-54
-51
-31
-13
7
-9
-15
-21
-22
-15
-26
-29
-43
-50
-50
-28
-14
-24
-26
-38
-53
-48
-59
-76
-87
-76
-79
-56
-64
-68
-91
-100
-94
-87
-89
-108
-111
-110
-92
-60
-64
-71
-102
-120
-131
-121
-112
-106
-105
-101
-74
-64
-42
-38
-37
-60
-88
-117
-153
-159
-152
-121
-97
-77
-55
-41
-39
-52
-61
-79
-72
-88
-103
-116
-100
-92
-69
-70
-67
-47
-39
-27
-48
-68
-83
-100
-113
-130
-132
-139
-124
-104
-85
-68
-64
-51
-38
-31
-22
-39
-71
-87
-85
-75
-44
-29
-27
-34
-51
-63
-72
-69
-58
-46
-39
-44
-60
-86
-98
-109
-97
-76
-48
-16
-13
-19
-38
-37
-41
-30
-33
-33
-33
-30
-49
-61
-58
-45
-32
-31
-22
-36
-55
-78
-88
-89
-82
-70
-52
-36
-13
4
5
6
-12
-44
-44
-37
-18
-11
1
19
33
32
27
13
-1
-20
-24
-29
-14
0
-4
-13
-31
-35
-54
-59
-59
-57
-39
-21
18
38
36
6
-19
-36
-42
-47
-66
-89
-91
-88
-65
-45
-31
-28
-22
-7
0
1
-4
-6
-21
-38
-47
-75
-86
-63
-45
-13
-28
-37
-44
-41
-18
-1
0
5
9
26
33
31
7
2
3
23
17
15
11
5
-4
-4
10
16
16
17
22
12
12
12
6
39
57
66
39
9
10
6
17
20
29
18
16
7
2
4
11
21
41
50
41
10
-3
-7
-4
-23
-23
-29
-20
-18
-29
-38
-43
-38
-33
-22
-23
-28
-47
-42
-23
-7
-1
2
8
25
23
14
-12
-27
-40
-40
-50
-55
-61
-53
-41
-44
-22
-21
-8
-10
-18
-44
-40
-28
-6
4
10
4
-7
-26
-34
-52
-46
-41
-49
-53
-61
-53
-37
-33
-29
-15
-18
-15
-23
-26
-24
3
19
19
24
1
-21
-24
-15
-1
3
-1
-9
-3
5
12
27
34
46
44
36
9
-9
-27
-53
-60
-50
-37
-10
2
0
11
8
8
9
9
32
28
41
53
63
65
58
41
25
16
39
44
42
22
19
19
48
70
81
68
59
54
57
60
50
45
26
19
2
-1
16
18
20
-11
-26
-45
-38
-16
15
30
17
8
-10
-3
5
22
7
-8
-7
0
-2
-26
-38
-41
-32
-9
4
15
16
10
-8
-1
6
17
17
22
33
30
48
65
79
67
40
8
-29
-43
-32
1
28
32
25
0
-11
-7
-3
-4
5
-1
-8
-35
-33
-39
-40
-16
-13
6
-6
-3
-2
-9
-4
-29
-28
-24
6
16
19
24
22
28
22
19
15
2
19
17
10
-7
-12
-31
-38
-55
-53
-42
-43
-36
-48
-38
-26
-32
-18
0
20
-5
-24
-62
-69
-80
-82
-59
-55
-20
2
27
24
-10
-29
-57
-48
-29
-15
-2
9
5
-12
-28
-53
-62
-68
-50
-16
13
37
44
32
18
8
-6
-7
-7
12
42
55
80
65
60
61
68
90
98
104
79
54
31
21
-2
-7
-3
-2
-7
-13
-21
-42
-44
-47
-26
-3
-4
-2
-28
-17
-8
-13
-18
-51
-52
-75
-62
-64
-60
-57
-44
-44
-63
-89
-104
-104
-111
-106
-109
-114
-113
-102
-102
-104
-117
-132
-141
-135
-140
-133
-131
-116
-107
-103
-110
-117
-101
-97
-85
-96
-127
-140
-145
-144
-122
-97
-76
-60
-67
-52
-45
-33
-19
-16
-24
-47
-76
-83
-74
-56
-28
-22
-16
-5
-14
-18
-19
-20
-18
-26
-24
-30
-35
-52
-59
-61
-61
-56
-65
-47
-37
-12
16
42
57
53
21
18
1
-17
-26
-41
-30
-29
-23
-31
-50
-54
-64
-62
-48
-25
-4
-6
1
-11
-14
-13
-28
-44
-51
-42
-44
-49
-61
-63
-36
-20
8
10
-11
-21
-31
-31
-27
-21
-19
-35
-30
-23
-15
-4
2
5
13
9
13
-2
4
10
25
39
46
35
13
-14
-40
-48
-52
-31
-12
10
24
40
44
31
3
-41
-60
-74
-68
-54
-40
-22
-10
-13
-19
-27
-48
-60
-67
-82
-92
-82
-61
-35
-15
-5
11
13
0
-5
-23
-26
-30
-51
-68
-82
-67
-67
-55
-53
-34
-19
-15
-7
-15
-25
-35
-59
-77
-91
-85
-78
-55
-38
-27
-26
-22
-18
-17
-24
-5
6
18
3
5
-8
-6
-13
-19
-28
-20
-23
-26
-30
-14
-2
-1
-14
-46
-77
-79
-51
-16
4
14
4
-12
-24
-31
-30
-20
-14
-16
-23
-34
-37
-21
-10
16
27
27
31
27
8
-9
-17
-13
-6
-1
-3
-25
-35
-38
-25
-14
1
9
-5
-6
-10
-4
3
2
19
25
19
5
-11
-11
3
21
-1
-9
-18
-6
24
42
45
47
45
26
6
-27
-30
-45
-34
-26
-5
-2
-16
-16
-7
-17
-43
-48
-68
-41
-11
10
28
27
42
35
36
36
26
8
-22
-35
-35
-21
-1
-9
-5
1
9
0
-7
-16
-16
-26
-41
-56
-69
-61
-50
-38
-49
-48
-29
-14
11
12
1
-25
-38
-28
-17
-14
-25
-25
-29
-9
-16
-12
-11
-1
1
0
5
-5
0
-5
-6
-26
-33
-25
-12
8
15
26
15
-3
-13
-23
-13
-6
23
36
42
30
2
-20
-24
-14
13
41
58
71
60
56
45
24
13
0
13
23
39
51
36
36
7
12
-1
-10
-24
-49
-53
-28
-20
-9
-3
-14
-15
-35
-51
-60
-57
-31
-28
-24
-42
-44
-48
-35
-13
5
8
9
14
11
27
33
20
-4
-9
-15
-5
-4
-2
-12
-24
-34
-38
-43
-60
-53
-33
-34
-47
-55
-59
-40
-38
-34
-43
-51
-38
-36
-18
-6
12
20
10
14
-8
-10
4
-3
1
15
25
35
22
34
34
23
0
-14
-17
-3
9
23
19
21
7
-12
-14
-12
-9
-14
-4
6
10
12
17
9
-11
-31
-66
-68
-85
-42
-18
15
43
42
41
18
14
-25
-42
-45
-45
-48
-51
-29
-18
6
-3
7
14
20
24
-1
-23
-31
-20
-9
-2
1
0
8
11
4
-28
-42
-51
-62
-70
-60
-47
-46
-21
-12
2
-1
-20
-30
-37
-24
-36
-47
-41
-16
-10
-3
-19
-21
-26
-38
-41
-48
-43
-40
-41
-36
-23
3
38
64
88
72
39
11
-11
-30
-17
-20
-9
-19
-25
1
17
36
28
1
-13
-11
10
16
23
38
24
0
-10
-9
15
27
23
19
9
28
26
34
19
12
-1
-38
-50
-54
-50
-31
-29
-8
-5
0
-11
-37
-43
-52
-47
-45
-41
-21
-13
-13
-13
-29
-35
-28
-25
-38
-49
-68
-50
-34
-35
-56
-79
-90
-76
-59
-52
-30
-21
-27
-41
-49
-52
-52
-47
-53
-62
-58
-59
-47
-36
-47
-50
-75
-78
-81
-90
-87
-79
-75
-75
-86
-76
-76
-75
-87
-89
-102
-78
-61
-55
-51
-66
-73
-78
-71
-76
-93
-104
-118
-105
-97
-67
-63
-64
-67
-63
-29
-3
31
23
-12
-49
-68
-91
-113
-110
-101
-69
-32
-15
2
0
-11
-24
-40
-59
-65
-80
-80
-58
-34
-8
9
13
-10
-27
-46
-38
-41
-48
-46
-51
-38
-20
-7
14
32
43
35
13
-15
-43
-73
-101
-98
-82
-44
-15
9
17
28
27
9
-10
-30
-42
-58
-50
-41
-28
-17
3
-13
11
15
42
53
52
27
-6
-47
-57
-61
-56
-55
-28
-15
16
33
50
55
63
62
51
48
26
4
-22
-31
-45
-40
-34
-9
10
14
37
49
49
47
49
60
51
34
30
34
45
35
24
17
28
39
56
67
93
104
99
100
95
63
41
19
-7
-41
-65
-51
-29
-9
-9
-13
-17
7
9
15
2
-5
-20
-9
1
4
1
7
32
36
44
45
26
18
-12
-15
-18
-11
-10
-14
-9
5
29
29
21
12
-4
-5
-7
-4
-17
-23
-18
-5
8
18
20
10
-8
-9
-22
-29
-24
-35
-40
-40
-34
-36
-37
-33
-41
-26
-29
-19
-22
-26
-24
-33
-44
-55
-62
-58
-61
-67
-62
-56
-53
-46
-49
-50
-35
-27
-16
4
13
18
10
0
-6
-38
-55
-76
-88
-83
-67
-44
-11
1
-3
-25
-34
-25
-13
-22
-29
-39
-37
-40
-34
-40
-40
-39
-36
-32
-21
-14
8
3
10
-10
-25
-35
-40
-46
-59
-64
-65
-59
-30
3
17
12
-17
-33
-65
-87
-83
-61
-39
-20
-18
-19
-2
13
30
23
8
-28
-50
-55
-45
-25
-7
6
21
31
35
19
6
-19
-39
-42
-53
-47
-24
-45
-41
-59
-62
-58
-47
-37
-30
-28
-17
-17
-5
8
20
11
11
10
-2
-34
-55
-88
-93
-83
-64
-58
-82
-76
-67
-54
-44
-36
-28
-25
-11
0
-15
-8
3
0
-12
-24
-40
-38
-35
-22
-14
-17
8
10
24
9
-8
-35
-40
-42
-48
-66
-68
-49
-23
-7
-9
-29
-59
-55
-55
-52
-55
-75
-71
-59
-40
-34
-34
-27
-17
-17
-28
-33
-24
-17
-7
-6
-14
-31
-41
-20
-16
16
16
1
-35
-48
-48
-54
-51
-57
-39
-16
4
9
1
-5
-19
-38
-50
-62
-77
-81
-67
-46
-28
-25
-6
-1
1
-15
-26
-46
-34
-27
-19
-5
-13
-9
-4
-1
-8
-13
-24
-30
-41
-63
-72
-76
-94
-68
-52
-13
5
5
-4
-9
-16
-13
-20
-28
-32
-22
-11
-9
7
14
25
37
34
14
-9
-2
-7
12
24
46
57
65
68
54
29
0
-19
-24
-11
10
29
24
2
-15
-8
-4
11
9
-10
-9
-6
-14
-10
-30
-28
-31
-26
-20
-44
-38
-30
-13
-1
13
17
8
-7
-20
-21
-43
-50
-45
-36
-24
-23
-33
-60
-47
-50
-47
-57
-64
-53
-46
-41
-42
-53
-56
-49
-69
-65
-63
-60
-56
-42
-23
-13
-8
-17
-24
-31
-28
-22
-21
-18
-10
-22
-36
-58
-52
-53
-44
-35
-36
-46
-49
-59
-61
-55
-35
-10
-12
-24
-39
-39
-30
-2
5
4
-2
7
9
15
16
13
13
21
23
19
11
15
4
12
12
28
24
18
3
3
-7
-12
-35
-43
-36
-16
-12
-19
-15
-18
-23
-29
-23
-19
1
15
33
39
41
45
31
21
10
1
-6
-22
-30
-36
-33
-10
-7
13
24
34
23
3
-10
-14
-13
0
6
0
-8
-5
4
20
31
22
-22
-19
-52
-34
-36
-20
-8
-7
-2
11
8
8
8
17
17
1
3
3
-16
-26
-33
-37
-40
-43
-42
-38
-29
-33
-27
-4
16
10
-8
2
0
1
-14
-28
-24
-16
-8
7
1
7
14
19
35
41
40
26
16
16
18
27
32
21
5
-1
5
25
28
42
52
71
80
76
53
31
-1
-29
-50
-43
-35
-29
-15
-1
15
26
34
13
-23
-41
-53
-41
-34
-47
-33
-12
5
39
44
46
49
42
30
15
-1
-3
-3
-2
7
-16
-16
-9
-18
11
11
28
-4
-42
-67
-75
-61
-46
-65
-82
-110
-107
-87
-76
-57
-46
-27
-5
6
-3
-26
-31
-30
-24
-27
-30
-37
-39
-20
-30
-15
12
41
43
36
20
2
-1
-6
-26
-47
-57
-53
-39
-36
-28
-40
-40
-42
-26
-22
-35
-38
-40
-24
-14
7
35
56
52
30
-19
-34
-51
-62
-73
-69
-66
-45
-38
-32
-11
17
39
29
6
-35
-53
-91
-102
-95
-65
-71
-33
-23
8
25
27
28
5
16
4
-7
-10
-29
-35
-34
-18
-4
0
-14
-32
-39
-66
-72
-66
-62
-51
-49
-45
-55
-36
-27
10
40
62
49
15
-11
-29
-45
-57
-57
-57
-46
-22
-14
2
10
7
-11
-32
-62
-77
-113
-136
-147
-145
-113
-66
-14
12
32
26
-5
-33
-33
-15
-3
-9
-14
-35
-50
-55
-54
-59
-31
-25
-25
-28
-23
-10
-29
-42
-56
-56
-47
-49
-52
-52
-46
-24
-24
-39
-54
-72
-76
-63
-50
-31
-5
29
37
29
34
19
7
-10
-31
-57
-66
-67
-58
-44
-33
7
34
39
42
19
7
-15
-34
-54
-45
-34
-24
-13
-6
14
-6
1
-4
-3
-14
-19
-17
-5
15
50
71
83
82
81
91
106
120
128
139
149
132
95
75
76
87
69
56
35
5
-27
-61
-72
-84
-86
-98
-104
-99
-78
-55
-54
-34
-25
-21
-16
-11
-7
-5
-5
-30
-45
-59
-57
-60
-51
-45
-51
-57
-59
-56
-49
-55
-79
-101
-126
-130
-109
-111
-108
-111
-115
-115
-101
-89
-87
-86
-88
-72
-73
-36
-40
-42
-48
-77
-82
-105
-102
-99
-94
-76
-71
-61
-79
-94
-90
-93
-68
-53
-29
-12
14
11
-3
-19
-37
-48
-82
-93
-103
-89
-81
-54
-41
-31
-19
-34
-30
-34
-85
