# Supplementary material for: Electroencephalography (EEG) based epilepsy diagnosis via multiple feature space fusion using shared hidden space-driven multi-view learning
Source: PeerJ Comput Sci. 2024 Mar 7;10:e1874. doi: 10.7717/peerj-cs.1874 (PMC10936759; doi:10.7717/peerj-cs.1874)
Supplement: Supplemental Information 2 [file peerj-cs-10-1874-s002.zip › A/Z047.txt]

7
11
20
24
22
18
19
25
32
26
22
38
30
45
46
46
23
3
-1
-16
-12
-7
-22
-33
-38
-33
-19
-5
-6
-5
-19
-8
-6
-13
-22
-27
-36
-25
-12
-8
-14
-42
-57
-68
-67
-46
-36
-41
-48
-59
-69
-93
-101
-120
-120
-123
-109
-104
-100
-97
-88
-70
-57
-51
-53
-61
-62
-73
-87
-94
-92
-89
-85
-74
-66
-58
-56
-67
-84
-94
-88
-81
-90
-93
-100
-100
-93
-73
-56
-43
-22
-1
14
16
2
-21
-63
-88
-120
-140
-142
-130
-121
-102
-82
-53
-37
-33
-43
-73
-100
-127
-149
-172
-167
-160
-142
-122
-102
-82
-80
-77
-94
-108
-132
-141
-141
-146
-135
-116
-98
-74
-63
-69
-90
-110
-124
-144
-134
-108
-89
-71
-66
-57
-57
-65
-84
-99
-99
-109
-98
-98
-94
-89
-80
-89
-95
-93
-98
-93
-90
-69
-56
-33
-26
-30
-31
-47
-61
-75
-81
-82
-81
-76
-62
-46
-30
-27
-15
-33
-43
-58
-65
-76
-64
-53
-44
-43
-65
-68
-76
-78
-63
-61
-64
-67
-71
-79
-72
-65
-34
-12
7
4
-8
-17
-29
-37
-54
-49
-28
-24
-15
-19
-8
-13
-23
-35
-51
-33
-19
-5
-4
-19
-33
-53
-56
-47
-51
-35
-14
2
10
6
0
-7
-16
-24
-21
-39
-35
-35
-26
-26
-34
-26
-16
8
31
49
68
86
80
48
12
-32
-70
-92
-82
-47
-10
15
45
56
62
43
24
-3
-33
-47
-41
-24
-12
-7
-33
-54
-65
-59
-36
-23
6
5
4
-9
-30
-38
-39
-42
-43
-49
-48
-40
-26
5
20
41
49
32
-6
-48
-87
-94
-90
-64
-44
-43
-23
-21
-22
-27
-21
-8
-12
-29
-58
-84
-91
-85
-61
-36
2
27
41
50
43
47
26
23
6
-16
-32
-42
-37
-43
-42
-35
-19
5
27
36
24
18
2
-16
-26
-45
-62
-77
-84
-78
-66
-41
-22
-18
-17
-19
-32
-42
-52
-40
-40
-39
-61
-61
-50
-22
8
20
18
1
-14
-24
-21
-7
2
16
35
55
48
32
5
-6
-8
-11
-19
-31
-28
-42
-36
-41
-36
-33
-42
-46
-65
-73
-80
-70
-57
-41
-28
-29
-20
-18
-18
-19
-23
-19
-26
-39
-54
-32
-39
-39
-33
-20
-11
0
11
21
39
50
41
36
20
15
2
-8
-25
-52
-96
-130
-136
-126
-85
-66
-63
-81
-94
-94
-88
-96
-89
-83
-93
-113
-135
-138
-123
-87
-78
-74
-54
-49
-36
-34
-33
-38
-46
-48
-54
-53
-55
-73
-95
-118
-121
-113
-119
-119
-119
-114
-104
-104
-112
-142
-159
-146
-144
-126
-131
-136
-155
-160
-161
-162
-151
-128
-105
-79
-64
-64
-73
-74
-76
-62
-51
-40
-38
-50
-45
-40
-36
-55
-59
-70
-62
-62
-56
-68
-76
-87
-103
-103
-90
-68
-50
-45
-31
-15
-7
-1
-11
-29
-39
-39
-69
-79
-83
-71
-57
-50
-36
-27
-45
-43
-56
-67
-94
-112
-123
-126
-122
-101
-91
-65
-54
-54
-56
-75
-67
-83
-85
-88
-85
-82
-80
-86
-113
-120
-99
-57
-18
-6
-22
-46
-61
-73
-79
-98
-94
-88
-71
-53
-38
-32
-27
-28
-32
-52
-61
-53
-41
-45
-35
-55
-71
-100
-116
-98
-76
-49
-59
-67
-75
-68
-69
-70
-67
-56
-49
-38
-30
-33
-34
-34
-37
-42
-37
-32
-35
-32
-30
-21
-20
-27
-18
-34
-27
-39
-49
-50
-25
-7
2
-21
-37
-71
-93
-108
-120
-122
-120
-98
-85
-83
-74
-78
-84
-91
-103
-127
-147
-164
-153
-143
-113
-87
-79
-67
-56
-69
-88
-101
-100
-88
-83
-89
-91
-83
-86
-71
-72
-66
-67
-71
-74
-78
-79
-85
-89
-67
-52
-37
-20
-4
6
-2
3
2
13
6
-8
-25
-39
-44
-35
-27
-3
13
13
4
-1
-20
-26
-31
-27
-33
-34
-25
-26
-34
-41
-40
-36
-19
-5
-1
-7
-17
-37
-57
-64
-58
-69
-62
-63
-60
-36
-28
2
5
8
-1
-17
-39
-69
-56
-51
-36
-33
-43
-27
-30
-18
-16
-6
1
7
-18
-37
-36
-46
-41
-41
-22
-11
5
5
-12
-19
-44
-58
-86
-100
-87
-101
-89
-89
-83
-82
-85
-103
-116
-113
-96
-81
-80
-77
-82
-72
-53
-21
-3
11
0
-24
-65
-85
-93
-92
-101
-102
-105
-90
-84
-84
-81
-73
-60
-43
-38
-31
-22
-33
-53
-69
-62
-34
-20
-22
-42
-56
-70
-61
-59
-46
-39
-57
-64
-61
-66
-83
-82
-88
-80
-71
-76
-86
-100
-96
-88
-84
-82
-71
-70
-65
-51
-44
-42
-38
-31
-23
-21
-13
-28
-25
-33
-26
-34
-33
-33
-35
-14
-5
15
5
-17
-29
-34
-32
-22
-10
-1
15
9
-10
-39
-47
-40
-33
-41
-31
-12
-1
3
-10
-28
-21
-23
-26
-35
-15
4
17
3
8
4
20
26
19
-6
-29
-41
-41
-41
-23
-1
8
-7
-21
-48
-59
-64
-51
-36
-27
-15
-12
7
20
21
17
3
-7
-37
-58
-53
-59
-59
-66
-65
-60
-50
-47
-42
-51
-69
-82
-94
-96
-85
-74
-60
-37
-15
3
7
-6
-7
-13
-15
-7
-26
-37
-37
-33
-33
-29
-29
-39
-50
-53
-63
-71
-72
-71
-69
-56
-30
-34
-41
-57
-68
-85
-89
-92
-95
-83
-76
-54
-47
-54
-59
-88
-98
-110
-105
-82
-59
-29
-2
29
46
37
8
-22
-46
-63
-74
-73
-75
-77
-70
-52
-45
-41
-29
-29
-41
-35
-45
-53
-50
-50
-47
-58
-61
-82
-89
-89
-87
-79
-89
-88
-92
-93
-94
-100
-104
-107
-94
-79
-55
-44
-31
-37
-49
-47
-53
-35
-21
-16
-27
-55
-70
-80
-84
-81
-72
-84
-71
-60
-46
-21
-13
1
6
12
23
24
15
-12
-34
-59
-72
-83
-83
-103
-94
-94
-89
-85
-60
-49
-34
-32
-40
-55
-65
-74
-64
-63
-49
-53
-58
-72
-71
-79
-77
-76
-78
-80
-70
-80
-80
-86
-84
-79
-91
-104
-108
-124
-136
-149
-158
-146
-132
-118
-122
-120
-103
-97
-101
-115
-126
-141
-147
-137
-127
-110
-126
-102
-117
-117
-119
-126
-115
-102
-94
-100
-95
-100
-106
-115
-117
-110
-105
-85
-74
-55
-63
-42
-20
2
10
-11
-32
-58
-67
-78
-84
-77
-41
-13
3
8
3
3
-11
-1
-6
-5
4
-1
-13
-32
-42
-41
-32
-17
-19
-38
-63
-68
-57
-21
1
10
-11
-28
-39
-40
-17
-4
20
21
25
17
-6
-19
-19
-9
16
32
47
31
11
-3
-3
3
15
12
0
-8
-20
-11
-9
6
6
-25
-55
-71
-69
-78
-74
-68
-55
-45
-39
-33
-36
-40
-44
-64
-104
-135
-172
-172
-153
-121
-91
-69
-48
-36
-15
-8
-5
-18
-9
-12
-16
-29
-40
-43
-48
-48
-52
-57
-72
-72
-74
-69
-64
-73
-83
-91
-103
-104
-91
-81
-70
-79
-98
-113
-127
-123
-112
-114
-125
-131
-103
-82
-65
-44
-29
-14
-16
-13
-15
-17
-15
-33
-47
-68
-88
-112
-128
-126
-100
-87
-48
-43
-39
-42
-39
-43
-38
-52
-44
-51
-33
-35
-50
-76
-98
-85
-80
-60
-58
-51
-50
-57
-68
-53
-45
-20
-29
-46
-69
-72
-66
-55
-30
-22
-31
-34
-48
-47
-34
-28
-17
-14
-17
-25
-39
-47
-43
-41
-32
-33
-46
-47
-45
-46
-45
-51
-47
-48
-63
-55
-35
-13
-5
-10
-24
-35
-46
-32
-38
-38
-51
-87
-129
-156
-144
-110
-72
-55
-58
-72
-81
-78
-84
-95
-105
-126
-107
-111
-109
-128
-139
-121
-91
-75
-67
-73
-74
-69
-65
-73
-79
-76
-65
-71
-83
-74
-49
-36
-23
-44
-52
-52
-42
-42
-38
-55
-70
-71
-75
-71
-73
-62
-42
-45
-55
-67
-62
-68
-91
-115
-130
-139
-121
-91
-78
-57
-65
-55
-71
-80
-84
-73
-46
-12
7
14
10
-1
-17
-28
-38
-45
-70
-75
-89
-98
-89
-74
-53
-48
-32
-23
-19
-46
-63
-86
-95
-85
-85
-75
-58
-45
-32
-23
-12
-13
-13
-38
-59
-92
-98
-73
-47
-32
-32
-35
-33
-38
-27
-28
-24
-27
-23
-46
-53
-56
-46
-50
-39
-49
-63
-53
-37
-19
-15
-20
-15
-23
-11
-14
-9
-15
-17
-22
-29
-36
-36
-32
-41
-35
-36
-33
-38
-37
-53
-72
-94
-94
-73
-29
6
5
-19
-48
-82
-95
-110
-105
-100
-97
-77
-67
-56
-35
-10
3
25
25
11
-8
-53
-71
-86
-70
-38
-14
13
19
28
29
23
16
8
-4
-18
-19
-30
-38
-10
11
8
11
-16
-36
-36
-36
-34
-46
-67
-106
-126
-139
-116
-85
-66
-40
-42
-46
-63
-64
-58
-58
-69
-77
-83
-79
-72
-67
-81
-85
-98
-94
-72
-35
-12
2
5
3
10
4
14
-5
-29
-40
-39
-40
-46
-46
-48
-40
-43
-49
-38
-6
22
31
28
22
16
11
11
22
3
-24
-51
-59
-56
-40
-19
-11
0
13
42
62
68
53
35
12
-12
-33
-51
-32
-26
-22
-26
-23
-5
5
16
-7
-26
-33
-32
-30
-36
-34
-30
-27
-32
-32
-54
-76
-101
-99
-109
-103
-103
-109
-107
-105
-101
-116
-128
-128
-115
-88
-68
-59
-78
-100
-140
-159
-174
-151
-130
-109
-87
-72
-62
-38
-31
-43
-53
-63
-75
-94
-98
-94
-90
-99
-101
-103
-112
-113
-117
-107
-110
-110
-104
-103
-88
-62
-42
-20
-5
-8
-8
-14
-16
-32
-32
-35
-54
-71
-108
-109
-104
-82
-46
-15
10
25
11
-1
-7
-2
-9
-30
-51
-58
-60
-51
-38
-17
-8
-5
-21
-46
-59
-53
-36
-20
-23
-31
-60
-71
-80
-81
-98
-99
-91
-72
-66
-62
-73
-86
-81
-93
-86
-87
-81
-86
-86
-64
-46
-45
-24
-27
-15
-12
-7
6
-1
-13
-21
-50
-43
-42
-42
-48
-65
-76
-97
-95
-91
-78
-76
-76
-67
-64
-54
-33
-27
-33
-40
-20
-13
-3
-3
1
-2
-19
-28
-67
-98
-114
-119
-112
-84
-83
-75
-70
-57
-60
-82
-92
-117
-122
-114
-101
-72
-64
-49
-55
-73
-78
-50
-27
-9
-5
-24
-42
-50
-51
-52
-47
-54
-69
-89
-95
-84
-75
-65
-62
-58
-57
-59
-52
-42
-31
-28
-15
-10
-10
-3
-1
13
26
40
14
22
14
9
0
-8
-9
-12
-11
-21
-18
-14
-16
-27
-48
-54
-67
-80
-70
-52
-29
-25
-20
-26
-41
-46
-39
-32
-27
-26
-23
-15
2
14
8
-1
-14
-35
-51
-47
-34
-37
-13
-25
-46
-79
-100
-117
-113
-106
-99
-101
-110
-121
-131
-124
-123
-123
-112
-77
-44
-31
-32
-50
-70
-86
-94
-90
-78
-56
-56
-67
-87
-101
-102
-84
-46
-13
6
11
14
18
5
5
-6
-24
-25
-21
-21
-17
-8
4
25
30
43
35
34
31
19
-1
-33
-52
-74
-74
-67
-52
-37
-26
-16
-21
-17
-32
-45
-69
-69
-60
-66
-68
-59
-62
-63
-80
-86
-95
-99
-91
-82
-68
-42
-25
-2
8
9
5
-16
-19
-26
-45
-57
-65
-72
-63
-39
-31
-50
-78
-97
-98
-98
-85
-81
-80
-78
-76
-63
-52
-52
-63
-77
-96
-94
-119
-135
-147
-175
-197
-217
-222
-219
-211
-177
-137
-109
-78
-59
-30
-14
-2
-17
-50
-86
-109
-121
-112
-90
-74
-61
-83
-108
-151
-170
-167
-157
-158
-150
-144
-143
-144
-154
-165
-175
-172
-170
-166
-163
-149
-140
-132
-132
-128
-132
-136
-129
-129
-131
-128
-122
-118
-111
-105
-97
-71
-48
-34
-34
-37
-36
-48
-47
-37
-47
-52
-74
-83
-84
-66
-45
-22
-10
2
9
11
5
3
5
-12
-1
-8
-5
-13
-16
-17
-26
-30
-26
-28
-17
-16
-23
-24
-13
-3
-2
2
4
5
-14
-18
-49
-56
-49
-32
-16
-4
-2
-6
-12
-25
-33
-53
-50
-34
0
26
38
54
58
60
53
51
38
35
33
13
1
-9
-20
-30
-31
-28
-34
-32
-39
-29
-29
-23
-26
-37
-37
-40
-30
-28
-23
-4
5
22
39
47
39
30
12
-8
-22
-22
-25
-6
-1
-23
-46
-73
-83
-71
-52
-12
3
9
-15
-20
-37
-38
-38
-27
-21
-18
-27
-43
-42
-30
-26
-34
-50
-27
-21
4
13
23
21
24
11
-2
-5
11
40
51
55
50
18
3
-8
-12
-17
-17
-35
-61
-90
-119
-115
-118
-87
-59
-56
-48
-49
-52
-54
-29
-15
-7
-15
-31
-38
-57
-68
-100
-119
-133
-133
-123
-106
-86
-79
-78
-82
-73
-67
-56
-45
-45
-55
-80
-68
-68
-38
-42
-51
-66
-58
-39
-35
-32
-49
-58
-67
-71
-78
-93
-108
-104
-106
-77
-55
-39
-28
-31
-26
-33
-67
-94
-121
-105
-92
-83
-79
-89
-87
-83
-100
-115
-124
-134
-130
-114
-105
-91
-65
-40
-19
-6
-7
-20
-37
-63
-73
-69
-58
-42
-31
-31
-24
-8
-14
-23
-53
-84
-114
-135
-133
-128
-113
-95
-78
-58
-48
-31
-36
-34
-25
-21
-40
-62
-80
-102
-103
-93
-60
-36
-11
-9
-18
-32
-42
-63
-78
-82
-85
-85
-100
-82
-63
-31
-8
-1
4
-2
-14
-40
-66
-62
-60
-63
-72
-85
-107
-121
-114
-95
-71
-50
-33
-31
-43
-42
-53
-63
-85
-87
-97
-87
-70
-68
-66
-84
-91
-102
-103
-97
-78
-67
-65
-63
-82
-88
-101
-110
-109
-98
-70
-50
-24
-16
-18
-38
-73
-97
-124
-113
-86
-50
-31
-26
-29
-41
-51
-38
-40
-39
-37
-26
-28
-14
-10
-20
-53
-78
-94
-85
-67
-54
-45
-44
-51
-49
-62
-72
-82
-96
-109
-119
-114
-117
-101
-89
-86
-82
-75
-62
-60
-71
-66
-62
-46
-27
-28
-40
-58
-83
-102
-121
-132
-136
-139
-121
-113
-107
-112
-117
-121
-138
-137
-113
-72
-39
-15
-9
-24
-26
-44
-51
-64
-61
-70
-57
-53
-59
-63
-76
-55
-54
-43
-20
-2
6
-8
-33
-47
-41
-25
-12
-7
-3
12
19
28
33
35
13
-3
-22
-25
-26
-25
-29
-34
-26
-16
-16
-10
-28
-41
-81
-102
-108
-100
-72
-48
-30
-19
9
35
54
56
39
35
23
28
23
11
-9
-37
-59
-65
-52
-41
-27
-21
-7
-3
-11
-18
-41
-41
-55
-44
-48
-33
-16
0
14
29
41
44
49
51
43
17
-14
-32
-43
-33
-20
-12
-19
-20
-22
-40
-58
-65
-71
-78
-85
-99
-113
-124
-118
-103
-75
-23
6
14
-11
-49
-88
-106
-90
-61
-31
-21
-16
-33
-39
-51
-68
-74
-83
-84
-90
-91
-83
-73
-61
-58
-62
-75
-86
-87
-78
-75
-61
-52
-54
-61
-64
-64
-70
-70
-74
-75
-77
-82
-75
-76
-57
-40
-41
-28
-25
-20
-19
-17
-24
-36
-44
-47
-35
-24
-12
-19
-52
-72
-87
-90
-86
-84
-89
-92
-95
-61
-40
-12
5
17
11
-16
-41
-76
-109
-112
-104
-77
-48
-20
-23
-25
-30
-35
-39
-43
-50
-64
-86
-108
-120
-118
-96
-53
-23
5
12
-3
-21
-33
-19
-21
-11
-20
-31
-45
-44
-30
-12
0
3
13
17
27
34
16
9
-12
-51
-111
-154
-176
-161
-117
-79
-40
-23
-21
-28
-36
-57
-78
-103
-133
-135
-139
-124
-89
-51
-19
-9
17
33
47
42
24
-8
-25
-34
-35
-53
-76
-78
-77
-71
-62
-59
-63
-63
-56
-56
-49
-52
-68
-81
-82
-67
-61
-55
-61
-61
-70
-89
-99
-105
-93
-91
-95
-101
-90
-85
-97
-104
-93
-73
-56
-31
-25
-27
-38
-34
-18
-16
-2
-6
4
8
13
-8
-22
-37
-30
-33
-32
-35
-52
-65
-85
-92
-80
-78
-76
-79
-72
-42
-24
-9
-10
-3
-9
-9
6
1
5
-24
-38
-56
-64
-62
-45
-29
-14
-23
-40
-48
-56
-50
-55
-36
-31
-43
-47
-28
-16
-13
-24
-38
-26
-7
13
10
-24
-35
-58
-53
-59
-64
-71
-76
-68
-52
-44
-25
-13
0
1
17
2
-12
-31
-24
-18
1
9
10
13
22
43
49
49
39
8
-27
-50
-43
-44
-30
-41
-40
-54
-55
-51
-45
-30
-14
-4
8
7
4
-8
-21
-28
-28
-28
-31
-50
-70
-92
-104
-126
-133
-130
-115
-116
-125
-140
-163
-167
-151
-109
-78
-53
-41
-51
-37
-49
-55
-66
-61
-44
-25
-17
-4
1
-3
-3
-10
-21
-32
-47
-52
-71
-74
-70
-69
-56
-52
-55
-75
-95
-117
-114
-108
-105
-93
-98
-72
-60
-60
-76
-88
-93
-98
-95
-82
-66
-33
3
19
20
13
-4
-30
-54
-69
-65
-41
-19
-13
-27
-37
-23
-10
3
3
-1
-7
-5
9
15
18
2
-15
-51
-63
-58
-54
-47
-30
-25
-26
-41
-58
-70
-79
-72
-86
-99
-105
-104
-107
-110
-98
-82
-47
-29
-29
-45
-70
-82
-103
-121
-119
-104
-86
-75
-59
-63
-68
-88
-109
-110
-105
-95
-80
-67
-41
-51
-58
-68
-84
-103
-113
-107
-99
-96
-109
-103
-101
-82
-81
-91
-121
-132
-117
-115
-100
-87
-84
-75
-76
-75
-89
-88
-88
-84
-94
-93
-96
-84
-63
-44
-27
-28
-32
-51
-76
-92
-96
-96
-85
-78
-75
-74
-72
-59
-56
-58
-53
-58
-63
-82
-88
-92
-91
-85
-77
-91
-111
-110
-107
-93
-78
-75
-78
-87
-91
-99
-92
-75
-63
-53
-50
-30
-17
-3
-3
-13
-22
-36
-27
-28
-13
4
3
0
-12
-32
-51
-66
-68
-73
-80
-67
-51
-32
-19
-17
-18
-45
-58
-66
-72
-74
-69
-62
-51
-28
-28
-11
0
24
17
5
-7
-19
-32
-44
-48
-52
-43
-41
-24
-21
0
19
28
43
49
43
12
-35
-60
-83
-87
-81
-65
-48
-24
-3
10
18
24
32
36
43
28
2
-13
-26
-9
-12
0
26
46
69
74
84
86
88
73
42
23
21
23
13
10
-1
-9
-12
-10
-5
3
10
4
-5
-14
-21
-36
-49
-63
-64
-69
-82
-89
-87
-63
-41
-22
-5
8
36
41
31
20
-10
-30
-60
-71
-76
-66
-56
-54
-57
-75
-86
-106
-107
-95
-81
-95
-102
-102
-92
-73
-62
-58
-82
-82
-94
-83
-63
-64
-65
-83
-97
-90
-74
-65
-64
-68
-53
-12
9
5
-8
-20
-42
-59
-77
-93
-108
-111
-116
-127
-137
-129
-108
-89
-65
-45
-36
-41
-51
-78
-97
-104
-106
-95
-85
-74
-66
-69
-62
-49
-41
-29
-21
-26
-44
-59
-81
-99
-92
-78
-47
-17
-6
-6
-34
-56
-72
-74
-72
-52
-51
-52
-80
-87
-104
-104
-89
-79
-63
-55
-58
-57
-48
-22
-22
-23
-37
-31
-35
-31
-22
-17
-19
-29
-38
-54
-51
-46
-29
-37
-31
-38
-51
-55
-50
-44
-46
-33
-10
4
11
13
1
-14
-33
-48
-53
-55
-50
-39
-38
-44
-48
-60
-68
-80
-103
-123
-121
-112
-101
-99
-83
-64
-54
-47
-50
-66
-77
-87
-92
-114
-128
-147
-148
-133
-111
-75
-59
-37
-44
-63
-86
-80
-81
-69
-80
-103
-129
-137
-116
-87
-64
-43
-49
-56
-78
-102
-108
-99
-85
-63
-53
-43
-52
-55
-46
-24
-5
-4
8
-9
-22
-46
-53
-57
-45
-44
-50
-56
-54
-36
-23
-15
-16
-8
-24
-48
-71
-88
-87
-76
-80
-76
-75
-63
-69
-57
-54
-53
-71
-87
-98
-97
-88
-77
-83
-92
-102
-101
-102
-87
-68
-38
-19
-4
-12
-45
-84
-112
-107
-101
-85
-67
-53
-36
-27
-26
-36
-43
-67
-90
-106
-100
-98
-110
-118
-134
-128
-116
-80
-62
-55
-37
-40
-50
-63
-74
-77
-71
-83
-79
-85
-77
-56
-60
-46
-46
-40
-49
-68
-85
-102
-104
-95
-86
-71
-57
-13
4
24
23
10
-9
-32
-41
-52
-64
-62
-74
-72
-67
-53
-47
-56
-69
-69
-63
-71
-59
-57
-38
-33
-24
-16
-8
-1
0
14
12
-10
-39
-51
-64
-70
-64
-58
-57
-51
-40
-27
-33
-46
-67
-80
-94
-94
-84
-75
-67
-55
-48
-43
-49
-58
-68
-77
-65
-46
-10
21
23
2
-20
-34
-45
-53
-56
-49
-36
-15
-10
-28
-54
-83
-95
-102
-85
-61
-36
-11
12
15
-1
-13
-23
-21
-30
-28
-33
-35
-41
-42
-42
-41
-33
-43
-53
-68
-67
-45
-24
-6
-6
-24
-30
-42
-46
-57
-57
-72
-72
-53
-68
-56
-70
-38
-26
-17
-7
-9
-16
-7
-11
-4
-5
5
0
-21
-29
-43
-41
-44
-47
-48
-67
-81
-88
-91
-78
-71
-51
-55
-66
-82
-96
-100
-115
-129
-157
-166
-178
-191
-183
-160
-130
-95
-58
-33
-23
-25
-15
-10
-3
-13
-7
-34
-32
-43
-44
-49
-42
-55
-53
-64
-65
-72
-74
-63
-56
-70
-83
-93
-96
-91
-81
-62
-55
-55
-64
-84
-90
-94
-100
-106
-100
-94
-101
-95
-84
-66
-56
-43
-32
-42
-51
-64
-75
-102
-105
-108
-96
-96
-75
-75
-64
-65
-65
-73
-71
-64
-58
-46
-36
-45
-51
-57
-34
-13
-5
-14
-39
-50
-56
-61
-69
-78
-72
-50
-43
-37
-48
-57
-54
-46
-46
-68
-85
-86
-87
-77
-82
-84
-98
-100
-95
-92
-85
-78
-93
-100
-105
-98
-91
-67
-48
-17
-23
-28
-58
-70
-88
-95
-101
-92
-75
-54
-51
-37
-32
-41
-53
-78
-95
-107
-105
-65
-34
-5
6
-12
-46
-84
-97
-111
-107
-97
-81
-64
-65
-53
-58
-55
-52
-53
-31
-15
-4
-20
-49
-75
-93
-105
-107
-91
-58
-25
7
31
23
27
15
3
-9
-12
-6
6
15
12
-1
-23
-40
-49
-44
-33
-14
-8
-1
7
-1
-37
-62
-82
-72
-52
-15
-5
-2
1
11
13
21
20
14
-2
-22
-31
-46
-53
-65
-83
-77
-51
-26
2
9
14
-1
-17
-51
-67
-82
-73
-54
-22
-1
19
16
6
-13
-25
-57
-73
-71
-62
-43
-31
-41
-49
-52
-40
-20
-26
-29
-43
-53
-62
-48
-44
-43
-43
-71
-90
-103
-86
-60
-35
-11
6
15
5
-19
-58
-89
-100
-114
-127
-122
-109
-93
-84
-73
-50
-32
-3
8
-1
-21
-37
-47
-51
-56
-45
-42
-21
11
26
26
35
29
31
-1
-36
-79
-112
-136
-139
-149
-139
-126
-114
-93
-66
-39
-20
-6
-19
-12
-27
-24
-29
-43
-50
-42
-31
-11
18
21
24
18
10
7
-3
-15
-33
-50
-57
-72
-85
-89
-75
-51
-49
-57
-71
-86
-95
-105
-116
-135
-148
-143
-150
-140
-126
-104
-86
-76
-79
-82
-84
-70
-65
-46
-40
-24
-21
-26
-26
-42
-53
-48
-45
-43
-52
-56
-52
-32
-10
3
19
24
26
30
33
35
16
-19
-40
-54
-48
-32
12
59
86
92
91
64
38
3
-36
-60
-78
-83
-79
-79
-52
-31
-8
9
9
2
-14
-24
-32
-48
-49
-57
-56
-48
-23
