# Supplementary material for: Electroencephalography (EEG) based epilepsy diagnosis via multiple feature space fusion using shared hidden space-driven multi-view learning
Source: PeerJ Comput Sci. 2024 Mar 7;10:e1874. doi: 10.7717/peerj-cs.1874 (PMC10936759; doi:10.7717/peerj-cs.1874)
Supplement: Supplemental Information 2 [file peerj-cs-10-1874-s002.zip › A/Z048.txt]

-7
4
21
6
-11
-38
-66
-67
-63
-46
-45
-16
-5
-2
-9
-21
-39
-40
-20
1
6
-1
-3
-1
-4
1
-7
0
2
10
7
1
10
9
11
16
26
34
33
35
20
13
-3
-7
-18
-4
20
59
103
122
119
79
45
25
21
18
13
5
-8
-13
-8
7
14
34
50
66
86
88
81
71
65
67
66
61
53
41
37
52
61
60
54
57
69
79
84
66
47
37
40
40
47
58
72
80
88
97
91
68
33
4
-9
-7
5
14
34
47
49
45
25
30
22
35
60
68
68
52
37
14
26
57
95
121
118
103
73
52
37
34
30
37
37
28
29
38
55
54
48
34
19
15
17
14
14
16
8
-5
-31
-42
-29
-12
-7
-9
-33
-53
-73
-75
-72
-68
-61
-64
-75
-74
-63
-43
-31
-26
-38
-56
-72
-76
-88
-91
-84
-67
-59
-48
-26
-9
23
38
35
12
-19
-43
-59
-68
-69
-74
-82
-84
-71
-52
-16
25
54
60
51
41
37
36
38
28
15
19
25
36
43
46
28
-4
-26
-37
-28
-3
16
21
15
8
-16
-33
-35
-13
11
33
44
35
19
7
28
48
76
91
84
58
29
12
4
10
12
10
-2
-18
-31
-49
-51
-52
-36
-33
-18
-1
8
19
28
30
33
47
62
61
34
-5
-48
-76
-62
-41
-19
-14
-20
-32
-41
-24
-7
2
1
10
16
16
17
19
27
26
27
16
9
23
31
40
28
3
-33
-62
-60
-51
-25
-3
14
10
1
-1
8
15
30
32
28
18
5
-7
-20
-21
-7
-2
11
20
21
4
-7
-25
-30
-34
-32
-35
-54
-57
-55
-40
-21
8
29
38
33
11
-8
-8
8
20
21
9
-25
-45
-38
-7
19
36
41
35
16
-17
-40
-57
-43
-3
23
45
52
64
60
34
-5
-56
-95
-107
-86
-63
-31
-1
21
30
23
10
-17
-38
-42
-43
-41
-50
-61
-81
-78
-59
-29
-5
15
13
0
-16
-28
-30
-29
-19
-6
12
35
49
43
24
22
28
34
40
40
39
33
31
16
-12
-45
-56
-56
-41
-13
12
46
77
95
89
70
45
23
13
10
4
-19
-40
-55
-55
-52
-51
-53
-49
-37
-17
-2
4
-3
-19
-50
-63
-53
-28
-2
9
6
1
-2
-3
-17
-44
-73
-123
-170
-200
-192
-160
-123
-77
-43
-21
-12
-14
-16
-7
7
3
-10
-29
-37
-36
-29
-23
-33
-45
-39
-11
19
47
55
53
37
16
-3
-18
-24
-17
-13
-2
-2
-3
-9
-3
8
21
16
7
-12
-24
-27
-13
8
21
26
27
21
27
38
44
34
36
28
16
12
9
15
13
16
7
0
4
19
35
39
45
29
11
-1
7
27
40
49
31
6
-8
-1
-5
-2
3
11
24
39
52
44
41
30
30
33
32
33
15
-1
-19
-30
-23
10
56
89
101
90
68
34
22
14
8
3
7
21
40
57
57
44
29
28
31
24
16
6
5
14
38
56
56
53
46
42
51
52
36
14
-1
-12
-22
-29
-34
-37
-35
-26
-14
-2
-1
-1
-17
-19
9
32
47
40
36
27
23
24
24
22
14
14
10
7
4
1
-9
-15
-24
-32
-24
-1
12
9
0
-9
-18
-26
-26
-30
-30
-22
-10
1
10
24
27
28
23
13
2
-2
7
28
60
92
95
76
45
23
20
33
49
57
54
51
52
38
45
46
59
73
86
100
96
71
31
-15
-52
-60
-53
-45
-25
-7
17
27
26
26
29
48
69
73
61
43
29
12
-5
-16
-29
-47
-44
-36
-23
-7
18
46
59
66
51
27
0
-26
-57
-67
-51
-26
-5
5
7
-8
-21
-21
-13
-6
-9
-22
-48
-63
-64
-65
-72
-86
-102
-121
-121
-104
-68
-30
-3
7
-3
-8
-5
1
-9
-26
-45
-58
-48
-34
-18
-4
6
19
22
20
22
21
13
12
-1
-26
-45
-43
-31
-17
-3
-1
-7
-1
7
14
11
8
-8
-17
-22
-7
6
12
14
3
-3
-3
8
17
22
19
10
-14
-35
-37
-33
-20
-6
-14
-23
-33
-15
2
26
28
15
-5
-17
-20
-14
1
15
27
40
52
59
43
21
-1
-15
-23
-17
-8
0
1
-2
-18
-29
-25
-15
-1
16
36
59
58
49
18
-10
-38
-60
-76
-70
-43
-10
9
10
11
11
10
2
-12
-24
-29
-22
-15
4
18
20
3
-13
-16
-14
15
35
44
35
16
7
-26
-38
-50
-47
-46
-44
-31
-24
-11
3
15
34
53
70
79
79
70
53
32
22
16
12
18
39
44
46
50
49
41
39
48
62
82
103
107
97
70
48
32
30
45
59
66
68
81
83
84
81
69
58
46
32
1
-12
-17
-11
-8
-5
11
4
5
11
23
29
35
50
65
75
78
69
38
5
-13
-23
-7
13
26
29
33
38
30
25
30
28
22
22
20
24
35
39
37
25
31
27
23
27
47
61
60
51
39
26
17
16
6
5
3
7
7
7
4
6
25
51
75
88
85
88
69
65
49
23
-17
-29
-17
18
52
72
81
77
72
62
38
18
3
-1
-11
-3
4
17
47
78
100
106
104
95
87
75
67
52
29
18
20
9
14
17
16
20
11
-5
-19
-22
-18
-17
-21
-24
-30
-37
-43
-26
-16
14
31
28
7
-22
-41
-61
-64
-48
-32
-28
-25
-28
-42
-56
-60
-51
-27
-2
17
20
9
-4
-20
-37
-34
-23
3
38
53
62
47
36
32
18
22
26
22
10
2
-12
-21
-30
-33
-47
-60
-60
-72
-90
-91
-86
-68
-48
-32
-20
-18
-19
-8
5
8
2
-16
-26
-36
-20
-20
-14
-30
-61
-97
-123
-125
-133
-125
-105
-73
-43
-12
3
-3
-7
-7
-8
-32
-60
-91
-118
-119
-89
-42
-3
15
6
-15
-30
-52
-70
-83
-69
-54
-34
-15
5
23
31
41
19
-16
-44
-52
-39
-27
-12
-5
9
18
40
43
40
37
27
3
-18
-21
-25
-23
-32
-56
-75
-80
-60
-38
-9
9
7
-14
-28
-16
-4
11
21
17
5
1
-7
-17
-25
-15
-7
-5
0
5
13
32
58
74
67
46
24
16
17
16
13
-3
-8
-20
-29
-20
-9
1
-12
-11
-16
-4
4
0
10
18
36
33
20
6
5
11
38
66
82
69
42
32
13
4
-4
2
13
9
3
-29
-55
-74
-78
-63
-46
-44
-61
-87
-108
-122
-120
-95
-66
-47
-34
-31
-36
-49
-42
-29
-22
-19
-18
-22
-38
-41
-54
-63
-76
-83
-90
-86
-79
-65
-54
-37
-12
1
15
24
22
3
-23
-34
-37
-27
-15
-2
2
10
7
-2
-16
-17
-22
-21
-10
-2
-14
-21
-10
0
5
1
-12
-20
-13
10
21
16
2
-13
-25
-26
-14
-2
-6
-3
-2
7
16
18
13
11
26
43
48
31
3
-20
-34
-33
-31
-30
-13
13
30
37
35
28
32
46
65
74
70
73
69
62
52
51
33
33
32
30
28
26
38
42
43
35
32
19
15
18
14
11
0
-21
-25
-35
-25
-32
-30
-16
3
17
32
27
18
4
10
19
24
30
29
31
32
37
34
27
37
35
33
29
24
42
61
87
88
64
59
64
73
72
65
58
59
71
73
66
42
23
4
-15
-19
-4
14
38
51
59
56
53
52
41
43
43
46
32
31
33
30
27
22
26
33
46
47
34
20
8
-6
-8
5
15
17
8
0
1
6
23
23
15
9
18
26
29
38
36
18
1
9
20
42
53
39
20
13
21
19
16
13
12
18
20
25
16
12
11
13
13
16
13
-14
-42
-72
-94
-104
-92
-65
-43
-34
-28
-27
-19
2
10
2
-9
-28
-33
-38
-20
-9
0
3
16
34
42
54
52
43
39
36
38
46
59
60
47
20
3
-14
-13
13
34
49
44
38
24
21
22
25
10
-8
-25
-35
-29
-2
20
37
35
24
9
-2
-5
-12
-22
-25
-6
15
44
58
56
36
14
10
-1
5
18
24
25
30
34
32
26
15
2
-22
-31
-26
-13
-1
2
-8
-28
-34
-37
-34
-29
-33
-55
-90
-132
-160
-170
-155
-122
-96
-78
-67
-69
-81
-92
-89
-84
-71
-58
-50
-41
-22
-13
-27
-51
-83
-100
-123
-130
-129
-120
-89
-56
-17
5
14
12
-15
-35
-34
-28
-18
-16
-6
9
26
46
58
61
66
49
22
-3
-11
-5
14
41
36
10
-16
-28
-18
-9
8
-1
-11
-26
-21
-12
-3
11
8
5
3
12
9
-4
-17
-28
-31
-20
6
27
52
67
74
67
48
29
4
-1
6
21
29
36
52
61
74
82
77
62
50
35
26
16
4
8
12
43
70
95
114
125
114
86
51
10
-26
-38
-43
-16
-12
-5
-10
-17
-18
-12
-13
-19
-26
-42
-51
-44
-19
6
41
70
86
83
65
45
13
-18
-56
-101
-137
-147
-126
-96
-52
2
46
73
73
52
18
-8
-16
-17
-24
-22
-14
-9
-1
9
18
25
37
43
49
52
54
51
45
40
27
18
7
-2
-11
-13
1
23
41
47
36
15
-11
-18
-15
-9
6
17
16
22
34
48
65
78
90
78
60
36
27
29
41
58
58
64
63
60
54
47
38
21
11
13
9
13
18
32
39
43
41
25
6
-3
-2
-5
18
43
61
53
44
35
22
18
17
13
4
2
-16
-33
-39
-24
-1
6
10
1
-7
-1
14
27
38
38
28
12
6
21
48
81
99
75
11
-63
-114
-131
-99
-42
15
40
45
30
17
17
23
32
40
57
80
90
101
108
112
107
114
116
126
128
120
98
62
51
54
63
65
62
55
42
44
30
20
18
24
29
23
12
5
1
-1
-14
-21
-29
-22
-21
-29
-31
-35
-36
-37
-35
-37
-27
-16
8
9
7
7
8
4
-12
-20
-35
-38
-40
-32
-15
4
21
19
21
17
12
1
-12
-30
-55
-75
-70
-46
3
51
73
61
35
20
19
25
43
45
32
12
-8
-22
-31
-20
-22
-19
-28
-28
-31
-36
-27
-26
-20
-7
7
15
21
22
18
3
-13
-33
-58
-80
-88
-79
-59
-22
9
30
50
55
51
36
24
17
0
-6
-7
3
10
19
18
5
-6
-10
2
16
49
79
94
91
73
41
1
-5
-6
19
38
50
52
39
36
41
53
61
54
35
2
-13
-21
-22
-20
-26
-27
-21
3
23
38
44
67
77
77
68
49
38
21
23
25
33
57
74
84
75
57
19
-9
-17
-11
6
22
18
7
-1
-3
2
11
28
49
45
25
-5
-43
-63
-42
-14
26
46
52
58
46
49
39
26
11
0
0
0
10
10
10
8
19
22
22
33
20
13
-2
-26
-71
-116
-123
-98
-54
-25
3
8
12
5
-2
3
18
44
42
25
4
-20
-49
-68
-66
-56
-34
-12
7
17
32
38
33
19
-8
-39
-69
-68
-46
-24
-4
10
28
39
44
44
29
4
-11
-21
-15
-13
-14
-23
-19
-10
-4
-4
6
8
5
-7
-20
-28
-34
-32
-22
-5
3
16
2
-11
-32
-47
-59
-58
-43
-40
-17
-1
14
6
-10
-16
-26
-25
-12
4
-5
-4
-5
7
20
20
21
25
50
66
55
32
7
-8
-6
-3
-11
-22
-18
9
18
1
-25
-54
-69
-65
-38
-20
-12
-16
-29
-35
-39
-50
-73
-75
-63
-31
-16
5
17
17
6
-11
-31
-49
-57
-48
-33
0
31
56
47
24
14
15
36
43
36
10
-14
-18
-8
20
50
51
46
33
23
15
20
24
25
25
21
12
-10
-19
-22
-22
-22
-13
-13
-10
-20
-16
-20
-25
-24
-12
-1
9
5
-18
-31
-22
7
44
74
90
72
45
27
15
4
0
4
-5
4
10
30
40
44
31
-2
-25
-33
-26
-15
-3
10
14
15
11
12
11
24
42
42
46
40
27
-1
-2
-3
18
50
75
75
47
16
-12
-21
-17
3
25
28
23
13
-21
-40
-57
-67
-67
-45
-16
11
19
10
-17
-47
-60
-50
-33
-6
17
19
13
9
5
10
14
21
8
-3
-2
2
18
35
47
41
27
17
5
6
19
49
68
87
102
105
88
74
61
54
50
40
25
-6
-24
-48
-60
-41
-13
5
-2
-27
-60
-75
-62
-29
-11
-4
2
3
10
15
29
42
37
36
22
14
18
30
30
28
28
24
23
35
53
61
59
37
1
-37
-52
-40
-36
-31
-39
-42
-23
2
29
32
27
19
20
11
18
26
37
44
50
46
42
54
63
71
75
65
48
17
-3
-10
-8
12
25
32
16
-1
-15
-27
-29
-19
-19
-17
-11
-8
-5
-6
6
19
41
65
84
88
70
42
1
-16
-7
12
34
52
72
75
65
48
36
27
27
25
11
9
6
18
26
42
47
49
53
49
36
13
-8
-33
-59
-69
-53
-28
-9
9
10
0
-27
-43
-48
-42
-29
-28
-22
-20
-12
-8
9
32
37
31
20
22
22
31
45
48
46
38
45
47
59
69
69
56
31
16
4
16
23
17
3
-6
4
18
46
62
65
49
34
21
19
32
43
38
20
-1
-26
-35
-34
-17
-3
-13
-28
-40
-39
-29
-16
-11
-9
-13
-18
-8
18
58
75
77
70
51
24
-6
-34
-51
-47
-32
-16
6
30
61
78
86
80
61
30
9
3
-3
6
26
44
52
52
45
35
26
23
19
10
16
22
30
50
77
108
124
140
129
105
87
69
55
37
34
30
23
14
8
14
18
33
38
31
16
-8
-43
-65
-65
-40
-13
7
16
13
1
-13
-21
-19
-10
-2
-11
-22
-10
-2
6
1
-2
-15
-13
-9
-7
-19
-34
-41
-57
-66
-70
-75
-75
-57
-26
-1
15
22
14
3
-6
-4
-8
-15
-29
-44
-50
-37
-30
-26
-35
-40
-39
-36
-1
13
32
26
15
-7
-27
-33
-33
-26
-13
9
25
36
54
69
75
74
65
46
28
9
-14
-37
-43
-29
-23
-2
21
40
65
76
80
62
51
37
31
13
8
-4
-24
-49
-31
2
39
62
65
67
77
92
86
57
29
10
-1
-7
-9
-22
-26
-27
-31
-37
-41
-50
-51
-48
-30
-22
-24
-37
-39
-41
-40
-43
-46
-53
-57
-51
-53
-38
-21
-15
-19
-29
-24
-25
-15
-15
-19
-27
-43
-46
-50
-47
-33
-16
1
7
7
-15
-24
-17
-10
-7
1
13
22
31
37
38
28
2
-29
-56
-64
-53
-28
-2
25
40
35
21
12
10
3
7
-15
-42
-65
-53
-16
19
42
39
32
23
30
30
39
49
36
26
9
8
-7
-27
-49
-62
-57
-30
8
28
34
22
13
-1
-13
-20
-21
-3
24
26
13
-2
-4
6
34
62
81
91
93
94
91
84
74
52
21
-6
-35
-51
-49
-22
25
61
101
108
94
76
71
60
36
7
-29
-42
-41
-33
-33
-16
13
54
91
102
83
38
-11
-41
-50
-48
-43
-38
-40
-37
-36
-29
-43
-58
-73
-77
-59
-45
-36
-45
-44
-49
-51
-32
-5
10
-4
-22
-20
-17
-13
-23
-27
-18
11
38
44
35
22
11
1
0
-11
0
15
29
31
23
27
30
25
18
6
-10
-26
-39
-39
-32
-16
-9
-36
-82
-106
-97
-54
-4
34
39
28
15
-6
-16
-17
2
23
49
52
42
35
45
62
58
41
25
13
6
14
27
35
47
59
77
94
107
93
57
13
-17
-36
-36
-15
5
18
28
39
55
65
75
66
37
2
-30
-61
-68
-62
-45
-31
-22
-15
-21
-29
-41
-70
-93
-110
-115
-110
-93
-68
-38
-18
-11
-7
-23
-37
-39
-38
-24
-9
13
14
13
6
1
-15
-29
-55
-79
-89
-93
-78
-70
-46
-36
-27
-30
-23
-11
5
17
6
1
9
27
34
7
-27
-67
-92
-93
-75
-56
-49
-48
-53
-50
-41
-15
2
23
35
42
29
8
-22
-68
-98
-123
-117
-87
-35
29
68
91
90
75
52
23
0
-33
-41
-39
-14
14
61
94
106
87
48
1
-42
-59
-56
-30
1
23
23
0
-17
-31
-39
-38
-28
-16
-15
-4
-6
-8
-18
-31
-55
-79
-62
-44
0
39
74
82
64
34
5
-11
-13
-1
11
33
65
84
80
55
36
13
12
13
12
7
7
15
19
27
33
47
59
78
88
74
59
50
44
31
20
8
-1
0
10
29
46
58
52
38
23
4
-29
-64
-67
-59
-42
-19
2
25
38
53
49
34
17
0
-9
-6
14
31
42
58
64
70
75
73
69
55
42
37
27
27
50
80
109
107
79
34
11
6
21
44
72
103
106
96
69
42
28
45
73
89
83
57
19
-12
-17
-17
-19
-14
2
26
36
42
37
32
29
22
3
-15
-6
1
20
29
32
26
29
45
69
81
85
79
68
65
62
58
32
2
-18
-31
-16
14
53
84
96
107
86
75
59
59
61
69
77
66
61
57
60
49
42
24
3
-1
-1
-5
-24
-45
-67
-82
-86
-75
-62
-60
-40
-17
18
47
64
60
54
55
60
64
67
76
82
80
82
61
45
32
34
36
34
19
-9
-39
-52
-38
-10
11
26
27
39
45
46
20
0
-9
7
18
20
1
-24
-38
-32
-36
-46
-65
-68
-64
-38
-8
19
26
35
35
35
31
26
29
42
69
81
75
58
57
70
71
72
56
37
37
41
50
59
57
42
23
8
14
12
13
11
11
17
34
50
47
41
35
26
12
-5
-7
-10
3
12
6
-20
-41
-48
-41
-32
-39
-61
-89
-97
-80
-70
-61
-59
-49
-43
-32
-29
-25
-8
15
22
3
-15
-21
-15
7
22
35
40
45
35
6
-23
-48
-50
-38
-10
16
27
31
34
33
37
34
7
-30
-72
-87
-100
-77
-53
-42
-45
-54
-41
-25
-11
-8
-22
-36
-37
-21
-14
-1
12
5
-15
-37
-49
-43
-35
-13
-4
-18
-41
-69
-86
-84
-62
-33
-16
-1
-9
-23
-25
-20
-9
-17
-20
-31
-48
-55
-41
-32
-18
-4
-13
-33
-53
-47
-32
-9
9
-6
-29
-62
-74
-77
-69
-56
-46
-34
-16
2
9
3
-5
-14
-13
-4
0
-7
-1
15
21
12
-11
-37
-76
-95
-93
-71
-48
-25
-6
-1
5
15
23
25
27
7
-12
-23
-18
-4
12
33
41
40
32
32
29
18
25
21
24
29
38
34
36
48
64
82
82
69
39
18
12
19
22
10
-5
-38
-48
-44
-31
-20
-8
7
10
13
11
2
-15
-32
-40
-37
-24
-16
-21
-28
-19
-12
2
14
37
49
39
33
7
-22
-50
-58
-41
-29
-10
-12
-9
3
10
6
-16
-15
-19
-10
-5
9
25
30
40
41
37
19
4
-18
-33
-39
-46
-47
-43
-30
-25
-27
-28
-30
-43
-50
-55
-55
-36
-3
26
36
37
29
9
-3
-12
-18
-27
-27
-22
-30
-42
-61
-86
-99
-95
-80
-56
-29
12
46
55
40
10
-20
-36
-35
-33
-39
-23
-6
30
63
87
88
85
75
55
23
0
0
0
-2
-13
-33
-40
-37
-16
-1
12
20
14
1
-20
-33
-52
-53
-41
-31
-30
-41
-51
-61
-61
-47
-30
-13
-3
-18
-27
-31
-22
-9
-2
3
5
4
11
21
28
24
25
13
0
0
3
1
-7
-3
8
26
50
71
88
89
104
100
94
77
83
88
89
91
76
72
66
53
34
16
5
9
13
17
24
12
-1
-15
-17
-3
8
7
-15
-34
-37
-12
10
39
64
76
77
65
33
12
10
6
14
3
-14
-38
-67
-69
-44
-28
10
35
65
69
63
33
-15
-54
-72
-75
-70
-64
-56
-41
-27
-7
0
12
34
43
38
6
-10
-34
-43
-36
-17
2
21
17
-10
-32
-41
-38
-26
-13
-5
-15
-32
-61
-88
-100
-88
-67
-62
-65
-58
-47
-46
-43
-55
-74
-81
-69
-46
-28
-4
5
8
-1
5
6
10
21
24
28
19
11
9
7
26
40
59
68
70
50
30
34
47
72
85
93
84
72
78
77
63
41
21
16
29
46
55
48
40
30
16
16
25
38
45
46
50
32
8
-19
-23
-10
17
45
48
31
-4
-38
-57
-44
-22
-7
8
21
38
43
49
26
-5
-28
-37
-32
-18
-3
13
18
17
12
-8
-38
-59
-52
-31
-1
14
7
-10
-25
-37
-34
-23
-2
16
40
67
75
62
37
11
-23
-46
-59
-54
-44
-35
-19
-20
-13
-5
20
39
49
44
14
-21
-51
-67
-68
-42
-26
-7
11
35
50
53
51
45
40
27
14
-6
-21
-15
-1
6
10
9
9
17
32
30
5
-19
-34
-42
-58
-69
-74
-53
-22
15
32
41
38
23
-1
-24
-28
-37
-30
-17
3
31
46
48
28
13
11
11
-6
-28
-51
-67
-50
-11
37
68
73
41
1
-29
-42
-45
-44
-26
-21
-23
-27
-27
-26
-32
-27
-16
4
26
56
69
66
61
48
32
16
2
-3
1
22
40
55
61
70
69
76
82
78
72
62
50
33
27
29
38
41
44
59
52
40
9
-23
-56
-63
-48
-23
9
33
46
55
71
79
80
77
68
71
74
89
99
101
102
111
106
98
92
81
55
29
8
8
7
19
17
14
10
3
-2
-4
7
12
5
-7
-11
-15
-6
5
7
-12
-44
-78
-118
-130
-138
-136
-129
-124
-118
-115
-105
-86
-84
-91
-97
-87
-80
-69
-68
-81
-102
-112
-108
-101
-94
-95
59
