# Supplementary material for: Electroencephalography (EEG) based epilepsy diagnosis via multiple feature space fusion using shared hidden space-driven multi-view learning
Source: PeerJ Comput Sci. 2024 Mar 7;10:e1874. doi: 10.7717/peerj-cs.1874 (PMC10936759; doi:10.7717/peerj-cs.1874)
Supplement: Supplemental Information 2 [file peerj-cs-10-1874-s002.zip › A/Z049.txt]

26
10
7
6
7
0
0
21
28
38
42
37
33
41
61
91
108
126
123
119
120
112
103
88
92
91
91
85
79
77
65
51
19
9
22
31
38
38
43
48
55
64
66
53
44
41
40
43
48
44
54
41
37
21
12
14
9
5
14
27
41
38
40
40
36
34
36
30
31
27
24
17
24
31
29
21
8
-9
-18
-8
1
27
52
84
83
55
21
-2
-15
-21
-13
6
27
66
90
100
88
74
53
35
35
44
63
83
99
100
83
55
26
9
12
32
30
36
39
48
48
48
52
44
32
30
38
42
38
27
26
34
47
63
74
64
58
50
40
41
45
44
28
33
38
32
17
-4
-7
11
17
30
28
32
63
75
75
70
56
56
59
63
59
59
54
52
25
-1
-2
7
14
31
40
59
67
73
58
47
53
62
65
63
68
65
77
82
84
77
68
72
68
72
82
97
95
85
80
85
98
123
129
125
115
98
75
82
86
90
75
67
61
53
53
72
107
118
107
76
47
39
42
44
39
47
63
66
62
54
41
39
44
32
17
10
13
44
60
80
77
58
42
32
26
25
26
35
29
35
37
28
33
41
65
79
88
90
80
102
104
99
75
54
59
56
51
45
37
37
45
83
96
90
60
32
23
34
41
45
53
66
78
80
84
81
68
50
46
53
63
89
106
122
123
112
108
89
84
69
48
46
54
59
63
64
61
54
54
67
79
81
89
79
73
62
55
35
24
21
23
25
37
58
68
86
77
53
14
-8
-3
12
46
77
89
84
69
55
43
42
66
74
75
72
60
51
40
37
37
30
43
48
59
81
124
161
178
169
142
116
95
88
78
63
50
45
55
57
55
36
37
39
46
45
38
43
42
52
84
97
96
82
68
54
38
21
0
-12
-2
26
58
98
122
122
101
71
53
40
47
58
70
73
84
98
86
66
40
36
46
67
84
87
81
72
74
79
89
81
60
56
66
67
62
57
50
53
54
59
36
1
-18
-19
11
54
103
124
129
123
119
118
103
95
71
67
75
76
76
81
92
90
86
93
92
93
95
86
83
84
96
114
122
120
128
118
108
88
63
46
36
19
-1
-8
-1
9
14
43
67
83
86
79
67
61
60
59
64
55
39
7
5
13
34
37
38
51
46
41
34
33
55
65
72
50
40
49
61
70
63
65
53
70
78
80
64
44
48
51
61
62
62
63
66
80
81
87
102
105
92
76
64
68
87
102
96
73
73
65
69
72
66
62
40
39
41
51
54
66
76
74
89
76
61
35
26
17
13
21
15
8
-1
2
15
47
68
65
42
30
37
51
61
70
80
81
76
70
57
64
71
74
54
36
38
47
66
76
84
75
77
77
87
96
113
112
94
79
54
33
19
11
23
20
31
26
7
-12
-38
-48
-41
-12
11
25
27
30
30
46
52
52
42
39
46
34
10
-4
-8
2
19
34
39
40
29
17
0
0
24
49
76
108
113
92
60
32
16
19
34
45
41
33
27
25
45
62
76
73
68
58
42
18
-1
-21
-40
-36
-18
34
72
92
79
56
55
57
54
55
57
63
81
97
99
76
59
49
52
45
41
34
32
34
50
55
72
86
93
87
68
61
52
52
53
49
48
45
55
51
55
64
80
72
64
58
47
58
71
83
80
76
83
79
96
92
84
59
36
14
3
-1
2
9
13
20
29
41
38
37
34
27
33
24
12
23
51
78
98
112
112
106
111
103
87
67
63
72
88
96
99
80
68
63
71
76
90
85
67
44
39
49
60
66
74
74
82
94
106
107
96
77
44
29
20
17
9
11
21
25
25
29
31
45
55
52
42
35
45
52
41
48
49
57
55
57
76
94
124
119
101
84
77
66
59
56
60
68
73
64
40
15
14
24
36
44
64
77
89
93
84
70
65
81
75
78
76
80
88
83
70
36
24
22
32
41
46
41
37
32
29
40
45
60
75
78
75
74
71
73
77
66
46
32
40
53
52
50
31
20
13
20
35
43
56
68
62
45
26
13
11
29
36
34
35
46
46
61
80
109
111
104
87
53
37
27
30
51
56
63
43
32
22
24
29
39
62
80
103
122
134
135
122
108
78
61
55
59
66
74
68
47
34
27
32
31
49
54
58
58
76
98
104
95
75
53
34
29
33
45
58
54
47
39
38
28
23
23
22
20
43
65
75
57
30
9
7
16
52
71
87
81
64
36
23
14
17
20
27
43
48
54
53
35
20
28
40
52
58
42
29
23
17
22
31
51
61
71
63
62
46
32
43
67
85
95
98
97
88
79
49
21
-4
-13
-13
12
53
104
119
116
104
100
103
111
101
84
74
82
91
120
134
130
101
74
59
37
21
8
-1
-7
6
47
69
79
71
67
80
93
100
83
64
45
21
18
22
29
26
21
27
38
45
54
55
53
46
65
69
70
70
61
67
81
99
98
83
59
42
52
83
114
125
119
113
93
73
53
50
37
19
2
3
10
24
39
50
75
91
96
69
44
30
38
72
99
113
105
85
64
34
24
38
68
86
98
90
75
49
34
27
25
33
32
28
23
26
26
23
45
61
89
99
101
82
66
68
76
86
75
67
52
52
67
56
31
-5
-26
-23
-15
7
15
17
23
30
41
73
95
98
72
43
34
27
31
33
36
41
62
71
65
54
56
70
80
82
80
73
79
101
121
133
142
131
112
83
66
55
41
29
20
21
28
57
74
79
81
71
74
90
97
88
72
62
60
72
75
81
70
67
65
65
62
61
75
83
83
78
68
44
32
21
19
45
73
91
83
57
39
27
44
65
75
66
56
57
51
51
57
67
74
89
94
93
108
114
116
99
85
67
55
57
66
73
61
48
31
16
30
45
60
56
56
58
54
41
42
43
52
69
76
68
51
34
25
37
52
61
71
82
104
102
105
97
91
79
65
78
96
110
120
108
94
86
103
113
122
120
102
81
73
70
73
79
87
114
114
116
82
43
16
9
2
-5
9
15
23
24
23
16
29
39
52
40
29
31
36
41
51
39
25
13
6
15
13
16
27
39
59
72
57
40
33
32
39
53
76
74
64
41
15
-4
-12
-7
0
15
27
27
17
16
15
9
11
11
34
42
48
47
52
72
98
110
93
72
41
32
36
51
58
47
44
38
40
63
88
117
125
108
67
19
0
14
29
27
16
-4
-21
-20
-5
29
55
79
75
57
38
24
13
12
30
45
57
70
74
58
42
29
42
53
64
69
70
70
76
86
87
90
92
70
52
33
27
33
43
52
65
82
103
117
117
122
136
137
130
101
72
41
30
29
32
46
68
67
62
48
46
46
59
60
54
56
70
80
81
78
84
81
72
73
61
38
16
11
26
57
82
89
80
67
62
58
56
67
68
72
80
91
104
113
118
111
93
81
74
81
99
119
120
107
84
63
49
46
54
64
71
87
91
83
81
75
63
46
32
26
32
46
79
95
97
91
78
64
50
62
56
56
44
45
48
48
33
7
-7
-8
-11
-9
-2
23
38
59
62
48
12
-6
-5
5
31
55
76
76
84
78
64
43
36
37
43
52
50
50
51
55
49
47
46
43
44
37
42
47
41
49
56
62
72
82
80
78
89
93
79
56
37
28
25
32
38
45
62
69
60
46
42
55
61
66
66
60
72
86
95
95
90
104
124
130
124
106
76
60
45
36
46
63
72
76
75
72
58
49
64
76
78
73
68
60
58
79
95
114
127
122
113
103
91
79
71
65
57
62
60
71
72
70
80
71
58
42
42
46
60
81
85
70
44
32
30
42
58
56
40
21
16
23
31
45
38
16
3
4
15
30
38
49
57
70
74
72
61
48
27
7
16
27
38
40
50
62
61
56
37
35
45
62
65
64
75
84
103
129
140
133
103
95
83
79
63
61
55
63
79
101
96
72
46
23
30
44
61
69
79
90
85
84
75
73
56
43
34
22
14
5
8
36
64
85
86
68
54
46
35
50
60
77
82
80
67
47
58
67
70
66
61
54
44
50
67
64
53
29
27
42
68
70
60
49
36
43
37
44
37
32
36
52
60
71
90
89
74
45
27
9
1
3
13
28
46
67
79
84
92
88
90
96
106
106
117
122
117
105
75
39
-1
-15
-5
14
26
47
51
44
25
29
27
30
28
31
39
43
36
18
4
10
1
-2
14
24
24
11
6
18
37
51
66
68
72
68
73
63
58
56
44
48
47
39
34
31
44
50
75
108
123
118
95
81
73
78
86
86
75
70
88
85
81
62
37
17
14
6
12
25
41
55
49
48
44
51
40
37
18
11
21
22
18
20
27
53
60
64
41
16
2
12
20
28
36
36
23
20
29
41
66
72
87
79
77
67
43
31
24
24
33
44
64
82
90
83
64
36
38
48
52
46
39
29
17
12
27
30
40
49
47
50
48
32
22
25
43
66
70
74
61
59
63
74
77
71
71
69
57
48
45
38
38
50
82
110
120
114
92
80
75
72
65
70
73
60
46
55
58
64
47
42
36
41
49
64
81
91
97
87
88
102
110
98
76
53
44
47
71
92
101
110
101
90
75
74
91
92
91
70
58
59
62
51
31
20
15
8
5
19
35
36
29
7
-10
-7
11
17
24
46
57
59
56
63
61
60
48
37
25
23
35
48
72
83
84
71
48
45
35
45
54
54
48
47
56
59
56
54
45
42
46
53
58
64
84
86
87
81
65
39
19
21
41
70
98
115
113
121
113
110
101
96
95
88
70
54
33
15
10
1
2
6
24
32
55
61
53
22
1
-1
8
30
49
70
77
77
90
89
76
48
13
-13
-18
-6
1
11
16
15
22
47
61
51
34
25
33
42
49
48
51
49
49
43
29
36
48
55
66
76
84
85
93
87
89
88
89
75
57
58
67
75
71
71
62
62
61
61
81
93
106
89
80
99
110
106
84
56
40
48
71
93
89
68
54
44
41
39
31
14
3
2
13
26
30
27
6
12
12
11
5
0
-1
15
40
64
71
70
74
69
56
50
41
47
64
75
72
49
34
33
26
25
26
29
26
48
51
57
58
62
75
86
87
74
56
37
44
51
65
81
92
87
80
57
31
18
27
47
60
70
76
73
80
85
96
96
109
111
118
120
130
128
119
111
91
73
73
83
108
117
120
99
77
58
63
77
86
92
86
85
76
78
57
37
30
23
26
33
45
55
64
71
77
74
64
34
1
-12
-1
17
30
35
45
56
56
39
10
-9
0
23
31
35
37
39
39
59
64
50
32
19
18
13
8
10
12
16
23
32
42
51
44
18
6
-2
-3
-8
3
24
25
12
-8
-30
-29
-16
-1
20
34
43
37
30
28
27
27
41
55
52
47
49
59
70
70
63
39
25
32
43
47
49
49
36
36
42
71
79
80
67
50
41
37
36
30
27
18
18
27
36
35
16
14
20
25
36
56
85
110
132
128
112
96
86
81
64
49
23
8
3
28
47
56
58
56
59
61
66
76
102
124
124
118
100
96
79
68
69
86
103
117
127
131
113
98
65
43
42
52
62
76
93
115
105
101
80
74
70
64
46
39
55
62
72
69
79
90
92
105
108
112
105
117
116
104
90
69
41
30
26
37
58
89
123
130
121
96
65
65
68
78
104
106
104
80
62
64
72
68
64
59
51
54
39
32
16
28
35
48
43
40
39
31
37
68
85
89
74
57
44
41
51
57
56
70
85
77
58
33
32
38
50
50
45
39
31
37
45
64
67
58
51
45
37
36
49
66
81
89
99
104
92
84
61
45
42
48
55
82
89
88
58
32
33
35
45
61
71
77
91
91
88
79
81
87
74
60
50
47
68
78
84
76
73
79
86
84
73
54
33
33
31
40
46
66
92
107
116
97
64
39
45
54
56
49
30
17
11
15
17
29
43
62
80
115
142
150
134
104
68
30
27
46
66
77
80
89
74
56
30
15
26
43
62
64
62
59
50
70
90
111
100
97
99
112
114
104
83
67
86
99
114
108
111
123
128
138
122
87
49
27
20
33
33
29
17
20
43
53
60
59
60
73
83
89
65
29
14
12
16
19
28
36
64
103
123
128
109
93
73
59
47
43
35
43
65
66
59
43
39
48
80
96
100
94
72
66
72
82
81
61
50
61
72
66
70
64
55
63
71
83
76
61
44
33
34
48
52
46
49
39
40
37
37
33
25
10
-1
-14
-12
4
7
14
30
28
20
4
3
4
14
18
31
48
72
76
50
13
-7
-15
-18
-15
-9
0
11
39
65
81
90
86
79
73
68
68
87
104
103
80
56
54
70
82
109
118
117
125
114
104
85
80
76
65
45
33
34
47
77
99
96
79
53
26
18
23
36
51
66
104
113
126
112
91
65
50
50
50
47
44
39
38
43
52
65
76
81
88
87
106
111
99
80
55
43
30
34
27
12
8
10
14
7
3
7
19
22
18
15
14
50
67
73
54
35
20
5
7
2
4
17
41
50
53
44
31
11
-8
-20
-20
9
47
82
109
106
95
59
34
19
15
7
3
11
27
42
57
62
57
58
59
42
37
41
47
49
52
53
39
21
8
-5
-7
5
18
35
58
84
123
132
140
120
101
91
95
100
109
114
117
129
133
138
117
95
87
84
81
72
71
70
66
69
65
53
42
42
28
31
39
39
46
48
41
23
8
5
13
31
58
85
95
93
94
96
112
130
134
120
104
105
112
106
98
80
76
82
86
87
78
76
71
62
53
53
45
31
17
3
-14
-6
-3
7
16
26
32
31
26
28
28
27
37
48
34
17
0
-17
-7
10
34
55
76
100
99
95
91
73
51
30
19
15
27
48
76
83
81
71
70
66
59
48
32
48
61
68
62
65
73
72
92
86
76
57
47
49
53
56
51
38
26
21
21
38
81
120
149
149
138
110
79
60
45
43
51
93
96
92
54
28
15
23
41
53
77
94
119
129
132
125
88
62
45
40
37
36
33
33
39
65
101
124
138
126
99
77
75
76
72
75
77
70
70
72
62
53
50
47
45
37
40
51
59
70
74
72
62
40
5
-21
-22
-15
-1
17
31
26
32
23
24
12
9
31
57
93
121
126
101
62
27
7
16
51
80
82
63
46
32
42
53
66
71
76
72
70
76
106
125
134
133
130
130
133
122
100
68
58
51
43
35
31
33
38
49
47
46
50
59
61
58
74
82
80
56
27
0
-21
-38
-50
-55
-45
-28
-18
-10
14
27
39
48
79
94
89
71
55
53
67
82
88
95
102
101
93
86
83
86
92
94
83
60
55
61
66
75
76
71
47
24
-1
-14
-14
-7
-4
-8
1
12
24
46
63
66
53
41
41
46
60
64
57
44
49
36
25
7
1
2
14
25
35
35
25
26
28
44
64
76
71
59
53
60
74
85
77
58
44
36
26
27
42
46
41
34
38
55
76
87
92
78
62
65
45
42
32
30
33
46
52
50
49
51
58
65
85
89
75
51
34
19
11
13
15
28
38
52
62
68
72
50
28
6
2
-11
-16
-13
-3
24
54
104
117
118
97
81
65
46
37
30
43
60
70
80
80
87
82
94
118
139
141
128
103
72
60
71
94
99
94
83
82
87
90
85
69
67
64
63
71
76
72
56
48
41
44
38
40
31
22
18
23
37
49
59
53
52
62
71
78
70
61
54
53
62
62
46
35
43
53
71
74
71
54
61
88
101
112
103
93
83
82
88
91
94
98
105
94
85
58
30
9
6
7
8
19
26
48
62
77
87
83
85
81
66
49
47
47
50
42
33
19
27
56
70
84
82
74
60
67
77
72
61
52
50
49
52
69
84
102
103
81
36
6
6
17
30
43
53
63
62
50
26
29
56
83
81
72
51
41
41
60
63
53
42
39
46
55
60
62
61
79
73
56
29
20
28
36
47
42
31
34
48
77
83
72
53
34
33
32
18
10
13
27
39
62
70
67
51
46
39
23
3
-2
-4
12
43
50
45
21
10
6
5
10
14
7
8
21
26
39
23
7
-16
-11
11
38
45
43
22
17
20
23
18
10
10
23
30
39
42
39
42
55
72
69
61
43
32
21
20
4
3
9
14
38
56
74
61
46
38
25
12
5
27
30
36
27
18
11
-2
-6
-20
-10
1
22
35
36
32
28
42
72
90
85
80
80
71
63
66
64
61
61
47
33
23
30
45
62
73
76
76
64
47
26
13
26
46
63
80
114
105
88
58
37
27
22
24
20
29
39
77
100
122
123
105
102
106
113
109
107
122
113
112
94
76
60
50
52
47
45
52
58
64
64
71
60
52
36
30
32
40
36
27
18
12
6
1
25
47
60
63
67
77
78
90
85
82
78
84
94
102
115
130
130
113
90
58
54
70
79
76
66
59
54
65
84
97
105
107
111
100
87
76
68
51
46
49
44
45
40
54
44
34
12
-14
-20
-20
-19
-11
6
36
55
74
80
75
55
45
54
68
70
67
54
46
58
61
63
75
77
80
67
73
73
72
59
49
35
23
20
11
15
17
37
46
45
38
23
22
24
51
75
112
136
143
127
101
81
63
68
77
85
75
55
57
65
72
74
62
52
50
54
51
57
74
79
75
65
51
48
62
80
96
89
89
85
85
84
82
76
52
39
23
33
39
55
51
43
44
42
39
33
34
32
45
65
78
78
71
74
79
97
101
95
67
41
40
36
35
30
28
29
31
34
27
30
35
52
55
61
51
36
36
50
63
60
46
34
45
56
70
63
48
49
59
66
71
67
64
76
76
66
37
17
24
42
55
68
69
58
60
77
90
88
81
65
54
49
67
78
87
88
83
79
89
115
112
100
75
56
54
70
76
69
60
59
76
78
60
35
16
33
52
65
58
38
17
16
27
48
72
69
73
65
46
33
34
47
65
106
118
116
106
108
114
108
94
81
76
72
82
76
73
78
73
77
79
89
88
79
87
82
71
49
29
19
21
27
31
33
36
63
68
76
74
86
102
110
99
75
61
74
74
68
52
46
38
46
46
40
20
9
9
32
46
56
54
46
50
54
41
27
20
25
33
41
43
37
29
25
17
16
26
34
39
44
59
68
85
109
107
86
49
39
43
58
72
68
56
38
41
45
50
51
34
29
41
64
73
83
85
91
106
111
109
83
60
47
33
8
-1
-1
5
30
56
80
95
107
116
115
117
120
113
110
94
82
65
61
85
106
119
128
131
129
123
118
106
94
91
102
124
138
142
125
96
73
66
66
76
75
53
39
43
59
60
61
56
57
65
79
82
69
56
45
39
39
48
65
81
106
136
128
109
74
50
43
51
70
71
72
85
96
105
105
99
93
93
105
110
102
83
57
39
47
57
62
42
25
14
8
-8
-8
-16
-6
19
38
66
69
74
68
65
75
79
76
72
75
80
87
106
104
85
36
3
-19
-10
9
19
16
7
22
24
38
40
32
27
25
34
46
68
79
86
87
81
70
49
31
37
46
52
60
58
58
60
66
74
70
83
97
104
96
82
-18
