# Supplementary material for: Electroencephalography (EEG) based epilepsy diagnosis via multiple feature space fusion using shared hidden space-driven multi-view learning
Source: PeerJ Comput Sci. 2024 Mar 7;10:e1874. doi: 10.7717/peerj-cs.1874 (PMC10936759; doi:10.7717/peerj-cs.1874)
Supplement: Supplemental Information 2 [file peerj-cs-10-1874-s002.zip › A/Z050.txt]

81
68
35
5
-6
6
38
86
107
113
102
80
50
22
10
1
7
7
9
12
12
40
46
45
15
-9
-47
-64
-52
-29
-6
24
30
24
1
-28
-45
-43
-21
3
9
12
10
8
-8
-19
-30
-37
-38
-40
-53
-74
-70
-49
-36
-35
-43
-55
-71
-68
-61
-47
-30
-23
-29
-34
-34
-32
-24
-17
-8
-9
-36
-40
-47
-50
-45
-43
-45
-50
-59
-64
-66
-44
-11
9
27
19
12
-8
-19
-29
-35
-15
4
12
-2
-17
-39
-46
-47
-43
-32
-27
-13
-2
6
17
27
26
3
-14
-14
-12
6
20
23
15
-9
-29
-48
-36
-24
-11
-11
-17
-20
-40
-40
-45
-57
-75
-82
-88
-81
-89
-80
-67
-67
-59
-61
-90
-108
-107
-82
-48
-11
31
53
41
12
-30
-60
-84
-97
-95
-84
-50
-16
1
14
7
-3
-29
-40
-41
-37
-34
-34
-54
-77
-94
-95
-92
-69
-45
-11
-7
-9
-31
-59
-70
-75
-72
-53
-31
-1
24
59
90
105
101
98
78
59
35
34
38
38
56
50
41
17
11
-2
6
11
29
58
89
118
99
66
34
18
19
33
52
51
55
39
33
3
-7
-2
8
27
38
48
36
19
7
-2
-3
1
12
7
6
9
6
9
6
-1
4
20
31
29
41
47
50
33
15
2
-3
-7
-10
-1
2
23
38
45
50
62
71
84
95
84
60
37
15
11
7
9
-1
-12
-10
8
22
42
57
64
61
40
21
-9
-19
-19
-20
-32
-35
-18
-5
8
-1
-30
-50
-67
-48
-26
3
33
48
51
49
34
15
19
33
48
48
51
62
82
99
89
55
11
-14
-35
-45
-25
8
42
62
76
82
74
52
25
-4
-18
-6
17
42
50
56
33
10
-19
-53
-71
-70
-49
-23
8
45
79
92
90
64
22
-29
-54
-65
-61
-27
6
44
60
60
53
40
48
29
6
-17
-38
-49
-59
-58
-47
-29
-11
9
23
19
4
-23
-39
-43
-22
-22
-20
-27
-24
-12
-7
2
-1
-4
-7
-18
-28
-31
-12
6
13
-4
-28
-48
-51
-41
-48
-26
1
27
42
35
19
9
2
18
16
4
1
-8
-7
12
32
60
84
113
127
118
75
33
-8
-19
-13
-7
-12
-17
2
13
33
34
26
13
0
-8
-27
-38
-28
-10
7
20
34
43
51
51
57
57
58
55
47
35
44
38
38
47
58
57
43
31
32
38
49
46
41
38
32
13
-22
-32
-14
23
50
62
51
35
11
-10
-27
-31
-27
-20
-8
1
1
-4
3
28
40
30
8
-4
7
37
65
75
71
65
57
46
31
14
-4
-15
-31
-47
-75
-79
-83
-81
-64
-45
0
26
47
49
17
-17
-52
-60
-54
-32
-10
5
26
36
29
16
2
-6
-20
-34
-35
-34
-42
-45
-42
-27
-12
13
21
21
13
-10
-23
-33
-20
-9
3
16
22
20
17
20
19
20
16
6
2
5
21
7
-19
-50
-69
-74
-68
-42
-37
-24
-13
-22
-41
-47
-46
-48
-48
-71
-96
-120
-107
-80
-62
-61
-49
-20
7
37
46
42
35
24
2
-32
-45
-60
-52
-43
-27
-11
1
24
40
45
20
-2
-37
-52
-54
-49
-44
-42
-29
-24
-14
-9
-18
-17
-14
-11
-25
-21
-23
-15
-19
-27
-14
-24
-21
-19
-27
-21
-25
-41
-67
-83
-72
-64
-55
-53
-52
-61
-54
-49
-39
-31
-14
-14
-16
-12
0
16
19
12
-6
-30
-47
-43
-33
-19
-9
-22
-41
-53
-35
5
50
87
105
95
74
40
-8
-38
-47
-49
-47
-37
-7
29
59
59
34
-6
-26
-31
-41
-34
-18
0
8
7
1
-1
9
10
-3
-31
-39
-35
-34
-36
-43
-39
-33
-7
6
20
21
30
28
19
8
-3
-27
-37
-34
-22
-9
-16
-26
-42
-53
-52
-68
-75
-68
-72
-81
-94
-80
-71
-44
-27
-31
-40
-38
-24
-6
-3
-1
-14
-33
-44
-45
-33
-15
7
22
22
17
21
13
6
2
15
33
62
80
69
46
16
1
-10
-12
-16
-14
7
40
69
84
89
77
49
26
22
14
16
6
-1
-9
0
19
21
29
45
51
41
13
-6
-12
6
20
30
4
8
9
19
23
17
11
1
-10
2
-6
7
23
42
55
71
71
47
39
25
35
37
46
51
48
49
46
39
37
40
45
58
72
96
114
116
96
66
31
19
22
34
51
74
96
111
117
114
89
54
25
8
-4
-6
-5
-12
-17
-26
-36
-44
-42
-33
-26
-17
-3
11
24
14
-15
-47
-56
-37
-4
22
35
42
35
37
20
2
-21
-12
9
18
27
21
26
25
28
28
24
23
10
-9
-35
-47
-64
-57
-30
3
14
1
-12
-24
-40
-39
-23
-3
5
-3
-26
-35
-21
1
31
52
69
49
31
7
-2
-6
-15
-8
5
19
47
85
122
145
148
110
79
52
39
27
39
69
100
105
86
67
54
63
74
75
67
54
39
20
7
4
9
11
19
10
17
22
46
36
7
-7
-19
-14
-5
12
33
50
65
73
67
63
42
23
12
12
18
9
-4
-14
-20
-14
5
20
27
33
38
40
44
56
53
34
10
-9
-30
-23
-20
9
38
65
79
63
62
65
68
47
22
-2
-7
0
17
27
18
-1
-23
-38
-44
-29
-27
-21
-15
0
0
-5
-7
-7
11
36
32
17
2
-6
-29
-48
-45
-20
9
18
25
16
31
51
73
83
77
72
65
73
80
71
55
49
51
49
45
41
40
33
35
36
36
44
61
73
75
70
45
9
-26
-40
-44
-42
-29
-24
-18
0
10
9
-9
-24
-47
-55
-47
-23
-3
-1
-1
-12
-21
-29
-23
-13
-2
-10
-14
-26
-25
-32
-39
-43
-52
-63
-72
-62
-47
-46
-32
-18
1
8
8
9
16
22
18
0
-31
-36
-27
-1
17
31
22
8
4
5
6
-7
-22
-42
-60
-72
-82
-73
-66
-40
-32
-34
-25
-16
-10
-9
-16
-18
-16
-5
-15
-24
-32
-41
-59
-75
-92
-80
-64
-33
-13
-7
24
42
65
54
31
5
-17
-17
-9
13
18
27
33
45
57
65
67
60
54
42
23
14
9
13
8
7
5
3
10
16
16
-3
-15
-29
-34
-24
-6
14
28
41
33
25
18
33
48
57
60
58
31
7
-18
-42
-48
-39
-27
-26
-37
-30
-11
12
38
52
62
61
50
28
12
14
22
32
44
47
38
42
44
39
16
-14
-37
-47
-42
-26
-13
0
12
5
-14
-48
-69
-72
-52
-18
3
5
7
20
38
51
68
66
45
12
-19
-31
-15
28
61
63
51
34
17
11
-6
-8
-21
-22
-20
-10
16
46
52
37
23
22
32
56
74
79
69
55
46
20
-2
-29
-43
-42
-33
-13
4
20
36
40
36
35
16
-9
-45
-62
-69
-57
-30
-2
24
43
56
64
65
61
34
1
-29
-38
-38
-37
-24
-18
-3
8
27
28
26
27
21
4
-37
-67
-89
-94
-87
-82
-79
-65
-51
-34
-29
-10
4
10
6
-25
-70
-107
-116
-110
-96
-78
-71
-67
-62
-61
-56
-56
-39
-31
-15
-17
-26
-39
-51
-38
-22
-17
-7
-2
-1
-1
5
17
15
16
-7
-31
-58
-52
-43
-32
-33
-15
-11
-11
-25
-50
-71
-83
-81
-77
-71
-60
-48
-26
4
38
38
24
-4
-49
-70
-77
-68
-71
-77
-88
-89
-91
-71
-42
-19
-11
-20
-36
-45
-37
-19
-5
3
21
37
55
79
86
91
82
74
62
28
8
-12
-27
-24
-20
-18
-26
-16
-6
18
30
44
24
7
-6
-18
-27
-39
-54
-65
-56
-32
-11
-6
-9
7
27
47
49
41
8
-12
-37
-61
-63
-51
-30
-7
16
24
23
11
-3
-27
-58
-78
-83
-84
-72
-61
-34
-4
38
75
101
119
135
142
132
114
73
35
16
10
10
6
-1
-23
-22
-2
41
62
73
78
92
92
110
112
105
97
70
48
25
34
52
68
78
78
73
67
76
111
130
149
136
113
83
61
44
25
12
8
13
23
35
39
41
50
75
97
92
75
30
3
-9
8
27
38
50
60
70
76
75
65
54
43
21
-19
-52
-53
-39
-5
13
10
2
-1
0
-17
-10
-1
15
13
8
11
12
24
36
49
58
76
90
84
79
68
74
71
56
44
33
48
77
100
105
106
97
90
82
74
56
26
10
11
19
42
69
89
103
102
93
79
76
77
57
20
-5
-12
6
34
61
67
58
26
-12
-49
-62
-64
-84
-107
-123
-114
-87
-39
8
24
22
8
9
21
37
50
43
43
41
25
5
-7
-13
-15
-17
-19
-29
-37
-42
-38
-44
-49
-57
-56
-56
-42
-28
-8
8
20
10
-4
-14
-22
-32
-38
-19
0
11
13
12
13
17
14
2
-8
-9
-11
-5
-6
-6
-28
-49
-62
-59
-56
-46
-37
-35
-27
-14
-9
-2
4
15
5
-4
-17
-24
-20
-4
7
3
-20
-33
-39
-22
-14
-21
-44
-64
-92
-102
-118
-118
-108
-94
-78
-73
-78
-93
-84
-69
-38
2
35
39
18
-19
-59
-89
-80
-37
9
33
39
22
13
3
3
-7
0
15
28
32
8
-22
-47
-51
-27
-6
21
34
34
5
-35
-86
-131
-152
-147
-122
-81
-38
4
37
45
44
24
-7
-26
-31
-30
-43
-55
-63
-61
-49
-36
-22
-6
11
20
3
-23
-54
-82
-76
-69
-56
-54
-42
-23
0
22
29
13
-17
-45
-64
-82
-81
-71
-53
-48
-41
-29
-12
1
19
19
7
-19
-23
-28
-10
13
46
58
76
63
54
38
29
29
13
14
12
11
9
11
15
25
51
71
87
94
79
43
-2
-27
-42
-36
-27
-9
4
25
56
76
79
55
32
2
-13
-11
-15
-22
-29
-38
-39
-46
-38
-25
-19
-17
-26
-39
-41
-41
-34
-48
-59
-63
-71
-71
-70
-65
-57
-40
-30
-31
-39
-36
-34
-44
-44
-37
-6
28
58
68
66
66
47
29
12
2
8
5
14
3
-15
-30
-35
-25
3
31
46
49
41
43
23
16
10
5
1
-1
20
39
32
13
-9
-27
-31
-38
-65
-73
-77
-75
-48
-14
41
77
105
108
110
92
62
47
24
27
33
36
30
22
2
-2
-2
33
58
75
73
63
52
56
49
58
42
40
26
23
45
83
114
123
120
89
52
34
35
39
41
46
58
70
82
90
91
87
85
81
84
83
86
78
75
82
83
69
42
18
7
31
65
100
107
102
78
44
23
17
19
18
4
-5
7
28
65
95
103
113
111
95
75
61
59
54
57
55
57
61
69
75
80
102
120
120
100
79
47
13
-10
-22
-17
-2
28
53
76
87
83
80
83
91
73
55
36
42
38
38
26
18
22
47
70
84
87
96
84
66
32
-3
-22
-30
-26
-33
-37
-57
-50
-46
-36
-31
-28
-16
-9
-18
-24
-18
-12
-15
-26
-35
-40
-40
-23
-16
-15
-16
-25
-38
-56
-62
-58
-63
-67
-62
-58
-36
-15
-5
-6
-23
-34
-49
-51
-45
-50
-50
-49
-29
-4
27
50
61
51
38
27
7
6
5
10
7
3
4
2
13
21
22
22
45
70
90
104
111
112
103
106
91
72
48
19
19
5
24
22
18
13
21
33
36
44
39
25
20
12
10
10
23
47
63
71
78
68
74
79
79
67
55
55
52
62
54
28
-7
-28
-23
-6
7
3
-3
-20
-32
-48
-69
-62
-38
-15
-6
-3
-14
-21
-32
-31
-21
-2
13
15
12
15
14
0
-27
-37
-41
-50
-50
-48
-32
-32
-23
-24
-18
-17
-10
-19
-20
-33
-46
-53
-51
-31
-9
9
5
-30
-80
-118
-132
-146
-141
-122
-91
-58
-28
-10
-24
-38
-39
-31
-16
-12
-21
-53
-78
-93
-81
-72
-55
-46
-43
-41
-39
-35
-37
-24
-23
-39
-59
-84
-88
-101
-90
-81
-71
-51
-28
-13
-6
-11
-19
-27
-41
-58
-85
-102
-87
-47
-1
25
52
47
43
31
17
15
7
1
-1
2
12
27
29
37
44
43
54
65
74
76
79
89
91
84
65
34
-7
-27
-25
-22
-11
-3
12
16
22
10
-6
-34
-46
-63
-77
-88
-98
-101
-89
-74
-43
-18
17
32
25
22
33
27
29
36
49
63
65
64
53
44
34
11
-15
-21
-8
7
25
34
36
37
33
33
23
21
24
29
25
9
1
-28
-24
-21
6
35
57
68
71
65
70
67
65
66
58
44
19
-1
-16
-23
-11
-7
-3
6
22
38
39
35
16
-2
-21
-35
-53
-60
-65
-65
-67
-53
-29
-20
-28
-37
-42
-29
-11
11
2
-3
-19
-23
-25
-27
-19
-27
-21
-16
6
19
34
53
56
63
65
72
69
56
33
22
36
59
83
91
110
108
84
50
18
3
-14
-15
-24
-20
-14
-2
15
32
58
73
75
72
56
25
5
-1
7
22
29
39
26
24
31
51
71
78
75
68
57
48
42
29
17
9
-4
-6
7
28
40
47
46
27
13
-5
-23
-37
-43
-50
-45
-42
-32
-7
21
58
69
64
51
34
15
-18
-34
-31
-15
14
55
78
79
59
25
5
-5
15
29
39
45
30
18
1
-7
-31
-59
-62
-53
-32
0
31
38
19
-34
-95
-149
-173
-159
-126
-70
-17
26
43
42
35
10
-8
-27
-32
-46
-41
-33
-16
5
27
41
50
41
28
5
-15
-26
-37
-31
-24
-25
-34
-41
-21
-1
15
33
41
49
46
49
37
17
-5
-38
-50
-47
-19
19
45
65
73
71
75
73
55
34
10
-22
-49
-68
-53
-29
-1
5
-9
-44
-70
-80
-78
-57
-31
-17
-12
-20
-25
-20
-6
4
10
11
26
47
61
53
36
7
-15
-20
-12
-11
-12
0
13
5
15
14
18
24
19
13
0
-1
2
4
-1
-7
-21
-26
-30
-30
-37
-20
7
13
9
-7
-28
-41
-51
-41
-32
-6
10
10
-12
-26
-28
-4
15
27
23
2
-5
-13
-11
-11
9
20
16
4
-6
-6
3
13
26
25
24
9
-5
-22
-34
-48
-58
-61
-56
-43
-20
-8
-7
-27
-46
-75
-108
-122
-111
-86
-56
-28
2
34
60
85
99
111
119
105
79
46
35
19
14
17
13
21
34
50
50
35
16
-6
-11
-1
26
52
70
91
106
119
113
92
63
45
53
70
74
83
78
55
19
-7
-42
-54
-62
-66
-64
-48
-18
7
35
56
63
56
45
38
38
35
41
41
39
37
42
41
38
30
25
7
-1
-3
-4
1
-1
3
-3
6
21
21
24
18
31
41
45
45
29
15
2
-20
-47
-56
-39
-17
6
9
9
1
6
3
-13
-22
-28
-32
-33
-28
-12
8
18
46
59
59
65
49
33
17
16
13
7
8
7
12
35
58
80
86
69
29
-14
-39
-38
-34
-26
-20
-19
-16
-4
35
66
90
101
88
58
19
-11
-38
-38
-35
-33
-46
-47
-40
-24
-8
-5
-11
-29
-27
-20
-17
-26
-34
-53
-76
-87
-93
-85
-67
-51
-57
-88
-124
-160
-175
-153
-120
-94
-63
-39
-21
-26
-43
-53
-48
-42
-25
-16
-14
-28
-44
-49
-25
-11
-15
-38
-74
-92
-115
-120
-95
-62
-24
-11
-18
-59
-84
-84
-61
-35
-26
-25
-31
-35
-21
-16
6
21
33
28
9
11
25
49
65
51
25
-1
0
-1
-10
-10
-4
-3
7
11
28
41
65
73
63
44
33
22
18
27
30
35
32
24
16
17
29
29
21
18
36
57
74
89
86
77
64
59
55
53
49
46
40
33
34
33
44
63
78
74
75
68
70
67
59
55
40
54
62
50
35
15
13
6
6
1
-2
-30
-34
-40
-42
-30
-39
-39
-28
-10
9
18
40
43
36
9
-7
-25
-35
-27
-23
-13
-18
-17
-13
-3
-1
-19
-35
-50
-34
-24
-6
1
5
5
4
5
-8
-5
-8
-9
-20
-20
-13
-14
-11
-15
-6
-9
4
10
13
10
7
4
-16
-32
-70
-94
-105
-90
-72
-51
-22
-4
8
4
3
5
8
4
0
-15
-24
-29
-52
-55
-56
-45
-36
-40
-47
-72
-92
-93
-92
-101
-105
-121
-130
-122
-106
-93
-102
-109
-97
-88
-87
-88
-94
-90
-81
-68
-58
-51
-41
-47
-54
-55
-56
-51
-44
-44
-49
-58
-53
-39
-42
-52
-72
-89
-98
-67
-37
1
20
33
37
33
23
6
-23
-42
-39
-16
18
49
62
71
66
66
37
12
-8
-22
-29
-42
-41
-53
-34
4
56
95
104
94
59
18
-23
-50
-61
-67
-48
-35
-8
22
44
56
67
93
110
117
120
105
89
95
106
121
118
110
94
87
78
69
58
47
47
48
42
50
50
54
71
92
107
112
102
71
49
43
52
48
46
36
30
37
52
68
96
112
123
120
104
90
103
105
107
105
97
92
82
79
78
81
99
109
109
103
85
59
67
83
122
134
158
158
161
152
136
130
114
115
94
63
49
47
63
64
63
53
52
57
80
88
89
89
74
61
52
50
53
79
117
152
163
155
148
136
138
131
124
101
94
87
85
76
69
62
52
50
53
32
38
33
47
42
40
47
47
41
24
6
4
20
21
19
11
1
-10
-22
-20
-22
-28
-30
-34
-38
-50
-58
-71
-76
-87
-78
-70
-68
-55
-54
-62
-70
-69
-54
-31
-10
-5
0
-8
-4
-24
-40
-54
-67
-77
-84
-82
-63
-36
3
28
40
36
23
-11
-44
-68
-70
-65
-37
-9
7
21
35
43
54
59
56
48
32
5
-24
-44
-42
-46
-59
-79
-73
-57
-22
8
23
19
5
1
0
-5
-10
-27
-46
-41
-22
-1
8
19
25
25
31
8
-28
-58
-61
-57
-57
-62
-62
-55
-29
3
29
35
40
35
8
-6
-25
-44
-69
-88
-87
-82
-74
-58
-34
-2
32
38
30
7
-10
-12
-28
-31
-44
-40
-21
-4
2
2
13
32
46
38
10
-31
-58
-58
-35
-1
40
79
94
85
57
20
2
-4
12
18
14
26
30
43
51
61
59
51
46
28
8
-12
-24
-27
-6
17
32
36
37
27
15
21
39
55
49
54
54
60
67
80
94
98
92
55
12
-34
-59
-71
-77
-76
-73
-69
-58
-39
-32
-23
-23
-34
-45
-57
-61
-65
-43
-11
21
41
27
7
-26
-39
-37
-24
-6
10
49
64
73
77
65
57
37
19
7
5
8
3
-7
-3
4
9
4
5
8
9
26
33
29
10
-1
-15
-29
-22
-5
12
27
47
69
78
80
66
45
17
16
24
38
49
34
23
22
50
73
69
53
16
-13
-36
-42
-32
-10
8
15
6
3
9
-3
-14
-33
-50
-64
-67
-57
-54
-52
-61
-68
-67
-42
-23
-6
-7
-23
-29
-50
-46
-44
-39
-30
-11
15
34
49
22
-8
-42
-45
-26
-23
-14
-25
-33
-39
-31
-24
-15
-3
0
2
-1
-14
-25
-46
-50
-36
-6
16
25
-11
-45
-73
-59
-15
33
65
45
22
8
1
4
2
17
4
-7
-38
-62
-88
-86
-77
-72
-58
-30
7
36
62
66
72
73
71
49
7
-41
-99
-153
-193
-206
-202
-192
-166
-122
-64
9
71
106
114
103
68
25
-7
-9
-9
3
11
11
-9
-39
-70
-72
-54
-26
2
12
22
30
18
8
10
23
37
41
59
69
85
77
50
17
-6
-18
-31
-27
-18
13
37
67
80
78
65
50
44
38
42
42
41
51
62
67
50
43
35
26
34
45
54
57
50
39
20
2
-10
-12
-2
17
25
19
14
17
19
21
32
49
53
47
48
40
31
12
-23
-25
-16
20
23
22
17
27
42
50
48
34
36
38
45
45
48
55
52
51
49
42
43
54
61
57
44
43
40
26
21
8
3
6
15
20
31
46
57
58
46
26
-3
-43
-51
-51
-36
-29
-24
-17
-17
15
33
61
61
43
13
-5
-6
-3
9
16
32
34
35
32
24
22
19
38
40
40
39
38
24
23
16
15
26
49
75
96
84
70
41
31
30
36
37
72
89
102
101
95
76
60
56
58
63
64
55
52
42
51
45
54
51
55
42
31
8
-17
-45
-64
-50
-42
-22
-10
-14
-35
-75
-99
-104
-93
-69
-57
-48
-58
-72
-89
-77
-61
-34
-26
-27
-40
-57
-59
-52
-47
-60
-64
-55
-42
-29
-11
2
-7
-12
-24
-14
14
51
85
94
102
80
58
21
-9
-44
-69
-59
-52
-41
-38
-37
-18
8
37
39
24
-3
-12
-39
-51
-50
-28
2
29
39
40
15
1
-12
-20
-17
-11
-20
-11
-13
-19
-30
-40
-55
-50
-34
-17
-14
-16
-21
-23
-45
-73
-88
-80
-56
-29
-5
4
1
-4
-18
-28
-10
-2
1
0
-11
6
7
28
28
12
-13
-48
-71
-82
-67
-56
-40
-46
-53
-65
-77
-87
-75
-70
-50
-38
-57
-72
-72
-66
-60
-48
-39
-48
-57
-60
-69
-75
-77
-72
-60
-41
-35
-24
-45
-50
-38
-32
-7
6
16
16
-2
-22
-48
-77
-100
-125
-150
-153
-155
-147
-130
-105
-92
-83
-83
-62
-33
13
49
61
56
37
9
-3
-4
10
13
9
6
9
9
8
1
-7
0
30
73
90
91
70
34
10
-8
-28
-49
-57
-33
-19
-16
-26
-47
-61
-73
-81
-100
-107
-92
-56
-7
32
51
44
27
35
42
50
60
60
43
32
12
3
-1
10
23
41
51
45
38
26
21
23
16
25
44
38
33
29
23
20
12
15
10
17
