# Supplementary material for: Electroencephalography (EEG) based epilepsy diagnosis via multiple feature space fusion using shared hidden space-driven multi-view learning
Source: PeerJ Comput Sci. 2024 Mar 7;10:e1874. doi: 10.7717/peerj-cs.1874 (PMC10936759; doi:10.7717/peerj-cs.1874)
Supplement: Supplemental Information 2 [file peerj-cs-10-1874-s002.zip › A/Z051.txt]

-12
6
13
9
-18
-33
-29
-3
13
3
-12
-28
-21
34
51
63
26
1
-26
-36
-48
-53
-56
-51
-36
-29
-33
-21
7
43
72
67
42
21
18
28
28
23
19
34
60
66
69
40
49
52
52
37
30
-9
-22
-60
-52
-33
4
37
46
59
68
106
101
93
71
66
52
47
30
20
36
36
79
86
102
89
62
36
35
32
44
56
56
48
16
15
24
39
42
42
69
65
62
51
13
6
-3
-2
-12
-19
-25
0
36
74
81
71
90
76
83
72
47
21
-2
-9
-1
-10
-6
2
-12
13
19
44
20
-2
-5
16
42
61
54
57
52
76
73
62
29
11
-8
15
39
51
54
57
79
74
78
70
72
63
50
9
7
14
40
45
24
15
33
42
74
86
72
74
72
84
85
86
76
71
72
54
60
41
37
19
36
51
43
51
34
48
11
-1
-18
9
17
15
14
20
35
50
56
38
20
46
55
74
64
43
25
18
26
20
33
40
55
41
47
65
68
62
51
44
62
61
82
86
65
40
18
11
0
15
4
21
22
15
-37
-29
-35
16
36
36
4
-51
-78
-65
-14
13
33
13
-4
2
21
45
61
64
45
20
-15
-31
-26
-11
8
29
23
13
-14
-34
-23
-9
11
35
46
53
30
9
-3
-11
7
40
51
16
-44
-54
-39
-5
20
25
38
21
14
-10
-30
-29
-44
-48
-60
-30
-20
-12
-8
-2
-19
-31
-39
-19
-8
46
42
25
-17
-51
-55
-29
-13
-12
-24
-29
-28
-56
-95
-76
-56
-36
-35
-62
-92
-96
-91
-72
-56
-52
-31
-42
-47
-45
-35
-25
-15
4
2
8
-3
-25
-29
-21
6
1
-10
-37
-35
-27
-1
5
-5
-8
-1
-15
-24
-25
-11
-11
1
-3
-15
-8
-11
-7
-5
-10
-11
3
5
5
18
-10
-23
-46
-55
-44
-25
-6
2
2
-13
-4
-17
4
-11
-7
-18
3
-1
-3
-1
-10
14
8
29
6
-5
-14
-24
1
22
44
39
32
-2
-20
-44
-42
-29
-17
-9
-7
5
-1
19
0
-13
-33
-32
-33
-33
-39
-31
-20
-5
6
4
6
15
10
-5
-6
4
27
49
62
53
52
55
44
8
-26
-59
-74
-102
-105
-103
-66
-17
15
27
0
-9
-4
8
30
48
39
6
-31
-54
-41
-20
23
66
91
99
99
59
27
-3
-19
-34
-21
-28
-28
-25
-26
-17
12
35
57
49
31
18
5
-8
-14
-23
-33
-37
-22
-29
-21
-3
2
-5
-1
10
33
39
31
-6
-30
-37
-11
-8
5
6
7
26
13
12
-7
-3
18
35
36
36
13
19
15
15
16
-11
-25
-7
-8
1
3
2
12
13
30
20
31
36
37
17
5
-9
-18
-23
-12
1
14
31
27
23
20
39
45
42
29
20
19
49
66
81
74
69
77
95
114
123
102
87
83
73
61
62
48
46
47
73
116
143
147
137
110
113
115
114
78
62
39
32
30
27
38
36
40
48
56
64
65
81
59
55
25
14
3
31
80
127
152
161
124
92
60
43
43
28
29
18
5
5
-13
-28
-34
-32
-38
-16
-13
-16
-5
23
49
59
46
37
42
64
79
75
58
31
21
20
25
53
44
30
5
2
-11
-8
-15
-18
-23
-22
-17
-9
4
13
8
1
-9
-1
-5
15
6
-13
-44
-34
-30
-20
-10
-2
16
12
15
0
-22
-57
-67
-68
-75
-50
-52
-47
-52
-45
-38
-7
12
21
-1
-10
-3
-1
20
-5
-37
-68
-58
-14
13
33
34
18
-3
-23
-37
-42
-42
-30
-18
-8
-16
-26
-35
-40
-17
-6
4
1
-19
-33
-33
-27
-14
-7
5
2
4
-7
-16
-19
-20
-9
-10
-10
15
32
43
44
25
5
-20
-27
-23
-5
-1
19
25
31
29
37
48
61
89
93
76
52
40
14
-2
-15
-10
-18
-22
-20
-28
-25
-29
-40
-45
-23
-15
17
17
15
0
-11
-15
-10
-9
-32
-55
-74
-80
-54
-43
-35
-17
-14
13
32
59
46
14
-45
-72
-83
-78
-51
-27
-11
1
0
-6
-54
-65
-87
-96
-109
-123
-123
-115
-91
-70
-60
-48
-48
-53
-70
-57
-68
-67
-69
-57
-59
-49
-35
-26
-35
-55
-75
-91
-100
-88
-79
-45
-35
-23
-25
-41
-46
-54
-62
-48
-62
-75
-79
-53
-26
-18
-16
-12
-18
-15
-1
18
20
12
-21
-44
-27
-1
22
18
0
0
-13
20
11
18
0
-16
-28
-35
-31
-21
-7
24
33
31
10
-20
-18
-19
-1
7
9
5
11
29
9
-12
-26
-41
-49
-58
-56
-50
-53
-55
-62
-41
-18
-5
-4
-2
14
57
41
28
-12
-45
-46
-21
0
11
23
40
41
60
48
35
25
30
28
29
13
-3
-15
-12
4
19
11
-22
-39
-48
-39
-23
-6
1
1
28
18
15
3
6
19
38
54
52
57
43
21
-7
3
7
17
25
49
48
44
30
34
25
19
17
18
9
-9
-29
-15
-12
15
21
15
10
15
7
-2
-1
-14
-30
-53
-57
-34
1
41
68
51
49
25
14
17
26
25
16
2
-7
-9
6
32
41
56
81
87
87
76
69
55
49
41
47
41
34
32
7
15
37
64
71
58
57
53
53
47
44
36
31
33
11
14
-6
-4
-14
13
46
65
69
68
73
78
88
81
53
47
34
20
6
9
56
78
83
80
80
60
38
-12
-30
-8
18
13
-17
-35
-35
-7
30
39
36
25
45
49
43
17
-2
-9
-5
2
-13
-34
-27
-6
38
61
77
90
89
82
78
61
43
22
5
-7
6
3
0
-8
2
3
4
1
-4
-16
-28
-39
-61
-80
-69
-30
21
66
61
26
-23
-28
-10
-5
7
-13
-25
-30
-17
-11
-22
-57
-79
-69
-50
6
16
5
-7
-17
-29
-21
-23
-12
-14
-12
-13
-33
-52
-92
-116
-135
-123
-108
-104
-98
-92
-68
-44
-34
-23
-21
5
32
29
25
14
-3
-16
-34
-69
-100
-132
-138
-119
-74
-62
-61
-82
-99
-69
-60
-32
-26
-20
-8
10
56
85
55
0
-32
-36
-17
-11
-35
-54
-80
-68
-59
-55
-51
-55
-41
-22
0
7
-3
-7
-15
-8
-13
-11
-7
-14
-6
-27
-54
-69
-46
-7
53
75
71
30
0
10
25
40
22
6
-6
-1
-2
-11
-26
-35
-33
-10
14
2
-26
-59
-51
-37
-10
2
19
13
5
-2
-7
-19
-26
-28
-21
-8
0
-3
0
16
24
30
42
52
47
54
65
91
62
37
13
-2
16
12
4
-18
-13
22
28
35
13
19
27
30
27
21
18
29
25
31
36
28
26
3
12
21
24
34
39
40
31
15
-7
-22
-16
-6
-18
-31
-47
-43
-24
14
54
67
65
60
48
39
47
66
81
78
74
56
42
34
0
-28
-44
-45
-28
-9
7
-7
1
3
0
-40
-78
-83
-39
2
43
57
56
51
61
56
75
45
22
-13
-8
-6
8
-33
-66
-73
-68
-9
27
62
60
62
66
65
58
28
22
5
17
14
3
-17
-36
-42
-33
0
20
20
19
41
49
59
58
22
1
-37
-49
-48
-28
4
25
28
21
25
18
29
59
56
42
-10
-19
-22
-4
0
-19
-54
-70
-58
-18
-3
10
-1
-9
-11
-14
-30
-17
-16
-33
-52
-69
-39
-33
-17
-19
-8
-10
-15
-41
-47
-66
-54
-49
-30
-20
-39
-51
-68
-66
-58
-52
-41
-26
-30
-24
-41
-51
-64
-62
-49
-24
13
27
9
5
-19
-23
-27
-7
31
48
48
40
40
31
24
8
-7
-32
-48
-63
-56
-39
-22
-31
-43
-35
-11
14
30
49
45
45
48
62
56
45
11
-20
-27
0
26
33
17
-17
-25
-41
-16
-3
-4
-8
-10
-3
11
26
24
10
-6
-15
-25
-31
-23
-23
-13
10
45
55
48
33
26
24
31
16
-2
-14
-9
-1
18
39
35
21
9
-8
6
-7
-5
5
5
55
82
105
111
98
92
51
30
12
-13
-10
-8
4
13
22
23
32
23
13
-13
-14
-2
4
7
-14
-16
-28
-28
0
29
77
78
75
38
16
4
6
3
0
-12
-11
-3
25
38
39
39
35
35
50
50
41
8
-12
-1
-7
0
0
19
14
0
-24
-47
-33
-17
3
14
24
26
30
16
25
16
-2
-12
-21
-20
-13
-11
-19
-26
-26
-16
-7
-2
-14
-17
-26
-1
17
21
12
13
0
9
19
28
36
25
14
-12
-10
-24
-29
-12
-4
30
13
0
-15
-6
2
33
36
15
-4
4
40
46
43
30
12
1
8
21
-2
-30
-52
-62
-44
-34
-23
-11
6
-1
-13
-32
-33
-52
-62
-69
-41
-18
29
60
86
88
74
43
9
-10
2
5
-4
-21
-27
-31
0
25
52
41
-7
-50
-87
-99
-99
-103
-97
-81
-62
-42
-14
8
13
13
1
10
-16
-17
-20
-14
3
40
43
32
22
0
-7
-12
-23
-21
-35
-37
-16
-27
-25
-27
1
7
19
-2
-33
-46
-43
-41
-39
-17
-11
6
26
30
38
26
34
40
35
15
7
-12
-14
-14
-11
4
18
22
11
3
26
60
67
43
3
-38
-28
-41
-51
-78
-69
-53
-29
-31
63
-4
-40
-53
-64
-64
-53
-19
6
29
45
53
53
50
5
-24
-65
-76
-84
-86
-48
-14
0
-7
-22
-29
-22
-1
14
44
57
58
40
5
28
11
17
8
3
7
5
-4
-22
-32
-43
-31
-35
-14
-20
-16
-6
0
14
-14
-41
-59
-61
-60
-43
-28
-21
-27
-31
-30
-19
4
19
23
12
-3
-19
-20
0
17
28
35
19
15
10
14
32
4
-25
-56
-63
-39
7
60
58
64
32
29
43
53
54
28
32
42
50
60
64
78
104
91
79
30
-7
-8
-24
-27
-28
-59
-66
-65
-44
-5
15
28
48
35
34
24
25
21
29
9
14
4
6
-11
-25
-12
23
37
24
3
-14
-31
-26
-10
-1
11
24
27
46
30
11
-20
-53
-41
-44
-36
-16
-1
13
24
23
34
22
31
7
-18
-63
-87
-101
-76
-45
-23
-22
-28
-7
5
31
20
15
-20
-37
-39
-13
7
11
-11
-37
-34
-13
-9
-33
-58
-60
-68
-72
-93
-94
-78
-54
-28
-25
-27
-39
-48
-67
-72
-66
-56
-35
-21
-11
-23
-14
-46
-59
-73
-74
-61
-53
-46
-40
-47
-37
-26
-9
29
56
46
47
12
2
-6
-18
-10
-28
-33
-23
0
11
15
5
-5
-14
4
26
32
22
-3
-25
5
48
88
103
83
69
31
-3
-24
-23
-12
-5
-11
-13
9
17
7
-11
-12
8
42
52
57
44
39
62
72
95
111
132
152
137
130
103
59
13
-26
-45
-57
-43
-26
5
32
62
75
91
117
122
114
99
96
97
116
112
89
55
29
31
40
46
44
41
43
55
71
64
37
10
-11
-17
-11
-1
-6
3
8
22
43
49
48
20
-19
-53
-72
-70
-54
-36
-28
-22
-8
0
-8
-1
0
5
3
1
-7
-15
-1
2
5
5
17
5
-16
-41
-89
-117
-143
-139
-130
-132
-116
-107
-74
-58
-33
-40
-45
-33
-30
-26
-27
-9
-1
-23
-39
-35
-18
4
7
-21
-53
-73
-65
-36
-16
-13
-13
6
26
23
-3
-36
-61
-62
-52
-52
-44
-47
-36
-23
-12
12
10
20
5
0
-2
-2
1
8
7
-3
-9
1
11
30
43
42
12
16
-14
-5
-8
-9
-11
2
22
34
34
23
20
10
0
2
9
14
3
-8
-20
-8
3
17
12
3
12
2
31
53
78
79
66
43
1
-12
-15
4
16
26
25
11
7
5
-1
-19
-24
-32
-20
3
8
11
-1
12
30
24
7
-17
-22
-17
-10
-17
-28
-16
15
35
45
36
30
38
47
53
30
32
24
43
42
50
32
11
-19
-19
2
33
48
48
14
-5
-11
-12
-10
-10
-12
-27
-31
-26
-7
21
51
80
65
30
-6
-35
-52
-52
-46
-41
-23
-8
9
7
3
-20
-46
-65
-55
-21
-2
14
-11
-47
-70
-71
-60
-44
-32
-25
-27
-21
8
39
49
55
38
14
7
16
22
42
38
47
33
42
54
56
53
58
45
34
4
-13
-27
-19
-9
8
19
39
51
42
14
-6
-10
-5
26
52
42
19
-7
1
7
18
18
14
20
28
42
60
78
73
65
50
32
-6
-48
-55
-69
-55
-55
-32
-27
-22
-13
3
18
25
28
17
12
7
-12
-34
-44
-41
-35
-28
-21
-13
-8
-4
7
6
18
26
19
20
17
16
-2
-16
-11
0
14
5
7
2
37
79
111
110
65
19
-8
-25
-20
-18
-29
-10
3
14
22
27
28
11
-6
-28
-33
-27
-5
2
4
23
35
22
15
3
4
6
-5
-16
-16
-10
5
4
25
22
13
-9
-9
2
22
3
12
-1
7
13
8
-11
-16
-12
11
26
28
19
-15
-24
-11
-5
-9
-45
-68
-94
-75
-37
-1
27
59
70
77
56
27
5
-8
-7
-16
-44
-62
-57
-37
-7
28
42
40
18
5
-3
12
14
10
-13
-26
-26
-34
-39
-35
-14
-12
-9
-34
-71
-82
-86
-75
-75
-78
-75
-69
-33
0
16
-3
-14
-17
-17
-13
-15
-8
-32
-39
-50
-53
-44
-22
-14
2
20
27
22
-10
-30
-38
-48
-41
-43
-44
-55
-38
-27
-33
-43
-51
-31
-13
2
1
-14
-6
-23
-23
-8
-4
1
-15
-23
-28
-30
-14
11
4
19
2
-12
-13
0
35
53
39
18
-4
-15
-20
-2
-9
-15
-24
-17
-2
15
26
30
5
-14
-45
-52
-20
-17
-15
-27
-35
-36
-21
-1
11
-1
-5
8
19
18
6
-11
-37
-53
-28
-13
-9
-22
-49
-67
-79
-64
-44
8
42
53
19
-12
-37
-42
-56
-45
-53
-59
-63
-55
-42
-14
-10
-7
-19
-24
1
5
4
-21
-15
-10
15
20
10
-14
-22
-41
-52
-41
-18
-15
-22
-48
-51
-63
-63
-45
-39
-28
-9
1
-3
-2
-6
-4
11
37
53
59
52
53
47
41
40
39
64
55
50
18
-4
-8
-7
9
22
24
7
-3
-9
2
17
13
-6
-35
-53
-31
7
42
56
60
33
24
19
14
16
22
21
2
-7
-7
12
38
57
75
57
40
15
0
15
35
56
45
37
30
36
61
79
91
70
41
18
4
-6
0
-2
-5
0
10
31
55
79
75
60
59
47
36
36
48
65
70
67
76
69
47
18
-30
-59
-61
-49
-31
-4
20
15
15
23
26
32
23
11
4
9
23
18
6
7
14
27
35
45
45
15
-8
-20
-13
8
45
64
72
67
55
61
77
93
98
85
89
65
52
53
61
72
64
48
24
-1
-7
-2
27
8
7
-10
-10
6
15
12
11
17
27
23
21
16
-14
-14
-31
-22
-30
-32
-17
-9
-5
19
32
40
31
23
0
-27
-51
-62
-51
-4
31
46
42
52
59
56
71
58
66
52
34
17
-2
0
10
8
15
38
55
85
103
104
83
62
43
34
14
-12
-34
-46
-36
-20
0
33
76
110
109
89
60
43
40
43
47
28
11
10
7
30
44
56
55
59
66
57
32
-3
-42
-49
-40
9
25
33
14
-2
-13
-2
17
26
40
42
36
16
-2
2
-1
24
44
49
56
47
32
48
43
51
16
-8
-18
-22
-40
-61
-69
-67
-51
-8
-1
-5
-13
-21
-13
-10
-7
-1
-8
-34
-43
-48
-52
-48
-47
-34
-6
3
14
8
19
1
-8
-44
-47
-51
-39
-12
9
23
15
20
-17
-13
-29
-20
-14
-10
-10
-4
15
36
51
40
29
8
-7
-7
-2
16
22
16
28
20
24
36
42
52
57
34
-5
-38
-35
-21
-10
7
-2
8
4
29
48
44
41
21
1
-15
-19
-41
-36
-29
3
38
62
65
40
18
5
-6
-18
-24
-20
-13
-8
-3
22
29
48
41
30
30
35
58
65
70
51
19
-7
-7
-3
7
36
53
73
96
99
96
64
33
5
-15
-20
-17
-1
5
13
17
17
-2
-11
-40
-52
-54
-45
-34
-5
25
39
34
14
-16
-47
-58
-42
-34
-26
-30
-44
-48
-40
-14
2
51
62
63
39
11
13
6
-5
-14
-2
-1
19
18
17
15
21
23
27
36
29
34
34
41
32
8
-8
-3
-7
-2
4
4
7
12
2
3
-7
-27
-51
-59
-45
-33
-22
-10
14
30
34
25
21
11
34
59
55
13
-25
-40
-30
-9
6
-28
-50
-62
-55
-47
-48
-62
-79
-77
-68
-56
-41
-19
-4
25
39
52
44
16
25
26
16
3
-9
-3
2
13
36
56
65
66
62
51
49
20
-6
-21
-32
-30
-27
-9
-4
-14
-30
-32
-11
14
21
17
16
7
23
15
7
-1
3
-4
0
1
14
6
16
21
16
13
21
-1
-2
-13
-12
-23
-29
-12
-10
16
32
53
44
59
38
20
11
3
2
-29
-43
-60
-63
-58
-44
-18
16
55
62
54
20
-11
-42
-52
-53
-45
-31
-7
32
54
54
63
63
66
57
52
27
8
-15
-19
-29
-26
-45
-56
-55
-33
-20
-11
-21
-24
-29
-23
-6
8
1
-7
-28
-44
-26
-11
1
-4
-8
-1
-12
-32
-48
-56
-56
-49
-38
-38
-32
-32
-14
-31
-14
-8
-23
-36
-58
-66
-55
-42
-44
-65
-61
-40
-13
-1
-12
-29
-45
-62
-38
-19
6
10
-7
-16
-14
-6
-15
-15
-15
-7
-1
-10
-11
-16
-9
7
27
16
-12
-39
-57
-38
-19
11
4
-2
-26
-61
-79
-75
-64
-42
-3
11
25
0
-13
-29
-38
-23
-8
-9
-15
-16
-12
5
25
29
26
9
12
18
23
32
28
15
25
22
8
-24
-45
-49
-36
-1
32
62
53
28
-18
-52
-62
-42
-20
21
29
20
-27
-65
-68
-62
-31
-9
5
14
10
12
11
7
3
1
1
32
62
61
30
-22
-70
-86
-96
-85
-89
-69
-55
-41
-35
-23
7
33
78
90
72
29
-7
-26
-33
-45
-49
-56
-70
-56
-40
-3
34
49
64
48
48
44
35
30
24
15
14
8
-21
-70
-103
-85
-45
16
64
63
57
33
30
32
46
59
62
62
55
47
33
36
49
71
67
46
19
-10
-26
-29
-34
-47
-51
-16
-12
7
7
-10
-6
14
45
78
106
101
89
55
48
64
91
85
63
34
4
20
21
39
46
57
46
32
36
31
23
6
1
8
15
15
5
18
33
62
49
34
32
35
29
31
25
25
12
-4
14
14
26
39
34
35
22
6
-3
-1
3
2
15
18
32
22
22
13
33
45
49
24
-4
-2
14
21
31
21
7
-6
-1
2
8
15
26
24
31
37
21
7
-12
15
21
19
-6
-30
-26
-16
2
8
2
9
34
39
43
18
-14
-27
-24
-4
5
13
17
18
24
38
68
66
56
40
22
19
18
32
18
24
12
1
-14
-6
15
30
67
74
75
64
41
29
28
46
56
34
17
11
23
30
33
15
12
9
11
5
-20
-26
-20
6
20
21
-5
-22
-19
-2
17
4
-11
-21
-5
20
32
16
3
-3
-29
-25
-20
-6
-9
-10
-20
-25
-28
-33
-30
-31
-24
-6
5
13
25
21
11
10
-2
-19
-46
-47
-45
-31
5
19
39
43
47
43
22
-1
-17
-30
-35
-28
-33
-33
-13
-10
-12
-22
5
17
25
11
-17
-40
-50
-45
-35
-1
38
57
41
19
9
19
45
68
83
86
87
74
53
34
21
15
3
-12
-15
-26
-18
-15
-29
-37
-31
9
22
29
18
27
45
58
47
27
20
24
39
22
24
4
0
7
23
39
32
25
11
7
5
4
0
-10
5
10
17
23
26
42
34
24
6
15
4
7
-30
-49
-61
-67
-69
-58
-40
-26
13
31
48
35
26
23
16
0
-14
2
9
33
39
22
16
12
6
-2
-6
-7
-21
-13
-26
-30
-55
-68
-72
-66
-44
-18
-4
-3
-4
6
11
29
41
32
11
8
11
20
14
25
23
37
40
28
6
1
14
25
37
33
26
23
35
62
61
46
14
5
6
36
45
31
11
-3
-16
-8
-18
-8
-17
-16
13
37
49
63
57
55
39
32
28
10
-2
-17
-24
-10
-3
10
16
-1
0
-10
-18
-3
-18
-37
-41
-41
-19
-3
8
21
10
17
29
43
57
70
55
36
15
-2
-16
-15
-29
-42
-63
-66
-38
-37
-33
-51
-55
-49
-34
-36
-24
-22
-17
-36
-37
-21
7
20
25
21
24
21
41
29
28
-12
-18
-28
-21
-13
-16
-38
-58
-63
-52
-42
-28
-38
-34
-27
-28
-33
-34
-20
-7
-17
-23
-38
-40
-27
-20
-20
-30
-33
-51
-44
-48
-24
-17
-11
-10
-9
-3
18
29
43
-1
-27
-38
-25
5
34
40
47
57
39
16
-14
-16
-13
-5
1
3
-7
-10
15
22
61
96
122
118
88
51
15
-10
-2
6
18
14
7
9
25
40
58
40
42
26
12
-8
2
9
10
-3
-33
-42
-36
-20
-17
-43
-58
-60
-41
-17
6
6
-8
-16
-28
-37
-24
-25
-9
-3
13
22
25
33
42
31
57
50
46
18
-16
-7
-8
-9
-2
-3
-9
-18
-4
-3
0
-7
-18
-38
-54
-84
-92
-74
-24
10
31
8
-18
-43
-44
-45
-8
-25
-41
-73
-109
-120
-107
-82
-60
-37
-35
-14
-15
6
1
-2
14
16
11
10
-7
-22
-28
-31
-38
-65
-65
-46
-30
-46
