# Supplementary material for: Electroencephalography (EEG) based epilepsy diagnosis via multiple feature space fusion using shared hidden space-driven multi-view learning
Source: PeerJ Comput Sci. 2024 Mar 7;10:e1874. doi: 10.7717/peerj-cs.1874 (PMC10936759; doi:10.7717/peerj-cs.1874)
Supplement: Supplemental Information 2 [file peerj-cs-10-1874-s002.zip › A/Z052.txt]

43
48
44
34
25
21
40
58
73
65
55
43
37
48
57
60
57
52
45
45
52
41
25
0
-4
-3
20
40
38
10
-14
-13
1
31
45
37
16
1
16
27
34
28
14
5
11
23
26
21
10
6
7
16
10
-21
-53
-73
-66
-40
-10
-1
-28
-72
-94
-92
-69
-40
-42
-66
-89
-87
-64
-35
-8
3
-6
-20
-18
-2
24
49
49
28
6
15
18
25
30
25
16
11
17
22
28
20
6
-11
-2
27
44
39
13
-21
-34
-28
-1
13
21
21
13
3
2
13
26
23
14
7
-5
-16
-5
5
12
-1
-16
-35
-39
-12
13
21
10
-9
-33
-43
-44
-45
-44
-39
-32
-36
-38
-22
-5
15
34
55
59
53
41
23
9
7
21
20
29
28
17
2
-8
-10
-16
-18
-11
-2
6
13
17
13
8
5
20
34
52
57
49
30
15
9
11
36
51
41
20
4
5
23
44
42
26
7
12
29
38
32
-1
-49
-78
-76
-51
-12
7
-2
-38
-58
-36
5
49
73
68
46
22
10
-6
-15
-10
0
0
-2
-6
-15
-15
-8
0
-4
-22
-46
-66
-62
-38
-15
-2
-6
-10
-15
-9
-4
-8
-17
-11
12
38
48
42
21
-6
-3
17
55
82
82
56
21
19
33
57
61
36
-4
-49
-58
-42
-3
34
44
16
-14
-15
21
65
81
70
34
11
18
37
53
49
30
-7
-29
-24
-3
22
30
30
15
11
12
15
15
29
46
52
56
52
45
31
36
50
59
63
48
37
32
44
54
58
54
46
27
9
17
34
55
53
32
3
-7
18
39
41
27
8
-12
-20
-7
7
4
-14
-22
-29
-17
-9
-20
-22
-14
15
33
43
31
-4
-45
-55
-16
29
59
48
-1
-55
-75
-54
-15
19
14
-25
-69
-79
-39
17
53
55
30
-11
-19
0
30
59
71
60
29
15
10
21
29
31
24
22
44
63
73
58
36
5
-12
-7
10
24
26
5
-19
-24
1
32
52
51
48
39
40
46
53
47
49
52
42
35
34
32
20
-4
-26
-44
-42
-27
5
36
53
44
14
-3
3
13
10
15
3
-3
-6
-1
-1
-10
-22
-27
-21
0
30
32
18
4
-13
-8
17
45
51
42
28
20
20
23
27
10
-6
-20
-9
19
46
58
23
-17
-38
-28
8
37
47
19
-22
-47
-40
-15
13
27
16
3
-5
0
19
54
71
53
23
10
24
50
69
47
1
-47
-66
-50
-15
29
48
36
14
9
21
38
69
73
50
7
-28
-35
-14
23
60
83
95
89
58
21
-4
-21
-28
-23
-8
-6
15
33
57
63
60
72
72
71
60
41
15
-13
-35
-50
-32
-1
36
51
48
29
-4
-22
-27
-14
6
35
54
64
63
62
61
56
67
68
64
53
45
36
25
19
6
-5
-20
-31
-49
-68
-68
-64
-41
-24
-12
-20
-29
-30
-33
-39
-47
-44
-37
-19
-14
-11
-6
14
41
46
35
20
14
16
22
22
-5
-35
-56
-56
-45
-31
-31
-51
-67
-59
-30
3
27
18
-20
-63
-80
-67
-31
6
10
-18
-59
-75
-58
-25
17
28
9
-33
-74
-95
-93
-68
-49
-25
-1
36
57
63
59
38
11
-14
-33
-50
-55
-56
-50
-39
-23
-4
-10
-12
-5
11
15
-1
-38
-79
-93
-76
-49
-37
-31
-22
-13
13
29
35
34
34
38
31
20
11
12
14
28
31
19
-1
-21
-34
-41
-29
-13
-15
-25
-46
-57
-46
-11
22
35
30
16
-4
-9
5
16
10
-14
-30
-44
-31
9
60
96
99
75
22
-16
-27
-13
10
18
18
-11
-37
-50
-41
-13
9
16
-8
-45
-55
-33
9
47
47
11
-26
-48
-43
-33
-3
12
7
-13
-32
-36
-18
27
67
90
77
38
-24
-75
-78
-56
-37
-45
-76
-106
-106
-62
-13
16
20
23
28
59
93
105
92
51
20
1
11
40
57
56
43
27
-3
-32
-50
-55
-50
-35
-21
-25
-18
-2
34
72
103
108
87
57
35
23
6
-10
-24
-25
-4
28
54
56
55
49
56
83
118
136
131
120
91
61
25
1
-28
-50
-62
-74
-71
-51
-13
3
7
13
35
65
83
83
56
27
13
21
43
70
80
46
-3
-32
-25
10
42
49
9
-33
-58
-44
-13
18
35
28
10
-11
-30
-37
-22
-3
-1
-17
-39
-44
-24
19
54
60
44
15
-7
-19
-10
20
34
26
3
-14
-6
20
33
25
10
2
1
20
50
71
63
38
18
10
26
49
67
61
43
19
-8
-12
3
17
10
-15
-38
-42
-10
32
58
46
25
12
19
43
73
81
50
4
-37
-51
-31
3
21
14
-5
-27
-33
-10
32
69
62
29
-25
-62
-56
-20
11
9
-16
-47
-53
-23
22
44
26
-20
-69
-84
-59
-7
17
7
-25
-55
-41
14
80
95
68
23
-15
-27
-17
7
12
1
-21
-44
-46
-16
42
82
89
55
9
-24
-23
-7
-5
-28
-66
-99
-108
-72
-30
-3
8
3
3
6
26
38
37
20
0
-23
-32
-12
13
33
28
4
-19
-37
-24
7
22
20
7
-13
-10
23
71
101
104
82
41
19
15
29
34
19
-1
-23
-9
22
69
96
96
75
43
44
69
101
113
93
49
-8
-39
-32
8
40
57
48
29
21
36
58
79
95
85
60
37
42
57
65
71
69
62
51
42
27
19
29
36
40
22
0
-27
-35
-10
15
23
-3
-38
-66
-74
-59
-47
-34
-28
-14
-5
17
46
73
90
83
69
41
31
40
58
75
82
79
55
29
19
16
6
-5
-21
-42
-43
-29
-3
13
21
12
-17
-31
-13
18
35
36
2
-42
-79
-84
-61
-19
28
49
48
32
24
28
24
7
-39
-89
-128
-132
-115
-66
-13
22
29
21
17
8
13
21
26
28
21
5
-27
-35
-14
17
39
41
33
8
-4
2
16
19
9
-2
-10
-1
22
48
64
70
60
38
24
22
32
38
41
27
9
-5
1
14
20
29
19
2
-5
-2
-1
-9
-22
-45
-68
-70
-55
-32
-16
-3
5
9
10
6
-4
-16
-26
-39
-49
-54
-43
-47
-39
-17
12
39
54
62
64
80
86
75
36
1
-18
-13
19
52
66
53
34
19
5
6
20
40
45
43
29
18
17
25
25
7
-1
3
35
70
86
74
48
42
45
57
69
74
67
66
75
83
77
52
19
-20
-33
-18
9
30
38
38
16
0
-3
14
39
55
61
40
25
25
40
52
50
26
-9
-25
-8
31
58
68
51
17
-4
-2
25
47
64
55
37
26
35
57
72
83
61
29
-1
-9
1
21
39
32
7
-10
3
34
67
82
65
25
-7
-16
-13
-4
4
5
-6
-13
-18
-37
-50
-46
-29
-4
8
14
7
0
-3
-12
-38
-54
-51
-37
-7
11
8
-9
-18
-25
-29
-25
-15
-3
-2
2
-2
-11
-6
11
35
47
51
38
17
5
2
3
-1
-1
-16
-21
-16
12
35
28
2
-34
-53
-52
-40
-49
-62
-65
-41
4
49
67
35
-13
-58
-74
-55
-21
10
10
-1
-12
-15
-5
18
39
24
-11
-55
-72
-61
-28
-12
-30
-68
-95
-103
-82
-30
12
15
-21
-61
-77
-73
-36
-2
7
-1
-18
-35
-36
-15
-1
-8
-30
-54
-69
-65
-34
-2
33
46
48
36
21
16
-8
-35
-61
-69
-76
-71
-56
-43
-31
-20
6
24
39
37
22
-1
-27
-29
-32
-25
-23
-24
-25
-8
18
47
60
54
25
-16
-34
-32
-15
9
24
16
-15
-40
-65
-67
-42
-5
18
11
2
-23
-41
-45
-31
-13
-5
4
3
1
-6
-3
-13
-20
-24
-19
-11
1
9
7
15
32
59
75
75
67
36
11
1
7
32
55
64
44
26
27
38
46
49
44
33
30
37
47
50
63
68
75
84
101
108
90
59
8
-21
-25
-1
28
50
61
51
37
39
74
114
138
143
109
59
9
-17
-19
-6
16
23
22
15
25
32
57
83
93
74
36
8
-17
-22
-22
-27
-45
-53
-39
-11
28
63
78
62
28
-3
-19
-12
4
6
-1
7
28
60
87
98
87
63
54
49
51
48
28
-4
-27
-17
-2
13
16
15
11
0
6
22
45
50
28
-17
-48
-36
-3
35
56
50
10
-30
-41
-24
29
99
159
160
110
48
6
-16
-17
-11
-20
-20
-20
-14
-6
2
17
25
30
33
30
37
56
70
58
20
-21
-37
-17
21
46
38
19
15
33
68
103
102
71
25
-5
-13
-5
27
43
31
-3
-35
-49
-44
-10
25
50
55
41
15
0
-4
-12
-23
-37
-41
-47
-33
-9
16
25
13
-21
-62
-65
-43
-5
26
32
21
-8
-24
-18
-7
-7
-8
-16
-22
-20
-7
1
-1
-8
-28
-56
-70
-69
-50
-34
-10
8
18
31
38
35
13
-6
-18
-29
-32
-44
-66
-79
-59
-29
-4
-1
-11
-27
-24
-3
17
17
-7
-42
-75
-80
-56
-18
1
-5
-31
-63
-62
-36
-5
6
4
-5
-25
-36
-34
-22
-9
-1
5
-2
-4
-2
11
11
10
4
8
24
35
25
-1
-12
-18
-10
-3
-2
-14
-33
-31
-28
-16
-4
7
1
-1
1
4
10
28
58
76
77
62
27
-5
-26
-23
-14
-8
-4
-7
-6
1
17
26
44
58
53
28
-7
-14
-6
29
50
38
10
-4
5
28
47
58
45
11
-21
-43
-43
-13
42
94
95
62
-5
-71
-95
-42
62
156
184
127
33
-35
-53
-37
2
57
95
107
88
59
30
16
10
5
-2
-1
11
22
20
9
-4
-17
-16
1
9
24
21
8
-10
-3
31
66
99
104
75
19
-21
-19
8
40
50
37
8
-6
-9
-5
11
25
26
-2
-16
-19
5
50
94
113
88
52
23
25
50
74
70
43
31
31
53
87
102
82
41
11
5
12
21
16
-19
-56
-75
-75
-71
-65
-58
-59
-52
-28
9
50
61
53
23
8
13
28
33
25
5
-23
-36
-29
1
29
53
47
13
-18
-22
-6
-5
-11
-40
-66
-68
-39
-2
8
2
-35
-70
-85
-66
-26
10
34
26
6
-15
-18
-2
13
31
18
-12
-45
-51
-22
28
70
60
5
-58
-83
-77
-46
-13
-3
-7
-12
-8
-7
13
44
68
69
37
-10
-59
-70
-39
-1
4
-23
-68
-99
-95
-62
-22
2
13
-10
-45
-78
-88
-82
-65
-41
-31
-31
-28
-25
-20
-21
0
24
51
66
69
62
41
19
-12
-36
-35
-6
19
44
56
66
56
39
19
-12
-34
-45
-47
-31
-1
33
39
30
17
13
18
33
41
41
47
55
59
54
42
24
-4
-28
-40
-45
-55
-57
-56
-47
-31
-16
-2
0
5
0
-7
-21
-30
-35
-40
-33
-44
-58
-72
-65
-50
-32
-8
-4
-4
-4
2
6
2
5
16
30
45
47
40
43
63
85
82
59
34
11
7
9
6
-8
-17
-10
-5
4
-2
-26
-48
-46
-23
-4
-3
-6
-16
-25
-18
-11
-13
-21
-22
-14
-6
-5
-27
-58
-80
-80
-65
-56
-41
-32
-24
-20
-14
-15
-6
13
21
16
-7
-24
-29
-13
15
35
44
39
33
18
6
6
1
-9
-12
6
23
41
45
31
4
-15
-15
-12
-5
-10
-22
-37
-36
-11
21
46
50
30
7
8
29
60
96
119
112
71
32
9
11
30
40
38
22
19
23
33
40
39
27
12
11
8
-13
-32
-41
-38
-15
18
33
30
9
-2
-16
-10
4
17
22
31
41
35
21
5
-12
-19
-7
14
35
59
75
80
73
58
45
24
1
-16
-40
-56
-50
-30
-12
7
25
39
40
40
29
12
-1
-8
-11
-24
-30
-32
-28
-11
7
12
-1
-5
-18
-15
-8
2
-1
0
-4
-19
-27
-21
0
14
26
33
44
55
64
71
49
22
0
-4
17
53
73
52
7
-30
-37
-14
34
70
68
34
2
-7
11
46
73
63
32
-6
-25
-29
-19
-15
-26
-36
-39
-30
-4
45
88
106
98
71
49
40
66
88
88
64
51
50
68
83
81
67
64
67
59
40
12
-18
-47
-63
-57
-41
-14
10
22
16
5
-6
-24
-31
-24
-16
-17
-27
-33
-34
-24
-13
2
-3
5
10
10
8
6
10
10
20
18
8
-1
15
40
60
68
45
4
-32
-45
-41
-28
-20
-26
-45
-66
-67
-54
-23
10
21
5
-9
-4
18
54
79
70
44
35
51
61
62
50
23
4
10
43
67
69
43
11
-4
17
50
59
53
36
23
10
12
31
41
43
26
-6
-20
-10
17
38
50
51
35
14
21
42
69
73
54
28
10
18
33
37
26
14
-3
-2
21
45
57
51
28
-3
-22
-25
-6
9
20
30
29
36
42
52
65
73
63
11
-28
-52
-45
-21
-3
-6
-32
-49
-36
-6
19
34
25
7
-9
-23
-38
-55
-51
-29
-3
16
25
27
24
33
38
35
25
15
11
12
21
4
-29
-59
-44
-1
54
85
69
23
-20
-30
-6
22
27
-8
-55
-77
-49
-1
58
83
65
15
-41
-58
-46
6
59
79
46
-10
-53
-73
-58
-25
10
18
13
4
1
20
36
37
13
-1
-17
-24
-20
-2
21
26
23
-9
-43
-57
-42
-11
7
16
12
0
-4
0
3
5
10
-4
-17
-22
-5
8
19
17
0
-18
-39
-40
-40
-27
-8
8
15
25
32
28
27
25
17
8
2
3
-4
-7
2
26
42
57
62
59
53
45
37
15
0
-24
-38
-42
-31
-18
-12
-7
-19
-35
-48
-46
-34
-11
13
23
21
2
-2
-13
-29
-45
-61
-63
-36
9
33
41
34
13
-4
-7
-1
11
25
40
50
53
55
47
14
-21
-33
-19
10
37
47
28
3
-16
-7
9
32
33
9
-13
-10
28
79
118
117
76
24
-4
7
23
43
29
-11
-48
-65
-59
-39
-6
4
-5
-24
-32
-28
-14
17
47
61
51
26
-2
-2
18
47
56
47
33
19
29
65
95
100
74
32
-15
-30
-16
23
59
82
86
59
31
9
6
20
52
73
63
37
22
35
69
97
98
55
2
-25
-20
30
89
107
71
6
-48
-60
-26
41
80
69
18
-35
-65
-53
1
48
60
35
5
-15
-4
28
46
35
-9
-54
-82
-79
-49
-10
20
43
65
70
79
86
93
86
73
55
36
29
27
34
34
33
39
31
22
9
-9
-32
-41
-46
-50
-51
-54
-53
-49
-25
-7
-4
-10
-20
-17
-9
7
-1
-29
-60
-63
-34
17
63
68
35
-14
-42
-46
-23
15
21
-8
-45
-52
-28
14
46
34
13
12
53
86
99
74
25
-15
-28
-11
0
12
12
14
12
15
13
-17
-36
-43
-29
-5
17
26
11
-2
-1
11
21
17
-1
-34
-62
-76
-81
-76
-52
-41
-34
-29
-19
-3
1
9
0
-27
-50
-45
-26
-3
7
-6
-21
-15
20
51
65
56
27
5
4
23
29
35
26
11
0
11
28
32
24
15
10
9
18
37
47
39
16
-16
-44
-47
-38
-26
-17
-16
-23
-28
-13
12
45
72
76
49
8
-15
-16
-1
16
8
-15
-38
-18
14
54
65
52
20
-2
5
30
54
58
44
8
-9
-5
21
48
70
79
59
42
34
37
31
9
-3
-24
-19
-14
-13
-42
-71
-87
-85
-61
-38
-26
-25
-26
-25
-25
-14
-3
12
18
30
35
29
12
4
-2
-7
-1
0
-1
-7
-12
-8
-4
18
31
25
8
-10
-15
-6
22
34
31
15
11
29
63
93
90
56
15
-9
-28
3
52
98
103
66
22
-11
-17
6
26
36
26
4
-19
-22
1
30
38
28
1
-13
-4
14
20
-14
-50
-70
-56
-7
44
61
33
-5
-43
-49
-27
6
19
-6
-39
-72
-74
-43
9
48
42
1
-53
-77
-56
1
53
95
98
72
32
9
28
48
56
40
13
-11
-14
16
28
23
-8
-41
-44
-4
45
63
45
7
-27
-34
3
36
40
12
-14
-21
-9
25
50
59
48
25
6
-2
8
13
1
-23
-41
-35
-12
30
51
40
9
-8
-6
14
28
11
-23
-50
-39
-6
39
62
50
17
-14
-18
-2
17
27
16
-6
-19
-8
8
24
24
7
-8
-10
17
30
25
-1
-26
-35
-14
13
28
25
19
20
22
32
32
11
-11
-23
-18
0
41
58
44
5
-22
-31
-19
12
25
29
15
-2
-11
-5
11
17
9
2
8
18
32
28
1
-34
-55
-35
-4
37
61
51
24
3
2
7
35
60
69
54
33
27
28
36
40
31
3
-23
-41
-48
-33
-17
-11
-23
-21
-20
-19
-15
-7
-2
-6
-1
3
17
20
19
12
9
23
29
34
29
19
-10
-36
-31
4
26
24
-4
-47
-67
-60
-37
-21
-22
-31
-49
-54
-43
-21
0
13
18
-1
-16
-11
7
17
18
8
-19
-27
-19
-6
-4
-3
-12
-16
-16
-12
-19
-40
-43
-38
-29
-20
2
25
40
49
43
39
27
23
30
37
52
45
22
-8
-20
-23
-14
-11
-15
-21
-20
-9
-5
-11
-14
-11
4
23
39
24
6
-2
-4
0
9
20
30
48
69
82
82
72
53
25
3
2
5
6
4
-4
-13
-10
7
28
36
36
16
-11
-19
5
46
73
80
53
10
-15
-15
15
43
53
17
-29
-58
-41
10
68
111
106
63
17
7
22
57
82
70
30
-13
-33
-26
2
32
34
7
-24
-19
9
47
57
25
-22
-50
-38
-9
19
27
9
-16
-11
24
66
93
93
67
32
22
38
71
88
89
62
26
25
39
59
66
53
26
-2
-6
5
22
39
38
17
-11
-19
-12
3
13
15
-1
-14
-5
21
43
50
42
10
-2
1
34
56
52
31
-8
-22
-12
16
34
33
18
-17
-30
-13
19
49
62
51
24
8
6
14
15
16
10
-9
-17
-10
-2
-2
4
10
9
-4
-21
-27
-23
-1
14
25
27
24
8
3
11
17
12
-2
-15
-22
-13
14
39
48
40
24
-3
-18
-24
-31
-43
-52
-45
-40
-38
-38
-42
-48
-44
-28
-21
-20
-30
-47
-61
-59
-35
-11
12
19
11
-1
-8
-11
-13
-9
-11
-18
-32
-38
-44
-44
-34
-24
-12
-8
10
23
24
13
4
3
7
25
31
24
10
2
1
7
16
15
7
-6
-6
-10
-11
-5
-1
2
0
7
6
8
9
2
-14
-28
-33
-39
-21
-2
13
11
7
9
17
27
29
13
-6
-17
-19
-22
-24
-22
-17
-12
-8
-9
-20
-40
-53
-56
-41
-6
2
-1
-19
-22
-20
-1
41
75
80
44
8
-6
12
58
87
82
43
4
-23
-19
11
49
74
61
22
-34
-68
-67
-36
10
53
75
50
26
9
30
69
108
115
66
6
-33
-39
-12
34
61
45
4
-31
-34
-20
16
48
56
38
7
-21
-32
-19
1
21
26
25
3
-23
-23
-2
38
52
41
14
-3
15
38
38
7
-29
-58
-52
-19
13
31
35
37
30
43
62
64
41
10
-13
-17
1
21
25
6
-18
-35
-42
-28
-4
9
2
-9
-23
-24
-7
21
39
22
-11
-44
-57
-35
11
47
57
49
28
6
-6
10
27
29
24
8
-13
-18
-4
21
49
64
52
27
13
22
35
53
53
28
-14
-43
-33
4
69
108
103
64
25
15
19
27
17
-20
-71
-97
-76
-25
31
59
54
18
-11
-28
-35
-41
-48
-63
-81
-85
-73
-46
-9
18
28
11
-6
-24
-28
-28
-27
-44
-68
-72
-63
-32
5
35
41
27
18
2
-15
-19
-13
-12
-25
-29
-32
-31
-15
5
13
9
3
-9
-19
-14
-5
-9
-12
-7
0
10
24
44
59
58
56
45
20
-6
-31
-47
-44
-22
3
28
45
41
21
9
15
39
57
60
27
-16
-50
-54
-32
-4
40
69
77
60
40
30
33
47
44
30
17
16
26
31
30
25
25
29
38
39
46
54
49
18
-18
-46
-56
-43
-19
-7
-16
-34
-38
-35
-9
16
32
24
7
-8
-13
7
42
74
84
83
67
41
35
47
58
54
31
12
9
27
60
91
90
68
18
-17
-27
-2
14
4
-27
-66
-80
-53
-9
23
28
17
-2
-10
-3
24
43
48
28
-1
-23
-24
1
31
62
70
50
4
-32
-45
-39
-6
27
32
9
-8
-15
-8
14
35
37
10
-21
-36
-34
-16
-9
-20
-40
-51
-50
-41
-22
1
16
20
31
21
5
-9
-5
14
27
25
-6
-40
-63
-55
-30
3
32
31
8
-8
4
19
37
44
42
32
30
33
29
22
9
-14
-41
-55
-34
-7
23
24
-6
-43
-60
-48
-40
-35
-33
-31
-27
-12
-18
-16
-10
12
27
22
3
-23
-39
-34
-13
5
-1
11
22
37
44
47
50
57
89
107
100
53
0
-36
-39
-3
32
47
34
16
-4
-14
-4
7
20
16
-1
-25
-34
-10
23
54
64
60
37
22
21
6
12
23
29
28
25
14
-9
-36
-42
-36
-21
-2
8
19
34
46
41
13
-7
-18
-16
-9
-6
-15
-37
-40
-36
-17
15
48
74
87
97
92
70
37
3
-29
-43
-28
-13
11
22
32
27
19
-1
-20
-39
-54
-55
-52
-21
28
63
66
49
28
10
0
1
8
14
18
3
-15
-23
-3
34
58
58
34
-2
-23
-27
-24
-32
-41
-52
-47
-21
27
