# Supplementary material for: Electroencephalography (EEG) based epilepsy diagnosis via multiple feature space fusion using shared hidden space-driven multi-view learning
Source: PeerJ Comput Sci. 2024 Mar 7;10:e1874. doi: 10.7717/peerj-cs.1874 (PMC10936759; doi:10.7717/peerj-cs.1874)
Supplement: Supplemental Information 2 [file peerj-cs-10-1874-s002.zip › A/Z053.txt]

-20
-12
-6
6
8
-2
-22
-39
-39
-49
-46
-43
-43
-46
-46
-35
-23
-13
-14
-17
-23
-25
-18
-18
-14
-16
-20
-36
-46
-54
-64
-64
-63
-55
-53
-44
-43
-47
-44
-29
-12
-3
6
4
2
6
18
29
27
12
-15
-41
-64
-67
-62
-47
-16
3
4
-1
-14
-33
-48
-51
-43
-26
-5
6
4
16
26
34
31
20
19
8
8
6
9
4
7
9
8
15
27
39
47
53
54
37
18
6
-1
-14
-17
-15
-4
23
50
63
62
60
48
39
29
31
39
40
45
36
23
13
17
14
11
13
5
1
6
27
50
69
73
54
32
32
9
-1
-4
4
14
28
34
41
43
21
0
-12
-14
-7
-3
4
2
6
17
26
28
30
37
33
24
13
8
3
12
13
11
22
29
41
33
24
11
-2
-4
10
21
10
9
-3
-9
-11
-12
-16
-18
-5
5
15
26
40
32
19
6
-5
-10
-6
3
7
8
5
-6
-14
-22
-17
-14
10
37
57
66
58
43
11
-4
-6
-1
1
5
17
18
22
23
27
32
41
49
50
47
41
22
0
0
8
17
23
31
39
33
23
0
-14
-16
-10
0
-1
-2
-19
-36
-40
-29
-15
-4
4
6
3
-3
1
-1
13
34
45
44
38
44
44
43
38
24
20
28
42
46
48
56
67
74
74
76
66
57
48
35
25
27
41
49
57
52
37
15
5
3
7
16
22
31
30
40
46
46
49
57
60
54
53
41
41
42
57
64
56
51
36
30
33
38
36
23
15
7
-1
-6
-10
-27
-37
-35
-20
7
30
56
59
61
54
52
55
56
56
38
23
22
22
14
-4
-10
-15
-1
16
29
27
23
17
-1
-3
-8
0
0
0
-3
-6
-8
-1
-3
-11
-8
-7
-4
-4
-4
-3
-11
-10
-13
-12
-2
12
22
29
50
56
53
39
28
17
9
12
10
14
23
42
54
64
62
54
46
41
42
37
34
36
39
41
44
47
42
48
58
66
69
68
69
63
62
66
63
54
53
49
45
40
35
31
21
30
26
22
16
15
17
8
9
5
5
5
3
-7
-17
-20
-19
-21
-21
-12
1
13
27
27
18
7
6
0
2
9
11
13
10
11
8
8
8
5
-3
-9
-16
-29
-32
-28
-24
-27
-30
-28
-42
-51
-62
-65
-65
-54
-39
-31
-28
-24
-24
-27
-23
-19
-16
-12
-11
-12
-14
-11
-13
-15
-18
-22
-27
-36
-31
-33
-37
-39
-31
-19
-16
-7
-10
-8
-1
8
15
15
16
9
-4
-11
-6
-3
0
-7
-13
-13
-12
-2
0
4
6
5
-3
-16
-23
-36
-40
-35
-24
-31
-37
-49
-60
-55
-39
-30
-30
-33
-36
-43
-41
-24
-5
4
5
-6
-15
-26
-19
-6
2
13
4
-16
-34
-40
-40
-47
-47
-51
-48
-39
-25
-13
-7
1
-4
-18
-36
-43
-50
-46
-34
-21
-19
-15
-5
-8
-4
0
-5
-17
-25
-25
-32
-32
-28
-22
-15
-19
-20
-34
-38
-32
-16
-6
2
3
-11
-13
-19
-23
-35
-29
-10
10
29
40
34
15
-1
-21
-33
-30
-8
6
8
5
-14
-37
-58
-72
-73
-65
-36
0
27
37
39
35
33
36
29
19
12
10
1
0
9
18
25
27
32
28
30
38
45
42
35
26
8
5
14
34
48
57
61
50
40
30
22
12
16
25
32
45
52
48
30
16
9
2
6
5
11
1
8
18
38
50
51
46
32
36
32
28
21
17
10
10
20
23
18
6
-3
-13
-15
-4
3
13
21
31
25
15
3
-12
-31
-38
-32
-20
-4
10
11
6
-1
-4
-14
-23
-28
-29
-27
-24
-17
-21
-26
-20
-4
16
45
61
62
52
35
18
-2
-16
-21
-29
-25
-21
-11
-2
27
47
57
53
44
35
27
27
25
22
15
6
-20
-42
-49
-48
-43
-39
-39
-38
-31
-21
-19
-18
-18
-1
13
29
42
42
34
20
2
-25
-49
-62
-75
-76
-61
-39
-31
-25
-14
-5
-1
-5
-14
-31
-40
-37
-26
-18
-1
14
26
42
44
38
24
6
-13
-38
-56
-56
-48
-45
-32
-29
-13
12
44
68
78
88
80
67
47
42
37
36
36
26
20
22
25
20
14
17
19
18
7
-1
-12
-5
11
26
30
31
43
52
63
67
49
24
6
4
2
15
28
37
34
31
24
15
10
13
20
23
35
36
34
23
17
20
25
39
36
27
21
29
38
45
57
57
49
39
37
38
41
53
54
45
31
23
14
14
20
34
40
43
49
51
60
66
71
69
66
60
36
18
12
14
19
26
25
18
15
20
31
39
49
55
50
45
40
37
26
19
14
8
10
11
9
4
9
13
19
22
34
41
43
52
54
59
59
56
38
21
18
13
6
-5
-16
-25
-25
-9
3
8
-1
-1
2
20
44
57
64
59
49
31
16
6
0
-7
-11
-11
-16
-19
-14
-11
-12
-10
-5
-18
-26
-32
-33
-33
-28
-22
-28
-39
-47
-47
-36
-19
-5
1
4
11
13
3
-1
-15
-25
-35
-34
-46
-55
-46
-32
-10
3
9
8
0
4
-1
1
-4
-3
-11
-15
-7
1
9
14
20
15
5
-3
-9
-12
-9
0
8
23
29
27
11
-5
-18
-35
-33
-23
-14
-5
6
15
12
8
6
9
5
11
9
7
-2
-7
-7
-18
-27
-43
-59
-66
-65
-54
-47
-24
-15
-9
-2
7
10
3
1
-2
-3
-10
-24
-51
-80
-90
-81
-57
-23
8
16
13
3
-4
-12
-7
7
13
24
31
34
38
42
53
44
30
7
-19
-46
-58
-60
-51
-25
-7
4
1
-2
-18
-43
-63
-66
-59
-49
-31
-19
-16
-12
-9
-9
-20
-28
-41
-52
-55
-50
-43
-29
-3
15
19
8
-17
-54
-91
-105
-99
-77
-50
-34
-38
-53
-72
-85
-93
-93
-77
-60
-38
-20
-9
-4
2
11
4
1
0
-9
-19
-28
-29
-31
-18
1
15
21
25
25
18
9
1
2
3
13
21
25
33
43
43
22
8
-5
-7
-1
15
32
44
61
65
62
59
56
44
23
17
8
10
12
25
30
33
37
34
25
16
12
6
-1
-2
-2
4
14
33
49
62
65
53
33
17
14
7
15
29
36
39
40
45
35
29
22
14
6
4
5
5
11
23
35
28
20
2
-14
-21
-13
3
15
35
45
55
50
44
28
11
7
0
1
1
8
8
4
0
-12
-15
-18
-9
-10
-10
-8
-6
-2
12
25
25
25
31
32
27
21
15
0
-5
-6
9
20
34
46
43
38
28
18
1
-4
-1
2
14
28
36
34
24
9
-6
-20
-13
3
27
54
55
37
12
-1
-1
-6
1
-4
-13
-24
-30
-41
-51
-54
-49
-37
-27
-20
-19
-21
-12
-8
-12
-7
4
19
36
51
46
29
11
1
-5
-6
-4
4
16
31
47
46
50
43
28
-3
-29
-34
-30
-16
-6
3
9
23
31
27
15
13
10
2
3
-4
-10
-2
17
29
35
31
17
2
-18
-27
-32
-39
-28
-26
-21
-23
-19
-18
-17
-9
-3
3
15
28
30
25
18
6
-6
-12
-3
4
16
12
-1
-26
-54
-67
-72
-59
-41
-26
-20
-12
-1
-4
3
13
18
16
14
15
9
6
0
-5
-10
-4
9
21
32
38
33
11
5
-7
-8
-7
5
12
20
39
52
65
72
78
71
54
45
37
36
40
43
37
29
22
17
23
36
54
61
74
91
101
92
68
44
10
-12
-35
-54
-73
-75
-58
-36
-5
22
39
48
64
77
78
65
53
24
-16
-53
-80
-84
-66
-32
8
47
90
113
112
89
56
26
-1
-3
-4
-3
-4
0
6
17
33
30
19
9
13
20
25
32
15
-8
-31
-27
-10
9
24
12
-9
-30
-21
-11
17
38
43
35
24
18
-1
-18
-35
-44
-51
-43
-35
-30
-34
-35
-28
-17
-4
2
0
-2
-3
-1
-10
-8
-16
-23
-26
-22
-5
0
9
0
-18
-29
-27
-17
-7
8
8
-7
-33
-47
-53
-45
-29
-23
-18
-10
8
11
6
1
-15
-32
-43
-37
-30
-19
-16
-19
-27
-24
-18
-15
-11
-1
7
8
4
-2
-15
-20
-23
-29
-43
-55
-65
-87
-102
-102
-79
-51
-23
-8
-6
-5
-3
5
14
29
23
-2
-46
-76
-84
-76
-45
-26
-20
-21
-13
-3
7
23
29
31
37
46
50
47
41
28
20
25
42
45
38
26
12
9
27
52
60
55
41
21
2
-11
-14
-19
-22
-15
-7
3
14
24
24
25
26
19
13
20
35
41
41
30
19
7
4
-4
-11
-12
-8
-8
-1
7
9
6
6
12
11
7
6
0
1
3
15
24
29
38
40
38
39
36
21
-1
-24
-49
-66
-72
-57
-39
-10
17
18
-9
-40
-56
-67
-59
-41
-16
5
23
35
29
24
17
3
-15
-26
-23
-20
-1
16
26
20
9
0
-1
13
35
44
33
22
15
17
25
30
25
8
3
1
-4
-5
-10
-11
-13
5
18
29
24
16
2
6
30
54
65
61
58
45
37
25
16
7
3
4
-2
-1
5
16
31
51
71
70
62
48
38
29
24
23
11
1
-8
-19
-34
-34
-27
-14
2
7
6
-7
-17
-31
-40
-35
-18
-5
-3
-1
-13
-21
-21
-17
-9
-8
-2
-6
-18
-31
-33
-33
-28
-15
-15
-25
-36
-38
-39
-34
-22
-15
-12
-11
-3
-6
0
13
25
36
37
37
20
5
-6
-7
-5
-1
8
3
11
15
17
16
12
9
-4
-12
-14
-9
-13
-6
4
15
32
49
49
30
13
-6
-13
-11
1
23
33
44
42
35
35
40
42
38
36
30
24
20
19
10
3
8
12
19
19
19
11
8
9
7
1
2
14
13
3
-15
-22
-13
8
27
26
28
35
44
40
33
33
28
28
30
33
27
22
16
12
20
29
30
18
11
-1
-10
-18
-21
-21
-34
-35
-46
-51
-50
-45
-42
-40
-28
-26
-20
-19
-9
3
7
6
-3
-16
-20
-16
-20
-22
-17
-10
-10
-16
-24
-40
-53
-58
-65
-70
-72
-65
-53
-22
17
50
61
56
39
14
2
3
17
34
49
49
29
16
12
18
14
10
3
-6
-5
0
10
17
28
37
46
70
100
115
97
62
18
-7
-16
-5
-5
-3
0
3
2
-1
4
17
23
37
42
43
47
50
48
51
63
64
57
42
32
17
17
23
35
33
30
28
25
32
47
65
81
88
81
49
13
-19
-34
-40
-35
-19
-3
20
38
47
40
41
41
40
41
37
34
28
38
42
39
30
28
28
27
36
28
18
9
4
-5
-21
-30
-45
-54
-63
-57
-53
-47
-43
-40
-33
-25
-7
-5
-8
-14
-27
-40
-47
-47
-44
-33
-14
7
24
32
34
23
14
13
20
20
21
14
-1
-14
-23
-33
-35
-27
-19
-14
-4
9
26
30
29
23
17
19
23
20
12
12
13
16
19
25
39
52
66
61
51
45
45
48
44
39
30
23
31
40
37
26
15
9
13
23
45
48
45
44
39
39
37
32
14
8
11
16
19
28
45
49
55
58
55
47
47
53
56
58
51
35
15
15
21
33
43
56
65
68
75
69
59
46
44
45
41
40
30
14
5
1
-11
-11
2
16
26
27
29
25
26
31
33
31
27
19
7
-1
-10
-21
-18
-8
15
19
19
13
1
-14
-29
-32
-42
-44
-42
-35
-35
-39
-47
-56
-56
-59
-63
-68
-57
-39
-24
-8
10
30
40
48
39
28
22
20
18
5
-3
-19
-31
-35
-31
-16
-12
-2
-9
-24
-34
-30
-23
-7
9
8
-1
-24
-39
-56
-63
-57
-46
-25
-14
-4
-12
-13
-8
3
10
12
20
18
16
11
-1
-12
-11
0
-1
-5
-11
-9
-6
4
8
7
3
-3
-10
-28
-27
-27
-17
-7
-5
-10
-29
-37
-37
-25
-10
1
-6
-35
-50
-62
-53
-39
-18
-9
-7
-1
-1
0
0
6
8
8
1
-10
-24
-29
-18
-18
-17
-17
-20
-25
-34
-32
-30
-14
-2
-4
-9
-15
-11
-13
-15
-11
-12
-20
-25
-27
-31
-33
-30
-22
-16
-1
3
-3
-7
-10
-6
-17
-19
-26
-31
-23
-5
24
42
59
51
21
-18
-49
-59
-53
-28
-8
3
11
21
19
19
18
7
-6
-18
-14
-11
-3
8
14
11
7
9
8
16
21
21
13
5
4
-5
-6
-2
-2
-8
-19
-28
-33
-22
0
24
31
34
37
33
29
33
36
40
45
37
24
17
12
20
26
38
30
13
-2
-12
-15
-22
-16
-8
7
30
57
14
14
5
13
14
16
21
26
28
28
41
45
48
38
16
-6
-18
-4
-4
2
-3
-10
-28
-41
-41
-32
-10
7
13
7
4
1
-5
-6
0
2
-3
-3
-11
-18
-18
-9
1
4
7
-3
-14
-28
-33
-36
-28
-9
-5
-10
-15
-17
-22
-30
-32
-39
-40
-34
-23
-19
-11
0
7
5
3
1
4
11
27
42
52
56
49
24
8
-1
-5
-6
-3
8
-2
4
20
42
58
62
55
44
38
30
17
-8
-21
-31
-35
-31
-6
20
44
65
78
77
67
53
38
27
31
27
31
37
43
44
37
38
32
22
22
33
43
45
42
28
9
-7
-11
-9
7
26
36
40
44
49
48
60
70
71
59
38
23
0
-10
-14
-12
-8
-3
7
9
15
25
30
33
35
34
22
22
40
64
87
102
98
81
58
48
38
23
14
3
-1
2
13
25
30
39
39
40
40
36
34
30
31
17
0
-18
-20
-26
-17
-7
3
1
-4
0
1
10
13
23
27
24
14
-5
-12
-8
1
10
22
29
23
12
8
8
8
3
-6
-21
-23
-12
-3
-2
5
5
3
1
5
17
20
21
6
-17
-35
-32
-20
-13
-2
-5
0
13
36
50
50
43
31
22
15
9
-2
-3
7
15
16
14
21
19
21
29
37
51
55
58
45
35
29
29
26
19
12
-2
3
10
22
25
30
30
16
18
31
53
61
63
52
40
33
34
41
39
37
21
-1
-13
-15
-8
-2
11
22
26
31
41
50
45
40
22
1
-5
0
2
4
5
1
-12
-19
-27
-32
-23
-12
-7
-8
-16
-21
-27
-26
-23
-20
-26
-33
-33
-40
-36
-29
-30
-38
-46
-39
-44
-45
-51
-59
-62
-52
-35
-19
1
18
27
15
8
-4
-12
-18
-15
-16
-19
-5
8
18
24
24
18
2
-12
-30
-43
-42
-32
-24
-20
-12
-18
-27
-32
-26
-14
-4
6
2
-2
-6
2
6
16
29
38
38
28
15
-8
-22
-21
-13
-6
6
20
16
15
5
-8
-30
-39
-40
-40
-34
-19
-5
-1
1
3
2
0
-12
-28
-47
-58
-60
-52
-41
-29
-29
-31
-28
-29
-32
-19
1
19
18
17
1
-14
-33
-50
-66
-75
-69
-62
-51
-35
-18
-15
-16
-23
-24
-31
-30
-28
-29
-27
-27
-25
-35
-39
-44
-58
-66
-73
-74
-69
-55
-40
-35
-22
-11
-2
-7
-10
-12
-12
-13
-13
-13
-22
-25
-27
-25
-8
15
32
35
35
23
13
6
3
-4
-12
-3
3
8
10
10
4
-7
-13
-26
-28
-22
-1
8
17
27
33
33
36
50
59
72
73
65
46
29
22
12
19
30
46
52
50
49
33
24
14
8
-4
-4
-1
-9
-13
-9
-1
-3
-3
0
10
26
46
58
63
61
44
21
3
-2
1
5
19
24
28
28
32
29
22
26
29
28
26
30
28
24
19
11
7
5
7
6
16
36
52
59
63
67
59
57
54
49
40
32
32
31
38
41
39
24
5
-6
-25
-34
-38
-36
-31
-19
-9
-3
-4
-9
-2
-1
16
29
26
13
3
-8
-11
-4
-4
-1
-15
-28
-42
-47
-27
-1
21
35
42
28
7
-4
-20
-34
-45
-39
-35
-31
-24
-24
-12
0
22
30
38
45
40
39
39
50
59
66
60
50
37
31
35
27
18
7
-6
-16
-14
-1
4
16
22
30
26
31
26
19
-2
3
7
21
32
26
12
3
-2
-6
-17
-21
-18
-5
10
27
34
28
22
6
-3
-3
6
8
-1
-5
-10
-4
9
39
55
63
51
29
8
-4
-4
-5
-1
13
29
35
40
43
36
36
39
40
38
40
42
43
51
57
65
62
60
56
45
44
48
53
45
31
11
-16
-29
-28
-18
-10
1
0
-5
-7
-1
12
19
31
35
33
31
27
11
-8
-22
-28
-28
-27
-24
-23
-29
-31
-31
-19
2
21
26
27
30
26
22
18
23
19
25
24
17
2
-14
-20
-23
-10
13
36
48
47
39
19
5
-8
-15
-22
-16
-8
-1
9
20
29
27
27
22
7
1
1
5
2
-2
-8
-14
-7
11
23
30
36
36
29
21
13
-4
-18
-15
-11
-9
-1
16
22
20
17
5
-12
-21
-28
-25
-12
8
13
3
-9
-12
-6
12
35
55
62
62
49
28
9
0
1
1
-3
-6
-19
-19
-17
-18
-16
-7
5
14
22
23
21
0
-13
-38
-56
-68
-64
-58
-45
-29
-18
-11
-8
-11
-28
-43
-40
-33
-25
-20
-20
-28
-47
-60
-73
-77
-71
-53
-42
-24
-14
-9
-17
-29
-33
-41
-41
-27
-16
-11
-12
-12
-16
-13
0
10
8
-1
-19
-42
-58
-58
-51
-43
-31
-29
-37
-36
-17
13
37
54
51
32
7
-2
-12
-17
-10
-13
-9
-3
-5
-20
-47
-57
-54
-33
-12
13
23
23
19
6
-5
-9
7
24
44
58
55
41
21
9
-5
-4
3
13
16
15
19
11
11
13
17
13
11
18
25
39
52
50
29
5
-18
-34
-35
-26
-8
-1
5
7
5
17
29
32
28
22
13
10
10
20
31
23
19
6
-2
-7
-8
-11
-19
-21
-32
-38
-35
-17
-4
8
7
5
-6
-23
-31
-47
-54
-54
-51
-41
-21
-1
-4
-8
-22
-32
-39
-40
-29
-31
-23
-14
-4
3
4
4
-1
4
10
11
-1
-12
-19
-31
-26
-13
0
5
7
11
14
29
39
41
37
42
48
54
55
51
35
21
21
15
9
5
-1
-3
-2
2
0
-17
-27
-20
-9
7
23
26
21
10
6
5
12
27
36
38
34
34
28
27
25
28
35
43
46
24
8
-4
-5
-13
-23
-24
-29
-17
2
22
44
63
71
68
62
62
62
53
49
36
25
16
10
7
2
5
3
2
5
19
37
48
67
75
79
72
64
40
9
-19
-43
-50
-36
-2
23
43
56
55
51
47
54
62
73
83
82
70
49
34
12
16
32
43
37
22
9
-1
1
14
26
23
18
13
7
7
12
9
1
-7
-27
-50
-70
-72
-64
-49
-17
0
3
-12
-29
-39
-35
-13
2
13
21
29
25
9
0
-9
-22
-28
-29
-27
-20
-14
-19
-27
-30
-22
-14
-1
7
6
-9
-14
-4
2
14
23
21
11
-2
-3
-13
-20
-23
-21
-9
6
14
8
-5
-19
-26
-30
-24
-22
-26
-26
-27
-24
-24
-12
5
12
15
20
25
34
44
44
37
27
18
3
-12
-14
-12
-9
-1
3
-4
-11
-19
-20
-15
2
21
22
17
13
8
7
16
36
49
60
64
64
56
48
37
20
13
14
18
28
38
57
56
50
45
41
32
28
24
16
17
21
22
20
26
28
24
14
2
-9
-22
-22
-15
-14
-15
-17
-13
-14
-6
-5
-13
-20
-8
0
3
12
12
16
26
34
31
21
16
2
1
8
13
10
7
11
17
26
32
41
35
32
28
25
21
22
35
31
30
22
17
18
21
35
29
24
25
31
28
24
16
8
9
20
28
24
25
13
3
-4
-3
-1
5
14
15
5
0
2
3
-4
1
-8
-11
-10
1
15
25
35
27
13
-8
-17
-17
-1
15
28
36
45
45
26
-3
-21
-22
-15
-1
21
33
42
43
34
18
7
-5
-25
-32
-26
-11
-3
9
20
30
37
44
47
34
15
-8
-22
-16
7
27
32
36
25
13
5
2
6
3
10
7
7
13
29
37
37
36
22
-3
-33
-48
-59
-56
-35
-7
9
18
25
27
36
47
49
48
49
53
39
21
8
-3
-5
-7
2
1
-2
1
4
5
7
11
12
28
41
49
37
19
6
2
10
23
30
27
23
12
-2
-4
4
15
21
28
28
21
14
16
16
12
9
-2
-8
-11
-3
2
5
13
14
14
16
27
31
32
44
48
53
52
48
35
25
26
31
32
35
37
18
-1
-18
-23
-18
-7
-7
-16
-19
-17
-14
-18
-20
-17
-2
21
50
70
62
42
15
-5
-10
-7
-5
-9
-7
-21
-31
-30
-10
13
28
39
27
-1
-32
-58
-78
-96
-90
-83
-61
-49
-39
-40
-50
-51
-58
-61
-58
-50
-53
-51
-49
-41
-41
-35
-24
-24
-26
-35
-44
-49
-45
-38
-32
-18
5
22
21
9
-11
-38
-54
-57
-47
-34
-17
0
-5
-4
-4
-4
-2
9
18
17
6
-1
-9
-16
-8
-11
-9
-9
-8
-8
-12
-3
1
0
3
13
23
33
47
51
43
31
26
20
21
27
33
34
42
49
37
18
-1
-18
-25
-16
6
23
37
44
39
26
14
13
11
25
38
42
31
16
8
1
7
20
19
11
10
12
9
2
-14
