# Supplementary material for: Electroencephalography (EEG) based epilepsy diagnosis via multiple feature space fusion using shared hidden space-driven multi-view learning
Source: PeerJ Comput Sci. 2024 Mar 7;10:e1874. doi: 10.7717/peerj-cs.1874 (PMC10936759; doi:10.7717/peerj-cs.1874)
Supplement: Supplemental Information 2 [file peerj-cs-10-1874-s002.zip › A/Z054.txt]

69
68
58
43
2
-16
-42
-65
-90
-93
-58
-15
33
68
97
110
108
66
12
-30
-39
-32
-16
10
29
46
69
85
92
76
41
-4
-41
-60
-50
-24
4
34
43
39
27
30
45
71
80
74
40
17
-2
-19
-14
-4
5
10
18
38
50
64
67
69
55
39
15
-15
-35
-47
-32
-14
17
44
66
81
91
103
106
96
65
14
-28
-51
-64
-47
-4
25
29
2
-9
-17
-12
-12
-16
-46
-90
-121
-116
-96
-80
-46
-25
-12
-4
-18
-31
-36
-24
-7
4
8
13
2
1
-8
-20
-22
-43
-43
-58
-62
-61
-65
-58
-38
-30
-23
-31
-37
-29
-30
-33
-38
-43
-37
-22
-8
-4
0
-16
-31
-45
-47
-44
-34
-23
-8
-5
3
8
2
-14
-14
-19
-15
-14
-5
-18
-20
-30
-36
-45
-46
-39
-36
-36
-34
-45
-48
-46
-33
-27
-24
-15
-20
-31
-49
-51
-57
-63
-51
-30
-9
8
1
-15
-31
-31
-32
-45
-57
-63
-66
-49
-26
-13
-2
-6
-14
-32
-43
-29
-14
-9
-3
-3
1
-1
-11
-12
-21
-10
-38
-56
-79
-76
-68
-55
-39
-35
-47
-48
-44
-55
-51
-42
-27
-9
-2
11
15
24
27
20
1
-22
-41
-64
-67
-79
-72
-88
-86
-84
-75
-61
-62
-70
-84
-84
-76
-82
-90
-108
-114
-111
-107
-98
-109
-107
-98
-80
-73
-67
-81
-83
-84
-82
-90
-110
-93
-81
-56
-46
-51
-71
-95
-114
-138
-155
-163
-141
-116
-85
-62
-52
-47
-44
-29
-26
-27
-32
-41
-50
-62
-52
-65
-67
-45
-32
-15
-7
0
4
-9
-22
-40
-43
-36
-30
-20
-23
-22
-31
-44
-27
-2
8
17
17
14
1
-23
-34
-43
-49
-47
-54
-55
-40
-32
-35
-41
-63
-72
-71
-59
-47
-45
-52
-51
-56
-37
-27
-7
11
22
21
-6
-28
-37
-46
-51
-68
-61
-54
-23
9
34
37
27
20
-9
-38
-67
-73
-56
-24
-12
-14
-22
-26
-32
-44
-55
-51
-48
-29
-1
21
19
16
3
4
15
35
36
39
33
29
31
32
36
26
18
14
13
15
21
44
68
91
103
100
77
51
46
32
53
69
82
83
74
62
41
28
23
35
36
37
30
28
4
-2
-9
-12
-4
-1
-4
-11
-17
-13
-19
-24
-21
-17
11
43
64
61
66
62
54
34
17
-3
-23
-36
-44
-41
-22
7
19
38
55
58
45
29
38
38
40
33
17
1
-16
-14
-13
-9
2
18
30
32
27
21
25
39
41
31
20
22
26
40
36
27
11
6
6
12
16
25
24
24
31
40
42
40
39
49
45
59
68
76
79
69
58
54
62
67
71
69
65
53
31
25
29
32
39
57
72
76
64
58
43
45
41
15
-12
-35
-41
-39
-15
25
60
78
95
91
96
84
66
24
-18
-51
-88
-116
-118
-86
-52
-4
36
63
83
87
85
48
-6
-66
-112
-124
-115
-85
-59
-26
-9
-9
-37
-52
-60
-60
-65
-61
-59
-50
-31
-14
20
50
85
82
63
23
-13
-43
-63
-59
-64
-63
-60
-57
-44
-25
-1
8
26
23
11
-18
-58
-76
-99
-84
-60
-31
-24
-19
-17
-18
-23
-32
-33
-43
-44
-45
-37
-19
2
25
25
27
21
6
-6
-13
-18
-36
-35
-41
-34
-32
-20
-8
-15
-26
-32
-49
-55
-44
-43
-24
-19
-26
-58
-76
-68
-59
-42
-20
7
12
-6
-22
-42
-54
-54
-59
-76
-79
-79
-70
-45
-24
3
10
15
23
19
-1
-25
-49
-87
-113
-133
-132
-117
-99
-93
-85
-82
-66
-72
-79
-95
-88
-84
-84
-106
-130
-128
-108
-74
-60
-51
-71
-85
-97
-103
-98
-114
-105
-103
-93
-88
-85
-93
-92
-79
-67
-66
-76
-90
-118
-110
-103
-92
-94
-99
-95
-93
-87
-79
-77
-82
-65
-47
-40
-35
-56
-66
-72
-85
-81
-77
-52
-24
4
12
5
-1
-10
-9
0
-4
-16
-41
-68
-84
-84
-71
-52
-46
-22
-16
-26
-50
-66
-75
-75
-62
-40
-28
-34
-36
-59
-69
-69
-67
-61
-53
-51
-27
-3
35
37
22
6
8
13
39
57
72
68
43
49
36
34
23
5
-23
-36
-42
-47
-59
-75
-86
-80
-50
-14
0
-1
-7
-15
-16
-11
-16
-17
-20
-22
-33
-62
-77
-90
-83
-67
-39
-7
20
44
45
23
-11
-23
-37
-35
-25
-21
-28
-37
-20
-5
17
25
14
-19
-61
-76
-83
-67
-53
-55
-53
-40
-18
-7
-12
-24
-28
-17
8
39
42
31
12
-11
-36
-50
-43
-36
-22
-15
-14
-21
-6
8
12
8
0
3
-2
9
11
8
1
6
5
22
41
45
39
13
-4
9
11
16
-9
-35
-31
-10
9
22
11
-9
-23
-21
-1
5
5
4
1
-5
-19
-25
-42
-34
-28
-22
-30
-42
-46
-37
-35
-25
-22
-21
-30
-18
-10
1
10
16
5
4
-11
-25
-25
-13
2
12
26
20
6
-20
-39
-54
-67
-71
-62
-59
-51
-48
-50
-33
-24
-23
-49
-80
-101
-105
-91
-62
-37
-41
-38
-32
-45
-52
-70
-77
-73
-64
-39
-31
-26
-42
-46
-46
-52
-36
-24
-10
11
17
15
6
-2
-15
-5
7
19
22
20
19
23
28
39
33
23
29
44
53
64
60
60
37
26
6
-7
-6
5
21
38
51
62
67
61
54
30
10
0
1
5
8
17
9
6
11
21
31
28
36
27
34
41
25
-2
-31
-40
-47
-38
-27
-21
-20
-7
8
6
4
4
8
7
6
9
11
6
-5
-9
-5
19
39
39
35
30
25
22
27
31
29
27
20
13
-1
-6
-8
-15
-24
-29
-42
-64
-68
-73
-69
-75
-86
-93
-89
-83
-78
-70
-73
-38
-19
6
21
5
-17
-30
-26
-37
-42
-53
-35
-18
-7
2
1
6
17
20
5
-17
-42
-66
-63
-62
-70
-98
-112
-113
-113
-105
-113
-134
-142
-132
-109
-96
-102
-115
-126
-122
-77
-43
-20
-17
-18
-18
-21
-10
5
2
-8
-14
-23
-16
-17
-30
-58
-78
-90
-104
-79
-55
-21
-20
-19
-15
-4
7
7
-2
-2
-14
-18
-45
-60
-58
-51
-38
-9
4
10
2
5
13
13
5
-17
-54
-69
-70
-58
-60
-50
-41
-30
-31
-24
-19
-12
13
19
13
5
-19
-45
-65
-61
-59
-54
-52
-39
-14
6
31
55
60
44
26
4
-5
-12
-17
-20
-22
-9
-2
10
21
16
1
-21
-20
-25
-19
-21
-42
-72
-95
-102
-88
-55
-15
7
1
3
-9
-17
-26
-24
-13
-7
7
1
-13
-18
7
35
52
56
34
11
-8
-25
-35
-38
-20
-21
-24
-23
-13
-5
-1
3
2
-7
-17
-23
-45
-52
-66
-64
-58
-57
-39
-41
-29
-20
-7
0
2
9
2
-3
-18
-31
-59
-57
-39
-29
-23
-31
-36
-43
-55
-71
-95
-93
-77
-43
-14
32
71
93
98
75
35
-11
-32
-40
-32
-22
1
18
41
66
71
53
33
18
-1
-9
-16
-10
-20
-18
-3
12
47
69
69
47
18
3
-11
-22
-27
-12
10
40
65
55
41
23
13
-2
-11
-29
-54
-53
-36
-13
4
4
-1
-18
-26
-27
-33
-53
-54
-50
-44
-43
-53
-66
-68
-52
-49
-45
-51
-52
-55
-56
-44
-40
-38
-36
-24
-24
-24
-36
-46
-62
-75
-69
-62
-60
-51
-47
-41
-44
-34
-30
-23
-24
-43
-51
-50
-30
-27
-20
-18
-14
-1
9
28
24
29
27
27
16
-1
-27
-53
-61
-59
-54
-54
-46
-36
-32
-33
-25
-25
-32
-42
-58
-64
-78
-91
-111
-135
-124
-121
-114
-107
-108
-108
-107
-97
-80
-69
-53
-48
-70
-94
-106
-103
-95
-90
-96
-104
-98
-103
-92
-104
-107
-94
-88
-81
-68
-65
-72
-73
-64
-64
-58
-51
-51
-66
-90
-115
-120
-96
-79
-61
-71
-69
-81
-88
-96
-94
-97
-101
-82
-68
-65
-69
-86
-80
-54
-10
14
17
9
4
17
25
41
36
29
27
37
48
55
67
64
63
61
60
69
64
65
60
62
71
79
71
58
46
31
24
23
34
47
61
77
91
85
84
75
63
50
56
71
77
73
36
0
-9
-1
23
33
57
66
72
68
75
60
47
46
39
31
7
-15
-30
-46
-54
-52
-23
24
62
68
60
39
11
-24
-51
-62
-65
-74
-67
-50
-29
-11
0
-7
1
13
22
16
-1
-8
-10
-11
2
6
8
5
11
13
26
36
43
36
41
31
21
12
12
12
11
18
35
52
51
42
22
16
20
20
11
-4
-10
-24
-31
-28
-27
-18
-2
12
20
23
25
28
26
25
24
19
24
42
72
96
100
96
79
73
72
60
35
10
-7
-15
-4
21
41
55
57
48
26
-3
-23
-33
-41
-37
-34
-42
-49
-45
-37
-20
-3
-12
-23
-50
-64
-69
-66
-54
-40
-44
-41
-28
-7
5
13
-7
-24
-39
-45
-55
-65
-63
-77
-87
-99
-93
-80
-55
-37
-35
-65
-93
-112
-115
-97
-68
-19
24
53
66
47
17
7
-2
-10
-21
-28
-46
-41
-41
-33
-24
-8
10
8
-10
-26
-31
-37
-34
-61
-80
-101
-96
-91
-70
-49
-38
-42
-54
-60
-66
-69
-60
-63
-74
-84
-76
-64
-46
-45
-50
-65
-83
-68
-56
-41
-36
-55
-63
-76
-83
-85
-60
-22
0
-1
-10
-14
-5
13
33
35
17
0
-3
-9
-6
-8
6
14
30
30
25
16
8
-3
-22
-27
-51
-72
-80
-56
-21
5
13
1
-20
-35
-29
-29
-28
-44
-62
-74
-71
-53
-43
-22
0
8
2
-10
-19
-15
-25
-36
-51
-56
-58
-53
-47
-35
-34
-44
-59
-56
-35
-7
30
51
60
46
6
-31
-63
-75
-78
-72
-66
-46
-28
-20
-7
11
31
37
27
8
-27
-44
-52
-39
-22
-13
2
13
32
46
51
61
83
81
52
0
-40
-61
-41
2
53
92
122
144
136
100
67
26
-6
-42
-69
-86
-75
-43
-18
-4
15
42
54
58
63
54
27
8
-29
-37
-49
-54
-43
-21
19
46
52
38
11
-14
-39
-56
-87
-113
-134
-124
-100
-71
-27
1
14
6
2
-35
-77
-129
-173
-180
-151
-93
-46
0
51
93
107
88
66
34
8
-19
-52
-85
-109
-113
-118
-101
-74
-33
7
18
4
-40
-73
-104
-103
-109
-91
-77
-54
-43
-27
-24
-35
-24
-10
-1
-8
-15
-5
7
34
58
63
78
77
68
60
53
53
64
78
91
91
69
57
26
4
-8
0
9
16
24
35
33
22
8
-5
-3
11
33
40
49
55
58
67
63
61
47
45
46
40
37
21
-3
-18
-13
12
33
50
64
69
52
21
-19
-53
-64
-53
-35
-22
-4
13
22
29
48
70
84
89
68
38
14
-6
-14
-22
-8
13
25
35
38
25
14
5
0
-10
-23
-30
-62
-90
-107
-116
-98
-73
-17
11
41
46
29
-11
-53
-79
-102
-101
-89
-68
-38
-28
-8
-3
0
5
10
-4
-10
-31
-30
-22
-14
-21
-44
-60
-62
-64
-58
-46
-38
-31
-43
-47
-57
-55
-53
-68
-80
-90
-85
-80
-72
-56
-56
-49
-37
-43
-54
-64
-63
-63
-47
-28
-4
14
27
28
14
1
3
23
38
50
55
49
39
20
7
0
11
40
64
90
103
111
98
86
60
25
-6
-11
-9
-17
-21
-29
-18
-8
5
6
-3
-13
-28
-48
-52
-59
-63
-63
-55
-47
-51
-59
-58
-54
-37
-17
-4
6
11
6
9
7
15
10
-5
-22
-26
-31
-33
-32
-30
-41
-61
-68
-75
-60
-55
-61
-65
-67
-55
-60
-51
-44
-46
-64
-88
-105
-108
-98
-57
-22
-17
-25
-65
-95
-103
-86
-71
-56
-35
-14
-5
-15
-22
-32
-50
-60
-69
-74
-86
-104
-125
-118
-82
-37
-14
-11
6
16
39
40
28
1
-24
-45
-73
-85
-76
-56
-36
-26
-14
-16
-1
5
0
-30
-59
-76
-81
-65
-44
-18
-9
-4
-12
-20
-31
-19
0
13
20
-5
-41
-70
-73
-77
-81
-88
-70
-50
-29
-15
-17
-30
-40
-51
-65
-76
-76
-89
-90
-81
-65
-44
-25
-6
-11
-21
-31
-50
-50
-56
-44
-22
-11
0
-19
-42
-49
-36
-39
-43
-43
-41
-24
-34
-31
-46
-48
-44
-47
-52
-47
-29
-16
-6
-14
-36
-61
-72
-63
-45
-32
-19
-6
-2
-3
-23
-56
-81
-92
-99
-99
-93
-98
-106
-110
-101
-89
-89
-90
-94
-96
-108
-107
-129
-134
-124
-107
-85
-72
-64
-59
-58
-58
-54
-75
-89
-108
-114
-114
-97
-73
-54
-31
-12
-2
-8
6
0
-6
-23
-31
-23
-1
26
37
42
51
76
88
92
89
80
67
54
43
40
37
41
39
28
32
34
45
51
59
53
37
40
28
26
20
13
4
6
12
31
35
40
44
41
41
48
54
46
33
23
9
17
38
67
79
80
68
57
42
41
33
16
7
-2
8
24
42
43
25
5
-13
-23
-22
-2
18
17
19
9
-3
4
5
-13
-33
-41
-43
-28
-34
-46
-82
-99
-93
-88
-80
-73
-49
-28
-21
-16
-24
-47
-65
-59
-58
-45
-36
-28
-37
-42
-48
-48
-48
-55
-71
-84
-83
-74
-65
-71
-83
-93
-100
-96
-93
-103
-116
-132
-149
-147
-123
-96
-79
-90
-89
-97
-104
-104
-105
-116
-116
-113
-109
-107
-110
-112
-113
-107
-113
-101
-94
-64
-50
-50
-64
-85
-104
-92
-66
-29
-12
-10
-7
-23
-36
-63
-92
-123
-142
-151
-139
-97
-50
-20
-9
-8
-5
-3
1
9
12
6
5
10
-1
-10
-18
-26
-32
-33
-32
-30
-16
-5
9
29
50
61
54
27
-3
-27
-50
-41
-47
-36
-7
35
72
87
91
86
90
95
112
116
93
79
62
58
67
77
90
95
100
102
100
89
71
54
50
59
68
59
44
35
22
42
67
98
104
103
99
97
89
79
66
46
43
41
43
61
72
86
77
69
55
40
30
35
46
44
26
22
6
11
14
8
-12
-17
-26
-22
-5
11
20
17
24
13
-11
-36
-45
-38
-28
-11
-7
2
11
17
16
16
21
16
12
-11
-21
-38
-26
-9
-6
-1
-4
0
-12
-16
-19
-16
-25
-29
-35
-22
-6
8
14
25
36
34
26
10
1
-11
-32
-34
-46
-64
-82
-78
-61
-60
-53
-71
-89
-111
-135
-143
-147
-134
-130
-133
-151
-174
-206
-219
-205
-185
-183
-186
-195
-200
-183
-169
-148
-124
-112
-103
-108
-97
-84
-88
-103
-119
-129
-126
-120
-99
-75
-73
-73
-98
-115
-126
-132
-117
-107
-82
-67
-64
-73
-84
-87
-81
-62
-31
-26
-24
-31
-48
-68
-91
-112
-129
-135
-125
-111
-95
-79
-70
-61
-55
-48
-69
-82
-89
-97
-108
-116
-96
-78
-50
-30
-8
9
28
29
15
-18
-46
-64
-71
-67
-44
-19
6
31
43
57
60
53
28
15
16
18
0
-15
-23
-8
5
3
-5
-12
-1
7
4
-6
-15
-8
-9
30
52
77
81
86
89
87
83
62
48
52
72
89
91
86
70
44
29
14
-13
-18
-11
12
25
34
49
57
63
61
62
42
28
10
-11
-15
-8
2
17
37
60
79
96
98
87
50
47
41
40
45
53
71
83
83
67
63
65
83
75
53
40
26
9
-4
3
10
22
32
34
34
30
32
36
14
-12
-48
-63
-47
-15
13
42
65
71
57
25
5
-15
-21
-24
-32
-42
-46
-37
-22
-7
-13
-17
-41
-44
-37
-27
-20
-9
-18
-36
-55
-79
-102
-106
-100
-69
-48
-32
-41
-66
-66
-64
-72
-106
-128
-144
-119
-86
-49
-40
-34
-27
-11
-16
-22
-43
-63
-77
-85
-88
-90
-75
-38
-28
-7
-1
1
-5
-16
-41
-72
-86
-69
-53
-40
-35
-21
-26
-13
-12
-3
-3
13
28
29
20
-8
-26
-50
-63
-70
-81
-87
-95
-93
-102
-102
-95
-99
-100
-102
-116
-108
-101
-101
-111
-120
-115
-113
-118
-114
-112
-125
-131
-140
-139
-137
-124
-124
-116
-102
-68
-46
-34
-35
-48
-63
-80
-76
-79
-74
-47
-31
-24
-38
-27
-22
-12
-12
-23
-28
-29
-32
-37
-34
-24
-15
-15
-9
-1
1
-8
-19
-31
-45
-21
-9
8
8
-6
-24
-37
-33
-23
-1
11
48
70
79
86
80
65
52
50
37
19
13
13
34
59
93
107
104
102
91
95
91
91
78
66
57
45
32
21
39
53
79
100
114
112
105
113
106
95
75
53
29
15
18
17
35
60
91
119
142
135
106
71
37
17
-15
-37
-48
-35
-11
26
59
99
121
117
78
25
-4
-38
-52
-59
-75
-70
-51
-15
-5
-13
-15
-14
-7
-5
10
25
42
44
22
-3
-19
-11
-3
5
13
22
29
45
62
70
54
30
6
-18
-17
-19
-21
-19
-12
11
26
44
41
27
6
-18
-39
-63
-74
-66
-53
-35
-1
7
14
27
24
22
2
-10
-19
-31
-32
-43
-52
-60
-43
-38
-23
-12
-6
-8
-17
-13
-25
-41
-43
-55
-65
-63
-37
-1
35
44
28
-8
-27
-29
-31
-28
-36
-48
-52
-46
-21
3
16
19
26
11
8
6
-3
-6
-23
-39
-63
-79
-85
-78
-62
-26
-5
9
7
-4
-17
-15
1
4
-11
-25
-26
-8
8
18
32
42
63
52
26
-1
-10
-8
-19
-25
-37
-39
-24
4
10
22
19
19
3
-12
-30
-45
-40
-24
-1
7
10
29
40
39
31
12
-19
-39
-59
-67
-59
-40
-27
-24
-15
-16
-13
-15
-13
-25
-33
-17
-9
-3
-19
-41
-75
-113
-134
-144
-136
-130
-106
-77
-55
-24
-17
-27
-51
-69
-94
-114
-133
-141
-145
-143
-132
-109
-78
-45
-28
-24
-28
-30
-42
-56
-60
-63
-65
-74
-69
-63
-48
-41
-55
-81
-99
-97
-87
-78
-84
-108
-128
-124
-111
-98
-95
-87
-89
-94
-102
-101
-103
-79
-62
-31
0
6
3
-12
-10
5
17
12
7
5
-5
-9
-24
-47
-65
-67
-78
-75
-79
-57
-32
-1
30
35
50
48
50
27
2
-1
0
15
22
23
3
-10
-18
-7
0
17
16
12
-1
-10
-26
-49
-42
-29
-5
10
28
50
56
88
89
93
83
81
73
35
17
-7
-3
0
4
-5
-23
-11
4
18
20
17
10
5
-5
-29
-61
-76
-71
-47
-26
8
25
40
46
61
65
62
54
27
2
-17
-22
-37
-37
-39
-15
11
40
53
46
30
13
3
-1
3
7
9
-1
-16
-27
-46
-48
-53
-47
-13
18
56
67
72
60
38
9
-14
-37
-35
-25
-7
5
26
49
73
80
71
62
39
33
29
13
-6
-23
-40
-46
-55
-55
-59
-60
-45
-28
-14
11
32
33
33
28
12
-12
-53
-67
-75
-50
-34
-15
-5
18
37
38
38
38
34
19
10
1
-8
-9
-11
-22
-43
-56
-73
-59
-35
-5
-4
-17
-35
-44
-48
-49
-48
-51
-62
-54
-49
-30
-21
-12
-38
-55
-63
-66
-59
-59
-39
-20
5
43
63
70
58
40
3
-29
-66
-83
-81
-70
-55
-57
-54
-58
-62
-72
-71
-71
-90
-96
-96
-90
-92
-101
-94
-88
-63
-41
-36
-44
-44
-42
-41
-36
-25
-24
-52
-53
-69
-56
-42
-33
-28
-32
-20
-12
-10
-34
-54
-83
-88
-82
-72
-57
-63
-49
-44
-28
-14
2
9
2
-11
-31
-38
-35
-24
-24
-24
-15
-18
-5
-6
-5
-13
-33
-53
-71
-72
-55
-50
-64
-50
-39
-12
-4
3
10
12
11
-4
-29
-37
-37
-24
-19
-6
-1
-4
-5
2
14
26
46
48
43
34
25
11
-7
-20
-22
-18
3
33
47
51
42
15
-10
-31
-20
-15
3
13
30
26
20
14
10
7
6
-9
-33
-55
-66
-76
-72
-55
-29
-3
19
23
27
23
27
25
9
-7
-33
-53
-57
-50
-20
4
41
51
49
36
17
-1
-29
-31
-40
-35
-31
-19
-22
-42
-27
0
52
85
104
95
74
34
-15
-70
-89
-86
-59
-17
24
55
64
72
77
73
65
60
43
25
18
15
3
-3
-1
17
32
57
70
75
71
73
75
62
54
41
31
19
-1
-36
-69
-77
-69
-47
-21
5
19
23
37
36
15
-14
-50
-76
-80
-69
-60
-45
-40
-16
-1
10
20
13
-1
-22
-17
-16
-3
8
19
21
21
27
40
58
62
54
39
35
34
41
30
12
-3
-18
-12
-5
-7
-7
-2
13
23
41
35
9
-18
-29
-41
-47
-49
-41
-34
-26
-32
-30
-39
-36
-52
-72
-86
-88
-93
-100
-112
-118
-133
-127
-84
-39
30
75
91
80
50
13
-28
-64
-83
-98
-101
-107
-89
-47
-1
48
65
47
21
-14
-56
-89
-108
-115
-118
-96
-67
-47
-34
-33
-26
-23
-35
-79
-154
-211
-233
-229
-209
-174
-151
-130
-113
-92
-79
-78
-90
-113
-119
-122
-96
-85
-70
-62
-54
-60
-61
-61
-70
-71
-70
-60
-54
-56
-60
-83
-93
-107
-122
-125
-124
-105
-98
-89
-64
-45
-30
-16
-1
-2
-4
-24
-45
-67
-88
-92
-78
-46
-20
-2
-1
-12
-22
-26
-36
-34
-36
-48
-43
-37
-25
-9
0
-2
-9
-10
-17
-19
-18
-6
-1
-5
0
-18
-39
-65
-62
-57
-50
-50
-59
-68
-64
-51
-40
-24
-16
-4
-5
-7
-6
-28
-63
-87
-95
-97
-88
-71
-59
-24
-1
15
14
16
3
-17
-36
-39
-22
-6
3
6
-17
-32
-37
-20
-9
14
23
12
8
6
17
21
27
25
33
54
83
85
77
65
43
19
-1
-26
-40
-43
-22
7
29
44
50
42
43
41
25
8
-26
-42
-71
-81
-80
-62
-39
-8
28
44
60
54
47
24
-3
-25
-47
-56
-59
-50
-47
-27
-14
13
30
45
43
28
24
7
-23
-58
-71
-75
-56
-26
-18
-6
2
36
72
99
115
109
85
62
34
-6
-33
-46
-39
-23
-1
32
62
81
89
73
48
11
-19
-38
-33
-22
6
21
58
87
82
52
6
-39
-71
-81
-87
-83
-75
58
