# Supplementary material for: Electroencephalography (EEG) based epilepsy diagnosis via multiple feature space fusion using shared hidden space-driven multi-view learning
Source: PeerJ Comput Sci. 2024 Mar 7;10:e1874. doi: 10.7717/peerj-cs.1874 (PMC10936759; doi:10.7717/peerj-cs.1874)
Supplement: Supplemental Information 2 [file peerj-cs-10-1874-s002.zip › A/Z055.txt]

-91
-116
-70
5
45
56
12
-32
-66
-45
-2
23
10
-10
-27
-18
20
64
81
69
21
-18
-43
-26
10
48
61
49
-2
-34
-50
-47
-48
-58
-54
-52
-28
13
28
36
17
-9
-32
-36
-6
31
54
55
44
29
36
52
60
41
0
-41
-70
-75
-66
-58
-78
-86
-86
-88
-86
-65
-22
-2
-8
-31
-61
-73
-82
-59
-45
-44
-37
-43
-47
-47
-39
-34
-24
-19
-16
-18
3
27
39
26
3
-28
-43
-57
-67
-96
-133
-142
-128
-111
-91
-84
-85
-77
-42
-7
3
-9
-37
-41
-36
-24
-30
-48
-75
-92
-117
-117
-101
-80
-58
-37
-13
-22
-44
-79
-112
-124
-110
-93
-83
-72
-63
-29
-14
-10
-28
-38
-24
6
35
38
47
51
55
58
46
39
40
68
68
32
-41
-88
-116
-114
-92
-86
-74
-53
-30
-16
-11
-16
-18
-10
-2
4
-17
-24
-9
31
56
47
41
27
29
19
-16
-63
-103
-108
-96
-64
-51
-55
-68
-71
-69
-71
-75
-65
-48
-31
-17
-20
-18
-14
-6
-14
-28
-28
-24
-5
14
30
25
10
-8
-27
-53
-72
-75
-61
-54
-36
-25
-1
25
48
44
22
-3
11
34
63
76
57
38
32
21
14
7
-3
-9
0
13
42
49
54
37
5
-9
-13
-5
4
18
26
24
17
16
1
-15
-7
0
5
0
-13
-15
-12
4
21
36
58
93
94
61
18
-7
10
44
76
73
47
28
27
22
27
13
-4
-16
-7
8
39
55
64
56
45
47
51
51
56
56
56
51
42
14
-13
-21
-9
0
23
36
41
32
23
28
7
-16
-44
-60
-51
-41
-26
-33
-29
-12
13
30
48
46
30
10
8
8
-7
-29
-55
-67
-56
-33
-10
-14
-15
-10
7
16
15
-9
-17
-4
13
22
12
-10
-13
-1
13
-1
-31
-58
-39
-8
27
48
37
10
-28
-44
-55
-52
-25
-6
12
48
81
95
99
77
57
40
43
49
30
13
12
23
29
25
17
-5
-4
1
3
1
-2
-5
-10
-13
-18
-24
-56
-64
-67
-43
-8
26
31
9
-12
-25
-29
-19
6
27
33
25
0
-28
-47
-40
-24
-12
2
-3
-24
-44
-45
-38
-17
-9
-18
-55
-79
-74
-68
-39
-22
-5
-21
-38
-42
-41
-20
0
11
13
-10
-45
-97
-135
-143
-106
-56
-39
-60
-109
-134
-106
-59
-26
-24
-48
-93
-109
-111
-90
-65
-39
-25
-32
-37
-37
-36
-60
-66
-63
-52
-43
-48
-62
-67
-60
-53
-57
-71
-65
-34
-5
8
1
-16
-10
-1
-31
-53
-70
-59
-36
-13
-2
-21
-38
-45
-37
-29
-4
22
31
30
17
7
-11
-38
-64
-74
-59
-32
0
14
32
20
-1
-20
-19
-15
-26
-27
-27
-4
19
46
56
50
37
27
18
23
39
36
30
34
24
13
-4
-23
-38
-51
-57
-49
-38
-40
-37
-63
-66
-57
-36
-32
-21
-28
-43
-42
-30
-14
-15
-41
-54
-61
-50
-37
-30
-27
-32
-50
-64
-64
-27
2
5
-14
-33
-51
-60
-49
-49
-63
-77
-90
-80
-56
-21
-16
-14
-20
-25
-28
-32
-22
-17
-24
-30
-28
-12
13
14
-12
-47
-57
-45
-10
24
48
34
2
-26
-35
-27
-19
-15
-30
-43
-46
-40
-49
-58
-56
-53
-24
2
14
13
11
6
5
0
-1
-15
-33
-33
-23
-18
-14
-1
3
9
-2
-21
-44
-49
-27
1
9
5
-19
-35
-36
-21
-15
-18
-18
-20
-9
0
10
5
0
14
36
58
59
45
-1
-42
-66
-58
-40
-34
-34
-47
-49
-19
14
41
45
37
6
-5
-17
-11
-36
-68
-95
-122
-100
-69
-33
-24
-13
-5
3
-1
-27
-44
-70
-65
-58
-59
-40
-34
-21
-30
-30
-30
-26
-21
5
49
71
80
62
47
47
36
5
-23
-33
-31
-38
-38
-18
1
8
12
6
11
18
22
6
-23
-52
-85
-109
-132
-139
-146
-142
-146
-146
-157
-154
-130
-110
-76
-61
-49
-36
-15
24
40
78
100
113
96
67
41
20
19
34
51
49
47
43
42
54
68
77
75
106
124
127
94
61
45
50
84
87
71
40
30
33
50
51
37
8
7
43
72
93
88
77
72
72
61
29
-4
-13
0
11
31
37
13
-2
-21
-17
-15
-16
-14
-31
-47
-51
-42
-18
8
29
16
18
7
8
-17
-30
-33
-41
-50
-60
-59
-26
16
52
58
52
37
23
6
3
-13
-38
-61
-62
-34
0
28
11
-19
-40
-23
-5
-4
-28
-66
-97
-86
-52
-13
25
39
26
-6
-37
-52
-59
-66
-66
-81
-90
-85
-60
-34
-2
20
15
-13
-56
-66
-63
-38
-35
-50
-72
-73
-56
-35
-13
12
28
24
9
-21
-52
-77
-87
-69
-56
-31
-22
-14
1
23
20
-5
-26
-45
-43
-34
-10
-5
-15
-22
-29
-18
2
24
41
43
35
15
-18
-42
-35
-9
28
62
50
34
22
31
44
37
33
21
20
32
44
40
33
28
34
42
53
61
43
24
0
-19
-42
-31
-5
20
27
34
38
40
37
6
-24
-32
-17
8
-1
-3
-9
2
10
23
29
29
35
36
26
21
17
7
8
8
7
-11
-26
-31
-40
-45
-60
-67
-61
-43
-15
-30
-44
-56
-47
-53
-65
-82
-96
-75
-43
-17
-28
-56
-79
-92
-66
-10
40
66
58
33
-7
-20
-24
-9
-12
-19
-38
-30
-9
23
38
33
44
47
23
-13
-54
-74
-74
-60
-60
-82
-93
-84
-49
-23
-1
-3
-19
-23
-14
-15
-18
-5
9
17
-1
-33
-70
-72
-51
-27
-18
-17
-18
-28
-18
0
29
26
8
-7
-21
-23
-20
-29
-29
-38
-40
-51
-46
-30
-9
1
12
9
-14
-36
-41
-23
-6
15
0
-27
-57
-53
-34
-19
-8
-21
-38
-49
-45
-43
-38
-38
-39
-53
-54
-48
-38
-27
6
34
43
24
-15
-63
-93
-95
-81
-68
-58
-38
-38
-50
-78
-117
-147
-153
-103
-62
-5
17
3
-37
-84
-108
-120
-90
-38
17
67
95
112
107
87
53
17
-17
-32
-41
-59
-78
-101
-125
-137
-136
-121
-103
-68
-18
16
29
21
-11
-32
-25
19
67
89
84
55
4
-37
-62
-72
-57
-39
-15
-2
12
20
17
23
39
37
26
12
12
-4
-29
-56
-86
-101
-112
-102
-92
-63
-32
3
19
27
28
26
37
49
53
46
22
-2
-30
-27
-16
-10
-23
-32
-31
-13
14
36
30
9
8
21
32
33
16
6
7
4
-17
-55
-69
-46
-10
-2
-17
-60
-89
-74
-25
8
15
18
19
43
62
72
39
-1
-29
-28
-16
-16
-21
-39
-48
-54
-53
-53
-38
-21
-5
2
24
32
35
28
11
0
5
13
24
19
9
-7
-30
-52
-67
-73
-76
-57
-57
-43
-23
8
25
13
5
1
-14
-12
-9
-21
-54
-89
-102
-84
-47
-7
-2
-2
-20
-40
-47
-20
20
49
44
1
-50
-69
-55
-29
-37
-49
-45
-20
5
29
38
27
8
-3
-8
-6
-22
-24
-37
-23
-16
-20
-44
-60
-59
-57
-65
-84
-101
-106
-82
-52
-35
-24
-25
-32
-54
-53
-52
-36
-23
-2
6
-8
-16
-38
-48
-44
-35
-27
-11
9
8
-16
-57
-89
-105
-105
-79
-52
-35
-38
-33
-40
-27
-4
34
46
57
58
51
53
59
54
42
38
31
2
-16
-35
-35
-28
-9
-2
-13
-22
-24
-6
22
45
48
11
-26
-41
-38
-20
10
25
25
5
-12
-13
-8
19
16
2
-32
-48
-43
-16
19
25
10
-9
-19
-35
-52
-54
-66
-71
-79
-63
-41
-12
10
-1
-31
-47
-23
-3
18
26
27
29
21
18
-7
-16
-19
-20
-32
-54
-91
-122
-114
-66
-9
20
27
19
8
4
9
-1
-13
-26
-17
-11
7
13
15
17
21
5
-4
-8
-1
19
21
28
19
13
6
-8
-43
-77
-86
-79
-48
-13
25
47
44
26
12
9
20
49
48
36
1
-17
-23
-12
-7
-34
-68
-89
-94
-75
-48
-10
20
32
19
-9
-49
-64
-53
-39
-17
-13
-12
-26
-8
8
30
47
51
25
-30
-84
-113
-117
-104
-75
-47
-20
11
17
6
-6
-17
-26
-37
-37
-38
-33
-24
-16
-13
-18
6
47
85
100
97
69
42
10
-29
-67
-69
-35
5
29
33
12
-2
-19
-22
-48
-65
-72
-66
-61
-39
-1
30
32
12
-13
-12
6
15
6
-9
-21
-31
-48
-48
-45
-38
-24
-18
-12
-15
-20
-16
-12
-4
-1
10
26
57
68
47
19
9
5
-1
-5
-22
-56
-75
-76
-70
-46
-25
-8
-2
-1
8
-9
-20
-48
-75
-98
-90
-44
8
50
66
54
33
22
15
-11
-34
-66
-79
-100
-100
-90
-65
-40
-19
-7
-9
-9
-16
-36
-53
-56
-60
-37
-6
36
77
89
79
37
-7
-27
-36
-40
-40
-29
6
51
113
145
119
65
26
-6
-1
-1
-9
-24
-33
-21
-8
13
22
26
6
-5
-16
-43
-51
-40
-6
20
23
16
2
3
14
21
11
1
-5
-9
1
31
45
41
6
-42
-94
-105
-79
-34
-25
-35
-70
-90
-74
-29
14
31
21
15
17
27
45
37
16
3
-7
-13
-6
15
35
46
43
40
22
1
-19
-31
-41
-43
-54
-55
-34
1
30
53
59
50
16
-19
-37
-60
-63
-83
-119
-146
-157
-119
-64
-18
34
44
16
-18
-51
-55
-44
-4
29
28
17
8
11
20
11
-14
-32
-29
-20
-3
24
38
43
42
42
56
61
59
25
-2
-20
-26
-28
-31
-14
-11
-4
7
58
109
137
123
63
-26
-90
-117
-95
-46
10
49
57
43
17
-6
-11
4
0
-27
-68
-92
-86
-53
-23
-4
4
14
20
7
-19
-35
-37
-42
-38
-32
-36
-26
-8
14
20
26
15
-13
-68
-122
-159
-151
-106
-65
-42
-25
-3
10
20
13
-27
-72
-107
-123
-136
-143
-137
-107
-76
-52
-23
-12
4
7
-16
-62
-84
-78
-53
-10
33
67
73
53
20
-1
-16
-24
-67
-126
-157
-140
-86
-20
33
69
83
92
84
48
17
-15
-32
-45
-32
-11
0
23
61
99
125
118
80
34
0
-22
-39
-61
-63
-47
-14
27
57
53
46
28
14
-6
-40
-59
-68
-42
-9
15
34
46
50
37
17
21
25
23
-3
-32
-57
-49
-32
-21
-35
-45
-44
-47
-32
-20
-8
3
28
61
79
80
73
63
48
44
29
0
-37
-59
-63
-46
-25
-17
-41
-53
-42
-8
19
34
1
-33
-77
-78
-66
-39
-10
-4
-15
-37
-64
-71
-59
-23
3
-1
-20
-18
-5
9
17
4
-15
-11
-2
2
4
-13
-35
-49
-49
-29
-24
-32
-42
-57
-53
-33
-3
2
-21
-57
-97
-111
-112
-98
-79
-51
-29
-3
-12
-9
-22
-34
-49
-36
-30
-19
8
21
16
-1
-20
-32
-30
-25
-32
-45
-65
-74
-85
-89
-65
-59
-54
-52
-38
-14
8
24
33
30
13
1
-12
-16
-25
-42
-58
-66
-67
-77
-60
-23
7
8
-1
-18
-49
-57
-79
-87
-93
-66
-27
3
13
2
-19
-41
-41
-20
-11
-8
-30
-60
-90
-101
-98
-99
-99
-103
-107
-102
-70
-44
-39
-57
-67
-67
-38
4
13
0
-38
-55
-62
-58
-52
-67
-84
-83
-61
-28
-4
11
1
-13
-44
-58
-77
-76
-68
-73
-88
-104
-89
-53
3
38
37
5
-35
-55
-60
-52
-55
-64
-85
-73
-60
-34
-27
-26
-23
-41
-41
-51
-57
-67
-66
-51
-37
-4
7
11
8
13
27
38
54
54
43
32
32
39
51
73
68
69
52
36
17
-1
10
38
63
85
98
85
77
60
42
23
21
46
67
78
59
37
26
45
76
86
76
43
10
-6
-5
31
40
55
53
45
39
42
52
45
33
16
4
-1
15
28
33
27
22
11
-6
-18
-29
-36
-32
-21
-15
-7
9
-3
-25
-57
-61
-54
-32
-8
-9
-28
-27
-10
14
35
51
55
37
3
-15
-25
-6
5
-5
-29
-45
-46
-40
-21
-4
-1
-1
-9
-4
7
22
36
25
-9
-44
-58
-43
-11
28
39
14
-8
-30
-23
-17
-15
-44
-60
-47
-13
9
9
-3
-35
-57
-70
-64
-47
-27
-15
-33
-59
-61
-54
-49
-45
-44
-45
-48
-51
-54
-57
-62
-64
-82
-85
-63
-27
7
27
14
-4
-24
-19
3
9
7
-28
-88
-130
-127
-87
-42
-30
-37
-75
-85
-80
-71
-67
-65
-61
-63
-60
-50
-45
-50
-39
-18
19
56
71
56
22
7
-15
-34
-62
-85
-83
-81
-60
-46
-30
-8
-6
-11
-31
-40
-52
-59
-45
-14
-9
-18
-30
-30
-9
17
36
27
18
13
14
12
-6
-25
-56
-61
-53
-45
-41
-33
0
29
48
46
23
-19
-39
-37
-16
13
22
2
-44
-78
-82
-44
19
86
116
114
94
68
40
21
6
-23
-50
-57
-39
-16
5
37
54
60
65
55
51
43
40
27
11
14
21
42
58
64
48
37
34
44
42
27
6
-19
-19
6
29
45
51
67
67
72
55
33
18
25
50
56
52
18
-16
-38
-33
-8
-1
7
16
21
18
25
20
11
12
12
13
1
-1
-5
-2
16
33
41
34
43
52
68
78
79
72
63
70
74
74
70
80
85
83
75
45
14
-11
-21
-22
-15
-9
-35
-64
-82
-66
-46
-24
-13
-6
-8
-1
6
1
24
43
57
64
58
53
36
21
8
-4
-28
-43
-43
-45
-39
-50
-71
-87
-79
-55
-45
-42
-60
-59
-71
-41
-21
-5
-4
-1
-3
-4
-6
-23
-39
-31
3
22
22
-2
-22
-19
5
25
18
-3
-27
-36
-24
-15
-2
-12
-25
-46
-47
-42
-18
-1
-5
-11
-4
-6
4
17
39
45
39
31
6
-26
-62
-86
-90
-66
-41
-22
-42
-72
-117
-147
-136
-101
-58
-62
-85
-122
-150
-144
-127
-103
-71
-31
5
20
27
29
27
32
62
78
65
18
-42
-96
-134
-129
-114
-67
-32
15
35
42
34
19
-1
-13
-18
-21
-6
12
21
10
14
26
34
40
38
30
19
14
12
19
25
25
23
-2
-11
-15
-5
1
8
1
-12
-12
-19
-5
16
41
50
27
-2
-36
-61
-62
-54
-38
-32
-16
4
27
54
66
60
30
-14
-57
-84
-74
-39
-8
-1
2
8
33
57
61
26
-17
-43
-43
-26
-8
-5
-26
-49
-56
-52
-32
-17
-6
-19
-30
-39
-31
-12
10
24
13
-2
-7
1
14
27
19
-10
-42
-70
-68
-42
-14
-1
-14
-40
-41
-37
-29
-25
-52
-84
-111
-106
-75
-49
-4
1
6
-10
-9
-16
-31
-52
-70
-71
-56
-27
-19
-15
-18
-13
-26
-42
-65
-93
-110
-110
-106
-97
-89
-58
-26
22
54
50
29
-7
-29
-44
-53
-53
-55
-51
-36
-16
-16
-8
2
17
11
-3
-43
-74
-94
-94
-73
-49
-5
12
13
8
4
11
18
37
33
3
-37
-67
-71
-54
-19
-1
-2
-35
-65
-93
-82
-32
14
23
5
-17
-39
-35
-30
-24
-37
-45
-41
-48
-45
-55
-73
-98
-121
-126
-126
-95
-66
-45
-32
-34
-20
-34
-34
-30
-28
-37
-68
-98
-117
-119
-95
-66
-54
-49
-64
-77
-84
-66
-54
-37
-28
-35
-51
-66
-74
-80
-98
-87
-62
-14
18
28
2
-40
-61
-81
-76
-60
-38
-19
-16
-17
-36
-48
-67
-77
-91
-90
-76
-53
-29
-18
5
14
18
15
-6
-44
-75
-73
-65
-29
-5
4
-8
-15
-6
7
20
20
-7
-45
-66
-70
-67
-68
-68
-54
-32
-12
-18
-46
-66
-64
-38
-17
8
6
-4
-11
3
32
48
47
19
-2
0
21
34
29
24
22
21
35
38
21
-8
-27
-24
-1
27
40
28
9
-3
-2
7
17
29
13
6
3
15
23
22
6
-26
-40
-43
-44
-53
-56
-45
-20
10
34
28
-5
-32
-38
-20
8
24
15
-10
-15
-28
-34
-40
-40
-41
-43
-29
-4
22
42
50
46
34
28
12
-11
-42
-43
-36
-21
-9
-18
-27
-26
-5
15
33
41
44
38
25
9
-20
-31
-18
-14
-27
-46
-52
-51
-30
1
19
28
29
36
36
49
47
40
26
16
9
11
7
10
11
-1
10
5
-15
-52
-75
-64
-38
-3
14
25
30
46
42
41
54
52
45
26
7
-17
-32
-23
5
34
58
62
37
12
10
18
27
13
9
-15
0
20
30
28
17
16
26
35
32
27
5
-2
4
-12
-7
-3
6
5
-17
-50
-78
-77
-47
-9
4
8
-10
-27
-30
-14
18
31
51
61
71
72
59
31
-4
-22
-35
-32
-30
-40
-67
-97
-92
-73
-42
-28
-15
-10
-10
9
21
14
4
-1
-7
-18
-8
-12
-20
-30
-40
-57
-54
-41
-15
-10
-29
-55
-96
-99
-80
-40
-5
27
30
8
-7
-13
-3
-9
-11
-31
-50
-50
-37
-8
7
12
14
1
-7
-1
7
-7
-37
-80
-97
-84
-39
-20
-33
-64
-94
-84
-54
-5
21
4
-29
-85
-117
-108
-56
-14
12
25
18
22
24
40
40
21
-7
-48
-83
-115
-122
-117
-94
-45
-26
-4
5
21
18
14
18
32
41
45
50
43
49
45
34
-3
-33
-57
-54
-35
-8
-8
-14
-31
-39
-51
-50
-56
-66
-71
-51
-22
-1
9
14
27
40
67
72
63
47
20
-14
-50
-61
-64
-49
-30
-14
-15
-15
-5
3
9
18
25
27
24
28
39
39
23
-12
-53
-66
-39
-7
12
-2
-20
-32
-20
3
15
16
11
7
-30
-57
-82
-104
-104
-90
-51
-11
11
26
24
7
5
3
13
16
12
7
-28
-53
-77
-86
-68
-47
-43
-46
-43
-21
1
16
25
16
14
20
14
11
-9
-23
-60
-87
-95
-78
-36
-9
-12
-49
-80
-82
-54
-31
-30
-33
-46
-27
0
29
47
41
29
8
18
43
58
56
36
9
-16
-26
-13
-5
-29
-55
-86
-109
-90
-49
-10
-8
-18
-41
-47
-39
-25
-14
-18
-27
-45
-71
-84
-63
-36
-2
13
-8
-43
-60
-49
-20
2
14
12
-11
-37
-46
-62
-58
-28
7
30
25
-9
-65
-98
-102
-78
-48
-16
0
-21
-59
-90
-103
-84
-43
-9
3
-21
-60
-96
-103
-75
-29
14
55
78
73
28
-13
-43
-68
-78
-75
-55
-41
-19
-20
-29
-36
-20
1
16
14
-14
-42
-56
-45
-45
-45
-38
-47
-45
-37
-3
23
39
27
0
-28
-44
-37
-22
5
30
31
6
-32
-27
-27
2
13
-6
-29
-41
-22
-13
-16
-31
-52
-60
-40
-16
0
14
24
36
39
34
17
-7
-14
-1
16
27
28
18
-2
-8
9
27
23
21
10
15
22
41
49
55
57
46
37
31
40
38
35
30
3
-34
-51
-42
-23
-1
23
35
35
17
-1
-17
-8
26
55
54
38
19
4
-1
10
22
26
37
38
26
10
-4
-13
-8
0
10
19
29
57
63
45
7
-13
-23
-9
9
11
3
-1
-2
4
18
27
27
14
15
11
10
4
2
-12
-32
-41
-65
-83
-89
-73
-59
-55
-47
-45
-35
-20
-20
-52
-77
-86
-81
-73
-66
-55
-34
-2
28
36
23
1
-5
-12
-17
-30
-57
-65
-56
-28
-27
-27
-25
-26
-26
-22
-16
-12
-22
-36
-45
-43
-32
-23
-13
-10
25
50
75
82
58
11
-28
-50
-51
-61
-75
-89
-81
-41
3
8
-27
-61
-80
-74
-52
-20
-5
-10
-20
-46
-78
-88
-79
-64
-46
-38
-39
-48
-71
-59
-51
-19
10
12
1
-11
-20
-32
-35
-36
-40
-49
-43
-40
-53
-60
-56
-46
-36
-20
-7
1
-4
-17
-34
-53
-56
-57
-50
-35
-7
28
33
36
16
3
6
13
6
-23
-43
-56
-57
-46
-46
-64
-72
-54
-18
13
20
19
-8
-28
-37
-32
-20
3
-1
-32
-72
-106
-108
-103
-96
-87
-113
-128
-141
-139
-105
-60
-1
33
47
35
9
-11
-16
-5
-17
-25
-45
-70
-82
-64
-31
5
40
56
49
2
-30
-41
-26
-4
-2
-24
-54
-64
-55
-46
-40
-25
-24
-28
-42
-65
-80
-82
-65
-48
-26
8
31
38
30
31
34
48
57
53
30
2
-16
-19
-2
19
24
4
-14
-13
1
27
54
59
34
5
-8
-5
4
3
-22
-57
-77
-91
-99
-100
-86
-66
-27
38
103
151
174
168
160
129
108
79
49
35
32
16
-9
-13
-15
-21
-36
-49
-54
-42
-21
7
17
17
12
-2
8
41
68
70
56
27
4
7
20
24
3
-33
-51
-65
-41
-4
33
44
33
12
-3
-3
-1
-6
-18
-27
-27
-13
6
33
46
45
33
21
19
29
51
58
41
29
17
13
7
16
8
5
22
33
43
31
8
-6
-16
-4
-16
-25
-42
-32
-17
-1
17
24
27
21
21
5
0
25
52
91
98
94
63
20
-8
-26
-24
-7
9
-12
-35
-58
-51
-28
1
25
27
38
36
35
0
-29
-56
-73
-70
-62
-55
-43
-26
2
6
1
-14
-29
-45
-36
-23
-21
-32
-54
-76
-86
-67
-59
-52
-51
-51
-39
-11
10
6
-30
-74
-99
-108
-95
-59
-43
-37
-50
-58
-71
-64
-57
-42
-49
-51
-50
-52
-36
-32
-31
-35
-22
11
9
-3
-14
-20
-9
-2
21
25
26
0
-27
-38
-18
4
20
10
-8
-27
-37
-34
-34
-44
-71
-91
-108
-100
-68
-37
-18
-21
-21
-23
-23
-25
-26
-21
-15
-22
-50
-71
-67
-45
-17
-6
-21
-56
-80
-76
-68
-62
-59
-52
-48
-39
-19
-6
-5
-4
-13
-17
4
37
60
52
27
12
-2
1
1
18
30
40
45
26
-2
-7
-6
8
21
20
4
1
3
8
-5
-17
-35
-46
-35
-10
17
34
55
61
54
55
44
32
5
-9
-21
-25
-31
-27
-33
-39
-51
-79
-102
-98
-54
0
46
74
75
56
36
16
9
19
27
18
-3
-19
-15
-15
-3
-2
2
2
8
7
-22
-121
