# Supplementary material for: Electroencephalography (EEG) based epilepsy diagnosis via multiple feature space fusion using shared hidden space-driven multi-view learning
Source: PeerJ Comput Sci. 2024 Mar 7;10:e1874. doi: 10.7717/peerj-cs.1874 (PMC10936759; doi:10.7717/peerj-cs.1874)
Supplement: Supplemental Information 2 [file peerj-cs-10-1874-s002.zip › A/Z056.txt]

46
42
29
20
10
-5
-18
-5
9
28
27
24
22
18
30
33
22
7
-9
-20
-15
-20
-19
-32
-36
-30
-33
-28
-23
-11
-12
2
5
-1
-16
-31
-25
-22
2
11
6
-2
-20
-25
-26
-1
14
30
20
26
15
13
13
1
-3
16
36
38
45
52
60
54
35
20
13
23
41
53
57
49
76
84
97
96
63
29
4
-14
-30
-31
-34
-24
-17
-17
-11
-22
-24
-33
-27
-23
-13
-17
-37
-40
-22
-6
7
3
-8
-8
-27
-44
-41
-44
-55
-45
-35
-17
-21
-32
-52
-54
-53
-46
-42
-52
-42
-55
-62
-66
-63
-67
-72
-65
-81
-80
-91
-88
-96
-105
-108
-119
-116
-93
-66
-45
-40
-62
-77
-83
-57
-19
-1
16
17
17
15
24
10
-16
-34
-45
-43
-31
-9
19
26
26
8
-3
-13
-13
-18
-20
-13
-1
12
25
30
13
7
13
19
6
-18
-22
-20
-26
-39
-56
-64
-61
-34
-21
25
61
87
89
57
47
45
67
95
103
86
61
25
-7
-14
-14
-3
-1
7
26
20
37
40
54
69
83
80
49
18
14
13
24
20
33
25
17
9
9
3
-1
10
2
11
19
15
25
17
12
0
-1
28
33
24
6
0
12
44
68
47
45
23
20
25
18
24
-7
-38
-54
-52
-33
-7
31
50
68
71
62
44
25
18
16
4
3
-15
-29
-26
-2
25
59
82
86
77
53
33
7
-3
-10
-20
-7
3
24
29
21
16
18
15
36
48
53
44
43
28
14
-19
-44
-37
5
64
108
110
96
80
70
68
63
46
52
62
80
99
115
123
108
104
101
124
129
135
122
84
49
27
24
20
34
51
71
98
121
128
108
63
32
6
-1
-11
-36
-23
-11
14
12
8
9
16
29
44
49
29
27
23
26
6
-15
-23
-21
-9
4
16
23
24
29
21
16
14
-3
-8
-10
-4
14
29
40
32
18
4
5
-1
-11
-13
-13
-14
-23
-29
-43
-39
-21
-7
-4
8
6
3
-2
-22
-31
-27
-12
1
0
-21
-34
-48
-48
-21
12
33
47
25
2
-27
-52
-68
-57
-43
-33
-44
-74
-82
-89
-68
-42
-31
-25
-18
9
21
23
-10
-51
-101
-136
-143
-132
-89
-49
-18
-13
-9
-8
-3
-14
-23
-37
-57
-70
-85
-90
-87
-56
-44
-43
-39
-50
-46
-42
-19
-18
-18
-15
-19
-16
-31
-31
-30
-24
-2
7
8
-13
-32
-39
-38
-25
-22
-16
-19
-15
-17
-5
1
-12
-34
-52
-47
-35
-16
-6
-13
-22
-22
-15
-11
-12
-10
10
22
41
27
34
50
75
86
61
26
11
-1
0
32
55
78
86
75
49
45
41
50
46
35
14
12
11
35
51
59
56
50
46
45
59
70
64
41
3
-13
6
40
66
85
93
101
108
118
132
133
124
113
77
56
33
49
49
66
88
112
118
118
115
112
108
82
66
49
59
81
81
83
73
62
44
33
38
39
44
45
35
17
-1
-31
-41
-52
-38
-24
-30
-34
-29
-39
-29
-25
-29
-50
-65
-87
-91
-92
-68
-54
-42
-37
-46
-57
-54
-44
-37
-38
-44
-57
-64
-72
-59
-42
-33
-30
-52
-47
-61
-40
-45
-27
-9
0
-17
-17
-26
-26
-24
-11
1
17
29
24
19
-7
-7
-22
-34
-29
-29
-35
-23
-13
7
12
18
24
16
-1
-12
-19
-5
6
-3
-31
-40
-59
-58
-67
-56
-38
-21
-16
-26
-48
-52
-35
-16
-17
-20
-30
-21
-20
2
22
37
38
15
-25
-43
-45
-39
-42
-43
-34
-47
-50
-62
-49
-38
-32
-23
-14
-12
-1
-20
-24
-26
8
24
40
40
26
11
1
-4
-12
18
36
58
47
21
0
-24
-22
-5
27
61
84
86
90
61
53
15
7
12
19
23
35
59
70
73
51
22
-11
0
11
31
37
50
64
72
68
48
17
-7
-11
-16
-27
-24
-26
-23
-8
5
2
-4
-24
-23
-35
-47
-37
-49
-53
-51
-43
-49
-52
-59
-66
-53
-50
-41
-29
-23
-10
-9
-8
3
15
31
28
26
5
-1
3
12
22
31
33
23
-7
-15
-39
-31
-21
8
13
4
-21
-48
-58
-49
-17
-1
3
12
1
-1
4
6
-6
-28
-38
-35
-29
-15
-1
9
16
-1
8
-12
-22
-52
-72
-64
-56
-37
-49
-47
-48
-54
-46
-48
-46
-37
-15
8
35
33
22
19
10
20
15
21
23
21
25
-12
-33
-67
-92
-82
-63
-29
-7
21
22
21
-11
-17
-24
5
26
47
41
56
60
49
58
62
70
51
24
9
-1
8
30
58
79
85
97
88
73
53
52
48
61
57
63
76
78
85
71
74
73
66
72
60
45
29
49
64
99
102
119
108
91
69
53
39
21
21
-1
18
36
60
65
72
62
51
32
27
25
28
28
16
7
-4
4
5
12
12
21
14
9
-2
-11
-6
5
28
31
30
20
16
15
25
24
21
24
39
53
62
54
54
13
-22
-39
-36
-26
-4
17
35
44
42
31
10
0
-9
-22
-47
-67
-80
-70
-41
1
24
43
44
28
3
-21
-44
-58
-59
-53
-39
-28
-8
11
15
15
0
-22
-32
-52
-61
-70
-51
-29
-23
-21
2
13
8
-23
-45
-48
-29
7
25
44
64
71
56
45
13
13
9
28
31
29
25
32
22
-5
-14
-34
-42
-53
-68
-89
-90
-72
-46
-30
-43
-57
-78
-70
-54
-45
-62
-80
-72
-53
-36
-33
-43
-52
-53
-39
-28
-17
-30
-36
-41
-23
-4
3
9
20
10
-5
-32
-56
-59
-50
-21
-7
-1
12
16
24
19
13
1
-14
-23
-28
-24
-20
-19
-17
-26
-35
-38
-47
-41
-19
-17
-27
-23
-33
-37
-54
-66
-67
-64
-61
-66
-89
-88
-87
-79
-52
-27
-15
-32
-38
-14
-6
14
0
-5
-9
10
21
21
24
19
12
-2
-7
15
17
12
4
5
-4
-14
-19
-18
-1
6
11
-2
-7
-22
-33
-30
-12
-7
-11
-34
-48
-66
-68
-58
-53
-50
-64
-67
-71
-55
-40
-22
-25
-4
17
38
37
24
-9
0
7
21
7
-27
-29
-24
-2
13
17
16
22
33
35
37
41
54
48
43
46
73
85
102
96
81
75
65
48
65
56
51
41
37
37
17
17
30
52
61
61
63
80
100
112
108
116
136
138
123
100
83
76
60
33
2
-8
4
29
51
67
74
72
74
65
71
54
33
38
64
93
106
118
113
111
94
94
85
75
63
44
49
58
73
68
62
58
68
89
101
102
95
87
77
69
82
96
98
88
75
69
59
61
54
46
37
58
93
115
119
94
75
59
63
62
51
29
28
36
64
89
90
62
32
10
4
19
45
57
57
48
41
39
42
47
44
39
54
58
31
13
-10
7
26
53
72
66
59
59
64
81
87
74
66
58
53
54
48
40
24
-5
-15
-10
4
18
28
34
28
8
0
-28
-33
-45
-58
-51
-47
-21
-2
8
21
22
28
21
25
16
-9
-35
-67
-83
-83
-70
-54
-39
-17
0
-3
-15
-40
-77
-109
-125
-109
-73
-27
6
9
10
14
6
-21
-47
-68
-48
-36
-18
-7
-24
-37
-50
-62
-55
-43
-52
-62
-66
-66
-59
-63
-62
-49
-33
-11
-10
-32
-37
-39
-41
-30
-37
-44
-61
-67
-57
-41
-22
-1
1
-19
-40
-46
-42
-8
20
41
43
34
30
9
-4
-18
3
25
54
66
53
56
49
58
52
58
50
22
-9
-17
-18
-6
5
14
26
45
50
62
58
66
59
47
36
12
19
20
57
67
55
23
11
-3
-13
-28
-38
-54
-36
-12
-9
-6
-17
-13
-18
-30
-38
-55
-63
-50
-35
-23
-21
-19
-35
-21
-13
2
5
9
18
29
20
7
-14
-37
-36
-44
-46
-58
-65
-70
-84
-79
-76
-73
-61
-31
-2
33
46
34
-18
-60
-94
-110
-120
-120
-109
-103
-55
-33
5
21
11
-3
-26
-54
-65
-65
-67
-52
-58
-44
-25
-6
-2
-11
-21
-34
-46
-51
-19
-7
9
-2
-17
-7
17
45
47
62
86
98
84
39
14
-19
-12
-6
0
4
19
41
33
13
-8
-16
-11
5
-5
-17
-34
-27
-23
-34
-58
-76
-78
-62
-28
-33
-28
-12
-2
16
19
21
-7
-47
-74
-81
-82
-74
-60
-60
-51
-23
3
19
15
3
-16
-25
-33
-28
-36
-55
-56
-61
-25
4
32
50
40
20
-4
-13
-4
24
22
43
48
48
41
16
14
2
9
-10
-12
-6
17
3
-20
-35
-45
-18
1
26
27
11
4
-20
-51
-85
-97
-85
-54
-8
36
75
113
130
128
97
96
79
67
45
29
2
-27
-31
-36
-31
-18
0
13
28
19
25
4
-2
-3
0
4
11
5
22
45
73
93
110
95
97
88
102
100
96
90
92
92
78
62
50
49
43
30
-7
-33
-32
-30
-22
-13
9
26
38
42
23
-3
-42
-73
-87
-72
-28
20
59
71
58
48
42
38
21
9
-3
12
-3
-32
-57
-82
-78
-51
1
25
40
26
12
6
9
9
-1
-14
-9
-23
-49
-76
-75
-71
-75
-100
-115
-123
-105
-88
-80
-78
-69
-63
-58
-59
-41
-28
6
33
47
41
55
57
50
28
0
-33
-35
-26
4
29
48
68
35
21
2
-4
-4
8
24
28
17
1
4
7
20
27
24
20
7
-1
-16
-41
-66
-94
-111
-94
-72
-75
-68
-78
-89
-99
-103
-131
-115
-106
-87
-52
-36
-18
-48
-100
-126
-116
-78
-37
7
39
57
51
25
3
-20
-49
-56
-63
-43
-40
-33
-41
-34
-48
-54
-42
-14
-1
12
2
-13
-21
-18
-27
-39
-45
-41
-31
-20
-9
3
10
19
25
19
21
30
32
17
13
-4
-15
-3
25
45
39
22
17
13
30
44
58
42
21
0
-2
2
8
-4
-14
-9
-3
-1
-13
-3
-9
3
19
28
36
35
40
37
42
47
23
-4
-37
-38
-48
-46
-30
-29
-11
15
43
60
34
6
-7
-7
21
37
36
30
23
15
16
15
10
17
19
47
59
44
23
3
-15
-12
-9
14
20
30
24
9
-4
-5
9
23
34
28
24
17
-1
-21
-21
-4
12
25
27
31
21
22
35
38
38
17
6
-15
-11
-14
-8
1
1
34
42
55
66
69
58
37
12
-2
10
38
67
70
75
80
56
36
13
-8
-22
-31
-29
-34
-21
-21
-18
-19
-8
5
40
60
83
84
74
64
52
40
43
50
50
51
62
71
63
40
17
-4
-20
-14
-7
11
17
34
37
43
44
53
54
47
38
22
17
14
13
6
22
59
76
91
95
90
81
69
50
28
16
29
25
32
29
28
30
41
45
50
41
34
15
0
-3
9
12
-1
-10
-9
-1
13
49
58
70
63
40
19
15
27
39
41
40
49
45
46
46
30
35
50
52
53
37
41
50
65
75
80
71
68
59
55
62
64
55
47
45
41
25
-12
-24
-38
-40
-26
-30
-44
-61
-77
-75
-81
-71
-63
-43
-10
17
21
-6
-32
-80
-116
-139
-131
-107
-86
-70
-62
-50
-67
-79
-75
-69
-51
-46
-54
-53
-38
-36
-45
-44
-40
-33
-37
-39
-52
-40
-12
24
54
81
87
87
76
63
49
38
25
23
13
18
21
30
17
19
19
27
43
58
73
74
71
38
23
-2
-10
-23
-41
-32
-41
-37
-29
-15
-5
-11
-28
-64
-84
-69
-42
-27
-24
0
6
12
3
-14
3
26
51
50
10
-26
-44
-38
-7
14
26
2
-18
-22
-11
6
5
-10
-19
-10
1
18
19
25
12
-11
-11
-12
-13
4
19
43
29
21
-1
-18
-34
-54
-51
-28
-5
2
16
18
20
13
4
26
53
76
74
66
31
11
7
-12
-30
-38
-45
-31
-14
11
31
40
33
24
7
8
16
11
-8
-38
-31
-23
13
30
23
8
20
42
61
43
25
15
23
23
17
14
21
34
31
5
-7
-38
-51
-45
-22
6
13
34
41
34
39
54
70
83
89
82
88
71
74
54
44
39
33
16
-5
-14
-30
-18
0
27
38
39
37
9
2
6
18
31
29
38
42
61
70
48
23
-6
-25
-46
-51
-39
-20
-6
22
24
10
-13
-40
-51
-46
-21
-1
9
23
42
47
51
62
61
61
30
10
-9
-15
-10
-10
-18
-37
-48
-49
-51
-53
-58
-69
-58
-45
-36
-29
-26
-9
1
16
9
-10
-42
-63
-81
-96
-114
-127
-147
-141
-111
-76
-65
-69
-70
-41
0
27
38
42
38
31
5
-12
1
29
48
72
59
55
52
55
55
33
5
-18
-32
-26
-14
11
34
72
93
79
68
60
49
49
36
14
1
-11
9
23
36
27
7
-3
-11
-8
-21
-14
-1
15
29
41
63
51
40
31
22
19
13
13
12
23
24
35
19
13
-1
-6
7
13
21
25
37
34
28
10
10
5
-10
-6
30
56
59
38
-15
-52
-84
-95
-95
-66
-33
-7
-3
-4
-21
-21
-28
-12
-11
-9
-10
-13
-5
3
0
-25
-34
-36
-24
-42
-63
-82
-78
-69
-63
-50
-60
-46
-29
-3
23
35
38
42
49
35
24
2
-13
-21
-54
-57
-79
-101
-109
-118
-101
-92
-56
-34
-15
-4
-14
-21
-37
-52
-79
-123
-150
-162
-155
-127
-73
-19
13
17
3
4
9
16
20
7
1
21
24
29
25
23
44
79
128
143
157
168
167
146
123
80
51
32
35
60
67
67
66
61
69
87
90
101
91
47
-3
-33
-18
31
61
92
109
94
80
68
70
67
54
33
22
24
54
71
94
103
98
91
78
77
56
45
29
13
15
25
68
97
130
147
163
156
136
115
69
29
-7
-25
-44
-55
-72
-87
-78
-58
-31
1
26
53
60
49
22
12
-2
2
-11
-18
-27
-34
-46
-55
-52
-31
-18
8
26
21
8
-9
-41
-69
-88
-89
-63
-41
-24
-29
-42
-56
-59
-65
-76
-66
-43
-22
-7
-11
-43
-73
-92
-80
-32
47
109
135
127
101
41
1
-36
-41
-41
-29
-9
16
23
36
47
54
75
72
63
41
28
9
-15
-36
-32
-18
5
32
44
44
42
42
34
28
14
-15
-64
-120
-143
-131
-71
15
94
148
155
158
140
103
57
11
-41
-67
-98
-117
-110
-75
-43
-35
-36
-30
-6
30
72
94
97
83
47
3
-65
-117
-143
-127
-91
-54
-36
-9
38
90
127
166
169
150
92
24
-57
-92
-118
-104
-79
-42
6
39
48
35
29
12
11
5
-7
-24
-25
-27
-30
-28
-20
-27
-15
-6
35
57
63
65
61
54
47
24
8
-5
-11
-41
-47
-47
-34
-49
-56
-59
-41
-17
-6
-1
12
24
43
48
21
-8
-26
-22
10
28
29
38
59
55
56
46
38
40
28
25
25
35
63
72
59
51
33
33
20
18
4
-8
-7
-1
-5
-19
-7
-3
5
3
0
-4
-12
-5
-8
-9
-16
-23
-19
-9
15
61
92
112
104
55
24
-7
-27
-45
-48
-53
-51
-50
-44
-43
-34
-43
-53
-74
-80
-65
-41
-14
17
34
42
39
31
21
-21
-44
-67
-58
-56
-35
-11
23
59
77
86
78
53
21
-5
-20
-18
-17
-22
-28
-43
-39
-25
0
32
44
57
37
17
-11
-26
-24
-24
-34
-67
-89
-97
-86
-80
-70
-59
-40
-20
25
48
39
29
7
-14
-20
-24
-15
-21
10
43
97
129
116
89
51
23
-6
-11
5
29
50
54
62
58
57
59
62
61
50
61
65
72
64
76
70
76
66
55
28
-1
-12
-11
14
33
51
48
51
53
54
74
89
110
112
107
80
34
0
-31
-45
-63
-67
-65
-63
-53
-41
-20
-3
28
34
31
23
9
7
11
16
25
12
9
17
9
6
13
19
24
-6
0
5
18
32
40
55
69
79
83
74
63
53
43
37
47
48
62
77
85
76
80
83
64
79
67
80
72
58
42
15
-3
-13
-7
26
61
78
59
37
17
12
-3
19
40
73
89
90
76
55
48
40
30
18
7
4
28
37
67
47
33
20
11
12
10
33
37
56
65
63
62
63
50
37
10
-6
-22
-34
-24
-23
-7
-1
19
21
36
47
68
76
60
35
-11
-56
-81
-84
-71
-58
-48
-44
-30
-4
38
72
86
64
13
-28
-39
-43
-37
-39
-39
-26
-18
3
20
40
62
58
48
24
20
7
1
20
23
23
2
-12
-32
-38
-28
-6
6
14
9
13
29
44
35
8
-8
-17
-25
-8
-3
20
15
8
1
-21
-37
-40
-31
-19
-19
-13
-23
-29
-42
-46
-46
-23
-18
-46
-43
-52
-37
-33
-27
-14
-4
1
6
2
-6
-18
-9
3
17
37
34
39
13
-18
-34
-45
-54
-67
-73
-51
-21
-9
5
7
13
0
-27
-81
-127
-154
-150
-146
-115
-80
-48
-6
35
74
84
66
19
-34
-77
-105
-105
-75
-41
1
41
45
41
26
10
14
23
28
27
18
-12
-51
-78
-67
-37
-14
18
43
61
51
26
-17
-48
-58
-67
-87
-89
-71
-34
0
8
6
5
12
24
23
14
-5
-26
-46
-68
-59
-60
-53
-45
-17
18
50
54
20
1
-5
-9
-14
-28
-37
-30
-27
9
31
54
67
84
84
96
92
87
73
69
63
51
42
46
64
59
64
40
38
28
36
31
30
29
36
44
55
68
50
47
40
39
40
38
45
53
47
55
42
25
33
48
51
53
43
39
25
-7
-38
-64
-40
-18
10
16
28
62
74
69
40
36
31
50
67
57
47
40
21
-3
-26
-52
-72
-67
-60
-52
-28
-5
23
44
38
50
41
24
-4
-35
-48
-46
-25
-10
1
4
10
2
9
29
36
40
33
0
-43
-76
-82
-70
-50
-12
9
39
47
45
11
-23
-54
-85
-111
-116
-130
-131
-98
-48
8
29
42
60
46
30
5
-5
-2
1
0
-16
-10
5
20
14
1
-28
-46
-70
-82
-76
-57
-13
19
51
66
46
12
-37
-60
-77
-96
-67
-30
13
32
30
20
12
4
-8
-53
-75
-81
-66
-56
-23
28
79
109
96
45
-12
-50
-73
-53
-24
22
71
111
135
125
95
68
45
22
-24
-28
-13
34
84
115
111
105
121
129
132
112
97
99
93
85
48
17
-14
2
1
14
-8
-14
-33
-41
-39
-17
6
41
41
23
-17
-61
-95
-113
-117
-94
-78
-37
11
39
56
54
25
-11
-51
-68
-76
-72
-68
-29
3
43
69
48
40
27
15
-4
0
-6
-30
-40
-34
-2
13
36
43
41
31
10
-16
-28
-33
-32
-31
-31
-45
-54
-48
-6
28
36
16
10
-3
-9
-20
-20
-13
-10
-5
-25
-18
-10
-6
-8
0
22
23
24
16
10
11
-3
-8
-9
-23
-21
-18
-24
-13
-38
-68
-75
-64
-50
-40
-45
-27
-11
32
58
65
31
2
-33
-55
-58
-47
-15
3
32
43
58
64
61
45
43
43
54
63
68
60
67
58
67
60
59
54
56
37
32
27
20
-2
-4
18
48
67
58
61
52
47
34
19
24
36
35
28
30
33
26
1
-10
-14
8
49
71
66
64
36
37
0
-4
-20
-27
-5
33
74
94
114
105
97
66
39
2
-11
-1
34
59
75
89
101
101
95
67
47
26
25
23
28
48
58
74
65
69
60
69
59
53
36
45
53
67
89
104
107
85
49
31
5
11
10
28
32
62
67
45
43
52
51
29
9
-1
-8
-3
13
21
36
34
17
5
-7
-20
-27
-20
-3
6
-12
-24
-35
-51
-56
-46
-30
-31
-26
-30
-42
-47
-45
-54
-42
-32
-11
-19
-38
-47
-45
-41
-38
-19
-3
10
2
-36
-44
-37
-3
15
38
39
48
36
36
12
-11
-43
-35
-43
-38
-27
-17
-20
0
5
19
-6
-34
-52
-54
-61
-50
-44
-39
-23
-6
-1
15
19
8
-11
-22
-41
-49
-32
-17
3
4
18
29
36
35
15
-15
-16
-9
15
3
15
30
42
39
40
25
33
36
24
-3
-16
-12
3
23
38
47
32
3
-3
-10
-24
-16
-24
-23
-7
14
32
28
8
-4
-17
-23
-2
8
29
46
33
22
-5
-18
-27
-33
-50
-83
-95
-87
-53
-51
-51
-54
-49
-50
-61
-55
-53
-45
-38
-62
-79
-104
-104
-93
-89
-79
-72
-71
-67
-78
-94
-99
-101
-85
-85
-58
-51
-56
-74
-101
-104
-101
-86
-76
-66
-50
-55
-59
-73
-65
-49
-32
-38
-20
-34
-24
-22
-7
2
6
11
6
2
9
18
12
11
18
26
44
44
36
34
35
53
56
74
82
94
73
49
50
48
50
52
50
53
42
14
-4
-18
6
30
59
73
63
59
59
66
66
35
23
20
32
22
21
9
13
23
23
14
7
16
18
23
12
5
-2
8
19
18
3
13
27
56
72
69
45
24
12
1
-9
-17
-7
10
23
26
27
27
43
69
66
67
68
64
58
59
48
19
-10
-25
-19
-14
-1
16
35
43
28
7
-26
-29
-34
-24
-16
-13
-23
-33
-38
-35
-45
-25
10
45
51
48
22
-2
-10
-20
-29
-54
-62
-62
-33
1
17
15
-8
-28
-44
-47
-50
-40
-52
-55
-47
-40
-20
15
41
55
57
36
14
-38
-69
-93
-116
-107
-79
-35
-1
20
37
25
17
7
-8
-11
-19
-35
-65
-89
-86
-62
-32
12
44
65
43
4
-31
-44
-27
-14
-6
7
36
60
44
