# Supplementary material for: Electroencephalography (EEG) based epilepsy diagnosis via multiple feature space fusion using shared hidden space-driven multi-view learning
Source: PeerJ Comput Sci. 2024 Mar 7;10:e1874. doi: 10.7717/peerj-cs.1874 (PMC10936759; doi:10.7717/peerj-cs.1874)
Supplement: Supplemental Information 2 [file peerj-cs-10-1874-s002.zip › A/Z057.txt]

37
50
58
58
58
45
29
25
17
-2
-29
-52
-68
-59
-25
3
23
15
13
-5
-15
-25
-32
-46
-50
-44
-35
-14
1
16
6
-5
-18
-34
-43
-51
-52
-60
-60
-60
-53
-35
-11
12
27
31
27
10
-1
-9
-14
-25
-39
-47
-52
-36
-16
-9
-9
-15
-30
-45
-53
-49
-53
-43
-34
-22
-16
-16
-16
-30
-35
-23
-7
6
7
8
4
-4
-12
-26
-47
-72
-86
-99
-98
-83
-58
-36
-27
-14
-17
-9
-1
2
-1
-7
-19
-35
-41
-30
-11
4
15
26
27
21
14
8
6
7
-14
-35
-44
-35
-20
-6
14
21
21
7
-11
-23
-30
-24
-30
-32
-32
-13
0
19
26
33
22
11
7
-4
-11
2
11
16
18
6
3
2
8
9
2
-15
-24
-35
-47
-60
-65
-75
-71
-60
-43
-19
-2
0
-8
-7
-1
-1
-1
1
-8
-8
-3
11
29
37
45
54
55
42
30
2
-20
-26
-11
7
12
13
8
7
20
40
47
52
35
19
-13
-40
-44
-35
-4
25
33
27
18
25
27
42
49
47
31
15
20
12
17
36
61
77
83
78
60
47
38
15
-7
-29
-36
-41
-34
-9
28
57
82
84
65
44
28
17
5
1
-13
-36
-54
-70
-72
-63
-37
-21
-12
-10
1
11
18
12
-15
-44
-63
-73
-80
-83
-79
-61
-39
-18
9
3
1
6
6
-10
-35
-52
-73
-77
-69
-55
-31
-14
-8
-21
-27
-18
-16
-34
-55
-80
-91
-89
-82
-69
-58
-34
-19
-5
2
20
25
22
14
-5
-18
-28
-17
-1
25
65
85
100
111
129
118
93
56
14
-21
-49
-55
-49
-26
2
18
14
4
2
1
6
5
-8
-36
-66
-79
-87
-76
-61
-46
-35
-30
-29
-39
-45
-50
-45
-44
-39
-35
-37
-40
-31
-25
-16
-6
-4
-6
-4
-1
-4
-22
-13
-9
7
26
34
40
37
31
16
-5
-13
-24
-39
-54
-54
-44
-38
-36
-29
-26
-13
-14
-27
-38
-46
-38
-42
-45
-49
-31
-7
26
51
51
45
32
11
-13
-23
-28
-20
-20
-29
-40
-51
-54
-45
-34
-17
0
10
10
8
3
-13
-29
-40
-48
-65
-60
-56
-43
-19
10
27
40
52
50
40
21
7
-10
-29
-39
-52
-61
-50
-38
-25
-21
-18
-20
-26
-51
-71
-94
-109
-107
-96
-85
-72
-53
-45
-35
-23
-10
-26
-28
-38
-48
-48
-46
-36
-27
-23
-10
3
18
29
24
10
4
-8
-12
-14
-11
-6
0
6
-1
-19
-33
-37
-47
-80
-112
-141
-141
-114
-81
-52
-46
-45
-58
-70
-90
-103
-110
-116
-116
-128
-127
-116
-90
-75
-61
-39
-26
-20
-28
-43
-68
-80
-83
-79
-76
-71
-63
-64
-63
-64
-58
-62
-56
-58
-55
-62
-52
-53
-69
-83
-82
-76
-55
-33
-19
-21
-26
-45
-61
-77
-80
-69
-62
-42
-30
-34
-22
-17
-6
-4
-5
-11
-25
-40
-45
-48
-49
-50
-61
-73
-86
-84
-74
-52
-30
-7
8
15
24
10
15
19
18
6
-13
-14
-16
-16
-23
-34
-42
-46
-33
-23
-4
23
47
63
68
77
80
74
61
46
33
43
46
43
44
41
32
17
24
28
41
51
57
60
43
30
18
18
18
14
-3
-18
-15
1
23
55
85
89
83
78
72
72
73
74
64
71
81
101
113
123
142
145
150
149
145
126
106
90
75
64
53
47
46
54
60
65
73
84
102
108
111
99
73
61
51
50
50
64
77
89
100
114
119
99
95
86
92
94
97
87
82
78
76
73
84
102
109
97
66
37
9
2
10
21
36
38
30
23
39
67
73
70
46
24
-2
-21
-26
-24
-19
-3
6
10
17
37
48
65
65
67
66
68
70
58
41
27
20
-1
-7
-21
-19
6
38
67
70
70
55
48
39
43
34
18
9
-7
-17
-30
-28
-17
2
17
22
8
9
14
16
14
2
5
-1
5
3
-4
-13
-19
-20
-23
-19
-4
12
35
50
58
44
25
12
-2
-7
-1
-4
-14
-30
-41
-44
-37
-26
-18
-24
-34
-43
-47
-35
-18
-16
-20
-18
-29
-49
-72
-77
-64
-49
-21
-8
5
33
57
71
69
65
59
39
13
-12
-46
-61
-61
-54
-57
-64
-56
-46
-14
22
47
54
46
40
22
24
25
22
17
13
22
5
-9
-26
-27
-13
19
34
40
28
22
5
-9
-17
-16
-7
-3
14
24
28
33
24
16
7
1
4
-7
-1
-2
0
9
31
42
60
81
87
77
57
37
22
12
16
14
19
11
20
18
30
42
39
18
1
-6
-16
-24
-19
-10
-1
7
21
35
45
54
57
57
56
56
46
43
57
53
41
27
17
12
17
25
45
68
83
76
57
39
34
28
23
19
15
10
7
10
2
-1
2
6
12
24
33
29
17
7
-1
-9
-9
5
9
19
18
16
6
0
3
9
21
34
37
36
29
38
30
27
25
18
10
2
3
9
27
34
32
9
-1
-18
-32
-43
-38
-29
-21
-13
-7
8
14
26
41
48
66
71
65
48
29
11
-1
-3
-5
-1
-1
16
24
32
37
39
31
32
32
43
60
67
66
53
49
64
77
89
91
86
66
42
28
9
3
4
14
19
32
44
42
45
39
42
38
35
36
25
18
5
-21
-36
-42
-30
-22
-15
-8
11
23
41
31
12
-15
-39
-64
-75
-61
-39
-16
3
17
16
4
-13
-28
-41
-45
-42
-38
-20
-4
16
10
8
13
23
42
67
95
108
109
99
63
25
4
-4
3
15
33
34
35
37
38
39
36
28
5
-10
-21
-16
-2
24
52
66
71
75
68
49
39
33
26
16
2
-7
-5
7
24
38
55
76
84
77
72
60
52
43
45
31
10
-9
-26
-34
-38
-27
-29
-17
-8
-1
2
3
4
-9
-24
-39
-50
-50
-46
-32
-30
-25
-26
-26
-33
-48
-48
-50
-39
-21
-7
-3
3
-1
-9
-15
-3
5
13
29
19
2
-14
-1
30
61
86
83
66
49
48
48
39
19
-7
-27
-46
-61
-76
-66
-29
4
17
15
14
-2
-5
-19
-46
-68
-81
-82
-85
-89
-91
-76
-59
-37
-9
10
30
31
28
11
4
0
-19
-40
-55
-58
-52
-48
-43
-39
-26
-16
-11
-16
-8
-6
-9
-22
-36
-57
-73
-77
-92
-109
-113
-95
-65
-50
-35
-37
-49
-61
-71
-81
-94
-92
-90
-81
-73
-50
-41
-32
-26
-25
-24
-20
-15
-27
-33
-25
-2
11
12
12
2
-1
-19
-43
-77
-96
-98
-92
-67
-31
2
16
19
15
-7
-12
-19
-14
-10
-1
-3
-9
-15
9
32
49
60
50
36
25
29
30
33
45
54
57
47
33
14
-5
-14
-20
-25
-12
8
18
17
10
-4
-27
-48
-51
-45
-31
-5
7
25
23
33
25
17
10
1
-6
-3
-6
0
3
24
41
37
23
12
2
6
9
7
2
5
8
5
4
11
26
43
74
89
90
83
78
74
65
68
64
68
81
96
106
103
95
77
59
38
27
10
-7
-15
-37
-48
-43
-13
0
20
15
11
-5
-10
-11
-29
-42
-41
-34
-25
-28
-24
-31
-28
-17
-5
5
-2
-11
-38
-57
-62
-66
-62
-34
-1
23
49
55
71
74
80
76
54
26
-3
-42
-77
-95
-109
-101
-85
-55
-40
-26
-10
0
-12
-36
-46
-59
-58
-55
-56
-66
-78
-80
-76
-57
-25
-3
-1
-21
-45
-73
-81
-78
-58
-41
-30
-30
-53
-66
-66
-51
-38
-31
-24
-23
-13
-2
7
3
-1
-6
-21
-20
-8
8
9
13
-3
-25
-27
-38
-43
-54
-44
-26
-5
2
11
10
6
7
-6
-27
-51
-74
-93
-103
-93
-68
-44
-18
8
20
24
20
15
2
-10
-7
-4
7
3
-9
-24
-32
-17
-9
13
45
73
87
78
59
30
11
6
0
-19
-27
-30
-21
-4
19
31
32
40
25
4
-17
-21
-25
-37
-41
-37
-45
-41
-44
-44
-50
-43
-40
-32
-25
-20
-23
-34
-33
-37
-53
-73
-87
-102
-103
-97
-91
-97
-103
-100
-92
-65
-39
-21
-18
-35
-51
-67
-63
-64
-65
-75
-86
-94
-108
-116
-113
-100
-85
-60
-38
-23
-9
-2
-3
-15
-32
-44
-56
-66
-69
-72
-72
-67
-58
-51
-40
-36
-37
-43
-29
-13
10
11
8
7
0
2
-11
-12
-14
-1
-3
1
18
31
37
19
8
-7
-2
0
8
11
8
17
18
29
34
35
24
12
6
-10
-19
-15
-8
-11
-4
6
20
40
70
85
76
57
38
25
18
21
28
25
27
14
-1
-18
-18
-12
-11
-8
-12
-9
-3
17
18
10
7
2
10
16
29
40
55
69
51
23
-25
-55
-75
-78
-72
-60
-49
-43
-28
-25
-12
7
26
30
30
25
22
27
36
27
9
3
11
25
39
38
37
20
21
28
31
27
21
18
17
28
35
37
37
40
47
49
50
39
22
12
19
19
21
31
29
37
46
53
58
49
46
45
56
57
55
31
11
12
30
38
50
56
51
46
42
38
35
20
8
-5
-4
-7
-10
-13
-18
-10
-7
-2
12
23
16
10
0
-10
-17
-20
-21
-15
14
40
56
58
53
49
37
32
21
29
46
68
72
65
58
59
59
58
50
39
25
18
17
22
40
69
86
91
85
64
53
58
76
85
92
98
101
109
105
108
87
62
32
12
-5
3
26
41
59
72
80
79
72
56
35
19
19
22
23
33
43
50
59
62
72
78
80
66
37
6
3
1
-2
-12
-20
-28
-25
-14
-3
-3
-9
-23
-35
-30
-20
-23
-27
-28
-35
-34
-27
-13
-8
-10
-15
-23
-28
-34
-33
-28
-41
-60
-84
-106
-96
-81
-66
-53
-42
-28
-23
-7
-3
-24
-54
-72
-70
-67
-54
-51
-43
-22
-1
14
17
22
9
-19
-45
-54
-46
-31
1
22
38
43
42
40
40
43
40
42
32
40
27
29
29
23
19
21
24
27
30
40
39
32
16
5
-10
-25
-22
-26
-29
-36
-41
-39
-34
-25
-22
-25
-23
-24
-52
-74
-91
-85
-74
-60
-51
-46
-30
-12
5
3
4
-3
-5
-8
-12
-13
-21
-13
-14
-11
-26
-40
-50
-51
-30
-21
-20
-37
-37
-32
-20
-3
3
-9
2
5
22
38
51
50
38
22
9
-16
-32
-52
-56
-53
-36
-14
-10
-2
5
5
1
-5
3
-6
-17
-32
-41
-38
-26
-14
-6
10
22
24
13
14
11
11
3
7
-6
-33
-48
-52
-41
-24
-4
-3
-1
17
17
11
-4
-11
-18
-26
-32
-43
-42
-44
-29
-15
2
25
36
38
33
45
41
34
20
-2
-28
-42
-34
-11
22
41
41
30
31
41
47
50
49
47
35
18
-3
-23
-24
4
31
44
46
36
24
13
3
3
-4
13
12
5
-5
-4
6
21
42
59
66
75
71
46
7
-29
-63
-82
-91
-82
-71
-49
-13
20
55
72
84
82
80
73
57
37
20
19
2
5
-2
-10
-18
-18
-11
-17
-13
-4
6
12
18
22
23
24
22
23
17
16
14
4
0
0
-7
-17
-11
-4
1
21
33
40
40
49
49
39
28
19
14
6
-1
-6
-5
4
19
27
39
56
68
64
55
42
24
12
8
15
20
20
31
23
21
18
10
9
7
16
16
21
20
11
2
14
27
46
45
41
30
14
19
19
23
15
14
9
5
14
34
54
70
85
94
83
68
34
1
-22
-29
-32
-32
-19
-5
7
11
18
16
11
12
15
13
17
18
19
24
29
36
44
53
65
63
55
47
27
4
-12
-14
-13
1
21
36
40
35
24
-1
-13
-15
6
21
35
29
15
3
9
23
41
65
82
87
66
37
-8
-34
-35
-32
-31
-25
-1
22
31
41
34
29
28
25
31
33
39
33
32
42
69
93
108
115
115
101
91
83
70
56
49
41
43
59
81
91
96
88
77
66
59
68
62
64
59
46
26
16
18
34
57
74
70
49
36
42
55
59
64
68
66
74
47
22
0
12
24
44
64
75
83
93
104
106
93
78
55
28
18
16
16
19
25
40
52
66
81
98
111
122
105
85
66
51
34
19
16
8
-5
-21
-18
-14
3
27
46
57
60
51
35
22
20
28
28
35
43
46
62
83
92
100
107
100
82
65
42
20
-8
-7
17
53
82
98
96
86
71
51
32
23
23
30
27
32
33
29
24
23
24
45
74
96
106
105
93
75
47
37
31
25
22
21
17
34
43
52
47
45
56
67
75
71
50
7
-28
-59
-71
-61
-28
4
26
44
42
26
2
-14
-18
-20
-14
-12
-14
-21
-36
-39
-31
3
30
42
35
32
24
20
11
-1
-26
-51
-75
-91
-81
-36
-2
30
34
28
14
2
-1
-4
-17
-30
-45
-71
-81
-78
-69
-60
-45
-33
-25
-14
-2
3
-5
-18
-39
-61
-73
-77
-76
-79
-64
-40
-25
0
9
12
-6
-12
-31
-42
-54
-60
-64
-60
-56
-55
-74
-94
-101
-97
-87
-74
-83
-104
-129
-143
-147
-130
-95
-63
-48
-40
-31
-27
-31
-50
-85
-127
-157
-169
-184
-177
-168
-151
-146
-146
-144
-145
-146
-141
-135
-123
-122
-125
-149
-161
-155
-136
-120
-97
-96
-88
-81
-62
-51
-57
-54
-55
-55
-61
-57
-53
-38
-10
6
10
6
-10
-41
-77
-89
-83
-69
-50
-25
-10
1
-4
-15
-28
-25
-7
4
12
9
-1
-15
-20
-12
8
29
60
88
100
85
51
-3
-33
-39
-29
-19
10
32
41
44
52
69
79
81
75
71
86
98
99
78
53
20
-19
-47
-53
-30
-8
27
42
51
49
48
40
28
18
-4
-23
-39
-40
-34
-29
-14
-4
9
24
52
60
64
49
27
2
-14
-25
-44
-52
-56
-60
-65
-72
-60
-47
-22
5
35
42
31
11
-32
-53
-60
-66
-75
-86
-95
-97
-77
-32
16
49
68
67
60
47
26
3
-14
-8
-7
-11
-11
9
20
36
55
60
56
40
25
1
-24
-29
-26
-12
1
11
12
6
-10
-29
-43
-39
-28
-25
-40
-44
-45
-42
-26
-3
10
24
26
25
20
12
6
-1
-7
-7
-21
-39
-39
-21
9
26
23
9
-3
7
11
21
23
31
35
24
6
-15
-31
-35
-26
-4
19
50
58
57
47
39
27
7
2
-9
-20
-24
-18
-16
2
29
54
65
73
85
93
109
106
88
49
-2
-27
-41
-24
19
70
112
141
159
150
125
83
34
-9
-39
-58
-67
-66
-41
-14
13
38
55
54
49
24
-1
-37
-46
-62
-64
-40
2
44
57
63
52
31
14
-9
-29
-50
-55
-48
-41
-31
-19
-15
-6
0
-4
-21
-26
-24
-19
-13
9
31
44
46
30
8
-9
-23
-37
-51
-56
-40
-18
19
55
80
84
75
60
36
14
-3
-25
-51
-63
-72
-70
-51
-21
22
51
64
59
38
11
-3
-12
-24
-26
-41
-48
-24
16
51
65
55
27
-1
-22
-25
-19
0
25
33
11
-28
-54
-67
-58
-35
-25
-31
-60
-87
-115
-122
-114
-97
-75
-54
-22
2
17
27
16
11
-1
4
-9
-20
-28
-34
-23
-9
2
7
1
3
-6
-29
-38
-58
-65
-69
-58
-32
-14
9
10
10
1
-5
-1
0
13
7
0
-10
-1
3
14
26
23
20
20
36
46
40
20
-3
-37
-61
-72
-71
-50
-22
-4
-7
-25
-30
-38
-52
-60
-79
-93
-108
-121
-136
-126
-41
-33
-30
-30
-40
-67
-82
-92
-89
-75
-64
-41
-22
22
64
87
104
107
91
64
34
7
-9
-16
-19
-38
-58
-60
-51
-41
-34
-27
-28
-24
-19
-26
-29
-30
-30
-34
-37
-23
4
24
31
31
16
-6
-26
-49
-70
-81
-71
-58
-32
-15
1
-16
-22
-35
-52
-53
-46
-34
-31
-33
-32
-41
-38
-28
-10
12
31
29
14
-1
9
11
12
-1
-26
-49
-59
-57
-40
-28
-8
6
4
10
17
23
31
35
29
10
-1
-10
-12
-20
-19
-25
-23
-18
-12
-10
-2
14
26
22
16
12
-1
-20
-54
-88
-111
-107
-79
-56
-27
-13
10
28
45
52
32
4
-20
-39
-50
-42
-28
-13
10
39
63
78
84
70
41
2
-34
-77
-114
-124
-122
-102
-59
-13
31
56
63
40
7
-27
-48
-56
-55
-40
-34
-27
-21
-4
2
6
14
21
27
25
19
4
-7
-3
-7
-11
-18
-24
-30
-25
-14
5
14
36
54
65
66
45
24
-9
-27
-41
-54
-57
-54
-45
-32
-12
-4
-8
-17
-20
-23
-22
-5
12
15
13
4
1
5
8
2
-8
-18
-14
-14
-21
-27
-38
-54
-72
-72
-80
-73
-55
-41
-33
-36
-45
-64
-71
-71
-64
-55
-50
-35
-29
-26
-16
-20
-29
-38
-32
-33
-27
-25
-12
-9
-8
-14
-26
-42
-55
-69
-75
-66
-55
-50
-38
-25
-16
-22
-21
-32
-41
-57
-70
-74
-76
-69
-68
-69
-55
-38
-20
-24
-21
-27
-37
-58
-71
-90
-96
-88
-80
-78
-81
-77
-79
-71
-61
-58
-66
-75
-73
-75
-68
-69
-74
-77
-64
-43
-30
-26
-20
-17
-20
-29
-29
-30
-17
0
16
20
27
27
19
4
-8
-3
-2
4
-1
-11
-7
4
16
14
12
8
5
3
3
-2
-16
-7
2
21
36
68
90
95
97
72
63
63
84
92
94
83
69
40
16
-8
-33
-41
-27
-11
6
17
19
8
-2
-12
-8
-7
2
9
8
17
25
42
48
61
72
80
91
92
81
62
70
74
76
74
69
74
65
67
64
70
78
94
106
113
128
127
130
127
133
135
141
146
141
136
131
133
117
91
67
53
49
46
53
46
40
46
43
40
28
16
-4
-7
-1
14
30
48
72
90
113
131
138
124
109
96
87
90
89
77
50
24
7
8
13
40
52
59
65
62
55
52
42
36
24
25
18
8
1
8
13
22
41
53
69
77
91
94
95
99
85
64
33
18
6
-1
7
16
24
21
18
7
10
10
13
7
7
16
30
55
79
98
113
131
151
161
161
169
169
165
163
159
157
162
159
148
128
118
110
97
91
88
80
68
63
50
35
33
38
60
76
93
84
66
48
47
43
40
25
7
-11
-22
-10
12
46
78
91
109
120
131
124
102
84
69
54
48
42
37
26
21
38
59
93
122
133
136
123
100
71
58
47
38
31
26
30
28
38
47
57
76
84
87
67
55
32
8
-4
-1
6
7
16
13
17
13
11
12
14
22
12
-7
-31
-37
-43
-34
-17
-11
-6
-4
12
2
3
-2
5
9
16
20
10
-6
-16
-13
-18
-16
-17
-23
-26
-25
-19
-16
-12
-8
-8
-1
2
10
6
1
-23
-51
-52
-41
-21
-18
-9
-3
-9
-10
-21
-30
-40
-53
-70
-74
-64
-29
5
31
43
31
3
-39
-64
-84
-90
-71
-57
-36
-22
0
8
19
21
13
-2
-27
-39
-44
-37
-29
-35
-45
-40
-23
-2
14
37
34
6
-24
-55
-76
-84
-73
-45
-19
12
31
41
40
30
21
-1
5
1
-7
-18
-26
-37
-52
-58
-59
-42
-17
16
32
36
29
10
-15
-35
-45
-63
-86
-102
-104
-91
-64
-38
-20
1
27
47
40
14
-9
-32
-57
-68
-69
-49
-14
20
40
46
45
29
10
-6
-2
-1
10
18
15
-8
-44
-79
-95
-95
-73
-52
-47
-42
-52
-68
-81
-83
-78
-79
-79
-95
-108
-105
-98
-92
-96
-82
-75
-68
-67
-60
-64
-69
-67
-77
-96
-111
-117
-98
-78
-54
-52
-56
-50
-44
-52
-62
-64
-66
-69
-80
-91
-109
-110
-101
-83
-75
-66
-53
-41
-28
-21
-22
-30
-34
-26
-16
-4
3
-4
-25
-38
-57
-68
-64
-44
-29
-19
-9
-16
-22
-36
-39
-63
-63
-86
-58
-26
-5
23
56
81
86
71
35
2
-31
-56
-65
-53
-33
-8
10
24
22
24
22
23
10
-16
-38
-52
-38
-7
4
15
17
14
11
4
15
29
30
20
-11
-52
-81
-88
-74
-54
-27
-3
11
19
14
-1
-16
-22
-30
-35
-39
-27
-18
-12
2
17
22
26
24
27
39
58
72
61
41
39
44
58
73
74
76
76
78
74
64
60
62
62
64
63
59
64
76
85
94
98
99
85
67
62
57
51
38
28
11
3
8
22
34
49
62
64
67
75
93
105
116
98
61
36
33
48
63
89
102
98
80
55
33
20
12
10
16
23
20
10
-2
17
35
46
50
56
59
62
65
53
49
37
32
0
-22
-26
-9
19
37
49
48
51
66
92
110
116
99
60
25
-7
-24
-47
-51
-38
-11
25
47
56
42
37
27
6
-7
-10
-10
-7
-12
-21
-25
-21
-17
-12
1
38
74
105
128
145
143
118
89
43
-11
-54
-75
-71
-37
10
48
65
71
72
51
33
10
-7
-19
-27
-11
1
21
34
42
41
35
14
-15
-24
-17
-11
-6
-11
-12
-20
-23
-23
-20
-17
5
11
11
-2
-12
-29
-57
-67
-71
-64
-49
-34
-27
-28
-17
-4
1
9
5
-9
-41
-61
-79
-78
-72
-50
-35
-8
-3
-4
-12
-28
-27
-35
-28
-14
5
5
2
-1
-9
-4
5
19
16
14
11
17
24
28
24
10
7
11
8
9
15
18
18
21
8
-14
-29
-34
-39
-44
-38
-35
-33
-28
-9
11
14
12
2
-6
-9
-5
-12
-14
-1
4
-1
-6
-9
-12
-21
-28
-41
-49
-55
-54
-56
-41
