# Supplementary material for: Electroencephalography (EEG) based epilepsy diagnosis via multiple feature space fusion using shared hidden space-driven multi-view learning
Source: PeerJ Comput Sci. 2024 Mar 7;10:e1874. doi: 10.7717/peerj-cs.1874 (PMC10936759; doi:10.7717/peerj-cs.1874)
Supplement: Supplemental Information 2 [file peerj-cs-10-1874-s002.zip › A/Z058.txt]

-44
-35
-18
2
-5
2
-7
-20
-1
-1
7
-2
-6
6
-11
-1
-12
29
47
49
14
-19
-40
-35
-24
-31
4
16
36
34
18
32
11
1
-19
-14
9
22
34
3
-12
-28
-6
13
24
11
-22
-53
-48
-49
-20
-28
-45
-81
-97
-88
-86
-98
-102
-137
-112
-113
-81
-76
-55
-45
-30
-28
-41
-28
-49
-38
-23
-15
-7
-15
-9
-16
-36
-38
-51
-71
-77
-82
-93
-81
-67
-38
-27
2
-9
0
22
20
35
19
30
25
33
36
51
52
31
-1
5
-16
-22
-17
-24
-9
-2
23
3
-12
-50
-55
-40
-29
-39
-33
-20
-5
-9
-9
13
33
30
40
45
54
70
64
42
21
6
24
18
38
19
4
-13
-8
5
21
24
33
-1
-14
-19
13
8
16
-8
-26
-21
-21
-58
-50
-55
-22
-23
-28
-31
-47
-65
-59
-51
-41
-27
-15
-15
1
9
36
49
68
106
98
101
68
10
-6
-29
-11
-13
9
39
51
64
65
78
78
88
71
40
26
28
53
47
12
-38
-38
-16
41
85
76
52
55
53
72
60
31
25
14
12
12
-9
-1
-10
-12
-11
3
31
52
68
59
49
20
6
-15
-10
-22
-38
-54
-58
-26
-11
5
39
33
7
-30
-21
-11
-15
-16
-47
-51
-55
-41
-27
-19
-20
-13
-5
42
45
36
22
8
33
30
-8
5
-27
6
-2
1
-10
-1
1
0
-6
5
17
14
-13
-12
-7
3
7
-28
-47
-42
-10
4
6
-17
-55
-80
-54
-9
7
0
-31
-23
-11
10
10
-19
-5
8
52
66
56
43
-8
-5
-20
-14
12
21
36
4
6
-15
-23
0
14
30
38
47
36
11
-9
4
-2
3
-23
-37
-37
-33
-5
0
-16
-29
-7
4
7
20
-6
-6
3
11
28
15
21
-14
-19
-60
-38
-34
-12
-2
3
15
74
94
93
72
43
13
-6
-4
15
4
10
16
27
32
63
60
65
75
67
60
29
19
14
42
80
86
66
32
39
44
68
88
78
31
13
27
46
43
7
-30
-62
-73
-53
-10
-1
5
0
-1
28
42
40
21
-2
-13
-19
-31
-45
-42
-38
-27
-4
-9
17
14
5
20
25
48
28
-2
-19
-56
-68
-79
-87
-74
-55
-30
-11
-29
-3
-17
-13
-4
-5
-17
-27
-54
-47
-64
-44
-51
-48
-44
-43
-29
-53
-46
-55
-42
-21
-14
-19
-31
-46
-19
-4
12
7
-13
-39
-27
-24
-47
-53
-40
-33
-9
2
-5
2
-12
0
20
23
29
11
-15
18
26
48
38
8
-2
-28
-22
-6
-1
5
-11
-11
-17
11
42
51
32
9
-28
-31
-17
-25
-32
-46
-18
-3
6
27
30
36
40
29
34
5
-14
-28
-45
-62
-59
-67
-40
-37
-30
2
3
22
18
9
32
30
18
1
6
-6
4
10
13
3
-6
2
14
41
19
-21
-9
-30
1
-27
-19
-37
-25
-47
-40
-35
-23
-8
9
43
37
55
29
38
30
27
15
-6
-27
-31
-35
-25
0
26
9
5
-4
6
30
28
25
19
24
48
59
60
38
6
-2
3
24
39
60
51
35
20
14
34
21
3
23
8
24
33
25
22
14
24
45
49
41
26
8
12
12
7
-7
4
25
33
32
8
-21
-29
-10
-5
7
-11
-55
-97
-116
-89
-70
-48
-23
-12
5
-18
-10
-39
-55
-78
-86
-74
-101
-82
-100
-95
-101
-82
-50
-28
-26
-24
-22
1
-11
-32
-24
-28
-11
-24
-23
-23
-28
-14
-12
2
1
10
17
12
28
0
14
0
-28
-45
-77
-91
-56
-63
-29
-9
18
10
15
-5
-2
8
5
11
-23
-8
-26
-2
-1
4
8
-1
6
21
-4
9
1
8
27
42
66
47
35
9
-10
-16
24
36
45
45
59
74
84
78
50
38
26
19
8
-15
14
25
39
26
0
0
-3
10
18
18
21
11
-3
8
14
20
10
18
41
45
39
31
2
-5
-13
-26
-24
-38
-44
-35
-2
8
13
-16
-26
-28
-13
-17
2
26
6
4
-2
7
33
51
45
27
12
15
23
33
47
34
41
37
40
56
48
48
17
-12
-28
-31
-34
-10
0
13
23
19
33
25
18
35
6
-9
-14
6
17
11
-3
-26
-41
-12
-29
-10
-36
-44
-40
-20
37
57
71
49
40
11
3
9
30
40
55
55
47
33
43
55
59
45
18
16
19
46
59
46
34
27
22
33
33
26
28
-9
-16
-41
-34
-3
20
21
34
26
38
38
51
59
57
48
40
15
-7
-19
-19
-12
-10
-11
-10
-6
22
48
53
52
25
26
10
13
15
30
38
45
49
28
40
24
26
21
9
11
4
17
9
13
-6
-11
-31
-29
0
25
99
94
77
16
-20
-23
-19
7
-9
-11
-26
-27
-20
-11
24
31
45
5
-18
-35
-27
0
9
30
-21
-57
-99
-90
-98
-79
-92
-101
-72
-67
-58
-42
-28
-36
-51
-62
-55
-57
-58
-57
-43
-40
-36
-42
-51
-50
-41
-38
-35
1
1
-18
-36
-34
-35
-4
-27
-27
-57
-73
-70
-53
-55
-40
-44
-33
-27
-18
-39
-49
-43
-27
3
8
-4
-42
-47
-36
1
-6
-10
-22
-41
-30
-52
-63
-90
-76
-62
-52
-40
-16
-16
11
16
41
27
-14
-33
-33
-15
12
-5
-37
-57
-41
-13
25
35
23
12
-9
7
-1
27
29
17
9
-4
16
-1
-4
-19
-18
-18
14
27
36
40
34
28
4
4
-17
-44
-46
-57
-37
-28
-12
-22
-19
-26
-35
-41
-44
-43
-43
-30
-32
-23
-15
-27
-2
0
16
20
40
48
42
53
53
47
29
10
-2
29
83
93
72
27
7
-1
3
10
31
51
34
3
-38
-25
18
17
0
-25
-42
-44
-27
8
30
65
72
69
43
17
21
41
50
81
70
90
72
58
33
7
18
12
21
42
55
68
69
81
77
60
26
21
52
53
78
48
16
-34
-37
-17
36
68
99
74
59
28
11
8
0
-2
-2
-12
-34
-67
-91
-67
-31
13
30
27
-10
-30
-47
-7
-1
23
17
-18
-15
-20
-8
-8
-9
13
2
36
31
50
22
27
0
8
-16
-8
-33
-27
-23
-9
16
33
34
11
-30
-35
-20
-13
-19
-22
-26
-19
-4
2
-1
-12
-16
-31
-9
-22
-7
-27
-42
-47
-50
-48
-41
-37
-52
-51
-38
-26
6
38
35
15
7
-1
-16
-44
-61
-49
-21
0
7
-6
-3
24
33
43
50
52
40
14
-1
7
-2
14
-1
11
-7
12
12
19
35
6
-12
-23
-26
8
41
57
58
32
17
-5
21
13
13
-13
-43
-38
-8
17
24
20
5
4
7
9
20
12
25
31
47
52
49
27
20
26
16
-3
-33
-44
-13
23
74
76
59
38
23
-1
7
-1
7
-27
-24
-44
-19
-7
18
22
7
30
35
28
18
0
-7
-7
-2
25
42
49
55
51
55
56
71
37
3
-28
-51
-51
-64
-81
-83
-95
-83
-82
-38
-8
43
38
42
36
22
34
48
66
62
41
-4
-41
-50
-24
17
24
42
22
3
-7
-6
-30
-25
-35
-16
-15
-19
-26
2
6
29
34
28
34
8
-5
-21
-8
-8
-14
-26
-12
-4
12
40
49
47
44
36
27
3
9
19
42
56
32
5
-15
-29
-33
-26
-3
25
44
71
75
70
54
52
47
49
42
33
34
20
28
30
65
71
73
57
30
55
46
59
27
8
-5
16
38
53
47
24
35
6
16
12
2
-12
-45
-56
-57
-24
-10
12
-9
-43
-60
-70
-81
-75
-61
-37
-8
-5
-10
-25
-36
-30
-26
-26
-37
-52
-48
-14
-23
-13
-5
16
24
14
3
-1
4
11
26
33
32
13
-8
-13
4
31
34
14
-25
-62
-67
-46
-17
-6
20
45
61
57
50
19
6
-7
0
8
30
31
31
39
27
11
-32
-47
-2
38
72
49
14
-16
-38
-23
-3
3
19
9
1
-6
-11
-8
-16
1
-19
-7
-25
-27
-23
-16
-27
-24
-43
-43
-46
-50
-41
-43
-30
-31
-35
-20
-12
6
-8
-10
-68
-79
-61
-41
-20
-29
-56
-88
-101
-70
-60
-24
-22
-12
-11
-12
-5
-31
-25
-13
23
33
31
16
13
18
25
33
52
36
35
10
-4
-11
-7
11
39
62
117
94
108
67
38
32
3
-5
-22
-1
34
46
65
37
15
-1
1
31
37
72
68
33
-2
-9
5
7
24
28
14
34
23
15
14
8
15
31
37
36
16
21
22
28
16
-9
-12
-30
-30
-27
-20
-39
-46
-44
-45
-21
-7
5
-2
8
16
22
43
47
49
33
7
-13
-34
-38
-23
2
12
-2
-23
-38
-28
-22
-21
-18
-22
-9
10
11
39
44
23
-2
-16
-30
-16
-17
-15
-19
-2
6
12
1
1
4
35
48
42
34
0
-20
-32
-1
34
45
21
-13
-7
11
11
-5
-19
-18
3
47
66
104
100
76
21
-9
-1
5
12
8
27
49
81
67
55
38
42
56
33
45
44
47
72
79
70
56
50
19
2
-7
-13
8
7
30
34
9
5
-16
-52
-71
-76
-65
-65
-24
1
30
16
15
9
32
42
56
31
5
-20
-28
-43
-47
-40
-26
-1
14
18
36
20
9
-18
-43
-24
4
9
-22
-59
-78
-49
-3
41
29
44
27
22
36
49
30
30
4
-9
-13
5
19
32
18
1
-16
-29
-33
-15
-1
-14
-8
-46
-69
-86
-74
-58
-15
31
34
38
17
6
-26
-36
-68
-96
-106
-103
-90
-71
-74
-51
-38
-53
-52
-64
-64
-36
-13
-14
-27
-59
-68
-65
-54
-23
-22
-8
-11
-17
-22
-19
5
11
11
20
17
0
3
-5
-5
-20
-21
-16
-21
-27
-7
-45
-44
-52
-41
-43
-44
-37
-29
-9
-1
-32
-46
-65
-64
-63
-47
-11
4
20
15
11
-2
-21
-19
-13
8
11
11
-5
-8
-9
-8
-2
-8
1
7
14
18
18
20
34
3
-19
-74
-72
-58
-42
-2
1
2
5
-13
-17
-15
-7
15
34
40
52
43
39
24
-12
-35
-51
-55
-54
-60
-47
-26
-11
-6
25
31
48
52
59
68
65
60
59
32
14
-1
16
43
66
61
46
50
57
58
47
16
-31
-60
-52
-15
-2
11
-16
-4
17
44
68
52
71
53
31
7
1
6
2
17
27
27
14
13
-2
-2
0
-12
-22
-27
-33
-30
-18
3
24
14
1
-14
-21
-31
-18
-12
8
27
34
34
35
36
49
45
53
77
65
68
48
31
18
-28
-40
-57
-50
-28
-2
10
17
47
56
64
73
68
51
48
41
39
25
-5
-23
-52
-43
-18
27
62
92
105
83
59
22
23
41
70
80
58
88
53
42
7
-23
-34
-10
16
36
47
38
56
55
69
81
82
81
56
38
-2
-9
-6
6
-12
-27
-41
-60
-67
-59
-63
-49
-41
-53
-65
-65
-42
-20
-13
-22
-53
-73
-55
-16
19
39
22
6
1
-10
5
-15
-15
-16
-21
4
23
41
50
23
13
16
8
0
12
16
42
38
47
48
35
32
10
-9
-4
-11
-4
8
15
24
28
51
53
41
26
46
52
48
12
-12
-31
-35
-27
-15
-4
34
49
68
61
49
30
12
16
-3
-22
-10
-27
-29
-24
13
58
76
87
65
50
30
40
28
30
-3
-40
-86
-108
-60
-71
-50
-46
-12
29
50
54
31
17
2
-26
-22
-65
-74
-68
-54
-1
36
54
40
19
2
1
8
-4
-17
-38
-39
-71
-41
-36
-10
-27
-17
5
12
3
1
15
18
11
-1
-11
0
-1
4
0
-2
-6
-15
12
60
76
87
60
37
37
16
7
-29
-44
-44
-37
-25
-21
-15
-52
-46
-46
-13
9
-9
-38
-59
-59
-31
-21
-53
-74
-69
-29
-1
44
44
10
-14
-26
-24
-32
-47
-69
-76
-60
-54
-55
-50
-35
-13
8
3
-5
-37
-69
-81
-83
-72
-49
-66
-64
-82
-67
-62
-33
-9
-17
-23
-26
-51
-51
-90
-112
-122
-157
-134
-100
-58
-4
-4
6
11
-15
-28
-67
-57
-78
-90
-135
-128
-132
-132
-148
-122
-104
-74
-68
-64
-61
-49
-39
-22
-34
-21
-34
-58
-62
-55
-7
-8
21
12
23
50
32
-1
-43
-71
-67
-43
-15
1
6
-14
-23
-8
-12
-5
-7
-28
-47
-61
-43
-27
7
21
12
9
14
15
32
31
42
52
23
32
3
2
4
-8
-7
-28
9
17
26
16
25
41
38
25
-19
-39
-62
-46
-35
-2
5
-15
-45
-25
-13
-2
-4
-8
-20
-24
-4
20
18
23
-10
-39
-16
29
74
67
52
40
51
77
77
84
38
-2
-23
-49
-41
-29
-22
-4
-2
-10
-21
-11
-4
11
8
5
-1
2
-2
3
23
-7
5
13
0
14
20
28
36
33
24
21
15
28
8
10
13
32
25
16
19
21
21
31
13
0
-27
-26
-40
-41
-61
-39
-34
-11
-10
-31
-40
-34
-11
1
0
1
-9
-4
15
20
19
4
-17
-37
-51
-29
-5
-1
8
12
22
38
44
41
16
6
11
36
50
40
12
-19
-20
-16
12
20
8
-3
-21
12
36
41
18
-1
11
7
-1
-21
-20
-11
39
30
40
20
10
-12
-16
7
42
24
20
-12
2
19
27
21
21
36
36
40
36
61
54
66
71
89
91
83
86
69
95
92
71
43
2
-11
-12
3
29
50
58
45
31
10
5
36
44
57
67
43
22
-12
-39
-40
-5
35
49
19
-18
-12
4
6
13
-25
-4
-14
-18
-22
-8
11
43
56
73
91
67
40
22
15
29
54
58
62
45
71
61
53
21
20
25
16
-2
-12
5
13
16
-10
-15
-22
-36
-62
-75
-34
0
43
61
66
54
52
50
43
25
19
20
6
14
15
25
50
66
60
53
32
-2
-10
-23
-12
-23
-7
-5
5
-25
-34
-46
-60
-58
-46
-33
-36
-14
-20
-40
-33
-48
-40
-36
-23
-27
-28
-44
-38
-13
3
6
13
10
-6
-10
-12
-13
5
2
28
5
-10
-37
-38
-13
-4
-35
-68
-65
-45
-11
18
3
-20
-51
-24
-1
6
26
12
-3
-3
16
11
13
-12
-34
-45
-83
-71
-63
-28
2
6
6
22
35
37
36
41
48
46
59
36
17
13
16
55
52
55
57
48
65
56
42
1
-4
-26
-27
-37
-1
-22
-42
-67
-70
-78
-85
-77
-67
-47
2
10
18
-10
0
6
47
74
85
95
90
96
70
29
-11
-25
-13
1
32
27
48
22
6
8
33
60
33
-6
-43
-43
-49
-49
-55
-49
-23
35
43
15
-20
-49
-34
-16
6
3
-4
0
-25
-48
-45
-46
-5
-10
6
-13
-18
-31
-9
4
19
25
12
6
6
36
59
77
108
86
71
63
53
63
66
93
80
97
87
94
93
94
83
89
79
90
75
67
62
72
84
87
87
89
70
53
44
31
9
-5
-1
29
60
75
72
53
44
59
50
56
56
50
55
66
63
36
10
2
0
-16
-26
-50
-54
-54
-27
-40
-17
-34
-15
-25
-23
5
19
22
15
-7
-3
12
38
53
41
59
41
48
56
34
5
-11
-26
-18
-45
-69
-66
-43
-1
27
40
9
-18
-36
-32
-5
-21
-32
-59
-41
-20
-5
6
-12
-29
-42
-26
-15
-25
-42
-21
-10
-4
6
17
23
27
29
40
58
51
26
12
32
45
47
6
-2
-25
-26
-13
-10
-14
-26
-35
-21
33
37
50
24
5
23
25
32
22
10
-10
-15
-4
-15
-38
-82
-64
-62
-41
-40
-56
-56
-49
-42
-37
-29
-23
-43
-65
-59
-55
-53
-37
-44
-22
-17
-10
-2
-7
-40
-44
-45
-46
-37
-76
-86
-101
-92
-41
-41
-23
-48
-77
-87
-79
-73
-51
-36
-50
-50
-87
-68
-84
-79
-65
-34
-28
-32
-38
-23
5
49
64
77
61
40
-3
-21
-28
-27
-24
-17
-3
-17
-47
-57
-71
-66
-45
-26
-35
-33
-61
-45
-35
-23
-30
-47
-58
-40
-45
-37
-13
-13
-16
-30
-19
-4
31
41
43
44
47
43
22
8
26
35
47
35
32
25
17
0
-19
1
-22
5
-11
-7
2
15
32
24
32
35
51
56
47
23
-6
-32
-73
-58
-63
-56
-38
-5
12
26
12
-20
-18
-7
11
9
-8
-17
-3
-3
5
5
5
7
15
22
41
42
16
5
-6
-30
-44
-56
-43
-28
-8
-10
12
7
-2
-3
-18
1
-3
-4
-14
-45
-56
-36
-16
-32
-39
-42
-14
17
40
53
25
-16
-57
-52
-51
-39
-29
-22
14
31
58
57
79
64
32
2
-45
-77
-96
-74
-43
-26
-25
-8
-19
-3
24
22
12
1
-25
-37
-68
-94
-98
-86
-56
-22
-3
32
75
51
40
1
-10
-3
-6
-3
15
24
23
26
21
30
56
53
50
35
18
-1
-5
-4
9
-5
-5
-5
-7
25
34
55
64
52
53
50
52
58
38
22
3
-23
-56
-50
-55
-44
-25
8
42
78
92
77
56
27
9
19
2
38
4
-27
-51
-43
-16
50
73
87
81
47
47
28
40
48
63
51
28
3
-40
-30
1
20
65
73
87
78
82
72
82
58
66
73
59
42
33
7
4
26
32
49
41
38
36
24
27
35
28
31
11
8
24
65
94
101
104
110
99
84
84
82
70
46
36
4
-13
-6
-29
-29
-40
-5
21
50
47
44
16
18
5
-3
-23
-34
-42
-50
-32
-20
-2
1
11
0
-11
2
11
11
-1
16
34
33
34
8
9
-5
15
35
30
37
8
-7
-19
-18
5
-10
-1
-26
-33
-21
-29
-19
-24
-16
-27
-21
-9
6
-4
13
42
62
47
29
19
21
16
14
1
-3
-16
6
10
31
52
36
46
28
37
30
14
15
25
13
10
4
6
7
14
18
21
44
30
25
-3
-4
-3
-18
-16
-17
-35
-3
-7
11
-9
9
9
15
26
24
2
-40
-29
-38
-15
-31
-46
-56
-49
-17
1
10
6
16
-7
-1
-28
-43
-32
-38
-17
-35
-37
-22
-10
34
41
40
18
2
-20
-17
-22
-2
-12
-35
-83
-82
-72
-48
-28
-5
-11
11
6
24
8
4
-15
-13
-10
-22
-39
-49
-37
4
19
25
36
37
44
75
98
126
114
107
83
61
41
5
-19
-18
-6
30
43
62
62
47
59
34
41
17
1
-31
-44
-56
-51
-63
-69
-47
-43
-37
-9
-2
3
3
-17
0
-10
10
18
13
10
16
23
17
12
20
11
-1
-19
-36
-57
-58
-60
-33
-31
-32
-53
-51
-19
29
45
46
42
14
-11
-3
-5
10
-3
-20
-79
-109
-116
-110
-105
-111
-103
-104
-101
-88
-79
-85
-74
-79
-59
-48
-42
-21
-25
-8
1
26
42
86
95
93
78
52
27
3
5
0
5
-14
-34
-43
-46
-34
-12
-14
5
8
26
79
98
94
55
28
21
18
43
39
53
52
40
41
46
45
30
24
16
52
34
15
-33
-50
-40
-23
11
-3
-6
-6
8
4
3
-14
18
26
47
57
50
43
23
10
30
52
76
80
81
92
98
86
76
60
46
42
32
22
12
7
-24
-36
-61
-32
-18
-4
21
46
61
48
47
39
42
46
25
17
15
1
-16
-18
-35
-17
-22
-8
20
33
46
24
19
24
15
20
2
5
8
2
-19
-26
-19
-41
-49
-41
-32
-12
-9
-5
-27
6
19
62
58
74
49
34
10
10
43
40
66
30
21
5
-2
-2
-11
12
5
2
-19
-7
3
10
19
3
-11
-21
21
49
67
54
51
42
55
50
43
29
37
32
21
7
19
14
4
-9
-38
-58
-39
-41
-33
-35
-30
-6
6
4
2
-9
-2
10
-1
-25
-49
-63
-58
-31
-8
0
6
-3
10
16
28
46
30
32
29
31
31
24
28
24
18
22
0
-21
-47
-20
1
40
37
25
18
62
91
85
55
18
0
6
27
46
40
-3
-22
-43
-48
-59
-46
-45
1
29
51
34
6
-24
-9
8
18
13
-5
0
12
18
4
-5
-21
-22
-5
13
11
-4
-11
-19
-16
5
10
19
13
25
19
14
2
-10
-28
-60
-50
-31
-29
-29
-46
-58
-58
-55
-62
-68
-67
-57
-47
-36
-33
-51
-42
-52
-34
-29
-37
-38
-47
-44
-39
-8
-17
-16
-25
-8
19
47
48
25
15
14
-17
-29
-57
-67
-62
-45
-37
-20
-37
-63
-82
-89
-60
-18
-7
14
5
-20
-53
-75
-107
-83
-99
-62
-40
-36
-23
-23
-16
-8
3
-16
-43
-64
-59
-49
-16
2
0
-24
-49
-62
-74
-87
-88
-80
-62
-24
23
32
22
16
-2
16
23
11
-10
-28
-39
-59
-63
-62
-9
-13
4
-11
-7
16
18
9
-23
-36
-49
-44
-40
-28
-29
-54
-65
-71
-84
-44
-31
-5
33
56
54
48
13
38
36
41
28
-2
-16
-38
-31
-40
-46
-35
-27
-32
-43
-47
-47
-27
-25
-41
-66
-74
-55
-35
-17
-2
-1
-25
-27
-15
3
7
-2
-13
-34
-33
-31
-43
-53
-57
-59
-60
-26
4
9
-7
-22
-26
2
37
54
49
22
-2
-35
-75
-87
-70
-26
0
29
45
53
55
39
25
3
-2
-14
-10
-6
-13
-29
-32
-18
-1
16
38
97
106
95
62
27
21
17
-4
-32
-53
-54
-28
8
37
53
34
26
20
36
62
70
76
51
50
32
31
15
28
27
44
33
28
21
31
51
56
51
47
50
54
49
49
57
73
86
79
48
10
-3
-32
-2
31
43
65
44
55
66
