# Supplementary material for: Electroencephalography (EEG) based epilepsy diagnosis via multiple feature space fusion using shared hidden space-driven multi-view learning
Source: PeerJ Comput Sci. 2024 Mar 7;10:e1874. doi: 10.7717/peerj-cs.1874 (PMC10936759; doi:10.7717/peerj-cs.1874)
Supplement: Supplemental Information 2 [file peerj-cs-10-1874-s002.zip › A/Z059.txt]

-20
-23
-24
-24
-17
-5
3
1
2
-8
-10
-7
1
7
11
21
31
35
35
37
26
15
13
8
-3
-6
-8
-10
2
13
24
29
40
49
45
40
18
0
-22
-26
-26
-25
-21
-11
-11
-20
-23
-23
-17
-10
1
8
4
5
-3
-9
-16
-18
-10
-11
-1
9
17
28
43
52
47
45
33
23
6
12
18
30
42
34
15
-2
-12
-19
-13
-7
-6
-13
-22
-23
-28
-31
-26
-16
-8
-13
-18
-36
-40
-37
-35
-36
-39
-45
-53
-55
-53
-51
-54
-55
-60
-62
-52
-34
-22
-24
-24
-36
-58
-75
-75
-63
-44
-39
-29
-27
-33
-43
-54
-64
-66
-52
-41
-34
-32
-32
-41
-48
-43
-41
-41
-36
-30
-28
-30
-31
-26
-29
-32
-31
-40
-36
-31
-33
-46
-64
-62
-60
-38
-19
-5
4
2
1
-9
-20
-26
-34
-41
-41
-35
-33
-19
1
15
18
14
-8
-26
-41
-48
-52
-57
-51
-47
-41
-35
-27
-24
-32
-24
-24
-20
-13
3
19
29
39
35
24
4
-9
-30
-44
-48
-46
-45
-37
-19
-7
6
20
32
27
18
11
6
12
21
26
18
14
13
9
14
24
34
39
48
56
64
71
69
60
35
16
0
-8
-8
6
25
43
62
60
49
35
30
23
17
27
30
36
36
37
39
32
36
34
35
35
37
37
32
31
20
14
2
3
5
15
31
39
41
40
40
33
22
9
-8
-24
-37
-41
-44
-39
-20
-4
7
14
18
16
25
37
41
34
23
6
-16
-28
-26
-13
-2
15
16
16
11
8
8
1
3
6
8
16
16
10
-8
-10
-5
5
24
41
45
37
33
22
18
17
22
21
14
6
-1
-8
-9
4
7
14
16
20
26
23
26
20
18
15
4
-8
-16
-3
5
18
21
14
-10
-23
-29
-33
-34
-37
-49
-68
-79
-84
-87
-75
-56
-31
-14
7
13
2
-22
-47
-63
-69
-52
-33
-19
-10
-3
-2
-7
-12
-17
-27
-35
-37
-39
-37
-27
-21
-20
-22
-18
-21
-12
-4
4
8
4
8
6
8
8
8
0
2
11
16
13
14
11
-1
-4
-1
5
18
23
20
10
8
6
1
3
9
17
15
18
9
-5
-10
-11
1
3
10
-6
-24
-36
-36
-32
-33
-26
-30
-29
-26
-10
5
21
41
52
53
44
29
12
0
1
4
2
-4
-12
-21
-18
-12
-5
-3
-3
9
9
16
20
26
33
49
65
62
62
61
67
67
73
73
61
38
8
-15
-29
-16
-5
-2
-8
-11
-20
-27
-16
-7
-6
-4
-5
-7
-21
-28
-37
-42
-38
-29
-25
-24
-26
-26
-24
-27
-21
-21
-25
-31
-43
-57
-58
-41
-22
-10
-1
-6
-15
-27
-26
-32
-28
-19
-15
-18
-20
-16
-5
6
20
16
8
4
11
21
34
41
41
27
15
2
-5
-6
-3
5
5
11
7
0
-6
-6
-8
-14
-9
-14
-18
-16
-4
14
25
44
50
54
52
49
47
42
43
28
9
-11
-19
-25
-18
-7
-3
-1
-8
-2
-8
-17
-26
-33
-35
-31
-25
-31
-33
-33
-23
-17
-8
-5
-16
-18
-15
-11
-6
2
-4
-23
-38
-51
-58
-66
-65
-60
-47
-30
-14
-12
-18
-22
-30
-45
-60
-70
-80
-89
-81
-77
-73
-75
-73
-71
-69
-61
-61
-65
-71
-71
-79
-86
-84
-76
-65
-59
-48
-48
-42
-28
-17
-15
-10
-6
-12
-15
-21
-24
-33
-36
-29
-19
-1
17
28
26
25
22
19
25
39
48
39
37
28
21
20
25
29
34
44
45
36
18
7
3
2
17
31
38
41
41
41
32
32
29
29
27
23
18
9
16
22
23
24
29
38
52
69
74
67
50
32
13
2
3
8
14
25
44
50
63
71
71
58
45
32
20
23
27
25
15
38
47
44
39
23
-1
-20
-27
-26
-22
-2
2
-2
-1
11
28
34
39
31
13
-4
-15
-24
-33
-31
-32
-33
-31
-21
-13
-1
0
-18
-40
-59
-66
-78
-81
-81
-75
-67
-54
-26
-14
-3
2
2
1
-12
-25
-45
-59
-69
-77
-81
-80
-75
-77
-68
-56
-42
-37
-28
-23
-16
-16
-24
-35
-57
-55
-51
-47
-52
-62
-75
-94
-93
-88
-79
-64
-48
-35
-28
-17
-11
-11
-7
-5
-4
0
3
8
3
-3
-14
-25
-28
-19
-10
3
16
35
37
36
29
16
-2
-17
-15
-16
-13
-11
-12
-9
2
16
26
37
49
58
56
45
20
-9
-30
-37
-34
-34
-21
-17
-20
-30
-39
-54
-79
-97
-123
-128
-122
-97
-74
-61
-46
-41
-41
-44
-40
-45
-52
-47
-39
-27
-15
5
21
36
55
60
52
24
-8
-49
-71
-81
-81
-81
-78
-65
-63
-52
-42
-29
-26
-28
-33
-46
-53
-57
-58
-64
-61
-62
-61
-43
-5
36
57
68
57
38
23
17
15
13
23
25
14
-11
-44
-62
-68
-47
-30
-21
-29
-40
-53
-64
-61
-55
-39
-22
-5
3
8
18
28
41
54
75
84
90
89
80
70
58
58
43
31
12
-10
-27
-31
-28
-31
-29
-24
-17
-17
-27
-31
-41
-39
-34
-27
-24
-12
1
16
48
80
110
124
135
125
106
80
60
52
53
70
83
92
98
106
105
90
76
57
39
20
8
-5
-12
-11
-10
-8
-4
-3
-14
-16
-13
-3
7
25
45
56
65
70
66
57
51
49
39
31
28
26
23
30
48
67
86
100
103
95
89
81
73
66
65
51
27
10
-3
-12
-25
-37
-52
-63
-57
-56
-58
-55
-36
-12
5
20
24
23
25
37
42
44
42
27
12
2
5
11
22
33
47
51
53
53
43
37
25
10
-12
-31
-40
-54
-51
-41
-28
-23
-16
-10
-9
2
13
21
20
19
24
16
14
11
8
4
13
22
33
39
48
46
35
25
11
0
-1
4
6
-4
-6
-14
-15
-4
17
34
33
28
14
7
-1
1
-3
-7
-7
-12
-22
-32
-28
-34
-39
-39
-35
-25
-11
9
17
28
30
19
1
-16
-21
-31
-25
-18
-11
-16
-11
-1
2
7
10
12
9
4
2
-10
-17
-24
-31
-37
-29
-20
-17
-21
-24
-23
-15
4
7
-1
-5
-5
1
0
1
-1
-5
-14
-20
-29
-32
-19
-10
-13
-16
-17
-21
-21
-19
-19
-20
-22
-21
-36
-52
-69
-82
-81
-58
-21
9
42
59
62
51
36
28
9
-1
-19
-34
-47
-57
-62
-68
-63
-53
-51
-67
-84
-99
-108
-109
-107
-106
-112
-103
-96
-85
-72
-58
-47
-44
-37
-34
-30
-26
-17
-24
-34
-39
-34
-15
20
54
71
77
69
52
28
7
6
8
12
22
15
3
-12
-9
-12
-4
5
10
-5
-27
-48
-72
-78
-73
-57
-40
-9
21
30
44
52
61
60
64
55
39
12
-16
-39
-59
-58
-45
-20
16
50
74
75
75
65
59
48
36
14
-17
-39
-63
-81
-83
-72
-47
-21
16
40
57
61
59
43
20
-1
-29
-52
-64
-57
-52
-38
-17
8
30
50
73
83
91
89
83
64
41
20
-3
-16
-21
-26
-34
-35
-30
-26
-8
17
32
32
27
21
18
8
-4
-20
-38
-41
-42
-39
-31
-20
-11
-12
-11
-20
-24
-19
-4
2
1
-8
-27
-46
-55
-46
-37
-33
-31
-35
-43
-50
-48
-50
-47
-46
-58
-73
-78
-72
-59
-40
-26
-17
-23
-27
-20
-19
-11
-2
6
16
30
32
29
26
36
45
46
44
32
13
-3
-18
-29
-46
-54
-63
-76
-83
-84
-78
-72
-58
-56
-58
-54
-48
-47
-55
-54
-60
-57
-47
-32
-18
-10
2
9
9
12
30
47
58
55
33
5
-22
-30
-43
-40
-29
-25
-26
-27
-23
-27
-25
-20
-10
-8
-1
11
9
13
16
15
20
32
47
60
66
66
61
50
52
52
52
53
49
35
8
-10
-23
-18
-7
18
34
39
36
23
7
-6
-15
-24
-33
-30
-33
-30
-29
-19
-15
-6
6
13
16
14
16
4
-7
-12
-18
-25
-25
-11
-2
5
2
-6
-13
-15
1
9
18
20
14
4
-3
-5
-10
-12
-12
-18
-33
-42
-39
-34
-22
-11
-4
-3
-1
-8
-23
-30
-35
-38
-51
-47
-40
-24
-7
17
34
46
61
59
52
39
27
16
10
13
9
5
-13
-21
-31
-27
-5
15
22
18
12
-4
-13
-19
-22
-29
-36
-31
-36
-25
-14
-3
-3
-1
1
5
14
23
28
23
19
13
17
22
39
54
53
47
22
-10
-29
-38
-34
-35
-30
-40
-47
-45
-38
-30
-30
-23
-22
-27
-32
-29
-25
-15
4
16
18
10
5
-10
-19
-21
-12
-6
-8
-9
-18
-18
-15
-14
-14
-17
-24
-36
-45
-48
-51
-55
-56
-48
-43
-35
-29
-28
-37
-49
-48
-47
-30
-11
6
13
26
37
35
32
26
17
4
1
-9
-13
-14
-10
-13
-27
-33
-48
-60
-59
-46
-28
-13
-1
-4
-19
-32
-34
-28
-17
-2
0
0
-5
1
2
6
18
19
16
12
20
23
35
37
28
13
-2
1
-3
-9
-28
-45
-61
-62
-56
-50
-40
-32
-31
-35
-47
-60
-70
-69
-52
-27
-9
12
23
29
31
32
29
14
20
16
17
15
10
10
5
13
13
5
-11
-28
-45
-64
-72
-82
-85
-78
-55
-45
-41
-41
-51
-61
-66
-66
-65
-53
-39
-26
-21
-19
-5
2
22
38
46
42
32
29
17
18
17
16
8
3
-14
-36
-51
-61
-68
-85
-95
-106
-109
-100
-85
-70
-67
-60
-59
-62
-64
-60
-54
-53
-39
-33
-28
-22
-10
-1
-1
6
9
13
17
22
20
18
19
8
-5
-19
-23
-33
-31
-20
-4
8
12
20
11
-1
-14
-21
-25
-25
-20
-23
-24
-22
-9
3
17
27
22
22
27
32
31
31
30
24
24
21
26
26
35
37
28
20
14
7
-2
-3
-5
-4
-8
-11
-15
-29
-29
-32
-30
-23
-9
3
5
14
17
17
27
47
58
59
56
43
29
18
19
11
11
10
3
-15
-43
-56
-72
-65
-51
-35
-31
-32
-32
-37
-29
-18
-7
-3
11
17
6
-13
-24
-17
-9
13
33
46
51
47
35
24
23
21
17
17
5
-17
-47
-52
-46
-31
-15
6
30
40
47
35
14
-8
-15
-9
2
16
18
4
-11
-25
-27
-11
16
37
44
38
37
31
39
48
56
53
46
42
28
21
19
12
0
-10
-19
-27
-24
-8
5
16
15
6
-8
-16
-11
-2
12
28
41
42
40
40
37
24
23
14
11
8
4
3
-9
-11
-9
-17
-24
-28
-26
-27
-15
-10
-8
-11
6
8
10
6
2
-9
-14
-7
2
11
17
18
19
21
29
20
14
6
3
-5
-8
0
0
9
10
4
-7
-12
-10
-5
0
14
20
18
23
32
36
44
48
47
37
35
22
10
6
6
2
-2
-3
2
3
4
4
0
-5
-5
-7
-2
5
17
22
13
4
-5
-12
-22
-32
-44
-46
-38
-29
-23
-15
-5
-1
1
4
1
-9
-21
-27
-40
-43
-42
-38
-35
-33
-23
-19
-2
9
11
-1
-7
-6
-4
-2
3
5
8
20
24
25
23
21
17
-2
-12
-28
-41
-35
-21
-8
-12
-14
-17
-13
-4
11
9
5
12
16
24
25
27
16
-7
-25
-43
-50
-48
-32
-24
-4
13
28
26
21
25
23
30
29
20
-3
-24
-40
-56
-63
-66
-64
-65
-55
-33
-15
-4
-8
-17
-35
-35
-28
-22
-11
-14
-11
-22
-22
-21
-17
-8
3
7
1
3
-3
-18
-27
-30
-34
-47
-49
-63
-72
-83
-83
-81
-77
-60
-48
-35
-28
-17
-13
-12
-5
-10
-21
-27
-27
-25
-22
-22
-30
-40
-47
-42
-40
-29
-23
-28
-47
-69
-77
-79
-60
-35
-18
-15
-28
-41
-59
-64
-62
-57
-57
-49
-41
-31
-14
13
36
49
58
46
27
14
14
14
10
12
5
2
-6
-12
-20
-33
-32
-30
-31
-32
-35
-36
-37
-26
-20
-20
-36
-48
-64
-69
-57
-45
-32
-21
-4
9
30
61
87
89
73
53
25
12
6
4
-2
-6
-13
-23
-27
-37
-49
-60
-63
-60
-57
-48
-34
-27
-34
-32
-30
-23
-15
-6
2
-4
-1
-4
-6
-13
-5
6
22
43
47
42
35
37
38
37
39
32
21
15
19
21
21
21
20
20
16
16
3
-12
-23
-30
-34
-25
2
29
56
75
80
78
71
64
45
36
36
39
32
26
21
14
17
30
45
50
49
31
9
-8
-16
-13
-21
-19
-28
-38
-44
-37
-17
6
36
50
45
29
9
-9
-18
-9
7
22
33
45
46
44
43
37
29
15
12
4
4
6
-2
0
4
20
18
16
6
-3
-11
-19
-18
-22
-15
-8
-4
-5
-3
4
10
19
34
44
54
64
67
60
54
47
36
18
11
12
17
26
34
44
38
33
12
-4
-22
-28
-24
-23
-15
-18
-25
-32
-36
-41
-46
-35
-18
0
16
34
35
38
38
33
24
17
17
20
23
23
16
5
3
4
-8
-26
-49
-66
-68
-53
-27
-10
3
14
20
13
4
-4
-21
-28
-25
-16
-13
-6
0
4
7
17
27
30
43
53
62
73
76
69
50
33
15
3
-1
5
7
-1
-8
-21
-33
-44
-41
-40
-40
-37
-39
-44
-41
-25
-7
4
7
-4
-15
-22
-13
-2
18
36
35
17
-6
-22
-31
-27
-16
-10
-7
-9
-12
-22
-25
-29
-37
-47
-53
-56
-62
-60
-57
-50
-47
-33
-27
-30
-34
-31
-27
-36
-34
-38
-32
-23
-7
10
25
47
54
52
40
28
15
0
-1
-5
-15
-29
-28
-26
-22
-12
-16
-22
-33
-43
-60
-79
-91
-102
-109
-108
-95
-78
-44
-12
8
11
9
8
-1
4
6
6
3
10
29
45
51
52
47
41
42
45
47
51
56
65
67
75
67
43
18
-7
-24
-47
-54
-62
-60
-54
-38
-19
-6
12
18
23
31
44
47
41
30
15
0
-9
-4
-4
10
34
56
67
71
79
73
63
42
19
-12
-35
-44
-61
-56
-41
-21
0
17
38
44
52
52
48
37
18
-7
-36
-52
-44
-23
-8
21
35
43
46
53
58
55
51
33
8
-17
-36
-45
-49
-40
-39
-39
-35
-28
-22
-18
6
28
32
22
7
-11
-23
-21
-14
-15
-18
-25
-36
-33
-17
1
7
10
13
7
0
-14
-29
-43
-49
-42
-37
-31
-29
-35
-50
-59
-72
-93
-115
-133
-142
-142
-123
-98
-82
-74
-64
-54
-48
-33
-25
-20
-27
-32
-40
-44
-33
-26
-10
2
24
38
40
46
37
26
13
7
-8
-31
-43
-57
-65
-70
-69
-71
-78
-81
-88
-97
-98
-91
-90
-86
-79
-69
-54
-33
-4
17
38
51
54
45
33
26
18
13
15
13
18
18
16
11
13
27
39
42
49
47
35
26
22
19
6
-6
-16
-21
-23
-14
-9
-9
4
7
12
20
32
39
25
11
-18
-44
-59
-55
-49
-33
-4
24
52
64
68
56
47
44
41
31
12
1
-19
-24
-27
-26
-32
-40
-36
-39
-24
-1
14
15
7
-4
-17
-16
-19
-27
-41
-38
-25
-6
10
22
39
41
40
25
1
-19
-27
-28
-30
-19
-11
-11
-18
-29
-43
-65
-74
-84
-81
-69
-50
-38
-37
-35
-38
-46
-56
-52
-52
-49
-43
-44
-51
-56
-51
-48
-32
-5
19
31
27
16
-1
-8
-9
-8
-7
-2
5
-3
-8
-21
-31
-40
-37
-29
-31
-25
-17
-9
-16
-26
-32
-29
-16
0
17
12
5
-7
-12
-7
9
27
39
62
76
80
79
76
64
48
42
39
33
18
5
-5
-5
3
4
4
-4
-4
-8
-5
1
3
7
-2
-4
-15
-13
-6
3
11
21
34
41
54
64
66
54
47
48
44
49
45
47
45
50
56
53
44
35
20
1
-7
-11
-14
-10
-3
-6
-13
-16
-28
-42
-57
-58
-47
-31
-5
6
2
-6
-17
-15
-8
12
20
20
15
5
-6
-34
-49
-57
-62
-68
-71
-81
-87
-84
-82
-83
-80
-64
-57
-41
-34
-28
-36
-42
-39
-35
-25
-21
-21
-23
-17
5
18
37
48
54
58
57
51
35
22
14
9
-3
-5
-9
-9
-12
-11
-13
-9
7
12
20
26
32
36
31
31
21
11
-2
-8
-23
-38
-44
-45
-43
-36
-20
-4
11
28
31
36
33
41
32
26
12
-3
-15
-18
-8
-8
-4
0
2
5
13
24
29
35
39
40
34
29
20
5
-9
-13
-19
-24
-18
-8
4
14
26
35
40
47
46
42
39
35
23
1
-15
-37
-50
-55
-48
-37
-26
-2
9
16
18
16
7
-7
-23
-38
-46
-45
-32
-26
-17
-4
9
23
44
81
107
126
125
98
53
4
-32
-65
-73
-66
-57
-45
-34
-18
-3
20
40
54
49
38
13
-16
-44
-58
-65
-67
-62
-64
-65
-50
-18
16
35
50
46
36
16
-3
-23
-48
-50
-45
-30
-10
18
35
47
57
66
65
59
47
20
-7
-35
-54
-71
-80
-75
-66
-47
-24
-14
-15
-24
-33
-49
-52
-55
-60
-70
-78
-72
-69
-48
-20
11
28
37
29
12
-7
-16
-21
-28
-30
-41
-51
-57
-55
-58
-68
-67
-65
-60
-50
-36
-17
-17
-10
-17
-20
-17
2
17
21
29
28
27
27
35
46
60
84
101
108
103
96
80
66
56
42
27
7
-9
-39
-57
-66
-72
-82
-91
-88
-83
-59
-32
-14
-6
-5
-2
-2
8
14
14
2
-10
-16
-22
-15
-2
25
43
65
73
61
38
9
-21
-49
-50
-50
-46
-52
-58
-64
-66
-45
-25
-13
1
14
21
19
9
-7
-22
-23
-13
-2
2
4
-4
0
3
18
25
39
58
76
82
76
65
42
29
23
22
16
11
3
-13
-15
-16
-12
-14
-17
-16
-15
-10
-7
-8
-11
-12
-23
-40
-44
-37
-20
3
30
46
39
19
-2
-8
-4
8
8
0
-7
-1
6
8
18
20
22
24
32
24
9
-1
-2
-10
-16
-17
-19
-10
1
6
11
6
13
13
20
21
15
-5
-20
-29
-45
-47
-43
-34
-36
-40
-43
-53
-50
-37
-19
-6
7
10
1
-2
-9
-9
-7
-9
-10
-15
-19
-19
-14
-6
4
11
9
7
8
9
5
8
6
1
-6
-15
-25
-30
-30
-34
-37
-40
-32
-25
-18
-4
3
8
10
11
1
-12
-23
-35
-48
-64
-72
-89
-97
-92
-80
-64
-48
-33
-33
-30
-23
-12
-12
-19
-34
-63
-92
-117
-134
-139
-124
-103
-77
-44
-10
13
14
17
5
-3
-2
2
7
5
2
-6
-20
-31
-38
-45
-57
-60
-69
-73
-74
-67
-63
-61
-57
-64
-76
-90
-87
-80
-60
-32
-8
4
12
19
17
19
27
32
36
43
49
41
29
16
6
-13
-19
-18
-18
-11
-3
-5
-12
-16
-20
-27
-33
-32
-28
-23
-18
-15
-11
6
23
29
11
4
-7
-3
7
25
47
55
63
54
40
23
18
20
20
27
15
0
-11
-6
5
17
27
25
6
-16
-20
-24
-17
-14
-15
-22
-34
-34
-36
-27
-15
-11
-7
-2
14
24
40
55
61
56
46
37
23
22
23
24
15
13
11
4
5
2
6
-5
-9
-11
-10
5
24
40
46
48
41
27
21
25
32
29
22
5
-11
-13
-5
4
2
11
9
6
-3
-5
-4
15
31
28
12
-14
-19
-18
-2
13
16
13
14
22
20
27
29
34
24
20
23
20
23
20
14
2
-4
-5
-1
16
27
38
31
24
11
-11
-23
-22
-14
-18
-30
-56
-73
-76
-61
-47
-38
-21
-17
-15
-29
-43
-59
-77
-78
-76
-73
-62
-45
-26
-10
2
-1
-17
-28
-15
-2
21
52
73
82
78
75
59
41
19
0
-11
-7
-1
-9
-16
-23
-29
-39
-43
-37
-29
-17
-14
-19
-34
-46
-59
-73
-78
-75
-66
-62
-49
-47
-51
-53
-50
-44
-48
-42
-38
-28
-4
22
38
28
8
-22
-39
-36
-22
-10
-3
6
6
-1
-3
-1
3
10
18
16
4
-16
-23
-33
-28
-14
2
14
19
27
15
10
5
5
10
15
23
17
12
13
10
-2
-15
-17
-14
7
19
19
10
7
7
0
2
-1
0
-3
5
10
8
9
18
27
27
28
19
6
-1
-1
3
14
30
32
29
19
19
23
28
33
24
16
15
30
37
38
31
17
4
-1
10
14
17
22
26
29
31
28
10
-2
-10
-4
5
11
15
16
18
19
18
8
0
-5
-7
-7
-5
-3
-9
-3
3
6
11
22
38
46
52
44
26
7
-8
-17
-21
-12
-10
-18
-23
-19
-9
1
21
33
27
14
-8
-27
-31
-26
-17
-13
-15
-9
-7
0
10
13
6
-6
-14
-35
-46
-49
-48
-47
-37
-25
-23
-26
-35
-51
-69
-80
-74
-67
-51
-34
-23
-25
-23
-26
-27
-23
-17
-19
-28
-33
-41
-44
-46
-37
-20
-7
21
31
29
19
9
1
-6
-4
-16
-31
-42
-40
-28
-18
-1
13
25
36
44
37
23
12
-6
-24
-37
-37
-46
-43
-35
-26
-25
-27
-24
-23
-4
12
23
16
11
9
7
14
21
23
9
-12
-29
-44
-44
-38
-35
-39
-41
-45
-54
-59
-59
-58
-67
-71
-87
-98
-101
-90
-70
-56
-33
-27
-23
-25
-25
-34
-37
-22
-7
7
16
35
44
52
58
46
27
5
-15
-33
-42
-35
-23
-18
-22
-27
-46
-60
-71
-77
-82
-81
-69
-58
-44
-41
-49
-67
-72
-59
-41
-22
-8
0
1
-1
-11
-33
-46
-55
-50
-46
-31
-21
-24
-30
-40
-55
-65
-61
-61
-64
-69
-66
-62
-59
-44
-33
-25
-18
-17
-16
-24
-26
-31
-35
-32
-17
-4
-1
-4
-16
-30
-41
-36
-33
-17
-3
8
9
7
13
14
16
16
16
14
13
2
