# Supplementary material for: Electroencephalography (EEG) based epilepsy diagnosis via multiple feature space fusion using shared hidden space-driven multi-view learning
Source: PeerJ Comput Sci. 2024 Mar 7;10:e1874. doi: 10.7717/peerj-cs.1874 (PMC10936759; doi:10.7717/peerj-cs.1874)
Supplement: Supplemental Information 2 [file peerj-cs-10-1874-s002.zip › A/Z060.txt]

-64
-62
-59
-62
-61
-65
-70
-69
-54
-37
-27
-16
-15
-16
-12
-8
-9
-20
-27
-42
-48
-48
-31
-21
-21
-12
-15
-22
-37
-50
-46
-45
-29
-18
-16
-13
-12
-18
-24
-31
-41
-53
-67
-72
-77
-73
-60
-53
-58
-61
-55
-58
-58
-59
-63
-69
-76
-77
-82
-74
-60
-42
-33
-25
-15
-11
-6
-3
-9
-29
-34
-45
-45
-43
-26
-9
0
6
-2
-17
-24
-25
-25
-32
-35
-42
-46
-49
-48
-44
-52
-47
-47
-46
-45
-40
-49
-60
-60
-59
-56
-57
-60
-73
-83
-88
-91
-93
-99
-106
-116
-117
-106
-89
-80
-80
-76
-78
-90
-93
-90
-83
-89
-92
-103
-124
-139
-150
-151
-156
-152
-146
-136
-125
-115
-110
-111
-99
-89
-86
-82
-80
-79
-88
-90
-92
-85
-72
-55
-37
-33
-32
-47
-68
-90
-98
-106
-105
-92
-81
-71
-62
-42
-26
-18
-12
-24
-40
-56
-69
-86
-93
-84
-73
-66
-61
-54
-63
-72
-83
-94
-109
-119
-117
-120
-111
-98
-85
-76
-59
-45
-43
-49
-63
-69
-81
-76
-75
-75
-69
-56
-42
-40
-43
-55
-64
-64
-61
-58
-64
-60
-61
-62
-66
-67
-64
-53
-35
-27
-32
-42
-47
-51
-47
-28
-14
-3
7
21
31
38
34
15
-14
-45
-62
-83
-90
-78
-53
-28
-9
0
-8
-8
-12
-16
-30
-41
-49
-51
-41
-33
-23
-30
-30
-32
-35
-38
-44
-43
-46
-37
-38
-35
-38
-42
-49
-53
-45
-40
-34
-28
-20
-22
-34
-36
-40
-49
-54
-57
-65
-78
-78
-74
-65
-57
-44
-37
-19
-1
9
8
-4
-23
-53
-68
-66
-55
-45
-44
-36
-44
-46
-43
-39
-33
-35
-32
-33
-30
-32
-36
-47
-48
-36
-24
-3
7
8
-2
-1
0
-1
-9
-18
-30
-55
-64
-67
-61
-46
-29
-23
-19
-13
-8
-5
-5
-18
-30
-45
-45
-54
-61
-62
-57
-50
-44
-41
-41
-47
-60
-62
-72
-82
-92
-106
-112
-108
-88
-79
-65
-58
-43
-42
-42
-43
-53
-59
-68
-79
-82
-75
-59
-44
-28
-15
-14
-21
-29
-40
-49
-52
-49
-49
-54
-55
-56
-57
-59
-55
-54
-56
-56
-51
-50
-47
-41
-29
-22
-15
-22
-37
-47
-50
-45
-45
-43
-55
-75
-91
-91
-78
-56
-33
-29
-37
-44
-37
-45
-39
-38
-36
-40
-40
-35
-39
-36
-33
-19
-11
-10
-22
-42
-51
-53
-44
-48
-47
-59
-79
-88
-91
-81
-69
-44
-25
-16
-12
-18
-25
-33
-33
-29
-34
-43
-54
-64
-72
-64
-61
-67
-75
-72
-66
-55
-37
-23
-11
2
14
13
6
-1
-7
-12
-12
-4
-11
-27
-47
-69
-78
-72
-54
-48
-53
-57
-71
-80
-84
-84
-91
-89
-82
-67
-74
-71
-73
-77
-79
-75
-66
-54
-40
-31
-31
-39
-52
-70
-94
-103
-107
-100
-89
-68
-49
-34
-25
-28
-44
-60
-70
-87
-103
-104
-101
-98
-94
-91
-79
-65
-45
-35
-33
-30
-26
-24
-32
-40
-46
-52
-54
-53
-57
-47
-41
-34
-29
-24
-15
-27
-33
-41
-42
-52
-49
-50
-50
-47
-41
-27
-14
4
20
24
20
11
3
-10
-11
-17
-25
-34
-34
-42
-41
-30
-29
-38
-53
-64
-71
-90
-99
-100
-95
-82
-66
-66
-76
-78
-72
-64
-58
-59
-72
-73
-61
-41
-35
-35
-38
-47
-57
-69
-87
-101
-105
-92
-86
-73
-65
-65
-74
-79
-74
-78
-84
-97
-110
-128
-131
-133
-127
-119
-101
-90
-92
-89
-94
-103
-109
-112
-110
-116
-112
-114
-109
-98
-89
-83
-86
-73
-70
-66
-70
-73
-79
-90
-92
-98
-110
-119
-118
-115
-104
-89
-73
-67
-57
-43
-30
-20
-16
-15
-33
-53
-62
-76
-77
-77
-76
-73
-70
-58
-59
-58
-58
-59
-65
-55
-41
-32
-28
-34
-37
-45
-44
-43
-47
-46
-43
-40
-52
-54
-63
-67
-55
-39
-16
-5
6
-2
-17
-30
-40
-44
-54
-57
-53
-49
-35
-19
-7
-1
10
10
2
-12
-19
-28
-29
-35
-46
-60
-15
7
12
7
-2
-20
-26
-28
-32
-42
-49
-46
-51
-52
-58
-57
-61
-57
-52
-47
-36
-18
-7
-16
-30
-57
-81
-95
-96
-86
-77
-66
-66
-66
-61
-53
-51
-64
-73
-81
-84
-75
-60
-51
-46
-34
-22
-12
-16
-27
-49
-71
-88
-107
-125
-133
-128
-122
-103
-84
-65
-58
-50
-41
-41
-45
-58
-75
-102
-114
-111
-108
-98
-92
-90
-89
-80
-66
-58
-49
-43
-47
-52
-50
-44
-46
-48
-49
-54
-63
-55
-52
-49
-42
-43
-37
-33
-17
-6
-1
0
3
2
-10
-16
-27
-39
-44
-33
-18
-3
6
0
-13
-29
-39
-48
-48
-32
-14
2
8
7
-10
-23
-28
-32
-34
-38
-38
-58
-72
-79
-87
-96
-106
-117
-118
-111
-92
-75
-72
-71
-76
-83
-84
-76
-71
-70
-65
-65
-73
-83
-82
-74
-60
-26
0
22
29
25
10
-7
-14
-28
-42
-56
-57
-57
-60
-60
-67
-73
-83
-81
-82
-77
-77
-81
-92
-99
-101
-108
-101
-84
-63
-41
-18
5
17
28
39
45
43
40
35
12
-14
-41
-54
-59
-51
-42
-44
-47
-60
-74
-93
-98
-91
-76
-62
-59
-74
-104
-116
-121
-112
-99
-81
-56
-34
3
28
42
49
62
69
63
48
12
-27
-57
-70
-80
-80
-65
-39
-18
-17
-20
-44
-57
-63
-71
-83
-100
-105
-113
-105
-89
-68
-45
-19
-1
-2
-10
-20
-25
-26
-16
-11
-16
-24
-26
-24
-21
-22
-26
-33
-35
-25
-20
-25
-20
-25
-29
-34
-40
-48
-70
-74
-74
-66
-53
-37
-23
-22
-26
-40
-56
-60
-57
-51
-41
-29
-21
-19
-14
-2
2
5
10
9
2
-10
-13
-21
-13
0
4
-1
-14
-27
-44
-63
-88
-113
-136
-145
-145
-153
-147
-132
-116
-105
-92
-82
-78
-71
-62
-55
-60
-61
-67
-62
-53
-36
-19
-14
-6
-1
-1
-1
-8
-20
-50
-66
-83
-92
-91
-88
-90
-95
-92
-96
-101
-104
-96
-94
-93
-87
-83
-73
-58
-28
-12
4
1
-11
-35
-60
-67
-70
-60
-48
-38
-42
-45
-47
-50
-42
-38
-36
-48
-61
-73
-83
-74
-52
-32
-32
-30
-31
-28
-28
-33
-51
-76
-87
-100
-100
-95
-78
-61
-48
-30
-11
2
10
8
-1
-21
-39
-61
-78
-83
-75
-66
-51
-31
-19
-17
-23
-19
-25
-31
-39
-42
-53
-70
-83
-102
-105
-102
-89
-67
-40
-12
-7
-13
-32
-49
-55
-58
-57
-72
-79
-80
-71
-68
-58
-44
-35
-35
-37
-48
-55
-55
-61
-72
-83
-88
-90
-98
-95
-98
-102
-99
-93
-82
-81
-79
-91
-103
-103
-98
-82
-70
-47
-37
-33
-36
-32
-34
-36
-39
-50
-56
-59
-51
-57
-59
-59
-63
-75
-91
-99
-111
-109
-107
-109
-115
-114
-98
-85
-67
-62
-68
-78
-85
-87
-84
-69
-51
-38
-42
-56
-66
-77
-72
-56
-35
-19
6
17
16
8
3
4
2
7
11
13
14
14
5
-9
-14
-19
-27
-37
-47
-64
-78
-87
-93
-93
-82
-60
-52
-45
-52
-60
-71
-73
-57
-33
0
24
32
7
-26
-50
-63
-51
-31
-14
-9
-13
-25
-41
-50
-48
-42
-38
-37
-45
-56
-61
-65
-71
-76
-70
-68
-63
-54
-37
-24
-17
-14
-22
-36
-54
-62
-68
-75
-70
-76
-76
-72
-56
-43
-29
-11
-5
-8
-19
-25
-34
-43
-42
-46
-60
-79
-86
-100
-99
-92
-84
-72
-59
-38
-32
-31
-33
-37
-38
-42
-44
-60
-69
-77
-74
-72
-59
-50
-49
-46
-40
-39
-38
-32
-32
-43
-52
-62
-69
-76
-73
-78
-85
-86
-85
-82
-86
-77
-78
-82
-83
-77
-63
-60
-56
-62
-72
-80
-76
-73
-76
-69
-64
-56
-46
-35
-32
-29
-19
-14
-14
-24
-40
-55
-63
-69
-69
-80
-95
-101
-112
-115
-113
-108
-109
-116
-129
-147
-150
-141
-130
-123
-117
-123
-134
-138
-129
-107
-86
-59
-45
-46
-47
-33
-13
0
16
13
-3
-29
-48
-61
-67
-56
-50
-52
-59
-59
-63
-62
-56
-49
-46
-43
-33
-34
-32
-29
-27
-30
-33
-36
-38
-34
-26
-22
-27
-21
-11
-6
7
27
40
40
29
15
-2
-16
-16
-21
-35
-43
-53
-66
-68
-69
-65
-74
-68
-71
-74
-70
-56
-45
-53
-60
-81
-99
-108
-103
-90
-75
-49
-36
-40
-50
-50
-43
-35
-28
-34
-51
-67
-71
-74
-71
-65
-68
-71
-74
-61
-60
-62
-59
-60
-62
-55
-38
-28
-20
-19
-23
-34
-45
-50
-64
-58
-48
-39
-45
-54
-62
-69
-62
-51
-35
-31
-29
-32
-35
-41
-39
-35
-26
-13
-11
-18
-30
-46
-51
-48
-25
-13
-13
-17
-31
-41
-56
-61
-55
-50
-49
-50
-57
-64
-59
-60
-61
-66
-58
-54
-46
-34
-27
-27
-29
-31
-31
-34
-30
-32
-35
-40
-43
-61
-72
-76
-79
-82
-89
-91
-98
-94
-90
-87
-86
-83
-74
-81
-84
-88
-87
-82
-69
-58
-54
-48
-43
-47
-64
-71
-73
-67
-64
-60
-56
-61
-49
-51
-56
-71
-87
-103
-111
-106
-105
-111
-114
-104
-90
-76
-61
-56
-59
-62
-56
-60
-57
-53
-51
-50
-37
-17
-12
-16
-30
-41
-50
-49
-42
-43
-36
-27
-27
-41
-54
-67
-78
-83
-78
-70
-66
-65
-73
-89
-92
-84
-67
-56
-39
-40
-43
-61
-65
-68
-64
-40
-25
-14
-11
-15
-19
-23
-19
-20
-27
-31
-30
-32
-43
-56
-73
-87
-93
-87
-86
-88
-83
-80
-77
-83
-83
-91
-95
-88
-80
-73
-71
-64
-67
-61
-52
-47
-52
-50
-45
-44
-40
-45
-52
-60
-55
-44
-42
-48
-57
-69
-77
-76
-78
-78
-71
-56
-45
-46
-44
-57
-73
-84
-86
-81
-75
-58
-48
-44
-48
-47
-42
-37
-18
-12
-11
-24
-33
-45
-55
-55
-52
-43
-35
-36
-53
-65
-67
-65
-72
-85
-92
-102
-102
-100
-98
-100
-106
-96
-93
-82
-78
-81
-90
-90
-88
-92
-85
-74
-64
-63
-67
-68
-66
-56
-41
-34
-27
-27
-42
-66
-80
-83
-83
-85
-74
-66
-61
-64
-64
-68
-80
-83
-85
-85
-83
-79
-75
-79
-78
-80
-79
-73
-60
-54
-54
-47
-39
-34
-33
-23
-21
-12
-11
-13
-18
-29
-32
-50
-61
-66
-66
-71
-73
-70
-68
-51
-41
-34
-38
-47
-56
-63
-62
-58
-50
-49
-54
-56
-59
-39
-8
20
28
25
9
-10
-23
-24
-28
-36
-35
-38
-49
-60
-66
-70
-73
-69
-66
-76
-86
-89
-87
-84
-75
-70
-68
-63
-48
-42
-45
-49
-51
-47
-41
-23
-11
3
12
4
-7
-23
-30
-45
-47
-57
-67
-81
-86
-76
-69
-53
-39
-32
-38
-34
-37
-43
-45
-53
-55
-61
-49
-40
-33
-23
-25
-22
-16
1
8
10
6
5
3
1
9
11
13
8
8
-4
-19
-24
-26
-31
-42
-49
-53
-50
-40
-34
-32
-36
-41
-63
-79
-84
-78
-58
-30
-1
3
-3
-18
-31
-43
-49
-50
-60
-61
-61
-57
-58
-55
-56
-68
-77
-83
-82
-91
-89
-88
-83
-73
-64
-58
-64
-54
-56
-56
-59
-55
-46
-48
-47
-55
-54
-46
-37
-32
-34
-34
-34
-40
-48
-52
-60
-67
-67
-77
-87
-95
-88
-77
-64
-45
-34
-22
-12
-1
2
4
1
-10
-28
-39
-44
-47
-36
-31
-30
-29
-27
-19
-24
-25
-27
-31
-46
-59
-64
-72
-67
-58
-49
-44
-35
-25
-28
-34
-39
-48
-56
-55
-60
-65
-68
-60
-53
-52
-39
-37
-30
-29
-32
-46
-55
-56
-60
-66
-67
-50
-36
-27
-16
-19
-28
-39
-35
-36
-25
-12
-2
-1
-1
1
-6
-11
-22
-40
-62
-84
-91
-95
-76
-44
-14
-8
-16
-30
-44
-48
-46
-52
-64
-67
-68
-60
-40
-23
-10
-16
-30
-55
-75
-82
-72
-54
-40
-26
-28
-44
-68
-74
-69
-56
-40
-37
-48
-66
-78
-88
-93
-90
-94
-103
-107
-94
-78
-72
-72
-84
-88
-84
-64
-49
-29
-13
-9
-22
-40
-48
-59
-53
-49
-45
-55
-59
-66
-80
-85
-85
-80
-75
-64
-63
-72
-87
-101
-102
-109
-99
-87
-72
-61
-54
-59
-72
-71
-81
-86
-82
-69
-57
-57
-50
-65
-71
-76
-71
-66
-67
-60
-75
-97
-117
-125
-124
-108
-80
-61
-52
-62
-68
-82
-84
-77
-73
-79
-90
-94
-105
-101
-90
-71
-56
-42
-28
-31
-33
-32
-32
-31
-29
-30
-36
-38
-41
-42
-50
-49
-61
-71
-85
-92
-91
-95
-85
-79
-72
-67
-72
-78
-91
-87
-88
-82
-79
-79
-74
-66
-33
0
23
28
24
9
-10
-14
-20
-26
-31
-31
-44
-54
-61
-66
-70
-73
-74
-86
-86
-81
-66
-65
-67
-68
-81
-85
-96
-105
-109
-100
-70
-47
-25
-10
-2
7
20
33
36
36
32
24
7
-4
-20
-32
-29
-16
-4
-4
-10
-19
-31
-40
-48
-61
-87
-103
-123
-139
-141
-122
-83
-43
-1
17
23
14
8
-10
-20
-15
-15
-25
-40
-52
-63
-60
-40
-22
-11
-13
-28
-59
-77
-88
-92
-99
-105
-106
-108
-109
-110
-105
-98
-73
-43
-30
-27
-33
-38
-42
-38
-29
-29
-26
-18
-9
-9
-13
-26
-43
-54
-51
-44
-47
-45
-53
-51
-45
-24
-11
-11
-18
-45
-76
-101
-105
-90
-64
-34
-23
-31
-44
-48
-54
-57
-53
-48
-45
-39
-32
-39
-37
-32
-24
-26
-31
-31
-43
-43
-40
-47
-57
-74
-80
-86
-83
-78
-68
-54
-44
-31
-34
-47
-65
-87
-106
-112
-106
-91
-62
-34
-17
-10
-7
-13
-19
-26
-27
-23
-30
-34
-40
-41
-44
-39
-42
-62
-86
-114
-129
-120
-90
-61
-44
-37
-44
-53
-64
-69
-83
-87
-84
-78
-78
-77
-65
-58
-43
-38
-37
-46
-46
-36
-24
-5
8
12
-4
-26
-44
-58
-56
-45
-35
-34
-40
-51
-68
-77
-83
-78
-77
-66
-63
-66
-61
-52
-45
-49
-48
-62
-75
-79
-76
-65
-50
-27
-21
-30
-46
-56
-54
-53
-35
-24
-27
-36
-35
-41
-46
-44
-58
-67
-76
-70
-75
-69
-62
-55
-52
-50
-49
-65
-80
-90
-90
-96
-94
-86
-74
-52
-35
-14
-1
10
17
8
2
-9
-14
-33
-31
-33
-41
-44
-41
-27
-20
-10
-14
-27
-45
-58
-72
-100
-104
-108
-106
-101
-96
-93
-91
-87
-86
-82
-64
-27
5
29
41
31
8
-10
-4
9
28
40
41
26
8
-5
-11
-2
18
39
52
60
57
28
-3
-38
-57
-70
-79
-76
-75
-60
-40
-26
-26
-31
-36
-41
-33
-24
-21
-28
-37
-38
-33
-11
12
21
17
20
21
22
16
7
-15
-42
-59
-72
-79
-84
-84
-85
-83
-69
-60
-55
-56
-49
-46
-34
-31
-35
-49
-66
-70
-75
-72
-66
-59
-61
-62
-62
-66
-61
-47
-29
-14
-10
-18
-40
-59
-74
-84
-82
-74
-69
-79
-82
-84
-80
-77
-74
-66
-60
-53
-51
-51
-64
-67
-73
-76
-76
-80
-83
-91
-82
-76
-70
-67
-54
-45
-40
-41
-51
-60
-66
-54
-43
-45
-42
-53
-65
-75
-78
-90
-103
-117
-136
-139
-138
-122
-119
-121
-125
-132
-143
-150
-145
-145
-129
-109
-86
-68
-47
-30
-31
-35
-39
-38
-45
-44
-40
-43
-39
-35
-43
-56
-57
-62
-67
-70
-69
-67
-72
-70
-83
-98
-106
-104
-97
-97
-96
-106
-118
-129
-125
-118
-111
-97
-87
-79
-70
-51
-27
-12
10
16
17
8
1
-15
-26
-37
-38
-44
-46
-41
-43
-40
-27
-17
-14
-18
-21
-32
-42
-51
-59
-70
-82
-94
-110
-110
-96
-74
-59
-44
-37
-35
-32
-33
-36
-46
-44
-36
-28
-24
-23
-29
-35
-32
-36
-40
-40
-31
-30
-30
-20
-25
-37
-59
-74
-84
-81
-66
-58
-61
-67
-61
-62
-52
-46
-52
-65
-75
-70
-71
-63
-55
-40
-31
-20
-9
-12
-10
-16
-21
-28
-30
-26
-25
-29
-35
-51
-79
-104
-118
-120
-103
-83
-66
-65
-66
-76
-87
-96
-95
-91
-90
-80
-84
-93
-100
-100
-91
-85
-61
-43
-26
-19
-13
-17
-30
-43
-61
-76
-77
-69
-68
-72
-77
-84
-89
-96
-95
-99
-88
-71
-53
-52
-63
-76
-89
-87
-77
-66
-66
-60
-57
-58
-56
-59
-56
-49
-38
-17
-4
14
27
28
12
-3
-19
-36
-54
-60
-62
-62
-47
-40
-37
-37
-34
-29
-30
-30
-36
-45
-64
-83
-104
-125
-124
-121
-108
-83
-54
-23
1
30
51
55
53
47
32
20
8
6
5
16
30
32
34
35
32
21
10
3
-5
-4
-4
-13
-29
-49
-73
-102
-121
-134
-127
-112
-83
-47
-24
-19
-26
-29
-31
-18
-16
-21
-21
-13
-10
-25
-38
-52
-59
-69
-72
-77
-85
-79
-79
-86
-93
-92
-96
-101
-102
-110
-114
-110
-91
-69
-59
-58
-66
-85
-82
-59
-33
-16
-16
-32
-57
-85
-98
-104
-90
-63
-46
-43
-50
-51
-57
-53
-53
-52
-59
-54
-54
-56
-58
-51
-43
-48
-47
-51
-65
-72
-76
-84
-91
-92
-94
-90
-85
-78
-73
-77
-72
-73
-70
-62
-44
-29
-26
-26
-39
-51
-54
-48
-39
-33
-25
-30
-37
-52
-57
-63
-66
-56
-46
-36
-30
-25
-38
-50
-55
-58
-63
-67
-67
-70
-68
-61
-53
-40
-37
-26
-33
-23
-14
-7
-12
-27
-47
-69
-79
-76
-67
-60
-56
-51
-57
-61
-62
-65
-68
-68
-74
-85
-93
-97
-100
-95
-68
-44
-21
-9
4
11
9
10
-7
-28
-43
-51
-61
-67
-63
-53
-40
-30
-18
-19
-19
-20
-27
-36
-43
-42
-58
-71
-84
-89
-85
-79
-77
-95
-100
-89
-63
-46
-23
0
9
5
-11
-42
-74
-95
-108
-105
-88
-50
-22
-5
4
9
12
11
4
-15
-46
-77
-110
-138
-150
-150
-146
-139
-117
-97
-81
-72
-75
-83
-101
-111
-121
-122
-114
-95
-83
-74
-59
-53
-39
-24
-11
-7
-5
-1
-2
-11
-27
-39
-62
-70
-76
-82
-94
-100
-93
-92
-79
-66
-49
-41
-41
-59
-94
-119
-125
-116
-101
-72
-44
-21
-1
4
-1
-12
-12
-6
5
18
31
34
22
6
-14
-35
-51
-59
-67
-82
-83
-91
-97
-106
-102
-99
-89
-72
-62
-63
-69
-68
-62
-57
-51
-52
-46
-43
-39
-43
-44
-46
-36
-24
-9
9
9
6
-8
-27
-50
-57
-54
-54
-57
-71
-82
-89
-77
-57
-51
-49
-47
-49
-50
-45
-52
-61
-79
-92
-98
-102
-84
-69
-46
-35
-30
-29
-36
-19
-1
15
20
19
5
-8
-16
-20
-23
-29
-34
-46
-54
-57
-62
-69
-71
-60
-52
-45
-42
-47
-54
-68
-76
-93
-98
-97
-92
-84
-69
-40
-23
-7
-9
-25
-40
-51
-53
-68
-70
-64
-55
-55
-50
-48
-44
-28
-19
-11
-26
-29
-44
-55
-66
-69
-68
-68
-59
-57
-58
-57
-50
-46
-44
-39
-46
-50
-57
-66
-79
-89
-78
-67
-58
-59
-61
-57
-47
-33
-26
-27
-39
-46
-68
-77
-78
-72
-62
-54
-45
-50
-54
-64
-68
-69
-58
-39
-40
-46
-49
-49
-54
-53
-52
-61
-62
-64
-60
-65
-65
-68
-74
-78
-80
-79
-82
-62
-45
-26
-15
-8
-10
-33
-50
-71
-85
-96
-98
-101
-105
-98
-91
-86
-83
-83
-88
-92
-90
-94
-108
-121
-124
-125
-118
-107
-99
-97
-98
-94
-97
-90
-78
-67
-63
-59
-56
-62
-52
-37
-15
5
18
19
0
-26
-45
-66
-82
-90
-90
-91
-86
-87
-86
-95
-90
-91
-88
-84
-69
-58
-57
-56
-57
-52
-39
-19
-4
-6
-4
-19
-43
-57
-62
-60
-52
-35
-25
-28
-32
-38
-44
-42
-43
-50
-57
-68
-73
-88
-97
-100
-89
-77
-53
-34
-28
-21
-14
-19
-33
-56
-70
-83
-79
-69
-56
-51
-33
-14
-1
7
6
6
2
-6
-23
-39
-44
-32
-11
-3
1
-14
-46
-77
-87
-83
-69
-45
-31
-20
-23
-23
-28
-34
-30
-43
-59
-77
-75
-61
-39
-11
2
2
-7
-10
-13
-6
-3
-16
-37
-49
-52
-59
-66
-69
-64
-60
-56
-47
-40
-27
-14
-11
-26
-41
-53
-65
-57
-39
-24
-17
-12
-13
-31
-39
-56
-66
-83
-85
-88
-89
-89
-74
-46
-21
6
6
-11
-34
-47
-53
-58
-52
-53
-57
-56
-50
-53
-59
-60
-66
-72
-68
-51
-35
-29
-16
-14
-24
-41
-56
-68
-62
-51
-32
-28
-34
-43
-60
-64
-61
-55
-60
-73
-86
-99
-97
-85
-79
-85
-84
-87
-93
-96
-99
-109
-123
-133
-139
-138
-122
-100
-64
-41
-19
-15
-25
-50
-68
-86
-98
-90
-84
-73
-62
-38
-10
12
29
32
26
21
19
9
-6
-25
-52
-83
-105
-107
-101
-89
-79
-73
-71
-68
-65
-76
-93
-108
-126
-135
-134
-121
-103
-79
-54
-30
-23
-28
-38
-55
-48
-24
0
6
2
-14
-36
-43
-38
-24
-13
4
6
2
-10
-15
-12
-14
-10
-19
-34
-48
-58
-69
-82
-79
-70
-57
-49
-34
-23
-15
-11
-24
-31
-40
-34
-33
-43
-43
-45
-50
-57
-61
-63
-44
-28
-18
-26
-34
-41
-51
-53
-51
-57
-65
-64
-61
-69
-76
-75
-69
-61
-48
-33
-29
-34
-49
-51
-49
-28
-17
-15
-29
-46
-60
-67
-55
-53
-49
-44
-31
-17
-17
-19
-30
-33
-35
-31
-28
-42
-46
-49
-52
-57
-54
-59
-62
-51
-44
-35
-35
-26
-25
-30
-25
-29
-42
-60
-76
-93
-94
-84
-70
-57
-53
-43
-49
-44
-37
-27
-21
-21
-25
-44
-60
-79
-91
-99
-93
-86
-80
-76
-76
-69
-64
-42
-29
-32
-45
-58
-68
-79
-71
-68
-64
-57
-40
-21
-18
-17
-32
-48
-63
-71
-82
-94
-96
-98
-98
-85
-67
-60
-62
-67
-76
-83
-92
-84
-88
-78
-62
-42
-35
-41
-51
-62
-58
-43
-35
-39
-52
-59
-79
-81
-74
-54
-40
-26
-21
-24
-25
-18
-21
-39
-47
-56
-64
-63
-52
-36
-27
-9
2
6
1
-9
-25
-54
-71
-88
-101
-103
-91
-82
-75
-59
-46
-39
-40
-41
-45
-45
-40
-36
-45
-52
-51
-51
-48
-40
-27
-18
-19
-22
-35
-40
-45
-54
-70
-86
-97
-112
-109
-101
-88
-93
-101
-105
-111
-101
-88
-77
-76
-73
-76
-73
-71
-66
-64
-69
-65
-63
-62
-65
-63
-53
-41
-12
3
9
7
3
-5
-27
-30
-33
-30
-33
-44
-62
-85
-100
-106
-106
-93
-72
-57
-44
-47
-59
-89
-114
-116
-118
-112
-105
-101
-94
-83
-63
-54
-47
-47
-53
-68
-72
-55
-45
-32
-33
-54
-76
-89
-87
-91
-89
-92
-95
-103
-97
-87
-85
-77
-72
-63
-63
-60
-70
-88
-100
-98
-87
-83
-77
-81
-85
-86
-73
-61
-45
-27
-12
-8
-4
-5
-10
-30
-41
-93
