# Supplementary material for: Electroencephalography (EEG) based epilepsy diagnosis via multiple feature space fusion using shared hidden space-driven multi-view learning
Source: PeerJ Comput Sci. 2024 Mar 7;10:e1874. doi: 10.7717/peerj-cs.1874 (PMC10936759; doi:10.7717/peerj-cs.1874)
Supplement: Supplemental Information 2 [file peerj-cs-10-1874-s002.zip › A/Z061.txt]

-53
-46
-47
-50
-76
-90
-93
-82
-76
-83
-77
-84
-85
-89
-94
-97
-90
-79
-77
-83
-82
-79
-86
-87
-85
-82
-79
-79
-83
-97
-105
-107
-106
-103
-101
-97
-104
-90
-76
-59
-41
-25
-20
-32
-52
-80
-99
-98
-75
-59
-59
-60
-70
-75
-83
-76
-75
-74
-72
-68
-63
-50
-43
-46
-45
-41
-45
-55
-66
-65
-67
-59
-50
-54
-67
-87
-91
-96
-90
-80
-74
-73
-76
-85
-92
-93
-88
-79
-79
-72
-66
-64
-61
-62
-58
-60
-53
-51
-53
-53
-56
-59
-63
-55
-48
-48
-48
-58
-68
-89
-90
-88
-77
-77
-67
-56
-51
-49
-37
-28
-25
-36
-44
-54
-54
-44
-38
-36
-47
-50
-68
-69
-71
-66
-71
-83
-94
-112
-121
-121
-112
-113
-107
-97
-92
-87
-87
-87
-94
-97
-84
-81
-73
-73
-76
-94
-101
-104
-98
-84
-63
-62
-68
-74
-83
-90
-91
-87
-86
-75
-67
-56
-56
-57
-58
-60
-57
-54
-58
-69
-78
-82
-86
-96
-101
-110
-125
-134
-130
-125
-103
-74
-56
-57
-69
-75
-82
-85
-92
-103
-112
-115
-112
-113
-100
-90
-70
-63
-61
-63
-72
-71
-66
-59
-60
-59
-62
-78
-87
-80
-71
-58
-46
-46
-68
-86
-92
-84
-80
-66
-67
-62
-58
-46
-43
-49
-45
-53
-60
-65
-60
-66
-72
-70
-68
-64
-68
-65
-63
-63
-67
-74
-78
-85
-72
-74
-77
-75
-76
-77
-77
-82
-98
-105
-105
-92
-84
-83
-87
-99
-99
-86
-64
-61
-70
-76
-87
-80
-84
-85
-95
-96
-102
-114
-125
-126
-118
-108
-89
-90
-97
-110
-111
-106
-99
-89
-76
-74
-70
-63
-57
-50
-41
-50
-67
-94
-99
-98
-90
-77
-76
-85
-96
-93
-93
-86
-81
-72
-62
-54
-42
-48
-51
-62
-74
-89
-89
-78
-75
-63
-64
-74
-82
-74
-66
-55
-49
-45
-39
-41
-39
-41
-47
-55
-54
-48
-47
-35
-36
-48
-56
-65
-63
-71
-66
-73
-74
-82
-76
-70
-67
-48
-38
-47
-69
-77
-86
-93
-97
-96
-90
-78
-62
-56
-56
-58
-74
-86
-100
-105
-103
-101
-93
-96
-100
-108
-109
-122
-120
-116
-117
-123
-133
-132
-131
-123
-112
-107
-112
-115
-114
-115
-103
-88
-78
-84
-83
-77
-73
-71
-70
-74
-79
-60
-54
-58
-64
-68
-68
-74
-72
-79
-85
-83
-81
-84
-92
-100
-112
-123
-131
-127
-122
-110
-83
-60
-38
-26
-12
-9
-11
-17
-31
-45
-65
-64
-67
-55
-35
-25
-23
-27
-35
-45
-42
-34
-31
-41
-52
-55
-59
-59
-46
-41
-45
-51
-62
-67
-76
-62
-61
-73
-80
-98
-112
-120
-116
-114
-118
-109
-106
-99
-100
-98
-101
-107
-95
-80
-64
-67
-70
-84
-91
-76
-60
-58
-64
-66
-66
-68
-60
-71
-80
-92
-94
-88
-79
-87
-92
-110
-117
-97
-80
-60
-55
-69
-88
-93
-86
-78
-57
-51
-46
-53
-53
-49
-62
-70
-80
-97
-114
-114
-104
-89
-80
-64
-51
-46
-30
-29
-39
-56
-71
-88
-113
-120
-126
-123
-118
-103
-87
-84
-82
-101
-118
-134
-135
-137
-135
-122
-108
-91
-76
-71
-74
-68
-55
-51
-54
-71
-86
-101
-101
-90
-81
-84
-91
-93
-98
-97
-91
-78
-75
-71
-76
-89
-91
-88
-87
-90
-102
-109
-113
-108
-91
-78
-65
-44
-31
-30
-41
-39
-33
-33
-34
-45
-63
-74
-82
-79
-78
-63
-56
-56
-69
-75
-76
-83
-78
-87
-94
-93
-80
-73
-64
-57
-62
-65
-73
-68
-81
-89
-77
-76
-80
-86
-80
-83
-73
-70
-65
-69
-68
-71
-86
-93
-95
-83
-77
-69
-60
-55
-45
-36
-37
-56
-71
-83
-95
-92
-87
-75
-78
-76
-84
-93
-102
-97
-92
-85
-71
-62
-61
-68
-68
-72
-80
-82
-85
-79
-76
-71
-71
-66
-50
-33
-20
-18
-22
-47
-71
-84
-98
-109
-112
-101
-95
-81
-63
-51
-51
-64
-81
-96
-103
-95
-87
-92
-100
-102
-100
-85
-66
-51
-51
-61
-68
-83
-85
-84
-84
-92
-93
-90
-87
-87
-82
-80
-91
-95
-102
-108
-107
-96
-80
-64
-43
-36
-35
-41
-41
-44
-53
-51
-56
-59
-68
-72
-66
-67
-57
-47
-46
-54
-59
-62
-53
-39
-26
-18
-21
-26
-38
-49
-56
-60
-61
-57
-45
-40
-35
-32
-41
-59
-72
-77
-84
-77
-77
-75
-71
-73
-64
-52
-40
-34
-45
-57
-64
-68
-75
-84
-90
-99
-109
-100
-92
-86
-89
-85
-82
-89
-82
-84
-91
-96
-93
-87
-77
-61
-63
-66
-69
-71
-74
-75
-72
-72
-76
-75
-70
-78
-73
-76
-80
-90
-97
-103
-112
-114
-114
-110
-107
-102
-92
-93
-96
-92
-90
-97
-99
-94
-87
-65
-37
-25
-35
-40
-41
-46
-51
-68
-81
-103
-109
-109
-104
-95
-85
-80
-89
-91
-95
-91
-91
-88
-91
-92
-78
-79
-75
-83
-81
-88
-84
-72
-63
-73
-85
-87
-83
-72
-56
-51
-62
-70
-71
-78
-64
-58
-49
-60
-75
-88
-101
-99
-84
-73
-65
-56
-45
-51
-48
-46
-41
-48
-51
-51
-55
-44
-35
-33
-43
-59
-82
-101
-112
-111
-105
-96
-76
-68
-63
-51
-43
-41
-52
-52
-54
-58
-70
-77
-88
-95
-94
-99
-106
-106
-96
-93
-85
-69
-59
-52
-53
-54
-65
-69
-77
-78
-94
-103
-106
-112
-106
-98
-88
-93
-96
-92
-82
-63
-53
-46
-60
-79
-84
-94
-95
-90
-89
-75
-64
-54
-54
-56
-43
-27
-21
-11
-17
-31
-50
-59
-68
-74
-66
-63
-62
-70
-77
-76
-84
-79
-82
-82
-93
-98
-101
-100
-83
-79
-80
-91
-106
-125
-132
-124
-110
-101
-99
-91
-95
-92
-75
-72
-75
-76
-74
-70
-69
-74
-93
-116
-128
-115
-102
-83
-71
-68
-67
-61
-47
-39
-41
-54
-80
-99
-102
-88
-73
-62
-55
-56
-56
-55
-58
-73
-90
-90
-79
-61
-31
-23
-28
-49
-66
-78
-85
-76
-76
-81
-90
-88
-93
-93
-79
-65
-60
-61
-66
-85
-100
-111
-112
-106
-88
-65
-64
-65
-80
-96
-109
-112
-102
-100
-90
-87
-81
-80
-81
-78
-89
-95
-100
-93
-85
-72
-69
-73
-81
-86
-87
-96
-98
-104
-110
-105
-84
-56
-31
-15
-21
-41
-62
-72
-76
-78
-69
-52
-43
-44
-42
-56
-69
-79
-82
-91
-101
-109
-124
-123
-115
-101
-92
-85
-77
-82
-78
-66
-66
-75
-80
-83
-88
-87
-76
-69
-62
-58
-54
-52
-65
-76
-84
-85
-69
-56
-59
-70
-64
-67
-74
-69
-79
-89
-104
-107
-98
-81
-65
-60
-66
-65
-59
-48
-46
-42
-48
-55
-57
-58
-59
-77
-84
-95
-108
-118
-117
-118
-112
-101
-92
-84
-78
-68
-65
-61
-55
-69
-91
-111
-116
-114
-103
-94
-90
-100
-102
-97
-95
-94
-95
-95
-97
-87
-74
-69
-70
-64
-65
-71
-75
-91
-109
-126
-127
-122
-111
-93
-89
-98
-113
-124
-128
-123
-110
-103
-104
-110
-111
-107
-101
-81
-76
-77
-86
-90
-98
-109
-110
-109
-105
-88
-69
-66
-70
-82
-98
-114
-137
-140
-139
-117
-94
-81
-82
-90
-96
-105
-97
-88
-82
-76
-66
-47
-33
-31
-36
-55
-74
-87
-77
-69
-54
-48
-47
-58
-60
-64
-63
-57
-41
-23
-16
-18
-39
-61
-73
-63
-50
-38
-25
-23
-24
-36
-50
-65
-76
-69
-54
-55
-66
-74
-77
-63
-38
-25
-24
-35
-49
-69
-89
-92
-81
-77
-70
-56
-59
-56
-62
-73
-89
-98
-83
-72
-56
-43
-38
-34
-36
-30
-32
-38
-47
-57
-70
-71
-77
-80
-80
-64
-46
-45
-40
-50
-59
-70
-66
-62
-60
-48
-54
-64
-91
-109
-117
-112
-92
-77
-66
-69
-71
-78
-88
-89
-81
-66
-56
-42
-39
-38
-36
-35
-37
-37
-33
-32
-34
-40
-50
-64
-85
-91
-97
-84
-74
-63
-75
-76
-86
-94
-94
-88
-72
-56
-40
-31
-32
-38
-35
-38
-55
-62
-79
-97
-102
-95
-79
-66
-49
-43
-43
-54
-67
-72
-76
-78
-91
-115
-143
-151
-154
-147
-134
-122
-113
-101
-83
-70
-58
-46
-46
-43
-42
-38
-51
-74
-86
-89
-89
-93
-95
-105
-106
-100
-87
-75
-67
-61
-62
-63
-66
-84
-108
-127
-130
-121
-96
-65
-47
-38
-34
-44
-52
-57
-52
-48
-60
-60
-70
-71
-63
-57
-41
-36
-32
-30
-29
-36
-53
-76
-105
-119
-125
-123
-119
-112
-118
-123
-114
-106
-97
-98
-99
-110
-112
-103
-91
-79
-70
-64
-78
-82
-84
-84
-75
-76
-62
-63
-60
-58
-61
-68
-72
-72
-70
-55
-33
-28
-48
-72
-94
-104
-104
-95
-83
-79
-65
-63
-63
-60
-52
-45
-56
-59
-66
-76
-82
-88
-87
-93
-84
-85
-82
-91
-96
-108
-115
-104
-99
-100
-107
-107
-111
-104
-97
-85
-79
-89
-96
-110
-108
-99
-81
-72
-71
-66
-63
-43
-33
-35
-57
-77
-87
-93
-90
-79
-62
-59
-59
-62
-70
-67
-58
-57
-64
-68
-78
-81
-82
-75
-77
-75
-73
-61
-55
-56
-57
-68
-77
-83
-90
-91
-90
-85
-80
-76
-51
-47
-47
-62
-75
-97
-106
-106
-96
-80
-68
-53
-58
-61
-60
-61
-67
-77
-84
-100
-101
-94
-80
-83
-87
-87
-98
-102
-87
-69
-62
-63
-70
-72
-74
-73
-59
-55
-51
-43
-47
-51
-42
-44
-47
-47
-54
-66
-81
-88
-88
-88
-78
-84
-91
-102
-108
-115
-122
-110
-92
-72
-50
-31
-30
-31
-29
-31
-34
-40
-42
-47
-58
-61
-58
-63
-62
-58
-67
-72
-77
-79
-77
-72
-62
-64
-57
-54
-51
-59
-67
-75
-88
-95
-98
-95
-92
-76
-60
-60
-61
-62
-64
-67
-61
-67
-75
-83
-75
-63
-57
-51
-60
-77
-87
-89
-91
-101
-98
-91
-78
-66
-60
-66
-71
-75
-79
-84
-86
-79
-76
-61
-50
-57
-80
-105
-120
-132
-133
-127
-116
-103
-96
-88
-90
-75
-52
-29
-10
-3
-10
-36
-62
-82
-89
-87
-70
-56
-64
-73
-79
-76
-74
-62
-57
-62
-66
-68
-76
-91
-98
-102
-96
-84
-65
-52
-58
-61
-76
-84
-82
-74
-59
-46
-39
-48
-69
-96
-109
-112
-107
-93
-84
-83
-90
-93
-97
-99
-91
-85
-83
-83
-71
-76
-79
-82
-84
-86
-81
-76
-74
-67
-60
-52
-54
-53
-63
-79
-99
-117
-128
-141
-134
-126
-124
-121
-118
-111
-107
-94
-83
-87
-92
-97
-103
-110
-115
-126
-132
-131
-115
-90
-70
-53
-52
-55
-61
-67
-74
-83
-77
-72
-64
-58
-58
-61
-68
-60
-54
-50
-54
-48
-59
-69
-74
-89
-103
-107
-100
-94
-82
-66
-60
-60
-67
-69
-76
-78
-75
-61
-59
-63
-61
-70
-56
-40
-26
-31
-34
-38
-48
-59
-61
-69
-66
-52
-47
-45
-55
-53
-52
-53
-39
-43
-47
-55
-53
-45
-41
-30
-32
-40
-48
-44
-37
-27
-19
-24
-30
-36
-35
-55
-77
-89
-97
-106
-115
-108
-106
-95
-90
-94
-104
-111
-96
-87
-71
-55
-51
-53
-56
-57
-64
-58
-60
-73
-93
-105
-111
-122
-130
-132
-127
-126
-112
-95
-80
-66
-57
-62
-77
-81
-78
-75
-69
-58
-65
-77
-88
-93
-94
-88
-79
-70
-78
-77
-84
-86
-78
-56
-50
-53
-56
-71
-70
-70
-59
-58
-53
-51
-57
-68
-74
-73
-80
-86
-95
-96
-98
-96
-85
-84
-78
-77
-73
-78
-81
-88
-96
-101
-96
-98
-98
-97
-101
-102
-98
-83
-71
-66
-56
-51
-43
-41
-40
-43
-46
-40
-41
-45
-50
-44
-36
-37
-37
-47
-61
-80
-91
-105
-110
-101
-86
-67
-51
-47
-54
-63
-74
-82
-90
-96
-85
-86
-82
-80
-85
-93
-99
-93
-86
-74
-67
-68
-70
-66
-60
-63
-66
-56
-52
-50
-51
-60
-69
-78
-80
-80
-77
-62
-57
-70
-84
-98
-106
-112
-101
-89
-75
-71
-67
-74
-92
-95
-102
-107
-111
-98
-84
-78
-71
-79
-87
-97
-98
-107
-104
-86
-75
-74
-73
-71
-75
-79
-74
-76
-75
-82
-86
-99
-104
-104
-97
-93
-94
-95
-105
-104
-89
-68
-67
-65
-79
-86
-82
-74
-70
-75
-79
-88
-101
-106
-95
-86
-83
-82
-77
-81
-78
-63
-51
-47
-44
-58
-73
-80
-79
-73
-73
-68
-71
-85
-96
-95
-93
-86
-77
-81
-91
-98
-95
-96
-87
-86
-87
-87
-91
-82
-80
-73
-69
-68
-64
-62
-50
-63
-77
-80
-74
-62
-58
-53
-66
-77
-85
-96
-108
-118
-120
-119
-112
-100
-91
-80
-78
-82
-92
-101
-104
-104
-110
-100
-89
-74
-65
-62
-57
-65
-72
-79
-84
-81
-73
-57
-50
-40
-35
-38
-48
-50
-56
-61
-62
-63
-77
-99
-116
-127
-125
-114
-100
-98
-90
-76
-66
-50
-40
-48
-67
-80
-88
-101
-104
-96
-74
-56
-38
-35
-53
-69
-85
-90
-86
-66
-54
-53
-67
-79
-79
-74
-53
-46
-47
-55
-57
-69
-79
-80
-84
-76
-69
-59
-47
-53
-54
-63
-68
-83
-81
-76
-61
-46
-44
-58
-79
-79
-84
-84
-70
-62
-49
-51
-64
-82
-98
-107
-107
-105
-95
-78
-68
-67
-62
-61
-69
-78
-87
-98
-107
-110
-109
-106
-98
-94
-94
-94
-92
-97
-109
-108
-96
-76
-52
-40
-41
-59
-66
-73
-77
-71
-66
-67
-81
-85
-86
-84
-72
-62
-57
-54
-49
-54
-52
-52
-43
-43
-36
-30
-30
-43
-65
-79
-94
-91
-84
-72
-66
-63
-61
-64
-67
-74
-78
-90
-102
-103
-112
-107
-97
-89
-89
-88
-86
-82
-72
-69
-69
-70
-66
-64
-62
-64
-56
-55
-61
-66
-83
-93
-93
-88
-60
-60
-73
-94
-110
-118
-113
-105
-99
-96
-92
-93
-96
-89
-82
-75
-67
-63
-69
-76
-78
-77
-79
-77
-69
-78
-81
-87
-84
-90
-104
-112
-115
-109
-95
-83
-80
-75
-79
-84
-91
-85
-85
-89
-82
-70
-68
-59
-53
-42
-46
-35
-41
-50
-66
-71
-69
-68
-53
-49
-53
-63
-69
-77
-79
-72
-68
-67
-67
-67
-70
-74
-70
-60
-64
-69
-77
-89
-99
-90
-90
-87
-88
-77
-74
-69
-72
-77
-92
-91
-78
-80
-77
-82
-73
-64
-54
-51
-58
-63
-65
-67
-84
-107
-128
-134
-119
-84
-56
-47
-41
-44
-51
-64
-62
-66
-75
-68
-57
-44
-42
-45
-52
-66
-68
-72
-71
-73
-73
-71
-78
-84
-88
-91
-92
-89
-87
-95
-104
-119
-125
-116
-93
-89
-82
-76
-70
-64
-63
-60
-60
-58
-54
-52
-64
-83
-90
-103
-110
-109
-110
-121
-127
-127
-127
-119
-107
-88
-71
-48
-34
-35
-40
-44
-44
-48
-47
-58
-60
-67
-59
-48
-51
-48
-65
-75
-88
-91
-90
-86
-71
-61
-52
-43
-37
-42
-53
-66
-72
-74
-68
-53
-49
-42
-34
-34
-44
-67
-77
-89
-91
-90
-84
-79
-71
-58
-61
-65
-68
-87
-93
-92
-91
-99
-107
-110
-106
-98
-92
-84
-82
-74
-76
-83
-97
-104
-109
-112
-108
-92
-76
-79
-72
-77
-83
-82
-75
-71
-81
-85
-93
-99
-105
-101
-96
-92
-89
-95
-102
-100
-87
-79
-72
-68
-74
-80
-83
-73
-68
-61
-58
-59
-64
-79
-84
-97
-94
-84
-77
-75
-72
-68
-76
-76
-72
-67
-69
-69
-69
-67
-68
-69
-67
-66
-58
-54
-56
-70
-80
-82
-85
-74
-70
-71
-82
-88
-93
-97
-89
-87
-83
-70
-50
-37
-31
-32
-39
-54
-64
-68
-67
-69
-63
-60
-63
-55
-43
-37
-27
-31
-35
-47
-58
-63
-74
-73
-67
-60
-56
-49
-46
-57
-58
-62
-63
-63
-61
-56
-65
-62
-57
-61
-63
-66
-69
-86
-89
-86
-83
-87
-80
-69
-62
-57
-60
-60
-68
-58
-53
-57
-66
-66
-73
-78
-73
-84
-92
-97
-88
-81
-72
-61
-66
-72
-88
-90
-88
-77
-58
-53
-61
-69
-66
-74
-69
-61
-51
-45
-45
-49
-58
-64
-78
-80
-90
-87
-83
-78
-64
-38
-22
-29
-42
-51
-68
-71
-69
-69
-74
-74
-80
-82
-81
-80
-77
-85
-77
-72
-69
-65
-58
-49
-47
-30
-26
-32
-43
-46
-56
-62
-76
-85
-102
-110
-106
-96
-82
-67
-72
-77
-85
-87
-92
-84
-66
-54
-60
-67
-66
-71
-69
-75
-83
-97
-111
-118
-130
-131
-122
-106
-95
-83
-78
-78
-79
-80
-84
-83
-77
-69
-60
-66
-61
-64
-70
-72
-77
-96
-113
-121
-115
-105
-83
-75
-76
-73
-64
-61
-64
-65
-70
-75
-80
-84
-98
-105
-103
-102
-96
-89
-74
-68
-67
-72
-76
-84
-92
-91
-92
-83
-73
-62
-67
-67
-64
-59
-59
-73
-80
-89
-93
-81
-75
-71
-77
-83
-97
-94
-85
-75
-70
-61
-61
-69
-71
-69
-69
-71
-71
-78
-93
-102
-108
-111
-109
-101
-90
-82
-71
-63
-61
-63
-70
-80
-97
-101
-111
-122
-125
-107
-92
-77
-79
-98
-123
-138
-130
-124
-117
-114
-112
-109
-102
-80
-68
-47
-45
-46
-61
-75
-79
-91
-92
-87
-79
-68
-60
-63
-72
-75
-69
-63
-67
-66
-67
-65
-53
-26
-6
-7
-16
-40
-66
-80
-75
-62
-50
-32
-33
-40
-52
-54
-60
-65
-70
-78
-86
-99
-102
-100
-101
-92
-94
-96
-98
-96
-94
-90
-82
-77
-88
-89
-80
-67
-61
-44
-38
-41
-46
-57
-64
-75
-75
-70
-62
-51
-44
-46
-49
-50
-45
-42
-43
-52
-63
-77
-71
-62
-59
-46
-41
-49
-65
-80
-83
-81
-71
-57
-49
-52
-46
-49
-59
-53
-50
-52
-61
-75
-85
-83
-68
-53
-46
-43
-51
-63
-79
-90
-89
-81
-72
-60
-63
-59
-56
-59
-60
-63
-57
-64
-67
-67
-68
-74
-88
-97
-109
-113
-104
-90
-79
-66
-58
-60
-70
-69
-55
-46
-31
-28
-35
-43
-45
-51
-64
-65
-78
-90
-105
-114
-107
-101
-77
-62
-61
-55
-42
-36
-37
-41
-57
-79
-97
-100
-97
-82
-72
-75
-87
-98
-100
-115
-121
-118
-111
-97
-86
-70
-72
-75
-76
-78
-79
-80
-75
-79
-71
-62
-62
-66
-79
-86
-97
-98
-100
-96
-97
-88
-77
-66
-64
-66
-68
-75
-71
-71
-77
-83
-86
-90
-99
-93
-88
-81
-68
-56
-46
-41
-35
-51
-78
-112
-127
-127
-113
-83
-67
-61
-63
-67
-76
-78
-73
-72
-84
-84
-83
-86
-82
-82
-79
-94
-114
-119
-128
-120
-106
-93
-88
-86
-81
-78
-70
-80
-83
-91
-91
-89
-89
-101
-110
-115
-127
-118
-101
-83
-68
-63
-69
-82
-84
-89
-88
-96
-90
-86
-86
-83
-89
-100
-107
-100
-88
-81
-68
-69
-72
-77
-82
-85
-79
-70
-70
-82
-89
-93
-88
-67
-50
-44
-48
-59
-59
-72
-84
-93
-97
-99
-99
-84
-76
-64
-56
-67
-89
-115
-121
-133
-127
-125
-120
-125
-121
-117
-117
-110
-96
-93
-94
-93
-96
-102
-104
-99
-89
-70
-43
-28
-30
-48
-57
-67
-72
-67
-76
-86
-100
-107
-118
-121
-113
-106
-99
-99
-88
-88
-80
-81
-90
-98
-104
-96
-86
-77
-78
-83
-86
-91
-84
-79
-75
-66
-64
-67
-73
-67
-71
-73
-71
-72
-84
-80
-76
-84
-96
-100
-96
-86
-73
-62
-58
-60
-72
-80
-94
-87
-77
-67
-66
-55
-52
-56
-59
-77
-84
-87
-76
-61
-55
-47
-44
-48
-57
-55
-60
-61
-53
-60
-75
-87
-89
-82
-73
-62
-60
-61
-61
-54
-55
-50
-53
-56
-65
-75
-73
-76
-68
-59
-45
-42
-45
-40
-37
-30
-23
-26
-45
-69
-88
-106
-104
-93
-80
-79
-73
-78
-85
-91
-83
-73
-62
-51
-41
-43
-45
-56
-57
-69
-67
-72
-88
-103
-107
-105
-105
-92
-83
-75
-64
-55
-58
-59
-50
-45
-43
-48
-55
-73
-87
-88
-77
-78
-77
-73
-74
-63
-53
-54
-62
-69
-61
-56
-51
-63
-76
-103
-109
-106
-109
-98
-84
-71
-67
-64
-74
-88
-94
-89
-74
-72
-67
-68
-64
-62
-60
-62
-68
-56
-64
-80
-103
-119
-125
-123
-101
-89
-80
-87
-87
-90
-92
-85
-77
-83
-87
-96
-114
-128
-130
-118
-101
-84
-67
-74
-84
-96
-104
-107
-109
-111
-123
-130
-126
-116
-108
-95
-81
-73
-64
-60
-57
-65
-64
-66
-70
-61
-55
-52
-67
-76
-88
-88
-82
-72
-72
-82
-87
-98
-105
-101
-91
-81
-79
-70
-68
-66
-62
-61
-59
-68
-66
-68
-70
-73
-62
-63
-55
-56
-51
-59
-67
-71
-84
-93
-92
-93
-97
-103
-90
-79
-68
-58
-60
-76
-86
-86
-85
-77
-74
-79
-84
-89
-85
-80
-77
-79
-85
-90
-86
-71
-67
-68
-65
-72
-80
-90
-100
-108
-105
-85
-74
-78
-81
-93
-101
-100
-84
-59
-48
-32
-39
-54
-74
-78
-74
-67
-60
-58
-60
-69
-65
-61
-54
-42
-39
-42
-46
-53
-67
-76
-79
-75
-74
-89
-96
-104
-95
-82
-70
-71
-82
-77
-81
-72
-69
-70
-80
-90
-87
-89
-85
-68
-52
-42
-35
-40
-57
-66
-56
-46
-43
-47
-59
-66
-66
-57
-45
-47
-38
-39
-41
-47
-48
-56
-62
-65
-69
-67
-69
-58
-62
-59
-58
-63
-64
-68
-67
-73
-75
-66
-58
-61
-68
-63
-58
-39
-23
-14
-22
-36
-37
-49
-47
-52
-49
-52
-49
-28
-21
-20
-24
-34
-49
-54
-61
-64
-63
-60
-57
-64
-67
-66
-74
-79
-81
-80
-78
-72
-69
-63
-68
-63
-69
-61
-42
-29
-24
-29
-41
-48
-63
-61
-76
-91
-107
-101
-86
-62
-42
-51
-73
-103
-115
-117
-111
-100
-91
-98
-100
-86
-75
-62
-50
-43
-43
-54
-61
-89
-103
-111
-103
-89
-78
-71
-76
-78
-79
-72
-73
-80
-96
-122
-131
-129
-117
-111
-103
-95
-93
-86
-82
-74
-70
-79
-100
-114
-117
-101
-80
-65
-51
-54
-69
-77
-83
-89
-92
-84
-82
-86
-96
-97
-97
-83
-76
-65
-73
-77
-69
-66
-58
-60
-70
-87
-101
-105
-114
-106
-87
-75
-69
-62
-61
-65
-61
-58
-48
-47
-48
-62
-88
-102
-104
-92
-73
-57
-51
-60
-71
-82
-87
-98
-92
-84
-79
-77
-69
-61
-57
-49
-51
-65
-77
-93
-108
-132
-138
-140
-130
-115
-95
-83
-81
-82
-91
-93
-86
-68
-55
-45
-40
-46
-63
-77
-80
-91
-85
-69
-52
-38
-42
-56
-86
-102
-105
-91
-78
-66
-47
-43
-46
-52
-60
-73
-78
-76
-77
-81
-85
-91
-97
-88
-82
-74
-55
-38
-14
-14
-18
-36
-62
-76
-83
-81
-82
-81
-80
-74
-69
-67
-69
-87
-96
-112
-124
-123
-107
-89
-75
-70
-69
-68
-75
-75
-78
-78
-77
-79
-85
-91
-80
-75
-66
-60
-55
-61
-76
-87
-105
-108
-103
-97
-96
-105
-107
-108
-96
-76
-57
-60
-64
-82
-106
-113
-111
-106
-97
-93
-94
-93
-96
-95
-93
-104
-101
-106
-107
-106
-103
-103
-111
-111
-112
-118
-123
-121
-113
-105
-97
-95
-95
-95
-94
-97
-104
-102
-100
-99
-99
-85
-83
-76
-69
-67
-70
-70
-68
-78
-79
-74
-67
-63
-71
-76
-87
-83
-63
-45
-37
-41
-48
-68
-81
-81
-79
-80
-74
-80
-54
