# Supplementary material for: Electroencephalography (EEG) based epilepsy diagnosis via multiple feature space fusion using shared hidden space-driven multi-view learning
Source: PeerJ Comput Sci. 2024 Mar 7;10:e1874. doi: 10.7717/peerj-cs.1874 (PMC10936759; doi:10.7717/peerj-cs.1874)
Supplement: Supplemental Information 2 [file peerj-cs-10-1874-s002.zip › A/Z062.txt]

-55
-32
1
36
74
108
110
93
60
45
24
8
-12
-27
-14
5
37
47
58
68
58
32
0
-35
-55
-51
-28
-7
-13
-30
-45
-41
-17
9
23
31
46
54
56
54
42
27
8
-2
-19
-10
7
13
4
-6
-9
-11
-7
10
11
-4
-39
-62
-69
-37
22
71
83
70
54
37
25
27
23
16
17
23
49
77
84
79
61
64
67
76
79
88
78
61
53
44
36
34
44
55
58
60
46
21
7
4
12
15
20
19
20
21
39
60
79
105
127
128
119
108
84
52
31
-6
-39
-85
-100
-98
-78
-60
-62
-72
-75
-82
-90
-72
-37
-18
-32
-65
-85
-95
-76
-52
-34
-36
-46
-65
-78
-69
-57
-44
-58
-75
-89
-89
-98
-87
-53
-24
-1
7
-16
-43
-70
-66
-48
-36
-28
-39
-49
-47
-20
4
22
10
2
-8
-12
-9
-36
-59
-72
-80
-84
-82
-62
-48
-15
5
32
33
36
24
3
-20
-30
-38
-52
-55
-55
-41
-22
-1
15
2
-10
-28
-43
-36
-27
-13
-17
-3
21
40
46
31
2
-15
-9
0
8
5
20
30
40
61
65
59
56
51
59
61
71
62
43
18
-3
-12
-16
-7
5
9
26
49
53
56
48
41
33
29
34
27
34
44
48
52
38
43
32
31
24
16
9
12
12
7
-1
11
29
41
47
36
27
22
16
8
-13
1
-4
5
3
12
17
17
16
17
10
12
11
18
23
35
42
53
51
57
47
49
59
58
58
48
39
32
17
11
7
6
16
24
16
6
11
25
34
29
19
-1
-12
-15
-11
-19
-3
5
13
22
31
40
38
42
29
18
-4
-3
-17
-30
-41
-63
-61
-63
-47
-50
-55
-57
-47
-43
-31
-18
-4
8
23
21
11
-9
-35
-39
-36
-9
-1
-2
-2
8
19
36
35
20
-12
-35
-58
-80
-106
-112
-105
-94
-89
-96
-104
-83
-37
17
47
48
39
25
32
26
22
-3
-9
5
8
16
13
14
13
49
79
96
92
70
50
44
51
57
57
52
66
89
120
139
135
120
102
100
90
81
63
31
2
-21
-18
-13
-3
-2
-1
-7
-6
-12
-21
-34
-31
-20
-3
4
8
11
22
39
62
68
77
76
65
41
31
11
-10
-33
-53
-50
-37
-6
5
-2
13
16
39
35
17
-9
-34
-43
-57
-56
-57
-33
-18
-11
-21
-47
-77
-93
-95
-96
-86
-80
-82
-92
-88
-71
-54
-34
-18
1
17
33
50
50
42
30
5
-13
-38
-39
-52
-31
-3
21
38
45
46
38
27
30
45
52
54
49
33
25
46
90
120
134
108
78
56
46
44
46
50
53
47
42
39
24
23
23
19
4
-15
-10
-3
0
-1
-7
-3
3
3
-18
-36
-35
-15
15
55
102
124
145
159
146
134
110
87
56
12
10
21
55
83
101
115
137
149
144
110
75
38
4
-28
-42
-42
-33
-4
25
53
84
109
122
113
92
59
26
-2
-21
-25
-15
5
19
16
11
21
30
49
70
73
69
47
44
32
27
21
21
22
30
58
76
106
112
115
99
83
70
40
19
4
-11
-21
-24
-10
6
21
32
13
-14
-35
-38
-13
13
29
17
1
-1
22
39
53
52
34
3
-8
-13
-11
0
19
25
33
46
56
62
57
47
17
-9
-27
-49
-58
-57
-22
14
35
37
21
8
3
17
31
48
49
18
-21
-49
-45
-36
-10
13
23
24
27
28
3
-35
-69
-93
-124
-139
-140
-123
-94
-72
-58
-54
-39
-33
-31
-21
-14
-11
-18
-26
-28
-6
23
52
66
56
60
58
56
50
52
43
28
13
1
7
22
39
27
16
9
13
17
22
28
26
16
4
-19
-52
-61
-61
-45
-18
-2
5
-3
5
14
25
17
7
-10
-35
-56
-77
-79
-50
7
66
96
103
86
42
-4
-37
-48
-51
-35
-27
-17
8
50
94
132
152
156
141
118
92
65
31
4
-14
-31
-40
-41
-49
-38
-8
16
22
2
-10
-29
-30
-26
-15
0
0
-5
-20
-12
3
21
21
24
28
20
13
13
18
27
41
48
39
23
12
5
-7
0
-12
-29
-62
-87
-112
-119
-104
-82
-57
-31
-12
3
1
-10
-25
-54
-76
-84
-98
-90
-67
-37
-11
5
6
-1
-7
7
19
10
-10
-27
-21
6
33
32
11
-1
9
28
52
52
43
17
-17
-39
-61
-63
-47
-34
-35
-50
-70
-80
-70
-33
7
37
49
36
24
7
4
4
0
4
-3
-3
-2
15
5
18
19
43
49
45
31
12
-12
-26
-27
-30
-25
-15
-5
3
5
4
0
17
44
51
58
54
47
43
44
50
36
11
-18
-35
-40
-35
-34
-41
-41
-39
-44
-69
-74
-70
-60
-49
-56
-53
-49
-26
-5
-1
-3
-10
-7
-12
3
17
34
37
30
21
17
24
28
13
-21
-58
-98
-126
-125
-109
-66
-30
-2
-4
-11
1
17
44
51
55
20
-7
-33
-53
-69
-64
-40
-1
37
68
88
73
58
30
4
-1
-3
-6
-24
-49
-61
-56
-33
5
34
47
52
37
23
6
2
4
4
20
38
64
86
104
92
73
66
65
63
51
47
33
21
13
11
28
63
87
95
92
76
61
42
33
27
10
-9
-18
-24
-20
4
27
46
47
56
74
57
22
-35
-86
-110
-116
-128
-141
-126
-110
-85
-64
-51
-41
-35
-48
-85
-140
-174
-181
-174
-165
-140
-115
-93
-79
-58
-31
-7
6
-4
-27
-61
-79
-101
-119
-143
-162
-173
-167
-154
-139
-104
-64
-35
-21
-17
-18
-22
-33
-41
-52
-61
-70
-59
-58
-42
-42
-31
-22
-2
5
-1
-15
-29
-30
-36
-31
-31
-34
-15
18
45
43
31
8
-3
-4
12
31
32
21
6
-18
-31
-31
-24
-8
8
18
12
3
6
6
20
22
4
-9
-29
-16
-20
-19
-30
-40
-39
-20
3
0
1
-2
9
36
73
121
148
153
149
146
146
161
179
180
178
170
155
137
129
139
161
184
211
232
237
244
234
220
207
180
153
135
134
136
125
115
106
100
99
107
103
92
77
81
79
74
63
63
57
59
55
51
55
73
92
88
71
58
58
77
83
78
62
48
48
34
23
16
23
32
56
65
59
59
60
70
55
49
35
31
47
53
46
13
-10
-31
-38
-35
-21
-23
-13
-3
13
20
7
13
19
33
47
35
17
2
7
23
54
73
78
61
45
42
29
28
21
12
-2
-12
-11
-12
1
7
18
13
2
-16
-44
-55
-48
-27
-11
-9
-11
-34
-40
-21
19
61
70
60
30
13
9
27
39
41
40
36
37
39
30
18
26
25
27
35
41
43
40
48
53
41
13
-8
-32
-39
-43
-38
-44
-48
-33
-8
24
41
32
6
-16
-23
-20
-17
-18
-28
-42
-53
-64
-80
-74
-39
-2
19
35
32
34
33
35
35
20
21
18
23
24
31
31
15
3
-13
-13
-15
-22
-31
-44
-32
-23
-25
-26
-25
-45
-57
-66
-59
-52
-42
-35
-44
-40
-25
16
39
63
72
68
53
25
0
-19
-22
-10
-16
-25
-40
-52
-51
-36
-2
24
24
11
-10
-35
-30
-29
-25
-38
-49
-65
-78
-66
-34
6
40
53
42
19
13
-5
-27
-61
-80
-102
-115
-119
-116
-108
-104
-98
-94
-72
-23
22
43
28
5
-13
-9
10
22
31
17
20
17
35
57
60
56
37
25
6
-9
-8
-1
4
11
4
-6
-11
4
17
33
48
56
50
33
17
3
-1
7
21
24
34
34
35
23
25
16
5
-5
-5
-9
-15
12
30
46
35
16
-5
-16
-16
-14
-17
-18
-17
-24
-7
11
48
70
88
93
83
73
60
30
6
-31
-49
-75
-92
-91
-68
-40
-4
29
52
61
62
47
23
10
-18
-45
-63
-67
-53
-48
-26
0
26
32
23
-13
-39
-61
-94
-134
-159
-164
-151
-136
-123
-116
-126
-116
-97
-65
-22
10
43
62
61
61
41
41
30
27
13
-2
1
-10
-10
-21
-31
-60
-91
-110
-117
-102
-78
-61
-55
-31
-11
25
47
51
52
38
52
63
61
46
47
65
88
106
110
93
91
101
107
93
68
44
11
-14
-15
1
42
96
133
141
126
96
56
22
9
5
-9
-33
-47
-49
-20
23
65
78
81
74
59
37
13
-16
-48
-69
-82
-91
-82
-44
0
36
57
50
29
3
-18
-38
-61
-59
-61
-46
-34
-26
-29
-39
-42
-28
-16
1
15
1
-27
-44
-59
-64
-63
-60
-62
-54
-47
-25
-20
-21
-34
-49
-47
-39
-38
-61
-94
-102
-100
-63
-26
1
12
10
22
33
52
72
69
56
29
19
2
-8
-28
-44
-49
-13
25
55
55
31
5
-43
-57
-75
-91
-112
-117
-100
-58
4
28
32
15
7
-2
-18
-38
-64
-74
-85
-80
-85
-77
-49
-14
17
36
46
57
62
64
59
57
57
62
42
18
-7
-18
-20
5
33
54
69
89
109
108
108
108
104
99
78
45
3
-22
-35
-40
-50
-66
-71
-74
-44
-10
2
10
1
0
7
25
33
22
0
-11
-7
9
42
71
65
54
45
36
39
47
53
39
33
15
10
11
30
45
54
54
58
47
40
51
67
73
77
77
61
53
33
22
5
0
-4
-8
-7
-4
-3
-10
-1
5
18
27
34
32
19
23
18
-1
-21
-33
-41
-38
-28
-10
4
4
2
-10
2
24
37
40
21
6
-16
-24
-12
-1
-1
2
22
48
67
66
47
21
2
-4
-18
-23
-24
-18
-13
0
2
4
6
22
33
34
12
-6
-21
-17
-11
-12
-24
-24
-7
21
43
57
50
43
54
54
56
43
49
57
51
43
21
4
-12
-18
-19
-14
-10
-1
-2
8
32
50
51
49
20
1
-18
-23
-41
-26
-8
15
8
1
-6
-10
-3
-4
-18
-48
-71
-75
-64
-43
-39
-26
-21
-9
7
15
16
24
16
7
-14
-42
-67
-71
-60
-41
-37
-22
-11
-1
8
18
22
14
5
-20
-40
-49
-45
-38
-26
-8
-8
-16
-23
-16
-4
19
41
47
31
11
-3
-14
-24
-21
-41
-46
-51
-27
-8
7
10
10
11
25
32
42
62
76
85
65
43
16
-3
-3
-1
2
-14
-22
-20
-16
-2
0
-3
-9
-3
-4
3
21
36
41
24
20
24
41
48
47
29
25
25
36
35
27
24
18
26
54
70
77
69
77
78
80
79
78
70
73
72
54
45
48
57
69
89
112
133
152
157
146
105
79
58
61
72
81
75
53
29
-1
-28
-35
-27
-14
-13
-2
-4
5
9
14
14
2
-6
-5
-3
2
10
10
17
26
35
37
39
50
56
62
59
54
46
33
17
5
9
22
48
57
49
56
50
65
72
52
16
-20
-36
-35
-19
0
18
-5
-17
-46
-65
-65
-54
-29
-22
-11
-10
7
22
51
71
77
84
65
56
42
40
25
15
12
15
2
0
0
-3
1
15
37
48
53
46
31
33
40
46
47
41
40
19
8
1
2
14
22
32
26
17
-1
-9
-24
-17
-14
-12
-5
4
11
3
-4
-9
-12
-17
-9
7
25
56
76
96
109
120
119
90
75
59
45
47
56
58
51
56
70
83
81
69
48
32
23
11
-5
-12
-10
-3
24
65
95
108
87
74
60
52
52
37
16
-2
-24
-39
-41
-27
-2
26
55
76
88
95
93
81
50
34
33
46
53
56
57
51
49
17
-22
-61
-81
-85
-69
-39
-16
-9
-4
3
10
15
47
66
74
50
28
4
1
4
-5
-14
-19
-10
-14
-25
-31
-35
-26
-22
-21
-37
-59
-65
-48
-22
4
9
-12
-47
-78
-82
-76
-59
-53
-70
-86
-83
-72
-68
-65
-71
-57
-32
-13
-19
-41
-55
-47
-28
-17
-23
-48
-67
-60
-58
-54
-62
-51
-41
-30
-17
-21
-22
-25
-14
-18
-26
-31
-36
-36
-48
-53
-64
-71
-82
-85
-85
-63
-32
-26
-21
-19
-13
4
26
44
47
47
53
56
57
64
69
66
60
53
53
43
51
65
86
105
118
118
110
103
84
64
37
23
12
0
6
0
-9
-30
-43
-53
-46
-36
-34
-32
-33
-35
-50
-57
-39
-13
3
10
28
51
84
118
124
104
77
64
51
42
21
-22
-77
-115
-129
-125
-102
-72
-39
-19
8
18
11
-6
-33
-55
-79
-89
-103
-114
-108
-69
-29
3
31
39
50
42
26
-6
-38
-54
-62
-74
-83
-77
-63
-37
-8
4
11
21
29
33
21
-14
-47
-70
-64
-32
-10
25
66
102
117
119
108
73
34
7
0
6
18
11
2
8
30
52
56
37
15
-12
-20
-14
-21
-43
-63
-81
-75
-48
-8
23
31
28
13
-2
1
12
28
23
21
4
-15
-17
8
33
60
71
69
57
43
35
23
18
24
19
12
-1
-2
4
19
42
56
57
57
63
69
74
74
60
37
20
16
16
11
-2
-19
-20
3
28
29
6
-30
-57
-79
-73
-67
-73
-86
-91
-88
-64
-20
31
63
68
59
40
35
35
14
-2
-16
-3
10
29
35
25
-2
-14
-5
-7
-9
-19
-22
-19
-13
-7
-4
1
8
11
-1
-3
-15
-26
-22
1
24
24
23
15
3
0
8
20
23
36
34
25
28
24
21
6
6
12
13
4
-17
-44
-63
-56
-41
-30
-30
-43
-50
-48
-38
-31
-35
-34
-7
21
44
51
36
4
-24
-40
-47
-31
-1
32
58
78
90
87
87
85
84
63
49
30
15
13
14
17
13
31
30
34
21
16
16
19
45
61
72
93
95
80
42
10
-5
-17
-32
-50
-66
-93
-99
-118
-137
-154
-157
-162
-157
-153
-160
-175
-185
-178
-163
-155
-156
-171
-200
-214
-203
-173
-133
-98
-87
-84
-89
-93
-110
-123
-137
-147
-147
-129
-80
-27
16
41
33
-4
-21
-35
-38
-37
-34
-33
-37
-23
-22
-25
-30
-39
-28
-21
-3
8
15
16
18
23
28
53
72
85
95
101
96
93
84
77
57
39
34
30
47
78
104
123
135
153
152
145
127
101
84
63
61
66
75
82
74
61
59
67
66
62
63
72
74
95
101
91
72
60
62
68
73
64
63
66
83
91
79
71
50
35
26
36
38
38
34
19
10
4
10
3
-6
-13
-13
-8
6
21
24
25
27
26
13
2
7
11
32
53
60
59
49
43
33
22
8
4
-10
-1
0
11
20
28
25
11
6
7
12
10
0
-23
-54
-69
-64
-53
-28
3
21
25
21
8
4
-12
-25
-48
-67
-68
-53
-22
6
40
36
19
2
-10
-5
15
32
28
17
12
10
3
-7
-7
0
27
61
84
87
74
65
50
36
30
26
28
34
24
3
-16
-16
-11
-13
-5
8
18
29
14
-4
-20
-10
-7
-6
-15
-5
14
26
41
38
30
10
-7
-21
-27
-19
-11
-23
-29
-27
-19
-2
6
-7
-17
-22
-17
-15
-21
-23
-20
-18
-7
3
2
-3
-15
-23
-36
-33
-33
-38
-36
-23
-10
-8
-10
-9
-24
-30
-36
-32
-19
2
21
23
17
16
10
20
31
35
31
28
30
27
21
15
6
-3
-4
8
20
20
16
4
-3
0
19
24
26
31
33
38
33
37
30
30
25
21
7
7
26
40
48
48
50
56
76
96
94
85
68
45
15
2
8
29
42
60
62
61
72
81
72
44
18
-5
-22
-23
-30
-24
-3
30
57
76
93
103
103
83
63
47
33
38
40
34
39
54
61
72
85
77
60
37
17
1
1
8
14
9
-4
6
29
61
87
79
51
45
57
68
67
57
42
29
20
21
17
28
42
49
29
28
30
38
44
47
36
21
19
17
33
40
35
25
7
13
25
30
30
24
5
-11
-12
-4
1
-7
-23
-38
-24
15
59
79
76
71
56
57
67
72
74
66
57
43
30
36
41
52
58
55
43
42
41
28
1
-20
-35
-35
-33
-20
-7
-10
-9
-14
-21
-31
-35
-34
-22
-7
5
1
-1
-5
-16
-29
-21
-7
14
14
9
-14
-29
-31
-29
-27
-24
-14
-15
-17
-15
-7
3
11
19
19
21
21
20
16
18
28
25
31
42
63
74
81
70
52
34
23
8
-16
-28
-32
-25
-3
19
42
49
64
78
86
78
64
30
21
37
76
98
90
71
50
33
26
11
-7
-21
-5
19
47
58
43
17
-10
-32
-48
-46
-40
-26
-26
-20
-5
-16
-23
-33
-37
-37
-35
-35
-44
-36
-18
5
3
-10
-16
-17
-15
-11
-12
-7
-4
-13
-26
-38
-25
-6
1
17
15
10
-5
-15
-17
-7
9
26
29
27
14
4
-1
11
20
27
16
11
3
12
38
51
50
33
29
18
19
25
29
32
34
43
44
42
36
24
24
20
24
1
-10
-8
19
31
27
12
-13
-12
-6
6
5
5
-1
8
29
46
35
11
-11
-19
-30
-39
-39
-26
-12
16
32
39
37
37
21
8
-1
-5
-12
-19
-20
-32
-30
-29
-27
-32
-33
-12
2
18
24
10
5
13
39
54
58
54
45
31
22
18
18
16
20
16
4
3
3
10
12
16
21
15
18
15
4
4
10
10
-1
1
4
16
20
10
4
-16
-3
1
3
-1
-6
-15
-28
-25
-16
-3
2
-4
-17
-15
1
14
9
12
9
3
6
15
26
38
43
57
59
70
86
106
108
95
79
71
80
93
101
96
84
68
37
20
32
50
58
52
30
12
0
2
-5
-17
-20
-26
-26
-27
-23
-17
-14
-2
9
22
20
17
16
20
36
48
40
30
24
-1
-7
-11
-9
-18
-36
-54
-75
-78
-72
-49
-40
-24
-21
-21
-19
-9
2
2
2
7
-6
-18
-27
-24
-9
9
23
12
16
20
25
14
13
0
2
-2
-5
4
0
7
-4
-23
-40
-54
-66
-77
-66
-60
-49
-37
-26
-17
-13
-3
-6
-22
-37
-36
-34
-31
-35
-37
-28
-10
8
22
37
38
33
10
-11
-11
-19
-28
-28
-26
-18
-6
13
23
41
58
63
59
58
62
64
63
63
56
37
33
39
53
69
78
90
93
117
113
109
87
80
68
55
56
61
72
90
112
119
106
74
29
5
1
12
9
6
-3
-2
8
28
56
59
45
16
-1
-6
10
29
20
13
-3
-12
-11
-7
-1
-1
2
3
2
10
18
24
27
11
4
8
18
35
38
28
12
8
7
-7
-10
-29
-55
-85
-90
-87
-70
-42
-24
-17
-24
-35
-48
-51
-37
-18
-13
-34
-49
-60
-47
-4
28
34
16
-9
-29
-36
-38
-39
-43
-43
-35
-21
5
34
41
25
4
-4
8
27
55
58
42
27
21
29
61
105
126
118
82
41
24
24
54
81
96
99
90
71
65
68
65
45
40
27
32
40
64
90
104
113
97
71
38
18
-8
-27
-50
-64
-53
-14
29
46
56
69
81
82
83
84
80
73
62
53
37
42
41
43
46
44
57
54
57
63
55
52
46
25
-11
-33
-49
-51
-38
-19
13
35
55
60
36
17
-1
-16
-39
-54
-76
-77
-59
-19
12
28
37
30
28
24
24
8
-21
-55
-79
-100
-92
-66
-38
-7
13
11
9
2
6
1
-10
-23
-14
-3
21
26
17
3
2
1
-12
-19
-24
-29
-43
-62
-76
-85
-85
-92
-106
-110
-89
-59
-33
-7
8
28
44
57
56
53
58
60
51
42
42
45
52
47
32
3
-11
-9
-5
9
23
33
49
61
66
52
38
38
47
47
46
27
-3
-35
-45
-26
7
49
80
93
97
91
83
62
46
12
-8
-29
-18
-8
-1
3
-8
-36
-67
-82
-73
-53
-34
-42
-62
-76
-83
-71
-53
-14
8
12
11
-4
-17
-25
-29
-25
-27
-21
-14
-20
-27
-32
-22
-1
11
21
4
-11
-15
-14
-7
5
22
12
-5
-23
-35
-35
-20
2
14
13
15
20
27
53
54
33
-2
-26
-19
9
46
52
34
7
-8
1
9
23
12
-12
-31
-37
-45
-46
-30
-10
14
31
48
54
44
36
27
16
11
14
-2
-20
-24
-29
-20
-10
16
35
63
72
81
69
62
45
29
22
34
37
37
39
47
45
50
48
59
47
36
12
-21
-36
-29
-9
-2
-1
-18
-24
-8
24
43
49
41
27
13
5
2
7
2
-5
-37
-64
-85
-65
-38
-13
-1
-4
-32
-59
-61
-65
-58
-54
-55
-57
-62
-55
-64
-61
-46
-17
11
27
23
0
-25
-49
-80
-89
-82
-57
-34
-37
-34
-27
-4
19
18
1
-20
-31
-47
-67
-92
-115
-146
-166
-161
-134
-73
-3
51
80
71
59
29
-2
-22
-39
-51
-51
-28
14
69
116
156
171
167
154
106
71
54
46
39
44
80
116
146
155
148
136
130
122
106
77
42
17
-2
-2
17
40
87
126
148
135
108
72
41
22
19
18
-11
-30
-29
1
58
92
91
59
35
21
18
34
46
39
20
11
13
22
23
19
6
-6
-10
-6
-6
-1
11
16
13
7
0
3
8
22
8
2
-1
-1
-10
-21
-39
-53
-48
-39
-25
-31
-35
-37
-36
-29
-25
-22
-32
-36
-38
-43
-44
-45
-43
-36
-12
14
14
7
-8
-34
-70
-86
-92
-58
-17
28
42
38
40
36
33
22
6
-8
-22
-27
-45
-69
-89
-70
-32
12
55
77
76
59
39
3
-17
-35
-59
-76
-85
-73
-65
-39
