# Supplementary material for: Electroencephalography (EEG) based epilepsy diagnosis via multiple feature space fusion using shared hidden space-driven multi-view learning
Source: PeerJ Comput Sci. 2024 Mar 7;10:e1874. doi: 10.7717/peerj-cs.1874 (PMC10936759; doi:10.7717/peerj-cs.1874)
Supplement: Supplemental Information 2 [file peerj-cs-10-1874-s002.zip › A/Z063.txt]

-40
-33
-16
15
39
45
39
24
10
-8
-15
-34
-52
-66
-68
-75
-92
-88
-87
-87
-78
-67
-43
-28
-10
-7
-5
-1
9
15
19
26
16
-3
-17
-18
-19
-25
-31
-41
-56
-60
-58
-58
-48
-22
4
16
16
16
6
10
13
13
3
7
13
15
23
26
19
-3
-11
-23
-40
-57
-70
-73
-70
-53
-40
-42
-45
-43
-35
-19
3
0
-8
-21
-21
-15
-12
3
7
4
-6
-11
-13
-13
-12
-17
-30
-33
-36
-44
-55
-55
-56
-52
-36
-18
-13
-8
-1
-2
-7
-15
-20
-23
-16
-4
-4
-17
-31
-43
-62
-69
-57
-30
-12
-12
11
19
11
-9
-26
-47
-59
-51
-40
-30
-22
-10
-4
-3
6
7
-1
-20
-39
-54
-64
-50
-33
-12
5
22
18
-15
-27
-48
-49
-47
-39
-47
-56
-51
-37
-11
6
18
20
22
27
13
-8
-22
-24
-25
-18
-10
-10
-21
-23
-15
-4
20
42
56
45
28
10
1
12
27
38
35
27
15
6
0
-4
-17
-33
-23
-13
-2
14
34
49
46
45
37
26
14
3
-5
-22
-17
-20
-16
-1
14
27
34
46
45
41
39
46
43
35
41
36
31
26
22
-1
-14
-19
-19
-19
-11
-4
-12
-18
-21
-32
-35
-35
-30
-34
-34
-28
-26
-31
-30
-23
-22
-16
-9
3
0
2
-1
-16
-26
-34
-31
-21
0
12
15
15
24
34
34
45
34
12
-8
-20
-17
-23
-15
-12
-4
6
11
1
-18
-28
-38
-46
-53
-57
-67
-78
-79
-78
-67
-46
-30
-37
-47
-55
-63
-68
-69
-58
-52
-37
-15
5
15
25
27
18
20
20
4
-29
-61
-84
-93
-88
-67
-53
-49
-39
-23
-2
17
30
32
25
29
23
6
-17
-31
-47
-59
-59
-65
-61
-43
-17
6
16
24
22
18
24
36
43
41
36
22
6
-3
-1
-1
0
2
-5
-21
-28
-14
-7
0
8
4
-3
-1
6
7
6
10
21
17
13
1
-17
-27
-39
-52
-70
-69
-55
-38
-17
4
16
6
-3
-8
-11
-3
11
-3
-30
-40
-47
-49
-47
-44
-48
-59
-54
-53
-42
-24
-7
-4
-16
-23
-26
-21
-9
3
-2
-13
-27
-40
-49
-49
-36
-32
-25
-15
-11
-14
-12
-10
-17
-20
-20
-18
-27
-36
-51
-73
-79
-77
-75
-74
-64
-52
-50
-43
-39
-33
-32
-27
-20
-14
-6
5
13
3
-2
-9
-7
-4
9
14
11
13
6
6
13
26
26
11
6
-8
-14
-9
-3
3
-2
-2
-5
-9
-15
-2
8
23
36
42
43
47
52
34
21
7
-7
-15
-20
-16
-17
-10
-9
-15
-39
-51
-54
-60
-51
-39
-32
-45
-57
-58
-53
-41
-34
-34
-39
-27
-23
-21
-20
-12
-3
-6
4
9
10
5
-9
-27
-40
-32
-27
-27
-32
-36
-38
-35
-14
-1
2
3
2
-4
-10
-1
9
19
24
28
26
29
36
42
37
35
39
32
33
23
6
-20
-31
-26
-20
-10
-5
-16
-38
-52
-59
-69
-68
-58
-45
-43
-30
-28
-28
-32
-32
-36
-48
-41
-38
-32
-26
-24
-21
-25
-15
-14
-10
1
9
16
9
5
-9
-24
-32
-35
-38
-42
-27
-16
-9
-7
-7
-12
-13
3
28
52
68
76
58
35
15
-7
-28
-32
-26
-26
-12
5
9
2
-6
-4
-16
-14
-13
-11
-13
-2
-1
-10
-15
-10
-11
-11
-11
-11
-14
-16
-21
-33
-44
-37
-36
-32
-33
-23
-10
-2
9
3
-8
-18
-21
-21
-21
-9
-6
-12
-10
-5
-9
-17
-22
-40
-51
-52
-41
-38
-40
-42
-41
-37
-30
-14
-9
-1
4
-5
-20
-27
-30
-35
-36
-35
-38
-45
-42
-40
-30
-11
8
20
13
11
7
-5
-6
-9
-14
-16
-13
-12
-26
-37
-43
-40
-39
-19
-1
15
19
14
3
-16
-25
-27
-21
-9
-2
-11
-20
-20
-26
-22
-14
1
2
-10
-21
-35
-50
-62
-65
-80
-82
-71
-60
-47
-33
-11
-3
8
5
-7
-28
-34
-28
-28
-24
-22
-17
-17
-10
-9
-17
-30
-40
-47
-64
-63
-58
-48
-38
-29
-24
-29
-28
-37
-41
-35
-19
-4
4
26
31
28
24
27
27
14
5
-13
-30
-38
-36
-37
-37
-22
0
29
56
70
64
47
34
20
2
-7
-9
-13
-12
-8
-12
-23
-18
-4
4
26
34
40
35
30
32
28
33
40
49
48
48
37
20
10
9
4
-7
-5
-13
-27
-41
-41
-31
-27
-19
-27
-38
-49
-54
-58
-64
-56
-64
-68
-74
-65
-62
-64
-58
-59
-52
-38
-26
-28
-42
-45
-47
-45
-43
-45
-61
-81
-92
-100
-96
-83
-64
-58
-50
-43
-38
-35
-25
-22
-26
-28
-41
-56
-77
-78
-67
-63
-62
-59
-63
-75
-75
-67
-53
-32
-12
-1
-5
5
7
5
3
-6
-16
-38
-43
-49
-43
-30
-10
9
10
22
22
25
25
28
16
4
3
-10
-22
-37
-54
-72
-78
-69
-52
-40
-14
5
17
25
35
53
66
84
97
90
81
66
56
48
48
45
29
20
12
9
-2
-3
1
0
11
33
55
60
53
25
-3
-15
-10
-5
-13
-9
-9
0
22
49
64
55
49
33
22
18
21
9
-15
-27
-44
-54
-60
-60
-64
-57
-28
-10
-1
-3
2
0
10
18
19
8
-2
-9
-14
-9
-5
-7
-18
-28
-32
-41
-48
-57
-64
-81
-83
-83
-89
-92
-87
-81
-78
-63
-50
-43
-29
-18
-4
-4
11
7
4
-1
-1
1
-13
-18
-37
-46
-51
-42
-39
-47
-47
-55
-57
-50
-38
-30
-23
-1
20
37
47
41
25
1
-11
-28
-45
-56
-52
-53
-43
-32
-30
-29
-25
-8
5
27
37
39
26
22
26
26
34
35
21
-5
-23
-35
-39
-32
-22
-22
-39
-48
-54
-51
-28
4
38
47
48
27
2
-9
0
11
17
22
16
5
0
12
20
15
10
-1
-6
-6
-2
-7
-7
3
8
8
-1
-11
-28
-37
-42
-52
-52
-30
18
62
98
105
88
48
20
8
2
13
25
23
-5
-27
-41
-53
-51
-44
-38
-46
-52
-55
-56
-34
-3
30
37
41
21
-1
-26
-41
-54
-64
-61
-64
-71
-78
-78
-84
-96
-92
-97
-96
-94
-78
-60
-37
-4
3
-1
-20
-37
-57
-65
-66
-73
-90
-97
-79
-60
-31
-11
0
-16
-24
-22
-14
4
21
27
19
21
28
30
30
24
7
-21
-34
-38
-37
-27
-13
4
17
38
52
46
38
30
22
16
12
-5
-19
-25
-15
-1
2
9
2
-8
-15
-15
-13
-7
10
26
32
22
6
-15
-25
-16
-15
-19
-31
-39
-46
-33
-7
4
4
7
15
13
14
7
-1
-16
-21
-19
-26
-27
-23
-23
-43
-73
-100
-118
-112
-98
-85
-77
-59
-44
-37
-36
-39
-47
-69
-75
-91
-95
-84
-62
-46
-55
-60
-75
-75
-66
-43
-27
-21
-2
4
10
15
18
19
19
27
29
25
20
9
-11
-34
-34
-13
16
47
65
54
40
25
14
12
29
51
52
52
42
28
2
-11
-14
-28
-38
-49
-56
-59
-54
-50
-54
-43
-24
-4
10
24
29
26
24
34
53
65
84
80
72
56
43
23
-1
-12
-21
-24
-13
-1
10
19
37
43
35
19
6
-9
-9
11
31
43
48
54
49
51
61
60
47
35
28
24
34
38
32
6
-17
-34
-52
-52
-42
-28
-20
-6
-3
-9
-5
0
21
38
55
51
32
12
1
-10
-25
-29
-31
-33
-32
-32
-46
-71
-75
-79
-70
-61
-51
-49
-47
-33
-26
-27
-38
-39
-39
-34
-20
-24
-39
-57
-66
-75
-79
-76
-73
-71
-58
-38
-21
2
20
23
7
-3
-8
-19
-22
-23
-38
-60
-71
-68
-64
-60
-59
-66
-80
-71
-62
-52
-42
-34
-27
-23
-7
-5
-22
-40
-48
-49
-66
-74
-90
-89
-77
-55
-34
-8
25
44
46
31
7
-23
-50
-53
-56
-49
-29
3
22
29
23
5
-13
-26
-25
-33
-32
-22
-11
-5
0
2
-11
-20
-23
-16
-10
-1
-5
-25
-42
-49
-37
-24
2
18
7
-6
-14
-15
-21
-21
-31
-37
-35
-19
1
7
23
20
11
-1
-12
-30
-49
-49
-43
-32
-23
-12
-16
-23
-17
-21
-21
-17
-16
-31
-46
-46
-43
-30
-22
-13
-23
-30
-29
-30
-35
-36
-35
-39
-42
-32
-26
-25
-21
-19
-18
-6
6
15
14
13
14
8
6
9
4
-8
-9
-1
1
3
-3
-16
-34
-38
-40
-48
-40
-26
-9
-10
-8
-18
-23
-20
-6
-1
3
18
19
19
13
5
-11
-28
-26
-23
-4
15
28
21
5
0
-8
-10
-7
0
-7
-9
-14
-20
-32
-31
-25
-21
-13
-1
-1
-4
-10
-11
-17
-16
-8
-5
-11
-20
-30
-44
-38
-28
-13
-8
9
23
33
38
38
27
10
2
-9
-22
-28
-27
-28
-30
-18
-17
-28
-30
-22
-19
-15
-3
-3
-6
-14
-21
-29
-36
-32
-32
-40
-51
-59
-70
-64
-44
-23
-15
-25
-33
-62
-81
-101
-105
-102
-92
-73
-62
-47
-29
-12
6
29
28
2
-25
-43
-46
-45
-29
-4
17
26
24
9
-10
-13
-14
-7
8
27
36
22
12
-5
-17
-19
-8
1
4
18
23
21
11
7
-2
3
14
18
14
13
24
29
39
50
54
54
59
74
74
70
55
37
16
16
30
28
17
-13
-32
-43
-31
-13
-5
7
20
33
33
41
42
37
33
35
29
13
1
-18
-26
-26
-19
-12
-34
-42
-51
-46
-25
-4
14
20
30
15
-4
-20
-18
-9
-9
0
-2
-6
-13
-10
-10
-6
8
14
-3
-26
-34
-47
-42
-29
-13
-6
0
8
6
7
10
15
16
25
27
8
-3
-11
-23
-35
-43
-44
-53
-48
-39
-31
-35
-31
-30
-36
-42
-46
-53
-62
-57
-50
-38
-39
-36
-42
-47
-31
-23
-14
-8
8
8
1
3
-4
-14
-32
-49
-66
-71
-52
-40
-43
-53
-61
-71
-74
-68
-62
-55
-49
-43
-53
-47
-35
-25
-32
-42
-49
-58
-55
-50
-53
-60
-48
-38
-36
-35
-40
-43
-55
-54
-37
-25
-2
12
12
-12
-29
-54
-70
-73
-63
-61
-64
-60
-56
-53
-48
-42
-37
-40
-34
-44
-50
-49
-43
-36
-42
-30
-25
-14
-1
18
19
23
38
46
47
33
19
1
0
1
-1
-10
-17
-21
-31
-34
-39
-47
-62
-67
-65
-62
-50
-30
-19
-13
3
25
29
36
36
45
51
62
57
34
4
-25
-54
-75
-74
-61
-47
-43
-54
-71
-87
-75
-56
-37
-21
-16
-26
-37
-31
-23
-16
-17
-12
-21
-27
-18
-23
-30
-37
-34
-29
-11
21
43
48
40
36
32
34
52
65
66
55
35
2
-9
-8
-2
-6
-8
-21
-37
-44
-48
-49
-52
-32
-10
4
12
6
-10
-28
-26
-21
-17
-13
-11
-15
-37
-50
-61
-60
-48
-21
-3
5
15
8
-5
-16
-25
-34
-44
-46
-47
-50
-44
-32
-34
-45
-53
-63
-69
-61
-45
-38
-25
-8
10
27
43
58
61
67
78
80
71
67
62
50
47
49
51
48
56
66
65
61
55
44
27
18
10
7
16
24
19
-3
-15
-28
-35
-30
-13
-4
0
0
-7
-6
3
26
41
43
52
45
27
1
-11
-19
-18
-3
1
2
6
14
15
14
18
12
4
4
1
-5
-8
-5
-1
-11
-13
-15
-21
-13
10
28
31
34
34
36
50
61
63
45
26
11
-3
-4
3
-1
-20
-17
-17
-22
-21
-19
-8
-3
8
8
4
4
5
12
17
30
27
12
-3
-8
-7
-8
-1
-21
-42
-53
-56
-58
-60
-44
-25
-17
-18
-20
-25
-22
-1
9
7
-5
-8
-8
6
15
3
-21
-33
-38
-46
-48
-44
-37
-29
-9
6
18
28
33
22
-11
-37
-51
-45
-29
-14
-13
-19
-19
-24
-30
-32
-34
-34
-34
-19
-10
-11
-11
-14
-22
-40
-44
-51
-55
-60
-73
-93
-107
-98
-81
-61
-45
-34
-36
-42
-34
-35
-43
-55
-64
-81
-78
-63
-38
-23
-21
-26
-52
-64
-57
-46
-35
-14
5
6
12
18
16
-1
-9
-26
-37
-33
-25
-13
-20
-19
-33
-50
-54
-48
-34
-28
-16
-5
8
27
41
42
27
17
-4
-29
-39
-26
-6
5
13
2
-11
-13
-3
7
23
43
43
41
40
57
69
78
71
41
-1
-40
-52
-62
-49
-35
-37
-48
-55
-45
-47
-39
-29
-12
-8
1
-1
-8
-1
-3
-11
-28
-32
-32
-34
-31
-26
-21
-23
-11
0
8
14
26
27
19
23
20
22
28
39
43
42
52
49
41
27
17
2
-6
7
16
22
13
-6
-32
-43
-33
-11
9
27
34
24
12
7
1
-7
-16
-28
-51
-60
-53
-37
-30
-22
-13
-12
-5
-2
-9
-25
-30
-39
-51
-52
-46
-36
-31
-15
-3
1
2
-1
-1
-2
21
43
56
47
26
5
-5
-5
-11
-26
-41
-47
-57
-68
-65
-59
-46
-25
-2
1
7
19
30
40
46
48
36
18
-3
-23
-49
-57
-51
18
18
-4
-27
-56
-60
-62
-62
-75
-80
-88
-97
-93
-71
-44
-32
-33
-48
-67
-68
-53
-43
-44
-36
-39
-47
-61
-66
-63
-63
-53
-55
-57
-57
-47
-39
-31
-17
-18
-27
-38
-45
-55
-59
-44
-35
-27
-22
-15
-19
-23
-20
-23
-30
-33
-27
-21
-6
11
13
-5
-25
-41
-56
-50
-37
-13
-3
0
-10
-30
-45
-48
-48
-53
-46
-39
-31
-21
-8
7
12
22
20
6
-10
-35
-58
-78
-75
-72
-74
-77
-69
-54
-38
-14
-17
-21
-28
-28
-42
-58
-69
-76
-74
-62
-47
-56
-68
-69
-64
-57
-49
-52
-63
-66
-52
-41
-42
-47
-46
-55
-49
-42
-33
-33
-32
-30
-25
-6
17
23
12
-6
-22
-38
-45
-48
-44
-38
-5
19
31
35
40
46
47
50
37
22
10
20
28
33
40
29
11
-1
6
3
-3
-4
-14
-18
-20
-19
-12
3
29
43
42
33
19
1
-14
-20
-26
-35
-33
-30
-33
-29
-18
1
14
28
45
51
54
47
32
6
-8
-25
-40
-40
-39
-42
-57
-57
-53
-49
-35
-22
-13
-19
-19
-26
-25
-15
-4
1
4
10
3
-7
-16
-5
5
3
7
-1
-7
1
13
13
15
27
46
60
66
59
37
23
22
25
20
8
-1
-22
-31
-32
-36
-40
-23
9
36
55
58
58
51
43
22
-4
-26
-36
-49
-58
-48
-24
-1
13
20
10
-8
-14
-8
8
15
12
-7
-30
-34
-41
-43
-41
-42
-51
-59
-52
-50
-46
-42
-32
-25
-29
-18
-17
-14
-6
0
-6
-13
-13
-33
-52
-70
-70
-74
-67
-55
-42
-42
-38
-35
-32
-15
-5
4
-5
-12
-4
-10
-8
-8
-11
-15
-16
-13
-20
-20
-5
15
29
47
50
45
36
33
31
18
13
-3
-5
2
20
24
10
-6
-28
-41
-41
-28
-16
-10
-5
-3
2
7
20
20
15
17
2
-22
-34
-27
-22
-9
0
-4
-1
-1
1
-1
8
27
39
42
33
18
-9
-20
-29
-34
-40
-39
-28
-32
-37
-44
-59
-70
-59
-36
-6
26
44
43
16
3
-10
-20
-22
-13
-7
-11
-4
-6
-12
-18
-25
-36
-43
-24
-6
5
17
35
42
47
68
71
64
47
32
19
15
20
20
14
4
-1
-18
-27
-31
-31
-30
-16
18
41
63
68
57
26
6
-4
-24
-28
-32
-27
-20
-5
-1
-9
-11
-1
21
40
66
72
65
61
60
58
44
37
18
3
-21
-33
-46
-57
-51
-56
-55
-50
-40
-37
-41
-44
-48
-62
-65
-69
-78
-88
-80
-66
-56
-41
-17
0
10
20
19
14
17
22
22
19
18
14
9
7
3
-8
-15
-19
-26
-41
-43
-47
-56
-65
-72
-84
-91
-83
-70
-57
-39
-23
-17
-20
-23
-27
-35
-32
-25
-29
-35
-33
-33
-34
-29
-20
-16
-17
-14
-24
-40
-52
-53
-56
-57
-48
-40
-30
-19
-12
-18
-28
-28
-28
-25
-23
-19
-35
-50
-54
-51
-49
-33
-10
8
15
17
15
4
-5
-15
-21
-15
-8
-9
-30
-46
-64
-80
-86
-80
-73
-69
-61
-58
-44
-29
-14
-9
-18
-16
-17
-25
-34
-38
-32
-28
-19
-30
-52
-71
-66
-53
-38
-16
-18
-24
-35
-36
-35
-28
-16
-21
-30
-26
-7
4
5
-10
-42
-74
-82
-68
-44
-12
14
31
39
49
59
53
54
57
54
42
33
5
-34
-71
-102
-111
-107
-79
-54
-47
-46
-46
-48
-49
-32
-24
-20
-12
4
20
21
26
14
8
2
4
-4
-17
-18
-25
-34
-43
-42
-39
-38
-24
-17
-5
5
11
7
6
12
16
2
-21
-40
-60
-57
-45
-35
-33
-23
-6
9
34
56
70
71
73
75
75
82
91
87
64
39
11
-4
-8
-4
-4
-10
-5
-4
-1
0
-4
-11
-25
-31
-40
-46
-47
-40
-39
-39
-24
-12
-1
8
19
27
32
53
56
60
61
68
56
31
6
-20
-35
-42
-41
-49
-51
-44
-48
-57
-68
-63
-47
-10
25
49
49
41
30
2
-9
-11
-18
-27
-34
-36
-42
-32
-27
-24
-39
-45
-56
-64
-59
-44
-33
-33
-22
-22
-24
-26
-21
-15
-21
-19
-28
-29
-26
-12
-8
-15
-16
-35
-42
-54
-56
-55
-49
-20
-5
4
13
24
27
26
23
4
-20
-43
-46
-39
-27
-18
-27
-39
-40
-25
-12
0
13
18
6
-8
-13
-20
-5
15
29
27
25
19
9
9
15
12
-5
-10
-30
-45
-55
-57
-58
-64
-61
-62
-64
-62
-47
-31
-22
-5
-8
-10
-13
-13
-16
-20
-8
-6
2
11
19
24
33
52
54
42
24
17
2
-3
-9
-21
-39
-47
-47
-45
-32
-21
-25
-35
-40
-33
-32
-30
-29
-14
-3
8
14
0
-13
-16
-18
-15
-3
3
-8
-15
-18
-23
-33
-37
-48
-53
-56
-46
-45
-55
-52
-45
-26
-9
0
-4
-23
-28
-32
-26
-15
-3
4
-3
-12
-27
-38
-37
-22
-20
-18
-15
-23
-33
-38
-26
-10
3
26
31
27
19
7
-11
-27
-36
-47
-61
-67
-67
-82
-95
-112
-121
-123
-107
-85
-66
-42
-15
0
-8
-16
-30
-41
-40
-34
-42
-60
-66
-72
-77
-82
-74
-57
-30
3
21
28
31
30
15
-12
-16
-28
-38
-42
-39
-39
-42
-44
-46
-46
-36
-25
-25
-22
-11
-9
-7
-7
4
7
12
10
11
9
11
19
14
21
26
13
-6
-19
-27
-38
-40
-37
-34
-40
-39
-40
-36
-14
12
36
40
46
36
26
21
18
18
3
0
-16
-27
-27
-15
5
13
27
24
14
1
-3
-14
-29
-31
-41
-49
-56
-47
-44
-40
-42
-58
-67
-61
-35
-19
-3
11
23
35
36
34
22
19
17
19
10
6
3
-1
4
10
3
-17
-19
-18
-12
-5
1
1
-8
-10
-17
-26
-27
-23
-25
-35
-28
-20
-14
-5
6
14
14
23
18
17
14
9
-7
-35
-47
-63
-62
-55
-45
-46
-48
-38
-28
-27
-22
-14
-15
-5
14
31
34
25
11
-5
-11
-7
-7
-14
-24
-37
-58
-58
-41
-26
-32
-50
-66
-77
-69
-57
-52
-66
-74
-86
-95
-89
-68
-49
-38
-21
-15
-9
-14
-16
-13
-15
-5
-11
-21
-28
-25
-26
-32
-25
-31
-36
-43
-36
-31
-27
-16
-12
-6
7
34
43
38
33
22
20
22
26
11
-4
-22
-45
-59
-61
-49
-45
-32
-18
-5
-7
-12
-13
-25
-29
-26
-23
-29
-26
-22
-22
-20
-13
-4
1
10
5
-3
-6
3
4
13
30
44
54
60
67
61
34
12
-12
-23
-15
13
38
42
38
14
-1
-1
14
15
10
4
-8
-19
-25
-22
-24
-23
-16
-7
-4
2
13
23
33
50
59
64
58
46
28
30
48
53
36
18
7
-5
-8
-7
-16
-29
-36
-45
-57
-58
-57
-54
-51
-33
-18
-6
5
19
17
-1
-13
-27
-29
-28
-18
-13
-11
5
7
9
2
-2
-13
-27
-25
-26
-26
-20
-3
20
43
59
41
7
-21
-23
-30
-32
-32
-31
-29
-21
-13
-12
-6
-2
-1
-18
-28
-29
-34
-22
-3
12
10
1
0
-7
1
5
-1
-14
-17
-12
-7
-3
8
10
-2
-11
-27
-45
-51
-47
-42
-43
-30
-25
-16
-13
-6
-7
-10
-3
-8
-12
-12
-2
4
2
14
25
33
35
38
26
10
7
4
8
12
7
1
5
7
1
-19
-38
-51
-64
-58
-39
-12
4
22
37
33
29
20
11
-9
-13
-13
-4
21
41
47
32
22
18
11
6
10
8
9
25
34
40
45
55
58
51
46
28
3
-24
-40
-36
-21
10
23
23
6
-16
-48
-59
-44
-29
-20
-32
-49
-72
-80
-74
-61
-54
-53
-52
-67
-71
-72
-66
-57
-45
-26
-20
-11
-13
-24
-39
-41
-44
-56
-59
-60
-53
-54
-53
-50
-61
-60
-51
-41
-48
-46
-48
-47
-45
-45
-53
-64
-61
-57
-50
-42
-32
-27
-29
-25
-40
-58
-59
-47
-35
-26
-16
-23
-29
-37
-28
-23
-25
-19
-23
-24
-28
-24
-27
-15
8
26
28
23
18
4
-4
-12
-24
-40
-52
-58
-68
-68
-61
-63
-72
-72
-65
-62
-52
-39
-33
-32
-20
-14
-6
2
12
13
-7
-10
-11
-6
-5
-13
-31
-56
-63
-70
-74
-76
-74
-66
-54
-18
2
17
22
25
25
16
16
6
-3
-6
-4
-7
-11
-11
-14
-11
-6
20
33
48
60
54
28
5
-8
-23
-26
-22
-22
-22
-15
-3
-6
-14
-33
-53
-72
-67
-56
-52
-41
-26
-19
-23
-25
-31
-40
-46
-52
-58
-65
-60
-54
-46
-35
-27
-24
-43
-52
-66
-73
-72
-62
-57
-56
-45
-36
-33
-33
-27
-26
-27
-15
-7
4
16
23
11
2
3
3
-3
-10
-16
-26
-27
-19
-22
-25
-14
2
5
7
3
2
-5
-6
-4
-11
-9
-2
9
2
5
12
11
13
18
22
20
19
7
-12
-28
-34
-43
-52
-37
-21
-5
10
15
11
-1
-2
1
9
19
35
36
23
5
10
