# Supplementary material for: Electroencephalography (EEG) based epilepsy diagnosis via multiple feature space fusion using shared hidden space-driven multi-view learning
Source: PeerJ Comput Sci. 2024 Mar 7;10:e1874. doi: 10.7717/peerj-cs.1874 (PMC10936759; doi:10.7717/peerj-cs.1874)
Supplement: Supplemental Information 2 [file peerj-cs-10-1874-s002.zip › A/Z064.txt]

-20
-43
-47
-37
-28
-24
-26
-37
-61
-72
-33
0
33
27
27
-4
11
19
1
12
-8
7
13
10
31
59
56
12
-27
-52
-34
-25
-4
-12
-14
-30
-53
-57
-64
-59
-35
-12
1
5
-9
-15
-1
-17
-44
-62
-78
-64
-40
-13
-21
-32
-55
-95
-60
-31
12
15
-19
-21
-3
3
8
-4
-31
-29
-13
3
-12
-31
-46
-46
-22
-4
-1
-1
-13
-19
-35
-25
-27
-24
-58
-92
-115
-98
-67
-50
-38
-44
-24
5
9
0
-9
-24
-20
-3
-5
-1
-34
-47
-60
-63
-44
-42
-38
-43
-55
-26
-31
-5
-47
-68
-65
-52
-29
-36
8
6
-8
-22
-21
-15
-20
-36
-54
-45
-40
-33
-36
-60
-44
-17
24
50
28
-2
-44
-60
-63
-35
-10
-6
-37
-37
-47
-23
-28
-10
14
20
31
1
-24
-63
-70
-55
-43
-48
-34
-29
-13
2
6
7
-2
-24
-48
-64
-47
-38
-27
-2
-1
-2
-37
-86
-111
-120
-93
-50
-14
-11
-33
-78
-94
-98
-78
-78
-74
-64
-58
-36
-35
-38
-54
-72
-105
-107
-88
-45
-20
-43
-63
-77
-68
-44
-48
-64
-107
-119
-86
-70
-47
-68
-76
-83
-64
-60
-62
-65
-39
-32
-29
-38
-68
-81
-80
-52
-28
-2
-1
-7
-9
-13
-6
-28
-21
-42
-29
-31
-12
-12
-30
-17
-4
3
27
30
50
48
46
53
47
36
4
-4
-20
-33
-30
-45
-46
-31
-2
29
44
29
-6
-42
-41
-28
-26
-4
9
37
71
61
54
1
-40
-68
-44
-25
17
13
25
29
50
68
75
52
15
-15
-24
-13
-17
-29
-15
-11
6
-1
-26
-65
-65
-45
-9
15
4
-6
-53
-83
-78
-55
-20
-3
3
-1
1
6
-9
-26
-48
-61
-46
-30
-21
-22
-41
-29
-30
-22
-22
-29
-24
-31
-24
-22
-9
-2
11
5
-10
-11
-17
-24
-52
-24
-34
-22
-34
-63
-77
-61
-38
-7
-1
-42
-50
-47
-26
-7
-11
-7
-1
3
-12
-23
-31
-53
-84
-79
-81
-63
-44
-32
-23
-14
11
37
27
7
-15
-28
-41
-30
-29
-20
-15
-45
-39
-50
-36
-30
-30
14
52
70
44
12
-1
-3
10
-22
-84
-115
-124
-109
-78
-54
-40
-44
-41
-39
-31
-34
10
13
18
-9
-22
-27
-25
-24
-23
-13
15
40
55
58
71
62
31
-19
-69
-75
-45
5
-19
-28
-68
-58
-22
8
45
60
60
35
33
28
18
17
-2
-9
-4
1
5
16
12
22
1
5
-24
-37
-46
-30
-30
-30
-41
-47
-25
3
38
30
20
-8
-5
-1
-2
-13
-41
-46
-26
-4
0
0
-1
17
18
52
63
54
31
-1
-6
20
58
69
16
-43
-96
-118
-91
-46
-13
0
1
-4
2
-5
-22
-47
-73
-63
-56
-52
-61
-68
-71
-69
-41
-31
-54
-53
-54
-42
-50
-59
-78
-88
-90
-75
-64
-63
-81
-103
-103
-91
-75
-76
-65
-62
-51
-66
-80
-101
-124
-178
-139
-117
-80
-71
-104
-130
-127
-85
-38
-11
0
-4
-13
-11
-11
-9
-12
-28
-46
-48
-28
-10
21
0
-1
-31
-52
-55
-57
-38
-27
-3
-14
-49
-80
-96
-87
-53
-37
-26
-38
-31
-15
-11
1
4
2
-17
-46
-56
-72
-75
-77
-82
-119
-97
-112
-111
-91
-64
-8
15
13
-5
-40
-61
-62
-51
-51
-32
-32
-14
6
10
-11
-28
-46
-24
-6
3
-19
-51
-51
-17
45
67
54
6
-19
-28
-19
-27
-48
-56
-63
-55
-34
-15
-12
-23
-22
10
22
23
25
3
-15
-24
-36
-45
-45
-51
-41
-27
-24
-2
-11
6
19
22
9
-18
-42
-65
-79
-92
-78
-74
-52
-27
-27
-7
11
27
22
4
-10
-6
-16
-32
-45
-24
1
13
3
-20
-21
-4
7
29
11
-20
-38
-17
-2
3
-20
-65
-80
-79
-46
-45
-70
-81
-81
-51
-54
-75
-94
-96
-69
-31
-5
-1
-3
-12
-20
-13
-4
-12
-25
-36
-39
-27
-20
-18
-42
-53
-43
-29
-1
1
-26
-30
-44
-25
-57
-71
-83
-76
-51
-31
-8
14
14
18
1
-8
8
12
-2
-35
-54
-51
-53
-30
-29
-3
-11
-9
-36
-37
-7
14
30
0
-36
-64
-52
-30
-21
-18
-32
-31
-41
-30
-20
-28
-58
-78
-67
-46
-16
10
20
16
23
17
21
27
41
64
74
62
45
10
-9
-18
-25
-58
-60
-66
-52
-37
0
25
44
45
43
13
-10
-44
-63
-66
-51
-21
-1
2
5
17
16
7
-25
-73
-99
-84
-73
-45
-37
-44
-76
-78
-75
-64
-66
-66
-62
-58
-57
-35
-49
-52
-48
-40
-20
-6
-2
-40
-94
-137
-140
-109
-71
-37
-29
-32
-40
-38
-60
-61
-56
-55
-55
-72
-98
-137
-143
-165
-162
-160
-151
-129
-128
-90
-60
-41
-40
-70
-80
-90
-88
-78
-88
-86
-68
-58
-39
-47
-44
-36
-6
-8
-20
-38
-50
-57
-76
-91
-105
-140
-172
-150
-109
-60
-32
-38
-50
-68
-58
-46
-47
-45
-56
-64
-60
-56
-70
-76
-75
-37
-27
-17
-30
-63
-75
-70
-55
-63
-79
-101
-100
-95
-67
-48
-50
-58
-76
-86
-89
-76
-58
-40
-36
-39
-52
-52
-30
-11
-9
-33
-36
-48
-49
-37
-31
-43
-61
-96
-121
-117
-83
-56
-26
-24
-24
-25
-13
-3
-7
-41
-76
-97
-89
-60
-17
0
6
0
-11
-17
-23
-40
-56
-79
-67
-50
-37
-42
-42
-28
-33
4
-6
20
11
-3
-31
-74
-106
-117
-104
-59
-6
1
-30
-53
-51
-32
-21
-33
-59
-76
-59
-31
-12
2
-4
-12
-18
-7
12
21
26
13
-11
-23
-18
-9
-15
-20
-4
-2
1
-10
-9
7
28
41
38
19
8
-4
-2
21
14
12
-1
12
44
50
58
45
39
30
45
44
55
56
55
23
6
-9
-17
-5
-15
-18
-37
-28
-10
15
25
4
15
1
-2
-15
-24
0
21
32
25
10
16
4
7
-2
-6
-6
-17
-8
1
17
33
46
35
25
18
13
40
60
81
102
106
100
71
42
35
22
12
4
1
8
19
35
33
20
-9
-29
-38
-26
-3
0
-15
-21
-25
-18
6
15
-1
-32
-20
-25
-15
-44
-55
-64
-52
-22
15
33
61
70
73
58
6
-36
-75
-68
-35
-13
-14
-18
-29
-24
-8
4
19
23
19
0
-33
-46
-69
-80
-91
-83
-70
-59
-45
-22
-7
15
0
-11
-32
-37
-47
-55
-66
-48
-37
-35
-41
-36
-27
0
21
4
-24
-82
-123
-137
-121
-90
-46
-30
-15
-19
-19
-16
-10
-21
-12
10
31
34
26
9
-22
-45
-57
-51
-29
-13
-1
-8
-12
-16
1
1
16
17
0
-27
-52
-64
-65
-52
-58
-44
-42
-26
-33
-27
-38
-48
-76
-70
-56
-23
9
28
38
23
-4
-26
-49
-58
-52
-41
-31
-19
1
-4
-7
-19
-30
-44
-52
-47
-33
-13
-9
-23
-43
-52
-22
-2
9
11
-14
-66
-79
-89
-67
-64
-50
-43
-21
4
29
26
0
-43
-81
-96
-91
-65
-29
1
19
22
21
44
51
63
52
32
12
-14
-46
-68
-83
-81
-69
-59
-32
4
39
51
38
14
-52
-99
-114
-107
-91
-84
-86
-90
-83
-75
-50
-46
-17
19
56
77
87
71
45
20
9
9
23
34
56
62
76
59
47
17
9
-6
-16
-23
-26
-20
6
36
77
68
42
7
-9
4
21
5
-20
-50
-67
-63
-61
-56
-46
-44
-4
27
57
76
104
113
114
82
41
-19
-59
-81
-80
-48
-40
-17
-30
-27
6
30
63
61
32
6
-38
-62
-84
-95
-105
-96
-95
-78
-87
-85
-95
-76
-50
-37
-14
-6
-28
-44
-69
-79
-103
-113
-107
-84
-55
-24
-37
-58
-62
-60
-24
-10
-15
-37
-84
-96
-106
-85
-65
-76
-98
-123
-105
-73
-64
-59
-80
-97
-89
-77
-51
-42
-27
-24
-23
-27
-39
-55
-84
-88
-56
-32
-1
-13
-53
-71
-66
-45
-18
-23
-17
-35
-46
-49
-52
-43
-33
-8
22
15
18
-6
-12
-7
25
33
27
-10
-60
-112
-143
-161
-166
-146
-93
-40
-1
11
-7
-41
-51
-32
-22
-10
-36
-31
-43
-45
-43
-55
-71
-68
-45
-19
10
16
2
-16
-32
-28
-38
-51
-45
-41
-40
-40
-45
-47
-23
-2
26
46
50
19
-35
-80
-82
-63
-41
-34
-58
-47
-30
-7
3
-17
-19
-27
-14
-9
-15
-30
-40
-10
19
45
33
3
-27
-43
-34
-18
-15
-11
-20
-10
5
32
27
0
-16
-22
-33
-31
-37
-40
-31
0
26
29
28
22
9
-22
-38
-38
-21
-3
-4
8
-18
-14
-23
-37
-41
-46
-66
-78
-92
-80
-81
-61
-47
-18
-8
-13
-24
-34
-26
-18
-44
-75
-87
-92
-88
-93
-67
-39
3
21
20
-15
-51
-61
-56
-39
-26
-31
-33
-31
-35
-31
-46
-52
-62
-69
-80
-72
-58
-35
-2
20
21
7
-32
-58
-70
-36
-8
8
3
-23
-40
-47
-48
-50
-91
-107
-115
-95
-66
-44
-42
-50
-61
-45
-59
-66
-82
-90
-77
-45
-25
-2
-10
-10
-21
-26
-19
-38
-53
-60
-35
-6
23
28
37
33
26
32
9
-15
-20
-10
4
42
44
36
16
-14
-37
-47
-65
-82
-91
-86
-50
-20
-27
-25
-28
-26
-16
-8
-13
-14
-10
5
27
16
-1
-41
-61
-62
-32
-18
-23
-41
-55
-42
-16
-1
-6
-30
-30
-29
-17
-33
-51
-63
-61
-46
-48
-35
-14
-3
-5
-16
-21
-34
-37
-39
-28
-28
-28
-58
-102
-127
-111
-73
-24
-3
13
34
55
66
58
25
-23
-54
-74
-52
-24
-25
-42
-37
-40
-35
-27
-31
-33
-18
4
34
46
38
34
28
16
-1
-45
-83
-119
-116
-116
-114
-106
-97
-74
-41
-5
2
13
8
22
25
41
61
59
48
29
-13
-53
-82
-89
-75
-37
1
30
24
13
-1
-11
-14
-16
-19
-5
4
19
10
-3
-10
-23
-46
-64
-77
-81
-77
-74
-61
-50
-27
-2
25
41
55
42
4
-19
-38
-45
-52
-57
-62
-58
-52
-52
-60
-53
-46
-33
-24
-17
-21
-41
-63
-59
-53
-20
8
37
17
7
-4
-6
-4
-24
-47
-68
-70
-61
-59
-61
-73
-58
-36
-1
7
3
-1
-5
-5
-27
-53
-80
-113
-115
-120
-115
-121
-114
-96
-73
-35
-9
5
-7
-18
-25
-38
-8
-4
-1
-18
-49
-78
-98
-99
-88
-78
-70
-75
-70
-55
-33
-13
-11
-13
-20
-39
-55
-59
-53
-57
-65
-55
-23
-3
-1
-21
-61
-83
-95
-86
-79
-64
-52
-45
-25
-15
-5
-18
-24
-24
-25
-13
-11
-9
-28
-14
6
24
23
-10
-26
-42
-30
-18
-34
-66
-94
-107
-90
-45
-15
-13
-28
-43
-59
-37
-20
-9
-5
-36
-48
-60
-59
-40
-22
-15
-6
9
0
12
16
16
11
-11
-12
-34
-24
-24
-37
-62
-83
-86
-78
-95
-106
-125
-129
-96
-78
-59
-51
-42
-43
-34
-39
-31
-42
-69
-105
-133
-162
-156
-140
-108
-71
-34
-25
-37
-57
-68
-86
-92
-86
-79
-55
-26
-14
-16
-43
-70
-94
-113
-120
-138
-153
-150
-112
-77
-50
-39
-40
-48
-43
-39
-42
-53
-62
-76
-81
-78
-64
-51
-40
-20
3
16
33
28
21
2
-8
-29
-42
-52
-64
-72
-75
-70
-54
-19
30
55
48
14
-9
-18
-20
-20
-14
-24
-33
-45
-66
-57
-52
-41
-35
-36
-19
-19
-28
-56
-101
-110
-101
-58
-42
-32
-29
-47
-71
-70
-44
-5
31
44
31
1
-31
-27
-22
-19
-41
-56
-60
-37
-30
-23
-25
4
35
51
56
23
-13
-34
-46
-46
-60
-52
-37
-28
-13
-1
-8
-6
-7
7
15
20
16
11
9
3
-12
-39
-41
-25
-1
9
27
24
24
37
49
60
49
22
-7
-38
-41
-36
-15
-8
-8
-8
-17
-4
8
16
28
41
33
30
34
67
70
49
31
29
40
54
37
20
-3
-10
-23
-32
-42
-56
-67
-66
-47
-22
-2
2
-2
-25
-33
-9
28
68
95
101
74
19
-20
-26
-20
0
1
-18
-39
-59
-54
-28
0
0
-35
-46
-41
-24
-28
-52
-87
-111
-90
-53
-32
-36
-43
-46
-42
-30
-29
-35
-46
-48
-69
-68
-62
-54
-43
-28
-1
15
5
-8
-29
-20
-9
8
-6
-42
-45
-33
-9
16
32
33
19
11
5
7
3
1
-15
-34
-37
-21
-22
-29
-36
-54
-43
-26
-15
-16
-25
-35
-47
-56
-49
-65
-78
-73
-70
-59
-38
-2
32
43
27
12
-8
-15
-29
-34
-56
-55
-33
12
55
73
53
-1
-48
-92
-96
-69
-49
-21
-8
17
12
-16
-66
-89
-87
-61
-46
-30
-54
-81
-95
-92
-43
-5
14
3
-27
-27
-24
-5
2
6
-7
-21
-37
-43
-50
-49
-65
-74
-89
-100
-94
-69
-30
-6
-29
-29
-16
-3
28
25
3
-32
-56
-71
-69
-66
-62
-77
-95
-87
-65
-51
-46
-37
-53
-57
-49
-38
-28
-33
-45
-50
-39
-15
0
3
-9
-14
-25
-31
-45
-56
-75
-76
-74
-89
-89
-75
-73
-65
-52
-25
-8
7
9
9
-6
-23
-28
-27
-13
7
5
5
-2
3
7
-6
-1
-14
-9
-4
-1
-7
-29
-71
-105
-132
-122
-104
-77
-64
-55
-53
-48
-21
-2
11
-1
-15
-25
-37
-29
-42
-45
-51
-60
-72
-72
-51
-46
-48
-48
-42
-18
3
16
14
-6
-34
-71
-76
-64
-43
-23
-29
-47
-47
-49
-39
-43
-50
-63
-51
-29
-23
-22
-13
-2
3
5
-8
-23
-22
-9
-1
2
-2
-3
-21
-36
-42
-42
-46
-61
-73
-61
-37
-8
1
-1
-8
1
-1
3
-25
-55
-89
-96
-117
-114
-131
-127
-129
-96
-53
-28
-43
-54
-49
-12
31
52
36
-9
-63
-83
-82
-67
-58
-65
-85
-110
-101
-98
-72
-46
-23
-15
-7
-16
-26
-19
-32
-38
-65
-64
-54
-30
-21
-18
-38
-58
-77
-74
-57
-36
-26
-32
-70
-77
-62
-32
-16
-25
-55
-65
-49
-42
-39
-61
-39
-32
-19
-3
1
8
-13
-30
-43
-49
-42
-50
-62
-67
-62
-41
-25
-3
13
3
-6
-21
-35
-36
-36
-25
-28
-15
-31
-51
-60
-68
-48
-26
7
11
7
-16
-20
-7
8
43
55
56
29
21
6
11
12
-1
-16
-34
-47
-66
-74
-50
-7
8
9
-12
-35
-41
-23
-9
-2
-36
-44
-43
-18
-4
-20
-45
-71
-70
-58
-47
-25
-27
-31
-39
-26
-14
-6
-9
-24
-40
-42
-45
-45
-36
-24
-24
-36
-62
-71
-71
-63
-29
-15
-22
-28
-55
-58
-68
-59
-42
-31
-6
-5
-31
-55
-76
-74
-59
-33
1
9
3
-9
-21
-11
9
23
17
18
16
18
23
28
28
14
-12
-27
-38
-28
-3
6
14
28
62
81
103
105
101
93
85
79
58
42
33
34
25
18
-1
-3
11
22
38
5
-10
-55
-92
-111
-92
-44
2
36
43
36
15
-18
-45
-68
-65
-89
-109
-117
-109
-85
-69
-46
-51
-76
-132
-140
-133
-82
-58
-39
-50
-53
-62
-63
-52
-33
-35
-46
-56
-57
-61
-72
-88
-95
-86
-60
-32
-33
-37
-46
-37
-28
-9
0
-6
-19
-28
-30
-38
-49
-55
-57
-56
-46
-46
-59
-49
-44
-40
-30
-39
-53
-68
-71
-72
-70
-69
-46
-22
10
27
15
-13
-41
-31
-10
21
38
11
-34
-55
-42
-29
-33
-56
-86
-90
-68
-22
-1
-3
-9
11
52
95
108
70
23
-7
-15
-13
-10
-11
-6
-7
5
-8
-28
-33
-37
-18
5
21
18
13
24
45
61
63
48
31
9
19
16
13
-10
-19
-41
-35
-30
-20
-18
-22
-6
2
19
5
-14
-45
-55
-33
-4
44
71
72
30
-3
-33
-41
-53
-45
-32
-15
-2
9
12
-2
13
19
30
20
-21
-62
-60
-21
24
25
2
-30
-59
-59
-59
-28
-15
1
-17
-45
-80
-113
-116
-106
-57
-13
-1
-9
-47
-79
-89
-73
-56
-48
-76
-68
-61
-18
14
2
-35
-75
-86
-83
-64
-57
-54
-62
-80
-99
-121
-133
-110
-76
-46
-23
-35
-67
-102
-128
-129
-121
-102
-80
-82
-92
-84
-72
-58
-41
-44
-37
-48
-57
-84
-112
-116
-122
-110
-97
-92
-101
-113
-104
-90
-79
-81
-85
-83
-68
-41
-36
-64
-88
-92
-66
-46
-29
-13
-26
-39
-43
-35
0
33
34
18
-5
-8
-13
0
-12
-18
-49
-52
-55
-62
-54
-33
-11
2
-12
-44
-82
-100
-73
-56
-69
-87
-113
-110
-87
-40
-14
-3
-15
-10
-13
-15
-15
-28
-30
-31
-24
-32
-32
-34
-35
-54
-52
-51
-45
-50
-53
-86
-91
-98
-80
-81
-94
-82
-64
-29
-14
-23
-49
-51
-42
-28
-31
-27
-37
-49
-40
-28
-21
-41
-63
-80
-70
-39
-7
-8
-9
-20
-23
-29
-37
-32
-24
-16
6
-6
-36
-54
-57
-28
-11
-5
-2
-14
3
7
25
37
21
-10
-29
-20
1
7
9
3
-12
-20
7
30
37
22
7
8
25
48
48
36
18
19
27
36
41
36
50
55
57
38
7
9
9
15
15
27
31
50
83
97
86
57
21
-4
-12
-7
3
12
22
23
23
19
36
48
33
24
-17
-24
-50
-59
-60
-57
-36
-4
22
43
58
50
42
44
27
9
-27
-50
-38
-3
31
43
5
-31
-37
-35
-24
-23
-42
-64
-83
-85
-84
-75
-69
-38
-7
24
13
-11
-17
1
25
23
12
-8
-11
3
28
24
15
-13
-21
-28
-47
-64
-72
-63
-22
13
17
21
8
1
-10
-20
-19
-25
-23
-14
-1
23
47
55
41
4
-12
-20
-15
-9
-15
-26
-8
16
43
38
20
-3
-9
7
29
46
44
21
14
-7
-6
-3
-10
-8
1
14
42
51
46
36
26
27
28
2
-14
-36
-66
-88
-98
-101
-93
-94
-89
-93
-77
-60
-45
-44
-53
-79
-113
-134
-140
-142
-144
-145
-139
-108
-70
-40
-29
-37
-39
-41
-51
-37
-43
-67
-88
-94
-89
-52
-24
7
14
16
22
7
-13
-54
-69
-87
-72
-55
-36
-49
-56
-64
-50
-24
-16
2
-6
-2
-8
-32
-51
-76
-78
-75
-55
-51
-61
-71
-68
-74
-71
-79
-91
-106
-119
-103
-93
-78
-67
-68
-78
-96
-107
-110
-102
-64
-60
-55
-82
-113
-144
-159
-125
-67
-16
-4
-29
-78
-114
-111
-93
-61
-41
-55
-102
-143
-165
-166
-151
-131
-115
-98
-85
-81
-92
-105
-96
-68
-56
-62
-84
-96
-105
-84
-41
-2
35
66
63
45
22
-4
-39
-39
-35
-14
-2
-21
-49
-86
-94
-65
-37
-25
-19
-34
-51
-52
-39
-4
26
65
80
69
43
21
13
21
41
36
-1
-48
-107
-134
-125
-87
-39
-15
-21
-30
-54
-53
-55
-42
-48
-32
-32
-28
-31
-49
-54
-62
-40
-32
-35
-39
-38
-26
-21
-28
-50
-78
-90
-86
-87
-76
-84
-89
-100
-93
-77
-58
-39
-1
42
72
68
40
-15
-57
-73
-77
-75
-73
-75
-77
-55
-30
7
12
9
2
-9
-22
-25
-18
-23
-30
-40
-51
-49
-40
-45
-57
-74
-93
-115
-124
-114
-100
-102
-96
-109
-117
-138
-132
-117
-92
-57
-55
-55
-59
-34
-5
-1
-14
-52
-78
-77
-80
-73
-71
-57
-41
-21
12
26
10
-35
-61
-64
-48
-39
-35
-49
-35
-1
31
49
28
6
-44
-55
-34
2
25
20
-5
-52
-91
-102
-79
-54
-40
-47
-56
-64
-51
-38
-33
-18
-4
14
33
39
30
13
-9
-53
-120
-180
-199
-172
-117
-69
-31
-18
-12
-11
-11
4
31
38
26
-11
-52
-76
-80
-73
-50
-40
-24
-21
-28
-39
-31
-27
-22
-38
-51
-57
-47
-25
-7
13
24
45
55
56
57
23
-9
-10
15
27
23
11
13
24
59
97
119
113
88
69
61
81
85
56
21
-12
-23
-21
-14
-24
-26
-19
-3
19
24
29
11
-9
-22
1
33
78
107
121
113
95
61
23
10
29
56
67
65
67
67
86
104
100
97
90
76
70
66
80
86
83
73
67
53
30
9
-23
-50
-46
-23
2
28
44
44
46
34
19
-1
-4
5
5
8
-6
24
42
71
69
29
-1
-15
-6
16
28
29
7
-25
-28
-23
-1
1
-10
-37
-37
-40
-42
-61
-77
-62
-43
-9
-5
-10
-39
-45
-26
-10
-8
-8
-6
-11
11
13
-7
-32
-61
-48
-17
24
38
18
-6
-10
3
1
8
-13
-51
-66
-60
-15
-9
5
5
6
19
16
-8
-46
-60
-65
-34
-15
-9
-32
-50
-36
-15
-18
-39
-61
-73
-63
-35
-30
-7
-21
-1
-5
2
-13
-24
-41
-41
-45
-55
-72
-89
-88
-68
-25
14
16
13
5
1
17
13
21
14
5
2
-11
-36
-63
-76
-77
-61
-41
-29
-16
9
10
9
-1
-16
-20
-42
-51
-70
-86
-87
-65
-41
-19
-12
-23
-49
-57
-65
-45
-22
2
-16
-29
-38
-14
18
28
26
-5
-39
-58
-58
-66
-70
-72
-51
-32
0
0
-28
-76
-110
-128
-120
-114
-110
-99
-86
-54
-36
-41
-36
-34
-10
9
27
21
-5
-38
-62
-74
-84
-84
-82
-84
-49
-22
3
6
9
8
12
29
20
14
-10
-16
-22
-22
-8
-21
-47
-82
-91
-83
-46
-15
7
25
35
56
45
43
21
2
-12
-17
-2
1
-2
-8
-27
-35
-22
-15
-6
1
12
16
-1
-29
-70
-95
-113
-102
-92
-80
-77
-71
-86
-89
-97
-92
-97
-85
-72
-65
-50
-35
-27
-20
-5
8
27
48
51
22
7
11
40
63
76
79
63
47
18
-6
-17
-22
-29
-50
-75
-66
-46
-31
-10
-1
17
31
55
70
70
37
-16
-67
-83
-67
-51
-55
-74
-98
-121
-125
-119
-95
-73
-48
-41
-39
-54
-60
-64
-77
-101
-126
-145
-131
-92
-60
-37
-21
-31
-45
-70
-87
-104
-123
-147
-167
-185
-169
-149
-123
-97
-83
-71
-65
-59
-45
-42
-29
-32
-36
-42
-35
-16
-8
-1
-8
-7
-15
-19
-27
-38
-37
-35
-46
-77
-76
-56
-30
-21
-46
-65
-74
-72
-72
-91
-109
-115
-118
-117
-97
-75
-66
-54
-52
-54
-47
-34
-20
15
27
44
11
-30
-59
-61
-33
-4
21
18
8
-63
