# Supplementary material for: Electroencephalography (EEG) based epilepsy diagnosis via multiple feature space fusion using shared hidden space-driven multi-view learning
Source: PeerJ Comput Sci. 2024 Mar 7;10:e1874. doi: 10.7717/peerj-cs.1874 (PMC10936759; doi:10.7717/peerj-cs.1874)
Supplement: Supplemental Information 2 [file peerj-cs-10-1874-s002.zip › A/Z065.txt]

-9
15
35
37
19
4
7
40
59
51
18
-12
-24
-12
22
47
54
40
29
30
36
64
77
74
50
30
17
25
41
47
30
9
1
7
29
46
44
28
11
19
26
27
17
-14
-43
-48
-18
17
17
57
71
66
44
32
30
34
46
51
53
48
48
65
79
87
76
45
19
11
17
29
36
31
21
10
10
14
16
16
26
24
18
9
-2
-1
18
51
76
76
70
52
34
26
30
25
14
-1
-10
-8
3
21
31
35
41
44
43
31
33
13
-5
-21
-46
-55
-52
-29
-13
0
9
7
3
6
17
19
12
2
12
40
77
93
72
37
17
18
26
42
35
16
-1
-2
7
8
9
-4
-19
-25
-10
16
32
45
36
16
8
9
16
19
21
14
13
20
29
25
11
-4
4
23
47
58
34
7
-6
5
26
38
39
12
-10
-14
3
19
27
11
-30
-57
-43
-9
11
12
-3
-21
-18
7
44
70
70
49
17
-3
3
8
10
10
-2
-23
-32
-21
0
6
-6
-34
-60
-59
-36
-10
2
5
-12
-25
-22
3
25
30
19
-11
-32
-36
-10
22
46
43
14
-14
-24
-3
-1
-4
-28
-57
-71
-61
-15
25
60
71
59
38
22
21
12
4
0
-4
-13
-14
-1
18
36
43
37
28
26
29
26
19
10
-9
-29
-43
-63
-81
-93
-96
-93
-99
-94
-96
-93
-80
-42
-1
16
25
9
4
15
38
42
19
-11
-42
-48
-37
-7
1
9
8
8
14
23
25
9
-4
-4
6
19
30
32
23
37
75
113
120
91
45
-1
-16
-3
18
29
26
14
-6
-8
-3
20
30
41
38
29
27
37
40
36
25
1
-16
-22
2
24
31
31
16
7
10
24
39
36
33
25
19
22
26
30
19
2
-21
-31
-23
10
28
38
37
32
17
21
56
79
71
33
-11
-27
-15
3
4
-1
-16
-27
-41
-35
-1
21
35
33
22
14
19
25
24
24
25
32
30
27
26
21
20
15
13
-6
-25
-43
-49
-48
-29
-9
9
22
29
26
29
31
23
1
-19
-38
-55
-63
-66
-62
-47
-15
8
25
29
26
7
-26
-41
-38
-23
-7
-3
-18
-22
-11
15
31
25
3
-19
-11
18
34
19
-22
-63
-86
-70
-28
7
8
-17
-37
-44
-21
23
47
41
-1
-36
-47
-13
36
54
32
8
-9
-2
25
50
62
34
1
-28
-23
9
39
27
-7
-36
-34
-10
23
45
43
16
-7
-21
-1
35
78
80
58
36
19
27
41
48
19
-15
-39
-42
-27
-7
3
0
-2
11
25
44
57
58
27
4
-7
9
23
41
37
24
17
21
26
25
14
-1
-31
-38
-30
-7
4
12
0
-10
-6
15
34
30
20
7
10
10
16
16
16
24
31
29
26
12
-5
-9
9
40
56
64
57
42
34
39
47
51
50
46
36
33
36
43
43
31
31
35
61
92
99
78
45
28
21
25
39
45
55
72
75
62
39
19
6
5
7
-1
-23
-46
-49
-28
-5
20
10
-22
-50
-34
21
82
130
131
106
75
56
60
61
62
40
-5
-39
-54
-49
-45
-49
-67
-85
-77
-56
-47
-52
-66
-73
-71
-50
-18
1
2
-14
-37
-41
-14
38
70
82
56
22
-12
-20
-6
-8
-12
-29
-38
-41
-21
24
43
36
3
-31
-45
-16
42
105
142
134
88
30
6
5
15
20
20
14
13
32
55
56
48
22
-8
-22
-18
-17
-15
-12
4
22
28
30
3
-15
-38
-28
-3
22
43
22
-22
-69
-81
-68
-27
8
16
-10
-42
-44
-14
37
71
66
26
-7
-28
-30
-10
14
24
14
2
-10
-15
-1
26
42
31
4
-35
-49
-35
11
46
50
35
3
-12
-2
29
36
6
-32
-68
-71
-45
13
62
92
97
76
48
21
10
-7
-20
-34
-39
-47
-36
-11
1
15
23
38
48
46
34
5
-17
-16
4
30
43
44
15
-7
-30
-31
-32
-25
-4
4
7
2
-12
-26
-26
-19
-8
4
9
-2
-31
-51
-67
-58
-29
9
36
37
48
51
48
35
11
-6
-22
-11
-5
10
2
-13
-30
-38
-17
16
45
48
30
3
-5
15
36
47
41
41
29
19
21
15
3
-11
-25
-36
-26
10
41
56
40
13
-27
-41
-34
-9
6
7
1
-1
12
39
54
50
42
28
22
18
18
14
3
2
0
-4
-12
-18
-22
-24
-6
6
13
9
10
10
9
11
-1
-16
-24
-19
1
21
35
30
10
0
2
7
11
13
10
3
17
40
49
44
37
31
23
8
-8
-29
-28
-9
8
15
7
-4
-17
-22
-4
27
46
57
48
26
11
0
4
1
4
9
8
22
37
53
52
55
46
25
9
-1
2
-1
0
-7
-13
-5
6
3
-9
-16
-21
-4
31
73
78
60
44
51
82
102
110
82
39
13
-4
7
10
8
-26
-59
-73
-59
-29
1
29
23
12
2
11
32
46
43
15
-16
-29
-30
-14
8
25
16
6
-2
-3
-1
3
6
-7
-18
-19
-7
2
12
0
-15
-20
-14
-10
-15
-17
-24
-23
-21
-4
7
9
10
-1
-13
-17
-2
20
28
30
15
-7
-18
-23
-24
-17
-10
-19
-25
-27
-7
-6
3
4
5
1
0
-1
-14
-18
-8
11
29
32
26
7
-4
4
21
36
45
42
26
10
21
43
59
67
46
19
1
-1
12
22
31
30
15
10
28
64
92
101
81
38
17
22
65
102
123
99
59
22
14
16
27
34
29
4
-11
-4
19
55
80
75
51
36
42
54
68
62
44
8
-18
-21
-15
-1
6
-8
-24
-36
-28
-16
8
28
39
29
28
41
70
96
99
74
34
6
-16
-31
-24
-13
1
-8
-14
-6
20
57
83
81
54
31
19
19
34
42
37
23
22
30
43
62
79
78
65
53
38
28
26
28
29
31
41
41
34
16
10
-14
-23
-25
-20
-20
-25
-24
-11
13
26
11
-17
-40
-38
-35
-24
-18
-23
-25
-19
8
29
44
52
39
27
27
28
22
-1
-24
-45
-34
0
38
59
45
18
-3
-18
-7
-14
-29
-45
-42
-24
-4
17
19
8
-1
9
22
25
15
-10
-32
-29
-4
8
13
5
-8
-15
-11
-3
-9
-27
-35
-34
-18
0
18
3
-4
-11
-1
9
15
18
4
0
20
56
77
75
37
-15
-37
-18
24
59
75
55
22
-6
-6
6
8
-14
-65
-122
-149
-122
-69
-27
-6
-24
-46
-49
-28
-7
-3
0
-15
-20
-22
-12
-19
-26
-38
-40
-33
-23
-6
-10
-9
-2
4
1
-7
-16
-33
-34
-14
18
39
43
33
2
-12
-5
17
39
46
35
4
-16
-17
0
9
14
11
0
-8
-12
-12
-26
-43
-72
-93
-80
-31
16
36
32
1
-18
-8
39
86
104
94
59
18
4
17
31
36
24
-9
-30
-32
-5
31
56
56
29
-9
-27
-9
12
26
14
-14
-44
-53
-38
-31
-23
-20
-15
-8
17
41
43
43
38
52
50
36
12
-23
-42
-45
-36
-27
-23
-26
-30
-23
-8
-1
-5
-17
-33
-37
-27
-6
8
-2
-14
-35
-55
-67
-60
-47
-31
-5
0
10
1
2
0
-7
-6
-15
-8
2
19
19
3
-22
-39
-47
-35
-8
-3
-13
-33
-41
-24
8
40
33
5
-30
-43
-23
20
64
64
40
7
-15
-24
-9
19
40
46
39
20
9
16
37
43
36
16
-3
-7
11
24
22
8
-3
-11
-19
-3
14
26
19
-1
-30
-38
-20
7
25
33
32
32
25
26
18
6
-2
9
13
19
28
29
32
44
56
63
57
48
34
26
26
30
27
32
38
33
13
2
9
24
47
59
57
30
21
31
57
76
76
63
40
39
52
68
81
73
66
66
87
93
72
36
6
7
35
81
103
87
47
17
12
25
73
101
106
65
9
-35
-49
-23
13
42
50
46
31
21
35
39
33
18
13
3
-2
7
5
-6
-18
-17
-15
14
49
66
62
51
48
50
62
79
72
57
37
27
25
29
42
42
28
14
12
11
27
32
24
12
15
31
43
48
38
21
6
9
26
47
55
48
28
1
0
12
16
17
13
18
28
49
51
41
13
-15
-31
-23
7
31
27
11
-5
-27
-37
-45
-44
-45
-41
-32
-41
-42
-29
-17
-10
-16
-27
-35
-28
2
35
52
45
42
37
49
61
48
9
-26
-40
-32
-10
4
-1
-19
-18
-9
3
18
24
31
16
18
14
10
-5
-25
-45
-53
-46
-40
-33
-24
-15
-7
-4
4
-2
-16
-38
-50
-65
-61
-49
-41
-39
-46
-45
-49
-41
-33
-31
-43
-63
-67
-60
-31
1
13
5
-13
-11
-14
-2
6
4
4
7
20
23
20
12
11
1
6
6
4
-2
-5
-6
-12
-13
-24
-42
-54
-44
-23
-1
21
26
26
28
29
32
34
25
-6
-39
-66
-55
-28
-1
37
52
40
10
-19
-37
-17
28
68
75
54
20
-16
-26
-27
-22
-29
-31
-24
-3
27
58
65
46
2
-30
-59
-48
-16
9
16
12
1
-11
-10
17
39
39
16
-20
-40
-32
-5
16
9
-12
-37
-37
-13
23
52
57
50
26
-12
-38
-37
-15
15
33
11
-23
-54
-44
-23
-2
3
-5
-16
-15
1
8
6
-6
-25
-32
-26
5
18
15
0
-22
-22
-4
31
45
49
25
-1
-19
-29
-22
-30
-35
-42
-48
-50
-36
-17
-12
-18
-39
-65
-78
-56
-27
-15
-40
-84
-122
-119
-65
-2
35
30
-1
-37
-52
-29
9
32
29
7
-31
-53
-23
19
57
47
11
-30
-53
-35
18
70
87
52
-11
-61
-59
-19
39
81
85
34
-15
-41
-24
9
41
60
34
6
-18
-27
-6
15
27
6
-26
-45
-36
-5
28
36
20
-3
-10
1
24
64
96
100
75
46
21
1
-1
-12
-15
-32
-59
-79
-84
-54
-18
-2
-5
-13
-17
-18
-18
-23
-39
-42
-30
-9
10
27
29
26
24
21
13
9
7
6
-3
-2
10
17
20
19
13
5
3
7
4
5
10
16
28
46
54
47
42
50
66
68
55
35
12
8
16
24
31
44
66
97
129
153
143
102
60
34
30
39
39
26
5
-3
-10
-14
0
34
65
80
84
78
71
61
64
59
66
74
74
72
57
48
33
30
28
35
40
47
42
8
-16
-22
-9
3
6
13
-7
-8
2
20
29
22
11
5
19
35
40
22
7
-5
-7
-2
13
18
11
5
3
12
25
30
8
-29
-42
-36
-15
10
24
23
18
24
34
40
44
52
45
23
-5
-31
-44
-34
-16
-1
9
15
11
16
27
48
52
45
33
17
9
15
40
46
39
12
-16
-20
-3
30
44
37
16
9
34
74
98
88
56
31
18
11
20
15
-3
-34
-55
-53
-39
-6
4
-5
-23
-27
-10
21
54
58
30
-12
-36
-31
-6
37
49
34
6
-8
-8
2
11
9
-3
-17
-30
-32
-18
9
28
31
19
18
23
41
59
62
42
3
-36
-81
-95
-80
-50
-30
-25
-17
-4
16
33
28
15
11
11
0
-15
-40
-58
-68
-60
-49
-51
-57
-47
-29
-11
5
12
14
13
17
23
19
27
17
4
-16
-28
-41
27
20
11
15
32
39
37
12
-1
-13
1
25
35
7
-34
-58
-62
-43
-21
-11
-17
-28
-28
-19
8
33
45
34
28
36
53
83
105
103
77
35
2
-21
-18
7
25
15
3
-15
-34
-38
-41
-40
-38
-31
-10
19
50
69
65
50
46
49
43
22
0
-24
-42
-40
-27
-8
2
4
-16
-37
-36
-16
6
13
4
-19
-32
-26
-14
-3
0
-5
-15
-9
2
8
-1
-19
-36
-48
-40
-15
2
-4
-18
-11
-3
17
32
45
46
47
43
39
30
18
0
-10
8
35
49
45
27
3
-28
-23
-10
5
15
15
-9
-43
-52
-42
-22
-22
-32
-53
-39
1
34
45
28
11
-4
-9
-7
-20
-45
-66
-61
-33
2
25
23
12
14
47
79
101
88
51
17
11
35
45
41
18
-3
-12
8
52
80
81
42
-6
-31
-13
25
52
46
6
-31
-41
-1
62
121
152
151
119
76
52
41
34
12
-33
-87
-123
-90
-37
21
44
37
20
11
47
86
112
97
59
15
-2
4
23
43
47
47
37
36
54
74
82
79
67
51
45
47
40
24
11
19
33
47
53
50
31
12
-11
-28
-27
7
49
67
50
15
-6
7
39
62
66
64
45
16
-20
-44
-46
-39
-4
27
50
64
69
58
35
14
-9
-25
-32
-33
-41
-53
-63
-64
-52
-16
25
40
36
26
13
11
15
23
18
9
1
-2
4
12
21
16
14
9
8
9
18
33
28
11
-2
-17
-18
0
24
33
35
31
37
39
45
48
36
28
25
25
20
9
-15
-37
-53
-45
-24
-6
12
15
4
-10
-12
-10
-6
10
13
2
-14
-25
-35
-31
-13
-1
12
30
51
56
52
40
18
1
-5
11
27
28
9
-22
-47
-48
-19
-9
-12
-27
-40
-31
-5
26
29
13
-12
-26
-12
24
64
74
58
28
7
-1
11
22
15
-3
-22
-27
-19
5
4
-28
-66
-89
-89
-66
-18
18
42
41
45
55
66
75
58
25
-4
-6
7
22
29
-1
-44
-83
-95
-80
-39
20
64
84
74
61
49
53
63
63
47
24
-7
-42
-62
-57
-36
-17
-4
9
18
35
61
84
87
82
64
47
52
76
104
101
82
45
28
34
45
41
-1
-45
-96
-124
-125
-96
-63
-51
-44
-46
-32
7
60
85
71
30
-21
-41
-40
-20
-6
-9
-15
-22
-14
12
49
68
70
47
11
-28
-46
-36
-23
-18
-27
-48
-62
-56
-24
-3
3
-22
-57
-88
-85
-50
3
50
80
75
54
35
27
28
34
28
12
-23
-27
-20
-1
18
33
35
26
25
22
20
21
30
30
13
-1
-26
-41
-35
-7
27
45
54
41
30
13
4
-6
1
15
21
1
-27
-29
-14
13
27
21
1
-16
-14
-9
1
20
19
1
-23
-24
-26
-14
-12
-19
-32
-38
-28
-5
25
57
73
83
92
89
58
15
-13
-24
-22
-26
-45
-67
-67
-31
15
49
64
54
36
20
24
29
19
4
-31
-54
-55
-28
6
31
40
28
12
-6
-18
-36
-37
-27
-19
-18
-17
0
14
31
32
22
3
-11
-3
2
0
-11
-27
-27
-5
35
45
41
26
4
-8
-17
-17
-23
-30
-23
-3
16
42
54
55
47
51
58
46
34
7
-19
-31
-28
-19
-12
1
-3
-5
5
21
36
30
30
18
16
19
30
31
28
32
41
47
51
45
33
33
37
41
40
28
13
-13
-19
-12
18
46
69
82
71
62
57
54
35
12
-6
-22
-13
2
8
1
-3
9
35
65
84
75
46
20
4
8
18
22
11
-6
0
12
29
45
57
59
32
18
10
26
49
73
75
63
53
41
39
43
53
42
26
7
-9
-17
-16
-10
-6
2
21
42
40
16
-24
-61
-68
-56
-43
-38
-42
-44
-45
-25
6
26
12
-23
-55
-61
-30
14
36
24
-3
-24
-29
-9
18
38
29
13
-1
-12
-10
3
18
25
31
22
11
2
4
15
22
33
30
25
17
26
29
34
39
39
42
49
54
52
34
16
1
6
26
51
53
48
46
53
53
41
41
33
29
18
-11
-50
-70
-57
-32
4
29
33
23
14
27
39
46
30
-2
-29
-27
-5
8
4
-14
-38
-48
-40
-8
17
41
45
38
7
12
31
54
61
43
15
-15
-16
-10
6
11
-1
-21
-25
-7
15
38
40
39
16
7
22
53
77
71
41
-4
-36
-34
-16
0
3
-4
-23
-22
0
28
43
42
27
-2
-11
2
35
55
50
24
-11
-36
-40
-27
-17
-7
-8
-19
-10
12
42
53
49
22
-2
7
50
94
97
72
18
-24
-44
-36
-20
-27
-34
-57
-55
-23
21
49
41
14
-8
-22
-9
30
64
78
64
19
-21
-40
-29
-18
-19
-45
-86
-113
-108
-66
-34
-18
-36
-66
-93
-85
-40
8
38
35
20
4
16
41
50
48
34
14
-8
-14
4
19
25
9
-16
-29
-21
1
17
10
-10
-36
-40
-10
30
42
27
-10
-46
-55
-21
30
71
70
37
-12
-48
-44
-18
6
15
-1
-26
-37
-18
2
7
-14
-49
-79
-91
-71
-38
-13
-5
-23
-51
-57
-33
-1
19
26
8
-20
-30
-13
28
49
51
31
-1
-15
-9
11
21
2
-28
-64
-66
-39
8
41
62
58
43
27
15
9
4
10
2
-9
-15
-7
6
6
9
-4
-15
-27
-25
-27
-38
-41
-47
-31
-9
5
1
-10
-1
18
36
38
27
1
-10
-10
-5
-9
-19
-33
-50
-50
-26
-4
20
18
5
-25
-38
-30
-4
12
14
10
-9
-7
14
42
59
69
63
48
33
35
43
35
25
-12
-42
-50
-30
2
20
39
46
52
51
52
40
19
0
-7
-9
2
11
23
30
38
33
24
16
17
17
9
7
-5
-32
-55
-65
-61
-41
-24
-25
-34
-38
-19
2
24
40
38
14
-8
-11
-7
8
20
11
-8
-9
-5
3
2
6
20
38
58
71
68
59
42
33
33
47
57
54
38
21
3
-13
6
31
55
61
39
9
-23
-32
-26
-6
18
45
56
59
45
18
-21
-55
-62
-46
-16
3
-8
-35
-52
-56
-58
-46
-21
9
30
32
23
4
-3
9
29
38
14
-13
-36
-13
32
72
70
37
-7
-40
-41
-3
39
57
47
15
-36
-67
-72
-46
-12
16
16
0
0
29
72
95
98
78
50
45
57
64
47
12
-30
-56
-40
2
43
54
55
44
45
59
85
91
78
60
46
65
100
128
108
62
16
-12
-18
-12
4
-1
-7
-18
-23
-35
-20
21
62
90
83
55
32
39
68
80
73
43
4
-14
-6
18
24
6
-21
-37
-36
-16
-6
-11
-16
-7
5
17
37
44
42
23
3
-14
-30
-10
-5
-6
-21
-37
-41
-31
-7
12
8
-6
-12
-8
11
25
26
21
7
11
-2
-10
-14
-15
-34
-47
-59
-57
-45
-25
-5
2
-3
-13
-37
-46
-32
3
32
40
28
-3
-23
-29
-12
7
30
37
48
53
58
48
27
31
49
74
87
77
41
-12
-50
-69
-60
-32
-5
15
31
54
55
28
-15
-40
-38
10
73
110
101
54
9
-27
-37
-27
-16
-4
-4
3
7
20
17
-1
-40
-61
-64
-42
5
52
68
45
14
-5
-14
-11
1
5
-5
-22
-37
-39
-20
-2
2
-17
-20
-16
23
76
124
135
110
70
41
34
39
38
7
-41
-70
-79
-44
0
37
26
-11
-30
-24
5
43
80
87
65
36
12
-4
-6
6
10
10
0
-8
-13
-4
12
1
-5
-18
-4
11
34
45
21
-5
-24
-26
-17
-1
19
18
20
25
36
38
44
40
27
11
5
2
-6
-5
-8
-12
-17
-17
-13
-18
-15
-23
-32
-25
-2
15
10
6
8
22
31
19
-4
-17
-8
13
19
14
-3
-28
-32
-12
19
29
8
-25
-60
-54
-24
4
8
-13
-32
-41
-23
6
20
13
-9
-18
-26
-15
-11
-15
-35
-55
-70
-72
-57
-36
-22
-28
-39
-42
-41
-22
-1
11
9
12
11
2
-25
-39
-47
-35
-8
15
30
40
48
54
61
80
92
91
72
44
20
11
29
39
29
1
-24
-29
7
65
103
95
46
7
-11
1
19
25
-7
-46
-65
-60
-25
6
7
-19
-45
-43
-14
35
70
64
14
-24
-32
-1
28
47
40
15
1
-3
16
35
45
36
9
3
1
11
11
-2
-14
-20
7
39
57
52
32
3
-23
-32
-38
-25
-1
18
25
26
41
59
71
73
76
53
44
41
53
60
51
26
-6
-20
1
31
56
64
55
26
4
-1
2
-1
-4
1
11
28
43
54
46
41
30
26
37
57
57
35
12
3
17
41
60
62
42
27
11
7
17
37
56
58
63
55
46
39
40
41
31
25
14
16
29
48
60
58
55
54
51
49
49
45
41
37
40
47
57
58
30
3
-2
24
57
70
56
4
-39
-56
-32
6
28
16
-35
-83
-99
-74
-25
18
29
13
5
23
41
46
39
23
-3
-23
-39
-53
-61
-54
-48
-44
-38
-36
-33
-42
-36
-20
-3
0
-3
-13
-11
23
44
40
13
-10
-25
-23
-9
-1
-4
-11
-15
-18
-17
-25
-40
-58
-59
-36
-21
-6
-13
-29
-48
-46
-7
26
44
25
-5
-34
-40
-21
-5
13
25
23
11
1
-13
-13
2
25
31
13
-7
-24
-36
-32
-19
-7
-14
-12
-18
-12
-4
3
4
0
10
33
51
43
7
-32
-45
-10
28
40
19
-17
-42
-49
-48
-49
-45
-41
-30
-32
-20
18
56
80
83
65
36
7
2
-1
-6
-24
-51
-83
-79
-38
14
42
39
17
-11
-13
0
29
44
48
35
15
5
6
7
6
13
15
13
1
-10
-10
-16
-7
-12
-21
-23
-21
-3
19
52
58
38
-3
-23
-19
-5
19
4
-24
-53
-59
-40
-14
15
22
15
4
14
21
38
50
47
33
25
31
31
36
41
49
43
28
15
0
7
26
38
33
18
14
4
9
9
0
-31
-44
-39
-30
-12
-3
