# Supplementary material for: Electroencephalography (EEG) based epilepsy diagnosis via multiple feature space fusion using shared hidden space-driven multi-view learning
Source: PeerJ Comput Sci. 2024 Mar 7;10:e1874. doi: 10.7717/peerj-cs.1874 (PMC10936759; doi:10.7717/peerj-cs.1874)
Supplement: Supplemental Information 2 [file peerj-cs-10-1874-s002.zip › A/Z066.txt]

-15
-23
-25
-23
-18
-9
-5
-12
-17
-38
-53
-61
-69
-88
-98
-99
-92
-76
-64
-54
-55
-55
-52
-51
-44
-31
-18
-16
-12
-9
-5
-9
-5
-3
-12
-17
-32
-44
-49
-44
-41
-40
-26
-19
-21
-27
-27
-33
-35
-22
-7
8
20
30
27
34
33
23
3
-11
-8
-2
7
18
26
20
7
-2
-10
-1
19
39
43
34
25
14
6
9
19
27
40
52
56
61
58
51
41
41
40
34
25
18
18
8
11
4
-10
-18
-13
-2
3
23
30
29
30
37
45
53
56
43
25
25
6
7
12
23
42
53
53
50
41
18
-3
-22
-31
-36
-38
-28
-25
-15
5
26
38
44
42
34
27
26
33
33
35
21
-1
-17
-24
-20
-21
-18
-23
-33
-36
-30
-24
-22
-7
-1
5
5
3
6
6
16
20
21
15
17
3
-12
-19
-30
-39
-36
-24
-13
-6
-8
-15
-27
-35
-30
-30
-23
-11
-5
3
2
4
-15
-36
-55
-64
-75
-75
-63
-50
-33
-18
-4
4
12
18
13
-4
-19
-45
-58
-47
-24
-8
3
5
11
2
-2
-10
-14
-13
-2
16
19
29
33
43
52
64
59
41
30
18
13
11
24
35
45
56
56
50
43
45
48
44
34
12
-5
-16
-14
-15
-12
3
11
9
2
1
6
14
26
22
5
-14
-23
-29
-17
7
22
21
13
11
-9
-16
-18
-13
-6
7
6
5
4
14
18
15
13
4
-5
-15
-13
-5
-3
9
17
21
18
14
8
-2
-6
-12
-21
-24
-23
-31
-43
-44
-35
-18
4
32
43
48
45
35
25
15
9
-11
-13
-9
-3
-1
0
3
-2
-1
-2
-8
-16
-19
-8
-12
-10
-9
-4
-10
-15
-21
-30
-31
-26
-25
-29
-22
-17
-21
-23
-36
-51
-75
-82
-78
-65
-49
-30
-19
-11
6
14
13
9
8
7
1
3
-2
-5
-8
-1
2
3
0
0
3
6
18
16
17
23
30
33
33
26
5
-12
-17
-17
-3
16
38
41
34
25
20
14
17
17
8
2
1
-2
-6
-3
0
3
6
13
18
12
12
8
11
13
20
22
12
9
4
-5
-7
-1
21
40
56
51
29
2
-13
-24
-18
-5
4
2
-3
-3
-5
-11
-7
-10
-8
-18
-22
-34
-39
-34
-33
-30
-28
-20
-27
-38
-56
-70
-77
-72
-58
-58
-54
-44
-32
-24
-6
7
10
8
-2
-8
-20
-28
-37
-52
-61
-58
-47
-42
-31
-34
-47
-58
-56
-43
-36
-26
-28
-37
-42
-39
-34
-27
-10
-15
-23
-31
-26
-22
-17
-18
-29
-33
-40
-36
-41
-45
-40
-36
-35
-30
-24
-29
-28
-26
-27
-35
-43
-47
-50
-40
-17
1
12
11
1
-25
-42
-42
-29
-17
-17
-22
-37
-45
-35
-17
1
23
22
6
-11
-24
-26
-31
-27
-23
-22
-20
-17
-8
5
29
47
59
59
54
33
4
-8
-12
-2
0
12
10
8
10
10
6
6
15
18
19
19
19
15
5
5
-8
-12
-12
-12
-17
-26
-31
-45
-50
-53
-46
-36
-16
6
22
34
38
38
31
28
23
18
19
22
21
8
-7
-30
-53
-62
-57
-38
-22
3
22
25
20
7
4
3
17
22
21
9
11
0
-3
8
16
16
4
-7
-30
-43
-48
-39
-23
-3
18
23
27
23
16
12
8
14
5
-5
-17
-30
-46
-51
-36
-17
17
48
67
66
60
45
17
0
-8
-1
-3
-2
-6
-7
-8
0
3
-1
5
4
1
-3
-1
2
5
25
33
38
30
23
13
2
2
1
-1
-1
1
-5
-5
-7
-5
-11
-21
-29
-38
-41
-33
-23
-13
-6
5
6
1
-1
-11
-18
-27
-29
-38
-43
-39
-29
-16
3
18
22
23
21
18
11
14
18
18
29
39
45
41
40
31
18
4
-8
-16
-26
-22
-22
-28
-33
-27
-31
-38
-35
-33
-39
-43
-40
-34
-25
-5
-1
-5
-7
-2
5
14
19
14
9
1
1
-6
-9
-14
-18
-28
-34
-21
-16
-3
12
28
27
22
11
-10
-21
-24
-18
-5
6
11
14
13
14
11
5
-1
-12
-30
-38
-36
-28
-21
-14
-14
-14
-13
-4
6
2
3
-3
-10
-16
-8
-6
-3
5
2
-10
-18
-21
-37
-46
-45
-35
-27
-27
-24
-25
-17
-7
-1
-4
-11
-3
1
16
28
23
18
12
17
18
26
36
39
32
25
15
1
-4
0
11
14
21
23
22
15
9
5
-1
7
18
27
28
30
32
27
35
40
40
41
46
46
43
44
36
21
10
4
1
-1
-6
-9
-14
-23
-21
-18
-7
3
5
5
4
9
7
3
12
18
21
19
15
-4
-15
-22
-20
-15
-5
6
-4
-12
-18
-15
-16
-20
-16
-11
-2
11
24
28
38
33
17
2
-4
-9
-16
-9
-8
-2
-4
-3
-1
4
14
12
-2
-19
-29
-32
-30
-15
-10
-10
-18
-20
-22
-10
13
25
26
8
-3
-23
-32
-33
-33
-28
-16
4
12
15
8
-2
-12
-8
-3
-2
0
-5
-17
-32
-34
-22
-18
-18
-16
-7
0
13
21
18
8
-2
-2
-21
-28
-42
-50
-50
-40
-35
-32
-18
-6
8
19
33
37
23
8
-13
-24
-30
-28
-38
-43
-38
-31
-20
-14
-11
-13
-15
-14
-14
-12
-14
-2
11
25
37
46
45
35
26
6
-3
-9
-20
-38
-45
-36
-29
-9
11
32
37
37
25
12
4
5
9
1
0
-7
-16
-12
-3
15
23
25
10
-13
-26
-22
-7
4
21
22
8
-16
-35
-48
-55
-45
-29
-8
18
32
25
20
19
24
27
27
23
6
-9
-11
-9
4
18
38
29
13
-12
-37
-52
-51
-35
-23
-11
-17
-21
-26
-24
-14
-6
0
5
2
0
10
19
20
27
36
36
24
4
-19
-38
-47
-37
-26
-19
-5
-5
-13
-27
-43
-58
-70
-60
-41
-19
8
24
29
25
25
22
17
1
-9
-20
-28
-27
-17
-6
9
24
20
16
7
0
-14
-26
-21
-23
-14
2
3
4
10
19
20
20
8
-3
-18
-23
-15
-8
10
37
54
53
46
33
21
14
15
17
16
25
22
15
1
-4
-9
-14
-4
3
9
9
5
-2
-12
-6
-4
-1
-13
-25
-44
-51
-40
-18
9
29
46
39
26
17
5
-12
-22
-21
-23
-22
-22
-22
-17
-7
6
5
5
9
5
-5
-11
-17
-26
-25
-21
-16
-22
-21
-23
-23
-18
-11
-4
-7
2
3
17
23
30
22
0
-12
-25
-24
-14
1
7
-1
-10
-21
-20
-9
8
10
-5
-17
-26
-28
-18
0
3
8
12
5
-4
-12
-15
-22
-20
-14
-6
-3
0
7
-5
-18
-27
-28
-28
-13
-1
-3
-7
-14
-18
-27
-25
-17
-7
3
16
27
22
17
4
-7
-3
7
25
21
26
15
2
-21
-21
-19
-17
-11
-8
-4
-8
-6
-4
3
19
19
2
-14
-20
-13
-2
17
24
23
17
15
9
5
9
15
23
28
37
29
25
15
11
-4
-22
-25
-28
-18
-2
5
11
10
2
-18
-34
-32
-25
-12
7
16
7
-8
-13
-7
-4
3
1
-11
-28
-38
-46
-56
-38
-23
-10
-9
-14
-21
-25
-13
3
16
30
40
29
14
-3
-14
-27
-24
-10
3
11
11
1
-21
-33
-30
-29
-16
-11
-12
-21
-31
-30
-28
-14
-5
-2
-11
-13
-6
-3
2
8
9
5
-1
0
-8
-17
-19
-16
-27
-32
-47
-51
-43
-21
-1
17
38
50
47
40
32
27
22
30
32
33
23
22
16
9
6
3
5
1
5
0
11
27
45
52
45
38
18
1
-10
-13
-22
-27
-25
-27
-16
2
19
28
32
34
13
-10
-26
-34
-37
-34
-34
-39
-39
-28
-8
12
35
45
36
12
-14
-30
-39
-32
-30
-25
-15
0
11
20
40
44
31
10
-6
-22
-31
-26
-24
-21
-19
-15
-8
-3
5
3
-8
-19
-10
0
10
22
22
18
16
21
17
10
0
-11
-13
-8
0
3
1
-8
-18
-27
-35
-23
-19
-1
7
8
-2
-10
-10
-8
-9
-8
-2
5
18
20
12
1
2
9
6
7
-4
-16
-31
-39
-42
-46
-36
-35
-27
-14
-1
2
4
10
13
5
-5
-4
-14
-12
-14
-17
-16
-16
-2
-6
-8
-18
-31
-47
-52
-49
-46
-36
-26
-18
-10
2
25
23
16
2
-9
-8
-11
-16
-29
-38
-36
-25
-17
-1
-4
-23
-41
-51
-46
-42
-24
-21
-25
-33
-28
-18
-1
19
30
30
24
18
16
3
0
-7
-4
9
24
28
21
8
2
-7
-3
12
18
18
12
6
1
1
4
-2
-2
0
7
16
19
26
20
25
25
16
-2
-17
-11
-9
0
4
16
24
28
24
2
-3
2
17
25
32
31
24
19
17
20
11
3
-12
-24
-29
-18
-3
5
19
23
17
12
12
14
10
-1
-18
-34
-36
-20
-10
-3
1
-7
-27
-50
-64
-72
-67
-53
-41
-30
-20
-2
0
7
12
8
-5
-20
-28
-37
-30
-24
-23
-33
-42
-47
-46
-37
-19
-9
-17
-27
-32
-24
-11
6
7
-7
-22
-32
-38
-39
-34
-34
-39
-34
-28
-20
-13
-2
4
14
37
47
45
20
3
-21
-28
-32
-31
-28
-18
-1
8
23
36
34
25
12
-1
-20
-25
-26
-17
-14
-11
-5
-17
-31
-47
-58
-63
-48
-23
-1
16
20
17
1
-8
-12
-11
-9
-3
-1
-13
-15
-21
-18
-5
19
42
51
61
56
42
21
17
22
23
33
22
1
-28
-48
-57
-57
-36
-12
2
16
32
28
30
35
38
42
37
31
11
-7
-24
-31
-34
-27
-13
-17
-17
-11
-13
-16
-25
-27
-31
-24
-19
-19
-20
-16
-5
-2
3
13
21
20
17
9
9
11
15
9
-3
-6
-20
-31
-32
-19
-7
-3
1
-6
-9
-4
6
1
-12
-18
-22
-15
-12
-4
-9
-11
-9
-16
-31
-46
-48
-52
-51
-47
-40
-31
-18
-9
-12
-4
6
20
24
18
19
9
7
5
5
10
15
19
15
12
7
4
-7
-14
-13
-16
-18
-23
-28
-43
-44
-49
-49
-47
-42
-41
-43
-36
-32
-22
-16
-2
1
-6
-4
-12
-9
-11
-3
-1
-11
-11
-18
-21
-20
-12
-15
-16
-11
-14
-23
-36
-31
-24
-6
10
18
13
5
1
-7
-8
-5
8
16
23
26
16
7
7
9
7
0
-8
-15
-11
0
6
8
9
9
2
3
13
27
32
40
35
26
17
14
12
12
18
21
18
15
22
25
23
23
13
2
-5
-1
10
20
42
53
45
24
4
-13
-17
-2
18
31
35
34
16
1
-6
-6
-2
2
17
15
21
26
23
8
-7
-14
-19
-12
0
10
9
8
17
17
21
17
9
-3
-1
-2
-3
-4
1
-3
-13
-15
-24
-27
-24
-13
1
3
10
4
-2
-7
-6
-8
-15
-7
-4
-4
-8
-12
-22
-25
-18
-18
-18
-24
-20
-20
-5
17
37
52
55
51
34
22
22
22
11
6
9
7
14
14
5
-8
-14
-17
-16
-6
17
23
16
0
-13
-16
-9
5
11
5
-1
-14
-31
-38
-31
-15
-4
10
7
3
1
14
26
31
31
17
-7
-20
-28
-30
-30
-27
-23
-22
-20
-6
-7
-12
-17
-25
-26
-15
6
13
25
30
20
7
5
16
23
26
28
27
21
17
20
20
24
31
35
30
29
25
14
10
5
8
9
18
20
19
9
11
10
12
24
21
12
10
14
11
3
6
9
8
1
-4
-9
-13
-4
3
12
11
11
1
-14
-21
-22
-12
3
20
18
6
-7
-15
-19
-18
-8
-6
-1
1
-1
-8
-22
-24
-32
-27
-22
-16
-23
-22
-22
-24
-22
-11
-1
1
3
6
6
12
18
16
1
-2
-7
-8
-3
2
16
21
25
12
-8
-25
-32
-38
-38
-26
-23
-26
-28
-19
-16
-15
-22
-29
-25
-19
-8
-2
6
21
32
28
13
6
-11
-18
-15
-9
-2
3
5
-3
-11
-16
-17
-18
-9
-4
-2
-1
2
-1
-21
-31
-44
-52
-57
-53
-49
-53
-49
-48
-39
-24
-5
5
-8
-15
-26
-28
-26
-19
-10
-14
-12
-7
-9
-17
-11
-9
0
9
8
-5
-20
-23
-28
-28
-22
-17
-14
-13
-1
6
8
12
-2
-12
-21
-23
-32
-28
-17
-12
-13
-12
-6
-4
-1
-1
0
-6
-8
-16
-26
-33
-36
-38
-51
-55
-58
-55
-44
-21
0
15
35
36
28
12
2
-4
-6
1
-2
-10
-12
-3
1
3
4
4
-6
-10
-2
2
9
19
11
4
-11
-7
-9
1
14
28
35
31
22
-7
-28
-37
-37
-28
-20
-12
-13
-4
15
33
35
27
26
13
4
0
-7
-11
-7
-10
-17
-20
-15
-7
3
8
1
-7
-6
4
7
0
-5
-20
-32
-27
-5
3
3
-9
-4
-4
8
19
21
14
7
12
16
20
14
4
-3
-4
16
29
34
31
27
20
21
31
31
29
13
-6
-35
-43
-30
-16
-2
3
-5
-24
-30
-31
-25
-20
-8
-3
-8
-4
-1
-4
-4
1
4
-1
7
-4
-9
-9
-10
-11
-24
-19
-22
-28
-33
-34
-37
-36
-27
-25
-27
-28
-18
-7
5
17
23
24
20
17
0
-15
-25
-31
-42
-50
-46
-48
-36
-12
13
33
41
41
28
17
7
-1
-21
-39
-51
-62
-57
-26
9
41
63
67
51
24
-1
-19
-31
-17
-2
16
28
34
35
27
35
37
35
34
37
30
19
8
-8
-26
-49
-58
-64
-54
-27
1
17
19
12
3
0
5
3
-4
-12
-6
-7
-2
-2
-4
-10
-15
-8
-6
-4
-1
-10
-14
-23
-29
-42
-45
-31
-10
7
17
14
1
-3
-3
-2
-16
-32
-43
-39
-24
4
22
33
43
37
30
17
14
6
-1
9
5
2
-5
-9
-9
-4
6
11
2
-5
3
8
15
18
12
4
-9
-8
-7
1
7
12
14
20
32
36
35
30
23
5
-13
-29
-43
-42
-32
-26
-32
-33
-32
-26
-19
-12
-10
-17
-21
-30
-40
-45
-37
-29
-21
-3
2
2
5
7
18
25
31
25
8
-8
-14
-21
-12
5
17
20
15
17
15
21
31
39
42
36
32
19
11
9
13
13
4
7
6
15
32
45
49
52
58
49
48
51
49
36
20
1
-12
-13
-5
1
-3
-10
-14
-21
-24
-29
-31
-36
-37
-35
-32
-25
-8
8
16
20
10
0
-5
-1
6
-6
-12
-21
-28
-36
-31
-29
-19
-3
4
0
-14
-21
-30
-29
-18
-12
-14
-19
-21
-25
-19
-1
11
16
6
-1
-25
-36
-35
-33
-30
-29
-23
-23
-21
-13
2
10
21
26
27
24
25
26
21
28
32
32
28
28
22
6
-8
-30
-47
-47
-32
-12
5
24
26
20
9
5
3
-1
13
19
31
41
53
46
32
21
7
2
-2
3
0
2
12
20
24
23
32
26
21
15
1
-14
-25
-24
-17
2
15
28
27
23
21
17
15
12
13
5
2
-2
-6
-4
-3
-7
-25
-30
-41
-50
-58
-50
-38
-33
-26
-30
-36
-37
-37
-43
-53
-51
-51
-44
-36
-17
-9
0
4
8
0
-3
-7
-14
-15
-27
-33
-48
-49
-36
-27
-11
-5
-4
-16
-26
-38
-49
-48
-38
-26
-18
-15
-12
-18
-22
-30
-34
-36
-26
-16
-8
1
11
21
19
19
12
-2
-7
-10
-9
-12
0
14
31
43
51
46
29
13
-5
-12
-12
5
14
23
33
37
38
39
48
53
58
62
60
46
25
11
0
0
7
13
23
29
38
30
24
13
3
-9
-11
-9
-18
-14
-13
-6
-8
-11
-14
-13
-1
15
22
19
14
9
4
-1
-1
5
-2
2
-4
-11
-11
-2
6
12
14
0
-21
-41
-47
-40
-38
-29
-27
-23
-18
-17
-15
-8
15
33
43
40
37
22
12
6
-5
-13
-21
-24
-31
-27
-15
2
13
19
30
27
22
4
-13
-42
-53
-51
-40
-26
-15
-14
-19
-16
-8
-2
0
6
15
13
18
15
14
3
-7
-20
-27
-11
4
22
30
44
45
42
45
39
25
4
-10
-16
-18
-8
-4
0
3
10
8
0
-5
-6
6
19
37
45
46
42
27
9
-2
-2
-6
-8
-13
-22
-32
-29
-12
-10
-6
-13
-24
-34
-39
-40
-44
-40
-29
-7
-3
10
15
9
8
4
2
-12
-9
-11
-13
-12
-7
-1
1
8
-2
-13
-21
-10
6
23
41
45
42
38
42
45
47
45
34
9
-11
-21
-30
-22
0
16
20
16
18
15
19
29
31
23
14
7
5
4
11
18
14
12
12
2
-2
-2
8
6
8
-1
-17
-17
-7
7
17
22
11
-4
-17
-11
-2
9
17
13
2
-5
-5
-3
-6
-4
-2
-7
-8
-7
-8
-10
-9
-7
1
9
9
-7
-25
-30
-24
-14
-11
-1
-8
-8
-10
-7
-5
-4
-2
-12
-21
-20
-5
0
0
8
-5
-15
-27
-36
-40
-29
-18
-9
0
4
9
3
1
-3
-12
-24
-31
-39
-45
-41
-36
-26
-15
-2
1
0
6
8
11
11
4
-9
-25
-28
-26
-17
0
18
17
11
0
-13
-28
-46
-58
-72
-78
-70
-64
-54
-41
-22
-16
-12
-9
-4
2
6
5
-15
-42
-69
-77
-76
-63
-45
-42
-38
-37
-37
-41
-39
-39
-47
-49
-50
-48
-57
-56
-60
-60
-58
-48
-38
-26
-13
-11
-16
-23
-26
-34
-41
-31
-28
-26
-31
-31
-30
-30
-25
-18
-19
-21
-24
-34
-42
-43
-46
-46
-46
-45
-50
-53
-41
-25
-15
-15
-25
-48
-61
-61
-55
-49
-52
-53
-70
-78
-76
-66
-57
-45
-29
-20
-11
-4
-1
-4
-8
-16
-25
-39
-45
-54
-64
-61
-55
-42
-19
-3
-3
-23
-31
-46
-51
-47
-34
-27
-26
-21
-14
-10
-10
-1
4
20
42
51
42
16
-7
-32
-45
-47
-38
-25
-8
8
6
10
16
24
25
17
13
-1
-11
-24
-36
-53
-55
-44
-34
-21
0
20
35
47
50
36
23
13
1
-10
-8
0
11
27
38
44
26
13
-1
-8
-8
-2
-3
-6
0
0
-6
-13
-9
-2
4
4
-5
-18
-26
-22
-19
-11
-1
5
9
18
27
21
15
11
8
2
1
7
10
19
27
29
22
12
5
-8
-12
1
16
23
19
16
1
-2
3
19
22
38
44
36
31
27
29
29
36
35
29
21
11
0
-12
-9
-10
-10
-6
1
11
14
21
19
1
-11
-18
-20
-13
1
7
9
5
9
3
6
17
28
38
48
58
54
53
49
42
33
24
18
2
-9
-8
-9
-7
-5
-3
-15
-17
-11
7
23
39
49
50
47
42
34
18
11
0
-5
-5
3
15
13
5
-5
-17
-22
-16
-4
-5
9
16
25
35
47
49
39
27
-3
-22
-31
-13
1
12
19
16
5
-2
2
-1
6
11
20
30
37
42
36
31
24
15
1
-11
-4
-1
7
12
11
-1
0
2
14
26
39
46
39
29
12
-21
-45
-55
-51
-45
-31
-26
-28
-33
-32
-27
-27
-16
-17
-22
-23
-16
-7
-10
-4
-9
-12
-15
-12
-7
-12
-8
-17
-22
-28
-24
-27
-24
-19
-17
-18
-17
-5
-1
6
14
17
18
10
16
13
18
24
30
31
24
18
0
-17
-26
-29
-28
-24
-19
-26
-36
-41
-38
-32
-15
-5
-7
-10
-9
-6
-5
4
3
-6
-16
-16
-13
-13
-3
11
11
7
-4
-13
-21
-14
-2
8
12
10
-10
-27
-29
-22
-13
2
23
28
31
28
24
21
21
20
9
-7
-15
-14
-2
13
33
35
30
22
13
0
-1
-1
-9
-10
-14
-21
-20
-12
-8
-13
-20
-17
-17
-23
-19
-10
-1
5
15
19
17
27
25
20
12
10
7
7
18
13
5
1
-1
-8
-21
-32
-41
-35
-21
-6
2
3
14
27
34
34
31
16
5
1
8
8
5
11
-2
-9
-17
-22
-19
-4
6
1
-7
-8
-1
0
-5
-7
-17
-12
-2
6
-7
-13
-19
-22
-16
-15
-14
-22
-17
-17
-18
-19
-20
-24
-27
-23
-24
-21
-19
-15
-11
-15
-14
-21
-31
-49
-58
-61
-49
-23
-8
6
10
8
-4
-23
-31
-34
-27
-13
6
15
17
16
12
9
16
27
24
18
8
-7
-28
-37
-28
-12
7
21
24
9
-14
-31
-42
-36
-22
-15
-17
-19
-23
-28
-19
0
22
27
30
16
-7
-24
-26
-17
-2
14
18
15
7
1
1
-1
13
24
21
10
-2
-10
-6
1
3
-1
-3
1
1
5
6
4
1
-2
4
4
8
18
29
36
38
40
30
25
24
24
19
11
-1
-15
-15
-14
-10
-6
16
39
55
56
43
20
-3
-6
-9
-6
-1
2
1
-9
-20
-32
-37
-34
-20
-16
-19
-11
-11
-1
19
44
57
54
51
40
27
14
4
-2
6
15
22
13
-2
-8
-22
-28
-22
-6
15
30
38
27
18
10
4
-9
-19
-20
-22
-11
2
18
17
15
13
0
-9
-18
-25
-35
-35
-35
-37
-30
-18
0
3
9
-5
-28
-51
-67
-76
-83
-63
-46
-23
-6
6
6
-1
-9
-30
-48
-61
-57
-52
-42
-31
-22
-19
-16
-3
5
12
17
8
-13
-30
-35
-36
-19
3
19
17
4
-6
-17
-21
-22
-10
-7
0
6
-5
-20
-30
-36
-38
-28
-13
-9
-11
-14
-16
-15
2
11
18
21
22
21
10
8
5
-5
-10
-11
-9
-6
8
15
17
7
0
-11
-19
-24
-26
-21
-3
19
30
29
28
19
14
9
16
17
15
13
6
-1
2
12
8
6
1
-6
-13
-17
-5
-1
3
5
-1
-11
-12
-6
-7
-12
-18
-28
-40
-42
-41
-40
-32
-16
5
21
42
46
34
12
-51
