# Supplementary material for: Electroencephalography (EEG) based epilepsy diagnosis via multiple feature space fusion using shared hidden space-driven multi-view learning
Source: PeerJ Comput Sci. 2024 Mar 7;10:e1874. doi: 10.7717/peerj-cs.1874 (PMC10936759; doi:10.7717/peerj-cs.1874)
Supplement: Supplemental Information 2 [file peerj-cs-10-1874-s002.zip › A/Z067.txt]

-49
-59
-56
-56
-43
-19
1
15
24
18
-2
-7
5
23
33
42
36
15
-10
-29
-30
-29
-23
-20
-24
-21
-32
-45
-44
-30
-9
9
8
13
11
12
25
28
20
3
-9
-9
2
21
32
35
31
28
2
-15
-24
-19
6
33
60
60
50
37
23
6
-19
-15
-22
-8
-9
-13
-26
-18
-14
-3
3
19
29
21
17
4
-24
-42
-48
-37
-36
-6
4
14
15
22
28
22
15
-1
-23
-26
-23
-6
7
12
5
-4
-12
-12
-9
-13
-16
-17
-24
-10
5
1
-11
-23
-32
-42
-47
-36
-22
6
28
37
24
9
9
18
25
22
2
-11
-6
-6
18
29
29
26
18
1
-3
-15
-36
-42
-45
-23
-16
-1
-5
-5
-7
-11
-27
-51
-74
-82
-81
-73
-67
-67
-68
-59
-60
-73
-80
-82
-82
-70
-57
-38
-19
-9
-16
-32
-45
-39
-20
-15
-14
-7
0
7
3
18
26
41
42
40
42
53
63
45
24
-2
-14
-5
5
19
16
18
7
-16
-30
-35
-13
-1
5
-1
-6
9
34
55
53
55
42
35
34
36
22
-1
-7
-7
7
22
22
29
28
24
13
-1
-14
-16
-21
-19
-7
-3
-5
4
4
5
-17
-46
-63
-86
-83
-78
-68
-66
-65
-70
-73
-75
-78
-83
-74
-66
-42
-39
-21
-8
-6
-21
-24
-28
-15
-16
-23
-30
-27
0
23
33
33
16
-4
-1
5
13
7
2
-17
-33
-52
-66
-59
-57
-44
-41
-29
-7
3
6
-2
8
1
-8
-30
-46
-62
-71
-45
-32
-21
-25
-30
-37
-40
-44
-29
-20
-3
11
23
26
30
31
20
10
1
-12
-7
2
15
11
4
8
9
10
-1
-15
-34
-43
-55
-75
-69
-61
-42
-28
-1
13
22
14
10
4
12
20
11
-8
-29
-36
-31
-32
-17
-7
-10
-9
-8
-7
-12
2
19
34
30
17
-15
-39
-58
-61
-63
-59
-53
-52
-41
-14
3
10
23
31
38
33
16
1
-28
-42
-59
-76
-79
-77
-71
-49
-30
-18
-26
-48
-68
-79
-75
-65
-58
-40
-36
-24
-18
-13
-3
-1
-4
-6
-2
3
18
47
66
67
49
28
2
-8
-5
-4
-3
-15
-27
-27
-15
8
9
-18
-42
-21
-3
15
25
30
30
28
18
18
28
50
71
65
51
37
-1
-38
-55
-71
-65
-61
-44
-26
-13
11
11
10
6
-4
-3
-3
-17
-18
-27
-16
-11
-25
-34
-28
-15
2
12
5
-15
-44
-53
-67
-70
-74
-68
-58
-33
-25
-28
-35
-42
-49
-53
-55
-34
-22
-20
-26
-31
-18
3
27
36
21
14
-4
-15
-26
-18
-14
1
2
21
15
31
20
11
6
8
17
7
3
-13
-27
-24
-33
-33
-30
-9
9
23
21
11
20
8
1
-16
-37
-42
-31
-25
-15
-31
-48
-47
-35
-5
3
7
9
9
18
23
22
9
-21
-14
-5
2
5
-6
-25
-42
-61
-69
-69
-55
-39
-32
-34
-26
-31
-33
-42
-46
-42
-44
-41
-30
-34
-24
-31
-50
-73
-88
-108
-115
-101
-81
-72
-55
-34
-12
-7
7
-1
-8
-40
-56
-80
-75
-62
-31
0
6
18
1
-12
3
18
44
47
39
7
-6
-9
-10
-14
-19
-11
-17
-8
-8
1
-3
-4
-19
-24
-34
-26
-17
-20
-41
-75
-96
-99
-86
-74
-66
-37
-13
16
35
45
45
31
15
-3
-29
-47
-50
-60
-68
-71
-68
-61
-62
-44
-39
-33
-16
-15
-14
-25
-39
-54
-64
-67
-67
-61
-52
-33
-32
-28
-17
-6
1
-1
-14
-37
-59
-77
-87
-107
-109
-113
-116
-105
-78
-43
-15
5
6
2
-4
-9
-26
-41
-41
-53
-53
-48
-42
-27
-45
-39
-27
-15
1
3
2
5
10
-4
-22
-33
-25
-11
-14
-7
-6
-1
11
33
38
50
56
44
29
7
0
-5
-1
-5
3
1
4
6
9
26
49
63
53
36
31
26
3
-21
-44
-65
-59
-42
-27
-7
12
15
6
-2
-16
-27
-32
-25
-12
-24
-24
-47
-54
-44
-35
-33
-34
-30
-36
-57
-87
-98
-82
-64
-32
-31
-33
-37
-36
-29
-20
5
19
14
2
-10
-12
-25
-31
-53
-66
-62
-48
-45
-43
-36
-22
-15
-12
-3
-21
-37
-57
-57
-35
-8
8
-1
-16
-27
-49
-64
-81
-91
-90
-85
-65
-48
-44
-43
-35
-27
-11
-4
-7
-14
-15
-21
-12
6
24
27
11
9
3
5
-2
-8
-25
-47
-41
-28
10
44
70
62
37
18
-3
-25
-48
-41
-43
-19
3
27
35
40
48
63
73
66
43
4
-13
-22
-32
-20
-11
-1
18
34
59
66
54
30
-4
-20
-34
-32
-48
-75
-91
-99
-102
-70
-52
-21
8
50
74
64
45
18
12
-1
-20
-56
-74
-71
-55
-20
-2
35
42
40
25
-1
-31
-47
-53
-69
-70
-60
-47
-47
-42
-32
-23
-21
-12
-25
-30
-52
-70
-93
-101
-86
-64
-44
-22
-20
-27
-43
-37
-22
-13
-3
-17
-34
-57
-75
-87
-103
-101
-109
-107
-111
-114
-123
-139
-149
-165
-186
-189
-186
-181
-179
-166
-137
-108
-87
-68
-60
-45
-49
-47
-63
-52
-38
-34
-20
1
15
23
11
-3
-20
-26
-29
-24
-36
-32
-20
-19
-17
-19
-14
-3
-1
-12
-35
-42
-48
-37
-30
-12
-4
-3
-12
0
8
31
33
30
19
26
44
66
58
54
53
56
68
70
59
38
52
59
68
74
79
80
86
86
66
62
61
86
89
93
100
105
106
100
95
78
56
28
-8
-31
-42
-36
-35
-32
-20
-20
-18
-17
-26
-33
-40
-47
-49
-66
-49
-26
3
23
21
12
-10
-15
-24
-36
-49
-51
-49
-56
-46
-58
-55
-60
-44
-23
-8
-1
-19
-49
-72
-66
-54
-31
0
35
62
70
73
56
39
15
-24
-58
-77
-68
-66
-47
-17
12
41
56
63
42
25
16
9
-9
-29
-38
-25
-7
13
20
17
9
-2
-18
-25
-19
-10
-8
-5
-10
-5
9
37
56
58
49
10
-20
-42
-37
-26
-12
10
25
39
26
17
1
0
8
17
6
3
11
41
72
90
92
66
33
-5
-51
-74
-83
-70
-47
-22
-6
-13
-20
-19
-12
-2
-4
-19
-56
-88
-108
-104
-95
-57
-19
1
6
-5
-16
-16
-9
-8
-17
-32
-36
-36
-35
-21
-16
3
26
49
67
72
73
54
18
-25
-54
-58
-43
-22
0
16
20
26
18
20
13
6
-19
-37
-49
-33
10
59
84
86
68
55
29
23
18
23
15
18
15
0
-21
-31
-30
-27
-14
-9
-8
-15
-4
-8
-8
-13
-34
-52
-69
-69
-69
-88
-97
-110
-114
-101
-82
-70
-60
-34
-15
5
0
-17
-43
-70
-65
-63
-48
-48
-35
-34
-17
-3
16
23
38
52
72
68
61
36
20
19
41
44
32
12
-15
-22
-33
-23
-31
-24
-27
-19
-26
-27
-24
-14
6
16
16
7
5
0
-10
-26
-51
-64
-71
-52
-22
1
26
49
38
15
-16
-44
-64
-86
-103
-94
-69
-20
13
22
28
14
9
-7
-11
-14
-18
-20
-8
-13
-8
-23
-16
-13
13
28
23
18
10
12
12
14
9
-16
-40
-58
-62
-66
-66
-53
-34
-13
3
-4
-24
-46
-69
-97
-114
-121
-124
-133
-129
-125
-106
-80
-43
-15
-8
-11
-46
-82
-113
-120
-116
-116
-113
-115
-111
-113
-123
-129
-126
-105
-93
-77
-79
-58
-56
-37
-23
-26
-31
-39
-31
-31
-23
-14
1
5
-1
-7
-38
-71
-100
-107
-118
-108
-98
-79
-46
-7
15
9
0
-28
-46
-63
-58
-51
-42
-27
-26
-12
2
33
58
60
45
8
-30
-52
-60
-53
-54
-20
1
22
26
12
19
13
12
-11
-20
-31
-34
-39
-41
-7
30
62
82
86
47
28
6
-5
-23
-47
-49
-48
-32
-25
-3
22
43
50
35
14
-27
-39
-51
-41
-46
-41
-46
-32
-20
-2
22
40
23
7
-5
-4
4
8
1
-12
-40
-49
-56
-53
-48
-50
-42
-27
0
26
20
19
2
-26
-54
-80
-115
-145
-150
-130
-88
-45
-1
11
24
29
22
1
-25
-46
-73
-92
-116
-129
-119
-89
-44
-12
25
53
84
78
43
-5
-68
-96
-88
-73
-56
-50
-47
-41
-20
1
17
17
23
17
-3
-21
-29
-5
21
51
57
43
19
2
7
12
12
-11
-37
-55
-55
-65
-79
-88
-111
-124
-131
-129
-124
-114
-104
-92
-85
-66
-30
-2
24
38
51
44
46
24
-2
-25
-34
-32
-37
-29
-32
-29
-17
-3
13
1
0
-18
-24
-34
-32
-32
-47
-67
-91
-104
-93
-52
-7
25
38
26
18
9
8
-2
-8
-6
-6
-10
-18
-35
-44
-53
-31
-16
4
9
10
10
15
29
45
41
29
23
11
11
15
9
-2
-22
-44
-59
-62
-52
-47
-42
-41
-49
-68
-87
-89
-90
-76
-57
-43
-26
-22
-10
-7
-14
-21
-32
-39
-42
-47
-41
-34
-2
22
43
35
25
17
17
33
38
28
6
-1
-5
13
27
43
38
35
38
27
30
31
44
37
12
-10
-33
-33
-17
9
42
73
84
71
50
23
-7
-35
-45
-47
-40
-45
-47
-51
-63
-39
-24
-2
11
1
-6
-18
-18
-25
-34
-32
-20
-2
19
54
74
72
52
38
22
6
-5
-23
-19
-1
34
55
63
61
51
46
46
65
75
74
68
65
53
43
29
12
3
7
-2
-10
-13
0
19
42
40
38
6
-25
-41
-55
-55
-64
-75
-87
-54
-16
17
30
37
43
35
31
5
-22
-47
-67
-80
-87
-64
-35
-9
3
-10
-9
-14
-6
-19
-55
-96
-99
-92
-68
-46
-30
-25
-25
-29
-41
-43
-60
-79
-91
-85
-72
-54
-49
-37
-41
-36
-51
-57
-62
-63
-68
-87
-107
-113
-85
-51
-11
17
25
13
1
-15
-24
-38
-55
-59
-81
-70
-48
-19
11
27
23
-11
-27
-46
-41
-36
-38
-39
-60
-66
-79
-91
-97
-98
-99
-85
-59
-44
-35
-46
-58
-70
-80
-88
-85
-90
-85
-78
-75
-60
-37
-28
-31
-39
-46
-44
-43
-34
-36
-40
-44
-58
-71
-99
-85
-71
-57
-30
-6
15
19
2
-18
-48
-53
-55
-57
-44
-32
-32
-54
-53
-55
-51
-46
-43
-20
-11
9
9
23
24
32
11
-2
3
8
26
26
26
18
18
14
7
-10
-17
-19
-24
-31
-37
-41
-38
-21
5
13
35
33
39
32
20
12
11
7
11
13
11
19
34
28
18
0
-25
-54
-76
-82
-73
-44
-11
21
40
63
77
92
95
90
73
35
3
-23
-39
-49
-34
-16
13
53
71
72
75
73
62
40
18
-8
-45
-72
-85
-76
-40
5
43
60
75
84
78
74
64
47
20
-11
-30
-36
-29
-11
-4
-7
-12
-22
-30
-14
2
17
20
21
15
-11
-27
-45
-60
-84
-104
-115
-121
-109
-89
-65
-64
-55
-57
-65
-87
-110
-131
-137
-111
-99
-90
-86
-91
-95
-96
-90
-84
-101
-124
-124
-133
-121
-116
-99
-83
-80
-78
-92
-88
-57
-9
40
76
95
83
57
17
-16
-33
-33
-29
-32
-10
7
21
12
7
6
7
-5
-10
-31
-41
-49
-64
-73
-75
-61
-45
-41
-27
-29
-29
-6
29
59
67
55
19
-18
-32
-19
15
38
48
40
27
15
12
-5
-26
-39
-49
-40
-32
-15
-2
17
53
64
72
67
56
31
9
9
15
23
23
20
17
12
29
50
67
78
76
69
67
78
72
65
59
33
10
-19
-26
-1
17
43
48
63
67
76
73
62
55
34
20
1
-8
-24
-33
-24
-15
-2
3
10
28
62
94
97
64
20
-4
-28
-34
-32
-15
-6
14
37
54
64
56
33
9
-13
-26
-56
-65
-49
-24
-15
-4
4
27
50
60
58
37
16
-10
-38
-45
-40
-34
-34
-18
-3
29
52
64
46
7
-22
-54
-77
-99
-100
-104
-117
-100
-87
-50
-23
-12
-10
-26
-40
-61
-74
-70
-52
-42
-27
-11
5
12
8
15
-1
-2
2
5
7
-5
-17
-35
-28
-12
12
31
31
41
28
29
40
41
26
15
5
0
8
-1
1
-20
-20
-23
-21
-10
13
29
38
46
37
13
-15
-31
-46
-48
-38
-18
-1
0
-3
-3
9
10
-2
-51
-80
-90
-87
-80
-77
-88
-82
-84
-63
-60
-61
-63
-70
-74
-89
-86
-86
-72
-67
-74
-68
-49
-29
-28
-23
-28
-24
-32
-42
-69
-94
-112
-120
-114
-117
-99
-88
-80
-61
-36
-14
-18
-36
-65
-88
-116
-131
-144
-150
-142
-135
-134
-126
-118
-129
-146
-149
-164
-160
-158
-141
-126
-94
-62
-37
-29
-31
-45
-80
-104
-112
-85
-73
-53
-52
-48
-23
2
28
22
2
-11
-29
-53
-74
-89
-92
-72
-66
-51
-43
-40
-36
-33
-11
-15
-25
-35
-26
-15
-7
-3
-8
-4
-3
11
17
22
20
-2
-36
-63
-72
-58
-42
-12
1
4
15
36
46
45
19
-10
-49
-67
-71
-62
-37
-8
21
57
86
108
87
56
13
-18
-40
-46
-46
-14
13
37
51
61
71
69
56
35
23
-3
-38
-43
-45
-26
-1
15
33
45
75
93
91
65
29
-11
-42
-57
-56
-31
0
47
74
75
67
49
37
21
5
-44
-81
-106
-97
-73
-40
-12
8
14
9
-3
-19
-17
-6
-12
-13
-4
2
11
6
9
-5
-16
-20
-18
-23
-12
-13
-15
0
11
22
14
12
-5
-34
-59
-67
-64
-65
-68
-83
-102
-107
-105
-85
-67
-52
-41
-51
-56
-48
-47
-41
-46
-78
-104
-133
-117
-111
-87
-83
-86
-102
-120
-121
-119
-123
-114
-104
-92
-85
-89
-90
-84
-72
-60
-41
-15
3
-1
-18
-25
-22
-24
-18
-30
-29
-17
-9
10
3
-3
-5
-25
-27
-35
-28
-21
3
20
18
19
8
-5
-10
1
13
14
-11
-32
-60
-48
-33
-20
-14
-15
8
24
41
53
51
39
26
14
5
12
26
33
26
4
-12
-12
-1
29
37
18
11
14
27
41
37
20
-3
-6
-8
-9
-13
-8
7
12
27
37
34
30
24
26
20
21
9
3
-6
3
18
18
18
-2
-20
-36
-43
-37
-36
-11
-5
6
4
0
-18
-45
-54
-58
-67
-59
-44
-33
-17
-1
5
7
0
-1
2
11
13
12
-7
-20
-29
-30
-26
-20
-30
-56
-86
-114
-122
-115
-95
-75
-64
-63
-83
-104
-122
-109
-99
-85
-68
-55
-50
-50
-55
-73
-101
-122
-145
-140
-128
-92
-60
-35
-14
-7
-16
-32
-45
-61
-72
-80
-82
-95
-114
-107
-90
-56
-27
-28
-40
-59
-70
-89
-84
-69
-57
-55
-53
-52
-48
-40
-25
-8
2
12
27
26
19
14
16
18
27
20
2
-6
-1
-1
5
0
-9
-18
-1
18
34
37
31
25
20
15
16
-1
-6
-10
-14
-31
-59
-73
-90
-90
-78
-62
-41
-37
-26
-32
-23
-21
-14
-21
-35
-41
-70
-69
-53
-43
-36
-32
-24
-16
-2
8
12
-1
-10
-18
-10
-1
22
29
22
16
2
-4
-11
0
22
38
57
46
32
22
24
21
19
20
24
27
23
29
19
14
16
16
12
10
9
9
18
31
44
42
47
52
52
64
69
74
64
55
62
65
67
61
66
57
49
30
19
28
61
103
121
132
124
94
52
10
-22
-26
2
33
54
54
47
38
26
30
20
1
-11
-14
7
18
42
37
23
8
5
5
7
10
12
13
8
14
12
24
31
23
6
-12
-17
-14
0
6
19
17
16
15
-6
-29
-34
-42
-57
-70
-79
-89
-88
-89
-84
-86
-98
-112
-116
-109
-80
-67
-73
-73
-82
-91
-98
-95
-86
-83
-79
-89
-98
-100
-91
-72
-54
-35
-30
-44
-71
-95
-108
-122
-116
-124
-122
-110
-90
-66
-26
21
48
48
28
4
-27
-48
-62
-66
-66
-51
-32
-19
-14
-7
-7
-11
-13
-5
-6
-14
-34
-47
-50
-37
-17
-3
9
27
21
-7
-18
-27
-29
-23
-25
-30
-32
-21
3
18
30
32
31
28
30
17
6
-6
22
36
46
45
46
54
55
54
46
32
21
9
-1
0
9
21
27
33
30
37
44
53
42
30
7
-7
-32
-41
-56
-68
-68
-43
0
38
52
38
11
-19
-31
-37
-46
-40
-34
-28
-21
-18
-18
-22
-15
-18
-13
-8
8
12
-5
-23
-29
-26
-27
-19
-5
17
56
81
79
63
35
-8
-26
-42
-35
-37
-46
-53
-73
-76
-58
-37
-16
-8
-6
-12
-19
-12
-5
-9
-31
-40
-43
-24
7
24
4
-24
-52
-67
-67
-56
-43
-37
-23
-23
-1
16
23
13
-12
-30
-37
-30
-19
-1
10
13
25
28
24
13
-11
-38
-47
-42
-35
-36
-49
-58
-56
-44
-31
-28
-37
-44
-33
-39
-47
-49
-61
-66
-58
-30
-13
4
7
3
-3
-6
-5
-14
-32
-33
-37
-38
-26
-21
-28
-53
-84
-95
-105
-97
-101
-106
-104
-97
-90
-103
-101
-89
-70
-40
-13
-11
-28
-36
-59
-73
-69
-53
-27
-15
-12
-10
-22
-33
-39
-42
-45
-39
-51
-41
-52
-47
-64
-82
-93
-96
-100
-101
-91
-82
-69
-63
-55
-62
-44
-23
-28
-34
-54
-68
-68
-59
-35
-7
12
24
31
20
11
-14
-34
-36
-16
11
21
39
42
52
63
80
98
92
83
64
27
1
-24
-30
-26
-7
9
18
27
41
48
59
91
114
130
117
92
61
43
28
15
-9
-19
-4
17
53
76
72
53
23
5
-3
9
22
22
0
-15
-13
6
40
65
77
69
63
55
43
28
22
17
9
12
8
7
4
24
36
38
39
35
50
55
67
62
49
34
17
0
-8
1
9
33
57
65
76
81
91
71
50
34
18
3
-22
-30
-38
-27
-12
-4
-11
-16
-25
-49
-78
-95
-102
-112
-104
-86
-65
-46
-42
-46
-43
-31
-29
-52
-77
-93
-106
-101
-82
-60
-49
-26
-23
-15
-15
0
9
12
-1
-15
-35
-42
-44
-55
-52
-43
-17
-5
-1
10
6
10
-9
-31
-56
-79
-85
-94
-108
-126
-133
-121
-99
-66
-38
-35
-46
-53
-76
-92
-102
-110
-105
-87
-63
-58
-55
-54
-57
-64
-77
-94
-113
-122
-124
-114
-109
-106
-95
-81
-66
-61
-75
-94
-91
-77
-62
-73
-82
-109
-122
-118
-115
-107
-100
-80
-53
-30
-8
-5
-10
-27
-30
-46
-54
-67
-65
-61
-62
-42
-37
-22
-19
-30
-53
-55
-33
-12
-3
-1
-6
-19
-36
-49
-72
-68
-39
-14
10
19
28
33
39
36
24
-8
-36
-73
-100
-104
-79
-41
-15
21
33
29
22
10
-1
-23
-22
-24
-32
-43
-51
-52
-44
-44
-25
-11
14
26
28
31
38
34
17
-2
-13
-21
-21
-29
-31
-40
-52
-58
-67
-52
-40
-35
-37
-49
-48
-41
-44
-31
-18
-15
-28
-44
-51
-52
-49
-68
-89
-110
-120
-118
-113
-94
-96
-113
-129
-126
-113
-86
-72
-62
-70
-63
-51
-29
-6
11
6
1
-12
-15
-22
-22
-14
-21
-23
-17
-17
-26
-44
-52
-42
-20
14
44
59
56
37
10
-5
-18
-24
-39
-43
-42
-45
-42
-28
-13
7
25
50
56
45
31
21
5
18
8
-8
-33
-54
-47
-32
2
35
56
85
98
109
76
46
1
-38
-54
-66
-55
-25
14
64
93
103
96
70
40
6
-26
-64
-91
-102
-103
-83
-58
-35
-25
-20
-12
-19
-21
-21
-29
-42
-73
-87
-91
-88
-59
-46
-37
-39
-54
-66
-69
-42
-19
8
30
43
39
31
13
-7
-53
-59
-67
-54
-33
-23
-12
-16
-10
-6
-5
-6
-3
-19
-59
-87
-122
-134
-137
-124
-115
-109
-89
-74
-58
-53
-41
-52
-59
-67
-85
-85
-76
-27
-4
-5
-26
-35
-33
-23
-20
-29
-40
-41
-54
-73
-81
-77
-64
-53
-43
-34
-38
-44
-41
-48
-49
-34
-25
-21
-31
-42
-41
-32
-11
-12
-17
-11
-15
-15
-33
-33
-35
-32
-24
-36
-53
-64
-52
-35
-25
-18
-19
-22
-14
-17
-33
-50
-54
-58
-54
-34
-17
1
5
3
1
-7
-6
-1
-1
7
19
24
35
43
55
60
76
89
95
78
62
54
46
61
79
107
106
98
78
51
35
30
29
35
50
59
76
79
94
92
87
76
36
8
-20
-14
-5
-6
8
21
38
52
58
63
49
63
70
68
55
41
22
17
29
37
53
54
61
41
38
28
24
6
-9
-9
1
15
32
43
34
12
-3
-23
-31
-30
-11
17
48
66
66
66
57
46
24
26
10
-4
-12
-11
7
17
24
28
36
51
62
61
37
9
-26
-46
-44
-33
-29
-34
-45
-53
-49
-31
1
14
-1
-25
-41
-53
-54
-51
-53
-66
-53
-52
-43
-32
-13
-15
-6
-12
1
7
11
10
-7
-18
-11
-7
0
12
22
33
39
54
60
60
49
43
21
-1
-37
-47
-46
-27
-13
-19
-27
-34
-37
-39
-40
-43
-42
-40
-26
-25
-28
-20
-31
-33
-34
-24
-32
-32
-33
-40
-33
-32
-16
-17
-23
-26
-19
-18
-10
5
9
8
-4
-25
-33
-31
-23
-10
9
27
36
12
-10
-40
-72
-85
-98
-88
-99
-94
-104
-100
-96
-69
-44
-19
-1
-4
-24
-51
-60
-74
-85
-90
-91
-78
-59
-37
-35
-44
-50
-53
-64
-59
-44
-23
10
39
54
67
61
62
53
32
20
-3
-16
-39
-44
-56
-43
-17
9
16
4
-2
-6
-2
27
42
50
33
14
-12
-17
-11
-7
-5
-3
11
30
43
44
32
13
-7
-25
-47
-51
-44
-35
-22
1
12
14
-5
-27
-48
-67
-66
-65
-53
-41
-33
-37
-33
-35
-45
-62
-80
-57
-37
-5
10
13
5
-10
-22
-38
-55
-60
-71
-86
-79
-74
-71
-64
-52
-32
-12
-3
-1
-12
-10
-19
-25
-44
-47
-38
-19
-8
14
22
23
20
21
20
18
2
-30
-56
-63
-69
-60
-64
-43
-22
-2
17
20
5
-9
-29
-32
-41
-34
-33
-35
-46
-49
-71
-79
-68
-33
-4
13
20
14
8
-1
-44
