# Supplementary material for: Electroencephalography (EEG) based epilepsy diagnosis via multiple feature space fusion using shared hidden space-driven multi-view learning
Source: PeerJ Comput Sci. 2024 Mar 7;10:e1874. doi: 10.7717/peerj-cs.1874 (PMC10936759; doi:10.7717/peerj-cs.1874)
Supplement: Supplemental Information 2 [file peerj-cs-10-1874-s002.zip › A/Z068.txt]

20
21
19
12
13
5
15
4
12
7
1
-10
-22
-26
-21
-12
-22
-24
-18
-2
2
-18
-35
-48
-50
-45
-38
-41
-43
-31
-24
-8
-5
-12
-34
-57
-70
-64
-49
-45
-40
-41
-29
-1
18
24
9
-11
-37
-53
-54
-40
-39
-30
-20
-10
11
18
16
5
2
9
5
-6
-21
-37
-48
-24
-4
29
52
73
78
63
56
45
36
26
18
11
8
28
30
38
37
51
65
77
96
97
85
64
48
32
22
17
0
-17
-36
-26
-29
-22
-17
-20
-23
-24
-16
-14
-4
-12
-13
-39
-39
-37
-35
-26
-26
-17
-13
-19
-22
-18
-34
-47
-52
-38
-19
-5
-7
-18
-24
-31
-35
-42
-36
-15
3
18
23
12
2
-1
9
13
12
6
0
13
28
19
-7
-34
-39
-34
-16
-1
-8
-28
-41
-34
-18
-17
-23
-40
-56
-59
-48
-45
-41
-30
-10
-20
-24
-29
-35
-10
15
26
20
5
-18
-37
-41
-25
-6
-35
-74
-106
-115
-88
-59
-34
-26
-20
-18
-24
-28
-41
-45
-22
-1
22
26
21
34
42
36
21
-7
-23
-16
6
23
34
30
17
-11
-28
-32
-26
-6
25
44
59
62
76
55
34
18
19
33
34
21
-12
-41
-53
-37
-36
-27
-29
-29
-4
41
70
75
64
53
50
64
86
77
43
13
-14
-30
-41
-41
-22
1
32
50
39
18
5
-9
0
-5
-15
-37
-49
-30
5
23
33
10
-9
-16
-6
-15
-36
-55
-56
-41
-26
-14
-13
-8
10
23
25
29
3
-23
-49
-50
-40
-41
-50
-64
-71
-58
-39
-25
-10
-9
-9
-19
-21
-21
-14
-27
-25
-21
-15
3
29
58
68
66
38
-1
-22
-29
-29
-42
-33
-34
-10
-5
6
7
2
13
15
7
-5
-15
-26
-37
-45
-39
-50
-47
-44
-37
-12
14
32
31
23
16
-6
4
1
10
6
17
36
34
32
32
41
32
22
9
-1
-1
-4
-8
-7
-2
-3
-6
-16
-13
-18
-34
-44
-58
-68
-68
-64
-51
-18
-1
9
-1
-5
3
8
-1
-4
-12
-20
-23
-24
-27
-11
-2
4
-4
-20
-3
7
22
28
30
25
24
32
22
13
-2
-5
2
13
47
35
19
-9
-29
-37
-38
-21
0
15
25
36
48
70
81
82
78
68
56
38
41
43
35
26
27
41
58
76
84
48
11
-20
-20
5
31
30
13
-9
-15
-10
3
36
26
15
-3
-14
-13
-1
6
9
4
-7
-3
1
28
59
66
39
2
-8
-9
0
5
-1
-11
-9
11
22
32
18
-1
-20
-21
-5
16
36
46
49
39
41
41
34
30
16
6
-14
-1
5
7
7
2
-5
-24
-22
-28
-24
-32
-42
-52
-43
-13
9
19
18
17
1
-6
-23
-42
-42
-61
-51
-65
-72
-72
-75
-73
-74
-63
-57
-36
-20
-1
17
17
15
-1
-15
-16
-13
-21
-28
-35
-46
-49
-31
-6
27
32
26
3
-15
-11
-13
-16
-19
-13
-3
26
60
88
102
108
104
79
41
9
-17
-26
-26
-9
-10
5
17
25
35
48
57
55
41
22
-5
-17
-7
-6
-2
1
21
40
52
50
42
28
27
46
51
69
56
45
24
14
20
17
7
-2
1
14
46
82
92
93
71
31
-6
-13
-1
18
26
33
27
15
17
30
18
6
-11
-22
-10
19
45
53
47
33
-2
-40
-61
-57
-43
-17
4
14
25
36
42
30
28
36
39
56
64
63
64
36
24
10
8
27
41
35
24
12
8
17
25
26
5
-16
-41
-31
-18
13
28
33
50
63
70
74
81
75
53
41
17
6
8
15
18
15
27
30
17
9
8
24
21
19
2
-14
-15
-17
-10
23
63
93
106
90
78
58
47
42
37
46
61
82
78
74
57
45
21
14
-1
-7
-7
5
30
38
42
42
42
50
57
61
37
24
4
7
25
47
58
65
84
94
107
96
86
71
51
42
24
10
-8
-17
-39
-63
-76
-73
-71
-42
-2
17
26
5
-19
-34
-41
-33
-31
-11
-2
16
29
55
77
76
64
50
28
7
-16
-38
-65
-75
-71
-55
-38
-10
10
19
21
26
20
-1
-12
-18
-23
-37
-72
-108
-131
-116
-99
-79
-59
-45
-14
6
39
42
20
-6
-10
2
27
44
38
10
9
11
19
20
19
5
-16
-43
-49
-51
-34
-16
-4
-6
-12
-16
-30
-13
-10
4
1
-8
-14
-31
-32
-19
-2
7
7
9
11
24
37
36
24
17
13
10
12
26
40
40
57
36
17
-19
-34
-31
-32
-30
-48
-77
-90
-78
-59
-35
-20
-13
-12
-7
17
9
-6
-23
-43
-47
-45
-34
-37
-31
-18
-3
6
8
2
-3
-7
-4
-12
-36
-43
-48
-57
-56
-45
-25
-6
18
34
19
-16
-54
-81
-89
-68
-61
-64
-80
-96
-98
-90
-60
-45
-38
-37
-27
-5
0
24
13
-7
-33
-37
-20
-5
27
30
28
23
27
34
28
23
6
-18
-45
-66
-71
-88
-87
-95
-94
-84
-77
-78
-85
-88
-81
-63
-32
-17
-26
-44
-61
-53
-44
-43
-36
-35
-28
-11
-3
19
10
-12
-59
-79
-73
-47
-30
-9
-1
6
12
16
18
-14
-45
-80
-96
-91
-78
-71
-66
-47
-32
-2
2
-1
-27
-52
-53
-53
-61
-84
-98
-101
-87
-57
-43
-44
-51
-53
-49
-38
-37
-29
-25
-11
9
19
15
6
1
7
30
43
23
10
5
16
25
28
19
15
8
1
-20
-42
-41
-26
-25
-17
-6
6
21
44
47
31
-4
-31
-42
-28
14
37
36
12
0
-3
-3
1
9
9
30
56
77
93
98
99
92
93
83
49
6
-29
-44
-43
-25
-10
-3
-7
-10
2
-10
-10
-6
-1
9
9
6
-26
-46
-79
-102
-103
-97
-78
-63
-32
10
42
82
69
52
28
30
43
43
30
34
35
20
3
-24
-51
-52
-59
-57
-58
-32
-4
25
51
72
81
69
50
29
26
13
16
-6
-11
-16
-20
-29
-37
-29
-15
17
21
12
-23
-29
-22
-19
-20
-24
-12
-19
-17
-28
-35
-34
-33
-31
-33
-14
-10
-8
-18
-20
-18
-18
-30
-33
-24
0
24
40
17
8
-8
-5
6
11
14
17
46
75
99
106
97
75
50
35
36
21
16
4
-3
3
19
32
43
51
63
53
47
22
-8
-43
-52
-39
-38
-39
-38
-22
21
46
66
42
11
-17
-41
-56
-49
-35
-12
3
15
13
-2
1
11
18
24
36
52
58
68
56
37
28
37
42
33
10
-20
-55
-76
-83
-83
-72
-45
-24
-17
-34
-50
-54
-52
-47
-44
-47
-49
-54
-59
-65
-60
-58
-54
-45
-36
-48
-52
-55
-57
-59
-61
-37
-40
-39
-57
-75
-90
-80
-59
-40
-26
-17
-13
6
16
34
36
35
26
2
-25
-25
-13
1
10
27
24
13
10
8
10
12
13
10
4
18
5
1
-1
19
38
37
14
-16
-43
-51
-38
-14
8
29
21
1
-18
-25
-20
9
46
70
64
35
-9
-58
-95
-112
-101
-81
-47
-16
10
28
45
61
47
39
21
15
18
17
7
-12
-23
-16
18
41
62
65
63
60
45
14
-6
-16
-26
-15
-8
13
38
70
110
134
129
119
61
3
-44
-50
-30
10
48
62
55
38
46
43
65
68
63
51
39
37
35
41
70
68
65
41
31
41
71
101
123
117
102
81
76
94
127
146
118
79
31
3
6
33
62
63
63
50
48
53
51
43
29
28
33
37
53
35
9
-21
-28
-13
-8
0
9
13
27
46
72
76
77
60
27
-1
-18
-27
-23
-17
0
17
23
28
20
6
2
-5
-27
-43
-38
-32
-26
-42
-58
-77
-75
-61
-50
-55
-53
-35
-8
26
22
5
-32
-40
-38
-28
-28
-21
-20
4
17
28
25
12
13
11
15
41
43
39
14
-9
-35
-64
-85
-86
-77
-41
-12
17
45
74
84
66
43
31
7
-19
-55
-77
-89
-91
-63
-57
-37
-32
-24
-19
-8
0
-12
-31
-48
-42
-17
34
78
89
74
45
36
38
66
74
59
21
-21
-61
-84
-71
-37
-11
12
39
54
68
72
67
53
35
0
-46
-84
-91
-76
-55
-33
-18
-8
-3
21
21
29
17
8
-8
-25
-38
-26
-15
-3
-1
-24
-45
-65
-64
-43
-2
13
-1
-46
-74
-92
-97
-91
-87
-94
-104
-87
-52
-4
24
17
-10
-38
-44
-46
-61
-73
-88
-86
-65
-28
-18
-23
-42
-75
-91
-95
-89
-79
-57
-51
-54
-78
-102
-104
-99
-62
7
25
13
-27
-50
-55
-43
-39
-47
-66
-64
-53
-35
-25
-21
-27
-35
-33
-20
-8
19
38
46
36
30
35
33
32
16
10
-21
-32
-43
-32
-3
21
32
28
35
43
20
2
-21
-32
-27
1
32
48
69
45
26
-1
-1
-1
-7
-23
-35
-38
-5
20
43
37
31
29
22
13
8
13
1
-8
-21
-19
-15
-2
8
21
34
52
40
37
25
11
4
-2
-2
10
38
59
59
39
4
-24
-45
-35
-5
20
27
47
36
45
41
62
73
79
73
55
33
26
27
48
60
69
56
35
29
58
69
71
49
13
-10
-13
11
28
39
32
30
22
36
47
45
43
33
24
8
-7
-4
1
32
51
66
55
54
62
57
51
33
10
2
5
15
25
26
23
20
24
54
80
72
32
-10
-30
-21
9
31
28
10
-2
10
19
32
22
15
12
16
22
25
32
39
22
11
-6
-11
-3
5
-3
-7
-16
-5
-13
-14
-10
-8
-14
-35
-35
-22
1
7
1
-15
-14
-6
-2
0
7
-17
-44
-66
-66
-64
-56
-62
-65
-65
-41
-43
-51
-66
-56
-34
-19
-20
-25
-54
-69
-77
-90
-96
-98
-104
-100
-85
-88
-84
-90
-77
-65
-57
-54
-46
-30
-35
-31
-47
-55
-72
-100
-141
-168
-162
-120
-69
-20
17
28
27
45
46
53
45
27
3
-2
7
40
60
73
68
59
36
24
16
24
45
51
53
61
73
74
62
54
41
32
32
21
24
27
48
63
58
45
37
34
34
37
35
61
76
104
95
71
48
25
8
-3
-2
-5
-6
-7
-9
14
34
71
82
88
92
98
97
95
85
60
40
48
50
48
47
55
70
89
101
98
98
93
102
102
95
87
73
59
69
68
63
52
61
65
73
83
90
103
117
129
120
90
59
48
39
47
60
60
64
67
64
70
73
101
93
83
53
27
16
21
46
59
74
69
61
27
6
0
10
46
70
70
46
26
27
38
56
57
39
16
10
14
21
23
26
35
18
13
-14
-20
-17
-7
-1
2
7
2
0
-19
-25
-32
-30
-20
-21
-28
-15
-15
-13
-24
-27
-18
-10
-13
-24
-42
-42
-16
5
13
7
-2
-27
-44
-60
-70
-88
-105
-111
-102
-60
-16
15
17
19
16
-3
-21
-22
-28
-27
-16
-18
-19
-26
-29
-19
-25
-18
-16
1
34
56
76
70
59
42
24
14
19
15
2
-16
-43
-79
-110
-111
-110
-100
-91
-73
-32
7
27
18
13
15
15
6
10
14
19
24
19
22
21
18
27
-1
-20
-28
-27
-4
21
40
38
28
20
22
21
30
28
36
37
42
35
13
5
-6
-9
-12
-18
-35
-55
-54
-43
-18
-3
12
-10
-28
-33
-18
7
12
-1
-11
-5
21
27
24
0
-14
-27
-16
1
12
4
-4
-4
-3
3
4
-9
-27
-44
-38
-33
-14
5
17
16
6
-7
-9
-22
-26
-39
-47
-31
-9
9
16
11
-2
-17
1
39
51
49
16
-17
-26
-11
3
-6
-20
-12
7
28
45
54
61
67
91
106
105
89
70
52
49
57
50
51
57
68
81
78
61
10
-23
-30
-17
-3
1
2
13
27
50
66
71
70
61
41
26
8
13
6
18
19
21
22
21
15
3
-13
-37
-42
-52
-37
-17
-4
6
-1
-23
-21
-5
6
3
2
11
16
18
1
-27
-58
-68
-59
-29
-4
19
18
10
1
-10
-23
-42
-43
-53
-45
-39
-30
-20
-11
0
13
29
34
22
-10
-18
-23
4
33
68
91
81
65
41
20
11
2
14
2
5
-4
-21
-23
-18
-9
-18
-27
-47
-57
-53
-38
-24
-29
-33
-46
-56
-60
-58
-63
-66
-47
-35
-33
-50
-68
-79
-78
-65
-58
-46
-34
4
23
43
56
58
68
72
80
65
53
54
41
37
29
26
34
42
57
76
68
49
8
-31
-61
-77
-79
-86
-81
-87
-73
-43
-21
-8
-22
-32
-42
-50
-56
-56
-64
-71
-64
-44
-12
4
19
7
-2
-12
-25
-42
-68
-88
-110
-113
-91
-45
-2
23
29
18
20
28
43
44
29
-3
-40
-53
-29
2
36
45
38
19
-2
-3
3
-2
-10
-13
-34
-42
-40
-30
-19
-7
-11
-19
-20
-11
5
11
16
3
2
-16
-7
-6
-13
-15
-26
-30
-19
5
22
17
3
-31
-40
-34
-14
-21
-35
-46
-45
-43
-34
-22
-8
23
47
63
59
55
70
47
33
20
16
20
14
-1
-23
-37
-41
-9
11
29
10
-30
-54
-60
-57
-60
-55
-64
-85
-97
-94
-59
-35
-4
-3
0
-1
-6
-11
-25
-30
-30
-12
2
23
24
18
29
47
54
51
30
12
-14
-9
-1
16
37
42
22
12
27
41
56
44
35
31
38
44
40
23
15
23
18
13
-10
-30
-30
-15
1
5
10
17
35
70
92
101
89
72
67
66
57
50
39
19
6
5
7
9
9
2
21
12
6
-16
-27
-25
-17
-7
4
16
13
23
56
61
51
9
-11
-17
0
17
15
2
-12
-6
10
55
70
62
23
-5
-3
-3
8
10
3
-1
-5
5
4
-4
-14
-33
-37
-23
0
18
44
40
29
-10
-38
-51
-46
-25
9
11
2
9
20
40
38
27
12
10
25
42
54
37
11
-27
-53
-48
-42
-28
-22
-10
2
26
51
66
61
47
40
26
17
16
-5
-23
-34
-23
-1
29
53
64
61
46
13
-8
-10
16
27
27
20
12
24
29
42
31
10
-7
-26
-24
-25
-9
1
6
29
11
-13
-30
-24
2
21
21
10
-3
5
24
26
7
-21
-37
-43
-37
-18
-19
-31
-47
-38
-43
-28
-34
-48
-49
-44
-32
-25
-16
-7
-6
13
28
2
-37
-62
-44
-8
34
53
62
25
-1
-34
-44
-27
1
22
27
18
9
-13
0
9
16
8
11
2
2
9
25
26
30
21
19
4
8
17
29
35
33
17
8
8
30
22
20
12
13
24
27
29
25
26
46
49
44
37
30
26
30
35
41
35
52
56
68
69
75
78
75
69
53
33
16
7
9
3
5
-1
2
12
40
53
46
50
37
18
-4
-32
-53
-74
-87
-93
-83
-60
-38
-34
-28
-15
-2
12
8
-12
-41
-61
-67
-61
-51
-28
-20
-30
-56
-76
-88
-92
-86
-65
-45
-20
9
35
46
53
57
47
41
38
32
26
38
32
38
43
62
88
94
89
73
67
60
58
48
40
38
32
25
18
20
17
15
30
45
58
50
39
15
6
1
-12
-32
-47
-41
-41
-40
-47
-59
-55
-37
-7
16
35
34
21
-7
-38
-48
-57
-48
-22
-11
-3
-14
-36
-55
-58
-52
-48
-53
-51
-45
-32
-36
-37
-53
-64
-45
-28
-9
-8
-13
-16
-18
0
8
-9
-26
-30
-48
-53
-62
-84
-96
-94
-59
-25
2
6
-9
-30
-42
-36
-27
-20
-20
-25
-10
-3
14
20
24
38
52
57
62
62
45
36
25
10
-11
-14
-2
6
22
25
22
12
14
25
34
36
23
21
9
14
1
-12
-24
-15
-9
5
30
39
37
26
30
34
46
53
48
30
24
15
4
-14
-22
-19
-4
16
34
28
26
4
-1
3
16
52
48
37
19
5
-1
-4
-3
-10
-11
4
38
53
59
51
33
32
33
36
39
54
61
53
48
43
41
33
29
20
3
-9
-10
-5
5
21
24
16
13
9
9
-1
-1
-4
-9
-19
-35
-42
-40
-28
-31
-48
-66
-71
-80
-75
-65
-52
-48
-49
-47
-52
-35
-18
-14
-45
-94
-121
-115
-83
-46
-35
-45
-50
-43
-23
-12
-22
-53
-86
-85
-70
-38
-16
-7
-9
-27
-19
-11
-6
-10
-18
-30
-38
-49
-60
-68
-56
-24
-2
-5
-6
-15
-11
-1
24
25
20
16
18
22
23
24
27
40
63
79
75
55
32
5
5
11
14
-9
-23
-27
-12
21
57
81
85
71
59
43
46
46
39
23
31
21
21
17
14
16
7
0
-9
-6
-1
3
-1
-16
-5
-10
-16
-21
-19
-20
-27
-24
-23
-10
10
4
-19
-49
-53
-34
-26
-37
-68
-112
-127
-117
-88
-63
-49
-38
-41
-38
-14
-11
-24
-53
-70
-72
-52
-29
-9
10
21
32
25
15
20
22
17
-3
-21
-41
-37
-34
-22
-20
-18
-3
-12
-5
2
12
20
16
0
-1
13
37
39
21
17
5
9
24
54
68
64
44
28
26
39
64
69
62
55
53
53
44
38
12
-12
-41
-61
-67
-53
-28
-18
-10
10
32
49
49
39
10
0
-5
0
-11
-14
-18
-20
-22
-23
-24
-25
-16
11
21
27
18
-2
-18
-17
-18
-17
-13
-8
-1
-3
7
10
14
10
5
-5
-2
13
24
28
19
14
7
-5
-8
-18
-15
-7
-5
-18
-26
-41
-40
-47
-41
-32
-26
-3
15
27
20
3
-7
-32
-46
-48
-24
-2
24
36
45
60
70
70
56
55
45
33
21
13
6
-6
-13
-20
-18
-13
-4
7
8
14
10
4
9
13
16
18
37
49
40
17
0
-12
-9
0
17
6
-7
-24
-50
-49
-34
-9
18
36
45
30
20
10
19
7
5
-8
-16
-12
-2
7
8
8
-5
-26
-47
-70
-87
-90
-80
-58
-54
-52
-40
-31
-28
-23
-28
-31
-30
-18
0
-1
-1
-22
-25
-19
27
40
45
31
16
19
28
38
22
2
-8
-10
-3
13
12
0
-11
-4
3
15
18
16
-3
-7
-18
-3
1
13
37
44
44
45
24
17
16
28
37
33
32
32
29
35
30
30
44
51
60
47
45
42
37
36
46
64
60
64
38
23
13
30
45
46
35
6
-22
-36
-29
-6
21
35
27
14
12
27
42
62
90
82
62
38
37
43
55
61
57
52
37
38
26
25
17
-2
-26
-35
-16
-2
8
-1
-6
-12
-11
-4
16
19
32
32
30
28
25
14
12
19
24
11
4
2
-7
0
-6
-14
-25
-21
-25
-26
-28
-32
-37
-41
-34
-25
-21
-28
-20
-18
-5
15
57
71
76
64
34
14
-5
-25
-41
-36
-20
-9
-2
12
31
61
71
65
36
23
29
34
20
6
-1
3
25
38
53
40
25
-1
-30
-58
-60
-30
-21
-10
-24
-37
-34
-21
-17
-35
-59
-89
-106
-108
-97
-83
-70
-53
-46
-34
-15
8
14
5
-12
-51
-93
-126
-130
-120
-83
-37
-21
-19
-23
-17
-5
10
18
14
-6
-42
-83
-98
-101
-72
-37
-7
24
30
19
5
1
-6
-27
-45
-71
-81
-57
-26
10
14
15
10
0
-6
-13
-23
-28
-18
-15
-20
-8
-13
-6
-1
9
20
23
23
24
23
27
8
-3
-23
-21
-9
-11
-11
-4
-1
-1
-9
-9
-12
-9
1
18
36
64
70
61
42
35
22
-1
-5
-1
1
4
8
6
15
29
29
31
29
33
39
35
50
34
31
23
28
25
14
8
3
1
-6
-7
5
3
9
7
4
12
19
22
30
29
20
6
7
26
44
41
36
24
19
28
32
25
21
27
38
44
52
56
47
40
39
70
77
84
53
7
-19
-29
-21
-11
7
16
14
27
24
33
29
26
18
-3
-16
-22
-20
-17
3
34
40
43
34
17
4
13
28
44
39
20
-7
-6
-3
15
12
4
16
17
29
21
-7
-45
-77
-87
-93
-66
-29
14
34
40
48
46
44
30
11
-11
-22
-28
-38
-39
-36
-35
-39
-43
-39
-29
-27
-28
-45
-69
-94
-123
-135
-117
-67
-23
8
27
37
35
28
16
-1
-17
-24
-41
-49
-40
-16
6
23
40
55
71
82
86
74
74
55
37
2
-21
-15
1
14
26
34
35
34
31
16
-1
4
-4
-7
-19
-18
0
17
27
30
15
32
22
13
-20
-34
-38
-38
-18
-3
5
9
35
46
49
37
24
9
-5
-12
-9
-2
20
40
37
28
15
4
1
5
1
2
2
3
-8
-12
4
10
30
34
41
36
24
11
4
-6
-3
7
11
23
40
36
36
31
36
29
18
7
-5
-7
2
13
21
34
46
55
59
48
25
-16
-47
-65
-74
-79
-65
-45
-25
4
27
35
40
34
37
27
10
-6
-20
-27
-27
-26
-29
-21
2
4
27
43
55
71
81
88
70
41
6
-15
-41
-47
-31
-5
14
17
6
-7
-4
26
23
16
-21
-62
-94
-102
-90
-64
-32
10
30
42
32
22
20
44
68
78
54
25
9
-5
12
40
58
63
52
25
5
-4
-1
5
-22
-42
-55
-42
0
47
68
80
75
52
24
13
23
27
32
32
8
4
5
3
-16
-27
-52
-58
-46
-16
14
34
47
45
28
13
-24
-46
-72
-72
-59
-42
-22
-12
1
0
22
56
64
51
10
-30
-58
-46
-17
11
31
39
33
29
22
18
-3
-23
-26
-19
8
29
28
21
29
44
45
42
27
7
-8
-22
-21
-20
3
11
19
21
32
53
59
61
56
58
51
39
18
30
