# Supplementary material for: Electroencephalography (EEG) based epilepsy diagnosis via multiple feature space fusion using shared hidden space-driven multi-view learning
Source: PeerJ Comput Sci. 2024 Mar 7;10:e1874. doi: 10.7717/peerj-cs.1874 (PMC10936759; doi:10.7717/peerj-cs.1874)
Supplement: Supplemental Information 2 [file peerj-cs-10-1874-s002.zip › A/Z069.txt]

-25
7
37
40
26
22
-15
-35
-60
-80
-112
-133
-118
-97
-51
-5
38
65
56
3
-62
-107
-103
-82
-61
-37
-29
-34
-24
-20
-3
5
3
-20
-47
-70
-73
-58
-40
-26
-30
-42
-49
-40
-30
-17
-10
-16
-31
-40
-46
-50
-37
-20
-9
-14
-18
-13
-12
-9
-23
-34
-48
-54
-57
-75
-83
-82
-68
-53
-35
-10
12
33
38
33
11
-22
-61
-104
-125
-127
-122
-91
-41
4
15
-5
-24
-39
-49
-49
-55
-74
-92
-88
-58
-20
3
33
49
60
65
44
19
5
14
30
41
45
48
37
33
23
14
12
-10
-16
-28
-25
-18
-23
-17
-10
-1
-8
-10
0
18
23
7
-21
-47
-55
-42
-19
-8
5
6
2
-2
-8
-19
-25
-30
-16
-9
9
24
31
25
42
58
87
104
117
94
73
42
19
11
7
20
28
36
39
25
12
-1
9
28
41
64
65
49
21
3
-19
-26
-5
34
80
120
135
128
110
89
51
6
-39
-64
-70
-48
-11
12
39
48
60
58
51
56
50
34
17
8
1
4
6
27
43
76
72
72
55
47
38
26
27
27
27
32
37
16
2
2
10
26
34
52
67
77
84
73
47
13
-14
-37
-42
-45
-29
-31
-16
-6
-1
12
17
20
22
23
25
-7
-43
-81
-103
-101
-89
-57
-43
-16
13
48
67
71
54
39
25
11
-16
-38
-19
11
51
67
52
24
-8
-31
-54
-65
-61
-34
-5
7
19
17
24
41
70
93
105
107
87
58
18
-7
-45
-62
-41
-16
18
40
58
72
72
66
57
48
44
29
26
25
35
30
21
29
60
75
96
99
97
88
60
45
29
22
28
34
39
56
69
65
51
27
17
16
30
35
35
23
18
10
10
3
8
15
34
46
45
42
45
34
16
-6
-11
-4
19
51
72
70
59
56
37
20
3
6
37
70
88
88
82
78
70
44
19
11
18
33
55
64
44
35
26
39
60
77
80
83
78
70
53
37
28
25
30
46
65
85
107
136
159
156
142
110
72
51
56
64
91
118
133
144
146
134
109
77
53
37
22
15
15
18
3
0
-3
5
33
57
61
53
27
6
-19
-41
-49
-50
-24
19
61
88
104
105
84
55
21
-14
-36
-49
-54
-47
-15
22
46
66
71
55
17
-23
-40
-41
-41
-31
-28
-26
-27
-19
-13
-9
7
20
28
20
4
-19
-33
-31
-32
-35
-28
-16
-4
8
5
3
-22
-42
-54
-56
-38
-20
-7
8
26
50
50
42
27
16
0
-6
3
16
30
32
25
26
41
59
68
65
52
25
-2
-14
-7
1
20
49
70
62
35
8
-28
-40
-42
-40
-39
-40
-53
-69
-76
-67
-58
-57
-48
-53
-39
-33
-31
-39
-35
-37
-54
-79
-96
-84
-71
-34
-1
34
56
57
55
22
-18
-61
-86
-84
-81
-69
-69
-56
-51
-47
-58
-56
-50
-43
-38
-28
-25
-19
-20
-16
1
16
38
31
15
-15
-46
-63
-64
-45
-33
-29
-27
-30
-36
-30
-12
1
20
19
10
-14
-51
-60
-70
-43
-15
4
3
4
8
5
-5
-15
-18
-15
-5
7
21
39
59
71
71
69
66
52
43
34
24
0
-12
-18
-14
-6
3
10
0
-17
-29
-59
-81
-80
-80
-41
-7
7
-10
-23
-29
-39
-48
-47
-42
-45
-57
-62
-61
-66
-57
-59
-65
-54
-40
-28
-9
11
29
43
47
52
48
34
31
23
2
-17
-36
-49
-49
-50
-53
-50
-46
-19
-16
-16
-25
-13
-10
-14
-34
-69
-77
-74
-52
-36
-34
-55
-79
-96
-97
-79
-83
-60
-46
-29
-25
-33
-42
-41
-29
-25
-29
-40
-62
-86
-88
-75
-58
-41
-30
-21
-23
-38
-52
-68
-83
-68
-48
-32
-12
-8
1
-7
-33
-48
-71
-67
-52
-19
-1
9
17
3
-5
-10
-24
-33
-54
-65
-68
-56
-40
-24
-14
7
19
20
3
-20
-52
-77
-94
-93
-89
-89
-85
-90
-79
-56
-42
-34
-36
-44
-23
-3
37
38
26
14
20
28
50
73
76
68
40
42
39
45
42
25
0
-9
-12
-10
-13
-16
-21
-11
21
60
74
64
48
40
42
58
64
62
57
48
39
20
16
22
27
29
33
50
66
84
73
33
-8
-23
-21
-9
10
19
27
40
65
79
84
77
49
10
-39
-59
-64
-45
-14
0
12
17
23
7
-22
-55
-73
-79
-57
-30
-14
-4
-5
-16
-15
-17
8
8
9
-4
-15
-21
9
38
58
61
53
63
70
92
101
97
88
81
79
87
106
112
108
89
71
79
79
86
68
52
56
78
106
106
91
55
17
-2
-1
4
8
28
44
53
47
34
12
-4
-7
-9
-18
-21
-25
-28
-50
-58
-65
-53
-43
-18
-1
29
55
64
45
23
6
-1
3
8
23
39
59
65
50
25
6
-2
-7
-8
5
11
18
20
13
23
33
40
20
-6
-28
-25
4
42
71
69
74
86
91
81
69
47
36
28
40
45
51
39
31
33
34
48
61
63
72
71
67
61
60
46
57
63
70
72
62
61
66
86
106
108
90
71
61
45
36
25
25
9
4
-10
-29
-35
-16
0
30
53
76
98
111
116
97
65
39
29
31
32
40
33
26
33
49
67
79
93
89
97
104
77
33
-15
-41
-47
-31
3
29
38
46
43
14
-26
-62
-79
-80
-71
-50
-36
-18
-5
9
15
19
26
11
5
-7
-22
-32
-28
-6
9
23
26
19
6
5
3
-9
-16
-24
-36
-54
-49
-39
-21
-21
-28
-39
-52
-62
-82
-83
-83
-43
-4
35
63
55
33
14
10
-11
-34
-54
-54
-50
-42
-28
-18
-6
6
20
15
-5
-32
-66
-74
-73
-75
-90
-99
-83
-66
-36
-28
-50
-64
-71
-56
-46
-44
-51
-72
-92
-75
-55
-34
-25
-12
5
15
37
54
48
14
-14
-57
-79
-88
-88
-88
-85
-73
-70
-47
-30
-16
-26
-37
-38
-24
-8
0
1
17
24
41
24
5
-5
-13
-2
26
48
70
80
91
103
102
86
61
21
-6
-21
-22
-21
-10
5
16
35
46
69
79
100
107
100
89
56
8
-38
-66
-90
-102
-93
-66
-27
1
36
68
87
83
60
19
-15
-35
-51
-57
-52
-34
-20
-3
11
8
5
-3
6
5
3
-11
-46
-82
-113
-112
-97
-52
-1
33
39
39
33
22
4
-13
-26
-39
-38
-46
-56
-56
-23
13
37
43
25
5
-21
-51
-78
-95
-80
-76
-74
-60
-40
-16
-8
-6
-13
-28
-50
-67
-84
-97
-112
-115
-107
-95
-72
-65
-55
-43
-34
-23
-5
18
23
17
-7
-39
-67
-60
-24
10
42
55
59
43
21
-5
-50
-83
-105
-100
-80
-39
8
39
60
54
28
-5
-30
-57
-69
-83
-74
-66
-41
-3
26
38
48
48
40
21
4
-6
-22
-28
-11
-1
20
29
20
2
-19
-34
-47
-61
-66
-52
-27
2
33
40
44
43
40
31
16
-4
-34
-33
-19
13
36
42
50
36
31
28
30
19
19
28
29
19
-5
-36
-62
-65
-70
-64
-53
-40
-33
-35
-18
-12
-12
-10
-6
1
2
9
13
12
7
13
18
9
13
11
14
6
13
15
28
37
31
25
18
18
10
14
35
60
90
112
136
132
134
126
123
107
80
55
25
12
6
3
7
20
39
43
39
29
17
-9
-28
-45
-54
-66
-77
-77
-80
-60
-50
-35
-7
7
10
-4
-12
-5
3
13
17
2
-17
-10
-11
-11
-17
-35
-44
-45
-55
-51
-57
-56
-42
-47
-46
-36
-26
-17
-11
3
-6
-2
4
23
18
12
-3
-5
25
53
84
81
84
72
55
37
30
18
16
34
55
59
47
26
26
49
81
93
85
66
57
71
72
83
67
50
47
54
67
63
64
47
34
23
15
21
17
27
36
50
59
69
56
47
34
8
-3
-10
4
19
32
58
85
93
97
87
70
47
36
35
33
28
7
-21
-19
-19
-4
-7
9
17
29
32
36
16
2
9
10
9
-11
-31
-48
-75
-86
-85
-60
-9
39
81
96
91
58
15
-23
-35
-44
-56
-54
-35
-7
11
21
13
19
35
43
50
47
55
60
61
64
51
38
24
25
27
45
54
60
48
47
40
20
5
-8
-15
-28
-39
-27
-11
-3
-4
-22
-26
-24
-10
-6
-6
-18
-35
-50
-58
-66
-70
-60
-40
-16
5
22
29
36
43
46
44
38
54
66
69
59
48
29
22
31
32
20
-8
-32
-50
-50
-34
-23
-5
2
5
-14
-46
-73
-90
-106
-112
-104
-97
-81
-67
-67
-60
-53
-53
-51
-50
-32
-8
6
25
31
24
3
-9
-13
-26
-18
-26
-25
-20
-4
0
-4
-6
-31
-53
-64
-49
-14
22
50
49
26
-5
-26
-42
-50
-38
-10
26
54
73
65
45
31
20
17
10
4
-13
-11
-10
-4
3
14
40
45
31
19
13
10
12
-3
-24
-42
-38
-34
-25
-20
-22
-23
-23
-6
4
19
37
31
14
-9
-17
-9
-7
-7
-8
-7
-6
17
29
38
34
11
-5
-22
-29
-24
-2
38
56
49
25
-8
-16
-10
15
36
41
39
51
46
33
13
10
15
30
33
32
22
21
24
29
41
31
4
-18
-11
10
28
37
30
26
17
35
47
56
52
28
0
-14
-16
-9
-1
24
32
33
19
6
8
3
0
-4
-10
-4
-2
-1
-3
1
-6
-25
-39
-28
-12
10
22
17
1
-26
-45
-63
-65
-67
-61
-54
-40
-18
-8
10
30
51
58
39
12
-34
-56
-67
-52
-30
-20
-4
0
20
36
45
51
67
63
28
-25
-80
-109
-105
-64
-18
20
55
84
96
79
63
29
-1
-31
-45
-49
-21
15
40
39
35
38
36
38
53
66
74
88
86
82
58
25
2
-5
6
27
32
41
46
59
58
57
46
42
43
68
96
120
145
147
132
105
91
62
36
3
-28
-37
-25
8
35
62
94
121
149
158
165
146
112
67
15
-31
-57
-54
-45
-20
28
77
119
133
127
96
71
44
39
32
51
66
73
75
79
82
81
90
100
101
89
80
79
81
88
103
102
115
108
88
73
68
72
83
95
111
118
108
104
80
64
55
61
73
78
96
118
132
126
104
69
38
23
18
13
18
32
53
71
80
78
71
66
61
53
56
53
38
34
36
64
80
90
96
91
69
29
-13
-42
-56
-53
-45
-36
-13
14
31
47
69
95
109
112
94
58
23
-8
-25
-36
-22
-6
6
19
29
39
43
53
46
34
13
6
-15
-35
-46
-63
-59
-45
-9
11
35
44
29
-2
-45
-74
-104
-120
-115
-106
-72
-63
-31
-18
4
20
31
12
-7
-41
-52
-52
-59
-72
-92
-115
-128
-149
-151
-132
-109
-83
-74
-67
-73
-76
-81
-98
-111
-110
-97
-84
-62
-32
-16
-2
19
15
8
-7
-11
-4
9
36
58
75
76
67
43
18
14
26
38
47
51
52
53
51
48
48
48
65
68
81
90
101
100
98
78
42
7
1
3
-12
-25
-35
-23
-1
28
53
64
67
46
-2
-30
-54
-46
-29
-9
15
23
19
17
11
4
10
9
8
4
1
20
37
61
58
34
0
-15
-25
-18
-3
11
18
6
-2
-12
-10
-10
-27
-47
-70
-70
-72
-55
-44
-48
-69
-100
-116
-124
-117
-84
-41
-15
-12
-22
-51
-59
-54
-48
-33
-17
-2
-7
-22
-27
-33
-42
-50
-54
-61
-68
-86
-102
-103
-78
-38
-11
-3
18
29
57
68
66
59
48
37
1
-38
-56
-59
-53
-55
-53
-62
-48
-37
-29
-44
-64
-79
-88
-82
-67
-55
-52
-45
-35
-27
-22
-11
-1
4
0
-21
-53
-73
-66
-55
-41
-32
-4
19
40
50
50
35
21
3
-21
-45
-56
-68
-72
-63
-46
-25
-2
10
12
-3
-22
-52
-60
-63
-47
-12
5
25
2
-40
-74
-84
-87
-81
-57
-36
-12
-19
-29
-51
-64
-72
-83
-88
-66
-27
10
38
34
20
-10
-38
-47
-54
-54
-45
-38
-32
-32
-33
-45
-47
-46
-34
-24
-16
-26
-45
-43
-29
-8
-7
0
5
5
-6
-10
-42
-64
-66
-56
-31
-18
-6
0
-3
-5
-9
-28
-34
-35
-29
-22
-7
-2
0
-1
8
13
18
41
42
37
19
7
3
12
29
36
46
51
82
94
96
87
61
33
18
13
14
21
32
52
58
73
69
67
65
69
59
31
25
12
23
33
40
38
32
22
24
16
13
26
41
52
59
63
48
28
-2
-29
-32
-3
34
57
65
65
59
54
43
32
10
-5
-11
-7
14
27
28
15
2
-3
-2
0
2
13
1
-7
-5
-15
-9
-13
-38
-57
-71
-73
-59
-56
-58
-72
-76
-69
-71
-65
-46
-10
26
36
31
9
-27
-51
-46
-35
-19
-2
0
-9
-17
-19
-6
6
5
-14
-26
-31
-24
-28
-41
-52
-49
-42
-24
-11
-23
-42
-73
-97
-94
-66
-19
4
-1
-6
-13
-29
-39
-46
-59
-60
-46
-26
-6
5
15
15
4
-25
-41
-53
-35
-13
-1
4
-4
-22
-20
-2
26
39
41
41
33
14
-10
-42
-73
-91
-104
-86
-51
-16
-1
-6
-14
-19
-14
-1
10
11
-4
-15
-7
-11
-12
-19
-29
-36
-49
-62
-67
-59
-45
-24
5
38
63
60
35
2
-25
-53
-52
-59
-56
-17
33
84
103
101
83
68
65
76
92
76
72
62
61
66
77
99
110
128
132
136
128
104
78
64
77
93
99
93
93
83
97
112
129
130
122
119
114
105
94
73
48
34
30
28
41
53
59
46
31
17
4
1
4
15
16
3
8
4
20
42
60
62
67
59
52
64
80
84
78
81
73
57
38
25
30
42
64
75
88
97
100
92
79
72
53
44
20
9
1
3
19
19
12
-7
-11
-27
-18
-11
5
16
26
37
60
84
110
117
124
118
107
96
91
91
92
79
72
53
20
-9
-11
2
12
31
34
41
39
28
18
7
9
16
26
24
12
-8
-26
-11
4
-1
-24
-48
-67
-70
-74
-77
-70
-70
-62
-66
-49
-35
-42
-56
-73
-72
-55
-38
-14
7
6
5
-10
-30
-36
-37
-25
-9
16
45
65
67
64
57
51
62
87
96
104
102
90
80
74
62
45
32
37
53
61
61
40
18
3
-2
-13
-17
-19
-26
-37
-44
-35
-31
-23
-12
8
32
51
49
29
-8
-34
-53
-60
-55
-37
-17
-1
12
10
9
-2
-8
-30
-43
-46
-50
-71
-94
-89
-69
-47
-47
-65
-72
-62
-44
-34
-34
-33
-21
-25
-2
0
5
0
2
12
19
23
6
-9
0
29
43
31
12
-5
-22
-23
-26
-39
-36
-22
4
17
13
8
1
-7
-18
-21
-35
-43
-52
-72
-71
-66
-57
-50
-44
-29
-12
10
27
27
2
-15
-29
-47
-51
-51
-48
-40
-53
-63
-67
-51
-21
-20
-44
-73
-99
-130
-151
-145
-133
-107
-82
-57
-42
-34
-30
-33
-61
-83
-115
-126
-116
-92
-63
-22
15
38
33
7
-7
-26
-30
-21
-13
7
29
59
67
62
31
1
-38
-53
-44
-32
-14
9
23
26
21
10
-20
-44
-56
-42
-28
-17
-20
-39
-36
-34
-40
-62
-82
-98
-84
-59
-27
-11
-5
5
26
15
6
-30
-56
-84
-95
-97
-80
-48
-7
3
10
3
-13
-32
-45
-44
-42
-35
-28
-24
-18
-18
-18
-33
-35
-39
-30
-28
-9
13
26
33
21
20
19
19
26
10
2
-13
-15
-24
-15
15
29
55
65
60
73
73
61
30
6
3
3
-1
8
25
23
36
41
49
43
41
20
14
10
28
39
42
50
46
50
53
57
48
28
41
54
73
73
80
68
54
39
17
8
-1
-2
-3
3
10
19
21
31
40
26
1
-22
-41
-51
-40
-32
-21
-8
-12
-15
-17
-11
-2
5
3
24
32
34
47
53
45
39
36
28
24
21
-1
-4
-8
10
23
15
14
5
11
14
16
9
0
1
-3
-14
-28
-24
-22
-2
17
25
18
11
23
27
31
22
8
-12
-36
-43
-55
-46
-24
11
50
78
75
40
0
-37
-61
-83
-97
-92
-79
-52
-15
16
50
59
46
5
-40
-64
-82
-86
-75
-82
-74
-72
-45
-28
-24
-7
0
9
12
16
22
26
23
0
-31
-51
-55
-48
-35
-21
-4
12
37
59
72
55
30
8
-11
-13
-15
-14
-5
7
34
48
65
72
71
69
59
56
47
41
53
64
77
99
98
102
109
106
89
68
51
53
45
46
30
11
-3
3
12
27
48
64
79
75
69
48
22
0
-31
-55
-63
-34
6
58
86
82
53
23
6
-8
-9
-5
3
14
27
58
85
98
105
109
97
98
101
89
80
59
39
11
-1
8
24
53
92
115
131
117
97
72
66
79
76
56
39
26
30
32
34
36
36
56
48
39
30
33
39
28
12
-16
-25
-25
-2
11
20
29
32
30
26
24
18
29
50
68
72
58
54
47
44
43
37
27
23
17
23
44
64
72
57
39
30
19
29
54
68
80
89
85
69
41
10
-15
-40
-50
-48
-29
-16
7
16
14
22
17
3
-11
-14
-15
-22
-37
-60
-81
-91
-85
-59
-31
4
22
33
33
38
42
45
59
59
50
31
24
22
36
39
34
23
14
30
38
39
30
-4
-34
-46
-34
-8
11
33
27
10
-22
-31
-38
-15
-1
22
41
46
47
34
28
27
22
7
-9
-14
-20
-16
-15
-24
-36
-35
-56
-63
-82
-72
-48
-23
12
19
32
30
29
28
11
15
13
31
47
59
54
58
61
67
60
58
49
39
29
24
22
11
16
25
28
25
18
25
25
50
54
59
55
53
53
27
21
7
18
16
16
4
-13
-6
-1
2
5
4
7
11
15
9
-11
-13
-11
9
15
33
37
45
39
44
44
37
27
4
-13
-18
-2
-7
3
2
9
4
-5
-12
-24
-36
-46
-48
-39
-17
6
17
10
-9
-35
-81
-106
-119
-117
-85
-50
-8
8
23
20
3
-27
-61
-90
-92
-74
-44
-23
13
45
76
75
61
37
11
13
19
23
6
1
-9
-1
-5
-9
-20
-39
-40
-43
-43
-26
-10
-9
-10
-22
-33
-50
-71
-77
-82
-67
-57
-49
-49
-45
-33
-38
-35
-34
-29
-31
-31
-24
-27
-19
-9
-3
-9
-33
-65
-68
-62
-37
-30
-30
-30
-12
4
16
23
18
4
11
13
22
10
-7
-45
-70
-64
-47
-22
-12
11
30
50
76
79
78
62
42
-2
-37
-74
-93
-89
-75
-49
-41
-30
-34
-38
-44
-37
-23
-28
-22
-20
-22
-36
-64
-65
-67
-38
-10
3
4
4
16
24
35
43
39
18
9
-6
7
24
39
45
32
35
34
34
17
-2
-32
-42
-37
-24
-4
-6
0
-5
0
4
2
-2
-19
-34
-53
-66
-72
-76
-77
-62
-29
-8
9
12
10
2
-23
-51
-72
-76
-62
-54
-59
-46
-26
0
16
33
40
38
26
5
-25
-47
-58
-53
-50
-26
-11
5
16
35
62
78
102
99
82
63
41
21
-7
-18
-25
-14
1
19
35
42
39
12
-16
-38
-29
-31
-21
-15
6
20
28
34
35
33
27
12
-6
-22
-22
-26
-22
-1
29
58
70
68
58
48
46
42
30
21
8
1
1
4
20
26
42
35
27
22
18
17
-1
8
0
-1
-8
-8
-20
-46
-39
-19
24
50
68
70
68
53
18
-24
-45
-49
-23
8
53
83
89
92
83
72
67
67
62
51
49
54
40
21
5
9
23
52
76
84
85
77
54
20
-18
-44
-57
-52
-44
-44
-56
-44
-36
-25
-11
0
12
18
45
59
49
21
-14
-39
-44
-34
-26
-19
-5
19
35
43
41
30
15
-7
-9
-12
8
35
61
80
90
102
120
141
150
138
119
108
104
112
105
92
72
57
65
84
93
99
93
95
79
74
57
36
24
29
18
16
10
13
7
1
-17
-17
-19
-2
-2
-9
-17
-19
-35
-59
-89
-110
-123
-118
-74
-25
38
84
89
68
35
14
-11
-32
-42
-50
-52
-51
-36
-7
22
65
82
81
73
58
38
23
15
7
5
20
54
82
105
105
96
73
47
17
-28
-53
-52
-28
0
32
36
31
23
29
43
47
40
19
16
17
38
47
51
51
49
45
56
71
80
86
84
86
84
70
58
32
27
21
5
0
-7
0
1
7
35
51
62
59
68
57
48
32
22
21
16
18
14
23
24
22
18
7
11
13
10
5
-4
-21
-32
-43
-50
-40
-36
-41
-47
-40
-22
-1
22
46
59
48
47
5
-30
-73
-78
-63
-42
-20
-11
-1
16
29
25
24
7
-2
-12
-7
13
20
8
-8
-25
-43
-60
-52
-42
-7
12
27
24
27
22
4
-16
-23
-27
-25
-26
-34
-65
-84
-86
-73
-58
-35
-26
-36
-42
-47
-32
-29
-16
-21
-17
-2
13
15
6
1
-12
-16
-21
-17
-5
-1
23
34
32
22
13
13
16
22
23
22
10
-1
-28
-51
-62
-61
-49
-32
1
16
39
41
31
9
-19
-36
-52
-61
-66
-72
-91
-97
-83
-53
-18
8
11
-2
-2
-13
-35
-67
-80
-86
-76
-57
-54
-46
-37
-14
9
24
44
52
53
46
33
2
-24
-35
-29
-25
-21
-8
10
21
30
20
3
-18
-42
-54
-55
-61
-50
-44
-28
-3
-7
-29
-64
-88
-99
-83
-69
-75
