# Supplementary material for: Electroencephalography (EEG) based epilepsy diagnosis via multiple feature space fusion using shared hidden space-driven multi-view learning
Source: PeerJ Comput Sci. 2024 Mar 7;10:e1874. doi: 10.7717/peerj-cs.1874 (PMC10936759; doi:10.7717/peerj-cs.1874)
Supplement: Supplemental Information 2 [file peerj-cs-10-1874-s002.zip › A/Z070.txt]

-13
-4
2
21
25
26
11
6
4
3
4
2
-17
-41
-47
-34
-10
2
6
-10
-27
-54
-59
-75
-77
-74
-77
-86
-92
-90
-86
-72
-37
-20
-7
-12
-22
-44
-67
-80
-91
-84
-91
-88
-109
-108
-89
-41
-13
17
17
18
13
17
14
-5
-5
-10
-7
-3
29
43
53
58
67
75
98
111
112
83
44
-11
-45
-69
-47
-38
7
33
57
54
48
37
26
22
15
2
-14
-32
-30
-27
3
42
95
92
99
78
61
45
38
27
10
-5
-25
-39
-53
-54
-73
-68
-61
-44
-30
-18
-4
9
14
35
37
29
2
-19
-21
-33
-29
-50
-61
-62
-45
-27
-10
-5
7
9
2
17
22
33
26
10
0
6
20
29
35
12
-1
-18
5
31
46
39
15
-9
-15
-15
3
-4
-13
-28
-29
-30
7
42
64
72
80
77
72
61
65
62
62
73
70
61
41
36
35
24
24
12
16
-7
-8
-12
-34
-55
-70
-75
-61
-35
-23
-20
-33
-45
-49
-37
-17
10
4
-6
-6
-3
7
23
21
31
28
18
-9
-28
-29
-33
-26
-33
-33
-16
-1
21
39
41
44
38
12
5
-14
-12
-3
4
-1
-31
-43
-23
5
19
27
15
14
12
4
-8
-33
-50
-62
-70
-61
-62
-50
-34
4
47
64
67
70
69
52
43
24
17
28
22
4
-14
-22
-15
-10
-13
-14
-16
-23
-18
-22
-18
-23
-33
-48
-48
-39
-32
-38
-43
-31
-24
-19
-26
-18
-16
-3
-9
-30
-40
-48
-41
-29
10
39
63
66
66
66
59
60
42
19
7
12
23
24
25
30
41
42
39
27
26
33
32
13
5
11
19
27
47
55
62
25
13
9
38
57
56
36
24
26
15
12
10
7
-7
-23
-19
-21
12
37
46
42
35
24
15
11
25
34
36
20
13
0
-5
-11
-3
-11
-4
-6
-19
-17
-8
-1
4
20
14
8
12
33
47
40
41
19
5
0
16
38
53
82
90
90
78
64
43
37
13
14
17
25
39
33
39
43
51
50
51
48
16
-14
-39
-47
-48
-49
-35
-28
-6
9
14
-6
4
20
22
37
37
39
45
43
42
61
56
52
34
7
8
11
10
13
11
18
9
8
-1
-7
-15
0
-1
-5
4
6
-20
-41
-57
-62
-31
-2
19
27
22
32
7
8
-1
-17
1
0
17
7
-6
-9
-4
7
11
10
2
5
17
41
28
14
-12
-35
-28
-7
14
28
36
45
58
49
53
54
64
71
61
41
13
15
30
46
50
45
7
-3
-17
-12
2
25
47
45
42
38
28
20
-8
-21
-28
-25
-12
5
5
11
-4
-18
-29
-12
7
30
48
55
47
47
55
51
72
79
119
118
114
73
40
11
4
16
30
39
37
21
13
17
27
27
27
21
28
24
34
8
-20
-29
-44
-40
-39
-16
-9
-1
15
24
37
39
38
23
4
-4
-18
-26
-33
-36
-62
-74
-67
-71
-61
-78
-86
-90
-94
-87
-96
-101
-93
-69
-35
-15
-14
-37
-71
-89
-92
-109
-103
-86
-62
-33
-2
26
20
0
-17
-25
-42
-42
-40
-23
-14
-13
-15
-14
7
25
40
52
71
90
90
100
87
69
42
32
10
3
-9
-9
-7
8
36
54
49
37
18
23
21
31
29
36
45
42
57
53
66
40
23
3
-1
-8
-20
-16
-9
-5
8
8
18
36
41
44
25
23
5
5
0
-12
-33
-40
-43
-32
-26
-7
4
8
7
-1
-9
-17
-35
-62
-65
-55
-19
5
30
52
60
52
35
33
14
16
0
-24
-63
-101
-118
-101
-68
-25
-17
-26
-35
-26
-26
-37
-52
-67
-77
-59
-54
-54
-68
-76
-70
-64
-30
-1
24
38
38
31
41
36
31
0
-26
-33
-30
-18
-5
1
3
-8
-2
-12
-1
-4
0
-17
-19
-22
-20
-27
-14
-14
-1
-2
4
9
7
11
-8
-13
-13
-9
-18
-32
-46
-44
-47
-38
-49
-74
-83
-75
-57
-52
-60
-63
-60
-44
-29
-16
-23
-25
-27
-33
-35
-27
-22
-33
-34
-32
-26
-25
-20
-33
-37
-27
-14
-1
18
34
38
19
-1
-12
-23
-39
-41
-37
-8
21
38
42
37
40
51
42
41
26
17
13
23
28
48
80
102
122
124
122
87
60
40
28
19
12
15
32
54
77
69
46
18
8
12
28
57
50
45
38
31
24
23
23
32
34
39
46
47
74
88
93
82
82
85
85
67
48
14
-24
-64
-116
-143
-147
-99
-57
-25
4
30
44
35
31
22
29
35
39
35
40
42
33
37
39
60
66
71
75
54
44
44
35
2
-28
-50
-62
-60
-41
-28
-15
-23
-38
-54
-44
-32
-10
-30
-34
-64
-81
-79
-74
-66
-68
-54
-41
-27
-18
4
25
39
55
45
24
-9
-27
-34
-56
-62
-68
-60
-45
-38
-37
-39
-17
2
23
24
23
-1
-22
-58
-85
-84
-59
-12
14
27
38
48
37
32
17
7
3
4
15
23
31
38
38
55
59
57
48
40
36
19
18
24
34
21
-1
-33
-58
-80
-81
-83
-82
-54
-31
-30
-9
-1
18
28
55
72
77
70
56
52
42
46
60
65
68
65
46
54
40
35
3
-22
-40
-57
-61
-56
-44
-39
-27
-25
-11
-5
16
18
-3
-34
-64
-80
-71
-52
-30
-11
-2
9
8
12
19
10
2
-16
-10
-10
-4
-5
6
15
34
38
40
29
37
33
25
31
33
40
33
22
7
-9
-14
-17
-24
-13
-9
2
10
9
-23
-54
-78
-93
-87
-84
-60
-48
-33
-15
12
21
37
32
10
-24
-56
-66
-58
-49
-37
-41
-37
-8
10
30
24
22
14
12
13
29
21
26
1
-13
-31
-28
-2
25
47
76
78
75
58
40
30
25
27
25
25
36
37
31
28
38
51
52
70
51
41
11
-9
-12
-6
-1
7
2
13
33
40
57
72
82
67
52
22
13
23
44
46
32
16
15
25
55
56
63
45
40
28
11
14
20
29
6
-7
-24
-13
17
49
54
34
20
-6
-22
-40
-45
-54
-58
-54
-43
-41
-43
-53
-58
-76
-51
-26
-10
-8
-28
-61
-76
-76
-69
-51
-28
0
6
-7
-5
-5
-14
-18
-39
-58
-60
-53
-41
-35
-27
-12
0
7
15
14
24
46
52
25
7
-3
-1
4
18
21
12
2
-12
-17
4
20
35
41
52
69
90
104
121
136
129
143
155
170
166
152
118
76
30
6
-32
-50
-44
-31
-10
5
9
-3
-7
-12
-6
-14
-6
0
-8
-29
-34
-34
2
41
69
84
82
80
58
11
-4
10
31
69
101
129
142
151
140
112
87
60
42
21
14
0
-16
-15
1
9
18
21
23
19
19
22
24
24
18
2
-11
1
37
55
56
41
23
8
5
6
-5
-8
-8
-14
-15
-38
-35
-38
-32
-34
-38
-37
-13
11
21
43
38
43
26
28
30
18
7
-4
-13
-42
-61
-76
-71
-48
-38
-33
-29
-28
-16
-25
-44
-65
-83
-77
-47
-28
-36
-47
-51
-47
-33
-23
-7
-13
-20
-12
-16
-6
-15
-13
-21
-18
-15
-7
9
19
16
10
8
7
-3
-16
-31
-36
-46
-35
-27
-15
-11
-12
-13
-15
4
47
64
66
48
26
2
4
17
16
14
10
2
12
22
26
25
26
25
33
33
38
31
26
28
38
24
10
-16
-33
-29
-37
-29
-36
-45
-53
-58
-66
-65
-51
-37
-28
-18
-18
-23
-21
-35
-40
-47
-32
-20
-31
-21
-37
-43
-40
-27
-1
12
22
25
14
3
-26
-41
-53
-40
-26
-12
-5
-5
-2
4
11
31
31
48
53
52
59
58
61
53
38
37
30
35
43
46
56
55
69
62
60
43
28
13
2
-30
-67
-85
-72
-49
-44
-45
-30
-22
-13
-13
-12
-9
5
12
13
15
24
13
-10
-15
-27
-16
-8
11
24
15
22
26
29
40
54
63
70
63
54
30
7
19
26
39
31
-1
-28
-41
-14
10
15
27
23
41
51
61
67
63
67
49
35
21
12
-10
-24
-21
-30
-39
-59
-66
-71
-66
-35
13
57
76
74
60
26
-2
-45
-61
-50
-19
-10
4
-2
-3
16
44
86
111
118
113
96
48
15
-19
-42
-48
-31
-23
-1
31
66
75
77
79
72
77
77
49
20
-13
-25
-24
-24
-21
-10
-19
-32
-38
-36
-27
-28
-28
-25
-3
43
67
88
84
55
39
39
53
44
32
25
11
13
12
22
27
25
16
9
11
7
7
-18
-27
-32
-18
-13
-3
-10
2
23
48
57
44
47
11
-15
-68
-88
-88
-74
-60
-70
-60
-50
-29
-15
-11
-3
-19
-28
-35
-11
-7
-19
-22
-16
-5
1
-1
-8
2
-8
-23
-53
-80
-77
-77
-72
-63
-62
-48
-33
-15
-5
14
39
57
46
37
15
-8
-25
-19
-17
-22
-33
-59
-65
-70
-53
-49
-36
-20
-9
-19
-17
-14
-7
-15
-25
-46
-71
-91
-94
-93
-72
-34
-21
-22
-52
-77
-85
-72
-48
-46
-37
-26
-7
6
17
28
26
14
9
15
10
0
7
-5
-12
-1
19
23
33
49
47
27
-13
-38
-51
-45
-41
-41
-41
-36
-36
-25
-22
-23
-24
-20
-27
-32
-57
-69
-69
-70
-85
-78
-78
-69
-60
-56
-54
-59
-51
-54
-52
-72
-80
-89
-85
-70
-60
-66
-55
-43
-29
-19
-8
-19
-27
-34
-7
12
42
49
44
21
-6
-16
-30
-31
-7
2
24
33
37
29
27
24
23
3
-11
-41
-58
-77
-58
-56
-53
-37
-24
-11
4
20
34
43
56
33
1
-32
-47
-35
-24
-18
-18
-27
-38
-32
-29
-14
0
-8
-16
-4
-2
4
-8
-5
0
-7
1
5
1
-12
-17
-18
-7
-11
-4
-7
20
35
31
11
4
9
15
24
32
34
24
25
36
46
48
40
21
8
5
8
0
0
-1
4
8
16
17
16
26
43
54
44
58
47
24
4
-11
-8
7
16
53
86
116
142
148
162
164
147
118
97
75
59
48
48
53
74
96
110
93
53
27
0
-9
3
17
34
49
60
52
23
2
10
23
49
48
46
21
19
10
6
15
18
18
4
-11
-20
-30
-26
-19
-20
-18
-27
-30
-27
-23
-5
-8
-27
-38
-44
-28
-15
11
23
26
46
42
25
3
-16
-13
4
36
39
17
-9
-19
-12
3
22
28
37
52
66
49
42
33
30
19
8
1
-6
-28
-33
-35
-38
-28
-18
-6
10
10
7
-8
1
-7
-25
-43
-64
-45
-38
-23
-14
-16
5
26
35
46
65
74
64
45
28
14
22
43
49
48
55
59
61
45
30
14
-3
-15
-4
-6
14
27
42
40
37
45
30
37
35
42
25
5
-10
-14
12
41
66
68
73
58
40
27
7
-1
-34
-28
-27
-23
-25
-14
-12
1
6
16
19
25
22
25
14
21
18
17
21
39
39
55
62
60
38
30
35
46
64
82
83
75
63
48
34
33
21
32
32
31
25
16
27
52
72
68
61
57
35
39
45
55
60
56
69
73
73
58
47
27
26
15
-1
-5
7
30
56
73
78
68
50
29
14
17
26
31
22
2
-3
-15
-14
-2
6
15
13
11
0
-20
-8
1
26
37
37
27
24
12
-1
-15
-14
-13
-14
-19
-14
-20
-24
-21
-16
-15
-12
-22
-23
-45
-61
-62
-60
-35
-24
-13
-19
-25
-46
-59
-51
-46
-28
-23
-5
-7
-13
-6
-17
-2
-8
0
10
12
16
23
26
38
37
37
7
-15
-28
-39
-43
-21
-4
8
19
25
20
22
34
22
6
-26
-44
-41
-27
-12
-13
-23
-32
-23
-16
-1
12
12
-1
-22
-27
-36
-18
1
19
24
20
20
11
14
36
37
33
28
33
59
77
80
58
8
-26
-52
-35
-13
18
25
33
30
44
42
42
34
20
4
-4
-10
-8
-3
-2
-2
0
0
2
-12
-19
-16
-12
-4
4
10
8
4
-6
-4
0
21
24
6
1
-7
-8
5
13
18
21
18
8
-3
-6
-3
4
-9
-13
-6
-1
8
17
36
51
66
73
62
42
20
-2
-22
-27
-43
-37
-21
3
10
6
12
20
42
53
61
45
30
7
-3
-16
-7
-1
6
13
28
28
37
43
45
41
30
22
21
18
7
9
-13
-18
-12
3
18
22
13
-11
-39
-46
-54
-51
-46
-46
-51
-66
-67
-81
-79
-64
-48
-49
-38
-46
-46
-57
-56
-49
-45
-36
-38
-32
-29
-8
-14
-23
-34
-27
-13
-6
-9
-22
-26
-37
-25
-17
-13
5
3
5
15
24
17
-1
-12
-15
-9
6
10
11
-7
-1
-9
-6
-13
-17
-37
-39
-38
-37
-38
-52
-61
-57
-47
-31
-14
-20
3
2
-15
-30
-42
-35
-37
-34
-45
-54
-42
-15
1
9
15
4
22
21
39
44
31
17
-5
-21
-34
-40
-44
-34
-13
10
27
42
61
76
89
85
69
51
46
50
34
2
-28
-49
-52
-40
-6
16
40
58
63
58
54
30
17
3
8
30
32
32
36
51
55
62
54
55
60
53
39
38
45
35
23
24
42
60
50
35
20
11
5
-2
2
7
21
20
30
23
35
38
58
68
80
61
63
50
41
49
57
56
66
86
92
82
71
54
41
33
29
20
11
14
19
22
23
20
17
19
20
16
13
10
1
-11
-26
-24
-32
-46
-52
-37
-15
1
10
-13
-31
-41
-37
-42
-51
-53
-66
-70
-81
-80
-78
-65
-55
-49
-50
-31
-19
5
-1
-6
-14
-21
-4
15
17
16
-9
-31
-54
-73
-69
-77
-58
-51
-32
-37
-26
-25
-37
-55
-67
-73
-77
-70
-71
-58
-63
-58
-63
-72
-42
-12
18
39
54
63
65
71
67
61
54
50
40
29
36
35
32
25
23
16
16
22
35
41
25
7
-5
9
29
57
62
72
71
57
45
34
20
-3
-23
-26
-22
-5
0
9
-1
23
35
56
54
42
11
-17
-40
-62
-72
-78
-51
-32
-30
-39
-66
-66
-55
-16
6
17
15
-1
-10
-8
-14
-18
-40
-42
-46
-26
4
32
34
36
29
34
36
33
30
8
-4
-7
-11
6
20
52
65
82
81
68
34
14
3
9
11
16
7
0
-5
4
4
38
65
83
88
78
75
69
58
39
14
-12
-4
8
32
58
80
93
86
82
63
42
25
22
23
30
51
44
40
31
17
19
15
21
32
28
27
28
15
11
3
-4
-19
-33
-43
-57
-71
-96
-125
-145
-136
-127
-94
-73
-38
-19
-29
-52
-75
-102
-97
-105
-99
-111
-102
-85
-59
-39
-2
24
50
68
69
38
11
-27
-45
-71
-86
-97
-85
-41
20
87
113
125
103
89
70
34
-6
-39
-40
-15
17
56
80
87
95
107
93
60
14
-30
-69
-83
-84
-62
-28
6
44
44
26
-4
-27
-42
-43
-33
-11
3
26
57
80
97
101
78
72
61
58
62
61
75
77
51
10
-1
13
62
104
126
132
119
65
21
0
9
38
62
98
98
97
71
66
59
70
82
80
76
74
58
31
9
12
16
31
35
26
19
11
12
1
23
52
80
72
53
42
18
10
-5
3
-16
-31
-46
-50
-17
16
40
43
43
37
27
12
2
-1
-13
-18
-29
-33
-20
-9
10
21
37
34
23
-4
-18
-18
-20
-1
5
4
-7
-26
-52
-64
-55
-47
-40
-38
-29
-15
-7
-1
-15
-19
-35
-27
-39
-37
-38
-47
-66
-74
-83
-63
-40
-15
-25
-31
-40
-58
-46
-28
-4
-7
-15
-26
-29
-18
-5
4
-4
-23
-35
-37
-40
-49
-58
-67
-61
-37
-7
11
18
6
-20
-17
-8
7
14
40
49
47
21
21
-3
5
0
-15
-39
-70
-67
-79
-59
-42
0
37
60
70
52
40
29
7
-15
-43
-49
-31
-5
15
31
29
30
15
-19
-44
-58
-63
-70
-73
-61
-59
-48
-38
-7
6
25
17
-2
-31
-51
-68
-64
-40
-45
-36
-22
-8
0
-17
-15
-25
-23
-36
-45
-61
-69
-57
-37
-34
-28
-20
-25
-27
-37
-54
-60
-71
-59
-56
-30
-3
28
39
38
48
43
31
29
13
-20
-40
-47
-29
6
36
45
43
17
-10
-19
-8
20
31
24
6
-9
-13
-1
17
32
18
16
15
37
53
59
42
-1
-32
-48
-55
-53
-34
-16
11
44
62
70
66
55
39
47
50
21
-15
-42
-47
-48
-41
-38
-24
-24
-1
26
32
44
41
37
10
-18
-24
-14
10
33
41
37
37
35
38
47
58
60
45
36
17
18
24
39
49
46
55
58
49
39
41
34
34
41
52
73
65
57
41
42
61
80
78
64
41
19
-3
-1
-5
-5
-8
-7
-15
-12
-5
7
9
18
31
11
-5
-36
-49
-55
-56
-40
-17
-4
7
8
-7
-10
-18
-39
-44
-52
-58
-77
-89
-89
-70
-61
-49
-45
-36
-20
-20
-5
1
24
39
37
40
44
49
58
65
61
69
76
82
73
77
80
81
72
56
27
0
-12
10
20
32
38
42
43
28
28
21
19
9
-12
-41
-69
-78
-68
-52
-14
10
25
29
30
25
12
6
-6
-20
-19
-30
-33
-39
-31
-32
-31
-25
-12
1
3
3
-3
7
9
9
-3
-15
-3
-2
11
44
61
66
55
42
27
21
5
-3
-36
-60
-64
-60
-43
-10
18
44
65
74
59
51
45
35
18
9
13
10
5
-1
-1
10
32
73
89
103
86
86
71
69
58
47
35
41
54
52
50
35
29
38
54
58
54
68
63
59
49
47
45
24
13
12
13
23
28
18
-8
-26
-40
-35
-25
-6
13
24
39
44
34
26
34
42
55
56
43
29
18
20
20
24
29
17
-1
0
8
-5
-16
-54
-82
-110
-120
-113
-120
-112
-132
-130
-133
-109
-82
-80
-59
-64
-60
-62
-64
-76
-98
-124
-129
-141
-150
-138
-131
-126
-128
-117
-104
-82
-65
-54
-56
-59
-56
-62
-61
-57
-52
-66
-71
-73
-50
-24
-3
13
12
19
12
-5
-19
-26
-14
-14
-5
-10
-24
-29
-35
-22
-12
-3
2
-8
-26
-41
-43
-41
-36
-31
-34
-31
-9
6
8
12
-3
0
18
38
54
60
54
53
42
48
54
62
86
100
104
86
81
77
74
62
62
60
62
63
52
27
18
20
29
24
10
15
25
50
68
61
27
-13
-37
-53
-63
-55
-51
-48
-37
-32
-30
-28
-40
-44
-65
-71
-77
-81
-75
-78
-96
-123
-137
-143
-142
-139
-122
-112
-86
-78
-74
-77
-77
-69
-70
-83
-88
-99
-119
-128
-122
-103
-69
-39
-15
-18
-31
-34
-55
-61
-73
-78
-86
-87
-76
-45
-24
3
6
5
24
34
41
49
66
75
66
39
20
-5
-14
-7
7
4
-19
-28
-31
-17
-10
0
8
40
72
92
107
88
79
59
57
42
28
26
27
39
34
47
65
74
78
84
73
63
51
51
57
67
78
71
75
81
91
86
68
55
67
82
109
127
119
110
101
102
119
120
114
91
84
80
71
67
54
49
36
38
58
67
79
80
70
65
63
58
38
31
22
32
37
32
24
22
42
67
84
67
67
55
45
43
36
36
29
22
18
9
5
5
12
13
26
23
9
9
13
23
21
15
0
-19
-28
-33
-46
-61
-48
-28
-3
5
32
41
78
97
101
91
59
37
22
23
39
35
16
6
0
16
29
42
37
22
15
7
-8
-17
-29
-20
0
31
50
46
40
30
29
15
23
38
54
65
61
58
46
56
47
40
18
9
-8
-3
10
33
60
62
65
48
34
10
-20
-56
-84
-99
-114
-103
-74
-26
13
34
44
36
29
30
15
7
-9
-34
-55
-81
-67
-41
-17
-11
-13
-11
9
17
22
1
2
-8
-8
7
10
61
40
58
25
6
-2
12
-2
-17
-26
-39
-20
1
30
44
58
66
83
84
78
68
48
45
60
54
42
31
35
27
26
23
29
33
24
35
32
36
25
-14
-36
-43
-12
16
60
94
108
109
102
63
14
-19
-37
-36
-43
-39
-28
-26
-16
-2
28
38
40
14
-21
-39
-42
-29
-47
-48
-72
-76
-48
-13
14
13
3
-8
-18
-23
-28
-25
-30
-24
-38
-46
-40
-21
1
22
45
45
43
18
7
-21
-26
-33
-33
-48
-58
-50
-32
-7
18
35
45
42
30
20
7
10
-1
-24
-37
-48
-35
-4
26
49
46
45
19
-12
-40
-49
-52
-65
-66
-66
-43
-7
43
71
76
66
38
8
-19
-36
-39
-46
-39
-52
-43
-23
20
54
69
56
26
10
16
59
78
90
72
24
-30
-57
-73
-63
-43
-7
38
70
89
94
82
71
65
54
21
-9
-37
-64
-67
-64
-50
-27
0
12
-5
-26
-35
-40
-49
-45
-57
-54
-68
-80
-96
-86
-66
-41
-12
11
35
30
34
37
45
45
29
-7
-45
-86
-104
-113
-133
-125
-114
-100
-70
-1
59
107
122
123
94
67
23
5
-12
1
25
49
83
96
104
98
84
69
42
45
51
62
50
39
25
23
45
69
101
101
79
25
-32
-71
-84
-90
-77
-63
-53
-47
-11
17
51
62
65
57
28
7
-5
8
22
26
0
-17
-24
-7
19
28
32
14
-22
-52
-63
-83
-80
-73
-74
-70
-55
-45
-23
-4
20
34
34
39
52
67
73
57
67
42
57
60
63
78
84
78
47
25
23
18
7
-15
-28
-38
-37
-14
4
39
70
75
81
74
61
-5
