# Supplementary material for: Electroencephalography (EEG) based epilepsy diagnosis via multiple feature space fusion using shared hidden space-driven multi-view learning
Source: PeerJ Comput Sci. 2024 Mar 7;10:e1874. doi: 10.7717/peerj-cs.1874 (PMC10936759; doi:10.7717/peerj-cs.1874)
Supplement: Supplemental Information 2 [file peerj-cs-10-1874-s002.zip › A/Z071.txt]

13
21
39
46
48
54
56
67
82
87
85
84
84
67
33
-9
-30
-6
38
76
85
78
90
100
104
102
83
71
50
46
37
44
51
47
34
23
15
-5
-20
-25
-27
-42
-49
-45
-22
7
25
34
20
20
11
-5
-21
-37
-44
-53
-53
-43
-41
-32
-29
-38
-48
-53
-76
-93
-116
-107
-111
-88
-58
-34
-21
-27
-33
-54
-72
-70
-59
-48
-37
-31
-46
-55
-66
-69
-72
-70
-67
-62
-72
-80
-66
-59
-37
-20
-10
6
7
11
-10
-24
-57
-84
-89
-64
-34
0
29
46
54
46
40
22
-3
-16
-19
-31
-27
-30
-30
-16
-2
2
-15
-29
-46
-43
-37
-37
-49
-65
-63
-54
-39
-43
-37
-38
-54
-76
-93
-105
-94
-62
-44
-37
-63
-78
-96
-88
-84
-69
-69
-61
-61
-60
-65
-50
-38
-24
-23
-56
-82
-101
-112
-135
-172
-163
-149
-122
-122
-101
-94
-89
-71
-48
-33
-20
-26
-14
-13
-1
7
-8
-29
-37
-23
-4
-6
-32
-54
-74
-80
-71
-74
-80
-84
-109
-125
-133
-120
-93
-77
-76
-62
-70
-64
-52
-56
-46
-50
-36
-33
-34
-39
-63
-61
-44
-25
-26
-38
-38
-41
-32
-36
-53
-61
-60
-37
-11
23
40
54
46
59
60
52
38
25
17
29
50
75
75
64
50
42
35
47
44
51
49
63
64
74
67
62
36
14
-11
-25
-24
6
38
75
112
139
146
151
152
139
107
68
42
13
2
2
18
44
55
68
54
51
57
66
57
45
29
27
29
32
37
41
73
93
105
111
106
96
80
60
41
26
8
12
20
49
75
97
115
114
118
82
51
20
-1
-22
-39
-31
-15
10
33
44
36
47
48
54
31
7
-32
-59
-86
-95
-103
-79
-39
7
58
96
116
96
75
54
45
13
-12
-19
-16
-1
25
52
73
90
78
78
74
75
68
63
69
81
89
88
92
85
73
62
55
45
22
-5
-23
-22
-4
20
36
42
48
27
16
-3
-22
-43
-64
-67
-68
-67
-56
-52
-41
-34
-10
7
21
29
24
5
-11
-3
11
29
36
29
16
3
-10
-26
-13
13
46
57
60
44
23
-6
-36
-60
-86
-90
-92
-86
-72
-47
-27
-6
3
0
-15
-37
-42
-48
-44
-33
-26
-30
-26
-27
-13
9
25
11
-16
-40
-63
-75
-106
-102
-75
-43
-13
1
13
16
21
24
9
2
-9
-19
-16
-23
-18
-23
-27
-27
-26
-17
-13
-6
-7
-10
-32
-44
-54
-43
-24
-19
-4
-13
-27
-50
-58
-79
-110
-129
-145
-143
-113
-73
-38
-19
-16
-19
-21
-22
-20
-31
-55
-73
-80
-77
-68
-58
-54
-51
-19
-11
-14
-25
-45
-56
-59
-50
-41
-45
-22
-16
-19
-29
-46
-42
-60
-69
-89
-91
-86
-59
-57
-62
-70
-71
-71
-50
-26
-8
-15
-15
-29
-45
-70
-75
-80
-54
-26
-5
1
4
19
33
54
55
61
50
33
20
12
2
5
-3
-20
-26
-29
-8
20
45
55
56
55
55
42
30
12
20
11
12
5
-6
-15
-33
-44
-55
-58
-49
-47
-40
-21
-2
11
8
-1
3
-1
-1
-15
-33
-43
-60
-60
-54
-30
-19
-25
-20
-21
-10
-5
-3
1
-14
-23
-22
-23
-14
-4
-11
-8
-1
6
12
17
17
2
-20
-28
-36
-40
-54
-55
-65
-54
-43
-28
-26
-22
-19
-31
-38
-45
-48
-71
-92
-107
-119
-115
-116
-125
-134
-136
-137
-137
-126
-112
-85
-78
-70
-79
-104
-121
-118
-115
-107
-94
-78
-60
-45
-27
-21
-25
-22
-32
-33
-41
-27
-22
-14
-5
-10
-17
-20
-21
-23
-43
-58
-64
-72
-67
-52
-36
-7
-4
-7
-11
-13
16
26
34
11
-11
-26
-28
-18
-17
-13
4
4
-15
-31
-36
-31
-8
1
15
17
17
15
-3
-23
-42
-45
-63
-66
-94
-90
-73
-26
11
22
37
22
14
-6
-20
-25
-30
-16
-12
-11
-26
-20
-20
-13
-11
-16
-10
11
29
28
30
23
29
27
18
-1
-22
-39
-25
-23
-24
-19
-5
13
39
53
68
55
32
13
0
1
18
33
34
32
33
25
15
1
-4
-24
-22
-24
-18
-20
-4
4
19
31
9
-17
-41
-45
-40
-38
-21
-10
-12
-5
-1
0
-6
-7
-2
7
0
-14
-50
-60
-64
-70
-88
-109
-99
-78
-34
-1
27
22
-1
-17
-43
-48
-44
-41
-58
-46
-37
-30
-31
-39
-39
-29
-17
-24
-28
-43
-40
-52
-56
-55
-53
-26
-14
15
14
-1
-17
-48
-73
-102
-107
-99
-81
-81
-82
-84
-75
-59
-57
-45
-16
-7
-1
-10
-29
-42
-62
-60
-70
-74
-69
-47
-26
-14
-4
-20
-29
-31
-24
-27
-44
-65
-94
-107
-95
-73
-53
-45
-36
-19
-18
-19
-35
-38
-50
-35
-45
-61
-62
-68
-47
-38
-16
-2
17
35
37
23
13
15
25
34
41
33
24
12
13
6
0
5
22
46
92
115
118
95
71
44
26
15
24
24
26
19
14
18
35
69
96
105
115
108
91
63
34
16
5
8
10
20
29
57
70
89
69
42
-3
-28
-47
-67
-90
-87
-87
-82
-74
-68
-64
-74
-72
-70
-44
-11
10
10
-3
-18
-27
-48
-54
-66
-59
-63
-51
-54
-45
-37
-54
-73
-94
-97
-98
-96
-103
-106
-101
-83
-42
-18
-2
12
-1
-34
-66
-95
-109
-108
-81
-56
-23
1
26
28
23
12
2
-15
-18
-27
-33
-28
-14
-9
-8
-10
-20
-21
-16
0
17
42
71
75
65
36
11
-28
-49
-50
-20
9
40
60
60
50
27
12
-5
-13
-16
-5
15
21
23
-5
-37
-49
-54
-35
7
61
105
126
112
64
27
-7
-27
-57
-70
-76
-78
-61
-44
-17
3
28
42
30
7
-22
-33
-52
-32
-8
17
38
49
55
30
19
-9
-32
-57
-67
-78
-81
-80
-78
-67
-51
-39
-35
-51
-50
-61
-68
-64
-60
-65
-75
-90
-105
-109
-110
-95
-81
-59
-36
-20
-17
-13
-15
-30
-54
-69
-79
-83
-83
-69
-52
-46
-48
-64
-90
-115
-112
-107
-90
-73
-65
-63
-52
-57
-80
-98
-80
-68
-66
-88
-117
-117
-118
-97
-88
-62
-38
-37
-59
-82
-91
-82
-81
-92
-103
-120
-129
-144
-150
-142
-113
-87
-66
-56
-44
-50
-55
-78
-97
-109
-100
-83
-57
-45
-32
-35
-41
-40
-28
-19
-4
-11
-22
-29
-29
-21
-18
-21
-19
-12
-12
-14
-16
-16
-9
11
17
20
26
23
25
17
22
22
10
-4
-28
-45
-51
-54
-42
-38
-10
2
3
-7
-12
-24
-31
-26
-21
8
25
51
45
30
11
-14
-37
-55
-62
-68
-63
-46
-10
29
52
57
34
14
-5
-32
-59
-78
-87
-73
-39
-2
20
2
-29
-58
-85
-74
-73
-66
-70
-79
-87
-107
-108
-88
-60
-39
-14
-6
-5
-7
-3
-3
-12
-11
-8
0
4
0
-2
-6
0
3
4
5
19
10
-8
-24
-45
-57
-71
-67
-42
-11
25
53
67
63
70
60
49
23
-1
-14
-11
1
-3
-2
9
17
17
4
-5
-6
-3
7
5
-5
4
2
15
24
32
46
45
56
59
50
44
40
31
26
15
0
-16
-13
16
40
47
49
36
40
45
52
54
45
48
31
27
20
36
39
47
56
57
36
20
-2
-21
-28
-26
-3
17
27
36
17
7
2
-14
-20
-37
-48
-73
-87
-102
-105
-120
-101
-80
-48
-16
-4
5
11
19
26
27
22
14
-5
-33
-46
-54
-47
-42
-21
0
26
57
76
69
58
50
45
46
46
40
24
7
9
20
38
71
84
97
80
69
31
24
17
23
17
0
0
5
17
30
36
27
15
-7
-10
-13
-16
-21
-37
-37
-42
-46
-43
-29
-33
-30
-35
-39
-43
-39
-37
-50
-79
-89
-83
-62
-44
-8
20
17
5
-26
-54
-76
-101
-133
-156
-154
-125
-99
-70
-51
-56
-61
-70
-83
-105
-120
-110
-91
-79
-97
-120
-148
-157
-132
-114
-81
-51
-44
-36
-54
-70
-98
-116
-111
-115
-98
-97
-89
-79
-60
-41
-18
-3
11
-2
-7
-12
-3
-10
-34
-46
-75
-84
-104
-94
-90
-90
-56
-21
25
37
40
19
12
5
-15
-47
-78
-85
-94
-74
-54
-20
-6
7
12
-2
-6
0
24
32
33
18
-1
-1
1
-8
-24
-47
-45
-47
-28
-18
-6
-3
0
4
2
1
6
8
-7
-21
-41
-54
-49
-44
-44
-46
-40
-30
-8
0
1
-2
-16
-6
6
30
46
64
72
66
55
40
31
19
11
-4
-17
-12
-20
-21
-34
-16
-33
-27
-24
-14
-18
-34
-63
-100
-125
-128
-123
-124
-121
-121
-117
-113
-100
-89
-86
-86
-105
-107
-91
-55
-33
-48
-60
-82
-91
-93
-93
-80
-84
-69
-67
-58
-62
-70
-68
-66
-43
-18
-1
24
57
72
64
41
16
-9
-21
-19
-22
-7
6
-2
-12
-28
-29
-29
-20
-2
8
19
30
50
58
66
76
90
99
94
79
54
34
36
36
34
48
53
51
26
5
1
3
9
3
-9
-12
3
21
45
63
71
55
37
23
4
-18
-40
-51
-57
-59
-41
-37
-22
0
16
40
51
53
44
30
15
7
-5
-3
-1
-17
-35
-30
-35
-27
-15
-2
13
14
14
7
8
-2
-1
-7
-15
-26
-45
-48
-46
-22
-11
-7
-3
-3
-15
-23
-34
-40
-40
-20
-8
-1
18
18
17
2
-14
-52
-76
-78
-60
-25
12
43
55
39
11
-18
-53
-57
-50
-42
-39
-33
-15
15
53
81
82
67
34
6
-15
-15
7
19
34
47
60
74
73
66
34
-6
-15
-26
-23
-24
-17
-35
-43
-57
-62
-70
-80
-80
-87
-80
-60
-36
-15
-1
13
17
26
17
16
6
16
16
13
7
6
5
6
10
7
9
9
28
57
73
94
90
78
61
52
36
40
55
72
79
88
93
90
83
75
59
42
14
12
0
2
8
3
-7
0
4
10
-4
-18
-29
-24
-15
-7
-1
9
15
3
-15
-17
-20
-18
-9
3
21
28
31
19
-6
-28
-31
-27
-14
9
11
9
5
12
0
-21
-54
-72
-79
-78
-81
-100
-95
-88
-78
-93
-108
-120
-114
-110
-86
-68
-59
-58
-69
-80
-73
-47
-20
-26
-40
-48
-54
-46
-46
-43
-41
-41
-39
-48
-56
-61
-57
-53
-51
-50
-57
-48
-33
-45
-56
-77
-78
-82
-81
-85
-95
-109
-98
-95
-78
-70
-57
-61
-54
-51
-45
-48
-64
-71
-74
-71
-59
-45
-46
-37
-34
-20
-2
10
0
-19
-46
-71
-88
-94
-81
-63
-43
-15
20
40
59
65
66
58
41
28
-3
-26
-47
-50
-45
-18
7
24
46
56
75
67
59
34
12
-2
-8
-19
-37
-44
-32
-13
7
29
22
22
19
21
11
-11
-19
-41
-47
-53
-47
-20
-1
21
34
29
23
5
-20
-39
-27
-19
6
17
3
-19
-32
-28
-13
5
17
9
-12
-29
-29
-34
-24
-17
4
17
23
9
-13
-32
-35
-17
-10
7
6
6
9
20
40
45
63
48
13
-35
-62
-76
-67
-47
-25
-5
13
20
3
-19
-42
-62
-87
-98
-96
-80
-55
-30
-3
10
13
10
-13
-26
-42
-61
-71
-90
-85
-91
-97
-100
-108
-115
-113
-103
-96
-90
-82
-72
-72
-80
-96
-97
-97
-86
-78
-77
-72
-76
-86
-86
-74
-69
-71
-84
-91
-89
-71
-54
-41
-43
-50
-71
-105
-131
-127
-127
-127
-123
-120
-109
-87
-71
-60
-53
-40
-23
-28
-45
-71
-107
-99
-85
-68
-63
-64
-47
-34
-26
-24
-18
-20
-8
0
-7
-39
-64
-90
-99
-90
-77
-68
-54
-40
-37
-50
-55
-73
-77
-78
-68
-49
-43
-45
-37
-26
-21
-18
-33
-50
-35
-43
-43
-59
-56
-55
-61
-58
-58
-62
-66
-82
-89
-96
-66
-35
-4
15
26
26
30
18
13
-1
-14
-21
-38
-35
-34
-35
-40
-43
-30
-20
-4
25
37
18
-9
-40
-71
-75
-78
-72
-59
-39
-31
-37
-45
-48
-49
-67
-70
-85
-98
-124
-151
-160
-157
-119
-93
-79
-68
-49
-43
-33
-37
-38
-48
-67
-73
-72
-57
-47
-58
-73
-70
-29
11
28
28
3
-32
-60
-69
-78
-59
-49
-31
-19
-19
-22
-46
-47
-56
-59
-56
-50
-25
-2
11
14
2
-20
-31
-24
-14
-2
2
-5
-22
-36
-26
-42
-48
-51
-40
-19
9
5
-11
-36
-38
-37
-11
9
22
13
6
7
3
-7
-22
-36
-52
-53
-37
-21
-3
-1
-6
-13
-9
7
26
32
35
7
-6
-15
-4
-11
-26
-35
-40
-46
-58
-56
-67
-53
-23
9
34
50
48
49
30
23
9
-1
1
7
19
39
63
74
79
91
83
68
47
27
-1
-32
-28
-7
45
72
105
110
105
92
58
35
28
23
-1
-40
-69
-90
-95
-95
-82
-69
-47
-25
-11
-11
-13
-24
-24
-22
-18
-17
-18
-18
-11
-10
5
5
19
26
41
47
42
29
24
9
-15
-34
-53
-68
-61
-47
-24
-11
3
-1
-17
-32
-41
-44
-55
-78
-94
-91
-80
-59
-56
-43
-15
14
35
37
28
11
-9
-24
-36
-61
-80
-84
-79
-51
-5
17
45
50
58
48
27
14
8
-9
-26
-44
-79
-102
-80
-44
5
24
25
21
31
50
61
64
66
61
54
45
34
27
26
37
73
94
116
128
120
98
94
83
82
71
54
50
58
64
72
64
43
42
28
31
36
31
27
15
4
-10
-1
36
72
108
120
137
139
142
130
113
79
46
26
4
4
0
2
-17
-18
-10
12
52
101
144
159
144
102
44
-1
-33
-42
-40
-25
-1
22
47
80
105
103
86
35
-7
-54
-63
-59
-44
-16
-2
5
4
-12
-41
-70
-74
-63
-54
-38
-33
-31
-41
-34
-32
-25
-21
-18
-26
-25
-15
-11
-7
-13
-11
-5
1
20
37
28
4
-30
-73
-101
-103
-102
-71
-35
-1
9
13
21
35
36
24
5
5
24
52
76
75
67
31
-7
-31
-26
-6
7
17
17
13
3
-8
-20
-38
-53
-78
-96
-104
-96
-93
-94
-86
-83
-79
-86
-66
-50
-15
0
-8
-22
-41
-45
-57
-62
-55
-61
-72
-78
-73
-60
-35
-12
11
17
19
24
15
5
-8
-32
-53
-78
-101
-107
-84
-32
13
57
82
85
76
52
35
20
10
31
47
52
64
81
99
104
97
83
71
67
56
41
16
5
-2
-4
-8
8
16
28
22
1
-25
-35
-15
-2
3
-4
-19
-45
-45
-43
-60
-82
-102
-103
-107
-122
-131
-131
-120
-105
-114
-145
-147
-142
-118
-101
-89
-84
-83
-65
-55
-48
-48
-29
-21
-24
-33
-49
-69
-68
-52
-26
-9
4
-4
-7
-27
-43
-61
-73
-70
-67
-80
-84
-76
-68
-37
-2
23
25
15
16
19
33
45
38
9
-19
-39
-45
-28
-3
40
68
81
85
61
35
-9
-61
-100
-136
-139
-140
-128
-87
-43
-3
31
47
32
-1
-42
-87
-139
-170
-200
-175
-122
-40
30
67
84
75
47
17
-7
-41
-61
-69
-58
-65
-75
-84
-93
-92
-92
-85
-88
-77
-67
-68
-66
-56
-53
-48
-48
-22
-16
-7
-16
-35
-67
-91
-94
-81
-47
-4
26
39
31
11
-17
-36
-52
-68
-92
-95
-102
-100
-81
-61
-24
1
16
16
-1
-1
-1
-5
-18
-21
-34
-41
-42
-20
-4
1
19
32
40
36
17
12
9
20
7
-10
-28
-18
-5
16
28
32
22
3
-8
-24
-19
-2
12
25
39
67
69
57
52
39
39
25
27
9
9
2
-9
15
34
72
79
78
67
48
16
3
-24
-28
-33
-24
-10
-9
-7
-3
-8
-29
-46
-62
-69
-61
-70
-75
-74
-65
-62
-63
-45
-39
-25
-7
19
27
26
-5
-41
-84
-104
-111
-99
-69
-26
-4
2
0
11
19
11
6
-11
-7
-13
-13
-25
-19
32
42
45
34
26
-4
-12
-23
-23
-23
-28
-14
-3
16
40
65
89
100
89
59
35
20
-1
-5
-9
-20
-23
-11
1
4
-2
-8
-17
-20
-26
-36
-36
-23
-13
0
12
31
48
63
58
47
26
-6
-36
-73
-99
-110
-69
-41
-4
1
12
14
19
14
-15
-32
-42
-36
-46
-44
-39
-21
-9
14
36
47
59
45
16
-1
2
5
10
-4
-13
-8
10
27
24
14
19
29
24
5
-6
-27
-27
-39
-46
-61
-55
-46
-27
-39
-54
-75
-84
-84
-69
-59
-48
-21
-14
-14
-13
-24
-44
-72
-102
-133
-163
-186
-184
-168
-120
-74
-26
-3
13
15
-4
-31
-59
-90
-117
-129
-120
-109
-88
-57
-21
-1
12
-1
-20
-48
-65
-89
-101
-108
-114
-103
-52
12
75
98
100
68
24
-16
-49
-89
-92
-80
-64
-43
-20
1
23
16
6
12
27
37
36
11
-8
-13
-18
-25
-32
-43
-61
-58
-52
-23
-9
14
36
56
64
57
51
35
23
20
12
9
15
9
15
35
41
44
37
38
40
32
36
35
33
28
27
14
5
-13
-20
-31
-42
-39
-46
-53
-49
-45
-50
-47
-45
-47
-39
-31
-26
-20
-5
16
23
29
42
37
41
33
34
34
31
39
59
69
71
52
42
32
47
58
57
53
39
19
8
12
6
-8
-18
-36
-34
-25
1
9
-5
-16
-32
-38
-57
-60
-59
-38
-8
6
6
7
7
23
24
26
4
-16
-36
-41
-50
-50
-37
-12
2
14
28
40
50
69
57
26
-11
-56
-70
-66
-51
-40
-40
-20
10
39
56
53
34
-1
-18
-15
-4
20
40
57
76
95
96
85
58
36
28
27
48
50
56
69
86
99
77
59
50
38
31
11
-6
-20
-21
-14
10
31
58
61
66
70
68
67
66
72
63
51
30
16
0
-6
-6
-21
-16
-8
8
13
-1
-10
-35
-61
-71
-72
-77
-79
-86
-87
-87
-79
-72
-68
-57
-42
-35
-22
-20
-36
-63
-73
-82
-90
-102
-107
-108
-112
-104
-107
-105
-98
-89
-75
-87
-94
-116
-128
-139
-142
-133
-117
-87
-84
-87
-96
-96
-118
-142
-171
-193
-199
-205
-177
-161
-138
-108
-80
-71
-78
-92
-118
-132
-144
-145
-135
-115
-89
-70
-40
-13
0
8
28
32
36
27
24
20
-5
-28
-54
-64
-72
-50
-28
1
29
41
44
48
55
49
41
18
-1
-14
-11
2
5
-1
-1
-3
16
29
46
35
15
0
-16
-13
-6
5
10
14
23
39
36
14
-7
-37
-49
-59
-62
-82
-85
-89
-93
-86
-76
-62
-55
-44
-40
-41
-39
-39
-25
-21
-10
-25
-50
-68
-72
-71
-91
-101
-107
-107
-87
-70
-71
-78
-95
-111
-132
-137
-127
-106
-92
-77
-72
-75
-88
-80
-90
-89
-106
-132
-147
-148
-106
-75
-39
-13
-3
5
16
18
6
-19
-35
-49
-57
-62
-58
-60
-45
-30
-24
-6
5
20
36
40
42
21
10
10
13
0
-35
-44
-49
-49
-42
-30
-8
14
28
23
-5
-4
-17
-28
-36
-36
-30
-20
-10
-14
-20
-30
-23
-23
-17
-18
-43
-70
-100
-105
-107
-90
-80
-67
-56
-38
-8
-7
-9
-17
-9
-9
-16
-15
-29
-33
-42
-26
-29
-29
-40
-56
-72
-68
-77
-64
-44
-28
-18
-6
-1
-1
-18
-35
-59
-67
-63
-39
-17
-7
3
7
5
-2
-4
-8
-15
-8
-28
-39
-47
-20
10
43
74
66
43
7
-21
-39
-54
-46
-44
-25
-1
46
65
77
57
28
4
-23
-45
-73
-88
-76
-60
-53
-34
-16
3
20
35
25
-7
-50
-80
-102
-111
-99
-78
-51
-11
19
42
50
46
35
20
24
20
15
-1
2
-9
-11
-11
-23
-26
-24
1
25
43
37
19
-10
-41
-65
-95
-112
-102
-72
-35
-14
0
-2
-5
9
23
24
9
-3
-20
-26
-29
-5
20
65
100
123
127
109
62
9
-10
-5
20
51
71
91
92
93
72
46
37
34
45
47
59
64
75
80
85
87
73
63
50
40
35
48
43
43
56
69
81
81
87
76
73
54
34
10
6
15
34
57
72
86
80
83
83
72
71
85
98
102
101
88
84
72
61
40
9
-9
-3
11
17
27
34
28
28
8
-9
-24
-33
-67
-84
-82
-72
-63
-65
-53
-46
-37
-27
-41
-48
-62
-66
-85
-86
-122
-118
-103
-86
-53
-11
24
59
70
44
7
-39
-70
-87
-79
-60
-37
-24
-18
-18
-12
-8
8
-7
-34
-56
-73
-65
-51
-42
-45
-46
-62
-69
-73
-47
-18
2
-1
-34
-65
-92
-100
-80
-64
-36
-16
-4
0
0
-25
-50
-79
-94
-107
-112
-98
-79
-70
-61
-60
-68
-67
-72
-71
-49
-49
-51
-85
-114
-118
-121
-101
-80
-64
-50
-41
-45
-40
-43
-36
-29
-34
-45
-52
-62
-62
-62
-56
-44
-29
-8
-18
-19
-7
3
8
-6
-36
-63
-74
-68
-48
-48
-35
-28
-32
-27
-17
2
19
18
-8
-48
-73
-58
-39
-7
22
34
23
-8
-29
-38
-38
-25
-12
-6
-13
-33
-51
-67
-53
-37
-23
-5
8
17
31
48
51
41
16
-13
-51
-73
-71
-52
-38
-45
-57
-80
-68
-31
44
97
119
94
28
-43
-97
-141
-179
-171
-142
-76
-12
21
26
8
-1
-13
-22
-27
-35
-50
-87
-103
-102
-71
-25
12
36
44
40
37
29
41
68
93
109
112
89
34
-30
-66
-79
-62
-30
-1
18
29
41
30
24
13
2
-19
-46
-53
-54
-34
-15
5
12
29
30
32
37
42
44
47
38
37
12
-4
-20
-22
-25
-8
-16
-23
-45
-59
-80
-108
-107
-95
-78
-73
-72
-79
-73
-45
-27
-24
-33
-59
-71
-82
-69
-64
-67
-69
-64
-56
-46
-53
-61
-56
-50
-29
-32
-19
-6
13
2
-14
-25
-37
-14
14
30
27
17
13
17
18
15
17
7
0
-14
-36
-39
-39
-39
-41
-29
-28
-34
-40
-49
-58
-71
-70
-73
-83
-89
-91
-83
-69
-52
-44
-39
-39
-26
-18
-16
-9
-9
-31
-59
-87
-100
-108
-107
-109
-25
