# Supplementary material for: Electroencephalography (EEG) based epilepsy diagnosis via multiple feature space fusion using shared hidden space-driven multi-view learning
Source: PeerJ Comput Sci. 2024 Mar 7;10:e1874. doi: 10.7717/peerj-cs.1874 (PMC10936759; doi:10.7717/peerj-cs.1874)
Supplement: Supplemental Information 2 [file peerj-cs-10-1874-s002.zip › A/Z072.txt]

113
129
108
60
3
-21
-29
-9
6
8
-3
-9
-6
2
20
37
35
6
-38
-52
-48
-19
12
28
29
29
36
33
36
35
39
35
42
50
52
40
22
3
-8
1
12
37
52
63
50
15
17
14
38
53
47
24
-12
-27
-30
-40
-38
-35
-27
-33
-40
-49
-50
-34
-11
5
22
30
28
21
6
8
2
-4
-15
-22
-22
-25
-17
3
14
6
-15
-33
-39
-19
-3
6
19
35
46
37
35
41
49
57
54
39
21
7
-1
2
16
42
55
46
31
-3
-37
-60
-50
-21
10
33
41
42
41
37
11
-19
-40
-38
-31
-32
-43
-77
-99
-112
-118
-107
-79
-34
-9
1
7
23
41
52
55
38
40
62
78
69
37
-1
-22
-19
-11
-5
-4
-1
14
22
14
3
-10
-13
9
27
25
7
-14
-27
-30
-24
-40
-59
-80
-89
-90
-89
-70
-53
-36
-26
-4
4
0
4
-4
-12
-24
-27
-31
-23
-30
-49
-70
-83
-78
-73
-60
-27
-11
-15
-46
-50
-27
23
48
38
-8
-37
-33
-22
-6
-7
-18
-34
-38
-35
-29
-26
-25
-26
-22
-16
-34
-83
-112
-98
-45
13
45
40
6
-29
-39
-23
1
25
22
4
-23
-40
-60
-69
-69
-67
-54
-38
-15
-8
-4
14
37
48
23
-10
-38
-32
-6
15
15
-1
-10
-13
0
23
53
63
64
52
25
15
3
-7
-34
-47
-47
-40
-14
12
37
38
35
8
-18
-42
-43
-36
-28
-19
-3
24
55
82
92
82
79
66
60
58
48
23
-18
-34
-28
7
34
51
39
14
0
-8
-9
3
28
44
63
74
60
38
14
22
19
22
20
26
41
68
88
75
48
28
29
42
47
34
15
13
21
20
-13
-43
-45
-20
26
52
36
-7
-30
-7
44
81
80
52
19
16
22
23
3
-16
-32
-29
-17
-17
-40
-66
-77
-71
-52
-30
-28
-36
-28
-6
13
24
17
3
2
23
66
83
75
44
10
-14
-11
7
21
26
24
8
-17
-30
-20
6
29
26
5
-14
-20
-11
2
9
16
27
38
60
57
29
0
-6
4
17
29
35
36
38
34
18
-10
-30
-38
-29
-23
-21
-32
-28
1
44
69
55
12
-38
-49
-16
29
54
44
15
-16
-23
2
25
31
19
-8
-31
-43
-27
7
27
30
5
-31
-55
-56
-35
-6
18
27
9
-3
-7
-3
-9
-27
-59
-87
-83
-52
-16
-2
7
2
9
15
17
2
-27
-31
-4
34
69
73
55
35
34
35
25
5
-16
-39
-66
-81
-92
-86
-75
-54
-57
-53
-50
-40
-28
-5
26
48
49
40
30
27
36
43
16
-33
-76
-106
-99
-75
-47
-31
-18
-9
-2
-14
-20
-33
-34
-22
-5
3
-11
-17
-29
-44
-52
-48
-26
8
43
60
41
14
-3
-7
5
19
30
36
51
67
57
29
-15
-58
-87
-94
-73
-54
-35
-19
-4
7
5
1
-15
-19
-6
9
16
-4
-22
-46
-40
-36
-38
-64
-88
-96
-85
-61
-33
-15
-14
-23
-47
-59
-54
-34
-24
-40
-52
-56
-42
-22
-3
-1
1
7
9
8
11
30
33
23
0
-37
-70
-85
-74
-51
-25
-9
-5
-12
-24
-32
-43
-38
-27
-1
34
68
90
69
28
-16
-47
-62
-56
-29
-7
6
19
16
17
27
35
41
41
34
17
-4
-18
-28
-40
-43
-29
-1
25
50
52
37
18
9
5
1
-5
-26
-42
-36
1
33
55
53
32
2
-16
-22
-16
1
22
30
13
-9
-23
-29
-6
29
48
22
-40
-93
-109
-80
-27
8
-4
-33
-49
-52
-28
-3
16
18
19
16
3
1
10
22
25
22
8
-6
-15
-7
6
10
17
8
9
12
23
24
13
-3
-15
-23
-16
-4
0
-7
3
30
66
86
87
68
33
8
-10
-20
-15
3
15
28
30
27
20
18
22
20
21
16
5
-10
-11
10
38
53
48
29
10
10
23
23
10
12
35
56
67
63
43
46
57
74
68
56
25
-5
-13
22
75
118
141
131
117
112
126
138
127
100
64
23
-16
-39
-51
-40
-25
-28
-48
-61
-39
8
73
123
138
122
98
88
65
45
10
3
-5
-11
-18
-40
-46
-42
-35
-31
-22
-5
25
53
67
69
49
23
-8
-41
-59
-47
-26
-10
-15
-45
-71
-72
-24
21
37
20
-11
-33
-36
-30
-34
-50
-43
-26
-7
0
-4
-20
-28
-20
2
22
40
55
58
62
59
31
-12
-43
-49
-39
-26
-22
-27
-34
-31
-15
0
12
15
14
-2
-18
-28
-37
-24
-11
1
-2
0
-11
-17
-18
-13
3
18
46
60
53
42
39
43
35
19
1
-8
-12
-8
4
10
20
19
1
-16
-17
-3
41
76
81
54
22
10
4
10
18
20
16
11
11
6
8
24
45
47
39
19
7
13
35
49
55
35
11
-7
-8
-8
-37
-71
-81
-59
-17
11
20
12
-10
-25
-35
-15
30
69
82
61
46
24
2
-16
-27
-39
-41
-27
-5
14
27
47
49
34
2
-42
-59
-38
11
37
41
15
0
-1
21
60
72
80
68
53
34
15
9
-3
12
35
68
74
69
53
23
-2
-24
-38
-49
-48
-37
-20
-16
-29
-45
-44
-19
12
16
-4
-33
-51
-48
-23
1
16
21
24
18
1
-17
-39
-49
-48
-26
-13
-8
-20
-43
-53
-55
-38
-33
-31
-18
7
30
36
40
35
47
62
70
61
31
12
-9
-7
6
18
27
22
17
14
22
24
33
28
29
4
-21
-40
-35
-6
21
43
38
3
-38
-68
-67
-45
-2
28
36
20
-2
-22
-26
-2
12
23
20
22
14
1
-21
-34
-41
-47
-62
-98
-108
-92
-57
-27
-8
-4
-11
-16
-7
20
42
61
61
36
19
18
30
30
6
-31
-77
-104
-110
-98
-84
-54
-30
-6
2
5
-2
-12
-2
1
-5
-21
-36
-43
-50
-22
8
29
29
22
16
25
45
46
19
-22
-52
-72
-89
-95
-101
-85
-58
-20
-4
1
11
24
42
46
30
-12
-48
-57
-41
-18
-11
-10
-28
-33
-13
27
65
75
75
63
66
74
64
27
1
-15
-13
-13
-43
-78
-112
-95
-53
-5
32
56
73
73
68
45
27
29
61
92
110
114
100
75
62
68
78
97
101
91
87
92
101
97
89
92
96
96
76
52
18
5
2
11
23
28
27
11
2
9
39
57
75
75
43
20
28
60
92
113
124
121
93
57
13
-5
5
19
11
7
12
26
32
26
10
3
15
52
77
83
71
50
36
36
40
35
25
13
-11
-52
-93
-93
-59
14
80
105
77
24
-20
-43
-27
6
35
44
44
48
50
48
23
-18
-56
-49
3
67
109
111
78
30
8
8
17
14
0
-13
-22
-18
-32
-52
-60
-48
-31
-26
-11
13
51
89
116
115
94
75
47
21
10
14
30
47
64
72
73
55
26
-24
-55
-61
-46
-22
-7
7
14
21
15
0
-25
-24
8
39
57
51
32
5
-14
-30
-64
-91
-98
-71
-19
41
77
87
73
59
53
52
67
65
35
2
-27
-35
-45
-40
-44
-45
-45
-30
-25
-31
-27
-25
-13
14
46
64
70
67
51
14
-24
-56
-74
-60
-37
-23
-33
-59
-77
-82
-67
-35
4
40
67
85
80
73
81
91
87
73
38
-4
-31
-30
-17
-9
-7
-23
-41
-50
-31
2
16
17
-3
-11
-5
11
21
20
28
36
25
-1
-38
-78
-100
-101
-91
-79
-62
-29
6
37
56
60
49
41
35
11
-14
-31
-48
-56
-52
-35
-22
-20
-18
-7
12
21
29
-4
-30
-39
-29
-5
21
26
23
26
41
65
71
67
45
13
-21
-46
-56
-52
-36
-22
-19
-9
21
59
93
113
104
75
46
28
13
9
29
55
74
63
43
27
29
43
38
11
-37
-81
-102
-80
-16
42
66
63
58
60
55
36
1
-39
-62
-56
-56
-52
-52
-49
-48
-44
-39
-34
-18
10
53
63
56
21
-20
-37
-11
30
49
47
13
-19
-39
-28
-17
-28
-50
-92
-113
-104
-71
-35
-16
-16
-24
-10
31
69
72
23
-27
-64
-79
-64
-32
-10
-4
-12
-46
-86
-108
-97
-68
-32
-19
-38
-57
-58
-45
-46
-50
-62
-62
-62
-57
-42
-44
-47
-49
-48
-59
-63
-67
-66
-49
-22
-12
-21
-44
-76
-99
-119
-108
-79
-50
-20
-7
1
2
-5
-28
-66
-97
-116
-127
-127
-113
-104
-80
-32
10
36
48
61
62
59
28
-19
-55
-51
-1
38
41
6
-35
-54
-43
-18
0
4
-5
-32
-67
-88
-85
-74
-60
-40
-25
-21
-21
-24
-10
25
68
92
76
44
10
-2
3
26
48
43
23
-12
-24
-8
25
35
13
-3
-27
-38
-47
-46
-42
-33
-18
-2
10
11
15
16
6
2
3
15
19
0
-34
-64
-64
-48
-14
18
39
33
27
43
76
97
92
74
37
24
33
53
60
56
48
27
18
21
37
52
56
46
30
35
66
96
114
103
66
39
22
33
45
45
45
31
8
-10
-7
14
41
73
75
62
32
7
-11
-8
16
35
44
44
48
39
44
52
57
55
38
44
51
65
72
63
39
25
17
12
10
19
32
50
60
56
49
50
52
51
37
34
34
26
7
-1
7
34
74
101
100
96
98
109
107
100
79
62
54
56
62
72
90
103
105
102
102
101
100
97
88
66
46
22
-10
-36
-42
-30
-12
1
18
20
24
29
25
22
17
22
25
33
32
13
-22
-37
-19
19
65
83
80
54
46
49
54
60
67
67
59
47
28
-7
-38
-38
-21
9
34
30
16
14
28
37
35
20
1
1
6
21
17
0
-29
-49
-36
-3
35
37
9
-16
-22
-11
18
37
41
40
36
34
30
33
45
34
22
-4
-25
-38
-35
-19
-8
-4
-16
-29
-42
-26
1
40
73
96
101
73
40
-2
-38
-66
-66
-50
-28
5
13
5
-4
2
20
34
51
56
55
48
31
6
-14
-17
-16
-19
-15
-2
2
23
28
40
39
36
42
41
44
41
41
30
8
-7
-17
-5
11
13
3
-5
7
20
23
18
8
6
25
44
43
33
15
3
-12
-23
-40
-62
-68
-54
-28
-12
-1
-3
-9
-9
-5
-6
-6
8
17
28
30
32
12
-18
-43
-56
-49
-27
-1
0
3
11
33
45
46
36
25
46
72
80
58
24
-8
-35
-40
-24
4
21
29
35
34
27
14
-2
-29
-36
-38
-36
-46
-59
-85
-86
-76
-72
-63
-73
-62
-40
-27
-9
-17
-13
3
50
76
88
90
74
68
51
53
47
35
24
23
56
96
137
134
116
97
87
79
67
66
65
82
105
131
138
148
146
132
126
119
123
115
94
68
32
26
39
75
96
114
122
107
90
64
53
38
40
38
41
48
49
47
39
41
32
22
8
4
0
-17
-23
-26
-24
-22
-13
-4
20
50
65
51
4
-43
-83
-95
-86
-80
-73
-67
-39
-8
19
39
41
29
12
-16
-54
-90
-111
-117
-94
-69
-45
-42
-51
-43
-10
7
6
-23
-54
-57
-39
-22
-32
-26
-12
21
43
46
33
19
23
18
2
-22
-31
-32
-25
-5
8
16
18
16
6
-5
-9
-13
-7
12
42
55
62
52
44
38
36
37
16
2
-6
2
15
34
60
47
18
-28
-63
-72
-48
-2
34
45
27
-22
-63
-64
-34
-4
9
5
-6
-17
0
21
51
59
54
44
36
42
51
50
42
23
15
8
23
25
26
20
26
23
11
10
12
0
-13
-30
-45
-46
-29
-5
9
20
28
39
53
65
76
70
62
47
19
6
7
24
30
24
7
-1
8
43
70
69
45
11
-24
-27
-7
14
16
8
-8
-7
8
29
41
33
27
19
13
14
31
37
18
-5
-32
-33
-16
12
27
25
13
5
7
20
29
24
14
15
11
11
26
47
53
35
-7
-46
-65
-50
-21
-17
-23
-36
-47
-63
-68
-66
-53
-37
-24
-29
-36
-35
-23
-2
17
33
37
12
1
1
26
59
77
63
38
20
9
-3
-13
-11
-5
4
15
16
8
-10
-20
-23
-19
-8
-8
-16
-27
-26
-22
-16
-6
-7
-12
-33
-54
-70
-68
-57
-40
-29
-11
2
-6
-8
-7
-6
0
-23
-40
-55
-43
-16
0
-14
-39
-53
-57
-38
-17
-9
-29
-45
-41
-12
32
54
39
5
-14
-13
-1
11
7
-12
-38
-56
-56
-44
-26
-7
-11
-22
-24
-3
26
47
55
34
17
16
24
13
-1
-22
-25
-21
-15
-24
-38
-38
-8
25
50
55
36
16
12
30
34
27
4
-2
5
33
66
73
57
33
4
-22
-26
-10
16
52
84
97
73
50
27
25
36
49
51
25
9
0
11
16
26
21
11
19
27
46
55
53
20
-10
-13
3
29
44
46
18
-11
-35
-40
-31
-6
32
36
27
19
21
32
44
49
36
18
-3
-20
-32
-21
13
45
69
62
27
-17
-37
-26
16
56
73
59
13
-22
-48
-63
-57
-27
16
45
68
48
18
-16
-21
-14
4
24
26
16
1
0
3
2
-10
-41
-66
-76
-37
12
58
79
68
58
60
83
90
85
69
42
15
-9
-11
5
31
39
17
-12
-31
-18
3
30
34
32
24
35
41
17
-17
-47
-60
-45
5
61
91
96
96
90
67
36
-5
-42
-61
-60
-57
-49
-33
-20
-9
-16
-29
-49
-53
-39
-38
-38
-40
-31
-17
-10
-5
-10
-34
-50
-47
-26
-14
-10
-9
10
31
65
68
63
51
24
8
6
24
28
32
32
31
18
5
2
19
56
89
97
75
45
28
37
54
65
65
60
78
93
93
62
25
-15
-32
-13
14
45
59
68
62
56
64
81
108
146
168
134
60
-13
-50
-31
15
62
83
85
73
63
41
15
2
-9
13
49
50
19
-43
-79
-78
-48
-3
14
14
6
-4
-8
1
14
29
20
18
5
-9
-25
-47
-67
-82
-75
-51
-34
-16
-5
2
9
8
-8
-17
-8
22
32
10
-24
-52
-51
-19
11
13
0
0
7
24
24
21
-1
-5
0
7
-1
-38
-67
-77
-47
7
38
26
-8
-44
-72
-74
-66
-46
-20
7
25
20
1
-19
-29
-37
-22
4
32
49
37
5
-26
-24
-5
11
4
-18
-42
-57
-50
-47
-52
-62
-65
-59
-41
-4
28
50
56
50
38
35
43
50
70
77
83
50
21
20
47
78
100
115
118
123
120
101
65
26
9
-5
-2
8
17
21
28
34
24
-5
-31
-53
-50
-28
-8
-8
-22
-38
-52
-71
-78
-90
-80
-64
-14
44
78
70
19
-27
-34
-5
19
17
3
-16
-29
-34
-33
-37
-25
11
46
65
65
54
29
8
-6
-10
-9
-7
2
8
16
8
-13
-41
-56
-41
-21
-13
-18
-36
-53
-51
-41
-38
-37
-42
-41
-40
-34
-34
-47
-48
-25
28
76
103
77
23
-27
-54
-54
-49
-42
-38
-33
-22
-3
-6
-19
-17
-9
20
39
51
30
1
-26
-37
-49
-52
-49
-49
-41
-21
7
38
58
63
47
42
44
67
74
73
55
24
4
0
17
40
77
101
92
60
26
-8
-33
-45
-58
-70
-73
-55
-29
-6
4
-11
-40
-55
-39
-5
26
33
8
-20
-39
-28
-3
34
95
124
117
81
58
63
80
95
78
47
32
44
66
84
80
45
-6
-43
-39
-23
-5
-5
-14
-8
14
33
11
-25
-55
-64
-43
-9
19
19
2
-10
0
12
24
18
4
-8
-8
-6
-4
4
10
11
0
-13
-28
-32
-12
0
-1
-18
-43
-59
-63
-54
-51
-62
-73
-64
-44
-19
0
7
-4
-19
-24
-23
11
55
90
93
72
56
35
35
46
52
38
11
-1
-5
16
47
68
65
49
8
-37
-67
-68
-53
-37
-29
-27
-25
-12
1
9
-22
-51
-70
-72
-48
-16
14
30
39
39
28
14
2
-9
-4
30
59
69
66
60
48
43
40
32
20
5
-3
-16
-18
-10
4
20
34
49
49
45
42
32
24
21
34
41
46
47
45
41
43
43
29
9
0
8
14
11
10
-2
12
34
54
55
55
44
38
39
63
74
78
65
49
40
35
33
14
-5
-14
-16
-15
-19
-12
-3
3
7
-5
-19
-16
7
31
54
70
73
70
61
64
60
60
51
36
14
-4
-16
-44
-56
-42
-15
11
21
19
4
-17
-38
-68
-94
-93
-76
-49
-26
-8
2
0
9
20
28
29
29
25
14
12
5
13
18
34
33
25
29
19
-7
-56
-93
-112
-94
-49
-7
4
-15
-28
-34
-20
-3
-3
-11
-22
-17
-17
-2
5
0
-12
-19
-7
7
20
21
10
-15
-36
-52
-53
-48
-26
-7
15
42
62
64
56
46
43
40
45
53
57
71
81
74
37
10
6
30
67
98
97
74
50
24
6
-2
-1
2
23
48
61
54
35
27
31
46
63
56
20
-35
-60
-39
19
86
121
111
85
60
41
51
73
80
45
-1
-49
-40
15
90
128
111
72
43
44
68
87
74
40
19
4
-13
-49
-72
-80
-61
-21
7
19
15
4
8
17
44
55
51
31
17
17
33
47
44
39
40
51
34
-3
-41
-58
-43
-14
2
-9
-28
-37
-25
-10
-5
-15
-51
-71
-64
-29
14
50
66
51
18
-9
-19
-8
20
50
55
24
-14
-47
-53
-33
-24
-35
-51
-54
-38
-21
1
1
-16
-37
-26
3
31
46
26
-3
-21
-17
-2
11
21
22
19
3
-2
-17
-15
-7
-3
-13
-32
-38
-39
-14
23
41
25
-25
-71
-91
-68
-27
-2
-4
-15
-16
-16
-17
-27
-38
-45
-43
-50
-61
-49
-17
15
16
-4
-40
-66
-76
-62
-46
-45
-52
-76
-86
-67
-28
7
13
7
-6
-19
-13
-14
-30
-60
-89
-97
-84
-53
-14
4
9
5
-1
-2
-9
-11
-27
-39
-33
-13
12
40
62
69
66
70
76
87
85
74
43
17
11
12
15
11
3
-9
0
19
38
39
28
15
8
17
54
85
99
100
92
89
95
92
67
27
0
3
30
73
97
88
64
59
68
77
75
58
19
3
11
38
58
73
77
79
86
99
111
98
66
35
-12
-34
-44
-36
-11
17
52
71
77
74
64
45
28
7
-19
-36
-37
-5
31
74
94
93
87
77
67
52
56
54
52
38
25
19
18
32
45
46
38
23
-6
-30
-31
-30
-36
-33
-18
7
28
39
32
13
-9
-21
-27
-23
-16
-24
-38
-43
-37
-42
-50
-51
-40
-18
-13
-13
-37
-45
-43
-24
-12
0
-1
-2
7
30
52
64
63
46
14
-12
-29
-31
-26
-5
14
37
55
66
59
50
66
83
84
52
15
-40
-81
-110
-119
-109
-72
-25
-10
-15
-39
-54
-50
-31
-19
-42
-81
-119
-139
-133
-102
-59
-31
-16
-10
-14
-15
-16
-18
-40
-65
-81
-77
-66
-24
18
51
65
72
82
76
71
57
33
17
-3
-26
-48
-52
-53
-38
-17
12
35
56
78
72
43
4
-17
-32
-40
-32
-15
2
14
15
14
19
25
16
-24
-67
-84
-91
-73
-48
-24
-5
9
23
22
33
45
63
60
36
3
-31
-38
-9
56
108
129
119
86
71
73
88
94
82
52
6
-18
-1
51
90
102
70
27
10
21
40
44
36
7
-30
-59
-66
-37
13
64
83
78
63
65
60
55
50
42
22
-8
-31
-43
-13
34
73
77
50
9
-15
-19
-5
8
5
11
26
34
41
49
52
44
32
31
34
49
69
84
90
96
77
54
30
31
46
54
68
66
62
55
58
43
36
36
38
33
29
33
42
39
23
1
-14
3
34
48
32
8
-13
-7
3
19
12
10
15
13
3
-13
-14
-12
-6
-11
-29
-63
-79
-75
-58
-46
-36
-31
-25
0
23
26
10
-18
-35
-34
-10
8
3
-5
-22
-30
-46
-50
-55
-54
-49
-48
-55
-77
-73
-59
-32
-20
-29
-72
-108
-96
-60
-20
-9
-24
-40
-35
4
47
64
51
26
-1
-15
-12
-8
-7
-5
12
19
29
35
23
-2
-33
-44
-28
0
21
18
-7
-19
-6
14
24
7
-42
-94
-97
-74
-46
-28
-30
-25
-19
-4
0
0
17
30
38
23
4
-6
-2
24
57
64
33
-10
-39
-47
-35
-11
0
-2
1
7
12
3
-15
-51
-66
-58
-41
-27
-20
-2
12
32
51
55
45
40
32
12
-6
-16
-15
-10
0
10
11
6
-1
-7
-14
-11
-9
-12
-8
7
23
24
11
-18
-33
-13
24
58
45
15
-18
-25
-16
6
14
14
7
-2
-5
3
19
26
15
-4
-28
-41
-23
14
54
71
65
50
31
35
53
53
59
57
54
44
29
16
6
10
5
3
-8
-4
17
28
40
34
17
-8
-13
0
15
12
-1
-11
-1
33
61
53
22
-14
-38
-43
-26
-16
-11
-11
3
31
62
92
103
94
80
66
42
16
0
-5
-3
1
10
2
-7
-6
18
52
79
82
45
13
-2
4
13
11
3
9
46
89
109
80
29
-17
-49
-54
-40
-15
4
19
19
13
7
8
35
54
56
27
-26
-69
-83
-87
-82
-66
-63
-64
-39
12
76
106
107
70
28
-3
-21
-32
-55
-84
-116
-124
-96
-31
17
45
36
12
-8
-26
-33
-53
-58
-54
-47
-45
-41
-33
-29
-29
-31
-27
-18
8
41
48
39
5
-31
-61
-49
-4
32
43
19
-18
-45
-41
-22
-5
