# Supplementary material for: Electroencephalography (EEG) based epilepsy diagnosis via multiple feature space fusion using shared hidden space-driven multi-view learning
Source: PeerJ Comput Sci. 2024 Mar 7;10:e1874. doi: 10.7717/peerj-cs.1874 (PMC10936759; doi:10.7717/peerj-cs.1874)
Supplement: Supplemental Information 2 [file peerj-cs-10-1874-s002.zip › A/Z073.txt]

-17
-36
-52
-66
-62
-45
-25
-4
7
7
10
-11
-36
-53
-52
-42
-29
-17
-30
-39
-54
-58
-54
-45
-30
-20
-7
1
-3
-21
-33
-38
-46
-42
-39
-24
-15
-2
-6
-21
-40
-63
-75
-89
-87
-83
-69
-51
-34
-33
-47
-55
-59
-62
-58
-55
-64
-71
-72
-66
-62
-57
-51
-59
-69
-72
-69
-70
-80
-83
-90
-85
-80
-78
-86
-94
-85
-83
-68
-57
-51
-61
-78
-84
-84
-68
-47
-48
-63
-80
-91
-97
-90
-73
-46
-33
-22
-28
-44
-59
-62
-63
-60
-46
-40
-46
-59
-66
-66
-59
-52
-50
-56
-60
-59
-64
-56
-42
-49
-62
-77
-81
-88
-96
-101
-106
-109
-96
-81
-66
-56
-57
-63
-85
-106
-107
-105
-93
-80
-78
-79
-81
-77
-82
-76
-68
-59
-60
-58
-54
-57
-52
-53
-58
-80
-88
-99
-99
-92
-72
-56
-50
-35
-42
-46
-62
-81
-95
-105
-101
-96
-89
-82
-62
-33
-19
-1
-8
-20
-38
-53
-58
-66
-66
-69
-77
-87
-84
-82
-72
-58
-47
-50
-65
-81
-98
-105
-102
-97
-95
-93
-85
-91
-87
-76
-71
-70
-70
-67
-65
-63
-59
-63
-68
-67
-61
-60
-63
-69
-83
-95
-92
-84
-78
-67
-66
-58
-66
-60
-66
-77
-91
-92
-80
-74
-59
-58
-64
-66
-69
-65
-60
-43
-30
-21
-28
-28
-40
-27
-12
-1
-4
-22
-38
-57
-57
-43
-31
-28
-37
-38
-54
-59
-58
-63
-68
-70
-63
-68
-64
-64
-60
-62
-69
-67
-74
-70
-69
-68
-66
-48
-33
-27
-24
-23
-29
-41
-52
-46
-48
-45
-35
-38
-36
-25
-24
-18
-14
-11
-15
-21
-15
-14
-21
-34
-47
-58
-64
-58
-54
-56
-47
-36
-38
-47
-50
-53
-46
-33
-19
-21
-24
-30
-38
-39
-39
-25
-25
-22
-24
-23
-27
-29
-33
-39
-46
-49
-48
-45
-38
-16
-7
-4
7
5
-3
-12
-26
-45
-55
-55
-46
-45
-43
-42
-42
-36
-32
-24
-31
-38
-52
-60
-65
-57
-38
-25
0
15
14
3
-18
-32
-46
-43
-39
-28
-23
-10
-1
7
22
21
13
1
-10
-25
-36
-42
-54
-66
-79
-81
-71
-54
-25
-11
-14
-27
-36
-48
-56
-66
-74
-83
-90
-91
-92
-82
-52
-42
-52
-61
-75
-74
-59
-43
-23
-23
-14
-11
-5
4
5
10
3
2
-12
-33
-45
-45
-42
-42
-44
-57
-69
-76
-73
-68
-60
-49
-45
-53
-54
-52
-59
-59
-49
-33
-22
-24
-35
-51
-48
-32
-19
-13
-21
-28
-36
-57
-72
-82
-92
-86
-66
-51
-35
-25
-24
-35
-40
-51
-65
-77
-73
-63
-47
-43
-43
-42
-35
-30
-26
-32
-32
-35
-50
-64
-50
-45
-39
-36
-44
-47
-50
-57
-70
-87
-86
-90
-88
-87
-77
-73
-69
-60
-61
-60
-64
-56
-56
-52
-45
-49
-60
-70
-71
-71
-59
-41
-23
-16
-16
-15
-22
-23
-21
-21
-20
-26
-33
-52
-69
-81
-81
-80
-63
-46
-35
-23
-25
-28
-35
-32
-33
-45
-65
-71
-79
-78
-75
-72
-68
-57
-35
-24
-24
-28
-37
-37
-42
-43
-60
-81
-97
-111
-118
-112
-90
-78
-71
-64
-62
-61
-62
-51
-47
-43
-51
-66
-83
-88
-85
-82
-77
-63
-55
-48
-41
-28
-36
-34
-35
-38
-49
-59
-59
-61
-57
-55
-50
-59
-56
-54
-50
-45
-44
-46
-59
-63
-73
-77
-68
-67
-72
-78
-69
-57
-37
-41
-39
-50
-66
-66
-66
-62
-60
-57
-60
-77
-83
-93
-91
-85
-68
-55
-52
-46
-50
-61
-64
-56
-54
-46
-37
-27
-24
-22
-21
-22
-14
-10
-18
-42
-71
-83
-84
-68
-48
-43
-50
-59
-51
-45
-33
-30
-37
-56
-73
-82
-95
-87
-74
-59
-54
-58
-75
-90
-97
-81
-61
-53
-41
-48
-55
-60
-48
-29
-18
0
-7
-22
-40
-48
-51
-44
-29
-27
-29
-33
-37
-46
-42
-28
-21
-25
-42
-59
-71
-67
-43
-21
-13
-22
-41
-69
-77
-68
-56
-38
-25
-14
-29
-58
-100
-121
-135
-127
-94
-61
-28
-12
-20
-50
-73
-90
-90
-81
-61
-51
-51
-27
-13
-5
-11
-14
-22
-36
-48
-71
-83
-80
-70
-60
-58
-56
-59
-61
-62
-53
-50
-49
-48
-47
-57
-57
-49
-49
-44
-38
-44
-50
-47
-31
-24
-18
-13
-16
-29
-56
-69
-84
-84
-78
-72
-64
-60
-52
-47
-38
-17
-7
-11
-25
-47
-72
-82
-88
-85
-91
-87
-89
-99
-109
-108
-99
-91
-78
-76
-80
-87
-85
-79
-78
-53
-39
-26
-21
-30
-39
-53
-55
-55
-64
-67
-60
-61
-59
-46
-45
-40
-52
-61
-75
-83
-77
-65
-54
-52
-49
-56
-47
-38
-36
-41
-43
-35
-36
-27
-27
-20
-27
-33
-34
-44
-43
-33
-39
-39
-48
-52
-58
-63
-61
-56
-66
-64
-64
-63
-71
-69
-71
-72
-61
-65
-69
-65
-55
-44
-43
-44
-53
-63
-54
-41
-27
-29
-40
-55
-64
-67
-49
-44
-41
-40
-36
-39
-42
-44
-43
-35
-17
-19
-29
-39
-41
-36
-31
-21
-20
-29
-38
-43
-43
-37
-28
-21
-18
-14
-15
-32
-53
-69
-84
-96
-99
-91
-79
-58
-31
-13
-8
3
0
-5
-23
-39
-52
-58
-55
-67
-83
-91
-84
-72
-61
-41
-30
-31
-43
-48
-57
-67
-70
-87
-103
-115
-113
-105
-93
-69
-57
-49
-50
-51
-57
-59
-59
-54
-58
-57
-49
-52
-49
-48
-39
-36
-26
-36
-53
-70
-76
-71
-64
-51
-37
-35
-38
-34
-35
-38
-31
-27
-35
-48
-69
-87
-98
-79
-55
-34
-22
-18
-21
-38
-44
-51
-50
-45
-35
-32
-30
-16
-17
-9
-14
-15
-21
-34
-36
-43
-52
-52
-46
-39
-34
-37
-46
-59
-65
-67
-63
-56
-58
-65
-81
-87
-76
-71
-60
-55
-56
-66
-83
-91
-97
-88
-67
-60
-55
-56
-55
-63
-70
-69
-57
-61
-62
-71
-83
-84
-78
-70
-63
-61
-60
-69
-78
-91
-109
-123
-117
-98
-79
-68
-65
-64
-70
-70
-74
-79
-83
-80
-81
-83
-78
-75
-74
-76
-69
-69
-59
-53
-68
-96
-116
-113
-108
-85
-68
-47
-48
-54
-61
-72
-80
-77
-74
-80
-82
-81
-84
-85
-85
-87
-90
-82
-72
-69
-69
-73
-72
-79
-74
-72
-67
-62
-52
-44
-53
-57
-66
-66
-57
-43
-40
-49
-49
-50
-53
-54
-48
-46
-49
-53
-57
-56
-47
-33
-23
-20
-25
-30
-39
-36
-26
-28
-27
-17
-10
-15
-28
-37
-48
-49
-43
-41
-35
-39
-43
-61
-70
-65
-62
-63
-60
-59
-61
-60
-59
-57
-50
-48
-53
-65
-75
-76
-70
-72
-65
-65
-64
-60
-49
-46
-46
-37
-27
-20
-18
-9
-5
-7
-12
-30
-40
-46
-38
-33
-29
-28
-29
-30
-31
-22
-19
-22
-20
-28
-31
-24
-17
-21
-27
-33
-32
-33
-30
-23
-26
-27
-31
-35
-32
-30
-27
-37
-46
-53
-56
-59
-52
-35
-39
-42
-45
-45
-48
-46
-46
-59
-71
-74
-72
-70
-63
-73
-83
-92
-90
-90
-98
-101
-106
-97
-80
-67
-57
-66
-68
-77
-87
-98
-94
-87
-71
-58
-55
-59
-68
-72
-77
-77
-65
-51
-41
-37
-35
-41
-44
-41
-40
-41
-49
-44
-44
-35
-30
-29
-30
-36
-39
-66
-76
-79
-69
-60
-55
-48
-49
-49
-54
-64
-85
-92
-93
-90
-78
-64
-48
-51
-48
-46
-46
-43
-36
-36
-48
-61
-73
-72
-59
-50
-49
-52
-40
-41
-43
-52
-51
-54
-60
-63
-67
-63
-64
-61
-78
-79
-80
-71
-68
-68
-71
-93
-111
-114
-100
-74
-52
-37
-51
-66
-85
-90
-92
-81
-68
-54
-44
-32
-27
-38
-48
-57
-79
-93
-98
-89
-79
-68
-64
-70
-66
-56
-40
-33
-25
-25
-40
-59
-65
-72
-72
-60
-62
-68
-75
-75
-73
-74
-72
-74
-81
-83
-77
-72
-59
-41
-29
-32
-47
-56
-76
-82
-80
-66
-43
-21
1
-9
-20
-32
-37
-41
-39
-38
-52
-73
-82
-72
-47
-22
2
0
-5
-19
-32
-51
-46
-31
-25
-13
-16
-27
-44
-41
-33
-19
-9
-5
-17
-52
-80
-96
-95
-74
-47
-22
-17
-13
-31
-42
-51
-38
-27
-18
-10
-19
-39
-57
-64
-58
-50
-38
-47
-64
-89
-95
-94
-70
-36
-10
-2
-11
-25
-52
-68
-76
-82
-89
-96
-94
-94
-88
-79
-63
-51
-30
-20
-16
-21
-21
-33
-42
-39
-41
-48
-48
-40
-33
-41
-52
-72
-94
-105
-105
-106
-109
-101
-103
-104
-104
-91
-79
-72
-57
-54
-59
-64
-66
-71
-77
-78
-74
-66
-49
-23
-7
3
1
-13
-40
-68
-86
-100
-95
-78
-63
-56
-57
-49
-47
-38
-31
-31
-41
-57
-68
-90
-98
-101
-97
-99
-84
-71
-58
-49
-43
-35
-33
-24
-20
-25
-19
-11
3
6
17
17
13
6
3
-1
-6
-12
-30
-52
-63
-68
-71
-80
-84
-90
-92
-90
-81
-76
-68
-46
-31
-23
-27
-25
-25
-8
3
6
0
-8
-4
-10
-4
-8
-9
-16
-20
-13
-32
-46
-61
-75
-92
-103
-104
-100
-89
-65
-44
-47
-57
-78
-97
-99
-89
-69
-57
-32
-17
-8
-12
-13
-11
-13
-8
-22
-35
-41
-31
-24
-26
-22
-19
-18
-15
-21
-38
-55
-67
-81
-98
-109
-101
-96
-85
-84
-92
-103
-113
-117
-127
-109
-74
-31
-6
-1
-2
-16
-18
-13
-6
-11
-14
-17
-26
-33
-42
-51
-65
-64
-59
-62
-66
-69
-70
-75
-74
-69
-66
-61
-50
-41
-26
-17
-10
-10
-5
5
1
-9
-17
-35
-49
-63
-55
-38
-24
-4
-1
-2
-7
-7
-14
-27
-37
-54
-69
-80
-75
-71
-59
-36
-26
-26
-31
-34
-42
-41
-40
-36
-45
-47
-49
-53
-46
-45
-43
-55
-64
-69
-76
-68
-52
-41
-39
-41
-43
-47
-52
-58
-63
-75
-77
-73
-75
-71
-63
-51
-38
-25
-29
-40
-51
-58
-65
-73
-67
-65
-64
-67
-74
-87
-91
-87
-80
-71
-72
-63
-67
-63
-58
-55
-55
-59
-57
-57
-63
-57
-60
-71
-82
-87
-86
-75
-68
-59
-52
-43
-30
-29
-27
-27
-30
-42
-54
-55
-60
-64
-63
-60
-65
-56
-54
-57
-50
-52
-47
-42
-37
-41
-53
-63
-46
-25
-8
1
-9
-29
-47
-45
-39
-32
-19
-20
-13
-11
-4
-8
-13
-9
-10
-13
-24
-40
-58
-73
-69
-56
-46
-41
-27
-23
-11
1
-2
-15
-29
-37
-41
-39
-27
-20
-19
-18
-19
-31
-32
-21
-13
-14
-25
-39
-52
-64
-72
-85
-90
-88
-72
-56
-37
-27
-23
-32
-33
-34
-37
-36
-34
-28
-37
-37
-45
-43
-28
3
30
34
24
-9
-40
-68
-67
-55
-41
-34
-40
-53
-53
-42
-36
-29
-17
-10
-8
-17
-25
-51
-63
-76
-83
-88
-82
-58
-44
-25
-17
-7
-7
-1
4
-10
-25
-43
-58
-77
-77
-71
-64
-54
-50
-45
-42
-30
-24
-24
-23
-26
-33
-44
-50
-53
-53
-54
-40
-33
-31
-20
-25
-33
-43
-50
-61
-73
-81
-98
-118
-135
-127
-108
-78
-51
-43
-56
-76
-78
-83
-72
-60
-59
-60
-73
-81
-91
-89
-84
-86
-98
-111
-110
-118
-113
-102
-96
-92
-85
-75
-70
-67
-71
-74
-85
-82
-78
-75
-70
-56
-45
-45
-44
-51
-58
-56
-51
-48
-59
-58
-64
-71
-81
-78
-84
-76
-64
-61
-56
-51
-44
-49
-58
-69
-81
-90
-92
-80
-72
-62
-54
-53
-58
-62
-61
-65
-69
-66
-62
-62
-63
-67
-80
-76
-66
-60
-64
-71
-75
-84
-83
-75
-73
-67
-58
-46
-48
-55
-54
-54
-54
-47
-37
-37
-44
-59
-76
-95
-97
-91
-87
-77
-63
-55
-54
-49
-51
-46
-33
-18
-17
-22
-20
-24
-27
-39
-55
-69
-67
-55
-42
-42
-51
-55
-63
-62
-59
-64
-70
-79
-79
-90
-85
-80
-74
-71
-69
-51
-44
-22
-9
-6
-20
-42
-60
-71
-67
-64
-60
-65
-65
-69
-83
-91
-89
-80
-72
-62
-57
-51
-46
-37
-33
-46
-46
-56
-62
-61
-59
-58
-65
-58
-56
-51
-48
-45
-52
-62
-62
-65
-74
-85
-91
-98
-101
-97
-85
-73
-58
-46
-51
-55
-53
-49
-56
-62
-59
-59
-55
-50
-53
-56
-60
-55
-61
-65
-56
-39
-22
-9
-15
-38
-62
-77
-76
-68
-43
-27
-25
-31
-48
-58
-58
-45
-29
-13
-1
8
8
-9
-21
-35
-37
-28
-11
-8
-18
-27
-38
-46
-49
-49
-52
-52
-56
-71
-79
-84
-69
-55
-42
-33
-36
-45
-51
-52
-53
-42
-30
-25
-30
-34
-32
-39
-37
-38
-30
-17
6
34
35
14
-14
-50
-81
-87
-79
-66
-46
-24
-14
-15
-10
-6
5
16
23
17
-12
-40
-69
-97
-106
-94
-63
-36
-9
-8
-19
-37
-41
-39
-30
-21
-27
-44
-56
-62
-65
-60
-49
-42
-43
-58
-65
-72
-57
-36
-26
-32
-46
-53
-74
-81
-79
-70
-59
-39
-16
-9
-16
-31
-46
-56
-62
-50
-52
-50
-47
-43
-50
-54
-60
-65
-68
-66
-68
-79
-79
-80
-71
-64
-65
-74
-88
-78
-68
-65
-64
-60
-58
-62
-64
-84
-99
-111
-100
-88
-81
-71
-70
-69
-74
-73
-90
-96
-95
-87
-82
-84
-76
-71
-57
-47
-48
-61
-64
-64
-70
-68
-64
-61
-59
-54
-51
-51
-50
-52
-54
-67
-72
-68
-75
-69
-56
-39
-37
-38
-36
-26
-22
-27
-42
-71
-80
-88
-88
-78
-57
-36
-25
-15
-10
-12
-23
-31
-43
-55
-60
-58
-56
-40
-27
-24
-32
-38
-47
-50
-46
-31
-17
-11
-6
-15
-25
-33
-36
-43
-43
-34
-26
-22
-30
-33
-42
-43
-42
-44
-44
-41
-38
-51
-59
-62
-54
-57
-63
-66
-63
-54
-40
-33
-28
-23
-18
-19
-24
-20
-16
-19
-15
-21
-24
-35
-41
-46
-47
-37
-30
-31
-32
-30
-29
-36
-32
-33
-39
-39
-43
-46
-53
-49
-54
-62
-68
-62
-66
-69
-66
-58
-54
-49
-41
-46
-51
-58
-69
-86
-96
-97
-99
-86
-65
-43
-29
-19
-16
-26
-35
-42
-53
-61
-70
-74
-82
-83
-74
-58
-48
-37
-35
-33
-29
-28
-32
-44
-45
-47
-46
-50
-44
-49
-52
-44
-38
-28
-22
-24
-31
-49
-58
-64
-62
-53
-44
-48
-56
-59
-59
-66
-67
-68
-80
-89
-100
-100
-94
-79
-55
-50
-48
-57
-70
-78
-77
-62
-54
-43
-32
-26
-40
-52
-65
-80
-85
-83
-77
-80
-84
-83
-83
-71
-60
-58
-66
-75
-87
-94
-88
-70
-52
-35
-20
-8
-13
-19
-31
-44
-54
-49
-45
-54
-58
-64
-68
-63
-43
-38
-40
-50
-60
-73
-71
-64
-52
-44
-50
-45
-48
-44
-49
-57
-61
-62
-45
-45
-34
-38
-43
-62
-75
-76
-83
-77
-74
-72
-83
-91
-92
-93
-84
-75
-66
-59
-51
-52
-45
-36
-28
-27
-35
-38
-45
-48
-54
-53
-54
-55
-37
-22
-10
1
5
-1
-20
-39
-51
-62
-68
-73
-84
-86
-71
-60
-48
-41
-31
-42
-49
-49
-50
-58
-61
-58
-73
-71
-66
-50
-37
-16
-10
-28
-42
-56
-51
-54
-54
-66
-82
-85
-72
-54
-48
-51
-54
-61
-53
-40
-33
-39
-36
-31
-24
-24
-24
-29
-40
-36
-36
-43
-43
-39
-36
-31
-26
-39
-60
-86
-98
-107
-107
-105
-101
-99
-92
-80
-79
-75
-63
-58
-62
-69
-75
-88
-94
-102
-102
-90
-70
-36
-20
-2
-6
-10
-25
-35
-43
-65
-77
-85
-77
-71
-57
-47
-49
-46
-43
-37
-50
-47
-51
-53
-51
-53
-52
-60
-61
-61
-53
-39
-29
-21
-26
-23
-25
-27
-35
-30
-34
-40
-34
-36
-46
-45
-40
-42
-48
-50
-61
-69
-71
-58
-49
-39
-36
-43
-53
-64
-54
-52
-41
-39
-36
-54
-65
-74
-86
-87
-84
-72
-54
-41
-30
-45
-62
-82
-96
-99
-87
-78
-78
-81
-75
-56
-39
-15
-8
-14
-24
-27
-30
-45
-55
-70
-79
-70
-48
-29
-22
-16
-20
-15
-12
0
-2
-20
-47
-75
-103
-126
-126
-117
-86
-39
-11
3
2
-2
-9
-19
-30
-38
-53
-55
-51
-52
-54
-47
-37
-19
0
8
-3
-14
-22
-24
-40
-52
-69
-94
-108
-104
-85
-64
-45
-47
-57
-71
-70
-63
-56
-46
-47
-67
-91
-112
-127
-121
-90
-58
-42
-39
-39
-42
-45
-40
-50
-68
-88
-99
-105
-111
-105
-96
-83
-66
-42
-33
-21
-22
-32
-51
-68
-76
-96
-114
-133
-147
-151
-135
-102
-72
-45
-37
-43
-55
-68
-79
-94
-107
-110
-110
-114
-108
-97
-83
-67
-61
-64
-67
-66
-72
-83
-95
-92
-92
-97
-99
-97
-85
-75
-67
-64
-58
-36
-25
-16
-16
-11
-16
-26
-27
-29
-26
-28
-32
-45
-60
-69
-65
-63
-64
-61
-69
-83
-94
-100
-107
-112
-117
-121
-118
-101
-93
-75
-66
-42
-29
-23
-21
-25
-41
-39
-33
-35
-40
-54
-61
-64
-54
-33
-33
-25
-27
-22
-22
-21
-30
-45
-60
-67
-60
-53
-40
-41
-41
-41
-33
-27
-27
-28
-40
-60
-71
-62
-46
-31
-15
-19
-31
-40
-33
-27
-18
-11
-19
-30
-33
-23
-22
-19
-23
-35
-46
-43
-32
-26
-25
-25
-20
-17
-21
-20
-33
-24
-19
-14
-21
-16
-4
2
6
-2
-13
-37
-56
-72
-82
-75
-64
-57
-54
-45
-49
-54
-63
-65
-69
-78
-73
-66
-55
-52
-48
-46
-44
-26
-25
-18
-23
-30
-47
-60
-54
-52
-49
-54
-53
-56
-46
-36
-40
-51
-68
-69
-70
-62
-50
-37
-35
-38
-30
-31
-25
-15
-14
-21
-27
-24
-33
-32
-37
-44
-49
-40
-19
-11
-8
-11
-17
-28
-27
-32
-40
-48
-66
-77
-91
-90
-93
-89
-82
-63
-55
-54
-57
-60
-67
-79
-88
-98
-110
-110
-113
-112
-106
-84
-72
-66
-59
-64
-68
-72
-63
-62
-61
-57
-65
-73
-80
-78
-79
-66
-47
-31
-28
-31
-32
-40
-41
-48
-51
-51
-44
-36
-42
-51
-56
-62
-59
-51
-41
-32
-23
-25
-34
-55
-67
-79
-86
-85
-79
-70
-65
-51
-50
-54
-60
-48
-39
-30
-24
-34
-48
-68
-69
-70
-68
-56
-62
-69
-74
-58
-40
-8
16
19
5
-24
-48
-74
-82
-77
-73
-69
-68
-60
-68
-65
-62
-49
-42
-36
-35
-46
-51
-62
-68
-79
-75
-64
-66
-73
-87
-94
-99
-91
-84
-77
-74
-69
-66
-68
-63
-70
-84
-97
-95
-88
-87
-79
-79
-80
-75
-67
-57
-54
-50
-60
-72
-79
-79
-89
-102
-108
-108
-103
-90
-68
-53
-43
-33
-31
-47
-59
-61
-72
-71
-64
-56
-47
-43
-42
-52
-53
-45
-36
-33
-32
-27
-38
-32
-27
-27
-30
-39
-45
-59
-62
-61
-59
-60
-69
-74
-80
-82
-77
-69
-60
-42
-46
-55
-68
-66
-58
-53
-46
-46
-41
-31
-13
-4
-6
-4
-13
-31
-47
-59
-69
-67
-58
-42
-24
-14
1
-5
-14
-24
-40
-53
-66
-61
-54
-48
-37
-36
-32
-30
-17
-16
-10
-14
-30
-50
-64
-54
-51
-49
-44
-47
-46
-44
-47
-53
-54
-52
-58
-63
-66
-62
-66
-67
-65
-58
-57
-49
-59
-70
-92
-99
-94
-84
-68
-61
-59
-55
-56
-58
-59
-37
-23
-24
-39
-53
-63
-71
-78
-87
-93
-91
-80
-76
-76
-74
-64
-44
-23
-6
-13
-21
-23
-22
-22
-18
-13
-20
-20
-20
-17
-16
-17
-19
-32
-34
-27
-21
-22
-22
-23
-30
-32
-33
-30
-38
-37
-38
-36
-27
-20
-16
-29
-30
-39
-49
-50
-38
-27
-25
-20
-23
-25
-29
-31
-41
-45
-37
-25
-15
-22
-33
-56
-69
-64
-55
-41
-39
-33
-35
-37
-35
-35
-36
-37
-27
-34
-32
-33
-36
-38
-37
-27
-31
-28
-33
-35
-51
-59
-61
-64
-61
-57
-49
-61
-62
-67
-68
-60
-55
-57
-68
-76
-76
-76
-73
-77
-76
-74
-54
-37
-29
-16
-3
-1
-19
-36
-58
-66
-63
-50
-45
-43
-43
-44
-49
-49
-42
-44
-47
-53
-65
-78
-94
-101
-107
-108
-102
-89
-75
-66
-52
-54
-59
-57
-60
-69
-77
-79
-82
-77
-71
-58
-49
-38
-36
-44
-49
-57
-65
-77
-76
-76
-81
-78
-75
-67
-68
-60
-59
-57
-52
-49
-47
-60
-68
-82
-86
-88
-78
-68
-71
-68
-73
-73
-69
-61
-63
-68
-71
-80
-86
-92
-91
-95
-88
-76
-59
-52
-54
-51
-61
-68
-70
-66
-66
-64
-56
-59
-55
-60
-67
-75
-77
-73
-78
-91
-88
-84
-80
-71
-65
-69
-75
-79
-77
-73
-57
-44
-49
-50
-55
-63
-66
-68
-63
-58
-55
-42
-33
-26
-9
-2
-2
-8
-10
-15
-25
-27
-36
-37
-41
-34
-41
-50
-43
-40
-36
-38
-31
-35
-32
-24
-27
-31
-41
-39
-52
-54
-57
-51
-54
-63
-63
-72
-66
-60
-63
-72
-79
-73
-70
-64
-64
-58
-52
-37
-21
-19
-23
-19
-17
-11
-14
-24
-40
-54
-56
-45
-40
-33
-35
-45
-65
-76
-79
-72
-57
-56
-56
-57
-44
-35
-29
-23
-27
-27
-29
-25
-31
-40
-47
-50
-58
-58
-40
-29
-25
-22
-27
-35
-44
-44
-51
-49
-39
-30
-34
-32
-35
-43
-44
-42
-43
-51
-58
-58
-51
-48
-42
-48
-55
-52
-46
-50
-52
-45
-40
-46
-45
-47
-55
-54
-40
-27
-20
-10
-15
-22
-32
-34
-41
-49
-50
-56
-56
-60
-46
-48
-50
-49
-55
-48
-49
-46
-57
-62
-59
-58
-58
-70
-71
-80
-79
-80
-75
-76
-69
-60
-59
-60
-72
-80
-83
-70
-54
-48
-43
-47
-45
-58
-69
-79
-88
-86
-70
-59
-53
-47
-48
-56
-63
-74
-82
-94
-86
-70
-61
-51
-50
-60
-77
-84
-97
-109
-116
-109
-102
-92
-70
-58
-58
-66
-66
-65
-66
-56
-49
-34
-26
-23
-39
-62
-82
-92
-97
-93
-79
-73
-60
-45
-37
-37
-41
-40
-45
-48
-52
-59
-67
-66
-52
-44
-38
-24
-16
-11
-14
-22
-34
-47
-58
-68
-80
-73
-64
-61
-58
-49
-40
-42
-41
-39
-49
-45
-38
-25
-20
-12
-9
-5
-9
-16
-22
-33
-33
-35
-45
-47
-49
-46
-39
-33
-44
-63
-77
-74
-61
-39
-15
2
4
-10
-29
-46
-55
-53
-43
-48
-59
-52
-48
-27
-14
-16
-32
-49
-60
-70
-76
-77
-75
-68
-58
-48
-51
-54
-59
-66
-73
-70
-58
-52
-44
-39
-34
-29
-20
-22
-31
-49
-60
-63
-69
-61
-62
-65
-71
-60
-62
-62
-53
-57
-62
-74
-79
-88
-98
-103
-107
-109
-103
-89
-86
-75
-66
-59
-59
-58
-54
-53
-42
-39
-43
-56
-68
-65
-74
-73
-75
-73
-74
-75
-78
-82
-81
-77
-75
-77
-77
-70
-75
-77
-75
-63
-57
-39
-38
-34
-38
-32
-33
-40
-40
-49
-61
-67
-60
-56
-47
-39
-30
-25
-22
-19
-19
-25
-34
-43
-56
-59
-48
-47
-34
-17
3
11
9
-6
-31
-19
