# Supplementary material for: Electroencephalography (EEG) based epilepsy diagnosis via multiple feature space fusion using shared hidden space-driven multi-view learning
Source: PeerJ Comput Sci. 2024 Mar 7;10:e1874. doi: 10.7717/peerj-cs.1874 (PMC10936759; doi:10.7717/peerj-cs.1874)
Supplement: Supplemental Information 2 [file peerj-cs-10-1874-s002.zip › A/Z074.txt]

-48
-52
-63
-55
-41
-31
-20
0
6
6
-7
-35
-64
-80
-90
-93
-87
-65
-52
-28
-3
7
2
-17
-35
-37
-44
-31
-28
-17
-1
19
17
31
34
43
44
33
23
19
25
37
45
41
50
49
40
25
38
58
74
81
66
42
20
2
-2
0
27
46
51
38
35
29
32
34
24
8
-17
-23
-35
-42
-39
-36
-29
-21
-18
-15
-14
-3
10
16
24
31
34
36
41
48
59
66
67
64
60
72
76
66
49
48
54
81
90
90
51
9
-6
-24
-11
8
21
34
51
62
72
60
47
47
41
60
72
91
101
91
70
20
-4
-16
-1
31
62
78
80
79
67
47
43
49
51
56
76
86
86
91
72
53
33
23
36
47
49
45
47
43
52
56
64
61
56
47
7
-18
-39
-41
-31
-29
-26
-47
-69
-81
-78
-67
-49
-39
-28
-28
-8
3
7
18
26
35
41
53
53
41
35
30
25
12
-12
-42
-75
-68
-61
-56
-34
-22
8
10
13
-4
-4
-6
-5
-1
2
5
4
-16
-18
-5
9
14
14
13
8
-3
-4
-27
-34
-39
-26
-20
-22
-24
-29
-2
21
32
20
7
14
4
12
5
15
5
17
33
49
49
32
24
1
-4
-19
-31
-30
2
37
51
71
80
97
105
94
56
23
2
13
31
47
34
2
-23
-12
8
42
57
61
60
64
67
53
38
22
25
32
38
42
47
35
29
19
7
10
8
5
-9
-17
-24
-19
-8
3
0
-4
7
20
29
17
12
13
12
37
37
29
37
46
62
60
67
64
51
49
31
23
-2
-10
-7
8
23
35
43
48
63
60
54
45
44
46
51
52
55
43
28
28
19
13
15
4
-5
2
5
23
41
65
95
98
88
73
48
40
27
10
-13
-23
-33
-50
-60
-51
-40
-42
-36
-32
-4
30
62
72
46
7
-34
-59
-71
-65
-60
-50
-26
-11
2
7
3
6
15
34
42
40
31
31
25
36
41
46
41
38
43
26
13
12
8
15
10
5
-9
-16
-4
2
11
6
8
4
5
24
23
8
-6
0
8
25
20
-5
-20
-27
-7
14
43
80
114
139
147
140
117
99
90
79
59
45
40
38
40
46
46
34
20
10
8
12
40
49
58
46
23
3
-8
2
-8
-12
-6
-9
-17
-28
-39
-40
-22
5
25
23
22
28
26
13
7
5
-1
1
12
8
27
30
34
33
45
57
53
49
43
32
8
-2
-13
-24
-13
-1
13
15
20
27
32
25
6
-5
-31
-21
-37
-35
-45
-37
-43
-37
-28
-15
-2
-2
-3
-22
-36
-40
-51
-58
-56
-54
-58
-51
-39
-41
-26
-22
-4
-14
-34
-50
-65
-75
-73
-58
-51
-54
-44
-35
-25
0
21
25
28
15
7
-5
-19
-21
-14
-2
-4
-27
-53
-64
-72
-83
-83
-71
-58
-58
-51
-42
-33
-23
-8
-3
1
7
2
-6
-29
-34
-24
-8
-5
-7
-28
-47
-54
-64
-53
-22
8
33
38
31
23
20
29
25
21
22
28
36
33
10
1
-20
-20
-25
-32
-26
-20
-15
-24
-29
-22
-10
0
20
22
15
11
3
-11
-19
-18
-4
6
20
25
23
8
16
2
3
-2
-12
-19
-17
0
13
14
23
25
27
30
29
17
11
-5
-14
-44
-55
-63
-66
-53
-37
-12
11
33
37
24
12
3
-5
-26
-45
-42
-42
-32
-20
-16
2
33
64
99
116
120
96
64
48
35
22
-2
-13
-29
-25
-10
6
29
40
38
41
38
47
42
25
4
-13
-37
-35
-4
30
44
38
43
46
49
44
44
38
22
13
3
2
3
2
-4
8
26
24
27
4
0
5
6
7
-18
-37
-48
-58
-59
-38
-15
1
8
14
25
42
49
52
51
40
33
7
-16
-11
11
35
41
59
68
69
69
51
46
55
67
76
65
44
46
43
61
70
63
50
42
35
31
14
3
-22
-17
-10
-2
-14
-28
-32
-27
-8
17
34
27
14
11
4
18
31
31
23
7
-12
-32
-42
-48
-53
-66
-69
-56
-48
-24
-2
13
13
-1
-18
-16
-2
10
10
-6
-13
-31
-52
-61
-47
-36
-25
-18
-23
-38
-44
-44
-32
-13
9
17
14
6
17
21
21
32
25
28
27
36
49
68
88
89
80
59
48
28
39
58
55
53
45
59
60
58
54
52
42
31
17
28
50
77
76
61
49
31
18
-3
23
36
51
44
45
33
35
25
10
2
5
10
12
-1
15
10
16
18
6
-6
-19
-25
-32
-31
-13
10
23
9
16
4
7
3
-7
-15
-17
-19
-23
-26
-20
-14
-1
16
32
34
52
67
67
50
42
50
52
55
55
60
58
45
35
27
35
45
48
38
23
7
3
9
20
40
34
25
14
-1
2
-1
-3
-4
4
24
36
31
26
25
31
33
13
1
-2
21
17
13
0
1
0
16
24
8
-8
-23
-24
-31
-44
-44
-57
-60
-56
-60
-53
-59
-65
-68
-67
-48
-36
-17
1
19
24
25
22
25
21
27
35
35
34
33
16
-8
-9
-8
7
29
32
21
-2
-3
6
5
-5
-14
-29
-41
-31
-28
3
21
34
30
26
32
27
18
0
-4
-24
-33
-40
-64
-74
-77
-56
-46
-36
-28
-23
-35
-34
-38
-44
-46
-54
-79
-90
-97
-86
-86
-95
-90
-72
-51
-35
-13
-6
5
14
15
10
18
11
7
-1
3
4
17
37
42
47
46
42
35
19
11
7
6
8
6
-5
-5
25
50
65
73
73
66
46
28
12
-13
-26
-27
-38
-28
-20
-1
14
29
50
56
67
75
84
75
78
70
66
52
27
3
-20
-16
-2
19
39
57
58
54
53
25
3
-10
-24
-26
-48
-49
-58
-64
-51
-25
5
18
35
26
18
10
7
16
2
-15
-44
-71
-75
-59
-45
-21
7
23
38
30
22
-6
-24
-32
-28
-43
-68
-88
-88
-65
-21
28
63
88
86
66
50
42
41
39
45
42
22
6
-4
21
30
34
36
38
54
59
49
24
9
2
-11
-26
-41
-45
-27
0
4
-3
-17
-38
-37
-25
3
23
15
15
28
52
77
93
97
78
58
46
40
44
43
51
39
40
40
39
59
77
101
101
94
73
46
24
9
-15
-45
-59
-74
-77
-69
-56
-24
-5
14
10
27
45
82
91
78
62
32
9
-4
-13
-9
-4
11
25
32
38
47
46
45
58
59
48
39
28
15
11
23
41
46
40
35
16
-2
-11
-1
14
21
19
8
9
3
15
11
28
39
30
16
-1
-7
-6
17
32
27
26
21
32
34
53
61
58
54
48
41
25
14
4
3
-4
-13
-21
-27
-13
-1
18
43
71
92
95
94
74
51
39
43
50
45
47
48
59
70
78
53
38
22
-4
-27
-47
-54
-67
-70
-69
-58
-63
-52
-45
-24
-5
10
15
4
-11
-10
-3
14
31
30
19
14
12
16
20
8
-1
-8
9
23
20
8
10
-9
-15
-36
-45
-47
-45
-36
-27
-22
-5
18
30
54
83
98
97
90
69
58
44
32
10
-21
-16
0
27
50
58
37
27
17
22
31
44
37
5
-25
-44
-32
-1
38
68
69
53
38
19
8
2
-11
-31
-51
-69
-61
-48
-8
4
-6
-26
-44
-50
-53
-33
-28
-37
-49
-51
-37
-24
12
32
32
22
11
18
9
-5
-40
-62
-82
-73
-65
-39
-12
-1
-5
-15
-34
-53
-52
-47
-41
-58
-87
-95
-91
-63
-29
1
19
21
20
12
-1
-1
1
-8
-11
-13
-11
13
42
68
53
37
7
-10
-15
-16
-17
-24
-21
-28
-32
-29
-22
-21
-25
-15
2
17
16
5
-8
-30
-26
-25
-8
7
20
21
24
29
33
43
43
39
22
16
23
23
25
20
34
49
59
71
59
12
-11
-25
-26
-18
-40
-50
-54
-30
11
32
46
49
40
38
30
20
16
13
29
21
13
11
18
34
43
54
65
59
53
20
-4
-7
6
25
30
38
26
17
14
28
31
30
32
33
36
11
-2
-4
15
28
41
34
40
49
47
51
77
92
112
108
118
108
99
91
70
42
8
7
-1
7
17
25
34
36
41
39
43
31
10
-18
-34
-52
-57
-53
-21
6
33
48
58
50
50
40
25
6
-11
-25
-47
-73
-92
-92
-78
-55
-39
-27
-11
0
-7
-11
-6
-2
-8
-15
-12
-22
-19
-7
14
31
35
36
29
20
-2
-24
-41
-39
-22
-28
-19
-4
19
26
39
47
45
43
26
16
10
11
20
31
35
37
37
38
54
52
50
39
40
39
32
29
9
-21
-34
-45
-35
-39
-42
-53
-59
-47
-33
-39
-53
-52
-45
-52
-49
-50
-57
-61
-64
-56
-58
-47
-34
-18
-8
-9
-15
-15
-6
10
5
12
20
28
40
36
36
19
6
4
22
30
47
48
37
21
8
6
12
9
9
6
10
20
19
-2
-2
-6
15
46
63
61
43
29
29
20
25
39
57
61
72
61
44
13
-12
-28
-37
-24
-27
-37
-41
-22
-3
0
-3
-27
-54
-66
-62
-52
-50
-49
-40
-36
-16
3
16
25
25
24
13
15
21
23
39
48
63
58
46
20
5
-4
0
-8
-31
-62
-77
-86
-70
-52
-45
-55
-60
-70
-78
-89
-83
-63
-40
-17
-18
-31
-40
-35
-25
-22
-15
-11
-7
5
7
-3
-17
-15
-11
-9
-32
-43
-58
-54
-41
-25
-11
10
35
44
50
52
38
17
1
-19
-43
-53
-48
-36
-38
-37
-31
-22
-16
-27
-35
-51
-48
-57
-73
-87
-80
-43
-20
1
5
13
32
48
50
45
64
79
82
46
9
-17
-10
27
64
76
71
44
14
6
17
27
15
1
-6
-10
-3
13
35
41
33
30
18
19
18
13
-3
-4
0
-1
-25
-30
-37
-34
-36
-52
-48
-43
-37
-36
-32
-23
-14
-6
-20
-39
-61
-66
-68
-70
-63
-48
-30
-21
-12
-4
11
45
59
51
20
-7
-38
-57
-64
-72
-80
-82
-79
-65
-47
-4
12
23
28
43
55
68
57
29
-13
-43
-51
-44
-19
11
36
39
40
45
45
50
44
49
53
63
52
13
-14
-5
24
47
54
44
30
41
63
81
90
92
78
57
29
22
13
2
-25
-62
-91
-99
-64
-19
26
67
84
93
95
104
108
91
63
24
-23
-30
-23
2
45
76
96
101
95
94
74
65
50
31
7
-7
8
27
59
91
113
118
118
109
97
80
64
38
6
-9
-16
-7
3
23
33
43
64
77
89
85
69
50
25
18
22
28
36
38
34
33
57
71
76
74
74
68
64
58
50
38
10
2
-15
8
35
55
70
57
54
21
-1
-23
-31
-31
-13
-1
3
2
-2
-8
-32
-55
-70
-83
-77
-59
-36
-17
2
9
5
6
8
18
29
29
14
-11
-20
-1
33
45
59
55
52
48
40
40
27
23
27
27
44
41
30
23
24
21
14
-2
3
-10
-10
0
-2
1
-4
-6
-19
-16
-4
11
21
26
39
33
37
32
29
18
-2
-3
-12
-12
-12
-12
-22
-25
-35
-46
-51
-40
-26
-27
-22
-48
-63
-64
-44
-12
-3
10
0
-1
1
18
31
29
36
37
26
1
-16
-27
-16
15
27
34
34
33
25
12
2
-6
2
32
65
75
55
19
-8
-15
-9
38
62
84
78
65
47
35
21
6
4
23
44
51
51
55
37
30
7
-8
-15
12
38
66
75
71
55
22
-2
-9
-1
27
54
62
54
47
44
58
72
92
110
105
98
68
43
23
19
4
-3
10
18
16
2
-8
-15
12
41
63
78
78
87
60
42
37
44
53
47
50
44
49
59
78
84
82
71
31
24
11
30
27
30
16
10
12
25
40
53
64
74
70
57
52
29
10
-4
-11
-12
-12
-20
-27
-31
-13
0
8
-1
-12
-22
-30
-21
-18
-23
-27
-24
-23
-12
3
12
9
-7
-38
-62
-75
-57
-29
-17
-5
5
7
17
27
30
30
26
26
19
23
34
38
40
54
71
81
62
31
-7
-27
-32
-32
-48
-60
-63
-53
-35
-5
4
-1
-18
-18
-22
-24
-28
-10
5
16
18
8
11
19
22
8
-11
-14
-36
-56
-77
-102
-100
-83
-52
-28
-12
-16
-30
-54
-59
-50
-37
-13
9
28
33
37
32
18
10
3
-1
-16
-23
-15
-10
-10
-17
-23
-16
2
26
29
21
9
-13
-32
-49
-47
-42
-17
2
8
-6
-21
-35
-31
-13
6
8
-1
-1
3
-7
-14
-17
-17
-4
12
26
18
11
15
19
30
35
18
-1
-19
-9
7
37
56
57
43
32
31
31
39
47
49
32
24
14
14
2
4
-8
-27
-39
-42
-37
-38
-30
-39
-52
-63
-62
-45
-31
-3
4
27
53
57
42
11
-23
-52
-72
-59
-46
-30
-24
-23
-28
-25
-8
-5
-13
-45
-72
-100
-102
-92
-84
-86
-87
-75
-80
-78
-89
-93
-93
-99
-97
-105
-98
-84
-53
-24
7
30
30
34
28
21
1
-11
-20
-45
-68
-87
-99
-103
-90
-68
-49
-44
-36
-39
-37
-14
-7
-3
-10
-11
0
16
62
92
103
109
114
118
115
89
47
-3
-31
-40
-32
-18
3
8
-3
-13
-8
6
19
25
23
21
12
8
1
8
18
24
25
18
30
28
30
39
39
28
4
-18
-24
-7
17
19
9
20
43
60
58
37
18
3
12
11
15
26
57
87
96
91
63
45
34
38
33
31
35
44
46
44
42
33
21
2
-17
-36
-40
-28
-21
-5
7
14
11
2
17
30
56
66
52
29
5
-3
-1
9
26
39
34
27
17
28
45
73
83
63
53
27
12
8
4
21
39
56
66
53
66
81
93
82
68
52
38
23
19
-1
-15
-38
-56
-68
-63
-32
-16
7
24
31
27
11
-1
-32
-45
-57
-63
-66
-54
-19
5
33
37
37
13
-12
-19
-28
-29
-42
-63
-80
-89
-89
-83
-56
-20
17
41
70
86
73
36
-13
-59
-76
-75
-73
-85
-99
-106
-81
-48
-6
8
-1
-7
-16
-14
-18
-8
-1
-11
-21
-35
-53
-70
-71
-61
-45
-33
-26
-31
-25
-7
6
25
32
33
26
14
8
4
-8
-8
5
20
29
44
37
28
11
7
9
19
24
24
17
16
20
18
15
20
31
45
56
44
32
25
38
47
53
49
39
14
2
4
10
22
44
51
50
46
40
43
41
44
28
13
-9
-11
-21
-24
-22
-14
-4
7
29
37
45
57
45
27
-1
-8
-19
-4
-1
8
17
20
26
13
12
20
26
20
3
-9
-28
-31
-17
2
11
19
25
30
33
36
41
54
58
60
54
51
60
64
64
65
48
34
30
32
41
39
35
21
5
2
9
9
25
38
34
22
-4
-19
-33
-36
-16
1
14
21
23
17
9
9
27
36
48
43
17
-16
-43
-62
-66
-60
-49
-44
-23
8
39
52
56
31
3
-14
-14
-6
-6
-12
-25
-46
-44
-37
-15
0
35
63
61
53
30
3
-6
-14
-23
-28
-43
-43
-49
-39
-13
19
53
78
110
125
152
165
158
134
107
93
67
42
18
5
0
-8
-12
-25
-21
-14
7
7
21
21
12
2
0
-30
-51
-67
-73
-67
-56
-32
-6
-3
11
4
13
7
7
-11
-38
-45
-57
-53
-38
-17
-2
-7
10
26
48
56
66
59
60
60
48
26
8
7
10
17
22
29
49
70
105
116
119
115
95
66
37
22
11
17
19
26
23
24
16
18
31
43
32
7
-2
11
21
43
60
67
47
45
45
58
61
72
74
63
60
43
23
-3
-16
-27
-33
-17
-7
5
8
18
29
35
32
10
-20
-38
-31
-20
-1
12
11
7
2
0
-3
-1
11
16
23
32
36
46
54
73
92
101
115
139
132
119
91
71
43
35
16
-2
-3
12
37
50
61
62
51
44
29
13
-5
-21
-34
-52
-67
-64
-55
-45
-16
-1
-1
-10
-15
-17
-3
5
-2
-21
-41
-37
-37
-41
-38
-47
-33
-19
11
23
20
7
-10
-20
-32
-21
-15
-10
10
29
36
49
50
45
57
66
68
41
12
-6
-12
-9
-2
-5
-28
-41
-53
-51
-46
-39
-44
-40
-32
-32
-27
-11
29
72
99
107
91
63
40
29
27
19
19
10
1
-23
-35
-54
-49
-34
-23
-24
-50
-57
-79
-75
-70
-70
-73
-79
-68
-60
-40
-37
-32
-40
-28
-12
-9
-10
-6
-2
-11
-22
-36
-53
-56
-62
-64
-65
-46
-16
-2
10
1
-5
-13
-3
-7
-6
-3
-4
2
-6
7
7
-9
-33
-43
-40
-25
-14
-17
-33
-40
-29
-25
-29
-36
-43
-33
-26
-10
-14
-18
-20
-19
-13
2
11
7
10
11
19
10
4
0
1
9
17
10
6
0
9
4
-4
-12
-18
-20
-22
-22
-31
-46
-55
-71
-77
-80
-85
-96
-89
-64
-36
-29
-16
-22
-26
-25
-8
9
9
9
-2
-13
-10
-4
8
14
8
3
9
18
32
39
45
55
45
34
28
29
29
33
46
59
69
71
70
69
66
70
60
45
41
41
36
29
26
33
51
67
73
73
57
32
4
-14
-16
-1
2
17
30
37
29
15
-8
-32
-21
-3
18
17
11
14
23
35
34
24
9
8
20
25
28
43
46
50
54
41
29
14
2
-22
-27
-31
-16
-13
-3
22
23
26
28
35
28
20
7
-12
-28
-32
-17
2
32
43
51
62
77
93
94
87
65
46
40
45
43
42
58
78
95
105
114
106
85
75
63
52
51
63
72
95
117
126
119
112
114
105
87
67
43
29
5
22
38
66
93
101
97
89
78
72
61
55
34
4
-15
-18
-29
-10
5
21
42
57
58
38
6
-6
0
8
17
12
-6
-17
-19
-18
-11
-2
7
14
11
-4
-16
-39
-29
-48
-64
-90
-97
-104
-95
-74
-65
-50
-52
-52
-56
-50
-41
-30
-30
-18
-10
-11
-12
-19
-14
2
25
62
56
39
12
-15
-38
-43
-37
-28
-29
-28
-21
4
24
37
25
17
12
3
-7
-9
-12
-15
-13
-18
-2
1
10
7
-11
-28
-25
-30
-20
12
31
45
34
13
-17
-33
-23
-13
-8
-9
-7
-5
-7
-7
-9
-19
-11
-3
9
10
9
11
10
12
21
11
18
18
13
-4
-17
-22
-42
-45
-59
-67
-61
-52
-27
-23
-16
-15
-8
-4
7
23
35
42
43
23
6
0
8
13
11
23
40
45
49
51
53
65
74
66
50
39
25
23
30
33
26
16
13
18
18
30
37
27
32
23
19
5
-1
12
31
50
54
40
24
16
21
19
34
37
29
17
13
20
24
28
33
44
45
59
45
23
-14
-27
-31
-22
-3
7
9
23
43
68
59
46
19
4
-4
-1
-8
-13
-12
-5
-1
9
22
20
10
1
-8
-10
-15
-18
-17
-15
-12
-12
-16
-29
-46
-70
-82
-81
-79
-76
-57
-32
-23
-23
-31
-41
-42
-43
-20
-18
-15
-3
8
17
25
12
3
-13
-12
9
27
54
45
31
1
-13
-18
-13
6
20
16
9
3
-3
-11
-22
-44
-63
-67
-58
-28
-12
3
-2
-8
-11
-8
-11
-11
-6
-6
-21
-44
-58
-62
-48
-30
-22
-26
-10
18
50
65
66
49
36
37
44
43
37
38
35
37
61
80
89
74
56
61
69
84
75
54
44
49
70
71
86
84
71
45
16
-12
-7
8
22
26
6
-17
-50
-80
-74
-55
-26
-6
10
8
7
10
14
18
30
50
45
40
29
16
-1
-8
-7
-11
-21
-28
-31
-7
12
22
-1
-17
-17
-6
0
7
8
14
14
2
3
8
20
25
22
27
43
42
32
29
4
-4
-7
16
26
29
23
17
5
1
-1
-14
-39
-36
-15
17
30
24
10
10
17
15
3
-1
7
15
35
48
64
63
45
37
28
43
48
38
6
-16
-13
-9
8
23
26
24
26
37
49
55
55
40
22
7
-19
-37
-39
-15
11
16
17
14
18
21
23
19
13
16
5
-12
-23
-13
-5
-1
2
-3
0
8
6
6
5
14
35
48
63
69
53
27
20
20
27
22
19
10
23
45
49
40
35
46
65
73
73
57
45
40
57
70
79
67
40
8
1
-3
-1
9
23
28
12
-7
-30
-40
-37
-17
9
27
36
20
-9
-36
-41
-34
-21
-13
-13
-17
-11
-9
-9
-11
-9
-10
-13
-20
-31
-53
-70
-51
-4
39
56
43
-10
-52
-80
-96
-96
-91
-61
-37
-23
-7
-24
-34
-34
-30
-15
-6
7
19
13
7
-3
-20
-36
-37
-30
-19
2
3
-3
1
7
16
14
22
24
23
13
-2
-12
-7
10
25
27
31
46
58
72
75
75
71
60
44
28
18
37
48
51
36
35
42
58
71
76
87
102
93
80
51
42
34
29
39
40
27
9
-5
-1
0
27
34
43
47
54
62
56
55
50
47
45
39
26
11
0
-14
-20
-16
-8
-13
-18
-30
-33
-21
-10
15
11
-2
-14
-18
-8
-1
5
-2
-16
-34
-34
-24
-15
0
-4
-5
8
13
13
6
-2
-4
-12
-20
-43
-60
-63
-55
-55
-46
-26
3
20
45
63
81
66
54
38
34
35
29
13
-3
-4
1
-11
-8
-17
-17
-8
-5
1
-5
-9
0
