# Supplementary material for: Electroencephalography (EEG) based epilepsy diagnosis via multiple feature space fusion using shared hidden space-driven multi-view learning
Source: PeerJ Comput Sci. 2024 Mar 7;10:e1874. doi: 10.7717/peerj-cs.1874 (PMC10936759; doi:10.7717/peerj-cs.1874)
Supplement: Supplemental Information 2 [file peerj-cs-10-1874-s002.zip › A/Z075.txt]

24
10
-9
-18
-9
-3
-2
-2
-9
-9
-14
-14
-24
-24
-12
-1
13
31
60
79
98
110
104
72
40
26
24
33
40
29
13
3
2
0
10
32
52
61
54
19
-15
-26
-8
15
22
28
26
32
45
61
59
38
17
1
-5
-3
2
3
5
13
22
26
36
47
46
35
21
5
-9
-1
7
10
11
4
4
6
15
34
35
30
14
-9
-34
-47
-53
-59
-61
-55
-30
-7
25
42
40
39
39
38
25
18
2
-4
-2
6
17
16
23
41
68
95
106
93
59
29
4
18
57
109
129
120
120
106
88
76
68
60
39
22
7
2
-5
1
6
4
8
24
41
52
61
67
50
34
18
6
2
7
28
38
49
57
49
37
29
37
45
57
52
44
32
33
42
44
30
16
-4
-17
3
29
54
61
52
35
22
29
34
29
17
14
13
7
-5
-26
-56
-78
-89
-91
-77
-46
-20
0
7
21
25
41
48
42
17
-3
-10
-18
-6
3
18
29
42
53
55
64
71
62
34
4
-14
-22
-17
-3
10
16
30
39
35
25
19
19
22
37
35
19
-9
-31
-40
-28
12
46
57
35
11
-8
-20
-4
9
21
21
16
6
8
12
11
-1
-1
4
2
2
7
4
6
7
15
9
4
5
21
33
40
43
28
13
9
26
46
74
84
72
53
43
38
36
34
19
1
-10
-13
-11
-15
-5
9
32
57
73
74
58
54
33
17
8
13
16
7
-6
-18
-22
-11
9
20
27
38
44
49
55
55
28
4
-2
22
59
79
78
49
19
12
14
14
12
9
1
4
5
5
-10
-29
-43
-43
-14
29
58
50
17
-14
-31
-27
-15
-4
-3
-2
-1
-9
-12
-11
-11
-8
3
9
12
8
-2
-7
-14
-5
3
16
28
26
4
-18
-21
-4
11
10
-7
-28
-35
-20
-8
-14
-22
-22
-29
-25
-20
-19
-28
-41
-51
-60
-51
-49
-51
-58
-61
-44
-40
-29
-30
-28
-34
-27
-20
-15
-17
-11
-1
4
27
34
29
21
14
16
20
27
22
19
14
25
38
41
52
40
29
23
32
43
52
54
49
32
14
4
-14
-14
-7
1
8
18
34
41
45
54
58
50
34
14
-9
-20
-15
-15
-23
-36
-34
-26
0
36
61
68
67
64
53
51
46
32
13
3
-4
-8
-10
-8
-6
-12
-7
-15
-26
-38
-31
-27
-32
-40
-61
-70
-67
-43
-25
-18
-5
6
23
37
47
44
45
50
55
54
50
54
48
47
46
41
32
32
37
40
40
35
38
42
52
65
64
64
68
80
96
120
139
131
110
85
53
24
13
14
19
26
29
31
14
6
-2
-1
12
36
58
62
62
42
24
20
41
64
73
87
88
89
87
85
67
50
37
33
34
36
49
53
59
62
58
44
26
9
-15
-28
-37
-40
-40
-24
8
32
54
68
72
66
56
45
20
-3
-18
-33
-46
-51
-57
-63
-56
-33
-8
2
5
-13
-31
-38
-24
-2
-1
8
19
37
51
60
52
31
10
-1
-1
15
33
27
7
-5
-12
-2
16
40
54
61
67
70
67
60
53
35
29
35
43
39
24
9
-15
-24
-15
-9
-4
-6
-10
-29
-48
-76
-109
-136
-140
-119
-96
-72
-57
-46
-42
-26
-22
-24
-25
-19
-11
-8
-2
-9
-17
-20
-5
16
33
44
46
45
34
24
-6
-43
-61
-73
-65
-50
-33
-29
-25
-16
-5
3
-3
-3
-18
-29
-37
-41
-49
-62
-71
-78
-72
-55
-35
-24
-18
-9
-13
-16
-26
-47
-78
-89
-89
-84
-73
-58
-33
-7
24
41
33
15
6
12
20
42
48
50
40
41
42
39
46
42
24
14
6
1
-14
-22
-28
-28
-32
-29
-32
-35
-38
-45
-50
-51
-42
-53
-55
-50
-40
-34
-28
-11
-5
4
1
-7
-28
-49
-48
-50
-43
-36
-31
-21
-11
-2
-13
-32
-55
-79
-98
-92
-70
-47
-39
-44
-41
-36
-9
9
15
7
-4
-29
-58
-60
-51
-31
-19
-1
14
28
48
53
61
71
94
111
118
113
95
77
60
52
38
27
34
39
37
25
18
12
21
31
24
1
-26
-39
-29
-1
35
57
64
64
70
64
50
32
23
34
62
82
82
76
73
80
83
93
83
56
33
30
51
65
72
55
27
2
-8
-13
-19
-16
-28
-30
-19
15
44
51
35
1
-33
-39
-26
-4
12
26
34
37
50
65
62
40
-4
-55
-85
-87
-59
-33
-13
-2
3
0
-6
-8
-13
-1
13
13
0
1
12
13
5
-16
-28
-26
-12
3
2
-12
-28
-42
-40
-16
-2
-2
-2
3
25
39
49
43
37
42
50
47
37
30
24
16
9
-2
-15
-28
-28
-22
-9
6
18
15
18
26
23
10
-2
-12
-26
-37
-44
-45
-46
-43
-34
-37
-31
-22
-11
-12
-22
-36
-52
-52
-45
-39
-52
-65
-69
-60
-28
0
21
18
10
-7
-25
-37
-45
-46
-57
-54
-54
-41
-19
14
38
46
49
29
14
15
34
38
22
-6
-34
-45
-33
0
15
19
13
-1
-15
-25
-32
-48
-73
-93
-96
-80
-47
-14
-9
-23
-49
-64
-64
-47
-30
-35
-44
-63
-70
-72
-57
-40
-35
-34
-32
-32
-34
-27
-23
-15
-5
4
1
-15
-21
-15
1
6
-3
-29
-57
-64
-56
-42
-18
4
2
-4
-6
7
28
44
39
18
-2
7
26
37
33
13
-7
4
39
74
86
75
53
37
44
62
71
63
44
31
27
35
45
37
8
-10
-25
-28
-27
-12
-15
-23
-31
-38
-44
-50
-45
-40
-39
-32
-33
-33
-35
-24
-13
-1
9
13
2
-10
-10
-4
-2
6
-8
-25
-32
-23
-12
-1
0
-5
-14
-17
-14
-27
-40
-48
-47
-49
-52
-56
-57
-42
-24
-22
-33
-43
-31
-11
6
9
0
-23
-23
-9
5
12
6
-1
-4
10
10
3
-16
-24
-13
0
23
28
14
6
16
39
54
58
38
17
11
23
31
31
28
17
10
18
36
46
51
61
73
91
102
107
89
65
47
34
32
38
51
48
52
61
81
93
106
114
118
126
131
123
99
80
63
43
29
23
34
42
58
71
78
95
114
131
131
123
98
77
73
77
81
71
65
51
43
43
56
67
71
84
97
97
77
41
5
-16
-18
-18
-10
-1
12
18
28
46
69
80
74
78
78
88
96
94
72
49
49
63
92
111
113
111
119
132
128
113
96
85
75
71
56
36
0
-32
-55
-63
-49
-39
-42
-41
-34
-29
-26
-15
-6
-1
0
-2
13
28
46
45
30
16
18
22
23
23
3
-18
-41
-55
-74
-79
-70
-56
-46
-37
-31
-39
-47
-59
-73
-93
-106
-103
-100
-87
-62
-40
-25
-23
-25
-30
-29
-19
-9
-5
4
10
18
28
38
37
32
26
18
14
14
11
-1
-14
-2
-1
-2
-7
0
2
-3
-16
-28
-49
-69
-80
-85
-80
-65
-60
-58
-55
-41
-39
-28
-17
-8
-3
-4
5
13
25
37
31
19
3
-7
-30
-54
-69
-72
-70
-53
-26
-6
10
12
7
-12
-16
-25
-22
-18
-3
10
8
6
-3
1
6
17
18
4
3
-4
-12
-17
-9
-6
-5
-3
-9
-27
-41
-32
-21
1
18
16
-1
-28
-44
-55
-44
-32
-33
-41
-51
-39
-23
-1
27
35
18
-3
-8
-2
19
31
25
2
-13
-24
-41
-50
-42
-26
-15
1
0
-8
-19
-20
-25
-29
-20
-7
7
16
22
24
19
27
27
33
43
55
61
59
72
86
91
87
79
66
59
63
60
50
28
11
3
9
21
20
2
-20
-25
-25
-7
9
13
5
-15
-21
-23
-2
18
37
39
37
28
8
-11
-21
-23
-21
-13
6
5
-3
-10
-8
-4
5
-2
-13
-15
-12
-9
-6
0
7
15
19
18
9
-14
-28
-36
-41
-44
-57
-77
-85
-70
-46
-21
3
25
20
14
7
3
4
0
5
5
7
7
9
14
34
63
64
55
32
18
14
12
6
-10
-22
-12
20
50
71
69
51
38
24
8
-11
-14
-14
-20
-22
-21
-13
-7
13
29
43
54
57
47
30
16
2
1
1
10
8
-1
-1
3
22
45
72
77
72
72
81
92
88
78
48
32
32
34
38
53
72
77
68
61
51
44
43
39
16
3
-6
-9
-14
-25
-25
-25
-17
-1
10
13
22
17
17
14
27
35
24
18
3
-3
12
44
72
77
81
80
82
77
69
49
42
39
40
31
25
31
38
39
43
32
13
-3
-5
10
27
30
11
-21
-45
-52
-54
-53
-51
-55
-39
-9
19
28
18
4
-18
-38
-38
-25
-10
3
20
30
39
54
66
73
68
52
24
-5
-19
-20
-16
-13
-5
4
6
11
11
13
14
9
-13
-31
-38
-53
-74
-89
-76
-58
-43
-36
-44
-51
-57
-49
-50
-45
-38
-33
-39
-55
-60
-60
-44
-29
-21
-19
-18
-9
-5
15
32
38
25
0
-19
-34
-29
-17
-10
-10
-4
-1
-6
-12
-3
16
35
47
41
28
20
29
41
42
43
39
40
42
44
42
40
34
20
5
11
28
25
15
3
0
-1
0
-1
-13
-16
-4
7
17
9
12
-6
-5
7
21
29
39
43
29
11
-9
-9
-11
-5
-7
-10
-10
-12
-21
-30
-23
-16
-10
-4
11
19
9
-5
-24
-33
-27
-14
-3
9
27
35
20
-5
-23
-41
-45
-36
-20
-17
-13
-4
-2
-16
-30
-49
-56
-53
-41
-28
-5
20
45
57
58
65
68
74
63
33
-15
-43
-45
-29
-1
18
23
12
-12
-44
-71
-65
-52
-42
-39
4
66
136
168
161
118
64
34
10
-9
-26
-36
-27
-8
25
38
32
22
21
19
7
-5
-27
-49
-48
-28
-6
18
35
38
32
31
43
51
61
76
79
68
49
34
26
34
49
55
51
40
40
28
28
34
47
45
26
3
-8
9
38
53
37
29
30
48
60
58
37
8
-9
-19
-4
26
54
67
53
50
51
55
58
59
52
43
53
54
40
2
-28
-54
-59
-53
-52
-51
-44
-25
-8
10
24
17
-6
-32
-41
-57
-64
-69
-72
-68
-52
-24
-7
6
18
22
14
11
12
1
5
13
21
20
27
34
42
54
64
70
55
43
27
26
34
55
62
50
40
26
11
3
5
15
26
37
42
45
53
62
69
71
50
21
-4
-6
18
19
12
-3
-20
-33
-34
-17
-6
2
-3
-16
-29
-35
-23
-19
-21
-19
-16
-10
2
0
-12
-20
-11
7
10
7
3
2
24
51
68
57
40
18
6
11
22
35
40
54
63
58
43
27
15
17
39
52
54
37
25
9
4
7
5
-1
-5
-6
0
21
40
47
36
21
21
7
-14
-32
-37
-37
-28
-15
-25
-29
-32
-28
-19
-3
21
20
8
-9
-15
-15
-20
-43
-69
-81
-71
-65
-70
-72
-72
-53
-24
2
14
6
6
-2
3
4
17
24
28
42
51
52
55
68
77
83
74
54
24
2
-16
-34
-48
-38
-11
28
60
81
77
68
66
56
42
19
-6
-40
-49
-27
18
63
96
108
95
75
57
43
26
18
8
-9
-11
-8
2
5
24
39
49
35
14
3
-1
27
48
53
41
32
24
21
22
21
22
19
24
19
18
24
24
16
18
32
37
36
20
7
-1
5
19
27
38
46
49
56
68
87
97
103
115
122
117
103
88
70
59
58
64
69
81
87
80
74
64
52
32
29
20
8
0
9
31
52
70
66
51
41
46
49
34
13
-19
-38
-30
6
42
74
91
91
80
72
64
47
24
11
7
2
-6
-11
-23
-20
-1
24
48
59
77
79
86
90
89
76
58
34
-3
-20
-14
12
43
75
91
92
84
80
69
56
44
29
15
3
18
40
57
73
63
53
51
62
55
24
-4
-21
-12
13
29
35
32
29
24
19
18
23
18
27
48
68
71
60
52
34
37
48
70
75
63
43
24
17
19
19
13
5
7
-1
18
48
76
84
82
73
66
63
59
41
11
-2
-1
13
34
48
54
53
62
57
42
28
22
18
12
17
26
27
27
33
35
35
41
31
19
11
15
21
18
2
-15
-23
-10
16
39
61
70
66
55
42
41
25
19
25
39
53
64
65
54
40
33
25
17
4
-17
-43
-58
-55
-44
-28
-12
-2
0
9
21
33
40
41
26
5
-13
-7
3
12
16
14
-1
-10
-5
-3
6
9
4
-9
-15
-11
-2
6
1
-5
-14
-15
-5
-12
-28
-49
-59
-64
-59
-49
-48
-44
-29
-16
-3
-5
-15
-35
-35
-26
-16
-16
-11
-8
-17
-27
-27
-31
-35
-28
-21
-11
-7
-5
-14
-23
-24
-34
-49
-65
-57
-42
-25
-5
-4
-17
-42
-55
-61
-68
-76
-92
-94
-84
-69
-69
-75
-78
-79
-72
-68
-65
-86
-109
-120
-102
-58
-8
23
10
-20
-43
-39
-24
0
2
-20
-48
-62
-60
-56
-39
-33
-46
-52
-30
8
41
57
35
-6
-23
-7
35
57
60
28
-8
-34
-31
-9
9
21
11
4
8
18
20
-2
-27
-48
-45
-16
10
9
-18
-39
-47
-33
-8
19
25
27
21
10
-7
-22
-27
-45
-66
-88
-95
-85
-65
-48
-43
-38
-29
-22
-21
-39
-69
-107
-118
-108
-84
-67
-62
-62
-64
-61
-44
-34
-41
-41
-47
-42
-31
-19
-17
-30
-42
-54
-68
-77
-64
-52
-32
-10
-8
-15
-22
-15
-6
1
-5
-24
-34
-37
-32
-31
-23
-4
14
26
34
32
10
-17
-38
-52
-54
-41
-25
-25
-26
-19
2
9
12
5
-9
-10
-9
-5
-7
-15
-36
-52
-55
-41
-26
-21
-7
3
14
21
27
24
11
5
-4
-4
-4
1
3
-1
2
9
15
20
29
25
24
34
48
56
52
43
27
25
36
50
58
60
57
37
22
14
12
12
9
7
-1
8
18
33
29
26
26
20
23
15
-2
-15
-17
-6
-8
-17
-29
-36
-37
-24
-17
-20
-25
-22
-17
-6
12
22
36
38
42
39
29
35
42
60
81
101
101
86
75
61
55
61
84
91
76
51
16
-8
-14
2
19
37
39
28
10
-4
-7
-7
-4
14
30
47
66
82
82
82
83
76
62
55
50
41
26
12
-2
-13
-23
-24
-22
-8
10
18
6
1
-16
-18
-15
-10
-8
-19
-20
-28
-36
-38
-32
-28
-12
15
39
48
40
31
17
18
26
21
-2
-33
-46
-51
-25
-2
21
30
27
21
-2
-16
-22
-24
-27
-27
-28
-36
-43
-42
-41
-31
-2
37
68
89
93
83
62
52
32
10
-7
-12
-13
-23
-13
-1
14
28
35
29
15
9
8
11
19
23
18
7
18
38
60
76
91
96
94
90
81
81
78
81
65
51
35
16
-14
-29
-24
-19
-8
1
6
2
-6
-15
-34
-38
-34
-24
-24
-21
-13
-10
-2
9
16
11
12
8
-7
-21
-39
-51
-60
-48
-39
-33
-30
-27
-30
-31
-22
-7
-4
-1
0
-11
-24
-23
-14
5
27
35
26
14
19
29
35
31
25
3
-8
-9
3
31
52
71
67
64
64
54
34
6
-12
-32
-40
-35
-27
-23
-13
0
-1
7
12
16
13
6
-4
-13
-13
-18
-26
-35
-29
-25
-27
-34
-30
-25
-24
-16
-25
-34
-41
-39
-41
-53
-56
-53
-43
-34
-32
-55
-73
-77
-68
-56
-58
-59
-63
-46
-23
-9
-14
-31
-32
-42
-39
-36
-31
-19
-2
22
21
14
2
-12
-22
-35
-37
-41
-28
-17
-9
-6
14
26
33
30
25
16
3
5
0
0
-4
13
32
51
71
76
75
67
65
55
36
25
7
1
-1
18
35
50
61
60
59
58
58
42
26
16
7
-5
-12
-7
7
30
49
42
25
10
27
42
65
71
57
30
7
-6
-27
-25
-1
41
76
97
100
95
87
80
60
26
6
-5
-2
0
1
5
22
64
101
121
122
108
85
54
36
10
-6
-22
-27
-23
9
56
99
121
128
129
115
98
75
43
4
-36
-46
-48
-25
3
26
35
42
61
66
78
79
68
38
0
-33
-63
-75
-73
-72
-74
-68
-51
-32
-8
8
7
-10
-22
-32
-38
-47
-56
-73
-99
-111
-117
-99
-70
-43
-37
-52
-56
-47
-35
-21
-20
-28
-31
-13
18
62
95
108
93
76
70
70
72
74
83
83
87
93
94
86
79
87
100
109
111
94
68
36
10
-8
-6
0
-3
-23
-18
2
21
34
37
37
41
53
52
34
17
4
-5
-17
-2
15
34
41
46
45
36
30
24
17
24
35
43
50
56
44
19
-3
-7
1
18
40
50
58
66
71
56
30
5
-21
-36
-20
7
21
23
21
24
40
51
60
55
50
41
16
-31
-68
-79
-74
-53
-30
-9
0
2
5
3
0
-7
-21
-25
-5
25
46
50
35
26
19
33
30
7
-34
-70
-96
-101
-70
-26
20
43
51
35
20
11
5
3
8
13
-9
-35
-54
-55
-49
-39
-28
-27
-5
18
35
28
12
12
5
13
9
-7
-32
-41
-33
-19
4
31
60
81
103
105
84
50
6
-28
-48
-36
-18
5
18
27
53
71
96
99
77
54
44
42
51
76
96
106
113
116
114
117
129
136
129
109
92
75
61
44
22
1
-2
21
39
59
73
80
83
81
72
44
25
24
32
41
49
50
38
28
28
38
45
56
67
81
98
110
103
84
76
76
73
65
46
22
4
7
13
6
-13
-21
-20
-17
-14
-26
-25
-15
15
29
30
24
6
-7
-14
-2
14
38
59
65
57
51
57
56
60
69
75
64
44
28
12
14
-1
-21
-27
-21
7
17
23
31
37
35
29
23
11
-1
-14
-30
-45
-43
-41
-42
-39
-30
-21
-22
-16
-20
-24
-27
-24
-22
-22
-13
-20
-29
-37
-36
-34
-28
-6
11
18
2
-23
-53
-63
-54
-31
-4
18
32
22
8
-6
-18
-36
-52
-58
-59
-36
-13
2
4
2
10
-2
-13
-30
-50
-63
-51
-25
-5
8
21
21
11
0
-15
-28
-30
-13
7
33
54
57
52
41
25
14
4
15
28
42
51
54
50
32
18
3
-4
-9
1
3
12
26
24
12
1
3
5
14
26
38
48
54
51
18
-5
-32
-38
-39
-30
-13
-5
-1
-6
-24
-48
-53
-53
-49
-42
-38
-41
-46
-43
-41
-48
-57
-45
-13
25
69
89
97
85
67
44
15
-7
-39
-73
-84
-74
-49
-13
32
64
87
102
118
128
122
105
75
43
21
19
11
9
11
26
41
50
60
43
32
27
19
14
-6
-24
-45
-52
-38
-15
7
34
44
31
14
2
1
-2
1
11
16
25
29
38
48
64
62
39
8
-15
-25
-35
-35
-49
-52
-44
-27
-8
-2
6
-1
-6
-8
-10
-18
-30
-36
-41
-35
-12
22
42
53
57
55
38
8
-15
-41
-42
-33
-38
-58
-67
-37
8
57
80
81
69
60
53
32
10
-6
-16
-21
-4
20
37
62
78
96
103
120
122
101
59
15
-15
-42
-53
-67
-75
-80
-73
-56
-25
21
56
72
64
43
6
-34
-65
-92
-104
-101
-74
-40
5
44
67
74
71
76
61
45
23
-7
-31
-53
-62
-65
-58
-35
-9
16
38
47
35
24
6
-3
-26
-57
-69
-66
-45
-13
6
11
22
32
36
41
43
44
36
23
-6
-36
-45
-29
-3
24
51
62
66
73
88
94
92
91
80
71
64
67
67
68
80
88
90
87
80
58
45
34
26
7
-18
-35
-39
-16
29
71
91
95
92
79
64
40
7
-26
-44
-37
-19
6
31
38
40
58
77
89
83
72
45
31
33
39
46
52
67
83
82
79
69
60
63
69
65
46
30
3
-10
-16
-8
-8
-10
8
37
64
84
97
96
91
79
66
60
59
63
45
32
17
19
32
53
71
63
57
69
92
108
107
88
51
32
25
31
35
37
33
28
29
30
32
26
28
18
11
4
8
13
12
37
57
71
71
74
75
69
60
38
19
3
4
3
14
35
54
68
81
94
85
72
56
44
39
50
65
60
43
23
13
13
25
44
50
51
47
34
18
14
19
15
4
-20
-30
-33
-8
26
60
84
96
90
66
52
39
41
42
41
29
12
5
-12
-30
-45
-31
-7
14
26
-2
-39
-70
-83
-86
-78
-68
-63
-69
-72
-68
-61
-53
-36
-22
-4
18
40
40
27
11
-1
-6
-8
-6
-10
2
18
20
9
-2
-6
-7
-8
-7
-11
-25
-31
-44
-64
-78
-81
-67
-58
-37
-26
-23
-29
-30
-24
-16
-5
-7
-11
-12
-3
4
7
1
-16
-35
-37
-18
-6
-2
-7
-17
-23
-11
10
31
55
74
83
74
51
32
3
-4
5
20
20
9
-4
-16
-6
23
50
50
35
17
-7
-25
-37
-44
-48
-30
-7
18
41
60
71
64
55
46
42
50
54
47
33
35
39
48
60
67
68
54
40
23
5
-18
-39
-63
-72
-66
-59
-50
-35
-15
0
17
24
22
14
6
7
-9
-35
-58
-76
-81
-67
-36
-2
28
53
75
86
90
91
73
55
33
15
-5
-18
-24
-28
-15
12
33
48
47
36
19
16
31
56
69
75
67
66
76
93
88
65
56
58
63
48
29
3
-17
-14
-21
-29
-39
-33
-28
-19
