# Supplementary material for: Electroencephalography (EEG) based epilepsy diagnosis via multiple feature space fusion using shared hidden space-driven multi-view learning
Source: PeerJ Comput Sci. 2024 Mar 7;10:e1874. doi: 10.7717/peerj-cs.1874 (PMC10936759; doi:10.7717/peerj-cs.1874)
Supplement: Supplemental Information 2 [file peerj-cs-10-1874-s002.zip › A/Z076.txt]

39
41
43
36
24
11
11
2
-11
-16
-16
-21
-38
-33
-39
-24
-23
-19
-22
-31
-19
-5
5
4
10
10
13
19
27
38
58
65
65
41
21
12
-3
-10
-11
-10
-9
-5
13
18
19
24
17
20
22
32
38
46
67
84
85
91
78
57
48
40
41
36
27
25
16
13
17
18
12
14
5
5
4
3
-7
-13
6
12
35
46
50
40
18
19
27
35
25
13
-8
-19
-21
-12
-4
19
29
24
-2
-22
-42
-32
-10
9
21
20
22
35
28
28
24
11
7
-5
-2
9
17
21
-7
-16
-21
-25
-30
-36
-21
-18
-9
-1
3
-2
-2
-12
-30
-33
-13
11
25
32
19
16
9
8
9
9
18
11
3
-16
-12
-14
-17
-22
-33
-44
-38
-28
-23
-19
-13
-12
-12
-25
-31
-50
-51
-43
-31
-29
-36
-58
-81
-75
-51
-11
3
15
19
22
19
1
-29
-59
-63
-59
-55
-56
-46
-32
-22
-4
5
0
-4
-3
7
3
0
-10
-21
-31
-21
-25
-18
-10
3
16
12
24
19
16
13
5
-1
-7
-2
-9
-3
7
25
37
41
36
36
33
27
28
30
42
61
55
50
47
42
31
31
44
52
64
58
48
28
18
14
15
25
23
20
1
3
1
-3
-12
-7
-5
-9
-14
-17
-15
-15
-11
-13
-29
-29
-38
-35
-33
-28
-17
-15
-11
-11
-3
-9
-21
-31
-39
-25
-10
-12
-5
-1
-16
-26
-27
-8
4
20
16
2
-16
-24
-25
-21
-13
5
20
31
26
4
-6
-8
1
-10
-31
-44
-52
-32
-5
18
30
19
7
6
9
31
29
24
17
20
21
8
3
-9
-5
1
13
14
13
13
6
-2
-6
9
9
18
33
36
28
7
-19
-33
-30
-13
-3
-4
-14
-10
-7
4
17
11
-1
-27
-40
-58
-48
-32
-10
-5
-5
-9
-15
-10
-10
-7
-21
-11
-8
-8
-3
0
12
25
43
46
36
17
7
2
-10
-15
-16
-16
-16
-19
-17
-27
-7
8
15
9
0
-14
-26
-34
-43
-47
-56
-38
-23
-4
15
20
19
13
26
22
23
17
14
12
12
1
-31
-45
-33
-5
34
53
64
39
13
0
-13
-13
-16
-20
-30
-41
-48
-33
-11
26
39
35
25
25
24
15
2
-15
-29
-32
-20
4
26
44
42
23
-10
-13
-28
-15
1
5
3
3
14
17
24
16
16
0
-20
-23
-25
-7
18
29
21
-8
-20
-27
-9
24
53
57
50
34
34
46
64
65
33
17
17
22
25
23
20
18
25
23
10
0
-19
-32
-41
-30
-23
-14
-10
7
18
24
43
42
35
13
-5
-24
-28
-18
2
18
36
51
48
47
46
45
48
45
53
46
44
44
47
47
49
48
41
36
23
19
5
5
-1
-7
-11
-10
-16
-24
-11
8
30
37
30
2
-29
-38
-32
-17
-10
3
18
36
51
46
37
26
36
51
60
70
52
40
22
9
-8
-22
-11
-16
1
3
19
6
4
12
22
29
12
-7
-39
-48
-46
-31
-15
5
31
20
3
-15
-21
-10
7
39
41
44
23
10
-20
-16
-13
-10
-2
14
27
35
32
20
16
8
19
32
38
48
25
-1
-15
-16
-13
-3
0
-2
-10
-21
-10
-5
7
30
49
61
50
26
-12
-24
-31
-12
-17
-1
12
27
31
29
15
8
-2
13
10
5
-8
-22
-22
-17
-14
-22
-18
-5
6
12
15
16
8
5
4
11
8
17
22
12
3
-1
0
0
2
-16
-24
-33
-27
-11
-11
-2
6
7
8
2
-3
-4
7
8
1
-8
-10
-28
-40
-43
-36
-36
-47
-44
-44
-30
-16
-19
-31
-38
-37
-37
-35
-40
-45
-41
-32
-18
-19
-24
-32
-45
-49
-58
-48
-62
-71
-73
-67
-45
-23
0
1
6
11
0
-14
-22
-22
-35
-49
-51
-47
-42
-22
-18
-15
-11
-11
-13
-30
-33
-37
-30
-21
-22
-10
-1
14
5
-7
-19
-18
-32
-50
-48
-43
-29
-17
-5
5
32
56
55
43
18
-5
-44
-79
-106
-107
-100
-78
-56
-35
-10
8
18
7
-1
-23
-54
-83
-104
-113
-108
-87
-57
-33
-9
14
27
45
58
50
15
-29
-69
-90
-107
-93
-89
-84
-72
-63
-48
-34
-12
-8
-10
-24
-27
-30
-12
-2
-2
-14
-28
-26
-23
-1
13
10
0
-19
-30
-50
-65
-63
-53
-36
-16
3
7
5
-7
-23
-54
-62
-63
-53
-45
-47
-48
-60
-62
-65
-61
-58
-39
-25
-16
-12
-13
-19
-20
-21
-10
-14
-7
-24
-40
-52
-46
-41
-35
-24
-16
-17
-24
-41
-55
-58
-42
-30
-18
-13
-12
-22
-20
-12
-3
-3
-12
-10
-20
-27
-17
-14
-9
-9
-8
-15
-20
-15
-9
-23
-22
-22
-21
-8
3
7
-3
-19
-28
-41
-42
-28
-21
-8
-6
-5
-11
-4
6
17
21
30
28
28
13
24
32
30
38
26
16
-11
-35
-49
-33
-8
11
3
-7
-6
-13
-10
-12
-9
-15
-20
-14
-28
-30
-38
-48
-49
-54
-46
-51
-56
-49
-50
-46
-29
-11
-6
-11
-20
-23
-30
-25
-27
-18
-18
-5
12
16
22
14
17
29
42
53
44
46
32
23
19
19
20
17
19
13
11
3
3
7
19
34
45
40
34
34
20
18
22
18
9
-1
5
22
28
30
22
16
8
9
-11
-23
-24
-16
-4
7
10
0
-19
-19
-13
-17
-27
-41
-61
-57
-45
-33
-17
-1
6
5
-12
-18
-29
-30
-11
-17
-14
-23
-26
-17
-15
-1
-4
-21
-34
-40
-26
-14
7
6
-5
-18
-26
-32
-23
-18
-7
-10
0
9
15
27
33
33
28
2
3
-2
6
7
11
10
20
32
37
43
53
49
29
7
-3
-9
6
19
24
18
2
-3
-8
-3
19
29
31
26
-5
-38
-60
-67
-57
-40
-12
1
12
9
12
19
27
33
21
9
4
13
14
22
38
44
38
17
3
-19
-21
0
11
7
-27
-34
-41
-25
-13
-11
-23
-30
-34
-34
-21
-9
1
-1
-7
-17
-28
-30
-18
1
20
35
53
50
42
35
28
20
34
46
60
73
82
93
93
85
66
36
14
-4
-12
2
26
51
67
74
82
65
52
36
36
42
59
73
63
50
40
18
3
-12
-11
-7
3
19
39
47
57
45
29
11
10
18
13
13
10
0
-1
1
8
17
24
23
9
-1
-7
-12
-8
3
7
16
16
31
35
35
12
2
-3
-5
6
-4
-17
-19
-28
-28
-14
12
32
45
49
33
6
-12
-26
-38
-31
-27
-3
16
27
40
26
3
-19
-23
-14
9
20
11
2
6
10
11
31
46
67
78
84
77
52
36
22
8
4
-8
-25
-44
-45
-43
-28
-12
4
11
1
12
18
24
25
9
-6
-24
-34
-44
-48
-60
-58
-63
-64
-41
-18
9
14
19
2
-10
-29
-51
-77
-105
-129
-154
-160
-141
-96
-53
-7
26
44
59
77
82
76
58
33
-2
-31
-59
-60
-60
-33
0
20
23
14
4
-12
-25
-34
-38
-45
-57
-89
-121
-136
-132
-114
-74
-25
10
12
5
-5
-2
13
9
12
10
14
14
-3
-36
-52
-71
-73
-63
-43
-18
8
43
55
63
65
60
45
28
3
-16
-39
-41
-34
-25
-15
5
15
37
52
75
72
71
58
50
61
60
60
42
33
23
22
42
71
94
103
109
93
82
75
78
68
45
33
24
14
23
35
58
61
62
60
51
48
43
52
59
66
56
32
14
7
5
13
21
25
16
20
28
25
26
33
29
32
12
22
23
38
41
43
35
27
19
-1
-10
-9
-7
-11
-14
-19
-16
-7
19
46
65
71
50
21
0
-12
-20
-33
-28
-23
-8
-3
14
14
18
27
15
-14
-52
-56
-58
-59
-54
-46
-23
0
37
47
57
53
49
26
14
1
-8
-13
-10
-6
-6
-1
13
31
49
56
36
7
-3
-1
-9
-9
0
14
40
61
67
54
21
-10
-36
-66
-79
-85
-71
-48
-10
16
18
13
-14
-26
-30
-21
-1
6
28
31
34
26
24
16
7
9
-1
0
2
9
0
-12
-26
-35
-47
-58
-52
-45
-13
24
54
56
43
10
-24
-59
-75
-85
-77
-63
-28
-3
29
53
51
33
16
3
-14
-27
-38
-38
-53
-66
-73
-67
-36
-1
10
11
13
19
27
35
46
47
32
12
-6
-21
-28
-22
-9
-1
13
16
21
31
49
61
68
81
68
56
37
22
-5
-32
-31
-32
-15
-2
10
15
26
41
55
60
55
46
24
5
-6
-7
-17
-19
-13
-4
6
21
34
36
31
16
-7
-13
-7
1
-4
-8
-12
-26
-15
-11
-6
-13
-12
-8
-14
-5
1
-2
-18
-13
-12
-5
5
13
25
27
35
39
44
51
54
47
41
48
53
52
49
40
21
13
-6
-16
-28
-28
-22
-21
-19
-15
-12
-8
-15
-22
-39
-38
-25
-8
10
11
8
2
3
17
34
40
55
44
21
-13
-31
-24
-8
16
31
26
6
-16
-38
-38
-6
15
38
45
28
18
-2
1
-4
-11
-8
14
29
38
38
27
13
11
21
26
17
8
-9
-17
-24
-10
-5
2
16
32
48
61
58
30
7
0
-4
6
6
14
6
1
-1
1
15
32
58
73
96
96
81
38
-11
-41
-55
-46
-31
-13
5
27
41
39
35
19
-7
-30
-27
-14
3
8
-10
-38
-63
-76
-73
-73
-65
-50
-41
-20
-6
12
16
25
40
34
26
21
4
-10
-37
-46
-54
-51
-29
-5
16
33
39
38
31
18
-5
-34
-47
-53
-60
-75
-81
-73
-55
-17
11
14
1
-11
-12
-25
-34
-55
-79
-93
-91
-82
-69
-62
-64
-67
-64
-52
-44
-34
-23
-23
-18
-5
20
13
6
-10
-40
-70
-97
-99
-85
-69
-60
-48
-40
-27
-14
-22
-25
-26
-18
-29
-46
-58
-70
-66
-53
-44
-40
-27
-10
-6
-19
-37
-53
-55
-42
-28
-21
-17
2
6
-7
-9
-20
-26
-32
-29
-25
-21
-14
-16
-29
-32
-35
-29
-25
-5
8
21
25
34
19
16
3
3
-23
-41
-49
-44
-27
-3
9
20
25
36
32
33
34
33
14
-4
-19
-28
-23
-10
1
-8
-5
-8
-12
-16
-13
-15
-18
-14
-14
-15
-17
-10
-1
-13
-13
-26
-27
-29
-25
-20
-24
-20
-10
-3
6
12
5
-2
-6
-9
-9
-23
-33
-48
-54
-46
-30
-21
-25
-31
-45
-52
-45
-39
-34
-32
-24
-33
-37
-40
-36
-40
-48
-30
-21
-11
-16
-39
-64
-69
-65
-52
-51
-39
-35
-35
-34
-45
-61
-70
-77
-78
-74
-53
-45
-40
-42
-43
-42
-55
-62
-71
-76
-65
-43
-29
-20
-9
-6
-4
-14
-9
-10
1
7
3
0
2
6
13
6
3
0
2
-3
4
-16
-19
-11
4
16
7
-5
-25
-27
-9
7
19
25
21
0
-16
-44
-35
-36
-17
-13
-19
-31
-36
-37
-25
-5
14
31
33
36
16
-1
-11
-15
-6
12
33
54
64
65
68
58
46
34
19
19
25
14
1
-7
-8
6
25
37
38
26
21
20
20
14
-3
-23
-36
-35
-21
-8
-7
-1
-9
-20
-20
-20
-23
-22
-18
-15
-9
-1
17
38
47
53
48
26
5
-1
2
14
27
28
22
26
31
43
49
54
49
50
51
43
26
13
15
24
38
52
47
41
30
30
16
26
45
60
69
67
71
61
64
55
39
23
-1
-17
-39
-34
-17
-8
-3
-7
-4
-16
-27
-29
-17
-1
8
17
12
12
22
31
36
44
52
42
45
33
31
21
18
16
16
9
16
10
14
19
30
36
42
53
61
55
51
33
19
24
48
58
54
40
14
5
2
26
45
60
62
50
39
28
15
15
13
21
28
35
47
59
43
14
-5
-23
-32
-29
-18
-9
3
1
24
27
50
53
38
13
-8
-15
-29
-27
-32
-26
-16
0
11
4
14
1
-11
-28
-36
-40
-39
-25
-17
-12
6
24
44
54
53
28
-1
-29
-28
-34
-36
-37
-29
-5
27
45
39
31
30
37
26
26
19
16
12
8
13
16
25
34
34
31
33
33
22
8
0
-20
-31
-47
-53
-60
-39
-17
6
28
36
47
48
57
46
38
23
0
-23
-44
-40
-12
14
34
31
19
7
12
18
23
22
10
-40
-75
-94
-98
-84
-57
-29
-16
-3
10
19
29
31
27
2
-10
-13
-14
-24
-52
-55
-56
-33
-1
20
23
27
22
15
5
-3
-16
-21
-9
-1
19
25
49
68
78
86
55
32
10
-8
-31
-32
-22
-2
17
16
19
11
18
29
31
20
-7
-10
-18
-18
-5
-5
-3
-7
-13
-16
-25
-15
-15
-26
-36
-35
-38
-53
-42
-45
-42
-32
-29
-20
-30
-43
-60
-54
-55
-57
-66
-68
-38
-22
-3
-10
-20
-39
-47
-39
-35
-29
-22
-20
-24
-28
-26
-35
-37
-27
-17
-16
-12
-16
-20
-39
-49
-61
-79
-92
-85
-72
-52
-41
-40
-34
-34
-29
-37
-35
-24
-18
-20
-29
-24
-31
-38
-47
-55
-56
-36
-30
-15
-19
-15
-21
-22
-18
-7
-9
-11
-11
-20
-40
-57
-77
-92
-92
-75
-55
-42
-38
-35
-46
-36
-28
-22
-35
-49
-62
-58
-58
-53
-50
-47
-39
-42
-49
-50
-41
-40
-28
-23
-14
-5
6
23
23
27
23
8
-5
-14
-2
-2
2
14
30
44
47
44
25
4
-3
-2
11
13
19
9
1
0
-1
3
3
2
1
5
19
29
24
37
33
32
28
34
30
30
31
38
37
25
38
33
43
55
46
34
14
22
24
49
72
85
94
87
71
53
45
41
39
36
28
30
7
-1
-6
10
20
26
40
47
63
57
43
13
-7
-7
-8
-10
2
-1
-10
-12
-22
-21
-17
-14
-22
-33
-27
-19
-7
4
15
17
20
12
15
21
26
21
7
-9
-16
-16
-7
6
26
26
16
-1
-10
-16
-23
-18
-8
7
24
35
30
20
12
-2
8
19
29
16
3
-6
-32
-38
-42
-37
-21
-11
10
10
8
6
-4
-11
-30
-24
-27
-14
-1
12
24
31
44
37
36
28
23
18
25
26
15
30
32
41
31
21
4
-1
0
7
18
5
-2
-22
-33
-31
-21
0
7
26
29
32
26
26
9
-4
-16
-37
-41
-45
-27
-18
-5
17
37
35
25
12
-4
-6
-3
4
10
20
16
9
11
22
42
51
57
43
24
11
15
17
3
-3
-8
-1
10
29
30
21
18
5
-6
-25
-31
-42
-25
-13
-9
-20
-42
-47
-61
-67
-55
-50
-46
-52
-63
-59
-36
-7
-3
-24
-53
-70
-77
-68
-66
-68
-59
-32
-1
4
5
-8
-33
-76
-114
-129
-119
-81
-46
-14
-13
7
9
3
-5
-22
-32
-37
-43
-58
-70
-70
-49
-26
-16
-13
1
18
28
21
4
-31
-29
-35
-36
-38
-36
-36
-47
-42
-45
-38
-28
-13
-9
-1
4
7
0
0
10
13
5
2
-8
-32
-44
-48
-50
-44
-47
-38
-38
-22
-10
-5
-5
-5
-11
-17
-18
-10
-13
-11
-5
-7
6
18
29
35
37
46
41
37
34
29
30
24
34
41
43
57
64
79
90
86
69
39
31
20
14
14
28
54
84
106
102
75
45
16
-8
-12
1
10
8
0
13
30
58
75
77
54
22
-10
-30
-34
-17
-4
-1
9
22
30
42
47
43
26
1
-8
-22
-14
-7
5
7
25
35
35
37
33
18
0
-13
-30
-37
-44
-47
-61
-78
-84
-84
-74
-61
-43
-31
-26
-15
-17
-10
-11
11
19
28
39
33
20
-9
-22
-44
-58
-59
-58
-41
-22
3
13
36
54
54
41
22
21
14
8
1
3
5
-1
-8
0
20
49
67
62
49
25
-7
-24
-28
-26
-25
-14
-5
7
19
34
45
45
35
7
-15
-28
-22
-23
-29
-26
-29
-12
4
20
23
12
5
11
6
6
7
-4
5
11
13
-7
-29
-38
-49
-50
-51
-39
-35
-27
-27
-31
-24
-6
-12
-24
-40
-50
-48
-51
-39
-29
-12
-5
10
14
10
6
-3
-8
-7
-19
-34
-39
-41
-43
-42
-31
-32
-30
-30
-21
-19
-24
-15
-16
-36
-50
-67
-71
-66
-64
-64
-66
-66
-55
-39
-7
25
45
42
25
-1
-36
-50
-43
-16
6
16
8
-2
-2
4
18
12
7
-3
-18
-28
-35
-46
-59
-48
-39
-27
-31
-36
-36
-36
-44
-66
-100
-128
-154
-171
-176
-166
-141
-124
-96
-76
-74
-87
-102
-126
-143
-161
-148
-128
-98
-63
-44
-39
-46
-56
-59
-53
-43
-48
-67
-83
-79
-84
-74
-62
-47
-37
-35
-43
-46
-43
-35
-28
-30
-22
-25
-29
-22
-6
16
26
33
33
31
35
40
43
30
23
6
-6
-13
-12
-9
-4
3
2
-11
6
28
59
65
56
44
29
6
-6
-18
-16
-12
-7
-3
0
-2
-23
-41
-36
-32
-32
-38
-36
-30
-7
11
14
15
21
29
36
40
44
41
36
25
23
2
4
0
7
4
5
5
3
8
15
29
34
43
32
10
-7
-8
-11
-8
-14
-13
-16
-8
13
27
46
46
38
21
11
13
15
14
15
2
-11
-9
0
16
26
40
48
54
55
68
61
61
47
34
26
18
25
24
30
44
50
55
53
54
52
48
56
69
72
70
39
18
4
27
60
78
96
86
69
37
23
22
19
20
-1
-17
-20
-9
-3
-11
4
10
14
23
21
14
13
20
21
21
12
3
-4
-15
-27
-35
-38
-41
-29
-44
-35
-26
-3
10
15
17
6
2
-12
-10
-4
6
28
25
22
21
19
17
18
13
-4
-10
-16
-19
-28
-20
-19
-14
-5
6
14
9
-2
-25
-45
-52
-42
-39
-34
-17
4
34
53
63
29
-5
-18
-32
-25
-32
-15
-6
10
20
36
44
44
29
7
-19
-29
-34
-34
-38
-48
-69
-70
-51
-19
-1
19
29
25
18
-7
-26
-54
-55
-45
-33
-20
-18
-19
-22
-15
-8
0
7
8
6
-11
-13
-15
-5
1
-7
-16
-22
-1
16
20
17
12
-4
-12
-13
-11
-23
-26
-21
-23
-19
-24
-29
-38
-43
-32
-32
-27
-21
-20
-29
-30
-36
-33
-16
-4
8
-3
-7
3
3
3
7
14
12
3
-6
-7
-1
7
10
-8
-22
-37
-42
-38
-20
-2
6
20
20
18
11
12
7
-1
-12
-36
-56
-68
-63
-56
-45
-31
-24
-31
-44
-45
-49
-35
-28
-19
-29
-34
-35
-40
-35
-20
-8
-4
-5
-2
-6
-6
-9
-14
-20
-16
4
24
40
52
48
43
32
28
24
28
29
28
17
18
20
24
26
26
24
17
24
31
25
26
37
49
46
41
30
31
40
46
29
14
6
-5
-26
-31
-18
-4
5
8
22
30
37
49
55
77
97
100
91
80
75
65
45
26
16
6
16
29
28
33
35
30
21
8
-6
-24
-42
-54
-50
-39
-19
-5
-4
-18
-35
-41
-42
-31
-18
-20
-13
6
20
36
49
42
33
6
-3
-17
-29
-27
-26
-25
-19
-7
9
24
23
5
-10
-6
15
33
49
52
46
33
32
35
11
0
-7
1
11
5
-1
-8
1
22
40
42
37
34
28
26
30
39
33
20
11
5
-4
15
24
33
46
36
28
19
15
2
-2
7
2
8
12
16
26
22
27
11
1
2
14
14
10
10
13
16
2
-6
-5
-6
2
7
10
9
9
-4
-15
-15
-22
-28
-44
-45
-46
-27
-9
13
22
27
20
2
-7
-2
2
6
22
30
33
23
25
30
36
42
28
9
-32
-51
-55
-44
-21
-2
10
30
42
46
40
34
27
18
14
13
19
20
30
37
44
41
40
21
5
-22
-46
-66
-69
-54
-51
-48
-42
-33
-21
-10
13
18
30
21
3
-14
-29
-24
-37
-47
-45
-44
-46
-48
-55
-50
-32
-20
-14
-17
-12
-19
-26
-27
-21
-13
-17
-18
-18
-26
-21
-10
8
8
11
9
15
20
27
30
16
5
-9
-16
-8
16
28
40
34
18
3
-11
-11
-12
-11
-6
4
11
20
34
25
29
37
53
57
44
43
35
34
30
19
6
6
16
21
16
13
5
2
13
13
21
30
36
33
24
20
14
23
27
38
43
41
33
23
2
-5
-6
-1
6
21
21
17
9
5
6
-12
-15
-26
-29
-26
-4
-8
2
4
2
-9
-29
-36
-46
-54
-81
-92
-98
-67
-38
-28
-44
-67
-77
-78
-71
-55
-48
-41
-27
-29
-35
-30
-32
-38
-46
-48
-58
-66
-68
-71
-54
-43
-29
-25
-27
-19
-15
-12
-20
-17
-13
-6
-5
-13
-28
-26
-19
-14
-16
-8
-11
-16
-16
-15
-16
-13
-9
-14
-26
-27
-16
1
16
23
21
7
3
1
5
22
50
78
81
72
53
29
17
17
24
25
24
12
1
-14
-19
-18
-15
-14
-20
-35
-41
-41
-32
-30
-25
-27
-28
-22
-4
2
0
11
23
38
43
46
37
20
27
25
40
46
47
44
45
54
50
41
30
22
-7
-24
-31
-21
-7
3
10
2
-1
7
25
39
42
39
19
18
21
27
18
11
22
35
53
62
61
43
38
36
32
26
14
7
1
3
-3
-13
-25
-24
-27
-32
-24
-26
-29
-34
-27
-30
-18
-11
-2
-9
-25
-21
-26
-20
-15
-14
-20
-18
0
15
36
38
28
16
-3
-15
-41
-50
-52
-54
-55
-53
-45
-40
-31
-17
-13
-8
-4
11
10
4
2
-3
-6
5
19
29
28
15
2
-3
6
11
14
20
16
17
0
-12
-27
-48
-56
-40
-22
0
11
-1
-14
-28
-34
-29
-16
1
