# Supplementary material for: Electroencephalography (EEG) based epilepsy diagnosis via multiple feature space fusion using shared hidden space-driven multi-view learning
Source: PeerJ Comput Sci. 2024 Mar 7;10:e1874. doi: 10.7717/peerj-cs.1874 (PMC10936759; doi:10.7717/peerj-cs.1874)
Supplement: Supplemental Information 2 [file peerj-cs-10-1874-s002.zip › A/Z077.txt]

57
82
93
68
23
-26
-40
-27
-3
5
11
2
-6
-1
10
19
-1
-40
-59
-59
-44
-29
-21
-26
-39
-60
-91
-112
-103
-74
-35
8
25
31
33
37
33
16
0
-11
-4
10
32
51
49
52
34
37
41
52
52
38
30
25
43
60
85
78
66
72
75
79
75
75
67
50
31
-3
-17
-17
10
34
48
55
60
54
33
31
46
69
90
98
74
52
31
9
-5
-11
1
13
25
45
56
74
85
97
115
108
105
101
83
69
66
77
97
111
97
62
31
13
15
17
43
72
87
107
113
100
88
72
47
12
-19
-38
-45
-28
12
52
88
97
98
79
72
56
42
22
6
-3
-10
-11
-2
8
10
5
2
-23
-27
-42
-41
-65
-85
-97
-78
-47
-1
15
27
41
35
29
0
-16
-27
-13
13
6
-7
-29
-21
1
17
22
-5
-22
-45
-35
-37
-42
-27
-3
17
21
14
-2
-9
-6
22
35
47
38
18
3
4
-1
-1
-4
7
-5
-6
-6
17
40
60
49
9
-46
-75
-90
-57
-12
16
30
45
50
61
43
38
42
37
20
11
6
13
20
25
12
2
2
14
26
38
26
14
8
13
23
16
5
-12
-31
-37
-39
-42
-32
-13
-1
-10
-44
-77
-87
-82
-46
-24
-18
-32
-33
-46
-32
-14
-17
-13
-20
-20
-33
-64
-80
-88
-84
-68
-67
-91
-105
-106
-88
-68
-52
-40
-29
-21
-26
-38
-58
-69
-79
-79
-74
-65
-61
-71
-71
-63
-55
-54
-69
-109
-134
-121
-100
-65
-58
-60
-75
-87
-83
-78
-64
-49
-16
1
23
41
42
20
-2
-4
-9
-12
-7
-15
-15
-26
-24
-40
-37
-32
-24
-7
4
-1
-20
-46
-59
-59
-53
-38
-36
-36
-30
-19
3
11
6
-9
-21
-29
-30
-33
-53
-55
-50
-42
-26
-17
-15
-28
-42
-51
-56
-47
-25
-12
-8
-14
-29
-52
-76
-105
-122
-116
-95
-80
-86
-102
-107
-99
-71
-30
-10
-15
-31
-35
-28
-21
-21
-30
-54
-61
-50
-43
-21
-10
-6
1
21
48
57
44
22
19
14
9
8
11
33
50
52
54
63
79
76
72
45
8
-32
-44
-37
-16
10
33
33
15
-4
-7
5
29
45
45
27
27
31
45
61
62
43
17
13
7
14
22
44
79
114
131
111
74
37
41
40
51
50
43
35
39
57
69
95
119
145
142
109
60
14
-4
8
27
52
71
84
85
82
83
76
53
46
57
69
68
47
19
-2
8
18
16
2
-14
-13
4
20
18
7
12
33
52
67
64
44
5
-21
-41
-48
-50
-34
-18
3
38
65
72
65
42
17
-18
-48
-53
-49
-22
7
35
36
33
10
-22
-56
-81
-97
-105
-102
-80
-78
-81
-98
-115
-129
-123
-107
-98
-89
-73
-62
-46
-33
-51
-66
-78
-59
-37
-29
-15
-27
-30
-25
-18
-10
-15
-21
-24
-15
1
25
22
11
0
-9
-6
-10
-15
-26
-33
-38
-33
-35
-33
-27
-21
-13
-3
-7
-15
-10
10
15
-1
-25
-44
-41
-21
0
14
23
24
27
29
23
-3
-27
-38
-20
18
39
49
30
8
0
6
4
-1
13
24
35
26
14
1
-11
-1
4
12
7
-11
-38
-64
-67
-71
-92
-115
-136
-141
-133
-101
-76
-62
-64
-67
-72
-71
-73
-87
-101
-104
-77
-62
-46
-42
-47
-46
-39
-30
-30
-21
4
35
45
27
0
-33
-43
-43
-33
-35
-28
-31
-43
-55
-58
-40
-7
31
61
80
82
66
52
30
12
-24
-70
-87
-70
-38
-13
-11
-18
-16
0
31
46
40
21
0
-16
-14
-12
-13
-13
-8
5
23
47
60
55
53
60
77
88
81
60
18
3
-6
-20
-50
-70
-65
-48
-11
37
72
100
107
110
105
94
80
62
47
50
42
30
11
3
0
9
45
56
53
49
68
90
97
99
93
89
104
112
121
113
100
71
26
-15
-51
-75
-89
-93
-79
-63
-42
-22
-18
-3
12
13
-1
-9
0
2
-13
-51
-87
-112
-124
-109
-83
-46
-6
7
2
-18
-33
-36
-28
-19
-15
-21
-17
-22
-37
-50
-59
-65
-73
-71
-62
-56
-36
-19
1
2
-8
-39
-62
-57
-32
-6
17
31
35
19
-1
-19
-33
-37
-32
-31
-37
-48
-48
-55
-53
-43
-37
-23
-26
-17
-18
-9
-5
-11
-26
-54
-67
-78
-67
-36
-6
9
20
35
46
50
37
25
5
6
2
-1
2
15
24
40
59
63
55
37
33
21
8
0
-1
15
44
69
83
84
103
122
140
131
109
97
97
111
110
103
88
81
53
56
79
106
125
122
109
93
64
53
38
29
31
49
58
80
87
86
74
57
49
31
15
5
20
36
70
68
34
3
-9
-1
11
17
29
35
49
48
37
20
27
33
37
28
12
-8
-35
-35
-16
9
22
19
3
-11
-9
-12
-12
-15
-5
4
15
22
25
19
18
21
13
12
6
26
48
60
49
18
7
15
27
21
26
37
64
81
87
77
62
51
36
27
24
37
35
14
-1
-12
-12
-14
-13
-18
-23
6
38
67
81
79
80
83
109
123
123
108
89
87
86
100
102
89
81
77
64
49
35
39
53
77
87
70
40
-6
-42
-73
-65
-52
-32
-23
-14
-3
-1
10
10
-10
-18
-27
-21
-35
-48
-70
-88
-81
-52
-16
8
19
19
10
5
-3
-23
-38
-37
-24
-16
-20
-28
-23
-20
-25
-55
-70
-57
-19
6
4
-5
-16
-11
8
25
12
-31
-78
-109
-115
-98
-85
-84
-83
-73
-61
-61
-74
-80
-85
-69
-61
-75
-90
-105
-93
-71
-50
-31
-39
-52
-51
-31
-10
12
11
9
1
12
21
10
-22
-56
-78
-70
-40
-8
17
28
37
34
-1
-34
-72
-84
-65
-25
12
31
36
26
1
-9
-13
-1
15
49
71
68
31
-10
-47
-78
-96
-95
-74
-34
9
34
51
51
30
-5
-36
-58
-77
-70
-49
-19
-8
-1
13
25
47
55
57
55
51
55
48
35
23
18
14
26
49
62
61
40
10
-10
-4
6
35
63
77
85
71
62
39
7
-20
-28
-22
1
30
43
39
26
34
50
83
131
153
158
148
137
117
94
64
31
-3
-9
2
20
25
33
33
38
49
54
40
23
10
6
4
12
32
54
73
68
61
44
34
6
-35
-67
-68
-59
-57
-42
-20
3
23
35
42
53
76
88
78
66
62
64
60
51
30
-1
-30
-51
-69
-82
-65
-54
-44
-40
-45
-43
-35
-20
-1
5
-1
-14
-29
-27
-23
-20
-39
-44
-39
-30
-21
-15
-16
-25
-25
-15
-7
-5
0
0
15
42
58
42
-1
-46
-58
-53
-33
-19
-16
-21
-10
9
38
75
91
85
69
55
48
45
56
45
31
3
-34
-54
-61
-29
1
19
10
-2
-23
-27
-18
-14
-26
-51
-65
-67
-53
-37
-19
-2
22
35
18
-11
-42
-43
-28
-1
35
48
66
74
84
79
65
45
19
18
14
30
20
10
-2
-23
-32
-33
-27
-20
5
22
25
20
25
30
37
43
39
39
32
26
15
12
39
59
78
84
83
83
71
57
20
-25
-58
-77
-78
-63
-29
-7
11
19
40
50
61
69
71
67
60
64
63
60
43
23
8
-7
-16
-19
-11
-2
-5
-21
-27
-38
-57
-68
-44
-13
9
20
12
9
19
24
1
-47
-80
-97
-91
-85
-89
-91
-88
-49
-18
3
3
3
7
11
16
10
9
3
10
4
-4
-10
-29
-51
-49
-33
-16
-7
-9
-5
5
16
48
59
54
16
-18
-48
-49
-40
-40
-20
4
40
63
67
51
13
-2
-6
-1
-9
-25
-23
-24
-29
-38
-45
-50
-22
3
18
13
8
13
19
43
39
26
0
-28
-44
-65
-50
-43
-31
-24
-16
-7
-4
-4
-22
-41
-48
-44
-24
-6
5
-1
-16
-42
-44
-58
-65
-48
-32
-9
-1
-5
-9
-13
-6
-5
-20
-39
-55
-60
-53
-51
-39
-30
-8
12
11
19
20
19
6
11
30
44
53
49
28
6
-7
-22
-23
-16
7
38
41
27
-21
-66
-74
-57
-29
-24
-28
-49
-65
-70
-58
-39
-14
17
35
42
26
23
15
5
-11
-45
-74
-86
-69
-45
-12
34
68
75
64
57
41
37
29
31
33
42
50
41
46
51
70
82
89
93
71
46
20
9
-9
-18
-41
-61
-62
-53
-54
-53
-41
-20
5
21
21
16
16
18
0
-9
-22
-20
-20
-18
6
19
32
15
0
-22
-28
-12
6
21
29
37
49
69
87
101
111
125
139
122
88
66
53
61
69
89
104
111
104
88
72
51
27
-1
-11
4
20
26
27
30
39
59
84
84
66
47
36
25
23
10
-2
-10
-1
17
49
73
89
84
70
73
81
81
80
74
67
53
36
11
13
31
71
75
62
42
30
25
26
34
35
34
19
8
5
21
54
68
91
85
77
53
46
56
59
53
41
18
-1
-16
-33
-47
-59
-60
-60
-45
-18
10
15
4
-12
-32
-48
-46
-43
-38
-24
11
44
55
53
44
39
38
36
25
5
-15
-24
-21
-19
-3
3
13
29
52
65
61
35
7
-1
15
33
51
82
115
131
127
-7
-41
-42
-13
12
29
33
52
58
61
54
46
32
11
-7
-36
-45
-46
-47
-46
-29
1
29
54
62
52
41
34
30
19
-8
-35
-65
-92
-90
-74
-38
-1
27
28
15
-8
-37
-58
-56
-24
-10
-8
-16
-32
-36
-17
5
14
12
16
35
40
33
22
8
13
21
37
44
45
53
46
42
31
30
24
24
25
19
32
66
96
97
83
36
-6
-38
-51
-47
-37
-23
-3
9
21
25
47
74
107
118
113
110
113
103
72
43
13
-10
-23
-29
-38
-48
-45
-36
-15
12
17
31
32
42
69
83
84
69
18
-29
-58
-62
-59
-53
-41
-31
-9
12
21
12
2
-14
-36
-57
-85
-118
-145
-149
-127
-94
-59
-19
16
21
24
9
-12
-38
-77
-103
-125
-123
-114
-96
-82
-68
-68
-78
-79
-85
-79
-66
-49
-34
-32
-37
-68
-88
-97
-88
-91
-98
-90
-77
-57
-43
-24
-18
-7
3
5
4
-10
-27
-38
-51
-58
-63
-65
-50
-30
-19
8
24
35
32
22
23
27
32
27
-3
-44
-65
-63
-44
-15
13
34
28
27
23
26
50
84
93
73
34
2
-12
-9
-7
-7
-29
-25
-18
-10
-10
-13
-10
4
28
47
55
47
34
11
-6
-11
-19
-32
-50
-54
-52
-37
-18
-10
-3
-3
-5
-29
-36
-46
-43
-27
-1
23
18
13
8
7
1
-14
-30
-35
-21
-8
1
1
22
52
72
82
76
67
48
40
27
20
23
16
5
-15
-13
-7
-9
-11
-3
17
30
42
44
34
32
38
39
36
14
-11
-24
-21
-1
3
17
32
39
33
1
-25
-51
-47
-32
1
17
36
50
46
60
76
90
94
92
95
93
96
92
89
88
101
110
115
122
118
100
78
71
71
74
74
73
70
52
41
27
16
23
31
25
6
-12
-31
-46
-40
-16
3
12
8
2
3
16
24
7
-28
-42
-31
6
45
53
50
40
42
51
48
30
30
14
23
35
38
37
38
36
29
32
22
18
7
19
36
33
29
20
12
3
0
-5
-27
-42
-53
-45
-53
-52
-53
-29
-2
5
-1
-26
-30
-27
-31
-47
-70
-95
-95
-72
-50
-37
-28
-26
-37
-39
-38
-23
-20
-24
-25
-24
-14
3
6
-13
-14
0
16
29
32
29
15
1
-13
-20
-24
-25
-37
-53
-68
-68
-69
-63
-47
-38
-11
8
24
19
3
-15
-39
-83
-117
-118
-100
-64
-22
-3
8
10
-1
-1
-6
-10
-21
-35
-32
-36
-29
-10
12
19
9
2
-3
-3
1
27
48
69
79
65
50
24
20
12
9
12
25
53
90
110
96
69
43
24
23
26
44
50
63
80
99
85
44
-13
-52
-50
-17
20
36
44
45
25
9
2
17
41
67
73
61
48
44
58
74
104
108
112
106
109
112
106
106
79
52
21
13
16
21
32
24
8
-16
-4
35
68
89
70
41
24
20
21
36
49
60
60
42
39
16
11
9
11
27
38
40
6
-29
-55
-51
-29
2
38
56
61
58
51
37
25
-6
-46
-76
-72
-42
-1
29
42
37
15
-4
-20
-26
-12
-13
-22
-23
-10
27
38
50
45
44
62
77
91
82
69
50
28
-1
-35
-77
-96
-89
-59
-34
-7
3
1
-3
-3
19
67
123
165
138
68
-11
-73
-103
-99
-59
-19
31
69
94
108
105
89
61
23
-13
-64
-109
-138
-152
-145
-131
-112
-91
-82
-63
-51
-46
-34
-41
-39
-57
-55
-64
-64
-60
-38
-25
-22
-14
-14
-7
-6
-6
-6
-13
-10
-20
-36
-58
-57
-60
-37
-18
-5
-1
4
22
26
33
33
23
26
17
13
-4
-12
5
31
43
56
58
77
99
119
108
59
8
-47
-85
-93
-76
-46
-24
-7
-8
2
12
20
17
6
16
26
28
20
12
8
27
59
84
102
105
106
102
92
74
47
18
3
5
-3
-18
-28
-34
-21
-2
16
11
6
-1
-3
-5
-4
-2
-8
-9
5
20
29
30
41
51
55
47
24
2
-4
-2
0
-1
-5
-3
-2
21
55
80
89
86
69
56
44
24
0
-12
-8
6
3
3
-10
-23
-18
-6
8
18
23
34
31
23
3
-18
-32
-17
-17
-21
-47
-70
-81
-62
-30
16
48
75
100
103
94
83
54
37
35
67
80
72
50
32
37
66
88
93
92
85
77
59
38
13
-20
-42
-58
-49
-57
-62
-71
-71
-28
25
82
115
125
105
59
-3
-74
-134
-176
-152
-134
-111
-115
-110
-98
-64
-18
24
48
58
64
54
47
30
0
-22
-33
-20
-13
-22
-20
-22
2
26
48
48
31
15
11
20
22
18
-8
-18
-10
3
16
23
35
12
14
7
18
23
18
-5
-41
-75
-79
-72
-41
1
32
45
33
7
-11
-19
-7
-6
-9
-2
15
41
57
69
59
27
3
-2
7
21
29
28
30
23
33
34
25
25
13
-3
-16
-33
-41
-41
-34
-28
-50
-82
-109
-122
-111
-98
-102
-116
-125
-114
-96
-76
-57
-57
-54
-45
-23
-16
1
10
16
6
7
5
10
16
32
44
31
19
13
8
9
4
0
-11
-7
-16
-28
-25
-15
11
14
33
31
25
33
27
15
-22
-36
-44
-40
-26
-21
-19
-13
14
26
31
12
2
2
18
36
39
35
39
62
84
104
108
88
54
27
21
12
15
13
1
-9
-20
-21
-11
-5
8
5
20
32
37
28
35
56
67
44
9
-37
-67
-77
-60
-33
-13
6
10
8
12
11
1
-12
-7
5
20
25
28
19
12
14
15
20
23
32
22
24
16
9
1
6
32
40
31
10
-2
11
43
69
58
31
17
4
13
12
25
39
61
77
73
60
45
29
-1
-13
-10
0
9
25
34
42
34
16
-5
-23
-10
18
46
73
93
107
102
84
41
-5
-31
-21
0
24
45
62
63
58
43
29
18
14
7
-12
-40
-68
-90
-72
-36
13
38
51
47
29
20
9
-1
-18
-38
-51
-64
-54
-19
9
20
11
0
-13
-27
-41
-56
-66
-58
-44
-41
-30
-31
-27
-21
-8
-1
-19
-31
-34
-15
-2
-3
-34
-61
-75
-61
-33
-7
5
-2
-18
-19
-7
-5
7
16
11
-6
-33
-38
-27
-12
9
23
28
14
-9
-51
-64
-48
-17
20
40
51
43
39
30
18
-3
-16
-6
10
43
80
98
90
66
27
-13
-43
-65
-81
-88
-82
-73
-57
-49
-32
-19
-20
-20
-31
-42
-39
-37
-51
-69
-78
-60
-30
-3
11
4
-7
-21
-27
-14
0
17
5
-10
-9
-1
3
-11
-28
-45
-54
-49
-47
-44
-41
-17
-6
17
17
13
9
13
23
28
39
60
81
82
64
47
25
31
40
32
-4
-42
-86
-113
-116
-83
-46
-19
13
12
2
-5
-7
-12
-21
-18
-7
9
20
42
39
33
37
35
36
37
28
12
-10
-15
-15
-18
-30
-44
-46
-53
-52
-74
-77
-59
-16
15
25
17
5
-9
-8
11
26
25
6
-37
-78
-99
-112
-113
-94
-66
-25
3
27
42
36
16
21
25
25
17
3
2
21
44
55
50
51
40
27
16
14
24
28
37
17
11
-4
12
27
41
52
32
14
7
33
51
46
27
-13
-43
-53
-36
-17
10
11
-1
-22
-10
15
49
75
104
119
123
101
71
46
39
31
9
-25
-21
-1
30
58
75
88
95
88
72
27
-25
-59
-88
-90
-59
-9
44
68
75
65
40
34
9
-20
-56
-90
-95
-97
-75
-61
-58
-35
-20
2
1
2
-10
-15
-22
-14
-16
-13
-12
-9
-16
-20
-30
-44
-56
-37
-17
10
20
33
19
13
0
2
-10
-16
-15
-9
26
62
95
96
96
83
59
35
11
-17
-43
-48
-38
-24
-16
4
43
62
86
77
61
50
39
47
44
48
33
13
4
-1
-3
-12
-19
-23
-19
-2
31
52
62
55
37
15
3
22
17
16
12
10
21
42
60
73
101
125
143
137
105
65
17
-9
-25
-29
-26
-13
3
-10
-3
8
31
60
97
130
137
127
89
58
24
18
12
1
2
21
49
65
63
55
48
49
47
49
47
53
28
-3
-27
-6
49
99
123
116
99
96
105
98
78
50
17
-11
-28
-24
-12
4
0
-22
-38
-45
-42
-41
-44
-15
8
46
85
121
138
124
84
41
18
25
37
21
9
-14
-26
-42
-45
-38
-21
-9
5
6
-9
-5
-4
3
17
10
3
-14
-11
-7
-7
9
26
41
30
2
-18
-17
2
34
42
27
11
-13
-37
-46
-45
-15
43
92
123
112
81
53
21
37
54
67
41
-1
-33
-76
-86
-84
-51
-7
36
76
83
86
77
55
25
2
0
-8
-7
-22
-50
-54
-26
28
66
93
99
105
89
87
75
77
68
58
33
12
-6
-3
4
3
-12
-45
-89
-111
-109
-87
-56
-36
-28
-30
-9
-1
-11
-33
-56
-76
-59
-33
2
25
28
16
-16
-41
-49
-67
-70
-68
-44
-24
-25
-25
-36
-33
-32
-13
1
17
23
13
-3
-10
-15
-22
-20
-18
-18
-26
-35
-39
-44
-43
-47
-53
-59
-36
2
33
48
44
27
14
-10
-33
-46
-47
-34
-29
-27
-25
-40
-60
-74
-67
-48
-8
34
59
50
33
29
20
8
0
-5
9
21
40
37
23
5
-12
-8
11
37
47
44
43
39
21
6
-8
-23
-32
-41
-39
-34
-14
-4
-9
-3
8
21
15
7
-1
4
13
10
10
-8
1
-11
-21
-45
-51
-31
10
55
68
58
42
34
23
1
-12
-25
-8
16
37
20
6
12
40
61
60
49
32
27
47
46
11
-21
-50
-62
-61
-49
-44
-38
-41
-46
-60
-91
-135
-188
-227
-230
-201
-168
-122
-79
-48
-5
35
51
33
-2
-31
-39
-27
0
30
44
44
32
23
7
7
16
39
56
67
61
63
71
84
85
82
75
55
30
13
-14
-24
-42
-33
-32
-7
25
43
42
21
14
31
41
44
21
-9
-29
-37
-48
-41
-26
1
12
36
53
52
35
29
23
22
33
27
30
12
10
8
22
35
42
36
47
56
69
50
30
2
-14
-14
6
41
65
74
68
45
21
13
11
18
28
13
-5
-9
17
52
101
122
113
85
44
14
-17
-27
-19
-13
-5
0
16
29
49
66
79
83
65
39
-7
-45
-61
-68
-64
-62
-56
-59
-48
-15
23
35
35
15
5
-1
-14
-31
-50
-35
-16
-2
7
6
-4
-27
-46
-55
-58
-54
-55
-61
-68
-51
-43
-43
-45
-40
-26
-1
20
22
7
-15
-28
-41
-47
-50
-50
-47
-45
-39
-61
-78
-78
-51
-11
30
61
78
88
97
89
54
-11
-83
-152
-175
-168
-141
-117
-88
-66
-45
-17
6
27
33
57
59
58
58
50
47
24
11
-19
-43
-60
-64
-54
-63
-60
-70
-80
-74
-47
-20
-7
-7
-12
-24
-26
-29
-19
-21
-21
-35
-42
-44
-16
-1
9
13
9
7
14
29
17
0
-16
-26
-16
-3
3
-5
-11
-1
20
36
43
39
31
33
44
54
46
25
11
-5
8
14
13
-12
-11
0
31
43
41
27
19
45
65
80
79
72
64
40
12
-32
-62
-70
-34
12
59
90
99
106
123
142
151
133
126
106
96
80
62
37
14
2
3
-2
17
50
81
103
112
115
79
28
-17
-49
-32
-15
6
31
46
57
39
31
38
48
44
43
30
11
-7
-21
-23
-37
-20
-12
-6
-5
-9
-6
-11
-4
-11
-14
5
27
61
69
63
48
29
28
24
1
-22
-21
-14
-2
-4
-20
-24
-19
-1
10
1
-17
-32
-40
-40
-23
-8
-2
-11
-8
-22
-10
-2
3
5
1
-4
-19
-18
-18
-6
-17
-26
-46
-49
-51
-30
-18
-7
1
-2
-23
-28
-13
11
32
38
25
11
6
21
44
49
61
60
57
42
28
-1
-17
-21
-28
-31
-56
-57
-67
-64
-84
-103
-107
-84
-39
-17
-1
7
-1
-27
-65
-93
-98
-82
-73
-74
-90
-74
-37
-13
1
-5
-14
-25
-30
-36
-43
-53
-49
-63
-88
-115
-140
-156
-151
-133
-109
-97
-98
-94
-89
-60
-17
28
61
94
85
53
-4
-61
-115
-152
-163
-164
-148
-124
-90
-67
-51
-35
-24
-2
12
26
20
-3
-32
-63
-78
-72
-55
-20
