# Supplementary material for: Electroencephalography (EEG) based epilepsy diagnosis via multiple feature space fusion using shared hidden space-driven multi-view learning
Source: PeerJ Comput Sci. 2024 Mar 7;10:e1874. doi: 10.7717/peerj-cs.1874 (PMC10936759; doi:10.7717/peerj-cs.1874)
Supplement: Supplemental Information 2 [file peerj-cs-10-1874-s002.zip › A/Z078.txt]

-8
-19
-32
-40
-55
-60
-60
-59
-46
-25
-6
-11
-22
-28
-31
-20
-2
2
-21
-36
-45
-38
-21
-5
2
-15
-32
-44
-37
-12
27
51
55
50
33
20
16
20
15
0
-8
-13
-7
15
32
21
2
-8
-8
0
14
28
14
-3
-12
2
26
51
58
34
6
-17
-19
-9
10
26
27
24
17
10
5
6
6
-7
-21
-22
-13
-13
11
38
41
21
-10
-28
-18
0
21
15
2
-2
4
7
18
43
61
57
30
7
-6
-2
20
30
32
12
0
-9
3
17
19
4
-10
-11
-8
9
24
37
30
16
-1
-17
-13
-10
-7
3
18
34
32
20
1
-25
-45
-34
-4
18
25
24
26
33
54
70
75
65
56
48
50
66
63
49
34
26
25
25
45
58
55
30
4
-10
-5
17
26
20
-3
-18
-27
-19
-2
6
-1
-14
-14
-20
-19
-15
-21
-26
-11
20
42
54
48
36
30
28
21
1
-14
-13
-3
5
11
-1
-21
-36
-28
6
37
48
27
-14
-36
-15
27
59
69
43
-2
-40
-52
-48
-39
-40
-57
-75
-79
-56
-18
9
19
-14
-52
-68
-43
1
61
110
117
91
56
43
36
42
36
13
-27
-59
-60
-43
-22
-14
-34
-70
-81
-51
0
52
69
40
-12
-53
-69
-58
-35
-17
-19
-46
-66
-71
-44
6
53
74
57
36
18
6
14
8
-10
-42
-51
-45
-20
2
22
19
9
2
2
16
17
6
-36
-64
-58
-13
41
81
84
47
9
-7
5
28
51
56
17
-27
-51
-34
10
49
52
11
-34
-46
-18
18
46
49
29
19
35
56
62
56
26
-13
-30
-12
26
50
63
49
33
31
42
49
30
0
-29
-37
-26
-19
-31
-58
-61
-39
-1
34
41
14
-4
16
66
103
96
62
27
35
68
88
63
15
-15
-24
-7
9
-1
-29
-51
-37
-3
35
41
16
-11
-5
33
68
69
40
-1
-19
8
53
74
51
3
-39
-48
0
49
68
40
-2
-30
-20
20
48
44
8
-22
-34
-21
23
57
71
53
22
-10
-16
12
57
85
80
51
22
25
51
70
67
49
36
35
59
89
94
58
7
-26
-24
11
59
87
70
27
-23
-58
-51
2
54
72
47
-14
-58
-57
-13
32
31
-2
-63
-106
-109
-52
29
81
83
29
-30
-58
-40
-2
27
37
21
-7
-20
-6
10
19
14
-2
-22
-29
-15
-1
16
28
33
45
55
59
34
4
-12
-9
11
36
52
44
29
23
27
32
37
33
13
-11
-19
2
30
55
42
-5
-56
-76
-53
-16
23
23
-8
-33
-36
-16
12
36
30
1
-30
-40
-40
-35
-23
-17
-7
11
34
52
55
43
9
-17
-22
-1
11
7
-9
-33
-43
-34
-3
24
52
68
65
46
29
28
35
48
58
52
37
27
24
10
-4
-20
-23
-28
-24
-20
-6
17
39
40
22
14
13
14
17
14
10
1
-4
-19
-27
-18
-10
-15
-41
-54
-58
-49
-36
-18
-10
-6
-1
-2
3
12
28
18
-1
-15
-27
-31
-24
-10
-13
-18
-29
-35
-37
-30
-13
-7
-8
-16
-34
-53
-60
-50
-32
-8
2
-8
-19
-18
-12
-6
8
24
43
44
39
18
-2
-7
-7
-15
-46
-75
-90
-78
-40
4
25
13
-2
-21
-18
5
37
34
3
-47
-87
-101
-79
-28
17
42
38
8
-15
-12
19
42
41
8
-33
-58
-40
5
36
38
16
-20
-54
-66
-53
-26
12
41
41
6
-26
-47
-32
12
55
66
34
-14
-53
-61
-40
-4
20
14
5
-17
-32
-33
-13
15
32
34
19
6
8
26
35
26
14
-8
-12
2
25
33
28
13
0
1
20
48
51
40
17
4
16
45
79
78
51
17
-4
-10
10
41
57
52
26
-8
-39
-43
-33
-18
2
27
36
35
36
45
65
92
108
97
57
19
-7
-9
1
10
-1
-22
-22
-16
-1
21
51
63
68
61
47
45
61
84
83
61
34
9
2
11
39
51
61
54
41
35
47
82
103
115
100
69
24
-1
3
8
20
14
-7
-29
-37
-32
-19
6
37
61
63
62
50
41
31
27
29
32
45
45
23
3
-1
14
30
39
32
29
37
62
81
83
67
33
-5
-33
-31
-12
13
15
-8
-43
-51
-21
17
64
83
61
14
-26
-34
-27
-16
-16
-18
-17
-16
-10
-6
19
52
77
65
31
-3
-16
1
24
26
0
-23
-31
-19
10
28
21
-17
-49
-66
-59
-33
0
23
31
34
19
-7
-34
-47
-42
-39
-38
-55
-62
-60
-33
2
43
67
64
43
30
40
50
62
55
20
-26
-66
-77
-70
-42
-20
-18
-31
-43
-27
-6
18
24
18
6
6
16
25
31
40
48
34
25
12
-1
-7
-18
-30
-46
-29
-11
13
35
40
42
39
48
50
38
7
-30
-58
-64
-39
-10
13
17
16
12
24
57
89
111
114
100
62
32
14
8
6
5
-4
-30
-56
-60
-41
-12
4
0
-22
-46
-52
-47
-31
-3
33
58
76
81
73
50
38
28
26
28
33
21
-7
-22
-27
-10
22
46
46
25
11
5
13
17
18
-2
-17
-8
13
35
37
20
-13
-29
-7
31
53
37
-1
-52
-71
-55
-24
3
13
10
0
10
26
48
58
71
82
80
75
59
33
1
-24
-21
-8
11
27
38
37
50
69
88
101
95
67
32
15
6
2
-5
-12
-16
-20
-8
-1
0
13
40
70
86
84
56
19
-7
-13
-3
29
65
79
58
18
-11
-20
-9
7
2
-17
-37
-37
-30
-14
3
13
16
20
36
44
62
81
87
62
30
-5
-34
-38
-28
-26
-42
-62
-65
-39
-2
45
76
79
65
26
-7
-21
-9
11
33
48
36
8
-20
-35
-37
-24
-3
11
14
17
19
13
13
30
53
67
53
30
4
14
55
94
111
100
77
39
9
-8
-22
-38
-49
-58
-68
-60
-43
-23
-7
5
16
18
33
54
64
54
29
-1
-22
-25
-17
-8
-9
-17
-34
-42
-28
15
64
91
88
53
27
15
26
23
1
-18
-46
-61
-68
-66
-70
-74
-73
-82
-94
-100
-85
-62
-24
20
45
48
32
28
25
41
61
67
43
10
-7
-9
4
8
3
-7
0
16
32
37
38
27
16
21
22
14
-4
-27
-51
-64
-57
-49
-48
-50
-50
-47
-38
-2
34
60
63
53
34
27
37
56
75
70
48
6
-28
-34
-22
3
17
11
-24
-60
-71
-55
-26
1
28
29
29
26
29
29
25
21
10
6
-4
-14
-31
-35
-39
-22
9
49
77
76
60
32
13
17
23
14
-8
-15
-8
13
34
34
3
-42
-60
-60
-32
9
47
58
35
12
-2
-7
-5
-1
-9
-10
-2
5
12
17
12
-5
-32
-47
-45
-26
-2
14
-3
-21
-40
-38
-25
2
33
50
59
66
71
63
46
12
-33
-71
-94
-90
-64
-15
18
25
6
-9
3
39
84
108
94
57
20
-3
-11
-13
-40
-90
-146
-171
-152
-87
-8
35
26
-8
-27
-28
8
56
81
64
19
-25
-60
-63
-48
-26
-19
-34
-49
-59
-33
13
54
71
71
62
36
20
14
17
10
-13
-41
-65
-55
-22
11
25
11
-16
-39
-34
3
44
62
62
32
0
-7
18
56
83
91
64
30
8
14
32
37
37
13
-15
-30
-17
15
50
65
51
25
10
21
36
54
58
46
22
3
-5
-16
-21
-27
-31
-34
-32
-21
-17
-5
7
14
17
20
15
-12
-48
-61
-57
-43
-26
-25
-37
-59
-72
-57
-30
5
15
-1
-21
-16
6
27
45
35
16
6
14
42
68
87
73
33
-9
-31
-34
-24
-14
-22
-39
-41
-11
24
60
71
51
11
-15
5
35
66
64
41
17
6
9
-9
-27
-51
-70
-83
-78
-68
-60
-40
-12
4
9
18
32
48
55
50
26
-5
-11
-1
16
25
16
-6
-30
-19
-6
7
12
16
13
5
-3
-19
-21
-10
12
19
11
7
7
10
10
10
-7
-21
-29
-29
-20
-9
4
2
25
55
94
128
143
136
97
67
53
54
51
43
29
13
13
33
62
71
65
38
10
-5
1
27
46
62
49
22
-6
-6
26
69
109
100
63
28
28
51
76
87
59
11
-28
-36
-20
5
30
25
-10
-43
-46
-28
5
38
52
45
22
-1
-15
-20
-17
-18
-24
-19
-2
16
53
101
133
131
105
73
41
23
14
7
-5
0
20
41
51
42
24
4
-4
5
22
37
38
12
-23
-29
-11
37
81
100
75
39
23
33
63
91
105
82
45
29
46
91
133
151
133
108
103
116
126
112
77
18
-12
-19
-3
13
5
-9
-32
-24
15
64
83
63
20
-20
-15
27
76
100
93
63
29
15
21
34
30
43
41
41
54
72
96
101
96
58
8
-16
-6
19
29
29
6
-12
-27
-8
8
28
40
32
18
6
9
12
14
11
-5
-19
-28
-20
-16
-5
0
-1
-13
-17
-7
-7
3
17
27
27
21
18
14
14
19
22
21
21
13
0
-12
-21
-26
-27
-22
-20
-25
-25
-21
-25
-40
-47
-56
-61
-63
-57
-40
-16
18
28
17
-6
-17
-17
-2
22
22
6
-20
-32
-39
-29
-7
15
14
-5
-20
-29
-23
-24
-43
-69
-91
-98
-102
-88
-71
-61
-69
-74
-78
-74
-61
-31
0
24
39
35
16
6
11
19
17
9
-1
-7
3
16
19
9
10
4
-1
-18
-29
-41
-44
-39
-38
-40
-32
-13
7
8
-4
-34
-59
-59
-26
0
8
-10
-45
-70
-72
-52
-41
-39
-44
-40
-16
22
54
50
23
-5
-2
23
62
79
55
3
-47
-68
-47
5
47
44
4
-38
-55
-45
3
39
52
40
25
17
13
20
14
-5
-30
-47
-50
-44
-25
-18
-10
-5
7
15
26
59
91
107
92
59
7
-23
-32
-28
-27
-42
-53
-74
-71
-37
10
47
58
41
9
-7
-4
7
14
7
-6
-36
-64
-80
-90
-88
-75
-52
-39
-28
-18
-11
-6
-5
-11
-15
-8
5
9
-1
-11
-27
-37
-40
-40
-39
-49
-51
-58
-61
-58
-34
-5
20
30
17
-1
1
21
29
25
2
-14
-18
-3
27
35
19
-8
-16
5
34
58
49
36
29
35
54
77
89
68
30
2
-4
2
19
25
6
-21
-32
-30
-19
-17
-30
-54
-66
-55
-35
-41
-53
-93
-137
-148
-121
-68
-28
-6
-22
-32
-25
-8
6
12
22
22
21
21
31
35
40
34
23
14
13
27
32
32
32
29
25
22
26
20
30
49
59
60
47
34
4
-19
-41
-44
-42
-33
-19
-23
-27
-27
-19
-1
7
-1
-25
-41
-43
-29
-21
-1
0
-12
-31
-42
-37
-25
-11
-14
-22
-20
-1
21
42
66
77
65
42
20
-1
-17
-23
-25
-23
-9
5
5
-3
-10
-11
-2
16
47
57
58
47
35
27
35
46
46
50
58
73
75
72
65
46
40
36
29
12
5
6
19
33
52
67
74
82
66
33
-4
-32
-38
-24
9
20
13
-2
-3
8
22
50
55
45
23
7
-4
-3
16
29
37
39
45
45
46
47
44
27
4
0
7
24
54
69
66
47
33
13
11
17
40
58
58
36
5
-4
5
22
25
23
-3
-26
-24
-1
28
41
36
10
-24
-47
-51
-36
-27
-8
-4
10
30
55
55
24
-4
-15
-8
7
21
17
10
12
20
26
22
14
-2
-5
3
11
6
-1
-3
-1
13
25
30
14
8
15
15
15
12
8
-1
0
-1
0
-3
7
14
23
32
28
23
24
45
73
89
95
68
31
8
7
23
36
47
40
31
29
44
59
73
91
77
47
12
0
19
45
66
51
20
-6
1
19
42
41
14
-20
-37
-15
15
48
54
37
11
2
26
48
52
28
2
-15
-8
16
27
25
5
-21
-25
6
34
43
22
-6
-32
-42
-26
-5
3
3
-6
-12
-16
14
41
51
38
20
11
13
27
27
10
-9
-23
-27
-23
-9
-9
-10
-20
-12
-12
-9
-8
-10
-21
-31
-23
-12
7
23
19
-1
-23
-30
-17
17
46
48
33
18
16
10
15
17
7
-9
-13
-3
19
26
13
-12
-39
-31
-2
26
42
37
12
-20
-29
-28
-16
-3
1
-5
-19
-14
-5
8
15
21
9
-5
-7
-3
6
7
0
-21
-30
-20
-4
-4
-18
-21
-28
-30
-32
-39
-39
-28
-4
11
22
22
20
22
26
21
-2
-13
-11
3
8
12
8
-4
-11
-15
-8
-14
-4
4
16
16
7
-7
-20
-13
4
20
26
25
24
26
49
58
54
39
13
-19
-45
-39
-19
9
28
42
32
16
11
16
29
35
26
-4
-28
-25
4
50
80
93
70
41
25
19
26
40
42
21
-1
-9
6
27
51
49
14
-25
-54
-53
-37
4
32
38
31
26
27
32
45
43
32
13
2
-8
-14
-8
-2
3
12
28
33
23
19
15
14
17
14
0
-15
-36
-53
-60
-54
-32
-17
-1
-1
-19
-64
-100
-108
-100
-70
-35
-14
-7
-6
8
16
10
-16
-47
-66
-64
-37
-7
10
10
-3
-27
-23
-10
7
12
0
-17
-38
-28
-20
-13
-16
-22
-31
-39
-23
5
39
64
69
55
29
14
1
-6
-7
-9
-21
-27
-17
12
45
75
94
80
43
0
-40
-44
-20
18
25
17
4
2
20
48
70
56
24
-6
-21
-18
-2
14
17
16
11
4
-13
-16
-20
-25
-29
-23
-7
12
43
65
65
47
17
-7
-8
21
41
43
31
21
28
49
75
77
57
38
46
61
70
56
25
-3
-11
7
33
58
59
26
-20
-59
-58
-35
26
82
103
79
43
22
11
32
70
103
103
71
28
-19
-42
-33
-14
-5
-12
-28
-51
-53
-39
-17
-1
7
-2
-16
-18
-4
5
-3
-20
-31
-16
8
28
25
12
19
32
43
40
30
10
8
16
22
10
-16
-40
-53
-53
-47
-45
-50
-42
-23
0
18
28
25
11
3
18
33
52
62
55
39
25
28
32
50
51
38
11
-1
2
16
32
43
31
1
-17
-22
-13
7
11
-1
-18
-17
3
31
51
51
24
-5
-8
26
74
103
101
61
13
-9
-11
13
41
53
31
0
-11
-4
6
6
-12
-42
-51
-34
-7
9
-1
-15
-41
-34
9
55
80
67
28
-8
-10
29
78
105
95
52
0
-17
3
42
57
61
48
43
55
69
64
34
5
-16
-15
4
34
62
73
71
42
11
-3
9
24
36
41
29
24
27
39
30
21
12
15
24
29
40
38
40
31
9
-17
-39
-30
-26
-12
-1
5
-2
-10
-17
-23
-4
26
57
67
68
59
44
39
47
62
65
68
55
38
27
25
22
14
18
18
22
23
27
16
-9
-14
-30
-28
-15
-3
-17
-55
-89
-95
-65
-23
11
15
9
4
-5
-9
-1
17
11
4
-5
-6
7
29
57
52
35
13
0
-1
9
17
7
-12
-26
-28
-24
3
40
60
54
25
-15
-51
-52
-16
35
71
78
51
8
-7
-5
8
13
-6
-43
-69
-57
-16
33
73
80
47
-9
-51
-59
-41
-7
9
0
-17
-8
5
15
6
-2
-10
3
18
20
-1
-29
-41
-41
-2
52
85
83
57
41
39
51
60
43
4
-19
-19
0
10
-5
-36
-70
-63
-28
3
9
-20
-52
-62
-22
11
12
-14
-45
-58
-45
-13
-7
-26
-62
-87
-89
-58
-18
3
-8
-35
-46
-38
-11
19
27
8
-19
-30
-33
-20
-11
-13
-32
-47
-37
-26
-8
-12
-28
-54
-57
-27
9
29
26
3
-30
-41
-23
17
64
89
80
46
28
33
48
58
53
30
15
31
61
89
92
75
34
-17
-45
-61
-53
-31
-9
-2
-8
-19
-24
-18
4
23
14
-14
-41
-48
-24
13
54
51
35
10
-5
-10
-9
3
8
21
27
20
7
4
11
21
29
33
20
-3
-22
-41
-47
-42
-24
-11
-1
8
13
13
10
14
25
25
30
21
19
20
30
28
11
-4
-23
-40
-48
-31
-16
-5
9
18
20
8
-8
-22
-16
4
25
32
24
11
-8
-1
11
40
60
69
71
54
50
63
80
85
75
56
28
16
15
21
21
21
19
12
10
16
17
3
2
-4
-1
5
13
22
19
20
-1
-33
-52
-49
-26
-19
-17
-37
-49
-42
-15
5
5
-1
-13
-11
12
44
58
52
33
11
0
13
37
53
56
45
17
-4
-18
-14
-29
-42
-54
-57
-57
-51
-44
-42
-44
-49
-42
-31
-2
25
33
30
26
26
37
61
67
49
15
-17
-40
-46
-24
2
23
25
16
15
12
14
-5
-40
-77
-99
-108
-88
-45
-6
5
-3
0
2
21
41
54
49
41
37
32
41
54
67
65
62
59
48
47
51
47
26
-12
-48
-76
-69
-43
-16
-8
1
-3
-4
-5
-5
-8
-28
-31
-36
-32
-22
-11
-9
-19
-7
13
42
61
56
35
0
-13
-15
-1
34
68
72
55
46
53
67
74
68
28
0
-7
10
21
12
-14
-41
-36
2
41
57
37
17
6
31
71
92
79
46
26
28
57
83
81
53
29
29
36
48
46
25
-11
-37
-46
-31
3
22
16
-14
-26
-25
-6
18
39
51
44
44
42
45
41
32
15
3
19
40
54
40
15
-21
-36
-20
7
19
15
7
-7
-5
-1
-9
-21
-28
-15
-7
8
11
10
2
5
12
9
12
22
37
43
47
46
33
30
29
28
16
6
1
3
15
23
21
1
-18
-30
-32
-26
-10
-6
-11
-10
-10
-15
-23
-24
-16
4
27
32
16
13
34
54
68
60
30
0
-20
-2
20
39
39
16
-12
-23
-8
4
16
11
0
-14
-8
6
5
-5
-24
-25
-24
-6
-2
-12
-13
5
31
43
36
13
-14
-16
4
29
37
37
29
34
51
67
68
43
29
23
33
43
46
31
6
-2
-1
12
33
47
32
3
-19
-25
-18
-3
15
20
16
21
34
44
50
38
0
-31
-41
-26
0
17
12
-12
-21
-1
28
35
24
5
-16
-15
3
35
52
60
42
21
26
51
76
77
63
26
-23
-60
-72
-64
-45
-22
-4
12
30
50
62
55
44
20
1
-7
5
21
39
48
30
4
-8
15
36
56
56
40
25
21
38
43
52
55
45
28
6
-4
-9
3
17
14
1
-16
-22
-20
-4
14
16
5
-8
-9
-10
-8
-6
-8
-19
-18
-22
-35
-40
-32
-25
-33
-34
-42
-47
-55
-52
-44
-35
-17
-11
-14
-8
7
16
25
21
7
-12
-21
-7
4
18
17
12
10
10
23
20
10
-1
-10
-8
-1
1
-16
-40
-59
-60
-44
-3
30
35
20
-5
-28
-45
-42
-30
-17
-18
-36
-63
-72
-48
-1
35
45
28
9
-8
-2
-2
-14
-35
-50
-59
-42
-7
30
46
49
48
48
46
39
27
13
7
22
23
23
17
7
12
29
54
62
65
55
33
1
-15
-4
3
20
28
38
48
60
65
50
23
-1
-16
-26
-30
-34
-48
-56
-48
-23
7
35
44
41
36
39
38
28
27
13
6
12
39
76
92
97
79
66
60
72
70
56
36
2
-34
-45
-27
2
20
18
-4
-30
-40
-32
-35
-34
-47
-60
-73
-80
-63
-38
-3
20
23
11
1
1
2
14
29
37
28
18
5
6
18
44
55
35
4
-24
-29
-5
23
25
-5
-26
-33
-12
12
23
8
-10
-16
4
32
60
75
61
35
17
11
30
45
43
9
-34
-48
-35
-11
26
49
34
9
-5
4
23
42
53
40
21
7
14
43
84
102
75
30
3
16
44
64
45
-8
-53
-56
-21
21
41
20
-20
-46
-39
-12
2
12
-2
-25
-39
-20
6
32
58
60
55
45
34
23
14
25
43
57
59
48
22
10
16
23
19
5
-2
-12
-2
20
46
54
37
7
-22
-29
-11
8
12
-1
-10
-12
3
24
35
23
5
-6
-4
14
26
21
-3
-11
-6
2
14
17
-1
-34
-49
-51
-32
-1
18
22
10
12
23
37
49
44
21
-4
-16
-4
8
16
11
2
-5
5
22
37
42
35
16
0
-5
-5
-5
-6
-1
-13
-25
-39
-50
-44
-27
-5
-4
-12
-24
-33
-36
-19
-2
-7
-13
-22
-17
-3
25
43
48
42
40
45
46
54
54
42
19
-1
-14
-17
0
15
18
-1
-34
-62
-66
-41
-24
-17
-42
-67
-74
-57
-25
-6
2
6
10
-7
-19
-13
-2
4
4
9
-1
6
6
2
-10
-26
-29
-40
-45
-57
-70
-72
-53
-30
-7
10
19
13
-19
-46
-63
-66
-55
-39
-22
-10
3
8
13
27
35
35
23
22
26
25
16
-1
-25
-49
-44
-22
23
45
44
9
-17
-13
3
9
-4
-32
-66
-79
-58
-17
24
49
58
49
49
58
75
81
70
42
4
-13
-4
17
36
43
46
35
37
53
81
88
76
42
2
-15
-2
16
19
19
7
17
51
96
115
87
32
-27
-49
-30
17
52
59
56
42
47
68
104
119
102
50
-1
-27
-22
0
-4
-21
-45
-61
-56
-22
30
65
71
55
31
16
12
17
10
-3
-15
-24
-32
-20
2
11
16
7
-3
-7
2
3
-10
-25
-34
-29
-14
25
59
67
40
-1
-26
-24
28
72
88
63
15
-36
-61
-34
10
52
71
65
40
27
41
-21
