# Supplementary material for: Electroencephalography (EEG) based epilepsy diagnosis via multiple feature space fusion using shared hidden space-driven multi-view learning
Source: PeerJ Comput Sci. 2024 Mar 7;10:e1874. doi: 10.7717/peerj-cs.1874 (PMC10936759; doi:10.7717/peerj-cs.1874)
Supplement: Supplemental Information 2 [file peerj-cs-10-1874-s002.zip › A/Z079.txt]

69
69
65
59
43
23
11
19
22
21
23
32
48
62
67
57
42
38
47
68
84
97
85
59
41
41
17
-6
-15
-1
25
50
68
59
36
14
8
16
34
59
63
46
17
18
30
58
81
71
49
28
24
32
29
38
40
45
57
69
66
54
46
37
24
20
22
23
22
22
15
4
4
1
-1
5
17
30
30
39
52
56
53
34
2
-18
-10
11
30
22
7
-16
-32
-16
-4
3
6
2
3
11
31
31
19
2
11
21
23
11
-1
-18
16
26
20
-8
-28
-35
-27
-24
-10
-10
-24
-32
-44
-45
-38
-31
-44
-44
-27
-29
-44
-76
-90
-82
-63
-27
-16
-23
-29
-31
-45
-51
-60
-51
-28
3
31
46
41
28
14
23
41
41
16
-10
-25
-18
-5
11
28
41
50
51
39
27
28
23
10
-4
-16
-24
-26
-22
-25
-19
-23
-15
-31
-44
-54
-52
-45
-32
-8
-6
-4
-8
-10
-13
-4
19
38
42
35
11
-18
-43
-53
-63
-64
-59
-50
-47
-30
-25
-21
-16
-7
-7
-13
-9
-3
-6
-12
-7
-3
-3
2
13
30
49
60
39
7
-18
-27
-32
-31
-26
-34
-32
-26
-7
12
20
19
-3
-26
-37
-30
-18
-5
2
10
40
58
80
73
71
72
61
40
14
-21
-38
-36
-12
-8
-15
-38
-44
-54
-43
-28
-21
-30
-24
-25
-4
23
45
39
25
17
21
24
29
26
21
20
33
49
79
125
132
110
61
29
6
5
20
32
34
21
18
11
8
20
17
7
-11
-17
-19
-3
9
20
14
12
14
13
16
19
22
17
6
1
-11
-4
9
40
52
61
52
35
23
25
28
19
8
6
-7
-15
-29
-20
-12
0
-13
-26
-36
-31
-23
-16
-3
4
12
9
11
10
-8
-10
-3
4
9
6
8
7
28
29
21
1
-7
-10
6
31
52
66
73
83
72
57
22
-10
-47
-52
-20
11
49
74
87
97
91
85
67
60
54
45
29
16
-1
-26
-48
-57
-47
-26
-14
-16
-23
-22
6
30
29
23
10
22
33
48
49
45
46
41
39
32
35
31
20
6
-22
-50
-66
-69
-66
-56
-37
-23
-27
-46
-45
-30
4
41
49
42
28
34
17
8
-4
-13
-14
-14
-8
11
35
55
57
37
23
26
32
35
25
-3
-32
-34
-19
-11
-11
-19
-24
-1
19
35
33
30
43
53
52
48
29
0
-18
-19
-10
10
24
17
-1
-19
-15
-11
-11
-12
-27
-37
-30
-10
7
12
6
-1
-22
-29
-37
-37
-11
14
25
10
-11
-16
-7
16
31
41
12
-10
-20
-25
-13
-7
-8
-4
4
21
28
34
39
39
28
19
20
6
18
34
32
3
-25
-39
-40
-23
-6
18
32
46
41
30
8
-6
-25
-23
-5
20
27
33
48
44
46
30
3
-17
-34
-21
-15
-2
-1
-18
-26
-32
-9
3
16
24
17
15
19
37
55
67
75
76
49
31
10
-8
-14
-20
-29
-34
-29
-22
-19
-21
-21
-17
-11
11
29
29
23
3
-14
-25
-8
3
10
3
0
-3
-6
7
21
26
21
4
-22
-29
-18
-3
-6
-7
-18
-33
-41
-40
-47
-52
-57
-49
-29
-25
-8
-8
-22
-34
-47
-58
-55
-35
-15
-1
12
7
-5
-6
-1
0
-18
-48
-62
-58
-38
-16
-9
-9
-14
-13
-18
-33
-41
-55
-64
-57
-44
-34
-16
14
55
76
87
80
72
61
51
28
1
-27
-55
-78
-79
-62
-47
-30
-17
-2
-1
12
24
20
2
-5
-26
-45
-55
-46
-31
-18
-17
-26
-40
-48
-29
-14
14
24
15
-3
-15
-24
-33
-39
-25
-29
-33
-34
-27
-13
10
30
36
16
20
26
41
44
36
10
-17
-34
-32
-21
-13
-17
-28
-39
-24
6
34
56
65
71
48
38
21
9
8
13
20
20
18
12
15
8
5
-9
-7
3
1
-23
-47
-45
-41
-30
-19
-2
10
24
42
46
43
31
8
7
-1
-1
-32
-54
-69
-65
-58
-36
-24
-14
-16
0
7
-3
-18
-33
-47
-48
-36
-24
-13
-4
-5
-3
3
27
37
38
46
42
33
20
38
24
20
1
-20
-46
-65
-70
-51
-25
5
13
-2
-15
-14
-13
-7
-12
-22
-35
-36
-27
-12
4
7
7
5
13
35
41
48
38
11
-8
-6
12
23
30
35
36
25
19
26
43
67
84
76
73
73
68
48
14
-15
-30
-41
-29
-11
5
20
40
41
28
17
-3
-14
-1
8
27
24
24
13
-5
-12
7
23
56
86
94
96
86
80
66
57
57
61
52
43
26
16
4
9
10
18
52
85
91
66
23
-11
-38
-45
-39
-44
-51
-69
-85
-89
-67
-39
-6
-9
-6
-17
-17
-13
-3
-8
-15
-22
-34
-45
-42
-27
-11
-11
-12
-23
-22
19
32
44
10
-13
-31
-34
-30
-41
-61
-73
-64
-30
-9
21
25
25
32
35
24
15
9
-1
-15
-25
-31
-32
-43
-43
-46
-35
-9
23
52
72
79
63
41
15
1
-10
-10
-17
-25
-41
-38
-32
-7
7
25
13
10
5
9
19
9
-6
-16
-28
-14
-13
-6
13
31
18
-7
-26
-40
-57
-73
-79
-68
-43
-25
-31
-42
-50
-31
-8
-3
3
-3
-2
-18
-22
-46
-53
-56
-57
-46
-34
-16
3
7
10
-11
-44
-65
-67
-60
-37
-20
-17
-22
-20
-10
6
14
23
47
49
61
53
14
-15
-48
-65
-84
-63
-72
-59
-51
-29
-7
7
13
13
23
15
17
5
-9
-1
-24
-38
-41
-29
-24
-19
1
5
12
11
6
-8
-18
-37
-45
-57
-61
-48
-40
-31
-19
-13
-3
0
18
21
8
-12
-30
-41
-37
-30
-34
-21
-14
-8
-8
2
13
6
-4
-8
0
4
12
-1
-13
-29
-44
-51
-51
-39
-34
-38
-38
-25
5
28
40
22
-13
-42
-63
-74
-78
-62
-27
-10
15
14
27
59
104
122
131
94
66
19
-9
-11
0
2
-6
-7
-12
19
59
100
108
97
84
54
41
39
31
31
44
55
78
94
96
94
88
93
76
42
12
4
25
47
72
77
70
58
53
56
73
82
89
75
76
78
52
20
-11
-34
-39
-32
-8
0
8
16
22
6
-11
-16
2
41
74
92
84
65
59
56
64
71
44
16
-7
12
18
23
15
15
23
35
45
37
39
42
58
75
83
77
52
39
16
4
-20
-21
-16
13
39
58
52
22
3
6
2
10
2
-12
-16
-20
-16
-10
-12
-18
-34
-37
-26
-23
-35
-46
-34
-7
23
48
27
-2
-26
-30
-28
-20
-20
-23
-29
-21
14
45
78
87
76
59
44
45
36
24
-5
-31
-64
-47
-38
-12
-12
3
24
30
39
20
-3
-9
-9
-8
-7
8
16
25
36
44
42
22
15
19
30
34
36
25
4
6
7
10
6
-10
-32
-33
-30
-42
-55
-65
-54
-45
-49
-53
-66
-72
-62
-28
-25
-24
-40
-41
-40
-36
-34
-28
-20
7
22
27
24
23
13
16
22
22
10
-12
-30
-32
-26
0
17
10
11
4
7
4
16
-2
-22
-39
-56
-50
-22
14
41
47
32
22
12
4
23
36
52
59
57
38
25
4
-11
-16
-12
5
25
31
34
9
-15
-25
-16
-5
24
37
26
14
8
-5
-8
-18
-8
0
12
14
0
-14
-12
-13
2
7
20
28
47
65
71
61
43
32
24
24
38
57
65
55
34
19
9
26
28
25
7
-9
-25
-35
-30
-16
18
22
52
37
22
11
-2
-5
6
22
51
52
46
38
39
58
80
70
62
57
57
56
46
33
21
15
19
14
22
18
13
-12
-17
-30
-25
-23
-15
2
5
5
5
14
10
-1
-5
-19
5
36
62
62
50
18
-16
-34
-37
-31
-23
-10
-6
-5
-2
3
17
22
28
23
9
-3
-17
-34
-47
-48
-47
-42
-30
-11
-5
1
1
-4
-19
-26
-23
-18
-3
30
16
-2
-32
-42
-37
-11
3
19
18
9
-11
-14
-13
-8
-25
-40
-52
-56
-55
-51
-52
-54
-55
-37
-10
25
20
6
-24
-50
-42
-25
-3
9
5
-22
-49
-58
-49
-38
-35
-41
-58
-79
-91
-71
-69
-48
-33
-3
11
13
-8
-20
-17
-3
-10
-9
-7
-2
-10
-23
-29
-40
-43
-41
-28
-30
-29
-35
-50
-50
-43
-26
-3
7
13
-11
-8
8
46
59
60
33
-3
-21
-21
-3
3
19
13
14
18
28
28
16
11
5
11
5
6
4
-6
-11
-25
-37
-46
-32
-10
16
39
37
49
49
63
54
37
26
19
21
32
45
35
20
16
23
39
52
65
69
79
84
72
65
48
42
27
6
6
13
9
19
19
19
27
31
34
7
-20
-51
-63
-52
-29
1
19
45
56
51
32
25
34
35
38
27
9
8
11
-1
-8
-12
-4
-3
0
1
-2
-20
-37
-52
-44
-9
36
55
55
36
36
31
27
12
-18
-32
-37
-26
-6
20
50
63
67
56
33
-6
-43
-69
-74
-65
-44
-26
-22
-22
-31
-25
-26
-17
-24
-33
-27
-26
-29
-29
-13
19
47
68
62
45
12
-13
-40
-44
-25
-6
12
30
50
51
36
29
38
29
23
4
-11
-37
-66
-92
-94
-65
-7
35
52
49
29
7
-7
-7
-9
1
-2
1
-18
-18
-6
-16
-16
-21
-14
-4
17
21
14
-2
-33
-50
-60
-52
-36
-15
8
28
28
12
-9
-23
-38
-26
-9
2
7
21
25
21
6
1
-4
-20
-26
-42
-49
-51
-47
-27
-2
9
6
-8
-8
0
-3
1
9
17
12
16
21
19
18
9
2
-16
-33
-36
-54
-40
-26
-1
21
26
28
30
35
33
23
5
8
27
39
44
26
17
0
4
5
7
10
16
12
17
19
2
-26
-53
-64
-73
-78
-64
-56
-33
-14
14
28
41
52
62
59
40
16
-11
-20
-18
-6
-6
-7
-10
-14
-18
-16
-20
-40
-60
-55
-57
-51
-35
-25
-11
-4
-2
5
15
28
32
26
29
29
15
4
3
1
1
10
11
4
-1
-3
2
10
15
-1
-15
-30
-10
-7
-6
-13
-23
-33
-35
-33
-40
-34
3
26
32
11
-20
-41
-49
-32
-12
3
11
17
17
20
19
2
-23
-39
-37
-45
-39
-49
-58
-66
-54
-23
-8
4
20
19
16
-4
-20
-42
-52
-59
-64
-78
-96
-105
-98
-63
-16
8
4
-11
-28
-40
-38
-40
-36
-43
-46
-53
-73
-59
-22
9
22
23
14
17
16
27
44
53
54
27
-14
-61
-72
-74
-59
-23
-11
5
17
26
23
16
12
10
6
-6
-11
-34
-55
-71
-66
-58
-46
-37
-26
-6
28
54
52
36
8
-7
0
13
26
6
-19
-46
-52
-35
0
11
12
1
4
3
7
-1
-9
-19
-13
-17
-41
-55
-56
-31
-1
14
25
-3
-12
-17
-12
-5
6
-1
-17
-33
-38
-43
-29
-10
2
9
7
13
13
11
6
-5
4
-25
-23
-38
-21
11
18
3
-30
-54
-69
-70
-50
-19
14
39
51
38
28
33
48
34
36
11
2
1
4
5
-25
-53
-63
-50
-5
43
65
71
63
45
32
27
26
19
-8
-43
-43
-35
0
36
50
53
46
27
7
-8
-7
-7
4
17
23
25
28
36
19
8
3
9
5
23
21
10
-1
-7
-2
1
9
13
7
8
17
25
25
27
28
38
31
36
18
8
11
18
17
9
3
-1
-6
-7
-20
-33
-32
-8
21
42
59
43
14
-19
-25
-44
-29
-18
6
18
16
11
9
15
29
24
1
-30
-45
-50
-24
5
38
47
47
61
45
46
42
47
62
79
82
74
65
62
67
68
73
74
66
59
43
37
22
33
50
54
42
-1
-28
-47
-28
0
26
46
51
43
33
34
35
34
12
-4
-26
-38
-20
-8
-1
-5
-6
-11
1
8
13
10
7
11
11
8
25
20
10
2
11
14
16
16
14
12
3
2
-13
-11
3
21
42
53
60
55
34
19
-12
-26
-7
1
18
17
23
32
38
38
32
19
3
4
17
25
37
17
-5
-49
-52
-40
-7
35
56
69
68
72
75
77
72
54
28
2
-25
-59
-85
-78
-47
-11
25
45
43
39
41
46
49
32
20
-5
-12
-3
3
11
16
22
17
6
-2
0
1
5
1
-9
-13
-22
-34
-58
-63
-61
-56
-48
-22
-30
-40
-54
-62
-55
-39
-31
-25
-33
-27
-19
-13
-8
-2
-1
-8
-1
9
24
35
21
0
-20
-20
-8
-6
8
16
22
18
29
30
34
26
21
-8
-29
-39
-49
-59
-59
-50
-32
1
38
74
86
105
93
73
46
15
8
18
43
65
71
59
59
64
54
55
36
29
5
-9
-22
-27
-1
27
52
67
79
92
99
100
83
71
60
67
60
43
46
67
93
111
111
106
101
109
111
95
92
74
54
26
6
4
25
45
70
75
87
97
106
96
81
54
39
30
51
66
78
71
71
66
85
110
120
107
74
35
-2
-30
-26
-2
28
53
62
66
70
72
67
46
15
-12
-38
-54
-58
-69
-69
-50
-20
20
71
113
128
116
107
76
56
26
17
15
26
33
42
30
28
36
34
33
24
7
-3
-8
0
-7
-10
-18
-16
-8
25
53
67
64
57
38
12
-25
-41
-59
-56
-35
5
35
67
67
49
21
-2
-23
-41
-32
-17
1
22
51
60
56
51
41
23
3
-1
-8
-6
-11
-17
-18
-19
1
22
47
69
79
72
58
40
20
13
-3
-22
-41
-48
-30
-11
13
20
9
6
4
15
0
-15
-36
-41
-35
-18
-4
-16
-25
-39
-35
-25
-7
3
25
28
29
11
-20
-46
-79
-97
-96
-78
-65
-63
-51
-40
-28
-20
-8
-1
8
16
26
22
17
1
-19
-40
-44
-47
-53
-64
-67
-66
-59
-50
-41
-34
-30
-28
-38
-54
-45
-57
-52
-52
-52
-52
-49
-54
-53
-62
-57
-56
-67
-82
-88
-83
-82
-76
-80
-91
-103
-98
-72
-56
-34
-20
-23
-21
-35
-48
-57
-49
-32
-25
-23
-48
-60
-82
-79
-75
-66
-42
-23
-22
-19
-17
-22
-12
4
14
12
-3
-6
0
11
29
45
34
35
42
30
31
24
20
16
-3
-26
-60
-72
-51
-21
4
11
9
-5
-9
-9
-5
-23
-24
-23
-18
-12
-7
-6
0
-11
-20
-35
-31
-13
9
17
32
34
24
26
28
40
44
34
6
-18
-34
-30
-42
-57
-59
-59
-33
0
34
41
50
40
28
-1
-13
1
-9
-22
-36
-37
-37
-48
-58
-68
-63
-65
-65
-71
-64
-55
-59
-61
-62
-59
-57
-46
-36
-25
-13
-5
-9
-16
-27
-38
-52
-37
-19
-5
6
26
40
51
56
51
41
22
3
-4
-5
3
16
35
49
88
115
117
88
37
-18
-33
-27
-3
24
45
71
84
99
102
81
43
-15
-35
-54
-65
-65
-56
-39
-14
17
34
44
48
34
-7
-59
-88
-102
-75
-44
-24
-11
-11
-15
-28
-28
-25
-37
-52
-50
-34
-19
-13
-18
-22
-32
-14
-23
-24
-33
-21
-4
-2
-2
-13
-32
-55
-67
-68
-57
-30
-8
13
21
29
15
4
-9
-17
-15
-20
-22
-28
-32
-18
-11
2
5
6
-6
-13
-13
-7
8
29
44
48
31
22
19
26
43
50
24
-16
-50
-58
-41
-12
15
23
37
51
73
83
88
76
54
37
13
19
15
35
34
27
18
26
27
22
16
1
9
6
12
3
0
3
3
4
18
50
75
78
63
14
-23
-50
-41
-35
-33
-43
-50
-49
-37
-25
-30
-41
-44
-35
-31
-30
-36
-44
-44
-36
-34
-29
-26
-24
-31
-26
-20
-14
-20
-19
-31
-48
-46
-33
-20
-21
7
9
24
19
17
18
8
-1
-9
-5
13
38
49
41
29
9
2
10
29
43
53
54
50
37
25
31
23
25
17
14
5
5
7
13
21
24
19
18
13
8
-9
-11
-2
12
22
21
23
9
0
-9
-18
-31
-24
-15
1
9
10
2
-2
11
28
39
33
28
15
5
2
6
3
0
2
-10
-17
-22
-27
-40
-55
-49
-44
-28
0
22
33
31
27
12
16
25
29
21
3
-2
-10
-9
-6
1
-3
-14
-1
11
33
51
62
60
54
27
-3
-26
-27
-20
-5
7
34
54
63
62
52
37
40
40
39
46
51
51
42
37
28
20
14
19
16
12
19
28
52
76
99
97
74
53
29
20
23
32
32
25
12
-10
-29
-35
-22
-24
-26
-31
-18
-4
14
30
37
36
35
26
12
9
14
24
24
22
14
8
20
31
32
27
21
25
25
29
19
0
-6
2
30
36
28
4
-17
-27
-17
-4
10
18
13
-2
-9
3
16
27
40
47
37
23
13
-1
4
9
4
1
-15
-17
-24
-17
-4
2
3
-5
1
21
49
83
79
49
11
-7
-21
-15
-9
6
13
35
56
63
60
40
23
3
-3
-13
-24
-19
-7
5
15
21
19
14
5
6
11
-6
-19
-38
-28
-12
-4
-9
-41
-55
-52
-46
-36
-29
-31
-38
-39
-46
-47
-48
-37
-56
-72
-91
-109
-120
-121
-104
-82
-64
-61
-66
-77
-62
-28
-5
1
-4
-14
-21
-9
10
17
30
30
25
10
5
5
0
-7
-8
-15
-30
-41
-61
-75
-68
-56
-35
-22
5
23
28
23
25
18
10
17
31
30
26
14
0
-6
6
20
25
14
11
16
33
55
52
21
-17
-46
-55
-40
-20
-1
-3
-8
-18
-42
-61
-56
-28
6
28
33
23
19
17
15
-6
-26
-36
-38
-25
-5
-3
-21
-51
-75
-88
-73
-57
-53
-53
-48
-50
-36
-24
-24
-37
-50
-46
-43
-47
-66
-75
-84
-71
-34
1
24
19
9
2
-12
-12
-25
-42
-56
-59
-60
-59
-50
-44
-33
-6
15
30
12
-18
-34
-34
-25
-13
-13
-10
-1
2
-3
-10
-16
-19
-16
-6
10
15
20
25
19
22
23
19
10
20
35
45
33
14
-15
-31
-13
11
59
67
73
60
52
65
68
64
51
41
26
4
-19
-34
-38
-34
-18
-16
-16
-4
12
25
31
29
17
11
27
48
72
79
75
70
64
72
50
16
-16
-26
-30
-26
-22
-18
-25
-17
-3
18
44
61
69
56
47
40
38
37
33
25
9
17
4
-1
-15
-11
2
12
19
43
45
53
34
8
-14
-15
2
19
25
32
22
43
56
75
70
55
42
20
4
3
-3
-22
-29
-21
-16
-10
-12
-12
-1
19
47
55
46
14
-17
-37
-25
-21
-41
-65
-74
-52
-29
0
-5
-29
-40
-41
-24
-21
-20
-28
-28
-14
0
23
29
41
45
43
38
34
37
30
53
38
12
-21
-29
-27
-14
-8
-5
-17
-38
-42
-37
-20
-2
3
-8
-11
0
13
20
22
12
-6
-27
-35
-47
-41
-30
-21
-28
-33
-37
-39
-32
-25
-26
-52
-58
-74
-67
-55
-33
-21
-23
-30
-32
-25
-16
-11
-7
-3
8
4
-10
-41
-64
-80
-82
-55
-35
-11
13
39
49
39
15
-19
-37
-33
-17
-4
16
25
33
19
6
-1
-8
-3
2
3
-4
-24
-31
-45
-28
-21
16
18
24
19
-4
-11
-10
-11
-2
-1
11
9
11
26
41
48
63
68
72
66
57
43
28
35
34
25
11
17
27
35
37
22
13
22
52
88
100
97
76
53
45
57
67
82
96
105
107
95
78
80
83
96
94
86
68
60
42
29
22
19
18
19
28
35
49
70
68
38
14
5
5
36
51
80
75
62
37
8
-14
-7
11
40
66
94
80
65
42
31
22
22
21
24
33
51
67
66
56
28
0
-17
-13
-13
-17
-6
-8
3
2
18
28
41
45
39
34
25
38
37
42
48
52
74
69
76
55
34
22
5
-5
-9
6
13
22
21
6
-7
-5
12
30
38
35
34
39
54
67
65
59
60
40
9
-19
-43
-50
-47
-31
-18
-15
-5
3
22
45
63
61
38
21
8
-2
-5
6
17
30
44
43
37
19
15
-7
-20
-24
-14
-11
-8
3
6
17
28
26
11
-2
11
2
15
18
18
16
17
17
15
20
19
15
6
-1
4
13
23
22
15
9
-5
-13
-30
-37
-31
-26
-24
-24
-8
12
24
26
12
-15
-14
-22
-26
-29
-21
-29
-41
-50
-54
-50
-51
-39
-35
-24
-11
-23
-44
-58
-64
-65
-55
-45
-27
-28
-21
-26
-35
-34
-11
16
34
28
15
-27
-63
-80
-68
-45
-11
4
0
1
-10
-24
-48
-55
-39
-37
-36
-50
-53
-38
-3
12
9
-10
-27
-46
-68
-69
-68
-60
-58
-44
-39
-19
9
25
29
20
23
25
15
7
-16
-36
-39
-23
-13
-5
0
3
2
1
-11
-24
-32
-32
-37
-49
-62
-64
-66
-46
-22
-1
6
4
-1
-16
-22
-18
-13
-7
-8
2
-9
-22
-31
-34
-32
-31
-50
-77
-96
-89
-51
-31
-12
-12
-11
3
35
54
52
27
-17
-44
-52
-42
-33
-34
-15
-1
12
11
4
-11
-31
-50
-77
-88
-92
-72
-59
-51
-42
-36
-41
-42
-33
-25
-15
-11
-21
-29
-32
-28
-14
10
45
53
38
12
-9
-21
-36
-33
-28
-26
-16
-8
5
10
22
28
26
21
5
-21
-39
-47
-43
-42
-20
-5
22
33
45
30
5
-8
-18
-30
-34
-38
-37
-36
-32
-33
-27
-24
2
28
53
68
44
12
-19
-20
-17
-5
-1
7
5
10
27
30
42
38
28
29
18
29
19
7
-13
-21
-29
-17
-1
-3
