# Supplementary material for: Electroencephalography (EEG) based epilepsy diagnosis via multiple feature space fusion using shared hidden space-driven multi-view learning
Source: PeerJ Comput Sci. 2024 Mar 7;10:e1874. doi: 10.7717/peerj-cs.1874 (PMC10936759; doi:10.7717/peerj-cs.1874)
Supplement: Supplemental Information 2 [file peerj-cs-10-1874-s002.zip › A/Z080.txt]

-34
-21
-17
-27
-48
-65
-86
-90
-85
-70
-60
-51
-39
-48
-55
-57
-47
-40
-38
-35
-44
-48
-57
-69
-77
-83
-89
-101
-114
-113
-107
-101
-90
-87
-89
-90
-90
-90
-89
-79
-70
-65
-68
-68
-69
-74
-69
-63
-56
-46
-35
-34
-45
-54
-65
-76
-75
-66
-67
-76
-78
-79
-71
-72
-63
-64
-65
-61
-56
-57
-52
-38
-36
-27
-20
-18
-31
-47
-52
-54
-39
-27
-20
-27
-45
-59
-69
-68
-58
-54
-53
-50
-47
-52
-46
-42
-48
-53
-49
-45
-49
-57
-66
-66
-70
-55
-42
-32
-24
-22
-22
-33
-27
-33
-40
-48
-49
-47
-44
-39
-41
-39
-39
-43
-42
-41
-31
-16
-2
-4
-19
-31
-47
-54
-47
-35
-31
-34
-34
-32
-26
-11
-4
-7
-21
-39
-63
-76
-81
-76
-75
-69
-58
-51
-47
-42
-42
-43
-38
-35
-39
-41
-43
-44
-60
-71
-70
-59
-39
-17
-9
-14
-22
-34
-47
-57
-56
-59
-63
-59
-60
-60
-52
-41
-28
-28
-27
-29
-33
-36
-28
-31
-30
-28
-33
-47
-54
-53
-57
-51
-39
-31
-35
-41
-46
-60
-68
-71
-74
-71
-76
-79
-83
-77
-64
-55
-56
-58
-59
-63
-58
-45
-29
-29
-31
-47
-58
-63
-52
-35
-25
-20
-31
-58
-83
-88
-81
-67
-53
-39
-37
-31
-32
-29
-29
-24
-26
-30
-31
-30
-38
-47
-50
-53
-62
-66
-54
-50
-39
-34
-35
-43
-54
-62
-76
-77
-75
-73
-81
-87
-81
-81
-72
-63
-58
-63
-66
-68
-77
-75
-69
-61
-65
-78
-87
-85
-67
-52
-41
-51
-50
-60
-74
-91
-95
-82
-65
-37
-27
-29
-41
-44
-45
-54
-60
-70
-84
-92
-84
-81
-74
-62
-49
-38
-44
-46
-49
-39
-19
-7
-4
-11
-18
-33
-43
-42
-37
-31
-31
-33
-37
-38
-32
-34
-43
-46
-37
-36
-31
-46
-58
-66
-64
-52
-45
-37
-30
-28
-30
-30
-33
-34
-38
-35
-33
-32
-22
-22
-29
-39
-40
-41
-43
-45
-47
-51
-50
-49
-41
-37
-17
-13
-19
-32
-35
-40
-45
-45
-50
-47
-39
-19
-16
-17
-24
-37
-54
-69
-73
-85
-90
-87
-81
-69
-55
-32
-31
-23
-24
-36
-51
-59
-55
-52
-50
-57
-58
-66
-63
-61
-67
-70
-66
-57
-51
-41
-30
-31
-31
-35
-31
-29
-23
-25
-38
-56
-53
-49
-38
-23
-22
-26
-29
-16
-14
-21
-31
-48
-64
-75
-77
-73
-58
-37
-26
-22
-25
-20
-24
-27
-27
-34
-42
-58
-62
-72
-70
-66
-61
-60
-58
-50
-50
-46
-38
-29
-33
-39
-44
-57
-64
-66
-62
-59
-58
-50
-44
-41
-37
-40
-59
-70
-84
-96
-98
-93
-86
-81
-63
-56
-59
-71
-86
-100
-104
-90
-75
-65
-64
-63
-67
-58
-44
-32
-25
-25
-24
-36
-42
-39
-49
-67
-80
-80
-81
-78
-80
-89
-104
-110
-104
-99
-80
-62
-50
-52
-60
-63
-68
-58
-40
-27
-20
-21
-24
-43
-60
-70
-72
-78
-78
-87
-95
-98
-91
-79
-75
-60
-56
-61
-71
-76
-80
-81
-71
-65
-67
-73
-78
-81
-76
-64
-54
-54
-67
-73
-84
-91
-88
-84
-78
-78
-74
-77
-67
-47
-37
-41
-63
-82
-103
-102
-91
-75
-74
-76
-73
-76
-62
-46
-29
-31
-44
-57
-68
-68
-62
-57
-62
-65
-73
-78
-70
-54
-42
-38
-37
-45
-59
-69
-66
-56
-51
-38
-30
-26
-27
-32
-32
-40
-37
-41
-46
-55
-54
-64
-68
-67
-75
-79
-83
-74
-70
-54
-39
-29
-28
-33
-39
-58
-62
-54
-55
-58
-66
-60
-54
-37
-27
-25
-35
-44
-55
-66
-64
-60
-52
-59
-61
-57
-50
-34
-21
-16
-36
-41
-43
-45
-45
-48
-42
-46
-38
-39
-42
-55
-55
-61
-59
-50
-50
-49
-56
-55
-60
-65
-60
-56
-49
-47
-48
-48
-53
-44
-39
-31
-30
-28
-34
-40
-43
-56
-66
-68
-58
-55
-55
-47
-37
-35
-38
-35
-43
-47
-44
-46
-45
-43
-49
-64
-69
-62
-50
-43
-44
-45
-61
-74
-84
-86
-82
-66
-52
-42
-29
-18
-11
-11
-15
-28
-44
-61
-74
-78
-79
-67
-56
-51
-47
-42
-38
-41
-36
-37
-52
-69
-72
-70
-60
-36
-25
-20
-20
-23
-33
-36
-31
-23
-18
-20
-25
-47
-56
-60
-49
-46
-45
-46
-48
-47
-50
-52
-66
-71
-67
-63
-53
-43
-40
-46
-56
-66
-79
-89
-86
-83
-74
-60
-62
-70
-75
-75
-76
-80
-72
-67
-66
-79
-86
-89
-86
-70
-65
-67
-72
-80
-88
-90
-76
-66
-58
-55
-44
-42
-42
-40
-35
-33
-37
-28
-25
-14
-4
-10
-28
-57
-72
-83
-80
-64
-50
-42
-38
-38
-49
-51
-42
-36
-39
-44
-46
-45
-30
-15
-2
0
3
1
-11
-22
-34
-41
-49
-43
-36
-30
-31
-27
-27
-36
-38
-40
-46
-59
-64
-75
-81
-74
-69
-71
-70
-58
-45
-23
-2
11
5
-12
-25
-43
-50
-43
-37
-45
-52
-56
-56
-41
-32
-24
-33
-46
-54
-64
-67
-62
-57
-54
-46
-38
-44
-46
-34
-23
-21
-24
-30
-39
-37
-33
-29
-37
-46
-61
-76
-89
-91
-83
-70
-45
-48
-57
-73
-79
-78
-73
-56
-46
-45
-57
-61
-67
-66
-61
-65
-70
-73
-73
-79
-82
-73
-61
-53
-42
-34
-44
-55
-62
-58
-61
-62
-67
-85
-102
-110
-113
-108
-95
-80
-71
-59
-54
-51
-54
-53
-51
-60
-63
-65
-61
-56
-48
-51
-56
-59
-47
-41
-40
-35
-34
-33
-42
-43
-40
-48
-40
-43
-42
-38
-30
-28
-39
-43
-52
-57
-63
-52
-36
-25
-15
-20
-29
-36
-46
-65
-82
-83
-79
-77
-75
-69
-75
-75
-69
-61
-55
-50
-40
-49
-60
-76
-90
-98
-89
-79
-69
-61
-55
-50
-44
-30
-25
-30
-39
-54
-69
-88
-88
-80
-69
-55
-31
-15
-10
-9
-27
-56
-81
-95
-101
-99
-89
-75
-73
-74
-72
-71
-66
-46
-44
-39
-43
-43
-58
-60
-59
-38
-27
-24
-25
-36
-54
-71
-88
-94
-87
-67
-54
-40
-36
-43
-63
-67
-60
-58
-55
-58
-59
-67
-62
-54
-54
-54
-55
-51
-54
-57
-63
-75
-79
-76
-68
-70
-64
-68
-79
-89
-89
-80
-76
-64
-66
-69
-71
-70
-72
-69
-54
-37
-23
-21
-26
-41
-59
-63
-58
-57
-62
-66
-81
-85
-82
-75
-77
-81
-74
-70
-49
-26
-10
-19
-35
-54
-82
-91
-91
-80
-72
-50
-31
-17
-9
-9
-18
-36
-43
-44
-43
-43
-39
-30
-22
-6
-1
-6
-18
-26
-34
-49
-47
-52
-57
-59
-52
-38
-36
-26
-20
-23
-37
-47
-63
-75
-78
-81
-84
-85
-72
-63
-52
-44
-44
-48
-54
-48
-55
-51
-49
-49
-55
-67
-64
-63
-56
-58
-69
-89
-96
-86
-75
-65
-66
-72
-85
-92
-88
-87
-77
-62
-53
-59
-71
-83
-89
-85
-68
-54
-53
-48
-57
-73
-88
-99
-99
-99
-82
-73
-69
-70
-71
-73
-74
-66
-62
-59
-58
-47
-56
-67
-77
-79
-75
-66
-56
-55
-57
-63
-69
-72
-76
-64
-58
-46
-39
-37
-43
-56
-62
-75
-73
-69
-64
-58
-45
-29
-26
-34
-43
-56
-66
-62
-63
-63
-56
-53
-43
-45
-34
-30
-29
-28
-22
-15
-23
-31
-55
-78
-86
-74
-57
-39
-23
-21
-26
-40
-49
-57
-56
-33
-21
-24
-36
-44
-50
-39
-27
-20
-14
-21
-27
-46
-57
-65
-69
-79
-87
-82
-80
-73
-65
-67
-75
-77
-67
-61
-51
-43
-29
-24
-21
-19
-18
-14
-6
-5
-17
-32
-56
-75
-81
-69
-46
-40
-27
-32
-36
-43
-40
-44
-53
-46
-45
-54
-62
-69
-73
-74
-62
-54
-40
-24
-9
-9
-18
-32
-47
-56
-62
-54
-52
-46
-31
-17
-8
-1
8
2
-4
-15
-30
-44
-64
-70
-75
-62
-47
-39
-50
-56
-57
-61
-55
-47
-33
-25
-15
-11
-10
-15
-12
-13
-25
-27
-38
-46
-50
-44
-44
-39
-25
-19
-18
-24
-24
-27
-28
-26
-27
-36
-51
-62
-80
-81
-68
-49
-36
-27
-20
-19
-14
-11
-15
-20
-30
-27
-34
-41
-45
-52
-55
-54
-42
-34
-27
-9
-3
-9
-23
-35
-53
-59
-52
-48
-45
-42
-45
-50
-48
-31
-15
-2
10
9
-8
-30
-46
-60
-66
-61
-59
-55
-44
-25
-13
-14
-9
-13
-23
-35
-42
-51
-61
-68
-82
-95
-102
-93
-96
-91
-89
-88
-85
-77
-61
-56
-54
-48
-47
-42
-43
-49
-69
-89
-102
-99
-85
-67
-46
-48
-50
-61
-64
-63
-50
-34
-33
-38
-38
-45
-58
-74
-87
-88
-82
-69
-57
-55
-52
-58
-66
-66
-50
-32
-29
-20
-31
-41
-54
-59
-75
-92
-99
-108
-108
-106
-92
-85
-74
-65
-67
-77
-89
-89
-95
-95
-87
-76
-74
-74
-74
-81
-76
-64
-55
-49
-52
-46
-47
-43
-38
-40
-52
-63
-67
-71
-61
-41
-13
-3
-7
-28
-59
-78
-82
-73
-67
-57
-57
-61
-68
-68
-68
-68
-59
-53
-46
-39
-23
-23
-32
-44
-60
-71
-73
-61
-50
-43
-28
-26
-26
-27
-29
-38
-49
-50
-54
-58
-65
-65
-68
-67
-62
-56
-61
-66
-63
-70
-66
-62
-59
-66
-68
-68
-73
-68
-59
-56
-62
-69
-67
-65
-58
-51
-42
-42
-35
-27
-24
-16
-5
-7
-17
-31
-48
-68
-86
-89
-83
-74
-63
-57
-52
-47
-47
-60
-79
-91
-101
-97
-89
-70
-54
-31
-13
-6
-24
-49
-71
-91
-100
-92
-76
-61
-46
-40
-46
-51
-67
-77
-91
-92
-88
-90
-86
-77
-63
-63
-70
-83
-96
-94
-78
-62
-56
-47
-44
-48
-53
-55
-54
-65
-57
-64
-71
-75
-73
-62
-68
-58
-61
-64
-69
-74
-83
-92
-76
-59
-40
-36
-28
-36
-44
-50
-57
-61
-63
-59
-66
-64
-56
-48
-51
-53
-48
-55
-58
-56
-45
-37
-33
-35
-50
-59
-52
-37
-28
-23
-13
-14
-17
-28
-37
-44
-37
-29
-35
-41
-49
-46
-53
-37
-31
-15
-2
8
3
-21
-39
-56
-59
-50
-36
-27
-28
-28
-42
-58
-69
-75
-66
-51
-32
-30
-32
-39
-36
-42
-39
-33
-25
-21
-23
-17
-21
-22
-28
-35
-40
-42
-42
-55
-62
-66
-69
-70
-68
-63
-66
-61
-59
-56
-48
-44
-32
-38
-46
-57
-72
-91
-98
-98
-96
-84
-66
-44
-27
-10
-11
-31
-52
-72
-81
-91
-90
-94
-88
-78
-59
-46
-41
-33
-40
-32
-29
-25
-35
-58
-61
-61
-50
-35
-29
-35
-51
-65
-76
-79
-72
-58
-56
-56
-60
-60
-63
-65
-68
-80
-78
-68
-60
-66
-79
-87
-94
-89
-79
-69
-67
-67
-68
-73
-70
-66
-58
-66
-70
-71
-67
-62
-52
-49
-53
-47
-49
-50
-54
-57
-53
-52
-39
-40
-44
-50
-54
-52
-49
-32
-24
-21
-29
-26
-29
-23
-23
-31
-49
-60
-62
-65
-58
-45
-36
-45
-58
-70
-83
-81
-68
-53
-45
-42
-36
-48
-53
-46
-35
-26
-19
-10
-7
-5
-6
-17
-31
-38
-45
-51
-51
-45
-40
-46
-54
-65
-71
-71
-63
-58
-61
-60
-68
-70
-69
-62
-60
-64
-62
-55
-49
-41
-27
-21
-19
-17
-23
-29
-38
-41
-51
-54
-47
-40
-28
-26
-25
-33
-32
-33
-26
-27
-25
-23
-41
-60
-78
-86
-84
-80
-66
-55
-43
-38
-38
-39
-32
-28
-36
-43
-49
-52
-60
-57
-50
-42
-34
-23
-17
-21
-12
-15
-17
-23
-27
-36
-45
-36
-40
-45
-49
-42
-41
-50
-59
-76
-88
-94
-88
-85
-84
-76
-72
-71
-62
-57
-68
-71
-70
-58
-49
-33
-19
-25
-36
-52
-61
-63
-59
-48
-53
-66
-82
-98
-105
-93
-72
-55
-34
-21
-7
-7
-11
-31
-49
-61
-65
-68
-72
-69
-75
-87
-97
-94
-81
-70
-49
-43
-39
-34
-20
-17
-26
-36
-55
-72
-77
-69
-58
-57
-63
-70
-72
-68
-59
-62
-58
-47
-38
-25
-11
4
-1
-3
-7
-10
-11
-11
-12
-27
-29
-31
-25
-32
-42
-40
-44
-37
-36
-37
-55
-59
-58
-49
-31
-8
6
1
-12
-36
-53
-56
-40
-30
-34
-39
-54
-63
-56
-40
-14
-4
5
-1
-11
-22
-22
-25
-27
-32
-40
-53
-62
-70
-76
-74
-62
-49
-37
-31
-27
-37
-43
-54
-63
-71
-77
-74
-76
-71
-63
-54
-42
-39
-34
-56
-74
-84
-84
-79
-66
-55
-51
-46
-43
-46
-56
-62
-67
-72
-74
-64
-58
-56
-60
-69
-79
-80
-77
-75
-81
-76
-75
-75
-72
-63
-50
-42
-34
-44
-55
-70
-74
-82
-84
-75
-67
-57
-53
-45
-45
-44
-41
-45
-64
-86
-96
-100
-93
-82
-80
-84
-87
-77
-66
-47
-41
-43
-54
-68
-77
-89
-96
-91
-77
-66
-50
-45
-51
-56
-65
-71
-66
-50
-32
-33
-44
-61
-78
-95
-93
-87
-72
-54
-38
-36
-50
-56
-63
-61
-49
-35
-28
-28
-22
-26
-31
-39
-33
-31
-25
-24
-36
-55
-73
-79
-85
-79
-65
-57
-54
-62
-76
-102
-120
-124
-119
-110
-97
-80
-76
-69
-60
-52
-56
-62
-75
-91
-102
-102
-92
-82
-69
-66
-67
-63
-54
-51
-61
-59
-56
-50
-39
-30
-25
-35
-40
-49
-52
-52
-41
-43
-45
-42
-35
-33
-30
-25
-28
-24
-18
-13
-12
-12
-9
-22
-23
-26
-30
-46
-67
-84
-95
-85
-59
-33
-18
-24
-36
-54
-60
-53
-43
-47
-62
-76
-92
-89
-72
-47
-36
-25
-23
-30
-38
-43
-41
-44
-27
-23
-22
-31
-40
-54
-62
-51
-42
-30
-20
-13
-42
-42
-55
-57
-68
-76
-72
-70
-62
-59
-45
-45
-43
-47
-53
-53
-42
-23
-23
-24
-35
-48
-57
-57
-47
-53
-53
-57
-60
-76
-87
-93
-94
-92
-89
-86
-87
-79
-73
-73
-70
-65
-61
-62
-57
-56
-65
-61
-50
-35
-31
-26
-43
-59
-74
-82
-85
-88
-70
-60
-54
-54
-53
-54
-59
-65
-64
-64
-66
-55
-57
-59
-56
-52
-44
-41
-50
-65
-77
-81
-91
-96
-100
-90
-78
-60
-51
-48
-53
-59
-50
-41
-30
-30
-34
-51
-66
-75
-87
-83
-64
-47
-44
-48
-59
-67
-58
-39
-21
-5
7
8
-6
-20
-30
-35
-40
-32
-25
-21
-19
-11
-8
-11
-9
-12
-25
-38
-49
-65
-85
-91
-90
-77
-55
-27
-12
-7
-10
-23
-43
-53
-52
-64
-73
-76
-71
-66
-61
-56
-59
-60
-54
-50
-48
-47
-48
-65
-75
-78
-77
-74
-59
-39
-37
-40
-49
-56
-61
-49
-50
-51
-53
-46
-30
-23
-10
-14
-19
-21
-10
-1
-8
-17
-42
-71
-89
-91
-89
-87
-77
-68
-63
-53
-35
-30
-26
-26
-26
-29
-31
-27
-30
-21
-14
-14
-25
-43
-52
-63
-70
-75
-70
-66
-58
-47
-50
-47
-44
-49
-49
-37
-32
-40
-59
-69
-74
-76
-74
-76
-81
-77
-67
-64
-72
-80
-87
-90
-78
-59
-44
-40
-38
-44
-43
-44
-38
-41
-52
-66
-82
-92
-97
-81
-64
-55
-39
-40
-41
-45
-42
-52
-62
-68
-70
-68
-65
-57
-62
-53
-42
-30
-31
-43
-62
-80
-79
-61
-40
-27
-15
-9
-9
-10
-14
-15
-18
-19
-21
-32
-39
-39
-41
-42
-34
-22
-23
-34
-42
-52
-61
-50
-39
-38
-40
-42
-48
-63
-64
-68
-60
-48
-36
-36
-33
-23
-17
-19
-32
-41
-51
-59
-62
-69
-73
-68
-46
-29
-11
-1
-8
-29
-45
-41
-47
-35
-33
-27
-24
-16
-4
-1
5
6
0
-18
-33
-48
-65
-75
-75
-62
-56
-45
-38
-43
-47
-52
-64
-81
-80
-72
-61
-45
-35
-23
-29
-29
-40
-53
-66
-74
-75
-71
-48
-47
-52
-57
-52
-44
-37
-22
-23
-36
-55
-73
-86
-88
-82
-76
-70
-61
-42
-38
-33
-33
-48
-61
-67
-65
-54
-37
-32
-35
-52
-70
-83
-87
-73
-54
-38
-38
-45
-56
-65
-66
-65
-73
-93
-104
-111
-108
-95
-71
-47
-44
-34
-32
-34
-48
-69
-93
-113
-108
-100
-88
-72
-51
-39
-38
-41
-55
-71
-81
-79
-76
-68
-65
-65
-77
-82
-81
-83
-83
-83
-82
-87
-86
-71
-61
-40
-24
-22
-33
-49
-57
-75
-85
-92
-94
-94
-88
-77
-68
-52
-38
-27
-25
-22
-30
-37
-51
-59
-65
-75
-69
-67
-62
-62
-60
-60
-59
-57
-59
-64
-61
-47
-37
-34
-31
-33
-31
-32
-29
-33
-32
-25
-23
-25
-32
-40
-45
-43
-46
-40
-38
-44
-43
-50
-48
-42
-34
-41
-36
-33
-37
-38
-47
-46
-52
-46
-35
-33
-20
-19
-21
-30
-38
-37
-37
-43
-49
-59
-68
-57
-48
-40
-35
-27
-25
-39
-47
-59
-69
-77
-81
-79
-78
-64
-60
-56
-51
-47
-49
-57
-62
-75
-90
-97
-83
-68
-41
-35
-49
-81
-97
-87
-77
-65
-59
-55
-53
-53
-40
-38
-24
-15
-10
-18
-29
-40
-48
-52
-51
-47
-46
-45
-48
-51
-47
-42
-45
-53
-58
-62
-66
-58
-48
-31
-27
-12
-6
-7
-5
9
17
8
-2
-28
-54
-71
-74
-66
-60
-53
-64
-77
-85
-82
-69
-53
-29
-18
-19
-31
-45
-61
-65
-61
-59
-59
-58
-45
-37
-29
-26
-32
-42
-44
-40
-40
-43
-46
-45
-54
-54
-55
-61
-51
-36
-26
-26
-30
-44
-57
-57
-44
-30
-30
-38
-54
-75
-87
-88
-81
-74
-66
-64
-67
-65
-53
-45
-45
-40
-38
-38
-44
-51
-64
-71
-62
-59
-56
-54
-47
-48
-49
-56
-51
-48
-45
-46
-52
-50
-47
-33
-29
-21
-14
-16
-20
-23
-23
-30
-40
-53
-70
-78
-75
-69
-62
-51
-43
-53
-66
-74
-67
-54
-30
-16
-14
-19
-26
-31
-38
-36
-47
-52
-61
-67
-70
-79
-70
-58
-46
-37
-26
-17
-16
-17
-34
-54
-64
-60
-50
-43
-42
-56
-72
-85
-83
-86
-84
-84
-78
-67
-53
-43
-43
-43
-43
-44
-56
-56
-47
-50
-45
-38
-45
-57
-66
-72
-81
-78
-76
-72
-83
-82
-73
-60
-51
-54
-56
-66
-64
-57
-49
-44
-43
-56
-81
-86
-82
-65
-43
-26
-15
-16
-17
-37
-61
-83
-85
-81
-72
-60
-53
-54
-63
-70
-79
-74
-64
-59
-63
-69
-69
-60
-48
-30
-16
-16
-26
-26
-47
-58
-77
-92
-111
-122
-113
-107
-91
-83
-83
-86
-82
-76
-80
-84
-88
-97
-118
-123
-124
-113
-92
-74
-68
-74
-76
-85
-90
-92
-86
-83
-87
-89
-94
-101
-107
-103
-101
-100
-93
-87
-85
-84
-80
-85
-83
-71
-66
-71
-77
-78
-71
-51
-27
-21
-31
-50
-58
-74
-85
-90
-91
-83
-75
-68
-75
-75
-76
-77
-87
-94
-96
-106
-108
-106
-101
-98
-89
-79
-73
-71
-67
-70
-77
-80
-85
-90
-92
-85
-73
-65
-42
-35
-40
-49
-46
-30
-19
-6
-14
-30
-48
-51
-48
-37
-16
-8
-9
-16
-18
-22
-26
-29
-30
-38
-43
-49
-54
-55
-54
-44
-37
-26
-15
-17
-15
-14
-17
-32
-49
-61
-78
-81
-77
-63
-50
-33
-23
-28
-38
-42
-43
-43
-37
-29
-29
-38
-40
-37
-41
-32
-30
-30
-33
-31
-30
-37
-39
-58
-70
-76
-74
-73
-75
-71
-68
-66
-63
-54
-53
-53
-42
-41
-41
-48
-51
-54
-49
-43
-39
-40
-39
-31
-39
-41
-41
-43
-39
-35
-23
-20
-17
-20
-25
-44
-55
-56
-54
-39
-18
-7
-17
-30
-57
-72
-67
-53
-42
-34
-23
-13
-5
-1
1
-3
-11
-12
-25
-46
-65
-75
-76
-72
-63
-66
-81
-87
-93
-91
-90
-80
-70
-54
-41
-30
-30
-31
-26
-23
-18
-23
-33
-55
-69
-71
-58
-46
-31
-20
-25
-31
-43
-54
-65
-66
-53
-46
-38
-36
-45
-53
-59
-54
-61
-57
-45
-30
-27
-29
-41
-52
-60
-64
-61
-63
-66
-69
-73
-72
-65
-62
-58
-40
-29
-35
-50
-65
-75
-87
-89
-93
-84
-70
-48
-42
-42
-39
-39
-36
-32
-23
-20
-16
-17
-20
-26
-30
-26
-32
-35
-37
-46
-63
-77
-79
-82
-71
-55
-40
-40
-44
-47
-48
-38
-20
-10
-11
-18
-22
-31
-33
-33
-34
-43
-42
-44
-47
-50
-50
-59
-64
-57
-57
-54
-52
-46
-43
-51
-52
-57
-54
-54
-53
-45
-45
-40
-42
-46
-51
-49
-56
-55
-46
-46
-49
-50
-48
-52
-50
-47
-47
-52
-65
-67
-73
-70
-66
-64
-63
-60
-50
-50
-59
-69
-87
-99
-101
-98
-103
-105
-111
-107
-99
-78
-61
-57
-55
-52
-46
-46
-50
-66
-79
-76
-60
-47
-52
-58
-75
-82
-82
-70
-59
-60
-55
-65
-77
-85
-77
-73
-73
-71
-74
-69
-60
-47
-39
-29
-14
-9
-7
-9
-17
-34
-57
-63
-56
-51
-53
-54
-65
-71
-64
-60
-62
-62
-64
-68
-67
-63
-60
-62
-65
-69
-81
-80
-73
-59
-52
-42
-39
-41
-36
-23
-16
-27
-37
-52
-62
-63
-50
-39
-36
-25
-25
-27
-34
-34
-41
-52
-52
-55
-55
-56
-47
-47
-41
-39
-42
-52
-50
-47
-50
-53
-53
-53
-59
-60
-53
-48
-34
-23
-12
-15
-22
-25
-43
-54
-57
-52
-47
-41
-26
-23
-24
-26
-30
-39
-43
-46
-55
-61
-64
-65
-71
-73
-79
-89
-95
-90
-79
-73
-62
-66
-63
-58
-45
-32
-33
-29
-38
-49
-56
-54
-53
-51
-48
-54
-65
-77
-79
-81
-79
-72
-71
-72
-74
-74
-78
-78
-72
-68
-73
-79
-81
-88
-79
-61
-43
-37
-38
-38
-48
-48
-46
-38
-49
-58
-64
-76
-71
-54
-33
-27
-33
-57
-92
-107
-103
-91
-88
-74
-67
-62
-48
-35
-25
-28
-30
-47
-65
-69
-64
-53
-52
-49
-48
-49
-42
-26
-15
-8
-11
-27
-43
-56
-55
-51
-43
-33
-32
-36
-39
-35
-44
-41
-34
-28
-37
-47
-53
-65
-59
-49
-38
-40
-47
-39
-27
-15
-1
6
4
-6
-27
-57
-74
-71
-51
-37
-15
-9
-15
-19
-25
-28
-35
-30
-31
-37
-44
-37
-28
-23
-17
-21
-24
-30
-28
-29
-40
-47
-52
-56
-52
-41
-38
-38
-42
-54
-62
-63
-54
-46
-41
-40
-40
-50
-57
-68
-93
-97
-78
-40
-13
-8
-20
-45
-56
-49
-38
-32
-20
-18
-25
-31
-38
-42
-52
-56
-54
-57
-62
-68
-66
-63
-48
-39
-35
-28
-24
-20
-37
-47
-69
-73
-72
-60
-54
-54
-47
-56
-66
-70
-66
-61
-63
-60
-64
-71
-71
-52
-43
-39
-39
-40
-46
-53
-55
-57
-47
-38
-29
-25
-25
-19
-26
-25
-25
-21
-30
-45
-56
-75
-76
-69
-65
-71
-75
-70
-68
-52
-31
-10
-6
-11
-36
-71
-94
-98
-90
-82
-70
-63
-60
-50
-42
-34
-38
-31
-36
-48
-67
-88
-109
-122
-119
-110
-104
-92
-75
-65
-55
-48
-54
-58
-65
-65
-72
-72
-69
-71
-81
-92
-86
-80
-56
-36
-26
-37
-52
-63
-77
-76
-63
-48
-43
-41
-48
-67
-84
-85
-73
-61
-69
