# Supplementary material for: Electroencephalography (EEG) based epilepsy diagnosis via multiple feature space fusion using shared hidden space-driven multi-view learning
Source: PeerJ Comput Sci. 2024 Mar 7;10:e1874. doi: 10.7717/peerj-cs.1874 (PMC10936759; doi:10.7717/peerj-cs.1874)
Supplement: Supplemental Information 2 [file peerj-cs-10-1874-s002.zip › A/Z081.txt]

36
27
24
12
6
-11
-22
-21
-10
-3
-1
22
44
57
55
35
14
-11
-18
-17
-16
-13
-6
6
26
36
25
-4
-29
-32
-34
-23
-1
23
41
37
22
3
6
28
54
74
78
85
72
61
52
46
45
42
27
-3
-25
-34
-35
-45
-55
-81
-82
-74
-36
-1
18
39
50
56
53
56
53
42
41
39
42
46
59
68
71
89
99
106
101
84
61
40
30
12
1
-4
0
-4
-3
10
6
4
-1
6
-1
-16
-24
-24
-25
-20
5
27
42
37
22
11
10
26
39
49
58
65
70
88
102
105
104
116
121
116
84
35
-4
-18
-3
10
8
9
1
2
18
62
97
104
97
77
58
56
69
76
66
31
-19
-50
-61
-49
-38
-43
-36
-20
-20
-1
14
26
24
29
30
23
8
-7
-19
-32
-36
-17
6
29
44
52
49
44
35
29
17
9
-1
-22
-29
-22
0
19
39
45
33
25
17
29
34
45
22
-8
-35
-46
-52
-61
-59
-53
-33
-23
-7
-3
-2
3
-3
-9
-12
-3
22
39
60
50
30
8
7
18
53
81
84
68
54
67
76
86
75
41
11
-8
-7
-3
-6
-2
15
36
57
61
58
48
45
31
-2
-16
-26
-21
-3
22
46
55
64
57
43
39
33
38
40
38
36
19
-1
-10
-12
11
38
50
45
30
37
43
45
37
17
9
9
23
17
9
14
16
20
19
16
9
12
21
22
17
4
-7
-10
-12
2
11
15
10
15
10
23
44
57
61
66
56
42
18
5
-1
-4
1
-13
-21
-29
-19
-4
1
16
18
16
14
-5
-21
-41
-25
-14
3
2
9
1
4
22
38
59
62
73
56
39
19
13
27
51
78
78
70
58
54
52
72
98
109
108
101
93
71
41
-1
-36
-55
-43
-34
-32
-26
-26
-27
-11
-5
-5
-27
-32
-47
-63
-96
-118
-119
-112
-95
-99
-101
-71
-8
43
73
73
62
53
44
41
33
19
11
-2
-15
-22
-31
-45
-45
-19
9
31
52
76
83
85
71
49
21
-1
-5
-16
-14
-18
-21
-35
-55
-73
-99
-110
-121
-125
-120
-108
-100
-93
-77
-51
-29
-17
-3
-5
-9
-19
-25
-31
-43
-45
-45
-34
-18
-3
1
9
32
55
66
72
84
88
81
59
34
29
21
21
3
-21
-13
-4
9
7
8
-3
-5
-13
-28
-40
-42
-10
16
43
44
24
2
2
6
13
11
-3
-19
-33
-17
4
26
43
55
63
56
47
30
16
12
16
13
-1
-23
-54
-76
-74
-50
-36
-31
-29
-22
-13
-5
6
10
15
21
17
-1
-25
-25
-16
-1
14
10
13
1
16
23
34
35
33
24
14
7
-12
-8
6
18
17
8
5
6
16
27
29
21
12
-2
-23
-47
-58
-57
-50
-28
-9
-1
7
20
15
9
5
-6
-25
-58
-67
-72
-61
-37
-25
-17
0
13
18
15
12
8
3
-15
-24
-46
-53
-58
-51
-37
-10
13
23
29
29
19
2
-21
-38
-56
-60
-55
-52
-48
-29
-11
4
1
-1
-12
-19
-5
31
65
84
74
53
42
45
40
28
23
30
37
33
23
12
-2
11
34
47
35
1
-39
-65
-74
-55
-50
-51
-59
-65
-63
-50
-34
-32
-28
-25
-11
-2
7
13
5
-8
-7
-3
3
6
2
-13
-13
-7
20
34
53
54
45
37
35
19
-1
-15
-13
-3
25
48
49
33
21
16
30
36
37
31
15
28
41
46
43
35
22
19
34
50
57
48
33
12
-20
-27
-34
-29
-19
-9
-5
3
26
34
39
35
29
14
11
19
36
45
37
33
30
33
42
34
29
21
23
15
8
-3
-7
-6
-1
8
12
24
35
39
24
19
11
22
22
19
2
-22
-31
-46
-50
-53
-48
-42
-35
-18
-5
7
28
45
39
17
-3
-14
-9
3
26
39
42
42
33
7
-22
-39
-54
-56
-61
-76
-94
-93
-73
-44
-16
-3
-4
-16
-19
-14
-17
-19
-15
-8
-10
-15
-25
-35
-24
-2
14
9
11
1
1
-1
1
19
36
54
47
29
14
1
-13
-24
-19
-11
-9
-11
-15
-20
-14
10
33
44
37
30
12
10
9
-1
-21
-43
-50
-66
-72
-76
-61
-43
-32
-44
-76
-97
-102
-86
-64
-31
0
20
39
60
71
59
46
25
14
6
14
21
30
35
34
27
13
6
-12
-25
-17
-18
-29
-49
-63
-63
-53
-34
-26
-26
-28
-14
-15
-20
-37
-50
-52
-38
-13
-11
-11
-15
-3
8
13
2
-17
-34
-22
-1
6
-7
-22
-41
-22
6
30
27
17
15
18
25
25
20
10
17
29
46
51
40
26
21
48
62
51
37
27
31
38
59
61
34
-3
-36
-51
-51
-41
-44
-60
-71
-55
-38
-17
-1
13
18
17
2
-14
-25
-15
-3
-3
-18
-19
-17
2
36
53
49
26
4
-12
-12
6
10
-1
-14
-38
-55
-71
-61
-37
-1
28
35
29
20
22
21
20
13
-3
-26
-41
-50
-55
-64
-57
-45
-17
18
52
74
65
59
32
-4
-29
-49
-54
-53
-54
-66
-73
-64
-32
-13
9
21
19
-5
-40
-65
-87
-92
-88
-82
-75
-61
-38
-29
-22
-12
-7
-13
-22
-26
-35
-41
-38
-22
-5
27
53
70
84
82
68
37
27
17
16
17
18
22
15
34
44
48
30
8
-19
-35
-52
-62
-72
-66
-48
-48
-56
-61
-51
-28
-3
10
7
-1
-22
-47
-79
-93
-90
-98
-76
-42
1
14
21
20
32
46
60
56
46
24
14
-4
-20
-44
-63
-74
-63
-46
-32
-11
18
51
72
93
86
69
45
35
14
-12
-29
-22
-3
22
33
45
55
80
96
108
94
74
46
29
33
37
38
32
28
17
23
46
66
74
61
45
32
37
46
47
44
44
56
61
62
61
54
45
47
41
30
23
20
22
21
27
42
48
53
46
34
15
14
11
1
-6
-8
-6
5
32
53
52
31
10
-2
-4
9
12
2
-3
7
16
25
21
12
2
1
8
3
-1
-6
-12
-9
-8
-7
-14
-12
9
33
49
47
22
-4
-11
16
48
52
44
33
18
18
27
53
75
95
88
73
57
52
46
23
7
-17
-29
-25
-5
17
33
48
60
66
74
78
67
48
39
38
28
7
-6
-16
-14
-1
4
14
32
50
52
47
37
22
7
-4
-3
-19
-27
-39
-44
-49
-43
-14
0
-1
1
7
30
52
63
53
45
43
49
38
32
14
22
30
45
42
23
27
34
41
40
43
42
32
30
18
14
21
28
25
11
4
14
20
41
59
65
66
45
19
-5
-18
-19
-13
-1
7
13
7
-4
-9
-27
-36
-38
-50
-62
-83
-96
-104
-89
-52
-20
-5
-12
-19
-23
-21
-22
-31
-63
-77
-73
-48
-12
23
39
33
34
26
27
30
27
22
8
14
19
24
28
35
39
32
31
11
-6
-26
-35
-46
-49
-43
-34
-20
-13
1
3
11
22
30
29
13
-8
-34
-48
-36
-20
-14
-11
-23
-39
-50
-59
-64
-69
-72
-81
-97
-101
-82
-48
-28
4
15
17
4
-3
-5
-4
9
1
-28
-65
-85
-87
-62
-23
17
49
53
50
39
28
33
22
6
-22
-38
-58
-69
-61
-32
4
29
40
28
12
8
-4
-29
-72
-107
-131
-129
-112
-98
-87
-77
-56
-42
-24
1
15
8
-5
-23
-44
-54
-53
-53
-39
-35
-28
-22
-10
6
9
7
9
5
-15
-52
-78
-81
-67
-42
-45
-49
-55
-41
-33
-36
-36
-40
-39
-37
-41
-44
-43
-22
-1
12
27
36
27
17
2
-14
-36
-49
-37
-34
-22
-3
11
28
27
39
43
40
31
9
-6
-3
9
7
7
-3
0
1
13
16
8
-8
-28
-58
-78
-73
-60
-46
-43
-31
-8
22
53
59
59
44
42
33
27
12
-19
-56
-83
-79
-64
-40
-7
13
25
22
16
-6
-5
2
4
-10
-29
-44
-63
-64
-66
-55
-48
-21
21
62
94
113
118
100
85
72
57
59
56
51
31
26
23
27
32
24
10
-15
-25
-32
-45
-52
-51
-41
-23
12
25
33
23
18
22
38
55
48
18
-16
-26
-23
1
12
14
1
-5
1
8
16
8
5
-16
-33
-33
-31
-8
28
48
58
57
47
35
23
27
18
-6
-13
-12
2
23
32
39
33
43
38
29
23
18
9
0
-11
-27
-26
-8
29
52
53
54
48
50
44
49
36
27
30
36
58
62
52
29
16
33
57
65
60
62
50
48
41
28
14
2
-5
-23
-29
-32
-23
-36
-57
-86
-88
-62
-19
5
21
36
48
42
30
33
48
68
82
84
82
87
96
91
85
88
87
78
57
38
17
5
10
17
36
41
52
51
40
31
9
-13
-34
-30
-31
-19
-12
-11
-14
-29
-40
-63
-78
-87
-86
-91
-97
-89
-71
-39
-13
-4
-9
-10
-11
-8
-8
-7
-12
-20
-10
4
8
15
20
37
43
60
61
66
70
93
96
85
85
79
76
61
47
17
-2
-7
-7
3
4
3
-1
0
18
29
29
36
39
45
46
40
38
38
45
51
33
20
16
31
36
40
40
32
35
38
37
30
25
9
0
-3
14
34
39
48
49
51
56
68
74
68
64
53
47
42
44
47
43
32
3
-27
-42
-34
-27
-30
-30
-24
-8
10
15
-3
-19
-16
-3
5
12
14
4
-1
3
5
-5
-23
-32
-35
-23
-11
-4
2
11
29
31
32
22
4
-16
-18
-10
-13
-21
-27
-26
-38
-40
-40
-33
-17
-6
8
-1
-11
-13
-7
9
20
18
8
-2
-5
-10
-1
1
-13
-22
-22
-8
5
3
-11
-39
-50
-48
-43
-27
-20
1
7
1
2
3
21
29
34
14
-1
-4
9
3
12
5
-6
-23
-39
-64
-74
-72
-60
-62
-62
-59
-42
-31
-14
-20
-16
-6
5
-1
-30
-45
-50
-43
-31
-19
4
15
36
39
26
7
-15
-43
-48
-47
-42
-40
-37
-16
-1
28
57
71
59
40
22
1
-8
-7
-15
-24
-39
-18
-6
15
16
5
-14
-23
-19
-18
-5
10
29
23
13
-8
-22
-17
2
6
5
-9
-22
-29
-20
9
35
57
74
70
58
42
26
22
17
12
0
-14
-7
-1
5
5
-3
-8
-11
-5
4
3
13
28
33
36
37
44
30
15
3
-7
-13
-14
-4
1
24
42
61
58
45
23
-3
-23
-22
-27
-22
-8
2
-3
-14
-11
-5
-10
-13
-36
-66
-75
-72
-65
-73
-53
-26
19
55
76
78
71
74
68
57
39
21
-4
-27
-41
-43
-38
-30
-7
11
30
41
53
52
53
61
53
39
21
-2
-23
-21
-4
7
36
52
55
43
33
18
-4
-18
-27
-21
-25
-18
-25
-34
-34
-20
4
14
14
2
-4
5
30
41
31
4
-27
-39
-20
17
37
45
42
17
-13
-44
-47
-27
4
23
22
12
3
15
19
27
33
29
34
39
40
18
2
-3
-1
1
4
13
20
25
32
36
25
20
13
14
30
46
44
28
26
26
13
9
5
17
28
45
44
32
12
-4
-9
-23
-9
-1
17
32
45
41
37
43
40
43
32
28
16
14
34
62
83
79
71
29
-9
-45
-55
-53
-46
-37
-35
-16
14
45
47
24
-8
-43
-57
-54
-48
-50
-58
-71
-69
-40
11
48
63
68
58
45
25
10
-16
-40
-55
-71
-71
-64
-44
-38
-32
-7
13
40
43
22
-16
-45
-40
-9
31
53
55
26
5
2
-4
-9
-14
-3
15
43
58
65
48
31
20
15
23
45
53
56
55
55
45
33
29
43
67
92
98
79
53
28
2
-22
-28
-34
-27
-15
6
24
19
23
23
32
49
73
83
73
53
18
-13
-17
0
16
17
5
-12
-25
-22
-17
-23
-13
12
47
67
61
35
-11
-23
-17
-1
5
2
8
23
37
48
53
56
57
58
50
50
64
77
67
42
6
-23
-28
-23
-4
3
30
52
59
62
70
80
90
86
62
33
19
14
5
-6
-11
-14
-19
-16
-3
-4
-5
-4
3
5
10
26
29
27
9
-10
-21
-21
-9
-11
-7
1
1
-2
-10
-10
-8
-6
-14
-25
-44
-51
-52
-39
-12
15
28
8
-8
-13
-6
2
5
-6
-16
5
19
21
3
-22
-40
-50
-44
-55
-76
-91
-81
-50
-18
8
19
24
19
22
16
11
8
-11
-27
-42
-32
-32
-16
7
28
39
44
55
44
26
-5
-41
-67
-62
-31
0
14
16
10
0
7
6
12
16
10
14
3
-4
-22
-44
-46
-29
-10
2
19
23
22
17
-2
-22
-54
-66
-74
-52
-11
43
84
97
98
83
57
29
8
-12
-14
-13
-13
-21
-20
-3
15
34
46
36
0
-34
-61
-80
-83
-89
-98
-122
-115
-91
-61
-42
-32
-28
-33
-22
-11
0
8
19
19
13
0
-21
-35
-47
-47
-51
-61
-51
-37
-23
-14
-6
-7
-14
-18
-21
-27
-26
-32
-54
-71
-79
-79
-85
-89
-88
-94
-97
-97
-100
-103
-101
-72
-36
16
63
78
57
17
-31
-69
-92
-96
-90
-79
-66
-55
-55
-55
-40
-12
9
28
25
5
-4
-7
-9
-18
-24
-42
-57
-69
-73
-75
-76
-52
-38
-35
-38
-34
-25
-18
1
-1
-4
-19
-27
-25
-12
0
11
-1
-7
-14
-23
-22
-14
-2
-8
-12
-15
-30
-32
-32
-16
-8
-2
-1
-8
3
20
27
19
15
16
15
5
-4
-16
-27
-21
-17
-8
1
15
33
39
56
54
54
42
38
29
16
23
26
28
32
29
26
29
50
65
78
64
46
16
5
3
3
-6
-21
-23
-31
-25
-7
5
22
39
47
34
17
7
2
-15
-42
-63
-84
-73
-43
-12
6
10
3
-11
-18
-11
5
11
16
19
32
55
74
76
68
72
76
70
52
27
2
-14
-11
6
30
50
67
58
37
24
14
8
-1
-1
-5
0
10
18
22
21
18
9
15
40
69
101
119
131
125
122
133
141
142
130
102
63
46
53
74
73
63
32
9
-8
-1
10
8
-1
-17
-29
-30
-8
19
48
59
53
32
18
24
40
61
79
74
58
31
28
38
68
81
60
20
-14
-17
-8
9
31
49
63
58
58
49
39
26
9
0
0
11
14
25
37
50
48
46
41
29
9
1
-1
-4
5
5
7
8
27
45
52
54
46
49
61
88
100
90
67
31
7
-9
-7
-2
-12
-18
-30
-34
-36
-30
-27
-22
-15
-7
-4
-8
-19
-48
-70
-78
-68
-64
-49
-26
-8
16
19
24
18
0
-6
-15
-6
6
3
-4
-7
0
0
-2
-8
-16
-22
-17
-10
-3
-1
5
9
10
17
10
6
-4
5
11
-1
-4
-5
0
7
29
43
57
64
46
21
12
26
44
53
55
54
54
60
59
48
31
25
25
32
39
54
52
47
40
34
30
24
24
12
6
9
15
13
21
33
29
18
-2
-10
-7
5
13
16
19
24
34
34
41
38
33
22
13
1
-8
-1
11
17
24
35
36
26
23
23
32
35
43
36
45
58
74
75
69
64
50
50
57
62
68
67
70
48
25
9
7
14
35
46
42
18
-2
-12
-15
0
17
25
38
49
59
57
57
56
59
63
75
76
68
65
59
44
36
37
48
66
77
72
60
55
42
32
16
14
25
33
40
44
38
31
26
13
-3
-20
-23
-27
-29
-26
-23
-16
0
14
15
11
-3
-10
-26
-45
-58
-74
-70
-44
-21
-8
-2
0
-2
0
8
22
24
32
41
41
56
69
75
62
47
28
17
6
3
-11
-27
-21
-13
1
3
5
-2
-1
4
1
-1
5
20
33
34
43
49
52
51
45
30
17
7
-2
-12
-25
-24
-38
-35
-20
-3
5
10
14
7
8
15
16
8
-5
-20
-20
-11
10
30
29
26
19
15
17
26
22
8
1
-6
-4
0
16
18
21
31
31
31
24
21
15
15
35
43
45
32
31
26
34
42
44
39
27
26
15
11
6
2
-9
-23
-30
-48
-55
-45
-34
-20
-21
-15
-21
-20
-20
-23
-24
-8
3
5
1
2
6
4
6
-1
-14
-16
-10
-1
-2
3
7
11
10
6
2
-7
-8
-21
-34
-45
-54
-61
-68
-51
-45
-42
-53
-48
-55
-50
-33
-24
-19
-26
-22
-32
-21
-15
-14
-30
-58
-79
-93
-100
-95
-91
-91
-85
-71
-66
-57
-52
-45
-59
-73
-84
-87
-75
-65
-52
-42
-18
-6
-4
0
3
6
-1
3
1
1
2
4
-1
-12
-28
-39
-54
-60
-50
-29
-2
15
17
6
-7
-1
-2
9
20
16
-7
-25
-33
-40
-35
-30
-27
-35
-41
-46
-45
-35
-18
-18
-26
-39
-48
-53
-34
-1
16
7
-11
-17
-18
-17
-15
-20
-30
-24
-15
-8
9
19
28
40
58
66
63
55
47
44
29
18
3
-5
-1
9
9
12
15
13
7
10
27
31
37
41
41
36
20
-1
-23
-29
-20
-6
0
0
5
2
-2
-4
-9
-15
-12
-4
2
11
16
18
14
25
37
46
52
52
46
39
51
57
64
68
74
76
72
78
74
68
67
77
94
103
112
106
92
74
66
64
63
60
45
31
21
29
24
22
26
27
24
10
0
-10
-17
0
22
45
60
65
50
46
44
32
17
14
28
41
49
46
47
43
52
59
65
79
97
102
90
75
55
43
36
29
22
10
20
33
42
36
34
40
46
60
48
33
18
20
27
41
48
46
34
23
15
-2
-13
-20
-20
-25
-38
-39
-46
-35
-18
3
19
26
29
24
32
54
72
77
78
76
57
43
27
21
14
12
3
-5
-9
0
21
20
23
18
20
26
24
28
14
9
-10
-26
-14
17
41
44
43
37
40
48
53
39
13
-6
-7
-6
-9
-3
3
22
38
32
14
-3
-5
-13
-12
-10
-15
-23
-24
-9
8
26
37
39
27
5
-4
-8
2
21
40
45
46
28
14
13
27
37
26
11
-18
-32
-36
-28
-24
-27
-9
8
19
29
31
27
17
20
15
7
-10
-23
-29
-25
-17
-7
-4
-5
3
-3
-5
1
3
5
11
25
16
4
-14
-24
-15
0
5
-9
-22
-20
-9
8
12
16
7
2
3
1
-6
-8
-17
-22
-19
-19
-20
-56
-52
-50
-35
-28
-25
-16
-1
28
40
43
33
27
5
-14
-15
-24
-41
-51
-52
-43
-25
-7
-3
-9
-13
-15
-16
-18
-17
-25
-41
-57
-52
-40
-8
22
31
31
32
33
27
33
36
44
28
5
-13
-26
-19
0
21
37
50
47
44
27
14
-1
-18
-21
-25
-13
11
24
16
-19
-23
-27
-14
-7
-4
-17
-20
-16
-4
15
40
67
68
60
38
22
16
17
33
25
16
9
0
-7
-11
2
19
31
39
27
12
-12
-29
-55
-68
-66
-56
-46
-46
-50
-65
-77
-94
-105
-106
-83
-66
-66
-83
-87
-80
-68
-47
-38
-29
-25
-23
-28
-31
-15
-7
-3
8
27
49
58
60
51
44
43
47
24
-22
-58
-81
-72
-54
-38
-34
-16
5
28
38
44
54
36
17
-14
-38
-51
-50
-37
-31
-36
-37
-41
-39
-37
-30
-42
-43
-46
-48
-61
-52
-47
-40
-35
-14
10
31
46
46
45
37
35
38
34
36
17
-2
-2
13
24
12
-3
-32
-57
-79
-87
-88
-72
-45
-32
-31
-36
-28
-16
5
16
8
-23
-51
-64
-64
-51
-35
-22
-15
-16
-4
-13
-10
-10
-12
-30
-35
-31
-22
-11
2
13
27
39
37
18
11
18
31
44
67
70
56
22
1
-5
4
29
43
56
64
70
74
73
85
76
63
33
21
-2
-1
1
0
-16
-38
-45
-49
-31
-10
-2
0
0
-1
0
3
11
12
-5
-17
-26
-36
-36
-30
-17
-13
2
4
-2
-18
-23
-19
-10
1
-2
-20
-41
-52
-53
-45
-19
-4
-10
-25
-36
-48
-44
-33
-18
4
12
17
9
-1
8
9
-1
-22
-31
-27
-10
-1
-18
-36
-53
-44
-32
-16
-5
-5
-11
-4
1
-6
-11
-11
-8
2
22
30
15
1
4
8
13
18
28
28
20
22
14
-3
-10
-15
-6
7
8
6
-7
-3
-10
-9
-7
8
18
14
9
-21
-45
-52
-40
-24
-11
-13
-10
-20
-14
9
28
45
62
63
55
44
33
18
17
29
43
45
33
30
34
46
54
35
21
19
30
37
37
44
41
25
23
18
11
-1
-4
-1
-2
-6
-14
-25
-24
-10
9
26
54
61
64
57
59
46
36
38
40
46
32
27
22
34
44
41
28
19
33
30
35
22
12
-5
-6
6
18
52
90
118
135
122
113
85
75
63
56
45
33
23
11
15
39
76
90
92
73
35
3
-8
-9
-5
5
16
26
37
44
49
50
45
25
0
-22
-39
-43
-36
-8
11
27
39
48
43
32
23
8
-10
-27
-39
-49
-50
-37
-10
10
30
38
37
36
34
26
17
22
43
40
43
43
49
43
36
20
-4
-21
-36
-36
-26
-14
-18
-34
-52
-56
-44
-25
0
25
49
63
67
53
30
26
16
8
2
-3
-5
-22
-19
-23
-22
-17
-4
6
6
14
14
20
28
25
10
-1
-8
7
17
23
22
2
-4
-1
11
35
57
81
78
78
81
85
72
45
21
0
7
25
22
-7
-24
-9
32
65
97
100
88
80
66
59
6
