# Supplementary material for: Electroencephalography (EEG) based epilepsy diagnosis via multiple feature space fusion using shared hidden space-driven multi-view learning
Source: PeerJ Comput Sci. 2024 Mar 7;10:e1874. doi: 10.7717/peerj-cs.1874 (PMC10936759; doi:10.7717/peerj-cs.1874)
Supplement: Supplemental Information 2 [file peerj-cs-10-1874-s002.zip › A/Z082.txt]

20
27
-5
-32
-38
-1
41
65
73
49
44
28
34
40
55
77
75
50
32
24
12
25
25
34
25
4
-12
-33
-17
-7
19
35
44
62
62
72
95
105
100
76
50
6
-3
15
35
46
26
27
18
-5
-36
-49
-38
-33
-8
-3
14
11
-8
-46
-73
-70
-71
-57
-43
-40
-35
-15
-1
11
3
13
20
22
16
4
7
21
48
47
17
-24
-61
-67
-49
-20
2
13
34
67
79
88
72
42
-7
-47
-86
-105
-102
-89
-82
-89
-94
-95
-88
-71
-49
-43
-23
-19
0
25
52
72
65
45
21
-4
-44
-68
-69
-63
-40
-50
-50
-68
-68
-52
-28
-19
-31
-43
-42
-27
2
11
16
5
2
-7
20
51
43
28
22
16
-4
-24
-51
-56
-39
-9
0
-3
-37
-37
-24
1
15
-5
-22
-13
-21
-7
-2
-4
-23
-73
-88
-97
-75
-52
-48
-46
-47
-9
37
67
60
40
5
-11
-18
-18
-6
-17
-1
-4
6
12
11
-5
9
30
50
49
15
-28
-58
-53
-61
-70
-73
-56
-31
-10
-4
-11
-27
-51
-22
32
62
63
22
-36
-58
-65
-51
-52
-46
-62
-69
-73
-58
-43
-56
-56
-77
-91
-123
-149
-186
-202
-183
-143
-110
-88
-84
-63
-32
13
44
60
63
42
6
-4
11
34
51
66
70
62
60
49
58
50
46
69
73
92
105
112
117
124
133
142
141
136
152
174
178
145
80
36
37
64
85
103
95
86
72
106
130
143
124
75
44
30
60
93
112
136
128
129
118
111
92
56
43
31
45
56
74
74
66
59
59
72
89
89
66
38
36
23
14
-32
-43
-55
-39
-20
-7
2
22
35
40
19
20
25
36
54
42
23
15
27
39
38
27
10
-1
1
6
44
57
61
48
22
16
45
53
26
6
-10
-11
-12
-26
-38
-46
-37
-26
-31
-14
6
42
64
60
38
36
28
37
14
1
10
18
29
31
41
40
46
57
51
24
-5
-14
-33
-27
-22
-11
9
23
30
37
33
35
28
-8
-33
-63
-104
-101
-99
-56
-14
36
71
85
74
60
44
15
8
3
26
38
55
44
19
-2
-18
-12
10
29
22
5
-1
0
27
40
47
30
1
-7
-10
-15
-13
3
6
4
-7
0
6
-13
-38
-58
-44
-1
23
23
14
20
36
67
81
68
46
29
17
13
-2
-7
-18
-47
-63
-57
-51
-38
-12
13
29
21
2
-12
-5
-1
-4
-20
5
30
69
90
96
87
54
41
31
30
35
20
22
14
8
7
8
24
22
-9
-49
-65
-44
-42
-29
-14
-1
17
36
48
55
25
-12
-38
-15
32
65
70
16
-35
-70
-68
-39
-10
15
39
39
9
-52
-83
-70
-47
-18
3
0
-11
-11
1
19
24
26
27
38
63
65
44
15
-28
-50
-57
-55
-41
-49
-20
3
23
17
-7
-9
-7
26
-2
-15
-13
14
30
35
55
88
107
115
116
99
86
55
9
-12
-20
9
10
8
4
8
1
-14
-25
-50
-28
1
35
63
85
107
107
83
54
22
-8
-41
-66
-96
-122
-140
-133
-127
-95
-75
-77
-77
-70
-77
-67
-49
-19
-22
-13
6
49
58
36
-21
-41
-52
-8
21
33
30
4
2
-3
1
-30
-56
-59
-42
-21
1
13
26
31
42
35
26
-1
-12
9
47
84
79
35
-2
-19
-10
13
39
54
61
62
51
40
31
20
11
4
1
10
14
24
21
9
-14
-31
-17
-4
16
24
26
25
23
16
-10
-46
-83
-97
-105
-65
-41
-20
-10
1
20
47
94
110
95
45
-22
-78
-85
-49
8
41
41
9
-11
-8
15
15
-20
-75
-117
-118
-83
-8
42
55
53
53
51
50
21
-4
-48
-70
-81
-79
-54
-2
42
78
78
65
46
37
32
11
-23
-66
-78
-54
-11
33
39
25
27
51
66
60
9
-42
-94
-58
-13
35
47
6
-32
-73
-60
-13
56
65
48
-14
-53
-66
-60
-50
-49
-24
-19
-5
5
-8
-25
-44
-43
-34
-26
-11
10
21
4
-14
-30
-21
-7
-8
-37
-84
-81
-66
-30
-23
-44
-50
-31
5
32
33
19
0
15
44
53
30
-15
-30
-24
-28
-19
-36
-42
-51
-55
-63
-49
-19
8
23
16
7
-12
-59
-69
-63
-9
19
18
-17
-34
-5
29
59
61
45
33
13
28
38
39
35
19
-18
-54
-80
-95
-100
-76
-39
-1
2
-33
-47
-41
-2
25
20
-7
-38
-46
-63
-47
-24
2
31
56
60
66
57
50
48
61
82
82
67
44
11
-10
-15
-1
11
28
39
37
28
16
2
3
6
41
73
78
76
69
85
94
77
27
-5
-7
40
78
124
130
117
64
26
24
17
25
3
-14
-39
-40
-43
-34
-24
-1
6
-13
-31
-31
-8
22
53
89
92
105
93
88
98
111
111
96
71
37
7
-30
-61
-88
-87
-51
-22
-4
-10
-14
-10
-8
34
54
81
49
11
-9
4
18
23
-10
-43
-56
-58
-36
-39
-46
-41
-27
8
-2
-7
-8
19
46
42
44
21
30
33
20
-7
-28
-19
1
33
61
74
61
41
35
30
23
9
-3
5
21
50
49
44
20
3
8
32
25
12
-19
-30
-18
-7
3
6
-19
-56
-80
-97
-84
-37
17
55
76
70
52
26
26
23
30
12
0
-21
-28
-17
13
30
51
42
21
21
34
38
25
14
20
30
59
66
66
35
4
-10
-22
-12
-2
-2
-13
-4
9
14
-16
-66
-89
-99
-67
-28
-6
-21
-19
-19
1
15
-2
-27
-33
-27
-8
-22
-48
-75
-99
-109
-105
-99
-82
-55
-54
-54
-56
-44
-37
-39
-38
-33
-7
2
36
32
66
66
56
18
-20
-37
-55
-54
-44
-20
-5
-12
4
6
56
80
85
42
2
3
5
24
5
-1
-15
-25
-20
-9
10
45
55
53
55
49
45
58
61
67
48
28
14
1
-18
-20
-16
-12
-25
-46
-74
-71
-53
-20
-3
13
-1
-22
-51
-53
-54
-69
-55
-50
-25
-9
9
4
15
17
17
25
26
31
17
16
9
11
-12
-44
-56
-75
-64
-42
4
10
6
-10
-30
-41
-47
-50
-35
-4
24
31
23
13
25
27
39
15
-29
-70
-60
-20
29
57
61
59
57
34
3
-18
-13
11
32
45
35
20
15
26
23
20
18
24
45
51
63
69
71
70
54
26
6
25
63
93
118
133
143
139
105
56
29
27
40
15
-43
-75
-70
-25
19
34
5
-27
-32
-8
13
9
1
-20
-29
-16
3
20
35
16
7
2
12
1
-1
14
16
12
-5
1
14
23
43
58
75
73
63
23
7
0
15
41
64
70
34
5
4
39
57
48
53
37
52
50
39
14
-11
-27
-22
-4
-1
-1
-1
26
73
96
105
103
94
84
78
77
60
59
64
55
46
21
9
11
32
66
86
93
94
84
82
87
103
98
72
55
13
-25
-58
-65
-50
-28
-12
-2
-9
0
15
28
37
34
34
16
-11
-36
-47
-34
-27
-20
-17
-3
13
19
24
28
31
29
26
36
47
59
66
56
32
5
2
-10
-2
-2
-10
-10
-8
24
37
48
35
13
-3
-18
-9
9
48
79
81
28
-6
-45
-47
-39
-31
-9
-2
-4
-11
-28
-4
26
52
39
21
23
25
44
68
79
67
45
24
27
43
57
52
60
88
120
146
128
109
73
60
57
65
86
91
80
45
26
28
17
7
-3
7
13
29
26
26
16
12
56
90
110
111
91
60
33
22
24
37
57
70
66
55
38
22
32
51
71
66
59
38
19
14
8
-8
-16
8
29
41
10
-21
-22
3
54
74
64
41
36
46
69
94
90
65
32
37
39
50
47
18
-16
-46
-49
-47
-19
-26
-33
-53
-56
-31
-3
4
5
9
7
39
83
108
80
17
-53
-83
-53
-18
-4
-11
-35
-57
-73
-55
-16
9
5
-20
-25
-27
-17
-10
-21
-22
-35
-56
-71
-73
-46
-22
-5
-1
-29
-43
-34
-15
-1
-11
-7
-28
-18
-1
32
40
9
-22
-60
-66
-71
-59
-62
-66
-51
-42
-35
-28
-39
-44
-39
-21
-17
-20
-31
-10
0
22
24
5
-6
-17
-36
-52
-43
-24
-7
-4
-20
-49
-62
-51
-6
21
36
35
33
23
-10
-25
-42
-31
-9
-28
-49
-50
-26
5
18
-8
-17
-25
35
91
111
76
37
4
12
36
50
42
17
-10
-25
-17
8
29
36
34
16
-6
-15
1
14
18
20
-3
-33
-80
-91
-82
-62
-58
-43
-36
-14
20
32
28
12
-22
-43
-38
-16
-12
-11
-26
-30
-23
-24
-24
-32
-45
-27
-14
-9
-27
-72
-114
-124
-79
-34
10
-4
-19
-51
-67
-51
-23
-13
11
22
14
-2
-17
-10
25
56
77
53
18
-18
-39
-50
-44
-10
4
13
5
22
27
37
63
68
76
49
-2
-31
-62
-73
-44
-20
20
43
35
57
57
58
59
48
47
43
49
53
39
13
4
-1
-7
-21
-62
-89
-94
-33
20
53
60
28
7
-11
-12
-11
16
57
89
92
77
53
55
58
74
56
47
42
53
48
44
49
34
9
-10
-13
9
35
75
85
94
95
97
71
34
-17
-29
-15
19
35
35
25
31
41
60
58
52
19
-2
-6
-16
-29
-20
-20
-44
-41
-35
-1
14
24
26
32
35
39
27
15
8
-8
-16
-20
-7
-14
-39
-58
-56
-37
-5
26
36
25
-6
-28
-37
-9
25
41
58
42
3
-34
-42
-22
5
27
47
58
28
4
-13
-26
-32
-37
-37
-47
-29
2
34
52
55
45
38
23
11
-11
-11
4
21
34
28
32
56
101
159
174
129
86
37
25
27
39
41
34
38
37
52
54
58
49
26
15
-4
-7
0
6
11
3
4
35
67
92
69
43
19
32
56
60
73
57
32
-18
-61
-70
-58
-27
7
-10
-23
-28
-25
-18
-17
-15
-15
-27
-30
-35
-19
12
36
61
65
53
23
-30
-39
-52
-22
23
52
67
59
59
64
62
65
64
50
-5
-36
-32
-1
30
33
-1
-15
0
33
47
43
40
4
0
-30
-29
-38
-40
-37
-43
-18
-15
-13
6
36
60
34
-17
-59
-68
-48
-13
3
-23
-61
-70
-40
2
44
65
43
5
-21
-18
4
24
35
20
-4
-36
-38
-25
-9
-1
-20
-19
-5
14
32
62
65
71
42
14
-27
-48
-53
-47
-21
16
53
61
41
27
9
-3
-9
17
36
49
24
-14
-34
-31
-4
24
35
46
39
8
-26
-48
-52
-32
1
54
68
75
67
56
67
71
57
17
-22
-70
-98
-104
-59
12
75
105
75
33
10
20
60
77
86
39
7
-8
9
41
37
11
-27
-42
-33
11
42
54
58
58
50
53
28
-9
-30
-45
-37
-25
-32
-26
-26
-49
-71
-77
-58
-7
34
32
32
30
34
30
40
28
-16
-64
-100
-96
-59
2
71
96
79
47
-1
-24
-26
-35
-49
-83
-84
-69
-48
-21
-6
-4
-2
2
21
48
88
112
126
111
91
44
12
-35
-26
-17
19
55
72
71
88
77
56
20
-19
-53
-68
-66
-37
-15
-11
-22
-60
-75
-56
-19
3
20
30
27
29
29
43
63
73
66
22
-2
2
16
-58
-74
-35
9
67
57
29
-5
-2
28
44
57
50
30
26
24
8
-20
-43
-59
-64
-38
-9
22
38
38
24
9
24
48
85
82
84
74
70
62
63
44
36
20
-23
-69
-95
-82
-47
-22
-19
-21
-28
-25
-6
10
41
60
67
55
46
42
19
6
-14
-17
-34
-40
-40
-44
-24
-5
14
3
-1
-21
-19
-28
-35
-29
-25
-3
10
-2
-17
-23
-27
-11
-1
11
22
27
18
-26
-54
-62
-45
-34
-40
-39
-42
-28
9
34
47
41
34
21
2
-16
-22
-11
-7
-10
-59
-78
-79
-46
-22
0
21
26
15
-2
-21
-38
-58
-57
-44
-29
1
-10
-14
-10
-10
9
24
69
92
93
67
10
-45
-73
-61
-14
18
28
-5
-50
-53
-15
50
87
114
88
59
36
35
35
24
26
33
57
71
69
54
43
44
46
45
59
67
59
20
-27
-67
-70
-35
31
71
118
143
140
105
35
-12
-37
-56
-53
-64
-77
-58
-47
-12
-6
14
20
27
53
74
89
84
69
46
20
18
-24
-50
-67
-41
1
16
29
26
56
88
113
108
79
60
35
12
5
18
39
62
69
50
25
-23
-38
-41
-22
6
35
53
46
34
3
3
34
64
73
72
36
-10
-43
-43
-15
6
22
37
49
64
73
77
41
17
13
14
10
-28
-37
-29
20
63
47
25
7
22
44
63
25
-9
-34
-27
-8
-8
-16
-28
-43
-36
-24
2
21
27
-8
-14
-18
29
52
55
35
-3
-38
-57
-50
-47
-30
-20
-29
-51
-60
-54
-34
-15
6
23
19
8
10
13
14
7
20
45
78
72
26
-19
-22
-13
-8
-30
-52
-75
-79
-71
-58
-45
-25
-8
6
34
38
43
38
25
19
30
37
44
32
15
4
4
-21
-43
-34
-18
4
21
32
31
42
47
48
57
80
90
65
25
2
-2
22
40
51
27
-11
-12
-8
19
2
-34
-61
-68
-42
-26
-12
-8
-11
-13
6
31
51
42
52
43
46
42
25
-8
-38
-71
-79
-72
-64
-68
-82
-105
-104
-76
-29
31
62
60
48
43
45
53
61
65
73
53
36
-13
-58
-72
-83
-71
-60
-27
3
29
51
51
31
3
-10
-6
29
81
92
76
29
12
-12
3
15
39
23
0
-50
-85
-109
-94
-47
2
61
79
79
77
88
77
71
33
7
-33
-60
-79
-80
-80
-56
-28
23
68
106
106
69
29
-12
-38
-50
-60
-55
-49
-26
-18
-32
-48
-62
-73
-67
-56
-48
-41
-46
-27
-18
-18
1
10
23
4
-9
-28
-14
1
6
-8
-1
10
16
14
9
3
16
17
18
9
12
28
34
16
5
6
6
10
25
46
82
108
111
103
72
7
-49
-90
-75
-41
-43
-33
-27
11
42
86
97
93
51
23
-7
-25
-37
-35
-48
-36
-31
-26
-45
-87
-128
-156
-128
-67
9
75
123
132
114
102
101
83
59
24
-7
-37
-72
-86
-105
-85
-52
-13
11
3
1
10
22
21
-22
-50
-63
-39
-55
-78
-71
-17
30
42
35
21
8
12
7
13
23
21
12
16
53
72
79
49
8
-23
-39
-26
-9
7
2
8
-7
-3
-4
-3
16
66
74
62
22
14
18
25
37
29
24
5
21
28
46
47
34
11
-7
-24
-56
-74
-73
-62
-38
-19
-9
-28
-28
-34
1
16
33
23
-24
-65
-92
-93
-89
-94
-101
-120
-127
-137
-139
-122
-101
-91
-91
-73
-34
21
59
68
55
56
64
83
93
93
112
130
116
99
88
64
45
33
40
64
98
150
172
188
171
153
135
120
104
67
40
26
33
65
76
73
43
22
26
41
51
42
16
5
-1
43
82
121
160
179
187
152
117
80
62
59
58
48
35
9
-5
-1
40
76
77
33
-16
-51
-56
-29
-5
10
27
52
92
125
128
96
39
-19
-53
-56
-39
1
34
39
34
16
12
30
57
73
64
30
-1
-31
-38
-15
11
28
24
18
7
17
28
37
23
9
13
20
41
40
38
29
60
78
99
81
63
32
4
1
14
36
58
50
49
40
60
61
37
2
8
31
51
36
-29
-84
-104
-71
-27
11
43
61
60
58
61
43
35
15
8
1
4
4
-8
-30
-44
-37
-5
26
39
33
42
55
63
29
1
-16
-24
-14
-2
22
33
26
7
-24
-43
-65
-56
-32
18
46
41
9
-20
-37
-35
-8
37
48
28
14
-11
-19
0
10
8
15
1
0
4
-13
-3
-8
24
43
55
57
60
65
62
64
54
42
18
9
-12
-18
-24
-4
6
18
23
20
9
-5
-8
-13
0
30
36
47
57
76
65
38
-10
-41
-43
-29
-14
-11
-2
6
12
-8
-22
-26
-33
-38
-29
-6
29
42
34
8
-1
3
5
-5
-8
-18
-29
-40
-14
17
28
22
-11
-52
-66
-56
-31
-33
-33
-49
-48
-17
2
11
17
37
44
26
1
-6
-20
-20
-4
17
24
20
8
-13
-19
-30
-35
-31
-43
-23
-29
-39
-63
-98
-107
-84
-54
-31
-35
-40
-46
-45
-31
-10
-20
-35
-30
-22
-14
-11
-12
-20
-30
-50
-88
-114
-113
-86
-50
-28
-17
-19
-30
-11
-10
23
44
56
43
9
-10
-9
-1
3
2
-15
-11
10
22
9
-27
-32
-37
-34
-31
-32
-20
-35
-26
-13
21
35
34
4
-3
4
6
-5
-13
-11
-4
20
22
28
34
40
33
14
1
-25
-50
-58
-62
-46
-58
-57
-73
-85
-67
-49
-27
-29
-18
-10
-4
-2
-11
-18
-16
-2
9
8
8
8
23
19
9
-9
-29
-51
-54
-56
-36
-14
-14
-31
-28
-1
18
25
32
19
-10
-56
-95
-118
-106
-79
-69
-43
-35
-3
15
41
45
42
12
9
12
6
-2
-27
-14
-3
58
93
111
95
68
49
27
43
47
18
-28
-90
-96
-64
-3
32
30
21
30
43
71
89
91
65
33
16
8
24
38
45
28
18
5
-2
1
14
33
44
50
52
34
32
22
13
-6
-34
-36
-28
12
52
54
39
13
10
10
7
14
18
17
4
-15
-25
7
47
65
62
56
65
77
74
56
36
-8
-57
-90
-87
-52
-2
26
18
21
38
62
69
66
62
60
91
103
100
58
8
-24
-13
32
76
90
85
56
27
14
29
46
61
69
83
77
50
17
-1
-1
16
25
29
60
103
135
139
118
92
46
45
35
44
37
14
-6
-27
-18
10
50
42
70
62
61
44
11
0
7
44
54
60
41
40
36
5
-8
-35
-43
-52
-43
-42
-15
-1
-3
-27
-30
-6
28
47
40
19
15
4
23
7
-22
-39
-59
-64
-67
-64
-56
-57
-44
-31
-27
-9
-3
-6
4
24
53
79
100
115
109
92
76
67
46
38
2
-20
-35
-35
-22
1
34
54
77
83
97
83
62
40
22
21
26
45
49
26
0
-25
-20
1
23
40
37
41
25
20
32
47
34
20
10
15
15
10
9
-8
-37
-59
-65
-60
-15
36
83
103
71
37
8
-12
8
23
45
65
47
-1
-75
-120
-120
-74
-12
40
48
43
26
-5
-10
19
44
68
84
84
99
83
37
3
-29
-4
35
67
73
68
38
31
23
22
7
-5
-2
39
89
147
159
121
68
46
29
44
56
71
79
65
45
10
-28
-29
-9
25
38
47
60
88
129
141
119
78
45
8
-10
-26
-51
-58
-64
-46
-26
-16
-25
-36
-38
2
36
52
56
37
13
-10
-20
-16
-23
-43
-61
-66
-56
-28
-19
-28
-37
-40
-32
-20
-19
-16
-20
-28
-21
-21
-39
-48
-62
-60
-36
-21
-37
-49
-46
-11
10
17
5
-29
-41
-16
-1
8
-12
-31
-47
-78
-87
-86
-83
-73
-60
-38
-9
0
3
14
52
64
37
-28
-72
-90
-96
-73
-44
-25
-11
0
5
11
20
17
23
27
34
19
-12
-20
-21
-12
-10
-4
-3
-1
21
56
88
78
37
-5
-31
-34
-38
-63
-89
-87
-62
-4
60
103
97
55
14
-22
-16
9
26
20
13
12
4
-7
-11
-26
-14
-17
-27
-52
-55
-23
27
52
57
45
25
0
10
20
23
16
-14
-36
-40
-24
14
21
25
7
2
4
-1
-17
-19
6
33
25
-7
-36
-37
-15
12
17
9
-8
-8
14
49
80
74
30
11
26
54
75
71
58
39
25
24
27
36
61
80
83
63
20
-26
-49
-33
27
64
82
59
19
-1
-1
23
21
5
-22
-41
-34
-1
28
60
95
130
149
134
111
75
30
7
-13
-3
20
65
104
104
98
71
60
44
47
49
41
18
-23
-54
-54
-30
-8
4
22
30
37
52
57
36
22
1
-8
-3
12
38
53
57
63
75
67
46
33
14
12
6
6
5
4
6
-1
11
14
6
-18
-30
-19
-6
3
7
22
54
98
102
71
16
0
9
26
32
27
-13
-28
-25
-8
1
14
23
54
77
86
58
27
11
18
26
25
24
9
-8
-15
-28
-35
-21
-3
18
37
46
47
29
43
52
58
41
18
0
-7
-4
18
5
11
27
51
58
52
35
25
15
8
9
-11
-6
4
15
26
23
4
11
34
61
62
56
73
90
85
70
38
22
6
9
12
-3
-14
-33
-36
-22
13
23
19
4
-7
-21
-35
-40
-35
-27
-5
9
30
35
20
-1
1
38
72
82
64
35
13
-2
-6
12
22
8
-29
-77
-95
-75
-48
-22
3
7
21
2
-13
-31
-44
-30
-9
-32
-54
-87
-76
-56
-32
-29
-36
-45
-46
-17
5
35
43
38
36
30
20
12
-8
-25
-62
-77
-76
-72
-31
10
38
25
-14
-26
-17
2
20
26
21
20
14
-26
-37
-22
-2
9
-9
-5
10
32
34
32
22
36
50
42
44
32
40
48
46
43
18
-1
-6
1
3
2
-35
-42
-46
-13
-4
5
31
51
59
26
0
-12
-6
22
50
65
45
36
21
19
24
11
-10
-29
-15
-7
7
8
8
-2
-2
6
9
9
-13
-32
-54
-43
-17
2
9
-1
-13
-7
12
43
39
39
43
31
-12
-73
-114
-111
-71
-9
