# Supplementary material for: Electroencephalography (EEG) based epilepsy diagnosis via multiple feature space fusion using shared hidden space-driven multi-view learning
Source: PeerJ Comput Sci. 2024 Mar 7;10:e1874. doi: 10.7717/peerj-cs.1874 (PMC10936759; doi:10.7717/peerj-cs.1874)
Supplement: Supplemental Information 2 [file peerj-cs-10-1874-s002.zip › A/Z083.txt]

-56
-55
-53
-58
-73
-78
-93
-99
-103
-104
-102
-89
-72
-61
-53
-45
-38
-38
-36
-37
-44
-40
-39
-37
-41
-46
-63
-87
-107
-107
-99
-85
-69
-66
-70
-72
-68
-58
-50
-25
-19
-21
-30
-35
-42
-54
-60
-69
-73
-76
-71
-74
-71
-60
-52
-55
-60
-69
-87
-102
-104
-100
-87
-73
-69
-73
-73
-62
-62
-66
-72
-65
-66
-59
-47
-48
-59
-72
-70
-68
-53
-45
-42
-45
-53
-62
-78
-88
-92
-96
-104
-105
-104
-96
-77
-54
-45
-54
-58
-60
-61
-63
-65
-63
-70
-64
-60
-55
-46
-38
-35
-46
-56
-79
-102
-115
-104
-84
-61
-46
-47
-63
-63
-75
-78
-77
-66
-54
-44
-45
-59
-73
-95
-102
-92
-73
-56
-50
-38
-36
-30
-21
-16
-21
-30
-40
-65
-78
-92
-94
-84
-59
-38
-23
-11
-4
3
0
2
-4
-14
-13
-6
-3
-17
-22
-32
-30
-22
-12
-2
0
4
-3
-8
-13
-6
-13
-23
-33
-44
-50
-51
-38
-33
-24
-14
-6
-1
-1
0
-7
2
18
21
15
-4
-11
-29
-29
-24
-12
-13
-15
-19
-30
-35
-30
-25
-23
-28
-37
-49
-48
-37
-42
-55
-59
-63
-62
-61
-56
-48
-48
-50
-66
-74
-73
-63
-63
-72
-79
-97
-120
-137
-138
-131
-119
-98
-85
-79
-82
-81
-81
-82
-73
-70
-70
-73
-65
-78
-88
-93
-100
-101
-91
-67
-54
-47
-40
-40
-44
-54
-59
-74
-82
-85
-92
-99
-99
-88
-78
-68
-66
-73
-84
-89
-89
-89
-82
-75
-71
-72
-73
-67
-61
-48
-38
-32
-40
-33
-39
-44
-49
-43
-29
-19
-8
-7
-9
-10
-7
-13
-24
-33
-47
-61
-74
-75
-86
-87
-80
-62
-37
-29
-22
-28
-23
-12
-4
1
6
13
4
-5
-21
-40
-51
-67
-73
-67
-50
-23
-8
-13
-17
-17
-24
-36
-51
-52
-51
-44
-43
-49
-44
-35
-29
-33
-30
-30
-33
-33
-21
-15
-17
-18
-27
-33
-35
-24
-23
-28
-26
-33
-35
-35
-28
-26
-25
-19
-28
-39
-42
-32
-29
-18
-21
-24
-32
-39
-35
-41
-38
-38
-43
-49
-49
-44
-44
-37
-38
-37
-39
-37
-24
-20
-12
-7
-13
-26
-28
-22
-21
-20
-27
-36
-39
-26
-22
-32
-47
-55
-54
-56
-45
-42
-46
-48
-47
-37
-27
-22
-28
-42
-45
-39
-32
-19
-1
2
0
0
11
15
15
10
2
-9
-14
-14
-13
-2
9
11
3
-10
-19
-35
-39
-44
-47
-59
-64
-70
-78
-80
-79
-72
-72
-62
-53
-52
-52
-44
-39
-35
-36
-46
-62
-74
-73
-66
-64
-56
-53
-49
-37
-35
-45
-63
-72
-81
-82
-83
-80
-77
-70
-52
-44
-47
-59
-68
-79
-85
-76
-70
-71
-76
-77
-82
-77
-76
-68
-58
-40
-30
-32
-43
-44
-54
-67
-86
-93
-106
-105
-98
-94
-97
-108
-117
-126
-117
-95
-80
-82
-94
-103
-110
-99
-81
-63
-57
-52
-61
-72
-86
-81
-70
-65
-64
-83
-108
-130
-135
-130
-134
-122
-112
-99
-92
-82
-76
-66
-58
-59
-69
-89
-100
-104
-94
-75
-63
-59
-53
-50
-53
-56
-56
-61
-62
-68
-64
-68
-55
-40
-23
-28
-43
-63
-84
-80
-69
-51
-44
-33
-30
-37
-39
-35
-36
-38
-48
-47
-45
-44
-32
-36
-41
-48
-64
-71
-64
-46
-31
-35
-35
-52
-71
-84
-89
-87
-86
-70
-50
-32
-12
-1
-6
-15
-20
-34
-44
-57
-61
-69
-67
-64
-56
-59
-61
-51
-47
-34
-23
-10
-13
-25
-36
-58
-57
-42
-29
-20
-25
-24
-39
-37
-38
-36
-41
-46
-46
-48
-42
-39
-46
-70
-80
-80
-72
-52
-38
-34
-43
-36
-31
-26
-29
-29
-26
-31
-22
-24
-26
-40
-49
-64
-72
-69
-68
-70
-74
-67
-60
-58
-45
-43
-40
-40
-27
-27
-24
-16
-21
-27
-35
-32
-29
-18
-10
-13
-22
-26
-25
-41
-56
-52
-50
-46
-36
-26
-30
-28
-23
-15
-5
8
7
-7
-21
-35
-44
-61
-69
-78
-90
-95
-96
-92
-77
-51
-24
-9
0
10
11
3
1
-2
-11
-25
-44
-60
-77
-74
-69
-63
-63
-61
-67
-71
-67
-73
-81
-89
-84
-79
-62
-42
-30
-25
-33
-45
-66
-79
-87
-90
-86
-80
-81
-101
-115
-115
-109
-102
-102
-98
-100
-98
-94
-91
-94
-85
-75
-66
-56
-49
-56
-61
-75
-102
-139
-172
-182
-173
-154
-128
-115
-109
-98
-77
-63
-54
-37
-41
-56
-77
-89
-98
-101
-92
-89
-85
-82
-82
-88
-93
-85
-79
-76
-77
-72
-75
-77
-73
-68
-63
-63
-50
-34
-12
-3
-9
-38
-67
-86
-97
-88
-65
-39
-24
-18
-24
-36
-38
-29
-20
-19
-17
-25
-32
-31
-27
-12
-7
11
2
-22
-40
-46
-48
-38
-19
-7
-5
-11
-18
-17
-19
-11
-15
-24
-40
-55
-79
-82
-71
-55
-40
-31
-9
2
23
34
36
24
6
-11
-31
-49
-54
-52
-58
-61
-59
-53
-37
-21
-13
-23
-30
-32
-40
-41
-44
-46
-57
-60
-67
-74
-71
-61
-53
-56
-56
-53
-50
-41
-32
-33
-39
-36
-39
-51
-60
-71
-79
-78
-61
-59
-66
-80
-90
-94
-91
-78
-67
-66
-75
-69
-68
-52
-39
-47
-52
-65
-65
-77
-79
-73
-61
-48
-36
-32
-53
-65
-62
-54
-50
-50
-61
-89
-110
-118
-110
-101
-83
-71
-66
-63
-65
-60
-62
-56
-54
-55
-55
-43
-25
-16
-8
-15
-20
-28
-34
-46
-60
-61
-63
-59
-59
-58
-61
-59
-43
-31
-23
-14
-3
-1
-5
-7
-19
-25
-31
-10
4
13
12
-4
-17
-22
-18
-28
-34
-43
-50
-61
-69
-74
-74
-72
-60
-50
-36
-25
-15
-27
-56
-77
-95
-98
-90
-75
-71
-65
-59
-53
-53
-53
-64
-76
-89
-101
-110
-116
-96
-77
-59
-38
-22
-11
-15
-22
-37
-53
-66
-85
-112
-143
-155
-152
-136
-110
-82
-63
-50
-41
-45
-45
-45
-35
-41
-34
-35
-32
-30
-36
-33
-39
-47
-57
-68
-79
-86
-84
-77
-54
-39
-25
-37
-44
-57
-71
-84
-90
-89
-87
-73
-61
-62
-60
-54
-43
-36
-27
-25
-33
-42
-47
-45
-43
-29
-25
-36
-46
-60
-72
-90
-96
-102
-100
-91
-79
-75
-77
-70
-67
-66
-59
-54
-53
-53
-46
-51
-45
-49
-45
-57
-62
-62
-64
-66
-77
-81
-79
-56
-34
-13
-10
-22
-36
-57
-70
-78
-72
-66
-56
-36
-21
-5
3
-7
-33
-53
-69
-73
-67
-52
-29
-15
7
15
12
7
0
-11
-33
-36
-49
-49
-53
-44
-37
-35
-28
-30
-36
-46
-56
-68
-78
-74
-83
-92
-96
-78
-60
-31
-14
-16
-35
-57
-64
-72
-63
-42
-31
-26
-37
-38
-49
-57
-63
-74
-85
-85
-73
-66
-59
-53
-53
-64
-68
-76
-78
-72
-56
-42
-38
-41
-53
-57
-53
-34
-26
-21
-17
-24
-34
-48
-61
-66
-71
-57
-48
-40
-43
-37
-42
-38
-33
-30
-32
-24
-14
-16
-18
-22
-21
-26
-29
-31
-37
-40
-43
-46
-47
-42
-23
-13
-7
-3
-9
-22
-35
-48
-54
-45
-36
-27
-22
-23
-30
-49
-67
-76
-66
-55
-37
-28
-35
-50
-60
-59
-63
-52
-40
-46
-48
-54
-63
-84
-99
-116
-121
-116
-102
-95
-84
-65
-53
-52
-55
-55
-48
-43
-29
-32
-49
-68
-75
-79
-72
-61
-53
-48
-47
-47
-58
-60
-69
-82
-104
-121
-122
-117
-107
-99
-99
-101
-96
-86
-79
-73
-62
-48
-42
-39
-39
-31
-18
-8
-9
-23
-36
-66
-93
-106
-98
-82
-78
-68
-70
-70
-70
-64
-61
-61
-53
-56
-58
-55
-51
-48
-53
-50
-51
-33
-13
14
16
11
-11
-35
-63
-74
-82
-90
-79
-58
-39
-26
-13
-2
-5
-7
-15
-22
-29
-38
-45
-60
-69
-73
-72
-83
-73
-59
-41
-21
-9
-9
-17
-22
-28
-37
-40
-39
-30
-30
-15
-10
-5
-1
-2
-13
-37
-52
-63
-64
-56
-38
-32
-26
-16
-10
-5
-7
-16
-32
-48
-43
-38
-36
-43
-44
-44
-38
-29
-27
-32
-37
-31
-35
-36
-39
-47
-50
-45
-28
-5
15
35
28
-6
-49
-80
-94
-87
-69
-54
-40
-28
-24
-27
-29
-26
-19
-7
14
20
3
-30
-65
-93
-110
-107
-99
-85
-64
-40
-21
-17
-14
-31
-47
-68
-70
-66
-55
-52
-61
-75
-82
-69
-63
-53
-56
-62
-61
-57
-37
-36
-29
-32
-41
-48
-59
-64
-81
-91
-90
-75
-57
-41
-33
-46
-55
-62
-60
-54
-34
-32
-34
-45
-54
-58
-68
-76
-91
-91
-84
-63
-51
-52
-52
-61
-77
-89
-84
-61
-40
-23
-27
-41
-54
-60
-75
-88
-91
-100
-106
-110
-99
-91
-81
-80
-84
-94
-97
-92
-91
-81
-71
-58
-55
-60
-69
-84
-89
-82
-73
-79
-94
-103
-115
-116
-108
-93
-85
-83
-83
-83
-71
-49
-20
-9
-3
-21
-60
-96
-116
-114
-101
-80
-74
-74
-83
-83
-85
-84
-73
-64
-54
-42
-30
-29
-30
-30
-41
-46
-50
-37
-30
-30
-36
-37
-44
-39
-25
-24
-27
-32
-37
-56
-72
-82
-83
-79
-70
-61
-56
-45
-39
-36
-36
-31
-29
-29
-18
-9
-12
-16
-23
-34
-55
-64
-61
-52
-40
-31
-30
-27
-26
-26
-30
-22
-12
-10
-16
-16
-33
-38
-49
-44
-38
-32
-28
-30
-26
-12
-1
-12
-36
-58
-79
-93
-101
-89
-72
-39
-8
-2
-21
-54
-82
-105
-109
-93
-67
-49
-35
-24
-51
-68
-86
-101
-112
-113
-111
-112
-105
-91
-68
-63
-59
-70
-75
-72
-61
-53
-59
-58
-58
-61
-60
-61
-66
-76
-68
-66
-67
-67
-68
-66
-75
-70
-76
-81
-90
-93
-94
-84
-55
-33
-17
-23
-20
-29
-32
-33
-41
-49
-55
-62
-80
-91
-94
-89
-75
-48
-23
-11
-5
-7
-10
-16
-24
-24
-45
-54
-49
-50
-56
-68
-68
-53
-37
-29
-23
-28
-31
-42
-57
-56
-54
-51
-53
-41
-37
-19
-10
-1
-1
-13
-22
-39
-48
-50
-42
-41
-44
-27
-31
-44
-61
-73
-76
-69
-61
-54
-57
-59
-43
-38
-34
-25
-15
-12
-11
-3
-4
-4
-10
-20
-30
-40
-39
-48
-49
-52
-53
-52
-47
-42
-46
-48
-51
-54
-58
-55
-43
-35
-24
-19
-30
-55
-72
-87
-94
-83
-57
-21
8
29
17
-15
-43
-63
-68
-77
-75
-78
-69
-67
-50
-56
-64
-64
-68
-52
-40
-34
-50
-64
-70
-65
-62
-52
-34
-45
-68
-97
-118
-120
-102
-78
-70
-63
-64
-57
-59
-56
-60
-71
-74
-69
-68
-84
-95
-109
-117
-108
-92
-80
-79
-77
-80
-94
-105
-110
-107
-110
-104
-99
-88
-75
-57
-46
-43
-45
-51
-64
-71
-65
-56
-43
-29
-29
-37
-43
-42
-40
-33
-17
-3
-4
-16
-25
-38
-39
-43
-51
-63
-77
-78
-80
-70
-52
-36
-31
-36
-46
-54
-49
-34
-18
-8
-5
-17
-44
-63
-68
-52
-41
-24
-20
-28
-31
-35
-31
-32
-26
-23
-18
-3
14
18
-2
-31
-65
-85
-91
-85
-91
-102
-108
-116
-116
-110
-98
-87
-82
-65
-56
-50
-35
-27
-19
-18
-17
-22
-31
-47
-60
-76
-83
-81
-68
-60
-59
-60
-60
-54
-30
-14
-6
-7
-21
-62
-100
-125
-127
-116
-97
-77
-60
-42
-31
-32
-32
-19
-6
-6
-20
-29
-32
-35
-24
-13
-3
-5
-8
-19
-24
-13
-12
-14
-26
-36
-53
-71
-78
-89
-93
-97
-87
-80
-82
-87
-98
-99
-94
-72
-58
-51
-44
-49
-59
-67
-65
-71
-66
-59
-40
-25
-12
-1
-11
-25
-37
-41
-40
-36
-36
-46
-68
-94
-116
-126
-110
-95
-75
-54
-20
6
17
15
-1
-20
-32
-44
-53
-63
-59
-57
-63
-62
-56
-34
-20
-1
2
-1
-5
-5
-8
-19
-29
-50
-66
-67
-48
-36
-32
-32
-36
-33
-25
-15
-12
-12
-11
-11
-7
-2
-3
-18
-31
-34
-29
-23
-18
-10
-18
-11
-2
5
3
-2
-1
-3
-9
-31
-62
-91
-94
-83
-60
-36
-7
14
15
8
-14
-34
-43
-37
-37
-42
-52
-72
-85
-84
-72
-60
-47
-28
-16
-5
-8
-12
-16
-21
-23
-34
-49
-59
-69
-75
-73
-65
-51
-34
-13
1
-1
-11
-19
-31
-46
-56
-59
-70
-70
-69
-58
-47
-43
-47
-64
-77
-81
-76
-67
-52
-32
-30
-23
-16
-13
-21
-25
-36
-51
-58
-57
-52
-55
-51
-57
-71
-76
-84
-85
-92
-83
-82
-83
-80
-64
-52
-35
-26
-28
-38
-64
-83
-103
-112
-104
-91
-75
-62
-48
-54
-55
-61
-63
-71
-74
-64
-63
-65
-67
-84
-103
-110
-96
-83
-67
-56
-51
-49
-49
-53
-57
-71
-81
-89
-87
-74
-68
-65
-65
-72
-73
-75
-66
-56
-47
-56
-70
-96
-131
-143
-145
-125
-98
-69
-52
-52
-59
-69
-70
-63
-49
-49
-48
-49
-52
-62
-65
-59
-53
-52
-45
-52
-63
-74
-87
-99
-94
-85
-77
-77
-82
-83
-95
-104
-105
-103
-101
-96
-94
-92
-85
-71
-53
-45
-37
-40
-50
-62
-64
-56
-47
-32
-27
-28
-21
-15
-13
-25
-29
-38
-49
-56
-53
-50
-53
-51
-56
-51
-46
-28
-18
-9
1
-5
-17
-29
-32
-40
-40
-36
-26
-19
-17
-15
-27
-38
-41
-57
-70
-85
-93
-97
-82
-55
-32
-26
-39
-53
-71
-70
-56
-49
-52
-62
-66
-70
-62
-43
-29
-15
-3
-2
-11
-23
-42
-44
-44
-29
-33
-46
-66
-83
-90
-87
-59
-35
-10
5
24
-70
-70
-74
-71
-77
-86
-85
-79
-69
-60
-44
-40
-44
-57
-85
-103
-108
-87
-78
-56
-53
-55
-69
-75
-76
-79
-68
-58
-52
-57
-68
-76
-89
-96
-96
-89
-86
-84
-78
-78
-74
-72
-67
-66
-59
-61
-67
-69
-65
-59
-59
-49
-55
-62
-71
-74
-79
-85
-73
-64
-45
-37
-26
-31
-37
-43
-50
-57
-57
-53
-48
-45
-33
-21
-12
-11
-23
-51
-64
-70
-77
-81
-81
-71
-63
-51
-41
-34
-34
-36
-32
-21
-15
-14
-31
-56
-76
-88
-98
-94
-81
-63
-55
-46
-41
-41
-34
-28
-24
-23
-16
-23
-24
-37
-46
-47
-62
-61
-67
-68
-66
-46
-26
-11
-1
-5
-17
-34
-47
-63
-77
-79
-84
-77
-60
-29
-10
10
16
8
-14
-45
-69
-98
-114
-113
-107
-98
-88
-81
-84
-85
-82
-72
-57
-44
-36
-50
-59
-62
-53
-41
-17
-1
-1
-18
-34
-48
-57
-54
-59
-67
-79
-73
-59
-46
-28
-22
-19
-10
1
6
-5
-19
-49
-78
-93
-92
-92
-87
-80
-72
-71
-63
-48
-39
-29
-21
-12
-7
-8
-9
-27
-31
-42
-43
-47
-45
-42
-49
-64
-71
-67
-56
-49
-42
-44
-39
-33
-26
-25
-10
-7
-19
-35
-40
-37
-39
-45
-56
-68
-70
-50
-40
-41
-50
-64
-70
-58
-34
-22
-19
-24
-30
-31
-27
-26
-29
-40
-45
-58
-71
-82
-68
-56
-39
-24
-23
-25
-34
-41
-48
-59
-60
-59
-57
-60
-56
-68
-63
-58
-48
-48
-57
-67
-91
-86
-68
-35
-16
-7
-6
-4
-2
-2
-1
-3
-5
-21
-43
-51
-53
-50
-42
-25
-13
-1
-2
-9
-22
-38
-35
-43
-52
-58
-55
-50
-47
-38
-41
-49
-57
-57
-57
-45
-27
-16
-19
-20
-25
-27
-26
-29
-34
-43
-50
-42
-36
-27
-19
-22
-38
-49
-45
-42
-32
-34
-40
-41
-32
-14
-3
19
32
31
11
-6
-26
-46
-58
-63
-53
-48
-40
-31
-31
-31
-30
-44
-54
-51
-51
-50
-47
-41
-39
-42
-39
-47
-52
-57
-57
-49
-36
-18
-24
-49
-67
-69
-58
-32
-5
4
-7
-27
-48
-73
-91
-100
-102
-98
-89
-67
-57
-47
-41
-52
-72
-85
-83
-69
-46
-25
-29
-57
-84
-108
-119
-117
-106
-97
-95
-97
-100
-99
-92
-85
-92
-111
-124
-136
-134
-113
-80
-56
-40
-30
-30
-42
-61
-85
-109
-129
-131
-132
-123
-105
-78
-66
-56
-55
-62
-75
-78
-75
-81
-72
-64
-61
-67
-73
-74
-85
-97
-109
-116
-110
-93
-65
-38
-9
9
11
-1
-10
-19
-32
-40
-54
-68
-80
-87
-77
-63
-39
-8
9
7
3
-10
-22
-35
-48
-58
-73
-72
-67
-54
-43
-34
-38
-42
-48
-56
-61
-56
-39
-30
-27
-22
-25
-29
-27
-18
-10
-2
2
3
-6
-22
-37
-52
-56
-40
-29
-24
-28
-27
-37
-40
-43
-47
-64
-64
-57
-62
-63
-65
-61
-53
-41
-26
-14
-1
4
8
0
-5
-19
-42
-61
-76
-76
-71
-45
-36
-38
-45
-41
-43
-51
-51
-56
-54
-52
-52
-57
-58
-55
-56
-54
-56
-53
-57
-54
-56
-62
-72
-75
-62
-51
-32
-22
-28
-47
-60
-51
-38
-22
-13
-9
-21
-42
-56
-78
-79
-72
-57
-50
-43
-41
-44
-45
-37
-25
-22
-11
-12
-20
-25
-32
-41
-50
-47
-45
-44
-49
-45
-54
-54
-36
-23
-12
-5
0
-10
-33
-45
-66
-79
-86
-77
-64
-66
-66
-72
-73
-63
-42
-32
-18
0
4
1
-11
-21
-37
-40
-49
-50
-53
-45
-33
-33
-34
-39
-51
-62
-60
-48
-43
-37
-34
-33
-46
-51
-62
-75
-75
-69
-55
-49
-45
-52
-62
-62
-56
-46
-56
-70
-89
-104
-109
-106
-101
-100
-95
-95
-94
-92
-83
-83
-87
-88
-93
-92
-87
-78
-78
-87
-98
-112
-118
-111
-93
-85
-80
-81
-78
-83
-87
-85
-87
-84
-76
-70
-65
-42
-27
-19
-13
-16
-13
-19
-29
-42
-61
-74
-76
-77
-76
-70
-69
-83
-89
-90
-83
-72
-58
-45
-44
-40
-38
-38
-36
-27
-26
-25
-31
-37
-59
-71
-76
-69
-58
-44
-30
-31
-38
-38
-46
-51
-45
-31
-24
-22
-27
-41
-54
-67
-62
-58
-55
-55
-59
-65
-74
-70
-67
-54
-39
-34
-40
-45
-44
-56
-65
-67
-70
-82
-88
-93
-95
-87
-75
-63
-66
-67
-69
-66
-68
-62
-64
-69
-69
-63
-57
-55
-51
-64
-81
-92
-96
-92
-75
-59
-56
-55
-44
-53
-64
-70
-59
-53
-59
-61
-75
-91
-105
-104
-96
-76
-56
-56
-79
-104
-113
-111
-89
-53
-20
-1
1
-4
-18
-26
-36
-51
-71
-98
-113
-129
-127
-120
-112
-104
-89
-77
-77
-76
-78
-82
-96
-99
-108
-108
-104
-99
-101
-107
-105
-104
-101
-100
-96
-97
-101
-98
-90
-94
-93
-95
-102
-113
-117
-117
-110
-99
-79
-77
-60
-40
-32
-37
-53
-58
-67
-59
-44
-36
-36
-39
-37
-47
-50
-45
-42
-39
-37
-41
-61
-76
-83
-81
-84
-81
-73
-77
-76
-68
-60
-56
-46
-38
-36
-34
-36
-40
-50
-52
-54
-58
-61
-61
-58
-63
-53
-56
-56
-51
-38
-24
-8
3
-6
-22
-38
-35
-26
-10
4
8
5
-1
5
1
2
2
-3
-12
-27
-35
-39
-47
-48
-45
-36
-22
-11
-9
9
23
33
10
-24
-60
-95
-105
-99
-78
-59
-39
-35
-40
-34
-32
-35
-40
-36
-42
-49
-49
-41
-29
-24
-15
-25
-28
-29
-25
-36
-46
-58
-71
-76
-74
-71
-76
-81
-83
-80
-77
-72
-66
-71
-65
-52
-43
-39
-45
-41
-44
-45
-51
-47
-50
-51
-47
-62
-69
-68
-56
-36
-11
9
20
17
2
-19
-54
-67
-65
-58
-39
-22
-15
-23
-40
-51
-53
-44
-37
-32
-36
-23
-9
14
29
37
27
12
-1
-24
-51
-66
-73
-73
-76
-73
-74
-82
-81
-69
-64
-59
-41
-35
-39
-38
-35
-36
-38
-34
-34
-42
-53
-56
-71
-75
-76
-68
-51
-38
-18
-29
-38
-53
-70
-85
-95
-88
-80
-68
-60
-54
-43
-33
-25
-37
-33
-24
-16
-24
-32
-55
-72
-89
-95
-96
-98
-90
-88
-86
-80
-69
-57
-46
-21
-10
-4
-21
-42
-69
-96
-114
-121
-111
-85
-51
-32
-21
-13
-15
-18
-14
4
19
32
33
17
-10
-41
-56
-63
-49
-27
-23
-30
-44
-54
-54
-42
-13
6
11
3
-8
-20
-20
-7
2
6
8
2
-14
-27
-38
-35
-35
-21
-13
-20
-29
-48
-55
-63
-49
-37
-26
-16
-9
-7
-19
-27
-44
-53
-63
-63
-57
-46
-37
-41
-51
-61
-59
-57
-46
-32
-28
-36
-39
-33
-32
-32
-34
-39
-51
-66
-68
-83
-92
-99
-99
-88
-74
-61
-61
-71
-84
-98
-109
-115
-120
-128
-130
-125
-116
-105
-90
-81
-80
-81
-68
-55
-41
-34
-43
-52
-61
-62
-70
-88
-98
-107
-106
-99
-89
-84
-90
-95
-109
-116
-110
-88
-76
-76
-79
-85
-85
-73
-58
-56
-49
-41
-45
-48
-51
-56
-70
-78
-75
-68
-60
-58
-49
-51
-50
-58
-59
-60
-59
-57
-58
-59
-59
-52
-58
-53
-59
-71
-81
-83
-79
-76
-66
-60
-58
-55
-47
-37
-43
-43
-47
-45
-41
-30
-21
-21
-24
-36
-42
-47
-41
-38
-36
-33
-35
-47
-49
-49
-40
-40
-32
-36
-40
-34
-28
-34
-40
-53
-56
-58
-54
-35
-28
-20
-17
-15
-17
-16
-9
-20
-26
-29
-25
-29
-26
-22
-24
-23
-23
-25
-33
-38
-52
-65
-80
-80
-73
-58
-50
-51
-59
-69
-72
-74
-74
-72
-78
-83
-82
-72
-55
-49
-40
-45
-58
-74
-75
-75
-67
-64
-66
-73
-81
-89
-106
-118
-114
-100
-84
-71
-51
-54
-60
-69
-80
-95
-110
-120
-132
-126
-114
-96
-86
-76
-66
-58
-48
-37
-29
-32
-45
-62
-78
-83
-70
-49
-38
-25
-31
-46
-64
-76
-79
-81
-68
-61
-46
-17
7
15
3
-4
-20
-39
-62
-80
-91
-98
-85
-71
-53
-31
-9
9
21
25
20
8
3
2
-13
-29
-39
-34
-31
-30
-29
-42
-44
-41
-41
-44
-42
-34
-40
-41
-29
-22
-30
-40
-49
-42
-25
-9
2
6
-3
-32
-67
-87
-82
-56
-34
-9
0
-2
-5
-5
-3
-5
-4
-14
-25
-38
-43
-50
-46
-39
-39
-36
-31
-19
-8
-8
-5
-12
-12
-11
-3
-9
-18
-26
-37
-44
-51
-52
-62
-72
-75
-68
-68
-75
-91
-122
-129
-108
-69
-38
-25
-27
-41
-34
-27
-14
-16
-25
-36
-41
-42
-47
-51
-53
-51
-55
-63
-65
-64
-57
-49
-34
-32
-36
-36
-45
-51
-71
-85
-98
-94
-87
-74
-68
-63
-53
-52
-55
-60
-52
-49
-44
-39
-40
-51
-46
-34
-33
-34
-31
-26
-25
-20
-16
-20
-13
-3
7
12
12
6
-13
-27
-32
-28
-33
-34
-35
-40
-39
-37
-39
-48
-40
-27
-18
-12
-3
4
1
-5
-25
-53
-75
-79
-71
-60
-43
-37
-29
-18
-6
7
9
12
1
-18
-45
-64
-80
-84
-76
-75
-72
-65
-55
-53
-53
-60
-68
-72
-69
-55
-52
-42
-36
-38
-52
-68
-72
-64
-36
-13
-2
-17
-32
-49
-62
-64
-59
-52
-51
-60
-73
-99
-121
-122
-102
-73
-115
