# Supplementary material for: Electroencephalography (EEG) based epilepsy diagnosis via multiple feature space fusion using shared hidden space-driven multi-view learning
Source: PeerJ Comput Sci. 2024 Mar 7;10:e1874. doi: 10.7717/peerj-cs.1874 (PMC10936759; doi:10.7717/peerj-cs.1874)
Supplement: Supplemental Information 2 [file peerj-cs-10-1874-s002.zip › A/Z084.txt]

-20
-14
-12
-22
-36
-45
-36
-26
-10
7
7
12
-14
-34
-66
-83
-100
-97
-85
-74
-53
-36
-29
-22
0
22
39
53
67
58
42
9
-14
-25
-29
-17
-12
8
26
29
14
-8
-15
-24
-29
-28
-16
2
25
49
59
69
80
93
93
107
103
88
74
56
50
40
33
27
15
-4
-12
-21
-14
5
18
21
14
8
-1
-3
15
27
47
69
81
76
56
44
34
32
25
35
32
37
39
39
31
31
28
8
-13
-12
-4
28
58
75
72
58
47
55
43
45
46
35
43
35
38
34
28
26
7
-6
-9
-13
-9
-8
-2
-9
-8
-1
2
2
6
2
-13
-17
-6
11
24
31
19
29
35
49
56
53
51
45
43
43
57
45
31
17
9
1
-4
-5
-12
-11
0
11
27
39
50
35
6
-16
-21
-26
-31
-42
-68
-68
-60
-38
-19
7
29
39
35
15
-15
-47
-54
-50
-38
-32
-19
-8
2
22
40
51
57
63
56
35
16
0
-6
-1
29
37
56
59
61
57
52
60
56
53
56
57
59
50
53
40
43
52
66
72
75
69
63
60
59
62
54
42
35
15
17
23
35
42
48
46
26
21
13
4
-7
-14
-10
-5
-1
4
7
0
12
9
-3
-14
-15
-7
-15
-22
-33
-35
-35
-25
-25
-34
-34
-37
-42
-52
-51
-43
-30
-20
-26
-29
-36
-34
-38
-35
-27
-26
-32
-30
-24
-31
-36
-34
-24
-14
3
7
-4
-15
-27
-26
-24
-17
-1
3
-3
-12
-35
-49
-46
-35
-33
-43
-40
-33
-22
-2
1
-3
-16
-21
-7
2
30
36
43
34
41
39
27
13
-7
-20
-25
-21
-24
-34
-41
-42
-31
-14
13
8
-1
3
2
6
-5
-8
-12
-4
4
13
6
-2
-5
0
14
35
29
13
-21
-42
-62
-67
-68
-60
-54
-42
-35
-35
-24
-9
1
-9
-24
-43
-55
-53
-43
-25
-21
-7
-7
-13
-34
-53
-68
-70
-35
-1
19
7
-16
-34
-46
-23
-9
-2
0
-5
-17
-30
-33
-37
-33
-45
-43
-45
-33
-8
19
33
40
43
34
31
28
24
18
14
-8
-45
-68
-55
-23
18
48
63
36
6
-13
-22
-15
-6
3
7
12
11
18
15
21
10
-3
-12
-1
9
13
9
-9
-26
-35
-25
-6
6
14
9
-6
-32
-37
-50
-42
-33
-22
-23
-7
9
22
28
21
9
-15
-36
-37
-36
-13
0
-3
-18
-37
-31
-23
-10
9
24
37
43
46
46
49
56
57
36
22
9
2
-9
-18
-23
-33
-32
-29
-27
-15
-5
-3
-18
-24
-44
-42
-47
-30
-25
-22
-3
8
-1
-28
-49
-73
-72
-58
-35
-26
-21
-15
-11
-6
1
-12
-30
-48
-50
-51
-40
-35
-25
-26
-26
-26
-29
-25
-25
-21
-35
-40
-51
-62
-67
-64
-60
-70
-61
-40
-6
20
39
34
9
-5
-22
-32
-32
-14
13
42
68
70
66
56
62
66
72
83
77
64
38
17
-10
-27
-24
-26
-20
-18
0
-4
-3
-3
0
-3
-14
-30
-58
-72
-83
-83
-75
-59
-34
-34
-49
-67
-78
-73
-61
-30
-23
-16
-32
-45
-64
-53
-43
-43
-51
-57
-54
-49
-49
-59
-64
-72
-40
-7
19
26
-15
-59
-87
-87
-78
-64
-59
-64
-66
-69
-50
-38
-28
-13
-3
-1
-19
-36
-64
-63
-59
-43
-57
-51
-39
-22
-13
-7
-5
-1
1
12
4
2
-3
-14
-25
-27
-34
-43
-37
-10
14
31
30
19
-1
-13
-19
-14
-22
-8
2
4
3
5
8
-1
0
-18
-22
-23
-1
27
37
35
23
2
-1
1
17
33
53
53
48
37
34
7
-12
-17
-13
-15
-21
-12
-7
9
17
13
-6
-24
-42
-56
-58
-54
-48
-35
-19
-4
-5
-6
-6
-12
-20
-32
-35
-56
-72
-78
-71
-45
-6
35
61
76
77
52
17
-15
-35
-52
-58
-45
-25
-7
18
20
5
-21
-39
-59
-80
-90
-93
-74
-49
-24
6
27
44
28
2
-18
-13
-30
-48
-52
-49
-34
-28
-15
-10
18
49
60
59
49
33
5
-24
-46
-44
-45
-33
-14
11
39
65
76
70
69
54
23
-14
-43
-56
-45
-26
-5
5
19
49
75
89
91
70
42
17
2
-4
-13
-7
-3
2
7
8
9
5
17
19
21
13
15
19
43
61
71
60
47
52
51
75
89
92
81
71
59
49
39
47
59
72
84
92
90
87
72
56
33
26
19
17
15
21
25
15
3
-4
-3
-1
16
24
26
23
11
0
1
13
29
32
41
24
7
-3
8
19
27
30
26
16
-2
-19
-28
-29
-11
2
7
0
-4
-19
-10
2
14
16
9
10
-5
-13
-4
3
4
4
12
28
45
58
64
40
37
19
12
6
2
-6
-20
-29
-34
-38
-30
-14
-1
5
8
6
1
7
13
13
10
12
11
11
-6
2
7
4
3
-17
-37
-53
-60
-62
-49
-32
-21
-22
-22
-17
-25
-24
-25
-22
-26
-33
-41
-67
-78
-83
-74
-62
-63
-60
-61
-57
-38
-30
-24
-12
-4
-3
-5
-14
-19
-36
-34
-38
-28
-19
-2
15
14
14
4
-1
4
19
37
41
50
40
28
21
19
20
18
23
14
8
0
-2
2
17
30
40
28
12
7
-9
-10
-2
8
20
20
24
27
34
48
52
46
24
16
-3
-1
9
23
30
38
41
40
27
21
15
6
-4
-16
-43
-51
-50
-38
-16
17
42
51
27
10
-17
-21
2
-1
8
-2
4
8
11
20
14
-6
-31
-44
-43
-27
-7
-4
-16
-40
-54
-64
-49
-34
-17
-18
-10
-10
-15
-14
-5
0
-1
-10
-1
13
20
17
5
-3
3
14
19
31
50
67
62
40
14
-8
-21
-23
-17
-9
-2
6
9
13
29
42
37
35
8
-21
-39
-47
-43
-35
-17
-2
9
7
6
7
10
26
22
10
1
-5
-12
-18
-26
-35
-40
-41
-30
-32
-28
-15
-12
-21
-38
-44
-60
-55
-50
-43
-45
-50
-54
-55
-45
-36
-27
-36
-39
-51
-58
-62
-52
-45
-42
-30
-2
16
25
31
14
-3
-9
-3
6
16
27
24
16
8
-5
-22
-36
-40
-40
-29
-12
8
21
32
45
32
15
0
-13
-9
-2
-1
-16
-21
-22
-26
-37
-51
-52
-50
-42
-30
-19
-18
-17
-22
-35
-48
-51
-36
-28
-18
-23
-42
-50
-49
-36
-19
-7
5
-1
-2
-4
-7
-11
-10
-22
-43
-64
-69
-68
-55
-45
-26
-18
-25
-27
-36
-38
-32
-38
-36
-20
2
11
6
-2
-13
-24
-32
-27
-25
-11
-5
8
19
30
50
47
37
24
14
6
4
-18
-42
-55
-40
-22
-14
8
23
34
33
29
26
23
34
45
47
58
54
46
19
0
-24
-38
-42
-34
-21
-17
2
26
49
63
59
39
15
5
-13
-30
-57
-68
-66
-49
-12
12
34
34
38
20
8
-3
-20
-38
-54
-56
-66
-68
-59
-33
-7
23
35
29
23
41
72
99
114
109
84
52
13
-3
-22
-16
-3
7
12
8
8
6
19
23
26
18
20
9
-7
-17
-19
-24
-19
-10
-6
-14
-14
-11
7
30
43
48
43
37
23
3
-27
-35
-48
-33
-12
6
20
27
37
39
43
43
47
29
16
-1
-23
-36
-41
-40
-41
-32
-8
-2
12
20
45
52
62
56
40
41
38
36
17
10
5
6
27
53
70
75
87
89
93
88
91
81
63
51
41
24
22
31
55
74
79
69
46
25
10
15
21
38
42
31
17
11
2
2
-7
-15
-34
-37
-31
-33
-27
-20
-8
-3
-11
1
0
11
17
23
16
16
16
8
-5
-14
-30
-37
-27
-9
1
4
11
26
29
28
3
-16
-23
-12
1
0
8
3
5
10
24
15
-6
-23
-51
-73
-96
-94
-90
-86
-68
-40
-3
32
59
52
44
23
14
1
-2
-6
-14
-23
-27
-26
-27
-27
-28
-23
-13
2
13
11
16
20
6
2
9
13
16
20
20
11
-8
-30
-52
-72
-71
-61
-44
-20
1
16
7
-7
-29
-40
-41
-33
-24
-26
-11
-3
6
15
29
28
20
10
-13
-33
-45
-38
-37
-31
-31
-31
-41
-52
-50
-45
-16
15
34
31
24
6
-17
-40
-44
-51
-42
-28
5
21
33
30
23
9
9
4
-5
-19
-33
-37
-52
-55
-60
-62
-48
-30
-12
-4
20
37
53
57
58
46
23
-3
-31
-56
-76
-82
-77
-69
-50
-43
-37
-28
-8
12
26
45
30
11
-27
-49
-68
-77
-66
-58
-47
-47
-48
-61
-65
-55
-43
-25
-23
-25
-52
-77
-91
-90
-90
-82
-67
-60
-54
-48
-46
-42
-39
-48
-67
-80
-84
-74
-70
-65
-56
-57
-46
-37
-38
-43
-39
-29
-26
-23
-13
-15
-22
-14
-8
1
6
18
25
23
18
18
10
5
1
1
0
9
12
3
-1
-3
-25
-41
-62
-70
-79
-80
-74
-68
-55
-41
-38
-49
-72
-77
-81
-69
-52
-37
-23
-23
-27
-47
-63
-57
-44
-33
-6
-7
-16
-38
-52
-56
-56
-42
-30
-24
-32
-44
-62
-59
-42
-35
-29
-31
-31
-17
-11
7
1
-19
-33
-38
-42
-30
-10
11
30
48
74
75
55
26
-6
-34
-46
-35
-17
15
51
80
90
86
65
27
-4
-18
-20
-7
7
28
28
19
7
8
16
37
59
79
100
105
91
38
-16
-52
-68
-54
-31
-10
0
13
17
15
20
38
56
73
97
108
107
76
17
-54
-110
-135
-119
-98
-61
-19
5
33
53
73
84
82
76
44
14
-1
-17
-29
-44
-42
-27
-5
28
47
51
54
41
21
-4
-27
-44
-57
-53
-56
-67
-80
-81
-65
-45
-6
18
25
16
2
-3
-19
-24
-33
-39
-37
-24
-14
-7
-14
-30
-50
-73
-74
-76
-56
-30
-11
8
31
58
55
48
40
14
-5
-32
-31
-31
-26
-30
-28
-30
-20
-3
6
24
44
60
46
26
6
-9
-14
-1
10
18
30
40
42
35
17
-6
-34
-44
-43
-38
-29
3
26
41
59
69
77
80
66
38
10
-3
-3
-3
8
17
26
32
55
74
93
92
88
50
15
-23
-30
-36
-31
-22
-15
2
23
27
27
21
27
27
23
21
12
-1
-6
-15
-20
-10
5
34
33
33
17
-5
-28
-37
-43
-44
-34
-17
-3
7
22
29
22
21
10
3
-21
-39
-44
-40
-26
-9
4
18
29
29
19
12
4
4
-9
-19
-40
-54
-49
-37
-23
-20
-27
-44
-54
-54
-52
-53
-53
-39
-46
-43
-46
-36
-40
-45
-31
-30
-30
-51
-85
-116
-119
-108
-88
-72
-42
-23
-19
-19
-37
-59
-75
-89
-94
-97
-80
-72
-64
-61
-56
-57
-70
-68
-74
-78
-76
-58
-41
-21
7
21
35
34
50
48
39
21
-7
-24
-27
-21
-2
19
36
34
25
19
24
12
16
26
47
71
68
55
25
7
2
12
20
37
34
24
17
-1
4
-1
11
12
13
-3
-7
-9
-4
14
33
54
65
78
69
57
44
30
26
36
60
83
97
91
79
51
34
17
3
0
6
14
18
23
30
40
51
66
65
55
46
41
33
33
32
20
15
12
19
23
16
18
13
3
10
7
-5
-15
-19
-17
-18
-7
22
63
88
90
72
41
30
31
36
43
48
48
32
34
31
42
55
73
73
71
62
39
9
-11
2
23
46
57
45
26
4
2
-14
-10
8
20
34
29
29
18
25
23
14
-7
-37
-53
-69
-59
-40
-23
-20
-15
-5
-14
-23
-28
-22
-14
-5
-4
-21
-28
-20
-3
15
28
32
21
21
7
8
-9
-19
-33
-42
-52
-48
-59
-62
-52
-42
-28
-13
4
14
7
-4
-9
-27
-24
-3
8
27
34
31
23
19
33
34
36
26
11
2
-1
4
13
19
25
26
30
36
46
35
12
-2
-26
-46
-49
-41
-35
-24
-26
-4
-1
26
32
20
-8
-35
-46
-57
-40
-30
-24
-16
-17
-4
-5
14
3
-6
-35
-54
-75
-75
-60
-35
-14
7
25
35
40
42
32
11
-18
-34
-57
-65
-73
-64
-36
9
45
45
29
13
11
13
36
45
37
11
-9
-22
-18
-14
-1
10
21
37
36
28
22
24
9
-2
-14
-27
-49
-47
-36
-5
22
48
61
66
70
60
53
44
19
-4
-32
-34
-20
7
27
48
59
58
72
74
64
43
13
-34
-66
-86
-87
-78
-58
-32
-15
-3
11
17
19
16
4
-31
-54
-61
-50
-39
-39
-22
-6
16
38
50
42
31
16
-1
-18
-29
-33
-32
-5
-3
2
2
23
46
49
47
16
-8
-32
-48
-61
-60
-40
-15
23
42
64
68
61
57
35
11
-16
-25
-29
-26
-11
-1
11
25
44
62
69
73
59
28
-1
-16
-15
-9
14
27
26
31
27
34
29
33
21
22
11
4
-14
-16
5
19
34
34
33
15
1
-1
-14
-21
-19
-14
-12
-23
-26
-30
-26
-17
2
12
24
32
32
18
7
-10
-36
-53
-52
-40
-22
-2
5
13
14
11
4
1
3
-12
-29
-41
-33
-37
-36
-40
-37
-32
-9
8
15
5
-8
-16
-21
-11
-3
-9
-21
-30
-39
-49
-54
-67
-75
-71
-63
-58
-62
-66
-69
-80
-73
-62
-46
-46
-48
-56
-63
-71
-75
-79
-80
-74
-72
-71
-60
-38
-25
-8
2
8
0
-8
-10
-20
-19
-11
-15
-15
-17
-13
-18
-18
-8
10
28
32
38
22
-3
-28
-42
-38
-23
-4
1
7
27
46
62
67
50
34
19
19
20
10
22
19
14
4
8
7
5
7
12
10
-3
1
-6
-1
11
12
12
2
1
1
17
41
55
63
62
59
54
46
43
30
13
-9
-7
-17
-12
-11
-8
-2
-6
2
1
7
11
15
11
8
13
12
11
10
6
-11
-10
-16
-20
-18
-5
-4
-11
-13
-16
-9
5
26
34
46
40
42
33
16
6
-7
-15
-15
-19
-17
-4
19
28
26
24
19
13
3
2
-4
-3
1
8
8
15
23
31
46
51
51
31
13
2
-22
-28
-24
-8
9
19
29
14
0
-10
-7
-9
-11
-6
-13
-10
-2
9
15
24
37
27
21
11
-2
-9
2
7
-11
-8
-14
6
22
35
34
23
19
9
4
-19
-29
-49
-66
-63
-44
-12
9
31
45
50
46
40
19
-8
-32
-67
-85
-83
-52
-27
-2
20
29
26
13
1
-16
-27
-41
-55
-78
-77
-73
-55
-31
-1
24
29
29
12
-8
-29
-37
-45
-57
-56
-46
-26
-2
21
22
7
8
-10
-24
-54
-67
-85
-78
-71
-58
-53
-57
-46
-48
-46
-45
-52
-66
-75
-72
-58
-38
-16
-7
-25
-52
-80
-106
-118
-124
-121
-103
-66
-26
-11
-12
-18
-31
-64
-88
-110
-119
-110
-99
-76
-65
-30
-16
-14
-23
-39
-55
-67
-76
-87
-98
-100
-86
-68
-66
-60
-45
-22
-2
0
-1
-18
-10
-13
-19
-22
-28
-31
-39
-31
-27
-17
-2
18
22
27
27
23
10
3
16
30
39
40
27
-3
-20
-27
-36
-33
-33
-24
-32
-30
-34
-16
0
8
0
-13
-15
-8
-8
-9
-8
-13
-1
13
30
41
40
44
29
14
5
2
7
13
36
54
62
68
68
72
82
87
73
45
36
26
11
3
19
46
81
105
97
71
43
23
5
-5
-6
-8
-16
-18
-2
10
29
40
44
34
17
-2
-17
-26
-12
5
15
31
40
49
49
49
36
20
6
6
12
28
39
54
50
68
80
90
91
77
54
35
29
17
2
-9
-22
-42
-59
-55
-49
-33
-32
-15
-12
-8
-1
1
12
13
28
29
36
39
35
22
3
1
-5
-11
-18
-30
-37
-38
-25
-2
27
55
62
46
35
25
11
-1
-7
-1
9
16
12
15
20
40
49
47
41
26
2
-16
-9
-2
5
7
8
19
33
62
86
84
73
33
3
-17
-18
-25
-32
-28
-30
-7
16
46
51
41
36
36
26
22
25
19
33
42
37
16
-7
-18
-28
-28
-27
-2
2
21
16
6
-7
-1
-15
-18
-22
-22
-17
-23
-18
-19
-16
-11
1
10
14
18
7
-4
-18
-27
-39
-37
-34
-31
-29
-33
-49
-69
-73
-54
-38
-10
23
38
17
-19
-59
-83
-94
-102
-106
-112
-109
-90
-69
-29
8
34
41
32
10
-26
-52
-61
-50
-44
-38
-35
-36
-21
-4
11
6
-3
-21
-35
-43
-41
-49
-65
-56
-40
-17
-6
-7
-1
-4
-7
-26
-56
-85
-106
-122
-134
-131
-119
-107
-81
-59
-58
-67
-82
-102
-111
-120
-107
-98
-84
-75
-73
-76
-71
-51
-27
-9
0
-14
-33
-48
-47
-63
-68
-66
-54
-40
-41
-48
-47
-38
-25
-16
-24
-26
-29
-27
-16
7
40
65
82
82
73
57
49
37
22
9
-6
-21
-32
-29
-21
-12
1
10
-5
-7
-13
-9
-5
1
0
-2
-11
-9
-9
-1
10
18
17
9
-1
-37
-66
-65
-55
-38
-29
-18
-7
0
11
11
8
8
2
1
-8
-11
-13
-6
1
10
-3
-6
-6
-3
-3
-6
-3
-12
-16
-20
-15
-11
3
1
-12
-29
-40
-48
-48
-44
-33
-32
-32
-22
-19
-11
5
10
6
3
-6
-8
-8
-6
-9
-16
-22
-27
-34
-33
-23
-23
-24
-20
1
4
10
-1
-15
-13
-7
9
13
20
29
32
31
29
28
27
26
29
34
26
28
6
-6
-18
3
32
50
71
73
67
47
33
30
19
28
21
18
24
31
32
13
15
9
10
16
21
14
5
-1
-2
9
16
22
10
-2
-19
-30
-49
-67
-71
-87
-78
-63
-42
-31
-28
-21
-20
-14
-24
-20
-16
-9
7
6
6
21
25
17
12
0
-25
-32
-33
-35
-40
-33
-31
-24
-16
-4
8
3
4
4
-12
-19
-17
-13
1
27
47
66
72
79
58
36
30
26
35
35
45
41
40
47
61
71
81
74
65
45
39
35
39
36
39
27
28
39
60
74
95
109
111
104
80
52
25
21
23
25
33
41
56
65
77
83
81
75
66
56
40
35
34
45
53
45
36
19
26
27
12
1
-5
-6
-6
-1
5
6
1
4
-4
3
-1
-5
-12
-13
-9
-7
-15
-14
-18
-26
-26
-30
-33
-23
-9
20
18
13
16
3
-12
-20
-15
-16
-10
-16
-21
-25
-24
-20
-28
-39
-50
-61
-62
-50
-38
-36
-20
-25
-19
-15
-9
-8
-21
-28
-45
-56
-55
-35
-21
-9
-2
-5
-9
-13
-23
-38
-42
-45
-39
-33
-19
2
8
2
3
1
3
12
30
38
38
36
32
25
28
36
37
53
66
65
55
39
34
35
50
77
94
89
82
54
39
30
32
40
37
45
43
37
33
34
36
14
7
10
27
52
62
53
41
33
22
5
2
16
29
48
63
75
74
62
66
62
73
78
67
52
44
50
48
31
16
8
5
19
28
18
6
2
-1
4
8
15
7
-2
-11
-12
-16
-8
-9
-21
-34
-51
-49
-48
-33
-15
-12
-2
12
19
25
34
24
10
-12
-23
-34
-49
-45
-35
-25
-19
-24
-33
-34
-35
-30
-30
-23
-13
-15
-5
7
16
3
-13
-19
-46
-47
-42
-36
-28
-34
-32
-31
-16
-5
9
15
32
44
48
33
17
8
-2
-7
-11
-14
-31
-24
-12
1
31
41
49
36
19
-2
-5
13
9
5
-9
-13
-10
-17
-15
-31
-40
-43
-37
-44
-54
-50
-44
-28
-22
-18
-23
-20
-14
-7
-10
-14
-19
-38
-51
-58
-67
-70
-79
-75
-75
-58
-33
-10
0
1
-9
-28
-42
-37
-27
-23
-16
-13
-15
-15
-1
24
52
75
59
25
-20
-44
-53
-54
-40
-31
-20
-1
16
24
19
6
-14
-37
-44
-36
-16
-8
2
6
2
3
10
6
-2
-21
-44
-59
-65
-61
-67
-69
-66
-62
-51
-42
-22
-9
7
15
9
0
-10
-12
-29
-49
-60
-69
-77
-74
-80
-70
-56
-35
-24
-21
-11
1
1
-4
-8
-7
-16
-16
-22
-37
-36
-31
-21
-29
-34
-44
-39
-31
-15
-8
-19
-18
-27
-28
-9
23
43
52
41
22
9
4
13
16
23
32
37
35
38
44
39
43
36
39
29
22
32
39
52
56
55
44
42
43
38
27
27
28
28
36
39
43
52
52
37
12
-1
-11
-1
15
35
46
48
49
50
31
16
3
4
10
33
39
35
21
18
22
19
32
44
53
48
53
36
31
24
20
9
-3
-3
-10
-14
-41
-53
-51
-21
3
1
-17
-32
-32
-29
-26
-14
-15
-7
12
17
8
13
12
26
33
38
26
0
-20
-41
-41
-36
-25
-20
-27
-16
-7
3
0
-1
-9
-21
-21
-28
-40
-35
-21
-6
1
8
1
-3
-13
-10
-11
-7
-5
-8
-10
-9
9
24
38
51
49
38
27
24
18
25
48
75
78
72
55
33
20
23
26
29
37
38
41
33
28
30
31
33
21
2
-24
-33
-18
-12
3
6
2
9
27
32
36
56
72
73
63
49
27
6
1
-11
-4
4
17
22
25
39
45
44
40
36
16
12
9
3
1
-10
-11
-17
-16
-1
19
27
29
22
6
1
-5
-10
-23
-21
-8
7
22
35
43
38
45
42
31
21
6
6
6
15
13
8
-9
-10
-15
-25
-21
-28
-26
-31
-29
-43
-40
-35
-16
-11
-24
-28
-39
-36
-24
-13
-6
8
35
49
54
37
11
-3
-14
-3
-13
-8
-5
-10
-19
-24
-14
-13
-7
-2
3
13
18
20
-7
-39
-48
-43
-29
0
27
45
50
48
35
15
2
0
3
9
10
22
23
33
24
-1
-33
-50
-58
-52
-44
-45
-56
-70
-72
-66
-53
5
