# Supplementary material for: Electroencephalography (EEG) based epilepsy diagnosis via multiple feature space fusion using shared hidden space-driven multi-view learning
Source: PeerJ Comput Sci. 2024 Mar 7;10:e1874. doi: 10.7717/peerj-cs.1874 (PMC10936759; doi:10.7717/peerj-cs.1874)
Supplement: Supplemental Information 2 [file peerj-cs-10-1874-s002.zip › A/Z085.txt]

-44
-63
-85
-73
-72
-69
-55
-44
-38
-34
-20
-11
-11
-18
-41
-68
-73
-65
-52
-44
-24
3
22
40
41
47
48
62
57
42
13
6
-13
-12
-26
-35
-47
-47
-31
-10
21
27
25
8
16
16
12
8
1
27
21
20
5
-12
0
14
29
11
37
47
52
51
33
52
49
55
33
-10
-29
-45
-58
-47
-29
-26
-18
-20
-10
-6
4
2
0
-12
-10
4
14
11
29
41
61
63
73
63
53
38
27
27
38
53
41
51
60
43
20
-12
-26
-35
-39
-64
-53
-60
-33
-26
-31
-47
-62
-67
-56
-38
-43
-43
-60
-55
-33
-9
-22
-52
-82
-85
-74
-55
-50
-55
-59
-38
-21
0
4
-20
-33
-47
-42
-44
-25
9
26
27
-12
-39
-61
-58
-34
-29
-15
-7
-13
-24
-51
-43
-59
-20
9
37
34
1
-50
-88
-109
-104
-92
-63
-47
-27
-23
-17
4
23
20
7
-20
-42
-59
-35
-3
53
75
72
46
28
30
29
15
22
24
25
16
29
33
56
75
77
66
48
50
37
49
24
-4
-12
-15
0
7
14
40
60
77
84
85
84
80
55
38
-4
-21
-6
12
30
49
44
49
58
67
83
84
83
67
63
55
44
34
20
19
12
20
50
68
56
26
18
-2
32
58
91
115
117
131
127
140
158
165
165
150
139
135
109
97
62
32
9
6
-27
-16
0
26
59
84
104
113
101
100
91
93
87
79
59
41
24
20
5
5
2
20
42
68
90
80
52
14
-24
-18
-16
0
-27
-14
-13
1
9
7
1
-12
-26
-32
-38
-32
-23
-21
-15
-8
-8
-29
-48
-53
-45
-26
10
13
-11
-55
-63
-79
-70
-94
-123
-130
-125
-91
-70
-44
-36
-34
-22
-18
-9
-30
-49
-51
-48
-29
11
46
59
53
48
42
27
29
24
6
-21
-28
-1
33
64
57
43
22
32
22
9
-14
-42
-71
-73
-56
-22
11
48
59
56
50
51
52
41
28
23
20
28
45
59
80
79
65
52
29
36
23
20
35
27
17
-13
-11
-29
-31
-17
-3
-8
-9
-17
-13
3
16
27
13
-5
-30
-37
-38
-33
-29
-29
-12
-25
-7
-1
19
11
-23
-33
-39
-28
-9
11
11
-4
-6
-6
0
12
26
22
16
14
11
-6
-12
-8
15
20
10
-20
-27
-30
-10
-14
-31
-29
-20
-1
7
-14
-31
-39
-8
-7
-12
-30
-34
-25
19
39
57
25
10
1
-15
-23
-42
-58
-64
-77
-66
-78
-57
-46
-30
-17
3
23
14
12
16
13
0
-26
-49
-53
-35
-5
24
51
61
56
30
2
-20
-49
-49
-48
-53
-52
-37
-25
-2
-4
2
5
6
-8
-10
-43
-41
-52
-61
-54
-25
2
18
24
49
54
31
16
-9
-22
-18
-24
-22
-40
-45
-34
-31
-13
-9
-21
-41
-52
-55
-45
-43
-32
-30
-38
-40
-15
-2
14
20
14
16
19
-5
-20
-17
-17
-25
-48
-51
-39
-16
13
34
56
41
35
18
-8
-17
-20
-20
-12
-16
-6
6
14
5
-1
-1
-6
-11
-31
-45
-55
-69
-60
-49
-46
-59
-43
-17
7
22
22
12
-3
-31
-48
-54
-36
-11
14
22
37
44
38
46
52
47
22
6
-11
-15
-22
-30
-20
13
19
10
-7
-16
14
17
24
23
15
5
-12
-11
-5
2
16
22
20
26
12
-12
-33
-45
-50
-70
-68
-56
-29
5
35
41
49
41
36
17
-1
-7
-19
-21
11
20
37
30
41
67
84
91
72
39
9
-1
5
41
62
58
31
16
42
64
83
69
61
40
28
12
-26
-20
-12
20
41
54
76
86
88
96
89
94
88
81
63
35
48
46
40
42
50
60
75
69
61
52
46
39
36
28
34
21
27
33
59
78
72
64
35
18
30
61
39
10
-39
-45
-40
-12
-1
5
14
16
30
48
53
37
7
-44
-60
-79
-59
-43
-22
4
4
21
6
28
40
39
14
-2
-7
-5
-22
-28
-34
-24
-20
-23
-37
-36
-26
-14
-22
-10
-16
6
12
17
14
4
28
58
66
71
71
89
71
61
28
1
-8
-17
-17
-24
-20
-28
-30
-22
18
53
54
33
22
14
18
51
58
56
39
-4
-11
-9
37
34
52
38
31
31
33
32
24
10
-1
-20
-32
-17
11
-7
-3
-10
-6
-22
-39
-45
-56
-64
-74
-95
-103
-90
-65
-57
-30
-1
29
37
31
10
-2
18
30
34
22
18
11
22
43
60
72
57
46
26
34
30
38
12
-4
2
50
88
121
117
80
48
26
-1
-21
-28
-22
-42
-35
-19
-2
3
-13
-18
-22
-26
-39
-59
-72
-86
-72
-73
-54
-35
-14
-8
-4
-15
-18
-31
-42
-64
-79
-73
-75
-77
-84
-82
-72
-71
-41
-45
-35
-34
-34
-32
-35
-21
-37
-49
-55
-36
-21
-25
-23
-27
-37
-41
-55
-62
-74
-69
-45
-27
-33
-40
-40
-26
8
2
-11
-33
-45
-50
-50
-58
-44
-46
-30
-8
15
48
78
83
80
75
65
46
24
4
-9
-11
11
8
-12
-40
-18
0
19
21
-8
-15
-16
-9
-9
-9
0
-16
-34
-51
-42
-28
-24
-16
-20
-15
-14
-11
-15
-14
-18
-10
19
31
29
-10
-22
-15
13
33
27
28
38
26
18
-3
-18
-2
25
44
55
61
66
102
100
94
58
41
58
67
79
113
121
102
60
27
15
23
35
21
0
-12
-11
28
18
22
5
1
-8
-7
-20
1
18
44
42
36
25
13
15
16
26
34
57
68
58
32
14
7
-3
-6
-8
-7
-9
-8
10
28
31
18
-10
-9
15
49
63
52
34
-5
-25
-39
-22
1
25
34
20
8
21
39
44
30
1
-3
-1
8
-8
-29
-49
-50
-20
2
29
31
19
19
8
5
0
-2
-17
-27
-25
-24
-20
-27
-12
-14
-4
-18
-30
-31
-54
-47
-66
-59
-59
-62
-43
-32
-21
-50
-82
-96
-96
-86
-82
-64
-68
-62
-51
-32
-19
-18
-18
-16
-15
-5
2
-4
21
12
3
18
20
34
37
33
29
20
22
30
26
-3
-13
-34
-50
-64
-57
0
-9
-27
-70
-69
-28
-1
0
-6
-7
-24
-52
-94
-98
-87
-39
15
25
33
2
-10
-21
-8
2
2
-18
-31
-27
-30
-23
-3
16
44
66
75
56
38
19
15
9
8
-11
-31
-61
-68
-66
-56
-30
-3
38
57
73
79
73
62
53
26
5
-13
-14
-3
9
10
-4
-7
-8
-3
-6
5
31
60
78
58
10
-33
-44
-29
0
34
64
71
75
71
73
50
62
53
33
3
-16
-7
20
60
83
91
86
69
52
12
-6
-6
8
14
28
57
65
73
34
29
54
79
93
68
67
47
53
51
41
16
-17
-30
-31
-14
-7
6
3
-11
-14
-18
-12
-1
28
51
63
74
47
31
16
2
6
-15
-12
-14
-13
-13
-33
-40
-50
-48
-25
-42
-50
-56
-70
-52
-41
-3
22
41
22
-17
-56
-47
-34
3
26
26
-8
1
23
76
90
79
62
33
3
-19
-37
-29
-1
8
5
-6
-11
1
8
14
-6
-23
-45
-28
-39
-46
-55
-37
-3
30
34
29
25
26
50
56
49
25
-8
-3
19
35
34
22
23
23
55
83
103
100
81
49
42
42
71
85
83
74
76
70
62
51
29
19
11
21
18
48
57
65
72
80
87
104
108
117
108
99
76
44
-3
-20
-18
-26
-19
-8
-13
-16
-28
-30
-16
20
45
41
-7
-43
-51
-46
-21
5
17
34
28
25
-2
-25
-48
-61
-58
-30
3
21
42
62
47
38
34
34
37
30
34
28
17
-2
-16
-11
2
33
37
48
63
74
80
63
26
1
-42
-48
-46
-42
-42
-48
-70
-50
-11
37
78
76
53
-4
-23
-29
-11
-15
-15
-8
16
55
76
66
38
20
9
20
34
43
15
-3
-7
14
35
30
39
43
48
76
76
81
78
64
33
-22
-57
-64
-53
-31
-16
4
14
41
62
86
77
38
-12
-54
-49
-30
-11
-5
-2
-13
-1
14
23
13
14
11
-8
-13
-10
-1
0
-6
-7
-1
-2
-6
-4
7
2
-25
-42
-54
-58
-67
-94
-103
-99
-100
-92
-99
-83
-72
-47
-28
-25
-17
-34
-51
-69
-62
-34
-29
-14
-6
-1
5
1
9
10
-1
-14
-39
-65
-69
-92
-69
-58
-15
-12
4
8
17
39
64
69
36
3
-11
7
18
18
6
-8
-21
-9
13
35
53
61
63
58
52
48
43
44
43
25
4
-3
-23
-18
-14
11
14
24
46
52
38
18
8
11
28
61
58
59
28
14
8
28
37
44
25
11
-11
-13
-26
-42
-63
-73
-55
-45
-30
-17
14
26
43
41
39
25
18
6
-7
-17
-15
-17
-23
-22
-28
-13
-20
-14
-13
-20
-15
-27
-41
-25
-15
18
15
29
29
6
-3
-12
-11
-3
13
23
24
29
28
31
29
28
26
1
-34
-51
-65
-50
-48
-46
-47
-28
-9
9
27
37
24
-5
-41
-31
-23
-15
-11
-17
-23
2
29
49
44
4
-21
-54
-44
-34
-15
-15
-16
-16
-20
-27
-23
-44
-44
-28
-18
2
30
38
30
14
7
1
1
3
23
20
15
12
-2
-4
-21
-29
-37
-37
-39
-31
-33
-22
-32
-17
14
33
41
37
57
86
90
93
75
63
60
77
83
81
62
45
16
10
23
38
44
22
13
-3
0
17
23
12
-13
-18
-30
1
-7
-39
-75
-73
-4
45
52
36
17
19
26
30
23
9
4
-9
-4
9
20
11
-11
-24
-31
-22
-20
-26
-46
-46
-45
-25
-18
-12
-10
-10
-19
-18
-16
-11
-16
-8
-31
-17
6
0
-10
-30
-53
-62
-68
-52
-40
-16
-9
14
20
25
11
-15
-18
-24
-39
-45
-29
8
23
16
31
44
56
67
74
81
82
59
39
32
25
-1
-35
-61
-35
-15
3
4
4
5
-11
-21
-23
-10
-11
-49
-91
-121
-116
-115
-115
-87
-47
-15
2
10
0
4
-10
-41
-70
-70
-54
-47
-50
-59
-50
-44
-39
-36
-35
-45
-42
-37
-17
-13
-10
-9
8
25
9
-4
-20
-3
25
51
82
63
19
-20
-47
-44
-15
-5
14
7
22
14
0
-17
-27
-47
-58
-35
11
41
45
48
31
49
73
37
-4
-61
-59
-42
-26
-16
-19
-7
-13
4
-17
-20
-20
-1
22
23
20
-1
0
14
23
-3
-47
-75
-74
-29
24
60
78
87
75
55
51
47
39
1
-37
-60
-41
-20
-7
-3
-19
-12
-7
2
25
31
13
-10
-8
-15
-20
-22
-25
-6
8
14
23
16
31
26
21
6
-8
-40
-44
-36
-4
1
-8
1
-1
5
-20
-37
-41
-15
1
26
18
4
2
-7
-9
6
19
27
42
51
67
93
96
83
54
38
41
49
30
19
3
6
15
16
14
13
25
20
14
22
42
54
49
25
10
14
7
-8
-32
-33
-23
-14
-7
16
26
15
6
4
-1
-4
-14
-22
-44
-56
-39
-17
7
12
26
25
30
22
4
-2
-17
-17
-14
-6
-1
-10
-7
6
17
22
40
47
42
62
55
66
21
9
11
39
53
64
38
21
10
23
22
20
34
18
13
7
13
29
41
31
29
16
19
21
18
5
-7
-45
-47
-17
12
20
10
-27
-46
-47
-25
-15
-10
-39
-41
-38
-34
-22
-28
-52
-58
-56
-47
-31
-31
-36
-36
-10
7
26
15
4
-8
-23
-31
-42
-56
-41
-52
-54
-78
-60
-47
-21
4
22
28
23
6
1
7
15
47
59
75
82
65
42
20
20
14
45
54
52
42
30
40
28
-2
-32
-65
-66
-65
-30
-28
-31
-39
-38
-15
17
40
68
88
97
86
42
29
8
11
6
36
53
58
48
33
20
40
45
48
16
6
10
25
48
67
80
74
59
46
33
19
21
15
36
43
34
19
-12
-17
-21
-1
22
56
70
69
45
24
11
27
34
41
40
29
-2
9
43
92
107
99
89
79
78
65
44
4
-19
-44
-29
2
47
50
52
52
56
76
76
71
58
27
51
42
26
-1
-5
33
79
110
117
98
85
63
47
25
-8
-18
-13
3
17
-1
-31
-40
-34
-20
3
24
33
31
21
8
8
15
12
10
-2
-3
9
-2
-27
-63
-89
-91
-75
-65
-58
-45
-46
-60
-59
-40
-27
-26
-40
-56
-77
-70
-58
-23
-9
-4
-31
-51
-45
-23
-13
-19
-28
-38
-41
-38
-18
1
-10
-3
8
23
19
-8
-37
-38
-6
17
17
-10
-35
-60
-58
-46
-43
-44
-55
-67
-70
-63
-38
-4
16
26
35
19
11
6
18
30
42
37
35
42
48
36
-5
-29
-46
-48
-52
-37
-33
-17
-4
2
-12
-21
-31
-26
-5
11
1
2
4
9
10
-9
-29
-32
-39
-48
-51
-64
-69
-54
-49
-38
-10
15
27
21
-14
-27
-33
-33
-23
-37
-33
-31
-34
-43
-18
15
31
38
32
27
21
18
24
28
13
-14
-35
-55
-18
27
58
68
27
-1
-28
-21
-6
16
24
23
-8
-37
-53
-53
-54
-39
-32
3
23
51
61
43
27
22
11
-5
-11
-13
19
48
73
65
45
20
2
-9
-10
4
-8
-17
-27
-25
0
21
75
101
120
121
102
70
65
64
74
84
69
43
25
27
59
84
114
112
102
80
84
89
87
76
78
74
85
87
71
54
45
61
93
117
156
139
106
65
43
43
72
100
116
112
88
72
41
10
-18
-9
12
18
31
22
59
113
107
72
14
-22
-26
-47
-66
-65
-41
-2
25
32
37
28
55
62
67
45
-12
-38
-50
-51
-72
-80
-90
-86
-65
-30
31
49
69
48
36
12
-20
-63
-93
-91
-100
-75
-61
-39
-47
-53
-26
1
1
-26
-62
-119
-143
-161
-134
-129
-120
-123
-133
-116
-89
-64
-39
-18
-9
-2
8
21
21
-9
-36
-41
-40
-36
-41
-58
-41
-6
19
19
0
8
19
22
15
33
26
-22
-73
-137
-98
-35
25
58
46
20
-23
-48
-50
-44
-33
-35
-45
-57
-74
-65
-46
-25
3
24
11
-1
-1
-3
-5
-13
-23
-61
-90
-108
-119
-118
-116
-87
-77
-61
-36
-36
-41
-59
-75
-76
-50
-38
-16
-24
-12
-10
-28
-49
-84
-99
-88
-60
-21
1
-3
-22
-57
-53
-18
11
1
-21
-36
-52
-62
-47
-36
-6
25
71
98
126
126
121
104
87
43
14
-34
-40
-57
-63
-70
-67
-50
-10
27
77
116
145
161
132
99
77
64
36
27
10
0
-6
-10
-1
7
54
84
138
156
106
33
-67
-90
-88
-95
-95
-80
-47
-18
0
0
3
32
63
90
82
58
-3
-48
-95
-105
-91
-68
-32
-20
-20
-1
62
111
133
104
54
23
1
1
-17
-27
-44
-38
-42
-9
32
59
85
91
87
58
56
37
41
31
11
-12
-41
-40
-15
23
53
70
46
5
-8
-22
-16
-4
15
20
15
25
33
38
31
13
-2
-39
-59
-81
-75
-75
-77
-62
-40
-12
-7
-29
-43
-40
-39
-24
15
43
48
16
-22
-37
-24
8
15
14
-2
12
20
42
24
-1
-46
-50
-42
-42
-49
-68
-74
-69
-42
-20
3
15
25
19
1
15
9
5
-6
0
-4
2
10
28
37
37
39
40
47
42
21
-2
-17
-17
-23
-33
-27
-19
-4
12
29
48
89
111
95
63
19
5
-17
-29
-35
-17
-2
12
6
-7
-13
-19
-20
-25
-25
-19
-17
-1
-6
2
-13
-13
-9
0
27
57
73
56
38
8
-10
-45
-50
-41
-16
2
-19
-61
-81
-71
-47
-29
-16
2
-4
-51
-96
-132
-133
-106
-91
-64
-34
-10
17
30
34
22
-2
3
19
20
17
14
11
14
29
40
37
35
28
29
25
10
2
-7
-1
4
3
-28
-31
-32
-37
-35
-28
-10
5
21
7
6
-7
-9
-8
-1
9
-7
-19
-15
13
48
62
82
75
69
49
39
25
58
64
82
62
44
59
61
54
45
26
13
9
22
37
67
88
86
88
66
53
20
14
18
15
3
-12
-14
-17
-16
-9
-11
-2
1
6
-10
-18
-23
-13
-29
-21
-27
-32
-54
-59
-57
-35
5
20
24
10
-4
-18
-30
-2
22
25
13
2
-1
18
32
56
98
107
121
102
76
65
38
18
15
19
8
-6
-4
35
69
95
111
94
74
69
62
79
76
61
40
34
37
45
49
47
46
35
36
52
54
52
26
-12
-26
-47
-58
-74
-84
-62
-42
-45
-59
-49
-4
19
34
6
-31
-27
-18
-5
17
11
13
-18
-44
-62
-63
-46
-11
-9
-12
-20
-31
-31
-31
-17
-9
-19
-39
-60
-76
-69
-41
10
52
86
108
102
100
101
88
68
49
47
47
50
43
35
33
64
88
94
109
107
92
75
74
62
62
57
42
35
10
-21
-30
-50
-47
-53
-39
-24
1
7
-9
-37
-55
-33
-25
-18
-32
-49
-47
-26
-13
9
56
63
56
22
-10
-38
-57
-75
-61
-53
-1
49
78
93
84
87
91
80
53
6
-48
-75
-83
-71
-49
-28
-10
38
76
100
97
80
50
30
6
22
18
22
15
9
14
11
36
62
74
73
33
-4
-47
-58
-59
-48
-34
-1
5
19
13
-8
-1
-9
-14
-39
-37
-40
-50
-58
-58
-48
-17
1
22
28
41
47
38
3
-31
-49
-55
-40
-8
-21
-19
-41
-32
-13
8
49
88
89
61
13
-21
-33
-61
-56
-34
4
-13
-46
-89
-66
-32
15
51
84
96
85
91
63
73
70
53
43
22
11
-22
-51
-36
-14
44
61
71
43
36
30
38
24
11
10
-16
-32
-51
-46
-23
3
20
16
19
28
45
57
41
28
-14
-44
-79
-105
-105
-83
-63
-48
-48
-29
-25
-23
-22
-39
-31
-24
-22
-22
-37
-33
-37
-11
1
45
55
60
45
34
11
-1
-17
-21
-27
-40
-71
-92
-93
-63
-50
-50
-41
-9
25
32
25
-20
-36
-12
-4
9
10
-7
-6
-9
5
13
13
13
17
-8
-19
-34
-5
-10
-17
-17
-22
-7
-4
-18
-29
-29
-37
-39
-15
8
58
89
110
114
93
72
57
49
45
58
55
40
41
46
65
75
82
67
53
25
12
-21
-56
-71
-75
-54
-35
-24
-23
-19
-6
10
38
69
71
50
20
14
2
-4
-19
-8
-3
0
-11
-43
-80
-104
-98
-76
-52
-8
21
32
41
17
-16
-41
-53
-38
-21
13
2
1
-13
-26
-23
-40
-52
-78
-76
-57
-16
19
10
-2
-30
-39
-26
-13
-23
-16
-4
5
36
35
68
65
75
67
53
16
10
-3
-1
-14
-20
-15
-12
-11
-2
-6
23
44
63
63
71
37
30
-9
2
-3
-5
-11
-4
-2
2
13
51
76
97
70
40
17
1
-4
-10
-13
-16
-13
9
53
81
101
99
73
23
-12
-23
-26
7
21
41
34
34
55
108
96
78
35
29
50
53
46
34
48
35
39
51
78
106
131
135
120
79
40
19
-2
-2
4
-9
-28
-46
-59
-67
-42
-33
-12
-25
-15
-7
6
2
0
5
16
26
16
29
13
21
7
-10
-18
-17
-25
-30
-25
-3
16
26
14
6
9
8
5
-2
24
51
46
36
19
38
66
94
100
129
153
154
120
69
42
39
33
29
38
20
10
-24
-20
-15
4
-13
-61
-67
-54
-37
-10
-29
-36
-48
-60
-58
-58
-55
-18
5
15
31
38
34
49
25
24
-1
-18
-18
-23
-16
-20
-7
0
13
13
-9
-29
-36
-36
-32
-30
-40
-51
-30
-4
2
-26
-77
-78
-65
-36
-15
10
13
29
34
25
22
13
11
8
15
24
9
-10
-26
-5
13
32
7
-57
-108
-109
-104
-108
-102
-98
-67
-59
-46
-54
-55
-34
-27
-22
-18
-18
-17
-20
-20
-19
-10
-11
-16
-23
-1
14
18
5
-12
-26
-23
-10
8
18
-27
-35
-40
-34
-22
-18
-16
-10
3
13
21
2
-20
-41
-53
-47
-53
-60
-67
-79
-70
-66
-29
-9
-3
-15
-31
-23
-11
26
23
17
0
-4
2
19
18
21
10
8
21
33
46
38
38
42
29
23
-7
-16
-8
-9
-17
-21
-30
-40
-31
-2
21
0
-25
-47
-54
-60
-75
-56
-44
-32
-41
-58
-62
-55
-68
-63
-45
-25
-34
-38
-38
-25
-22
-7
19
29
-20
-65
-108
-87
-38
-17
-13
-11
-25
-20
-22
-17
2
-5
12
12
11
19
15
10
2
5
1
-17
-17
14
34
40
22
3
11
22
28
20
24
20
27
5
-1
9
21
24
16
4
-3
-8
5
8
3
8
11
-4
-7
-4
2
18
36
53
56
59
45
41
24
26
20
25
24
43
34
37
31
26
20
14
24
12
32
35
23
18
-11
-1
-8
-9
7
22
36
43
40
29
30
30
36
42
35
23
-4
-10
-12
30
52
71
66
40
34
46
46
30
24
3
-8
-29
-48
-41
-1
40
38
7
-27
-24
-6
-3
-1
-9
-23
-41
-59
-53
-49
-26
6
15
24
19
6
8
3
-14
-23
-24
-1
-17
-6
4
9
18
19
37
53
62
60
61
54
56
51
39
15
25
38
49
47
31
19
21
53
80
83
50
25
-3
7
10
29
29
53
66
57
64
89
111
115
101
84
76
81
81
67
36
27
23
43
51
62
84
106
130
111
70
26
-4
-24
-29
-38
-33
-33
-12
13
13
1
-11
-16
-23
-16
-11
-37
-38
-55
-60
-59
-46
-14
2
21
12
-6
-29
-30
-14
11
41
40
20
-25
15
