# Supplementary material for: Electroencephalography (EEG) based epilepsy diagnosis via multiple feature space fusion using shared hidden space-driven multi-view learning
Source: PeerJ Comput Sci. 2024 Mar 7;10:e1874. doi: 10.7717/peerj-cs.1874 (PMC10936759; doi:10.7717/peerj-cs.1874)
Supplement: Supplemental Information 2 [file peerj-cs-10-1874-s002.zip › A/Z086.txt]

-21
-14
-12
-26
-60
-98
-97
-96
-91
-89
-87
-66
-38
-20
-2
-6
2
5
-4
-31
-58
-71
-81
-87
-97
-109
-111
-97
-69
-54
-34
-19
-19
-29
-37
-41
-45
-56
-57
-57
-49
-35
-26
-22
-18
-15
-19
-27
-44
-57
-84
-108
-123
-127
-121
-110
-96
-79
-39
7
37
65
60
39
-5
-43
-68
-75
-68
-57
-39
-29
-9
33
54
71
68
40
16
-22
-51
-98
-122
-130
-133
-112
-87
-49
-26
-13
-20
-28
-44
-58
-68
-88
-95
-99
-111
-95
-71
-52
-52
-40
-52
-54
-69
-84
-92
-93
-91
-107
-128
-150
-148
-122
-102
-87
-75
-57
-42
-40
-54
-52
-70
-69
-77
-94
-117
-145
-162
-175
-154
-125
-104
-77
-60
-48
-57
-77
-104
-122
-119
-101
-67
-41
-12
-7
-12
-24
-19
-22
-44
-80
-105
-109
-96
-60
-31
-25
-27
-51
-66
-76
-59
-45
-36
-39
-42
-43
-41
-25
-34
-42
-33
-31
-34
-57
-91
-109
-105
-100
-106
-119
-136
-128
-112
-74
-30
4
16
-4
-17
-46
-53
-47
-46
-61
-74
-101
-106
-111
-101
-79
-57
-41
-28
-39
-40
-49
-46
-42
-35
-14
-17
-25
-21
-21
-12
-15
-6
-10
-11
-15
-13
-16
-17
-20
-25
-31
-30
-34
-39
-46
-62
-90
-97
-95
-85
-81
-72
-57
-46
-32
-11
-7
-1
-19
-28
-40
-51
-48
-71
-82
-94
-101
-102
-95
-65
-42
-38
-42
-46
-52
-47
-41
-56
-60
-51
-50
-54
-66
-57
-35
5
39
50
57
43
40
23
15
5
-15
-51
-76
-93
-95
-78
-40
-8
7
23
20
21
24
26
2
-21
-52
-49
-38
-24
8
13
14
21
19
18
19
35
37
42
47
48
49
38
29
-3
-12
-16
4
4
14
13
1
8
16
35
31
21
11
-1
-6
-15
-28
-33
-31
-21
-14
-2
20
30
36
19
-4
-41
-71
-87
-99
-104
-80
-51
-28
-16
-19
-35
-59
-106
-151
-191
-206
-202
-184
-154
-120
-85
-69
-60
-55
-61
-79
-105
-130
-141
-141
-132
-127
-141
-128
-107
-92
-74
-72
-91
-102
-112
-121
-137
-138
-143
-127
-114
-82
-63
-61
-48
-48
-52
-78
-92
-107
-123
-126
-135
-149
-156
-143
-106
-73
-34
-26
-47
-59
-90
-102
-105
-103
-107
-122
-139
-137
-127
-108
-87
-76
-74
-81
-71
-70
-67
-89
-122
-141
-153
-137
-126
-96
-81
-66
-60
-53
-41
-21
-8
7
-3
-13
-44
-57
-68
-62
-40
-38
-59
-72
-76
-78
-82
-70
-67
-51
-46
-33
-24
-26
-24
-37
-38
-41
-49
-67
-84
-92
-80
-74
-39
-18
-10
-21
-25
-45
-54
-72
-88
-105
-105
-90
-82
-78
-68
-69
-52
-62
-64
-85
-82
-71
-52
-42
-38
-39
-33
-28
-19
-28
-48
-69
-74
-74
-61
-29
-8
1
0
2
-17
-18
-34
-34
-39
-44
-57
-57
-61
-48
-43
-25
-12
2
15
20
23
19
-2
-29
-49
-57
-39
-30
-23
-20
-14
-13
-19
-24
-37
-35
-55
-61
-75
-73
-80
-67
-58
-42
-20
5
12
6
13
15
20
21
21
15
19
31
35
40
45
26
22
7
7
-1
-10
-27
-50
-76
-66
-56
-48
-58
-56
-57
-69
-70
-63
-61
-41
-41
-39
-37
-54
-74
-86
-74
-57
-45
-40
-37
-34
-49
-50
-53
-57
-59
-56
-50
-60
-71
-73
-80
-83
-82
-98
-107
-138
-139
-130
-105
-82
-81
-89
-92
-75
-62
-59
-39
-46
-42
-59
-70
-82
-95
-96
-82
-73
-53
-40
-39
-35
-36
-40
-40
-46
-40
-58
-71
-78
-63
-47
-41
-40
-55
-66
-71
-67
-72
-63
-75
-79
-85
-94
-103
-105
-87
-75
-73
-62
-53
-49
-60
-53
-42
-37
-36
-49
-60
-59
-52
-48
-64
-82
-94
-110
-107
-104
-91
-77
-60
-40
-32
-45
-52
-83
-101
-106
-95
-90
-84
-73
-60
-49
-26
-8
-6
5
3
-15
-32
-65
-83
-110
-120
-106
-77
-59
-42
-35
-47
-67
-78
-96
-94
-85
-69
-64
-68
-66
-68
-74
-88
-92
-88
-57
-33
-27
-31
-49
-49
-50
-61
-64
-54
-38
-15
-14
-34
-39
-46
-53
-59
-75
-82
-98
-103
-102
-107
-100
-83
-69
-78
-80
-82
-92
-87
-98
-114
-127
-132
-108
-82
-56
-38
-39
-48
-37
-37
-27
-40
-42
-53
-57
-54
-43
-32
-18
-6
-10
-22
-25
-48
-49
-51
-47
-59
-74
-80
-87
-80
-67
-44
-29
-21
-26
-40
-55
-61
-54
-52
-59
-54
-34
-15
-4
4
-2
-2
-15
-18
-37
-51
-69
-83
-87
-78
-68
-82
-75
-77
-68
-62
-75
-69
-74
-50
-57
-40
-34
-22
-13
-30
-25
-22
-14
-11
-5
-8
-30
-59
-80
-100
-84
-59
-43
-27
-15
-12
-13
-34
-34
-42
-15
8
13
12
-3
8
-10
-9
-11
-15
-25
-40
-38
-38
-9
9
29
28
22
21
11
-17
-40
-65
-71
-73
-68
-65
-56
-48
-32
-46
-43
-51
-53
-49
-33
-18
-5
19
21
15
10
7
-9
-28
-42
-47
-47
-30
-14
9
20
26
15
0
-6
-30
-35
-51
-40
-33
-39
-41
-45
-44
-18
8
27
24
-2
-24
-70
-91
-115
-133
-124
-103
-49
-20
-7
-4
-2
-12
-19
-36
-42
-39
-42
-49
-71
-74
-73
-80
-94
-92
-77
-65
-29
-11
-10
-30
-67
-78
-78
-60
-59
-69
-91
-106
-117
-113
-97
-74
-44
-38
-23
-45
-65
-70
-83
-93
-90
-87
-77
-67
-40
-16
5
9
6
-15
-30
-67
-100
-131
-137
-130
-129
-113
-89
-56
-41
-45
-42
-38
-34
-32
-31
-22
-10
-14
-16
-29
-31
-24
-30
-31
-52
-61
-61
-45
-25
-26
-26
-49
-71
-92
-105
-122
-132
-123
-103
-87
-78
-60
-62
-61
-57
-63
-76
-87
-79
-71
-59
-38
-31
-42
-62
-74
-84
-92
-89
-99
-95
-92
-89
-98
-103
-95
-88
-86
-94
-110
-119
-129
-114
-104
-86
-70
-56
-39
-32
-31
-43
-69
-85
-94
-101
-90
-86
-69
-70
-69
-74
-79
-69
-54
-48
-61
-62
-59
-55
-55
-63
-67
-69
-74
-74
-83
-87
-79
-73
-59
-44
-43
-58
-56
-52
-58
-49
-44
-30
-42
-32
-34
-36
-35
-43
-54
-62
-54
-30
-14
-13
-12
-20
-37
-42
-43
-60
-62
-62
-63
-57
-67
-65
-75
-70
-67
-68
-81
-85
-96
-95
-96
-80
-59
-50
-67
-83
-100
-93
-80
-75
-76
-48
-23
-3
-9
3
-9
-1
-17
-33
-69
-94
-101
-89
-72
-64
-64
-74
-68
-65
-70
-63
-48
-28
-11
-7
6
8
4
11
6
-1
-14
-23
-39
-43
-58
-68
-72
-64
-46
-33
-25
-16
-7
-9
-11
-4
-1
5
16
13
25
39
40
45
35
10
-21
-67
-90
-99
-88
-64
-54
-53
-44
-33
-16
1
0
5
-5
-12
-16
-8
-2
9
32
30
47
57
67
71
68
64
47
16
-9
-32
-56
-62
-63
-55
-42
-21
-11
-11
-14
-20
-25
-23
-12
-12
-20
-25
-34
-31
-17
-19
-11
-27
-19
-8
-7
-20
-38
-49
-48
-39
-38
-44
-53
-44
-38
-26
-9
-14
-33
-57
-66
-63
-45
-15
-7
-5
-18
-27
-34
-46
-54
-60
-74
-78
-82
-99
-95
-84
-52
-17
-3
0
-9
-10
5
2
-10
-27
-39
-41
-28
-18
1
2
6
-11
-26
-45
-64
-56
-56
-55
-60
-69
-68
-50
-48
-56
-62
-71
-69
-65
-48
-48
-50
-56
-52
-43
-43
-23
-18
-10
-10
-36
-61
-82
-93
-96
-101
-91
-73
-49
-27
-21
-59
-87
-113
-101
-87
-64
-65
-68
-67
-50
-36
-39
-48
-50
-44
-47
-43
-61
-68
-72
-63
-56
-56
-54
-75
-97
-116
-119
-98
-78
-58
-48
-56
-39
-26
-31
-42
-61
-83
-97
-109
-116
-115
-107
-74
-56
-36
-25
-33
-50
-75
-86
-98
-91
-75
-65
-72
-95
-114
-123
-121
-115
-97
-73
-44
-12
-13
-23
-48
-83
-110
-122
-121
-118
-113
-95
-71
-67
-67
-82
-89
-92
-83
-74
-69
-49
-22
-3
14
8
6
-12
-3
-17
-29
-57
-60
-66
-61
-48
-39
-37
-29
-16
-13
6
10
-1
-37
-87
-118
-134
-131
-100
-63
-33
-20
-19
-34
-22
-3
6
-1
-8
-21
-30
-58
-90
-116
-138
-127
-114
-95
-73
-35
-7
1
-1
-18
-41
-61
-73
-85
-81
-71
-64
-70
-70
-69
-66
-68
-77
-72
-75
-61
-61
-53
-58
-49
-53
-56
-68
-51
-32
-18
-19
-25
-44
-56
-74
-91
-81
-71
-55
-49
-25
-9
4
11
4
-12
-21
-12
2
6
-1
3
4
10
-3
-12
-22
-35
-42
-32
-35
-22
-22
-47
-68
-62
-49
-37
-34
-41
-39
-48
-53
-60
-69
-68
-78
-89
-87
-70
-69
-62
-53
-43
-31
-26
-28
-43
-71
-95
-114
-135
-146
-138
-143
-133
-103
-87
-70
-69
-78
-100
-112
-119
-113
-119
-135
-139
-136
-114
-88
-76
-62
-66
-87
-107
-115
-98
-81
-87
-79
-76
-77
-61
-60
-41
-37
-32
-49
-73
-91
-100
-103
-107
-84
-72
-60
-59
-68
-71
-93
-104
-133
-146
-151
-126
-103
-72
-49
-30
-25
-19
-20
-26
-44
-41
-41
-33
-26
-16
-25
-45
-63
-73
-82
-84
-88
-86
-75
-78
-55
-52
-41
-26
-20
-12
-5
-10
0
15
42
53
49
35
15
-5
-5
9
15
34
45
48
49
36
31
21
8
-7
-23
-34
-26
-38
-32
-30
-3
0
4
1
-1
-24
-38
-69
-89
-77
-65
-40
-23
-27
-32
-33
-23
-19
-19
-18
-29
-29
-42
-78
-105
-116
-114
-80
-37
-12
0
-14
-26
-40
-31
-24
-25
-30
-37
-46
-75
-108
-117
-124
-117
-120
-130
-135
-130
-124
-113
-95
-69
-64
-70
-76
-63
-71
-68
-78
-80
-88
-83
-77
-78
-83
-91
-98
-83
-70
-69
-63
-52
-35
-44
-40
-59
-49
-45
-39
-18
-18
-34
-54
-50
-45
-45
-50
-63
-70
-64
-62
-64
-69
-87
-98
-117
-100
-100
-105
-118
-137
-143
-149
-147
-169
-166
-158
-138
-107
-90
-71
-72
-89
-103
-106
-112
-109
-113
-109
-107
-109
-95
-83
-55
-34
-34
-40
-44
-48
-51
-66
-69
-90
-82
-69
-51
-42
-42
-50
-55
-58
-54
-63
-74
-87
-85
-75
-59
-32
-24
-19
-22
-18
-15
-3
-2
-3
-10
-7
-16
-40
-53
-54
-48
-59
-59
-61
-41
-25
-9
-8
-30
-42
-61
-74
-86
-102
-126
-129
-106
-65
-41
-34
-26
-32
-30
-15
-7
16
15
17
-14
-45
-74
-87
-100
-95
-70
-52
-19
11
16
12
-13
-36
-69
-102
-112
-116
-89
-58
-19
2
2
-3
-25
-63
-95
-132
-168
-170
-163
-131
-115
-98
-85
-85
-71
-61
-61
-69
-69
-66
-66
-70
-62
-50
-36
-12
-18
-21
-38
-53
-71
-77
-74
-76
-80
-95
-100
-122
-120
-106
-75
-52
-48
-37
-46
-40
-45
-57
-67
-82
-79
-72
-59
-35
-16
-11
-19
-31
-39
-32
-20
-7
-13
-20
-32
-54
-70
-76
-85
-87
-82
-77
-84
-85
-78
-80
-66
-55
-50
-39
-35
-24
-21
-35
-27
-30
-16
-1
3
-3
-25
-18
-16
-17
-34
-54
-85
-96
-77
-62
-47
-43
-34
-22
-15
-10
-11
-15
-31
-40
-59
-64
-57
-50
-47
-34
-5
12
25
26
6
-27
-58
-61
-48
-17
32
48
49
27
5
-25
-46
-66
-63
-46
-19
-11
-14
-10
0
4
-7
-29
-45
-72
-74
-69
-68
-65
-61
-57
-57
-55
-52
-45
-42
-26
-22
-33
-46
-64
-80
-81
-76
-67
-66
-65
-56
-60
-60
-47
-31
-16
-6
-18
-27
-30
-25
-30
-23
-17
-7
-14
-43
-65
-86
-106
-105
-103
-98
-93
-80
-67
-45
-32
-53
-61
-73
-72
-88
-109
-118
-121
-129
-118
-117
-112
-120
-116
-123
-132
-150
-154
-154
-143
-125
-114
-117
-127
-135
-140
-124
-105
-78
-60
-49
-40
-44
-38
-27
-32
-25
-16
2
14
7
-9
-17
-20
-23
-24
-32
-39
-33
-38
-46
-47
-45
-32
-23
-11
5
10
8
-9
-25
-36
-35
-43
-55
-50
-61
-66
-69
-58
-40
-35
-38
-53
-68
-61
-41
-33
-33
-37
-46
-55
-62
-53
-47
-30
-21
-29
-53
-67
-61
-56
-40
-27
-37
-54
-71
-77
-73
-74
-73
-77
-76
-61
-47
-35
-21
-31
-41
-67
-78
-87
-92
-67
-51
-25
-37
-45
-59
-67
-94
-125
-143
-139
-108
-98
-87
-90
-86
-91
-86
-77
-64
-52
-59
-66
-79
-90
-92
-98
-95
-87
-80
-79
-80
-59
-46
-34
-45
-46
-55
-47
-41
-53
-58
-81
-73
-69
-50
-27
-17
-18
-9
-2
-2
-19
-34
-48
-49
-54
-56
-43
-39
-27
-34
-54
-65
-90
-95
-90
-67
-46
-39
-23
-25
-43
-49
-42
-34
-8
9
20
24
10
3
-16
-29
-49
-55
-72
-83
-73
-68
-44
-38
-30
-30
-34
-32
-45
-36
-13
6
17
19
24
20
21
19
5
-11
-30
-47
-71
-81
-75
-64
-59
-44
-44
-46
-52
-55
-36
-18
12
20
19
5
1
-11
-14
-14
0
1
-6
-16
-19
-18
-13
-12
-25
-32
-53
-86
-111
-111
-99
-86
-75
-68
-62
-69
-49
-23
5
4
-9
-49
-76
-91
-106
-125
-155
-177
-206
-196
-164
-118
-92
-75
-64
-49
-33
-21
-13
-26
-43
-62
-74
-75
-56
-39
-37
-39
-45
-51
-48
-50
-62
-71
-92
-110
-114
-111
-86
-63
-47
-24
-25
-28
-34
-23
-15
-10
-2
-8
-11
-27
-41
-63
-69
-78
-83
-82
-69
-42
-24
-12
-2
0
-6
-3
9
2
-6
-33
-48
-54
-42
-23
-7
1
4
-7
-37
-41
-53
-52
-46
-46
-40
-30
-12
6
13
6
-3
-32
-54
-59
-37
-21
-17
-21
-41
-68
-92
-118
-125
-110
-85
-68
-72
-66
-70
-51
-31
-16
-13
-24
-48
-80
-97
-104
-84
-79
-73
-70
-68
-68
-65
-53
-45
-37
-20
-24
-44
-70
-89
-86
-62
-44
-23
-18
-13
-19
-28
-28
-32
-40
-63
-59
-63
-73
-91
-97
-94
-92
-103
-112
-127
-127
-122
-103
-81
-64
-62
-80
-93
-87
-73
-50
-3
23
33
-2
-53
-93
-116
-105
-88
-52
-17
23
30
26
6
-14
-34
-47
-39
-51
-43
-36
-19
-7
12
20
14
1
-22
-29
-43
-57
-85
-120
-135
-124
-101
-91
-65
-68
-66
-58
-30
-9
1
-10
-36
-71
-87
-90
-76
-66
-54
-48
-36
-24
-3
-1
-14
-24
-42
-43
-51
-39
-48
-52
-64
-72
-77
-66
-42
-26
2
19
27
13
-5
-17
-46
-65
-85
-86
-98
-96
-102
-115
-99
-83
-62
-54
-37
-21
-21
-32
-52
-58
-64
-62
-55
-61
-64
-74
-88
-95
-89
-68
-41
-26
-18
-41
-59
-74
-82
-85
-73
-62
-27
-19
-31
-63
-103
-134
-152
-156
-161
-144
-122
-89
-61
-42
-48
-48
-30
-13
14
35
35
16
-16
-37
-67
-73
-69
-43
-35
-20
-16
0
-7
-1
-3
-6
0
-6
-6
-19
-35
-45
-56
-60
-53
-49
-49
-50
-51
-54
-50
-34
-27
-18
-21
-47
-75
-85
-82
-62
-32
0
27
33
31
22
20
28
33
37
25
10
-4
-16
-12
-9
-14
-36
-59
-69
-69
-49
-29
-15
-7
-1
19
30
34
42
47
44
25
3
-41
-57
-55
-26
4
37
38
10
-36
-80
-115
-124
-110
-80
-58
-44
-57
-75
-113
-138
-166
-173
-165
-136
-112
-101
-90
-82
-79
-73
-70
-84
-85
-88
-70
-47
-32
2
-7
-20
-51
-89
-129
-145
-134
-125
-109
-84
-66
-64
-53
-46
-51
-74
-115
-140
-154
-141
-114
-79
-50
-33
-22
-27
-21
-25
-50
-60
-72
-80
-94
-91
-85
-77
-59
-44
-22
-17
3
-3
-12
-49
-84
-89
-87
-52
-31
-20
-1
10
11
-1
-15
-29
-38
-41
-55
-61
-74
-61
-45
-23
-11
0
19
34
48
57
55
58
41
-11
-72
-116
-136
-117
-78
-46
-19
8
30
52
49
24
-25
-90
-143
-156
-140
-116
-77
-45
-6
28
51
67
61
42
9
-21
-61
-72
-85
-82
-56
-37
-12
1
4
0
-13
-16
-12
-13
-19
-33
-75
-96
-112
-110
-92
-75
-43
-33
-21
-22
-20
-27
-42
-61
-104
-137
-175
-179
-173
-134
-88
-66
-52
-42
-37
-45
-55
-62
-64
-61
-57
-50
-50
-33
-20
-9
-3
-21
-43
-63
-62
-72
-62
-45
-21
-11
-14
-21
-31
-38
-58
-61
-66
-67
-70
-82
-98
-106
-87
-75
-57
-52
-65
-77
-101
-91
-70
-39
-5
-3
3
2
-10
-14
-14
-15
-9
-29
-36
-46
-68
-75
-85
-93
-106
-100
-104
-90
-76
-65
-71
-85
-86
-82
-67
-31
-1
22
22
11
-15
-36
-64
-74
-81
-84
-80
-81
-82
-75
-45
-21
-9
17
23
34
36
21
-3
-28
-57
-75
-73
-64
-27
-8
4
24
18
15
1
-10
-43
-54
-73
-75
-83
-96
-89
-87
-75
-51
-18
14
34
25
-6
-53
-80
-109
-127
-105
-85
-55
-48
-28
-21
-8
2
0
-15
-39
-60
-68
-64
-61
-45
-49
-31
-25
-39
-31
-18
-7
-16
-17
-17
-9
-16
-20
-27
-33
-39
-43
-42
-36
-26
-34
-34
-31
-8
-13
-14
-24
-39
-68
-88
-88
-100
-112
-110
-101
-68
-53
-53
-69
-68
-45
-11
9
2
-16
-42
-66
-72
-86
-82
-72
-77
-88
-103
-102
-77
-39
-8
9
4
-10
-16
-34
-57
-66
-87
-97
-115
-122
-133
-143
-148
-144
-134
-123
-99
-95
-81
-75
-79
-88
-95
-100
-107
-94
-74
-47
-36
-42
-55
-69
-81
-89
-90
-80
-73
-64
-85
-105
-117
-115
-96
-71
-56
-52
-44
-48
-53
-71
-73
-81
-91
-87
-61
-64
-59
-62
-52
-44
-37
-21
-8
-11
-23
-51
-59
-66
-73
-88
-99
-91
-76
-67
-47
-27
-16
-11
-18
-38
-60
-78
-75
-84
-73
-74
-84
-94
-98
-80
-51
-21
4
29
24
3
-25
-63
-72
-73
-53
-45
-23
-20
-13
-7
11
28
27
22
-7
-39
-66
-72
-61
-53
-30
-35
-28
-42
-47
-60
-70
-71
-72
-87
-95
-96
-97
-83
-86
-87
-90
-90
-63
-47
-39
-42
-48
-54
-56
-62
-64
-71
-68
-71
-78
-94
-103
-111
-90
-71
-53
-53
-52
-59
-61
-63
-49
-39
-29
-18
-1
2
16
17
11
2
-6
-10
-13
-11
-13
-4
-12
-19
-39
-61
-66
-58
-60
-62
-53
-69
-56
-56
-50
-55
-63
-68
-75
-84
-85
-82
-69
-62
-56
-69
-78
-67
-70
-72
-84
-91
-97
-107
-115
-116
-111
-82
-62
-45
-53
-55
-37
-22
-23
-31
-26
-23
-6
-11
-26
-43
-44
-53
-55
-55
-74
-100
-126
-126
-111
-106
-77
-76
-59
-51
-29
-24
-25
-44
-66
-88
-96
-85
-71
-54
-38
-30
-36
-31
-38
-56
-73
-80
-88
-97
-117
-118
-108
-91
-58
-29
-18
-11
-19
-45
-55
-63
-57
-65
-65
-82
-103
-92
-82
-67
-57
-53
-33
-37
-31
-24
-8
5
9
-6
-43
-51
-50
-38
-34
-38
-34
-48
-56
-82
-87
-85
-58
-22
0
8
-2
-27
-60
-75
-86
-95
-96
-79
-59
-35
-28
-32
-35
-28
-24
-44
-69
-97
-110
-119
-105
-80
-66
-51
-47
-48
-53
-53
-45
-50
-58
-68
-70
-72
-64
-51
-50
-46
-59
-60
-79
-73
-59
-41
-16
-5
-12
-25
-33
-41
-29
-20
1
5
-9
-20
-33
-47
-59
-56
-51
-50
-62
-67
-84
-93
-107
-106
-104
-82
-62
-50
-37
-38
-47
-68
-71
-75
-84
-84
-76
-62
-46
-34
-37
-48
-63
-60
-71
-79
-86
-92
-84
-65
-68
-70
-76
-53
-22
-1
2
-23
-53
-62
-55
-40
-26
-4
14
25
25
14
-12
-31
-45
-51
-63
-88
-102
-124
-128
-127
-103
-81
-63
-40
-29
-27
-20
-22
-23
-20
-16
-35
-57
-69
-79
-70
-56
-24
-16
-10
-12
-25
-48
-65
-75
-87
-106
-104
-103
-109
-107
-119
-116
-100
-81
-71
-72
-75
-85
-88
-82
-77
-66
-86
-81
-92
-97
-101
-100
-104
-101
-89
-68
-46
-49
-63
-88
-106
-120
-128
-115
-95
-63
-43
-42
-55
-82
-110
-138
-161
-172
-162
-127
-87
-65
-30
-17
4
4
-3
-6
-29
-45
-48
-42
-24
-2
7
20
33
41
30
2
-41
-77
-101
-92
-84
-81
-66
-57
-42
-52
-38
-28
-20
-17
2
8
4
21
20
21
8
-15
-40
-51
-37
-31
-29
-30
-25
-6
3
15
16
4
-10
-20
-40
-44
-35
-31
-7
2
29
32
33
16
7
-8
-14
-16
-11
-7
-1
13
19
23
24
15
20
18
18
13
17
1
-22
-37
-32
-27
-27
-36
-43
-49
-46
-27
-14
-11
-15
-43
-68
-79
-65
-54
-47
-48
-52
-63
-73
-71
-76
-86
-70
-65
-54
-60
-77
-87
-78
-53
-57
-60
-67
-47
-56
-74
-93
-99
-100
-88
-82
-79
-83
-98
-120
-129
-117
-97
-73
-62
-53
-56
-64
-67
-83
-87
-96
-95
-91
-97
-89
-80
-83
-63
-59
-56
-79
-97
-100
-98
-106
-101
-88
-78
-51
-52
-60
-68
-72
-74
-68
-68
-64
-55
-46
-43
-45
-58
-49
-37
-33
-34
-43
-58
-42
-26
8
-4
-5
-3
-5
-13
-28
-44
-39
-31
-27
-39
-33
-18
-15
-25
-45
-41
-47
-38
-48
-51
-60
-52
-46
-50
-55
-43
-36
-27
-26
-16
-5
-1
8
9
14
11
-4
-34
-65
-82
-90
-74
-53
-43
-19
-17
-16
-45
-62
-64
-60
-67
-72
-63
-46
-35
-33
-61
-82
-99
-92
-95
-101
-109
-115
-105
-101
-92
-99
-92
-77
-59
-59
-66
-78
-117
-140
-152
-139
-113
-76
-53
-54
-61
-84
-85
-94
-88
-80
-64
-60
-37
-38
-29
-28
-28
-47
-60
-61
-79
-80
-73
-65
-44
-37
-26
-33
-42
-66
-100
-123
-127
-102
-74
-55
-47
-45
-56
-70
-58
-72
-70
-48
-32
-13
-28
-52
-61
-62
-43
-30
-31
-22
-36
-39
-41
-30
-11
-9
-10
-21
-42
-60
-32
-24
-10
-2
-17
-27
-34
-35
-34
-32
-29
-20
-19
-18
-17
-21
-31
-34
-40
-43
-50
-53
-66
-79
-86
-89
-83
-64
-43
-35
-28
-35
-23
-18
-5
17
17
17
21
21
13
22
14
-11
-29
-51
-54
-61
-61
-55
-45
-33
-30
-35
-66
-74
-91
-105
-104
-97
-75
-41
-21
-6
-12
-7
-12
-18
-43
-38
-43
-43
-35
-41
-50
-45
-42
-45
-42
-57
-56
-59
-74
-82
-87
-82
-57
-45
-40
-56
-50
-56
-43
-40
-30
-37
-36
-44
-61
-100
-126
-136
-126
-84
-48
-25
-36
-43
-56
-58
-45
-34
-25
-40
-46
-48
-61
-81
-85
-89
-67
-37
-16
-9
-14
-38
-70
-87
-92
-82
-66
-10
