# Supplementary material for: Electroencephalography (EEG) based epilepsy diagnosis via multiple feature space fusion using shared hidden space-driven multi-view learning
Source: PeerJ Comput Sci. 2024 Mar 7;10:e1874. doi: 10.7717/peerj-cs.1874 (PMC10936759; doi:10.7717/peerj-cs.1874)
Supplement: Supplemental Information 2 [file peerj-cs-10-1874-s002.zip › A/Z087.txt]

-2
-8
-27
-43
-39
-30
-30
-27
-35
-57
-36
-19
6
20
61
63
56
25
-8
-36
-59
-74
-59
-47
-7
-4
-8
-4
28
70
84
69
18
-26
-57
-60
-53
-58
-43
-54
-51
-25
-12
-11
-22
-8
17
33
25
-2
-43
-43
-57
-48
-31
-11
-30
-33
-52
-60
-53
-47
-58
-66
-75
-88
-93
-79
-57
-43
-46
-58
-74
-64
-45
-35
-43
-42
-56
-54
-54
-34
-11
10
9
-10
-41
-51
-50
-51
-68
-79
-93
-84
-67
-36
-28
-26
-22
-18
-29
-48
-50
-66
-39
-30
-8
-19
-14
-9
-11
-17
-15
-14
-14
-17
-9
-16
-16
-29
-39
-50
-46
-30
-20
-5
13
29
22
8
-12
-37
-45
-34
-17
3
4
-13
-36
-63
-59
-49
-21
7
43
49
43
28
-14
-45
-57
-63
-56
-59
-61
-58
-53
-32
-25
-22
-20
-4
14
2
0
-31
-62
-70
-68
-64
-68
-70
-68
-57
-44
-29
-32
-28
-30
-26
-31
-22
-15
-17
-26
-33
-21
6
27
64
62
65
54
39
23
15
5
-3
-10
-7
1
-1
-6
-18
-23
-19
8
8
14
27
41
53
36
25
13
15
27
23
19
12
-4
-3
-7
20
32
35
33
26
38
42
55
42
21
-7
-22
-36
-8
15
46
54
58
60
53
39
35
34
40
59
62
64
58
55
68
81
82
88
61
48
34
16
2
-7
-2
15
14
7
-10
-11
4
36
53
64
75
66
45
34
25
12
11
4
32
36
48
32
17
2
-6
5
23
50
55
37
-5
-40
-58
-50
-17
-4
3
1
-3
-8
-13
-21
-24
-46
-48
-33
-19
-11
-17
-34
-46
-47
-29
-26
-25
-34
-37
-40
-23
10
46
79
93
90
70
49
46
26
34
14
-10
-27
-25
-4
2
25
47
54
47
21
-2
-18
-31
-33
-32
-24
7
17
10
-15
-13
-4
13
26
26
13
16
1
0
-20
-16
-2
10
7
7
-5
4
21
30
32
14
32
12
10
1
2
4
-1
-4
-24
-14
-10
7
4
1
3
-7
-7
-11
-17
-6
4
24
14
14
3
5
-4
-4
4
15
39
31
22
1
11
11
7
-2
1
14
9
9
6
28
49
73
73
44
35
22
21
35
43
67
82
94
105
102
93
88
59
52
46
39
31
24
34
38
36
22
25
20
33
49
49
56
44
41
39
58
75
77
71
67
79
82
81
64
39
46
43
53
54
67
82
85
80
63
59
52
58
56
49
13
2
3
28
51
57
29
7
1
15
40
31
-1
-45
-64
-43
-27
-11
0
3
22
47
65
72
92
100
95
66
45
55
61
57
40
10
-19
-17
-30
-14
-15
-5
-14
-19
-38
-46
-67
-61
-38
9
35
56
43
29
11
21
9
-2
-15
-28
-26
-9
-7
1
-7
-6
6
2
-10
-2
-3
3
15
6
5
10
13
13
-7
-8
-5
-2
0
13
-5
-47
-69
-89
-68
-45
-31
-22
-5
15
16
0
-20
-32
-33
-29
-27
-16
-20
-22
-30
-28
-28
-21
-14
-26
-44
-50
-58
-36
-15
22
13
-5
-13
-22
-6
11
20
12
10
13
24
33
50
44
29
-1
-35
-69
-87
-94
-90
-88
-69
-59
-37
-38
-9
11
14
56
53
57
31
14
6
16
43
54
77
63
49
14
-4
1
28
53
55
44
16
-5
7
23
38
37
32
22
20
32
43
39
29
13
18
17
34
42
32
31
14
-19
-38
-43
-31
-18
-9
-5
-2
7
9
-2
-30
-20
-24
-11
-10
-6
17
14
6
-10
-18
-10
-9
-11
-30
-17
4
0
12
-2
-22
-10
-19
-28
-26
-28
-20
-24
-15
-33
-41
-34
-28
6
10
1
-22
-20
-23
-5
0
2
-19
-33
-30
-27
-6
8
22
25
28
29
23
34
51
55
59
36
12
-14
-1
12
23
28
8
8
-15
-15
-14
-10
-4
-3
-6
-6
-6
11
18
54
61
74
54
53
45
37
24
-3
-12
-29
-27
-33
-52
-58
-32
8
53
67
39
10
-28
-33
-41
-32
-14
-15
-30
-36
-39
-40
-29
-11
10
40
46
42
11
-5
-14
5
19
37
47
40
33
23
10
-10
-15
-23
-12
-12
-10
-23
-37
-42
-48
-44
-45
-29
-31
-19
-1
5
1
-4
-8
-1
9
30
-7
-33
-65
-66
-53
-46
-30
-44
-24
-34
-25
-27
-26
-19
-20
-25
-3
28
44
51
53
18
-27
-62
-81
-80
-56
-28
4
33
57
81
77
68
61
31
0
-30
-39
-43
-24
5
32
32
60
36
56
48
55
44
11
-11
-20
-26
-30
-44
-49
-61
-38
-41
-36
-34
-28
-6
-3
7
1
-17
-43
-57
-66
-60
-20
4
18
30
28
23
20
15
25
32
29
25
13
1
-6
-7
-8
13
13
13
5
14
18
22
18
24
22
18
-4
-24
-31
-30
-20
-32
-42
-34
-6
-1
12
21
35
64
84
88
57
35
6
-11
-34
-58
-74
-72
-63
-56
-51
-43
-14
1
-5
-5
-6
-7
-10
-15
-26
-28
-11
11
30
26
18
3
-21
-32
-45
-45
-43
-35
-28
1
37
55
34
-2
-28
-40
-17
-12
-3
-13
-4
10
31
21
-4
-32
-45
-22
15
32
35
32
40
46
54
57
35
17
1
1
15
11
2
4
-14
-21
-41
-63
-55
-42
-14
11
35
31
21
28
42
50
37
14
4
-10
-5
-23
-51
-70
-72
-65
-57
-46
-29
-15
-10
0
-11
-5
11
-1
-17
-24
-23
-14
2
-10
-22
-36
-27
0
25
46
43
49
33
32
22
7
3
1
-6
-17
-34
-30
-38
-48
-50
-69
-81
-69
-58
-39
-36
-40
-45
-40
-25
-8
-2
-5
-3
-4
1
-1
-12
-30
-28
-37
-30
-40
-37
-31
-29
-30
-8
8
31
39
32
12
-13
-26
-51
-59
-61
-51
-33
-14
8
-6
-17
-36
-32
-25
-20
-5
-3
7
30
57
55
44
17
-17
-20
-16
-2
-9
-21
-31
-34
-26
0
0
-9
-22
-30
-27
-34
-38
-41
-37
-6
13
13
2
-15
-29
-40
-34
-19
-16
-23
-16
-25
-20
-10
-11
-10
-10
-16
-15
0
13
25
17
7
9
-4
-1
-3
-3
-6
-6
0
-17
-31
-34
-23
-18
-15
-23
-20
-21
-11
-12
-14
-16
-32
-51
-65
-52
-26
-1
13
27
40
67
77
69
44
32
24
23
32
58
80
77
60
17
-20
-44
-16
4
34
35
8
-1
9
31
39
42
40
32
24
-3
-22
-37
-27
-14
14
10
21
21
20
20
13
9
8
11
32
29
26
22
20
9
0
-5
-21
-10
-5
6
7
19
29
35
41
47
54
54
54
44
38
27
37
24
22
11
7
-8
-10
21
48
59
59
48
28
22
27
34
43
30
19
2
-1
20
33
27
31
15
14
14
20
36
22
9
-20
-33
-24
-12
-5
15
31
76
98
103
83
51
21
-6
-11
-18
-2
13
24
34
38
44
72
72
69
47
24
24
9
2
-1
-11
-10
-12
2
10
14
20
16
19
16
20
22
24
53
52
54
45
41
44
61
71
80
53
15
-14
-32
-32
-11
9
16
11
16
7
2
-19
-41
-61
-51
-43
-29
-29
-29
-24
-30
-24
-10
-8
4
14
10
-4
-13
5
12
20
11
2
-8
5
12
18
8
6
-7
3
-12
-10
-31
-49
-46
-41
-35
-13
0
10
12
6
5
-5
1
3
3
-5
-18
-42
-42
-38
-26
-21
-13
-4
-9
2
11
30
24
7
-12
-31
-48
-44
-12
10
32
18
-11
-22
-17
-14
-28
-40
-55
-58
-45
-24
-4
19
38
44
32
17
16
22
10
7
-4
-14
-11
13
52
57
72
41
37
22
40
33
27
35
35
37
33
27
10
-3
-13
-27
-30
-37
-47
-53
-62
-35
-5
-8
0
-8
-9
-6
1
3
-1
-12
-10
-9
8
28
40
18
-2
-30
-30
0
34
57
58
46
25
-10
-50
-71
-79
-102
-90
-93
-79
-79
-80
-73
-64
-38
-19
-9
-2
21
34
39
42
34
29
25
24
20
15
19
41
24
9
-27
-54
-63
-37
-24
-8
5
13
5
6
26
24
19
3
1
-2
-1
-14
-27
-42
-41
-35
-40
-44
-54
-69
-71
-70
-49
-35
-26
-3
29
33
38
6
2
2
19
24
26
21
10
-11
-14
2
13
8
-4
-9
-10
7
21
30
29
34
29
35
27
24
6
-21
-16
-23
-15
-5
7
12
4
9
12
18
23
24
28
27
53
41
52
55
69
63
44
24
14
10
-1
-4
-3
11
10
-5
-35
-48
-41
-32
-7
17
32
19
10
11
15
35
59
64
58
48
40
37
3
-20
-47
-55
-48
-39
-39
-33
-20
-18
-13
1
8
2
3
22
19
19
5
6
10
21
26
37
32
39
37
34
32
39
15
5
3
10
16
7
-18
-45
-64
-53
-35
-23
-2
-9
-11
-17
-14
-20
-37
-48
-43
-39
-15
4
25
15
16
6
-4
-21
-35
-63
-65
-59
-13
-6
34
36
19
-12
-27
-52
-60
-58
-42
-31
-26
-18
1
28
73
86
78
38
15
22
34
28
30
21
22
20
2
-21
-31
-5
11
23
7
-5
-3
7
23
14
1
-10
-17
-16
9
39
64
55
37
21
5
10
16
7
14
20
26
47
41
43
30
28
28
16
4
-12
-5
-6
20
37
35
25
13
10
0
6
-1
-11
-26
-28
-18
0
28
52
55
60
74
64
42
2
-18
-29
-24
4
13
32
17
-8
-35
-48
-22
16
31
32
13
-7
-27
-31
-34
-34
-27
-2
9
33
44
82
98
127
104
68
19
17
18
19
18
16
32
48
77
92
97
105
64
35
6
17
43
36
27
10
-15
-14
19
45
78
67
47
7
-1
13
34
20
1
-25
-35
-27
34
58
96
101
83
70
47
39
32
24
33
3
-15
-28
-1
33
64
77
68
45
33
35
11
9
-5
9
9
9
11
27
39
50
35
17
1
-26
-18
-11
20
54
83
108
125
102
66
56
33
21
-8
-37
-44
-18
8
49
59
58
45
39
39
40
11
-44
-86
-120
-104
-81
-10
37
94
101
103
76
59
40
16
6
-14
-11
-11
-13
3
-10
10
27
24
-1
-28
-36
-44
-51
-60
-54
-43
-39
-13
-9
13
35
42
33
6
-34
-75
-103
-112
-105
-92
-53
-7
11
15
0
-18
-55
-84
-118
-133
-139
-108
-79
-60
-17
-16
20
21
22
-6
-28
-30
-23
-31
-50
-64
-62
-63
-30
-22
-5
0
-1
10
13
17
17
-2
-24
-46
-92
-86
-74
-42
-18
-6
2
-6
-10
-16
-34
-56
-68
-71
-69
-41
-27
-17
-7
22
34
39
3
-13
-19
-31
-29
-28
-21
0
30
43
40
38
48
37
23
19
36
47
37
2
-39
-32
-18
2
7
7
41
58
66
55
12
-28
-60
-66
-52
-27
-20
-32
-49
-51
-37
-11
7
12
9
-1
-11
-31
-52
-56
0
2
16
-1
-11
-7
7
16
9
11
21
26
17
10
16
26
22
6
-9
-36
-49
-72
-92
-104
-95
-69
-17
30
83
88
80
66
50
39
32
30
11
-3
-26
-52
-46
-44
-28
-26
-5
16
14
18
15
31
47
53
52
27
13
26
12
15
20
36
72
84
85
80
56
43
24
0
-10
-18
-12
-1
17
37
33
31
37
29
15
12
16
29
33
28
25
10
2
-10
-16
-20
-6
-7
26
31
22
-8
-28
-33
-37
-28
-13
1
-2
0
-2
-14
-21
-21
-14
0
5
3
5
18
46
47
20
-12
-29
-48
-50
-34
-34
-27
-23
-12
-4
0
-1
-7
2
14
7
-12
-16
-5
20
44
60
68
58
66
39
11
-19
-43
-31
-26
-6
-6
-18
-22
-7
20
39
68
86
84
66
59
52
55
66
44
29
13
18
10
4
-15
-18
-9
11
34
35
19
10
15
21
40
36
15
-7
-13
-10
-13
-16
-20
-11
9
23
8
-12
-35
-20
-28
-6
-1
-3
-36
-77
-105
-125
-124
-98
-53
-12
22
36
27
18
4
22
34
50
31
11
-16
-16
-19
-34
-33
-31
-6
37
80
96
86
71
63
56
60
49
28
1
-15
-32
-49
-58
-53
-41
-7
19
41
46
8
-18
-48
-44
-35
-20
-33
-31
-34
-33
-15
-7
7
36
30
40
-12
-40
-48
-28
-1
23
24
19
27
29
27
4
-25
-41
-41
-30
7
29
33
23
2
-13
-17
-9
-10
1
23
51
66
50
30
-7
-45
-80
-87
-104
-91
-85
-63
-30
3
19
8
-3
0
7
17
13
-15
-36
-50
-49
-36
-29
-21
-10
4
22
34
35
41
57
82
81
86
62
22
-12
-33
-9
-13
-8
-17
-6
23
54
70
59
35
0
-42
-58
-53
-25
-1
17
17
13
12
19
39
55
78
84
65
40
29
30
48
73
56
27
-1
-7
-5
-9
-7
-20
-23
-38
-46
-58
-55
-40
-38
-27
-30
-20
-36
-32
-17
4
13
-7
-12
-25
-24
-6
-1
-1
-10
-10
-15
-16
-11
-20
-27
-28
-28
-19
-18
-13
-11
-15
10
16
9
-12
-38
-52
-59
-44
-32
-2
-22
-20
-33
-29
-5
12
20
21
28
31
26
27
13
11
6
-7
-34
-48
-45
-17
16
34
42
33
46
70
80
71
44
23
0
-4
-2
-2
-15
-39
-47
-53
-43
-30
-22
-20
-4
21
31
43
54
52
52
48
48
53
53
54
39
25
12
3
-13
-31
-51
-66
-50
-28
-2
3
3
6
5
16
30
41
42
29
30
27
26
24
-1
-36
-52
-52
-40
-22
-2
16
12
-3
-11
-5
10
29
25
-11
-52
-70
-60
-45
-35
-45
-68
-64
-54
-25
-10
-16
-29
-52
-55
-46
-31
-12
6
20
33
59
72
77
61
41
16
-3
2
-9
-2
-6
-6
21
34
62
68
64
50
45
31
24
12
-2
-5
2
11
3
-3
2
22
51
59
44
0
-34
-39
-27
-13
-3
18
39
75
100
107
81
52
33
13
-8
0
4
24
46
66
67
67
70
73
67
64
51
26
7
-6
-4
-9
-11
-23
-17
-12
1
14
18
31
26
23
14
16
20
14
28
44
67
81
87
76
40
6
-22
-31
-8
9
20
17
21
18
16
19
22
3
-21
-40
-58
-69
-64
-45
-38
-38
-49
-38
-22
30
68
75
46
13
-33
-63
-88
-101
-101
-68
-27
22
33
38
45
57
61
41
15
-10
-20
-28
-45
-55
-50
-42
-33
9
57
106
109
76
21
-36
-57
-62
-44
-19
1
4
1
19
30
39
23
6
-6
-13
-5
1
3
10
14
7
-10
-25
-17
-19
-27
-39
-60
-58
-37
6
24
22
12
-3
-1
-9
-11
-16
-20
-20
-28
-28
-23
-33
-58
-65
-41
0
40
72
65
39
11
-10
-17
-24
-20
-8
1
19
25
28
38
58
79
79
74
56
34
27
31
30
36
35
26
27
38
55
54
47
28
10
-5
-17
-27
-57
-69
-56
-32
-7
3
4
-18
-39
-66
-70
-70
-64
-47
-27
0
13
9
-3
-20
-35
-47
-48
-33
-27
-26
-12
-8
-10
-18
-21
-3
5
29
20
2
-26
-54
-56
-53
-26
-22
-9
2
20
12
-6
-25
-34
-30
-12
12
6
-10
-30
-41
-38
-24
-27
-39
-43
-18
16
39
40
20
-2
-6
16
34
31
8
-1
-23
-19
-19
-17
-27
-23
-13
-18
-26
-40
-51
-54
-53
-35
-24
-19
-8
-22
-9
-6
5
7
5
11
15
9
8
-9
-20
-31
-20
-6
6
18
26
31
33
10
-15
-31
-20
-7
10
25
39
27
12
5
7
15
17
17
-11
-29
-26
-8
8
31
53
54
53
40
28
31
45
52
45
24
3
-2
-5
-2
-13
-31
-48
-27
-8
18
23
27
11
-6
-20
-13
-16
-11
-13
-17
-14
-7
5
1
13
18
29
57
60
59
33
30
14
-6
-42
-56
-54
-39
-6
21
18
6
0
1
37
55
55
23
-1
-20
-29
-32
-44
-59
-77
-75
-48
-30
-16
-10
-25
-36
-24
-15
1
6
20
27
28
26
20
6
-5
-6
-4
-7
-16
-28
-33
-31
-31
-53
-76
-78
-69
-50
-25
6
20
32
48
61
60
40
26
-18
-30
-24
-2
22
20
9
-18
-34
-33
-23
-17
-13
-1
-21
-27
-21
-1
19
34
42
48
37
26
10
6
7
-3
-17
-25
-31
-35
-40
-41
-27
-14
-7
-15
-28
-26
-39
-33
-59
-60
-52
-32
-19
-7
-8
-14
-14
-12
-6
-13
-33
-51
-49
-46
-37
-44
-43
-43
-43
-55
-53
-44
-25
-1
22
41
9
-5
-16
-5
22
27
24
19
9
40
54
67
63
42
23
18
14
13
36
13
16
-4
-1
16
29
21
-5
-31
-53
-57
-35
-14
12
19
1
-26
-42
-30
-9
2
-10
-35
-72
-78
-67
-27
3
15
-5
-29
-26
-7
1
4
-8
-23
-35
-30
-21
-3
22
45
46
37
33
18
13
-4
-10
-13
-22
-25
-34
-31
-29
-12
-13
4
27
44
52
38
29
16
17
26
47
34
21
-1
-16
1
35
49
36
12
-3
-8
-19
-26
-23
-19
2
18
27
41
61
63
72
67
65
62
54
53
60
60
62
47
32
43
62
56
36
17
8
-3
-6
-24
-31
-32
2
30
56
58
46
33
30
49
62
47
27
21
15
17
30
51
52
51
47
45
59
79
91
78
52
51
39
48
61
44
15
-21
-41
-50
-22
-1
27
36
37
31
14
14
5
1
-25
-41
-40
-35
-2
18
39
44
31
17
-1
-20
-18
-20
-29
0
21
38
42
23
10
-10
-14
-5
28
61
93
75
40
1
-6
-5
22
35
36
26
17
5
6
-3
3
6
18
35
29
12
11
16
29
27
11
-16
-29
-38
-27
-22
-1
15
15
2
-15
-11
19
30
53
25
-4
-28
-47
-45
-31
-36
-57
-90
-86
-77
-61
-53
-30
-20
-2
13
34
22
12
6
-13
-7
-9
-16
-44
-67
-78
-92
-78
-58
-37
-47
-69
-84
-89
-47
-19
16
26
25
31
10
14
19
24
13
-15
-30
-37
-6
2
-5
-35
-46
-38
-37
-24
-32
-30
-27
-8
21
29
32
36
43
46
53
34
27
11
23
28
29
39
47
64
64
61
43
21
13
13
25
32
33
32
39
56
63
70
66
67
45
19
1
1
3
18
29
22
20
28
30
28
21
22
24
26
30
21
9
-14
-27
-35
-6
14
33
16
3
4
-14
-12
-17
-15
-18
-16
-29
-44
-52
-40
-27
-23
-19
-37
-61
-76
-76
-51
-26
6
19
13
4
0
-1
-1
-13
-14
-9
15
50
65
39
13
-21
-36
-36
-26
-9
5
30
30
26
11
16
-5
-11
-23
-17
-11
1
14
28
26
13
3
-1
16
39
34
47
35
40
30
37
41
38
24
9
18
23
39
33
9
-8
-22
-34
-31
-17
6
11
22
15
16
22
48
71
76
68
51
42
39
43
39
29
23
16
18
11
13
-6
-10
-28
-5
-8
6
26
35
29
22
23
32
39
28
-2
-34
-33
-31
-10
-8
7
24
32
40
33
9
-11
-14
1
8
-2
-22
-26
-3
30
56
60
42
-5
-41
-43
-23
7
33
39
43
44
19
16
-3
-7
12
22
18
1
-12
-22
-14
17
50
74
73
43
15
-3
0
0
-5
-25
-19
-19
-17
-26
-37
-41
-38
-8
10
30
56
35
15
-24
-41
-38
-28
-19
-8
-2
7
20
37
65
88
92
78
51
17
-19
-41
-52
-51
-51
-46
-34
-21
-7
16
17
-3
-30
-65
-88
-85
-88
-85
-89
-81
-74
-76
-62
-52
-53
-65
-73
-74
-72
-62
-53
-59
-70
-91
-98
-98
-85
-67
-50
-31
3
15
25
23
33
22
11
3
2
10
21
25
13
-3
-7
0
-2
1
0
8
23
33
39
34
35
35
29
47
23
5
-51
-75
-76
-58
-35
-25
-4
-10
-6
-13
-26
-35
-27
-22
-32
-42
-50
-44
-11
22
50
40
19
-10
-24
3
2
-9
-41
-63
-58
-47
-26
-2
17
13
3
-15
-35
-46
-42
-37
-49
-61
-79
-86
-72
-43
-24
-19
-13
-10
-19
-22
-22
-50
-71
-93
-101
-90
-62
-34
-15
-18
-27
-31
-39
-27
-24
-14
9
39
50
42
30
4
-15
-30
-35
-34
-33
-14
2
3
-2
-1
8
12
14
6
13
-1
-1
-18
-25
-4
11
19
20
31
28
21
-5
-25
-34
-36
-19
-14
10
34
50
43
41
29
12
-6
-5
-1
3
6
11
20
25
31
19
17
21
31
46
50
64
62
45
38
32
54
54
69
71
71
61
29
-8
-37
-39
-38
-33
-23
-32
-52
-62
-51
-32
-18
-1
11
18
7
-12
-33
-27
1
7
3
-12
-14
-15
-16
-17
-26
-38
-42
-34
-17
0
18
27
15
9
-1
5
-14
-9
-14
4
-6
-16
-42
-46
-30
-9
-7
-3
3
15
29
41
44
23
3
-7
-15
-11
11
28
35
42
47
59
89
106
101
76
53
34
38
27
37
32
28
56
57
58
48
61
74
81
75
43
6
-1
46
78
100
100
77
67
49
41
40
55
80
80
80
60
55
42
45
51
60
49
47
39
32
16
-2
-26
-44
-22
-1
22
38
61
92
123
139
131
100
79
76
81
97
97
76
51
27
23
21
13
12
-1
1
16
53
71
78
63
47
20
7
-2
-15
-17
-11
0
7
0
-15
-33
-60
-71
-71
-54
-35
-18
-5
25
55
77
61
39
23
42
45
57
43
21
17
-16
