# Supplementary material for: Electroencephalography (EEG) based epilepsy diagnosis via multiple feature space fusion using shared hidden space-driven multi-view learning
Source: PeerJ Comput Sci. 2024 Mar 7;10:e1874. doi: 10.7717/peerj-cs.1874 (PMC10936759; doi:10.7717/peerj-cs.1874)
Supplement: Supplemental Information 2 [file peerj-cs-10-1874-s002.zip › A/Z088.txt]

-1
-11
-11
-21
-32
-19
-2
15
28
45
59
44
17
-16
-50
-77
-94
-91
-69
-45
-23
-6
-14
-1
-6
-5
-10
-10
-21
-14
-5
-15
-33
-46
-30
-16
-3
4
7
16
12
8
12
4
6
-10
-10
-15
8
3
8
18
25
24
26
46
80
122
154
144
96
41
9
-11
-18
-35
-57
-84
-84
-83
-71
-54
-47
-41
-42
-7
14
28
23
3
-7
-25
-44
-59
-76
-79
-67
-56
-50
-37
-48
-44
-48
-42
-58
-65
-63
-30
6
8
-6
-43
-73
-75
-78
-80
-72
-61
-69
-64
-85
-88
-99
-104
-95
-95
-93
-88
-80
-78
-75
-52
-45
-49
-63
-57
-42
-12
20
48
45
19
-7
-23
-38
-48
-70
-85
-87
-71
-58
-59
-55
-51
-45
-28
-7
8
9
14
16
7
14
-2
-25
-54
-64
-42
-8
29
55
58
52
49
33
20
16
23
19
9
-7
-35
-47
-43
-36
-36
-31
-27
-27
-31
-32
-30
-22
-28
-33
-43
-63
-68
-71
-72
-69
-61
-59
-60
-50
-53
-61
-76
-96
-111
-130
-124
-91
-74
-60
-74
-87
-84
-60
-37
-25
-31
-32
-43
-34
-31
-33
-31
-34
-27
-16
9
37
41
22
1
-7
-3
3
0
-15
-38
-42
-37
-54
-68
-75
-78
-80
-74
-48
-21
8
36
42
40
31
28
28
22
32
27
12
-8
-15
-16
-20
-14
-4
-5
25
34
33
12
-4
-13
-13
9
34
55
60
59
38
24
30
52
71
81
84
87
91
101
120
108
90
70
52
44
38
24
9
4
1
-6
-14
-22
-5
-6
11
17
25
35
51
52
50
42
37
21
12
25
25
21
4
-1
18
45
64
65
46
33
19
10
7
-8
-9
-32
-30
-31
-36
-35
-26
-8
21
24
16
-9
-24
-15
-8
-15
-39
-49
-46
-39
-18
-29
-33
-35
-42
-35
-19
4
10
4
0
-21
-35
-40
-33
-9
26
57
78
93
90
88
57
35
22
12
3
-1
-17
-38
-38
-13
17
32
36
40
37
35
32
41
36
34
-4
-57
-99
-113
-94
-68
-45
-34
-36
-28
14
11
-3
-33
-55
-48
-36
-48
-74
-94
-90
-50
-29
7
19
19
31
58
87
100
100
89
80
93
96
81
35
3
-3
9
45
69
76
55
55
48
48
30
8
5
-4
8
11
12
13
19
23
21
20
9
-11
-21
-26
-34
-57
-66
-68
-30
-7
18
5
2
2
1
-6
-18
-20
-36
-22
-17
-3
-22
-29
3
22
46
77
74
65
48
32
29
35
29
30
18
34
32
30
24
17
35
34
30
22
-13
-41
-67
-67
-48
-13
20
33
73
102
131
133
128
97
67
35
13
-2
-17
-12
-3
11
28
40
30
23
19
30
33
29
32
19
3
-5
7
29
66
65
48
36
29
34
22
18
19
39
40
28
3
-13
-17
-9
1
5
1
-5
-33
-33
-31
-30
-18
-17
-9
13
3
-11
-47
-58
-34
13
37
55
58
49
60
79
78
58
36
3
-6
-4
-3
4
-21
-22
-16
-10
5
10
0
-15
-32
-26
-25
-36
-61
-93
-103
-86
-63
-40
-7
9
17
24
30
45
35
16
19
-18
-46
-82
-94
-88
-72
-50
-31
8
47
82
76
68
44
21
6
-2
9
-5
-14
-36
-52
-57
-38
-7
32
52
44
15
9
15
26
18
8
18
21
41
54
64
78
89
92
103
80
61
18
-19
-32
-40
-42
-34
-22
17
27
49
36
18
1
4
-16
-18
-27
-20
-12
-5
5
9
9
7
14
3
10
13
7
4
-21
-47
-75
-89
-101
-93
-84
-64
-26
-8
17
7
-2
-10
-8
-12
-44
-67
-104
-127
-132
-107
-61
-31
-8
-9
-16
-24
-19
-29
-22
-10
3
-9
-30
-27
-31
-20
-16
1
8
24
32
24
22
19
4
-11
-31
-26
-26
-23
-40
-52
-48
-49
-42
-55
-54
-16
8
27
18
0
-23
-23
-6
20
39
30
5
-27
-38
-27
-3
9
28
31
42
53
59
52
51
52
34
12
-17
-14
-3
-8
-18
-34
-46
-47
-22
-12
2
-1
9
-5
-4
-6
-13
-15
-20
-13
-11
1
8
-1
-12
-21
-32
-46
-44
-31
-23
-13
-8
10
21
12
-13
-39
-41
-26
-17
-20
-23
-17
-1
36
62
51
21
-10
-17
-1
11
25
49
71
105
112
110
81
51
13
-5
-2
18
6
8
8
8
15
23
33
42
26
5
-22
-23
-17
-21
-24
-20
5
14
21
30
46
49
33
20
15
9
4
-8
-30
-17
-6
12
13
6
13
6
36
40
42
36
38
58
57
67
50
31
26
31
38
22
3
-24
-44
-31
-30
-22
-34
-35
-36
-36
-45
-26
-6
44
65
72
54
54
62
59
56
46
33
17
22
21
24
26
42
66
75
74
61
30
-8
-37
-61
-50
-28
23
41
47
37
25
18
21
20
7
-19
-42
-66
-72
-42
-24
-25
-40
-50
-25
1
45
54
53
33
31
22
18
7
-12
-22
-29
-3
18
38
49
54
59
69
82
68
60
38
6
-23
-43
-48
-49
-18
6
33
38
26
25
11
2
2
1
-21
-58
-80
-102
-84
-78
-80
-100
-122
-115
-102
-59
-20
3
7
12
7
-9
-32
-36
-29
-1
2
-26
-75
-117
-113
-84
-53
-17
-18
-17
-26
-27
-39
-40
-24
-4
14
29
35
26
15
-17
-44
-60
-55
-33
-27
-33
-38
-33
-27
-16
2
-19
-8
-12
-11
-15
-24
-14
-7
6
8
26
31
47
48
35
19
-4
-22
-38
-43
-55
-47
-26
-3
15
7
8
2
-23
-29
-28
-21
-34
-33
-37
-14
-5
11
13
0
5
5
11
21
32
33
33
37
9
-22
-56
-62
-46
-38
-23
-18
-3
5
32
25
23
20
18
4
-5
-8
-12
18
32
34
8
-7
7
33
53
67
60
55
31
11
-30
-64
-67
-51
-33
-16
-12
-13
-21
-23
-10
-8
0
-5
-16
-27
-18
-26
-37
-41
-42
-19
0
39
57
84
96
100
106
88
75
39
15
11
21
27
43
62
72
80
86
91
80
43
12
-19
-24
-6
-8
-5
-10
-6
-1
8
19
36
37
53
41
12
-17
-41
-50
-53
-40
-20
16
32
47
40
37
46
61
67
68
61
41
19
-7
-10
-11
-6
3
13
38
52
39
4
-24
-27
-23
-22
-34
-73
-89
-90
-36
-1
23
21
7
-6
-4
6
1
3
-2
-5
-5
-3
-6
-29
-54
-46
-40
-20
-20
-24
-31
-31
-20
-7
-3
-1
-16
-30
-39
-33
-27
-17
15
17
31
1
-9
-24
-36
-17
-8
-7
-25
-27
-23
0
-1
-13
-30
-24
7
33
42
42
25
14
27
57
56
49
14
-9
-12
-12
-7
-13
-10
7
31
50
51
42
41
35
36
18
8
6
15
2
11
22
20
-1
-16
-18
-9
15
53
66
78
70
62
50
30
3
-26
-50
-47
-35
-29
-8
1
14
16
26
14
-8
-35
-46
-37
-24
7
14
37
43
68
79
79
72
43
1
-34
-43
-39
-21
-11
-6
-34
-49
-60
-52
-24
-1
0
-16
-28
-15
-12
-6
-9
-8
-3
19
34
30
12
-14
-27
-21
-14
-3
-1
-28
-43
-45
-34
-1
5
-9
-18
-7
11
24
26
6
-16
-38
-35
-39
-41
-25
-17
-16
-14
-7
-12
4
0
-2
-27
-40
-36
-31
-21
1
18
24
39
56
70
82
104
89
65
42
25
8
-11
-34
-54
-75
-64
-40
-22
-20
-6
-16
-13
-25
-32
-51
-72
-70
-61
-46
-17
-16
-15
-1
28
57
65
62
38
27
42
65
72
57
36
11
-11
-24
-15
1
8
26
17
8
-17
-21
-28
-26
-28
-41
-58
-56
-27
9
37
54
21
-16
-59
-46
-24
-7
-5
-6
-33
-58
-79
-93
-98
-89
-85
-72
-53
-53
-72
-77
-75
-46
-27
-1
14
2
-20
-40
-46
-50
-35
-41
-45
-67
-64
-61
-48
-31
-25
-19
-4
0
5
5
7
19
5
-16
-33
-56
-50
-47
-49
-62
-58
-50
-21
17
42
56
45
25
21
17
23
16
5
-19
-36
-38
-34
-28
-7
-4
2
20
34
42
51
61
61
46
33
27
13
14
15
27
29
48
70
99
122
128
108
65
36
12
-4
12
-5
-9
-30
-27
-5
9
21
38
38
40
36
33
39
33
41
25
17
8
6
0
15
43
69
86
88
69
31
13
5
-8
-21
-32
-29
-28
-17
-11
-16
-1
19
41
53
61
74
82
76
67
46
3
-37
-93
-123
-128
-107
-82
-46
0
34
47
42
23
13
24
41
42
26
4
-23
-40
-52
-37
-18
-1
7
18
0
-28
-65
-76
-80
-73
-59
-53
-57
-57
-56
-28
-2
9
-10
-23
-26
-24
-22
-38
-42
-49
-39
-18
-2
2
7
17
18
4
-12
-9
-2
18
24
11
-4
-13
-12
-18
-13
-21
-31
-34
-22
-9
1
26
50
58
61
59
52
41
35
21
13
30
43
50
40
40
45
58
51
50
37
45
49
50
37
31
48
62
96
117
115
100
75
71
59
55
61
45
28
16
23
36
43
61
74
71
58
32
8
-5
1
4
4
14
3
24
25
44
45
35
40
40
31
25
20
22
12
12
-7
-4
4
8
15
3
12
13
14
10
3
-8
-1
28
29
25
-9
-24
-28
-16
4
13
24
27
24
11
5
20
36
42
41
32
26
15
10
6
0
-10
-32
-37
-29
3
23
19
3
-31
-58
-79
-83
-83
-82
-50
-4
15
18
-2
-19
-24
-14
-1
-4
-22
-30
-61
-71
-73
-69
-50
-30
-14
-9
8
37
46
32
11
-5
-15
-25
-26
-20
-15
-15
-8
-21
-15
-18
-21
-19
-2
10
2
-8
-11
-17
-12
-16
-20
-32
-30
-19
-10
-17
-12
-34
-46
-55
-40
-18
-14
3
-1
11
21
43
76
99
137
138
128
97
75
53
46
40
12
-12
-41
-43
-35
-24
-12
-5
-18
-22
-18
-20
-10
-17
-26
-36
-41
-44
-55
-54
-40
-8
22
40
49
42
33
55
38
25
2
-10
-21
-37
-53
-72
-73
-69
-46
-27
-13
-1
7
1
2
-10
-24
-25
-22
-8
14
29
22
-15
-56
-71
-59
-35
-10
3
-1
-7
-2
4
11
2
-11
-28
-37
-31
-39
-39
-27
-21
-34
-50
-52
-33
-18
4
-5
-21
-24
-11
-3
-5
-3
-1
-2
-2
17
-2
-5
-14
-3
16
33
29
13
3
7
28
31
51
33
29
14
16
22
9
-7
-25
-48
-44
-18
-8
-2
2
-1
10
5
1
-7
-12
-13
-25
-30
-30
-14
-7
-2
0
-15
-26
-30
-23
-16
-12
-5
-3
6
17
30
29
11
-8
-22
-24
-27
10
8
24
19
7
5
6
-1
-11
-10
-9
-9
-8
-4
5
10
32
46
55
47
40
23
-3
-32
-39
-33
-31
-16
-2
15
21
20
21
-1
-9
-23
-31
-17
-2
-2
-1
2
24
59
72
63
16
-8
-7
19
39
46
22
-12
-25
-21
-3
11
5
-4
-26
-27
-11
11
18
21
16
7
20
20
19
-3
-16
0
19
45
63
75
67
58
22
-12
-34
-27
-13
-12
4
-1
38
55
68
56
36
35
37
25
-1
-24
-49
-63
-44
-42
-18
-1
27
43
55
43
21
12
-8
-8
-20
-28
-11
2
2
-3
-12
-17
-27
-22
-18
-10
-1
-6
-20
-22
-5
2
8
11
22
26
28
27
41
63
85
94
79
58
35
14
-3
-11
-16
-6
-7
0
-11
-25
-11
-7
0
2
15
35
50
45
16
-19
-30
-19
-14
-9
3
24
35
44
53
56
55
39
20
3
-14
-11
-31
-14
2
37
61
71
72
67
53
64
58
51
44
33
13
13
21
39
51
62
74
68
49
34
31
38
64
61
42
-1
-39
-50
-37
0
20
22
36
36
57
58
68
61
35
12
-6
-18
-14
-6
-3
-2
1
20
33
52
57
67
38
-1
-44
-89
-111
-126
-139
-139
-116
-75
-32
9
31
51
50
51
50
57
42
14
-31
-86
-105
-100
-75
-40
-2
30
45
61
51
24
-8
-23
-24
-9
-18
-40
-76
-75
-48
-3
34
59
57
42
31
35
36
30
23
-4
-19
-14
18
36
51
56
67
66
49
39
7
-13
-25
-30
-30
-21
-26
-7
-13
5
14
22
47
57
53
32
18
0
-1
-1
-5
-11
-21
-15
-6
22
31
30
12
7
16
33
30
30
16
22
11
9
-4
-29
-27
-35
-33
-32
-23
-35
-44
-41
-37
-24
-18
3
16
32
50
49
43
30
14
-11
-33
-34
-40
-49
-48
-32
-9
8
11
28
40
58
79
75
56
30
5
-12
5
9
16
4
3
3
10
12
6
-9
-22
-29
-15
-30
-20
-43
-50
-57
-49
-35
-26
-7
6
19
42
40
41
15
-5
-33
-49
-55
-24
-3
14
13
-5
-5
-19
-20
-38
-36
-39
-64
-85
-94
-86
-78
-80
-67
-57
-48
-44
-44
-50
-39
-13
-4
1
-7
-17
-22
-23
-20
-17
-24
-30
-31
-21
-7
-6
-33
-64
-93
-97
-95
-87
-82
-65
-56
-34
-25
-39
-60
-75
-70
-53
-23
-13
-22
-38
-47
-40
-40
-36
-48
-64
-68
-57
-46
-36
-31
-23
-24
-14
-7
-14
-16
-17
-15
-17
-16
-22
-20
-17
-24
-39
-61
-74
-63
-67
-76
-84
-79
-64
-51
-48
-55
-58
-55
-31
-11
25
49
49
30
-12
-42
-53
-21
9
22
7
-6
-2
-2
-2
-23
-51
-69
-79
-81
-73
-56
-49
-52
-40
-18
-10
-2
-3
10
16
25
33
31
30
22
22
14
-3
-11
-25
-18
-7
-1
3
0
-6
-20
-16
-14
-3
6
5
1
-14
-18
-13
3
-4
10
14
33
36
26
6
-13
-4
6
2
-14
-19
-31
-38
-33
-26
-3
17
49
51
45
43
33
38
35
34
19
7
13
43
55
59
51
46
63
79
68
44
23
24
36
60
77
85
63
46
48
64
100
110
82
31
-5
-17
-12
1
16
20
12
16
18
46
56
58
46
33
35
34
50
41
33
5
-21
-20
-12
4
24
37
37
26
33
47
49
48
37
37
55
83
96
90
72
66
34
15
-10
-20
-11
-3
4
5
21
57
83
89
77
64
59
60
60
47
13
-13
-29
-26
0
41
64
58
49
47
49
48
34
8
-21
-33
-32
-48
-56
-48
-32
-2
25
40
51
51
44
23
19
-6
-27
-61
-75
-67
-45
0
52
83
90
73
61
44
35
33
31
14
-14
-49
-73
-72
-46
-9
32
68
95
95
83
72
64
41
29
-2
-34
-83
-111
-125
-94
-38
19
48
66
66
69
67
82
82
62
21
-8
-39
-48
-35
-43
-41
-48
-40
-31
-31
-29
-42
-32
-28
-5
3
15
16
10
-6
-19
-28
-36
-46
-53
-58
-59
-53
-47
-71
-89
-102
-96
-79
-60
-40
-20
-2
16
27
33
38
41
30
14
0
-13
-33
-42
-31
4
26
53
46
35
36
27
23
17
23
34
14
8
-7
2
41
82
110
106
83
43
5
-4
-6
3
12
5
-10
-36
-53
-39
-23
-1
17
16
18
-9
-10
-12
6
11
-7
-42
-55
-57
-55
-37
-6
15
25
22
23
8
19
-1
-2
-27
-34
-37
-27
-9
5
10
6
6
2
1
-3
-1
2
2
-5
-12
-34
-40
-37
-24
-18
0
5
8
15
27
22
26
25
37
35
14
-2
-27
-32
-33
-22
-13
18
42
49
46
35
30
25
21
30
26
19
15
5
-17
-29
-36
-40
-23
6
6
-13
-37
-31
-22
15
45
57
50
41
29
38
47
56
74
87
98
98
90
93
62
50
22
24
31
30
31
26
26
16
27
43
44
43
32
24
20
26
29
29
20
21
10
7
30
25
29
18
21
31
49
63
65
43
20
2
-3
0
1
11
13
18
19
14
8
12
15
7
11
1
-5
-6
1
4
-6
-10
-14
-7
-4
-6
6
20
30
31
24
32
49
52
51
46
37
12
-15
-27
-38
-40
-44
-38
-46
-42
-31
-18
6
18
13
4
19
24
18
2
-16
-27
-32
-27
-3
24
20
28
16
12
7
15
17
32
50
55
48
40
40
53
82
105
111
99
82
62
46
33
34
31
36
50
36
9
-12
-17
0
8
21
21
18
16
20
36
38
44
33
15
6
0
-23
-4
-12
2
-16
-21
-3
-1
3
-17
-23
-49
-66
-62
-70
-66
-72
-68
-79
-88
-84
-75
-43
-17
9
17
35
22
7
-10
-28
-10
6
29
27
29
16
34
48
53
57
59
58
51
50
22
9
3
11
28
30
38
19
6
-3
-7
0
14
28
12
13
10
31
40
57
53
37
38
32
37
28
15
17
24
24
19
1
-18
-6
15
24
23
8
-5
-14
-8
8
-12
-37
-58
-53
-22
1
8
8
-5
-1
7
10
7
-4
-20
-14
-6
-6
-25
-37
-43
-32
-20
-11
-24
-46
-48
-41
-31
-18
-17
-23
-30
-1
10
10
-14
-23
-19
-6
-3
0
-31
-56
-68
-78
-51
-47
-44
-54
-56
-50
-50
-48
-62
-71
-87
-90
-80
-88
-99
-101
-92
-59
-24
5
5
-11
-25
-40
-62
-69
-77
-80
-88
-90
-81
-57
-15
-6
-18
-44
-65
-80
-88
-66
-67
-61
-65
-64
-65
-73
-87
-106
-95
-84
-54
-47
-43
-41
-40
-35
-34
-11
-9
-7
-14
-21
-31
-39
-38
-47
-57
-65
-63
-52
-27
-5
13
0
-8
-26
-38
-29
-27
-47
-55
-67
-60
-63
-46
-28
-1
30
50
42
8
-17
-29
-40
-41
-44
-50
-65
-64
-77
-74
-78
-59
-32
-3
32
42
39
22
24
3
-13
-45
-70
-104
-121
-120
-107
-73
-39
-8
10
16
22
27
19
15
-9
-20
-24
-18
-33
-46
-61
-40
-40
-20
-12
-5
21
43
67
46
32
-1
-27
-24
-18
-24
-39
-52
-57
-47
-46
-39
-50
-65
-45
-36
-22
-14
0
23
32
42
38
38
34
32
16
11
12
29
36
38
33
20
32
59
76
77
53
31
23
28
36
32
19
4
1
7
20
38
49
34
26
23
21
29
23
28
34
40
37
22
12
18
25
17
12
-5
-9
-4
9
22
26
39
39
49
67
88
102
92
75
58
31
17
7
4
13
36
47
53
44
25
-6
-26
-12
-8
2
-1
17
23
40
52
75
96
110
107
65
28
7
7
8
10
11
7
20
39
55
56
52
39
27
18
23
20
14
14
18
13
6
13
33
37
27
-6
-41
-51
-50
-50
-56
-50
-46
-31
-12
9
20
31
42
48
52
53
58
37
18
13
17
21
21
20
8
4
13
28
28
16
20
17
29
39
48
48
37
26
12
3
6
7
16
30
48
75
82
99
92
81
76
69
65
61
68
94
88
83
64
47
47
63
84
106
125
136
115
91
67
46
39
41
40
34
14
23
16
29
36
38
38
31
14
-9
-13
-16
3
14
27
26
3
-7
3
41
52
67
54
33
20
13
8
1
-3
-16
-25
-27
-14
-5
-29
-54
-74
-76
-83
-77
-89
-100
-103
-106
-108
-104
-95
-81
-78
-69
-82
-75
-68
-63
-53
-38
-14
-1
13
4
4
-24
-36
-40
-40
-34
-7
4
-5
-22
-25
-13
5
13
21
10
9
9
-1
-15
-16
-4
25
58
74
69
45
30
38
36
42
43
44
34
37
31
28
13
8
-2
-32
-27
-37
-29
-41
-53
-54
-56
-34
-34
-22
-26
-25
-40
-61
-73
-87
-99
-99
-86
-82
-74
-79
-87
-104
-95
-75
-67
-72
-79
-58
-56
-61
-71
-77
-54
-20
5
13
0
4
-13
7
2
10
-10
-23
-24
-13
0
3
15
2
9
19
31
50
47
27
11
1
-11
-45
-62
-73
-79
-76
-66
-42
-39
-19
17
53
68
66
58
53
59
57
51
32
27
37
48
65
61
43
58
59
78
75
49
16
-32
-63
-64
-40
-11
31
43
34
21
16
15
15
24
31
42
17
1
-7
-2
28
49
62
62
74
63
57
70
69
81
79
77
70
61
50
40
37
14
-2
-32
-57
-69
-55
-37
-8
9
20
13
29
41
41
31
32
14
10
5
4
12
27
41
44
45
37
29
18
11
21
34
54
70
92
71
57
27
5
7
13
30
27
35
32
30
35
44
35
22
13
7
6
6
-1
-10
-23
-21
-7
-3
-5
-4
-15
-8
0
25
24
25
11
-10
-30
-31
-16
7
45
56
43
20
-5
-12
-8
-9
-1
-2
-5
-16
-24
-19
-16
5
-2
7
-2
-11
-29
-43
-52
-49
-31
1
45
68
81
63
46
37
48
65
77
94
111
96
82
58
44
30
17
-11
-37
-45
-26
-3
17
21
14
8
-10
1
-13
-19
-16
-27
-15
-10
0
-10
-19
-4
2
25
24
51
43
51
40
22
5
-4
-5
5
21
49
62
57
67
52
36
4
-9
-4
3
20
27
36
40
42
51
65
78
78
70
61
51
36
11
9
20
34
54
70
96
93
102
93
92
94
95
102
104
108
96
72
61
47
30
21
14
27
32
34
41
36
31
41
44
61
67
89
86
73
60
43
31
20
22
42
63
82
85
78
86
84
74
64
54
68
60
40
15
-9
-19
-12
-10
-10
-26
-43
-53
-54
-24
1
12
27
17
7
3
15
17
23
21
26
35
41
43
30
20
43
43
46
24
17
14
7
-4
-29
-38
-49
-54
-78
-76
-83
-61
-51
-26
3
-1
-7
-25
-38
-52
-66
-80
-87
-78
-47
-31
-31
-111
