# Supplementary material for: Electroencephalography (EEG) based epilepsy diagnosis via multiple feature space fusion using shared hidden space-driven multi-view learning
Source: PeerJ Comput Sci. 2024 Mar 7;10:e1874. doi: 10.7717/peerj-cs.1874 (PMC10936759; doi:10.7717/peerj-cs.1874)
Supplement: Supplemental Information 2 [file peerj-cs-10-1874-s002.zip › A/Z089.txt]

16
24
33
23
9
-9
-36
-47
-52
-48
-39
-24
-10
-2
6
20
34
35
42
51
67
83
92
92
81
81
63
40
10
5
8
14
24
26
20
16
3
-6
0
21
39
45
38
30
18
5
-3
-9
-7
-4
11
9
7
-1
-9
-21
-28
-33
-51
-64
-71
-65
-56
-52
-42
-51
-48
-38
-25
-20
-15
-6
-1
0
-4
-23
-52
-64
-60
-51
-49
-55
-61
-75
-75
-84
-85
-80
-73
-80
-95
-104
-105
-99
-100
-88
-88
-79
-62
-47
-38
-43
-40
-44
-58
-63
-62
-49
-28
-12
-17
-27
-45
-64
-77
-81
-63
-50
-30
-18
-21
-30
-30
-42
-41
-44
-37
-28
-25
-25
-43
-43
-52
-47
-31
-14
-17
-22
-26
-15
12
24
20
6
-7
-26
-44
-60
-69
-70
-66
-58
-41
-24
-10
2
9
13
26
31
27
20
12
-1
-17
-30
-37
-35
-23
-9
-5
-10
-23
-37
-46
-52
-52
-53
-48
-36
-31
-31
-37
-37
-37
-28
-12
3
8
9
10
-4
-7
-11
-13
-26
-39
-42
-36
-16
3
4
-8
-20
-30
-50
-63
-67
-60
-58
-55
-54
-54
-48
-32
-31
-46
-61
-76
-80
-77
-73
-70
-71
-68
-68
-76
-71
-56
-40
-35
-44
-63
-98
-121
-125
-118
-94
-66
-42
-36
-39
-44
-54
-62
-68
-71
-77
-78
-71
-69
-65
-60
-53
-51
-36
-18
-11
-4
-5
-8
-17
-29
-51
-76
-90
-94
-89
-88
-75
-56
-41
-35
-40
-45
-52
-49
-45
-51
-54
-53
-51
-66
-70
-71
-59
-38
-22
-19
-20
-9
-7
-13
-26
-32
-34
-37
-21
-12
-12
-12
-14
-13
-12
-24
-35
-51
-56
-48
-53
-46
-35
-16
-5
-6
-13
-31
-27
-16
-3
-1
5
16
13
-5
-28
-52
-68
-74
-68
-50
-17
15
32
23
15
8
1
-8
-27
-39
-46
-38
-35
-36
-49
-48
-53
-53
-38
-32
-24
-26
-17
4
21
41
42
30
15
4
-14
-33
-46
-54
-63
-63
-64
-65
-59
-54
-53
-58
-62
-49
-49
-38
-31
-16
-8
-10
-15
-38
-62
-83
-96
-108
-101
-81
-58
-39
-23
-20
-31
-38
-54
-63
-58
-51
-48
-55
-55
-53
-61
-67
-72
-69
-57
-33
-29
-45
-71
-85
-88
-84
-65
-52
-54
-62
-64
-56
-44
-38
-45
-64
-85
-93
-104
-106
-98
-87
-67
-41
-8
7
10
7
5
-6
-20
-36
-51
-43
-32
-23
-29
-36
-39
-49
-57
-61
-62
-66
-66
-66
-66
-52
-28
-6
1
7
-5
-24
-37
-48
-51
-57
-59
-67
-79
-88
-82
-67
-54
-28
-1
23
40
45
29
5
1
-5
-9
-21
-32
-48
-46
-25
1
9
8
4
-3
-7
-7
-3
-2
-6
-5
-8
-7
1
10
18
22
34
31
30
29
22
7
-8
-17
-31
-36
-39
-47
-58
-61
-55
-45
-25
5
18
15
1
-12
-9
2
14
15
2
-6
-16
-22
-23
-19
-12
-14
-19
-35
-44
-54
-42
-35
-36
-32
-41
-42
-41
-32
-36
-32
-31
-40
-48
-70
-79
-88
-69
-36
-13
-6
-9
-7
-20
-22
-19
-14
-12
-20
-21
-26
-17
-4
0
-5
-21
-26
-34
-25
-16
-4
-7
3
8
14
23
35
35
20
-3
-34
-51
-59
-45
-25
-23
-22
-38
-51
-57
-46
-39
-33
-26
-24
-35
-45
-49
-54
-57
-48
-29
-14
4
16
5
-20
-43
-63
-67
-67
-53
-51
-42
-47
-55
-62
-55
-36
-21
-3
10
11
-3
-21
-36
-52
-47
-31
-20
-25
-42
-45
-44
-34
-19
1
7
6
-13
-38
-56
-64
-72
-87
-93
-90
-66
-33
-6
1
-10
-5
-4
-6
-17
-27
-31
-29
-7
2
6
-2
-16
-31
-48
-59
-67
-72
-70
-54
-38
-22
-6
2
-1
-7
-4
-6
-5
-6
-17
-27
-31
-21
-12
1
5
-3
-22
-29
-18
-12
1
15
31
35
37
33
23
13
9
3
-3
-1
-13
-32
-49
-54
-49
-55
-41
-43
-45
-55
-69
-76
-75
-53
-35
-13
11
38
56
62
61
51
36
14
-4
-28
-26
-7
13
28
36
41
29
22
8
-6
-26
-45
-47
-53
-46
-25
-9
-6
-9
-7
-4
6
19
23
24
17
0
-28
-59
-74
-82
-87
-89
-78
-66
-50
-40
-46
-58
-55
-52
-41
-32
-19
-14
-18
-22
-52
-86
-121
-138
-137
-116
-78
-51
-38
-34
-34
-41
-41
-37
-41
-57
-80
-92
-101
-98
-89
-75
-64
-53
-34
-27
-24
-23
-33
-51
-61
-62
-61
-54
-44
-41
-48
-57
-54
-49
-33
-26
-24
-44
-58
-80
-88
-84
-63
-39
-19
-5
2
0
-2
-1
-4
-17
-13
-15
-17
-12
-1
13
21
26
10
-12
-29
-29
-20
-7
6
8
0
-11
-14
-19
-17
-12
-5
-5
-13
-25
-36
-31
-15
0
6
9
17
12
16
18
23
19
14
6
-13
-29
-38
-39
-42
-39
-39
-28
-10
14
31
24
18
9
8
6
5
-2
-23
-30
-49
-66
-72
-63
-51
-44
-40
-28
-19
-5
19
31
35
35
24
0
-34
-63
-90
-92
-78
-64
-57
-56
-54
-51
-38
-24
-20
-29
-40
-41
-41
-42
-47
-58
-63
-61
-44
-45
-47
-61
-72
-82
-80
-73
-72
-68
-55
-38
-28
-18
-24
-46
-77
-95
-93
-81
-63
-61
-68
-69
-68
-59
-56
-44
-42
-45
-36
-17
5
15
28
27
17
6
-2
-16
-36
-47
-56
-57
-60
-56
-60
-46
-20
6
21
25
37
38
46
48
39
25
14
30
46
66
71
57
34
15
0
-27
-49
-67
-74
-79
-74
-56
-40
-21
-4
3
9
8
-1
-23
-48
-70
-87
-93
-70
-49
-27
-13
-10
-22
-34
-44
-55
-60
-67
-61
-63
-66
-54
-42
-24
-1
22
28
19
-6
-30
-47
-52
-53
-64
-76
-82
-84
-86
-77
-58
-46
-34
-34
-52
-61
-53
-25
-2
14
16
8
-16
-39
-46
-43
-29
-11
1
1
0
-10
-24
-24
-9
10
14
10
-11
-34
-51
-50
-37
-22
-4
2
-3
-20
-29
-28
-23
-6
8
18
24
28
18
4
-1
-8
-13
-20
-18
-22
-26
-29
-38
-47
-59
-66
-66
-58
-40
-22
-16
-3
8
10
14
18
17
-2
-15
-27
-40
-47
-55
-56
-55
-43
-28
-17
2
25
43
42
34
19
-1
-6
-2
5
6
11
14
22
19
9
-13
-45
-62
-70
-57
-34
-1
22
38
54
63
66
62
44
16
-9
-22
-38
-39
-39
-30
-25
-16
-11
-11
-14
-17
-9
-2
5
1
-22
-55
-82
-80
-64
-34
-10
-6
-19
-41
-58
-67
-59
-33
-19
-16
-17
-18
-19
-22
-30
-35
-47
-38
-28
-19
-12
-7
-6
-13
-11
-11
-17
-15
-8
-3
-11
-26
-47
-60
-62
-48
-30
-13
-1
-3
-13
-30
-47
-70
-70
-55
-50
-48
-63
-62
-46
-24
-1
13
27
43
64
58
45
21
2
-21
-37
-43
-45
-35
-30
-21
-20
-8
5
18
22
20
14
-2
-7
-17
-16
-19
-16
-12
-12
-17
-42
-78
-109
-117
-105
-90
-64
-58
-64
-77
-84
-86
-79
-54
-37
-31
-43
-51
-60
-70
-78
-93
-108
-119
-120
-127
-126
-115
-96
-77
-66
-54
-55
-48
-39
-36
-48
-61
-66
-73
-73
-72
-72
-86
-100
-108
-116
-112
-117
-129
-151
-161
-156
-143
-124
-100
-82
-76
-69
-62
-57
-47
-41
-40
-54
-67
-78
-77
-70
-55
-53
-60
-67
-86
-102
-102
-81
-55
-42
-36
-53
-66
-75
-68
-76
-85
-96
-109
-119
-119
-98
-73
-46
-22
-8
0
2
3
-8
-20
-23
-32
-42
-49
-54
-62
-53
-32
-3
19
34
46
41
33
29
27
20
14
0
-15
-29
-34
-39
-42
-33
-19
3
18
33
40
38
44
43
46
47
46
32
13
6
2
0
-4
-6
-23
-43
-64
-71
-63
-47
-29
-30
-16
2
24
34
32
25
3
-8
-24
-37
-54
-66
-55
-42
-17
7
9
1
-10
-13
-14
-16
-24
-30
-40
-32
-13
15
43
62
53
15
-25
-59
-66
-44
-17
3
-5
-17
-31
-27
-26
-11
-1
18
43
53
41
10
-20
-50
-69
-79
-77
-59
-37
-8
-4
-3
-4
-17
-30
-36
-27
-20
-4
0
0
-7
-18
-23
-40
-45
-56
-63
-65
-52
-26
-12
-5
-9
-13
-26
-38
-46
-54
-49
-30
-1
19
32
24
1
-28
-46
-49
-46
-27
-18
-16
-18
-17
-15
-28
-38
-44
-43
-37
-34
-29
-29
-28
-34
-43
-42
-20
6
28
31
16
-12
-35
-51
-64
-73
-76
-79
-78
-72
-54
-47
-37
-36
-42
-49
-58
-67
-76
-71
-58
-43
-43
-43
-38
-37
-33
-29
-30
-43
-45
-59
-66
-59
-42
-29
-39
-57
-68
-71
-54
-24
4
20
23
7
-25
-47
-48
-36
-17
1
1
-9
-21
-28
-26
-23
-22
-26
-36
-40
-30
-22
-7
0
-6
-18
-37
-33
-35
-25
-14
-5
3
12
16
0
-19
-27
-40
-52
-69
-73
-69
-55
-45
-43
-56
-58
-60
-59
-54
-42
-33
-24
-11
-7
-10
-18
-29
-43
-65
-69
-59
-44
-38
-29
-33
-36
-24
-18
-13
-8
1
2
0
-3
-14
-20
-25
-14
-9
-4
-1
-5
-3
2
13
10
5
-1
-8
-21
-36
-38
-46
-30
-15
-1
2
-2
-6
-20
-24
-22
-12
-8
-7
-20
-43
-68
-88
-86
-73
-45
-29
-27
-30
-28
-20
-26
-31
-52
-64
-62
-51
-43
-36
-18
-12
-15
-18
-22
-28
-32
-21
-19
-25
-46
-58
-61
-62
-50
-43
-43
-56
-68
-82
-80
-64
-42
-22
-13
-12
-12
-20
-28
-32
-43
-56
-68
-91
-105
-105
-89
-73
-46
-20
-4
5
12
14
16
16
14
4
-6
-7
-20
-47
-64
-73
-75
-63
-51
-41
-34
-25
-22
-35
-56
-69
-74
-72
-58
-51
-41
-33
-18
-15
-20
-21
-34
-49
-57
-56
-61
-61
-59
-53
-48
-41
-34
-30
-29
-27
-38
-48
-50
-44
-46
-45
-40
-32
-30
-26
-12
6
28
41
45
35
24
8
-1
-2
6
10
2
4
2
2
-3
-4
-11
-21
-18
-16
-4
12
22
27
7
2
-8
-14
-12
-4
9
26
36
35
13
-8
-15
-15
-12
-4
-4
0
-1
9
9
8
14
17
20
28
30
19
9
6
10
17
33
49
41
16
-23
-53
-68
-57
-32
-14
-3
-1
0
-9
-9
-17
-26
-27
-18
-23
-38
-54
-71
-72
-61
-38
-12
-3
-4
-24
-45
-57
-51
-41
-38
-32
-38
-34
-22
3
26
37
44
29
4
-23
-33
-38
-25
0
11
24
26
24
19
20
28
30
25
12
2
-20
-31
-34
-36
-43
-53
-56
-59
-50
-35
-21
-19
-18
-24
-27
-28
-18
-6
-13
-23
-55
-83
-96
-84
-61
-44
-29
-29
-33
-34
-27
-27
-27
-17
-18
-16
-21
-24
-38
-59
-85
-107
-118
-116
-104
-107
-113
-126
-133
-131
-121
-107
-104
-99
-81
-67
-56
-41
-29
-29
-26
-26
-32
-46
-58
-65
-77
-74
-67
-56
-60
-70
-80
-87
-75
-50
-27
-20
-17
-27
-56
-87
-110
-113
-107
-91
-78
-72
-62
-58
-54
-53
-36
-32
-45
-59
-59
-51
-33
-15
6
15
8
-2
-12
-14
-2
-2
-11
-34
-54
-74
-80
-76
-75
-82
-89
-85
-81
-75
-73
-79
-80
-66
-46
-37
-29
-30
-23
-29
-24
-22
-35
-47
-59
-62
-63
-56
-42
-43
-50
-63
-73
-69
-55
-47
-52
-66
-78
-89
-95
-82
-72
-55
-43
-24
-5
-6
-4
-14
-28
-37
-36
-31
-30
-21
-22
-27
-37
-40
-39
-34
-31
-28
-21
-19
-9
-20
-28
-41
-55
-70
-67
-50
-38
-28
-19
-20
-27
-40
-45
-58
-55
-47
-31
-20
-5
-1
-2
-10
-19
-22
-27
-21
-20
-28
-32
-38
-42
-58
-55
-53
-50
-53
-61
-78
-94
-82
-58
-21
9
36
46
39
21
-9
-32
-46
-37
-36
-42
-55
-65
-68
-67
-51
-44
-33
-20
-13
-12
-8
6
12
17
13
-4
-28
-59
-74
-81
-73
-49
-25
-5
3
2
-16
-28
-36
-36
-28
-25
-17
-17
-20
-23
-9
0
17
16
-1
-17
-21
-20
-15
-2
3
3
6
23
39
44
46
31
12
-9
-9
-5
5
13
10
3
-9
-14
-21
-22
-20
-22
-22
-15
5
21
41
47
41
23
-4
-30
-50
-52
-34
-14
-2
3
9
0
-14
-27
-32
-28
-7
20
43
51
56
36
7
-8
-16
-14
-3
5
6
-3
-9
-15
-20
-26
-18
-7
19
52
69
73
67
55
36
17
15
18
18
4
-19
-49
-75
-82
-74
-46
-12
20
27
19
4
-1
-2
12
30
33
30
24
18
6
-4
-2
-12
-11
-5
-3
-10
-19
-29
-40
-41
-37
-29
-26
-17
-19
-29
-48
-67
-70
-70
-55
-57
-63
-67
-62
-57
-59
-59
-55
-52
-45
-30
-8
3
21
19
21
15
13
-1
-15
-21
-36
-51
-57
-54
-52
-48
-39
-28
-18
-10
2
7
16
19
20
13
4
-4
-21
-24
-10
16
32
40
30
1
-33
-62
-81
-91
-87
-79
-64
-39
-7
9
0
-25
-47
-58
-78
-74
-79
-72
-67
-69
-62
-46
-18
2
8
17
16
13
1
-10
-19
-16
-1
-5
-25
-58
-80
-83
-60
-23
18
40
43
33
-45
-45
-41
-25
-27
-45
-51
-53
-32
-6
16
21
19
8
-22
-67
-93
-94
-80
-56
-45
-44
-49
-52
-57
-58
-46
-17
0
6
4
-12
-29
-42
-50
-53
-58
-54
-55
-61
-66
-59
-43
-32
-20
-20
-32
-46
-52
-55
-53
-53
-53
-52
-56
-54
-61
-60
-34
-10
11
27
33
22
13
8
4
0
-7
-7
-28
-42
-40
-31
-27
-29
-28
-29
-30
-26
-32
-32
-36
-28
-21
-9
-1
-6
-27
-41
-43
-35
-22
-18
-26
-32
-36
-26
-29
-39
-52
-55
-64
-59
-57
-50
-34
-12
10
21
29
9
-22
-45
-55
-57
-60
-60
-70
-73
-69
-52
-39
-25
-17
-6
-4
3
12
-2
-22
-51
-75
-87
-76
-50
-29
-8
0
-5
-29
-58
-87
-114
-119
-105
-83
-75
-69
-78
-89
-94
-88
-72
-59
-39
-29
-28
-36
-46
-60
-65
-47
-28
-14
-18
-30
-48
-56
-52
-64
-84
-108
-115
-112
-101
-85
-80
-72
-60
-32
-14
-8
-20
-40
-68
-79
-81
-90
-99
-103
-101
-94
-80
-62
-46
-20
2
21
26
25
21
11
5
-7
-12
-29
-34
-48
-65
-80
-80
-65
-55
-18
-2
4
1
-14
-21
-24
-5
7
-1
-5
-10
-9
-8
-9
-20
-36
-47
-37
-23
-12
-22
-39
-53
-47
-30
-22
-28
-38
-42
-36
-24
-14
-21
-32
-45
-58
-72
-74
-58
-51
-37
-34
-39
-44
-53
-57
-70
-76
-68
-53
-39
-31
-30
-48
-50
-49
-46
-53
-66
-81
-89
-85
-63
-34
-16
7
20
22
16
3
-5
-4
1
-2
-16
-24
-16
-10
-2
15
27
27
16
4
-8
-15
-12
-11
-17
-23
-18
-22
-16
-7
-13
-17
-28
-27
-27
-19
-10
5
19
34
44
27
4
-22
-35
-42
-36
-19
-17
-19
-18
-28
-32
-24
5
27
43
44
47
46
53
60
71
78
82
68
38
14
-21
-53
-75
-74
-58
-39
-22
-14
-10
-11
-19
-23
-25
-14
-4
3
5
9
-8
-36
-62
-79
-88
-83
-63
-42
-18
-1
-9
-41
-67
-72
-60
-31
8
35
35
13
-24
-62
-89
-105
-106
-102
-87
-65
-52
-36
-23
-19
-31
-38
-44
-48
-38
-23
-8
-17
-31
-63
-86
-99
-93
-90
-89
-80
-77
-67
-53
-37
-33
-40
-47
-51
-44
-27
0
20
34
46
41
23
-6
-38
-70
-88
-88
-89
-76
-67
-52
-50
-44
-40
-31
-38
-41
-37
-42
-33
-28
-28
-41
-58
-70
-81
-89
-92
-91
-83
-55
-24
6
27
38
42
36
37
37
34
26
19
4
-14
-24
-33
-27
-18
-2
9
12
17
13
4
-8
-24
-47
-64
-72
-76
-72
-63
-57
-59
-45
-37
-28
-38
-41
-35
-43
-55
-66
-70
-73
-72
-57
-48
-27
-8
8
21
18
6
-25
-46
-61
-64
-62
-59
-54
-57
-52
-46
-32
-37
-26
-30
-39
-47
-56
-61
-60
-49
-38
-23
-11
2
9
-1
-2
-14
-24
-37
-48
-60
-66
-55
-53
-59
-68
-71
-74
-74
-67
-53
-37
-24
-22
-41
-59
-70
-79
-85
-89
-79
-80
-74
-83
-92
-105
-104
-80
-56
-30
-21
-27
-41
-47
-44
-46
-49
-61
-67
-77
-85
-93
-94
-79
-53
-28
-14
0
3
-3
-9
-7
-6
-13
-17
-28
-36
-38
-39
-47
-50
-41
-32
-30
-34
-26
-15
-9
5
10
9
3
-3
-28
-57
-79
-102
-111
-109
-94
-85
-81
-87
-90
-95
-88
-66
-41
-3
34
49
34
0
-33
-64
-74
-73
-60
-52
-47
-44
-55
-60
-60
-52
-44
-30
-33
-41
-45
-41
-21
-16
-1
-1
-2
-5
-1
-9
-22
-30
-39
-53
-59
-56
-49
-46
-45
-50
-59
-57
-50
-46
-51
-49
-37
-27
-19
-22
-43
-66
-81
-89
-90
-85
-78
-94
-114
-126
-121
-92
-38
25
57
70
56
34
16
4
0
-6
-15
-21
-17
-14
8
29
38
39
37
37
29
34
33
29
24
15
-1
-24
-37
-51
-63
-76
-80
-76
-67
-40
-17
-2
-2
-13
-25
-26
-8
-1
9
15
17
1
-21
-42
-56
-66
-60
-41
-23
-8
1
1
-6
0
8
20
30
28
11
-14
-29
-18
-7
3
9
13
11
9
8
-2
-11
-15
-18
-25
-17
-17
-18
-11
0
18
12
3
-13
-27
-26
-16
-6
-15
-24
-28
-37
-39
-31
-28
-29
-19
-15
-6
-3
-4
-24
-39
-40
-41
-39
-39
-31
-32
-22
-16
-15
-23
-43
-52
-68
-71
-67
-60
-58
-57
-42
-30
-11
0
-4
-25
-46
-58
-57
-38
-12
4
2
-2
-5
-8
2
7
1
-20
-40
-61
-73
-76
-71
-61
-50
-34
-27
-27
-31
-33
-39
-60
-61
-69
-72
-75
-78
-80
-79
-68
-60
-52
-49
-35
-29
-28
-34
-45
-60
-62
-56
-51
-50
-46
-37
-36
-34
-31
-39
-25
-7
8
4
-4
-15
-21
-5
4
4
-8
-20
-9
-4
3
7
10
11
17
21
17
15
13
11
9
13
7
-10
-29
-33
-33
-30
-14
3
19
24
32
32
29
35
26
13
-8
-13
-18
-16
-11
-9
-10
6
23
47
69
79
73
53
35
28
24
32
40
41
40
44
60
65
69
65
50
23
-3
-14
-22
-24
-23
-17
-8
15
30
44
67
91
102
81
40
-3
-38
-52
-42
-29
-20
-9
-4
3
13
24
30
27
26
0
-20
-38
-37
-23
-10
-1
-1
-5
-9
2
8
17
22
16
6
-7
-19
-42
-50
-46
-33
-26
-12
0
12
26
39
39
25
6
-7
-27
-36
-34
-32
-32
-34
-28
-36
-41
-39
-25
0
22
40
45
40
15
-15
-57
-65
-59
-53
-37
-23
-15
-17
-17
-16
-8
-2
-2
-11
-10
5
27
50
68
77
56
28
6
-9
-23
-35
-41
-43
-42
-33
-32
-19
-4
17
15
10
0
-1
-5
-2
5
-1
-3
-9
-20
-39
-53
-69
-76
-65
-56
-35
-28
-19
-14
-11
-10
-2
5
-1
-4
-3
-13
-23
-35
-44
-47
-37
-37
-45
-54
-48
-30
-15
-3
-20
-35
-65
-84
-98
-103
-94
-78
-75
-74
-73
-71
-62
-45
-39
-41
-47
-54
-61
-71
-80
-82
-71
-50
-22
-17
-16
-9
-6
-3
5
24
33
34
18
-6
-33
-53
-56
-60
-53
-48
-49
-63
-71
-73
-69
-51
-19
13
28
22
-6
-43
-62
-68
-70
-71
-66
-53
-36
-19
-2
5
1
7
-1
-10
-21
-26
-25
-18
-6
3
-2
-8
-7
-13
-17
-20
-26
-33
-37
-37
-39
-28
-8
3
1
-9
-14
-22
-21
-23
-26
-35
-32
-32
-34
-35
-32
-32
-50
-67
-83
-102
-118
-125
-126
-118
-95
-66
-48
-47
-51
-62
-78
-70
-72
-73
-74
-79
-80
-80
-64
-63
-59
-57
-41
-26
-18
-17
-35
-46
-49
-39
-46
-66
-92
-106
-107
-93
-71
-61
-71
-98
-132
-149
-151
-121
-90
-66
-48
-50
-61
-69
-72
-72
-57
-43
-33
-41
-50
-64
-83
-91
-89
-80
-81
-86
-91
-98
-96
-80
-69
-70
-70
-76
-74
-67
-53
-38
-37
-33
-42
-61
-71
-72
-72
-84
-83
-83
-72
-57
-40
-36
-37
-39
-42
-41
-44
-32
-31
-35
-35
-40
-44
-42
-32
-28
-13
0
4
-15
-34
-48
-52
-48
-40
-44
-43
-46
-40
-43
-49
-58
-64
-63
-49
-30
-24
-2
16
22
14
-1
-17
-37
-39
-35
-30
-23
-11
-1
-2
-10
-20
-23
-29
-26
-32
-44
-57
-61
-57
-48
-37
-29
-38
-44
-42
-46
-47
-45
-41
-35
-26
-7
0
8
3
-10
-32
-38
-35
-32
-28
-36
-43
-57
-65
-62
-72
-73
-68
-50
-39
-33
-29
-36
-42
-44
-47
-61
-80
-97
-113
-107
-87
-53
-29
-9
-9
-16
-15
-13
-2
-6
-11
-18
-26
-25
-18
-8
-2
2
-5
-22
-40
-46
-47
-40
-19
0
21
41
55
49
34
20
9
-10
-30
-47
-60
-61
-56
-46
-32
-12
22
37
44
41
31
33
33
28
16
3
-4
-6
-13
-14
-9
-14
-10
-10
-12
-31
-38
-46
-58
-53
-34
-14
-5
0
-1
-6
-15
-23
-17
-16
-23
-49
-80
-93
-81
-59
-43
-26
-21
-8
5
25
35
34
30
13
0
-12
-10
-12
-17
-15
-17
-26
-40
-40
-41
-33
-25
-22
-25
-20
-12
-12
-21
-35
-43
-54
-60
-62
-71
-80
-83
-84
-95
-109
-128
-143
-136
-100
-49
-11
12
6
-5
-15
-13
-23
-43
-60
-71
-70
-55
-40
-29
-29
-25
-30
-38
-52
-55
-53
-45
-26
-15
-12
-22
-21
-37
-59
-73
-86
-79
-67
-49
-44
-41
-28
-15
-12
-16
-14
-15
-8
-2
0
-1
-1
0
-6
-14
-13
-4
11
30
45
41
30
19
13
10
18
26
25
25
23
23
8
-1
-8
0
21
37
38
20
2
-7
-14
-7
7
15
15
7
-15
-41
-62
-68
-63
-51
-29
-16
-8
0
5
9
9
8
3
-8
-23
-23
-34
-30
-23
-21
-27
-43
-49
-64
-64
-67
-63
-65
-70
-73
-82
-79
-66
-54
-54
-51
-54
-47
-28
-16
-10
-25
-39
-58
-70
-69
-56
-38
-24
-26
-43
-70
-95
-95
-75
-45
-68
