# Supplementary material for: Electroencephalography (EEG) based epilepsy diagnosis via multiple feature space fusion using shared hidden space-driven multi-view learning
Source: PeerJ Comput Sci. 2024 Mar 7;10:e1874. doi: 10.7717/peerj-cs.1874 (PMC10936759; doi:10.7717/peerj-cs.1874)
Supplement: Supplemental Information 2 [file peerj-cs-10-1874-s002.zip › A/Z090.txt]

-30
-34
-33
5
31
62
69
36
1
-29
-23
-10
-1
7
21
49
69
62
19
-37
-59
-51
-19
20
20
48
64
85
99
98
63
24
2
20
52
79
68
24
-7
-38
-36
-8
14
-1
-44
-70
-31
34
105
141
102
41
-19
-62
-83
-78
-44
-18
-14
-16
-26
-19
-12
11
25
62
101
105
96
55
36
21
8
-18
-44
-65
-59
-41
-38
-44
-37
-30
-8
20
49
58
59
57
66
74
70
56
15
-15
-34
-24
2
25
26
9
19
43
72
75
68
66
84
89
121
136
138
131
91
37
-5
-38
-52
-67
-63
-58
-50
-32
-12
-15
-33
-58
-84
-71
-48
-19
14
25
38
50
41
31
15
-16
-30
-44
-23
-7
-1
10
-3
-8
-10
-16
-38
-31
-14
11
46
85
115
117
90
33
-4
-29
-25
-29
-39
-28
-24
-13
-13
-21
-32
-32
-22
-7
-14
-21
-5
24
64
100
112
94
55
25
3
-9
-13
-18
-35
-39
-35
-31
-24
-30
-36
-29
-21
-2
-8
-12
-9
2
0
-4
3
6
26
36
54
57
26
-4
-20
8
56
74
52
41
38
41
33
19
-3
-30
-50
-63
-70
-93
-105
-101
-73
-40
-31
-34
-31
-4
28
37
49
55
56
60
74
61
50
29
2
-25
-54
-57
-49
-22
-3
12
23
32
37
38
34
28
14
1
-23
-25
-28
-12
9
21
1
-32
-45
-33
-11
-11
9
14
37
51
43
22
6
-8
1
20
31
28
24
35
51
50
52
38
30
11
6
-1
-13
-40
-88
-142
-148
-119
-70
-44
-22
-3
14
36
53
42
13
-12
-27
-29
-21
-17
-35
-38
-48
-50
-65
-77
-52
-18
21
43
40
12
-14
-32
-44
-33
-21
1
13
10
-6
-34
-49
-51
-37
-8
21
49
45
41
26
23
29
57
88
113
88
58
5
-41
-40
-19
-8
-2
-20
-52
-93
-98
-87
-43
-4
20
32
22
10
5
-5
1
-10
7
43
74
68
33
-1
1
32
62
79
61
23
-7
-15
-27
-32
-27
4
51
99
120
93
53
8
-3
0
14
21
6
-4
16
33
28
17
9
10
23
26
3
-5
0
59
109
145
118
68
32
45
79
114
102
78
40
7
13
13
0
-30
-59
-60
-47
-2
42
75
98
106
104
100
102
96
98
77
76
62
59
49
55
52
53
46
38
29
19
5
-13
-16
-8
-17
-11
6
14
19
21
10
13
-4
2
-4
-6
-23
-30
-36
-38
-39
-23
-1
38
52
36
6
-31
-52
-50
-22
-19
-63
-103
-110
-72
-35
-2
-13
-27
-28
-8
18
27
19
12
-9
-3
25
46
70
44
18
-11
-11
14
35
53
57
40
6
-22
-21
-11
17
15
1
-28
-46
-30
-11
14
18
-13
-64
-83
-46
10
40
35
13
2
21
39
40
33
12
2
-4
-5
13
5
16
17
16
11
28
21
6
-17
-34
-37
-35
-30
-27
-31
-36
-44
-54
-61
-46
-21
-4
10
20
9
8
-12
-20
-32
-42
-44
-69
-68
-72
-45
-40
-34
-17
-10
7
5
-9
-23
-32
-56
-75
-84
-60
-33
-10
-4
-12
-45
-71
-60
-26
-3
9
4
-7
-2
19
51
68
69
33
-15
-40
-45
-51
-68
-85
-59
-18
-9
-17
-52
-68
-41
-31
-33
-44
-42
-11
14
26
-7
-49
-83
-72
-55
-27
-31
-27
-23
7
44
38
39
32
16
6
-15
-14
-30
-33
-60
-82
-101
-106
-86
-63
-34
-11
-11
-18
-22
-18
-9
3
4
0
-32
-43
-38
-30
-24
-14
-9
10
35
23
-1
-31
-45
-39
-14
19
41
34
16
17
21
24
15
16
41
49
68
44
32
9
2
6
16
15
5
-5
23
50
56
44
20
-1
-6
18
36
50
40
17
3
3
25
29
-1
-13
-16
-11
-4
-14
-16
-12
30
81
103
91
77
72
73
83
90
59
32
1
-6
7
9
-11
-33
-37
-19
14
16
24
22
34
63
79
83
60
38
19
19
43
64
39
20
7
26
45
43
47
30
7
4
13
33
63
80
91
86
53
7
-43
-56
-40
-34
-21
-19
-1
0
6
11
13
12
-9
-26
-28
6
61
80
84
71
62
48
60
56
68
68
71
63
41
33
36
58
58
48
-5
-54
-73
-65
-31
14
38
60
40
10
-36
-64
-66
-39
-47
-65
-78
-60
-20
17
59
53
53
54
77
96
101
97
89
86
93
81
63
57
58
58
52
36
45
50
71
81
66
55
47
45
24
17
9
22
33
32
32
29
53
54
71
77
71
64
54
56
67
61
41
23
23
45
81
92
69
16
-15
-23
25
63
82
53
-3
-36
-63
-74
-59
-57
-67
-64
-46
-19
26
37
27
-13
-32
-28
11
50
95
94
69
23
-11
-38
-38
-20
10
25
32
31
28
23
23
29
15
17
0
-40
-78
-94
-63
-9
44
34
2
-21
-6
31
37
37
13
-18
-37
-40
-39
-24
-10
-3
17
12
7
-12
-17
-1
-5
-23
-29
-11
41
89
113
91
41
-10
-27
-39
-27
-7
24
33
69
83
88
79
68
61
42
37
26
17
9
-3
-21
-18
-9
-19
-23
-52
-66
-80
-82
-60
-30
-7
13
-5
-36
-74
-76
-50
-30
-43
-62
-63
-30
28
59
27
-31
-55
-39
15
46
41
32
6
-8
-30
-30
-26
-30
-44
-46
-29
-3
20
25
10
-14
-16
14
48
84
97
96
36
-30
-91
-83
-41
32
64
48
26
-1
-8
-14
-12
-36
-43
-53
-29
18
55
62
36
8
17
49
69
63
40
8
-10
7
17
13
2
-14
-38
-31
-2
48
86
104
93
69
56
50
41
23
-1
2
-12
-23
-20
-21
-20
-3
20
46
45
30
10
-10
-9
-7
-27
-46
-54
-45
-10
32
53
62
62
74
64
49
48
61
45
25
-18
-45
-76
-60
-33
19
47
49
47
38
40
38
5
-43
-78
-92
-94
-78
-68
-46
-7
21
50
77
84
58
-7
-41
-44
-25
-20
-20
-34
-19
-6
35
48
60
76
84
81
84
78
53
26
-15
-45
-50
-36
6
37
61
64
41
-1
-19
0
22
29
13
-1
17
83
153
178
135
75
10
-10
-1
9
11
-8
-39
-51
-61
-43
-31
-28
2
13
17
35
54
81
64
25
-9
-36
-48
-47
-35
-19
-11
-1
-5
-1
-20
-28
-26
-9
15
11
0
0
-7
-13
-11
11
22
16
-14
-30
-48
-27
-5
-12
-25
-67
-92
-93
-72
-43
-41
-43
-63
-69
-69
-36
-6
19
29
28
3
-30
-48
-70
-75
-92
-95
-90
-63
-34
-9
5
15
31
42
39
50
35
27
21
28
22
16
6
3
-3
-3
-1
15
31
61
73
68
44
42
46
52
49
24
-13
-21
-16
14
38
48
57
48
36
35
22
24
43
76
91
94
70
49
47
56
51
25
-11
-30
-30
-9
19
29
13
12
30
63
78
49
-30
-94
-98
-45
13
39
28
-3
-27
-25
-7
12
11
-11
-51
-72
-75
-60
-47
-34
-21
-24
-15
1
-1
-16
-37
-33
-40
-40
-27
-25
-15
-3
13
24
18
10
19
23
32
34
32
31
18
17
20
29
8
-12
-39
-39
-47
-76
-74
-55
-29
-8
3
18
34
51
60
66
73
85
69
60
57
51
51
51
55
53
27
-1
-11
-1
21
39
44
33
36
28
20
16
12
17
32
42
59
58
69
84
87
86
81
65
29
-18
-43
-53
-16
35
51
39
-20
-44
-51
-20
11
11
-5
-2
7
25
38
24
13
-2
-8
12
-1
1
17
30
49
60
63
59
47
30
17
-4
-15
-17
-8
7
-3
-25
-39
-48
-45
-45
-35
-23
-31
-44
-66
-66
-75
-37
-2
11
-3
-25
-31
-19
5
27
28
20
-8
-20
-24
-5
3
-5
-27
-31
-14
3
12
15
21
42
64
75
63
56
37
5
-16
-23
-18
-17
-17
-41
-42
-32
-11
-4
-20
-25
-23
-18
-21
-32
-52
-51
-33
10
45
68
72
37
6
-12
-17
-13
-31
-47
-55
-63
-64
-46
-24
27
71
74
51
32
22
37
45
59
44
29
13
2
-8
-9
-11
-32
-51
-55
-40
-22
-9
-17
-29
-40
-28
-6
-2
-1
-16
-15
-14
14
22
18
13
14
36
36
35
37
45
79
62
39
8
6
20
21
13
2
-4
-2
20
24
30
32
29
19
3
-4
-6
4
19
22
1
-12
-25
-24
-10
0
31
42
71
64
62
66
76
81
48
22
0
13
46
81
77
60
37
11
5
1
22
53
38
32
4
-14
-4
30
70
80
63
42
28
20
40
29
42
34
48
46
46
41
27
48
74
73
55
37
31
10
-24
-43
-35
-24
-14
-7
7
44
65
62
52
59
71
63
42
-2
-43
-74
-53
-2
25
31
9
11
4
12
19
29
27
26
10
-1
9
0
9
24
50
70
70
47
29
14
3
9
14
26
29
34
33
44
82
99
71
28
-14
-26
-4
23
20
1
-10
-16
3
5
-4
-48
-68
-60
-14
36
61
76
61
52
50
42
40
40
30
0
-39
-64
-72
-55
-8
56
99
95
52
21
9
22
22
11
-11
-35
-73
-99
-121
-110
-75
-8
45
59
46
26
34
37
45
35
3
-31
-61
-87
-79
-74
-46
-30
0
25
46
54
50
32
9
-3
-7
-15
-23
-38
-30
-17
-1
27
44
45
35
19
-1
2
9
6
-33
-73
-89
-64
0
55
101
108
92
64
18
-17
-48
-78
-95
-81
-81
-99
-104
-81
-22
36
86
113
119
109
112
95
52
-16
-88
-123
-123
-97
-63
-22
16
47
71
82
72
45
25
34
33
13
-9
-16
-12
-23
-23
-12
18
56
91
79
68
48
33
6
-6
-14
-23
-31
-22
14
52
71
71
50
35
32
25
28
46
34
-16
-57
-61
-40
-14
-5
-9
-42
-38
-10
40
77
66
39
4
-8
-20
-44
-56
-47
-21
13
35
41
9
-20
-40
-48
-53
-48
-27
-8
-8
-27
-48
-46
-17
31
58
67
23
-1
-18
-5
22
17
-1
-30
-54
-54
-44
-22
-18
-10
-10
-5
-11
-18
-23
-36
-28
-14
-15
-7
9
29
35
25
20
27
44
73
86
82
46
-7
-33
-27
2
25
29
17
24
35
62
86
113
127
125
98
62
17
8
-3
-5
-9
-1
7
41
67
88
99
101
106
84
70
43
16
-6
-7
-4
-6
-23
-16
14
37
49
68
55
54
30
-4
-24
-33
-36
-43
-33
-32
-14
-19
2
32
63
74
68
46
21
27
27
25
4
-21
-26
-34
-26
-23
-21
-1
47
74
109
117
97
60
29
14
-2
-19
-42
-63
-91
-106
-93
-49
3
20
38
37
60
73
54
20
-6
-12
-9
11
15
0
-16
-27
-43
-57
-59
-54
-30
-3
21
37
36
48
51
48
14
-22
-58
-61
-32
-9
-11
-49
-70
-80
-53
-12
33
49
4
-37
-80
-84
-54
-35
-16
-9
7
8
-5
-36
-51
-67
-80
-75
-59
-34
-1
8
-6
-30
-54
-75
-42
-12
12
11
9
12
22
25
38
43
40
46
50
61
65
56
38
6
-19
-43
-45
-40
-13
8
5
-5
-10
-31
-20
-15
-9
-16
-19
-28
2
33
82
94
77
31
-3
-44
-52
-31
-7
15
22
29
21
20
29
17
-3
-25
-51
-48
-37
-20
-52
-62
-95
-86
-82
-57
-17
0
-24
-60
-85
-94
-63
-44
-26
-43
-60
-77
-67
-25
15
41
34
21
5
-9
-11
-17
-18
-7
11
29
43
69
91
102
89
69
45
37
52
53
46
6
-1
6
49
87
101
78
37
4
-5
11
44
40
19
-5
-14
-29
-13
-4
27
45
57
74
69
47
16
-9
-8
-1
18
22
30
51
68
63
57
57
40
38
34
36
26
0
-25
-16
18
60
79
64
61
37
29
24
31
26
19
31
48
68
67
72
56
26
-5
-18
-15
-4
-9
-44
-66
-55
-15
15
35
34
29
54
70
75
49
15
13
6
25
36
49
45
51
60
45
34
36
48
69
67
38
-17
-62
-88
-67
-18
45
88
84
65
62
62
64
65
64
64
61
77
81
73
85
87
79
58
52
55
56
51
31
8
-2
8
26
48
51
43
45
42
52
44
51
70
90
76
54
28
-4
2
4
6
12
25
53
68
60
34
30
12
26
35
19
3
-9
-15
-32
-28
-10
18
43
45
35
27
29
58
77
85
60
32
3
12
26
23
17
24
49
69
97
88
83
64
38
29
11
13
2
-12
-27
-1
33
77
89
63
6
-24
-27
-18
17
36
39
24
-9
-27
-34
-11
6
14
-11
-39
-46
-38
-20
6
22
33
46
48
50
66
68
85
81
64
31
4
-15
-12
-9
-24
-25
-27
-24
-26
-27
-36
-50
-45
-37
-37
-37
-47
-63
-75
-78
-73
-60
-39
-35
-41
-43
-19
0
2
-25
-48
-72
-48
-7
48
76
76
60
15
-22
-46
-47
-55
-52
-46
-54
-46
-33
-4
18
27
14
-8
-21
-35
-23
-14
0
0
-28
-42
-55
-66
-74
-45
-10
5
-31
-71
-73
-26
27
38
9
-29
-26
-7
9
20
1
-14
-11
-3
-9
-29
-54
-57
-49
-27
11
38
44
50
58
67
73
84
66
49
18
-15
-19
-12
39
58
62
52
27
-9
-44
-64
-65
-55
-39
-49
-86
-108
-69
-25
24
22
-1
-32
-48
-47
-23
9
48
78
78
88
61
38
8
3
13
17
8
-16
-22
4
29
42
32
25
20
18
19
36
46
31
11
-1
8
57
119
150
136
98
61
40
28
5
-30
-42
-31
-27
-44
-70
-71
-56
-20
28
68
90
74
64
41
25
-6
-48
-63
-53
-26
0
30
49
58
33
16
12
16
20
23
30
30
31
18
22
37
55
46
38
27
46
53
46
27
4
-27
-26
-40
-18
-10
-10
-14
-35
-35
-35
-39
-24
-9
18
30
34
20
-7
-9
-9
-6
8
17
-23
-31
-39
-34
-11
17
33
0
-39
-63
-61
-56
-58
-71
-90
-94
-83
-64
-63
-57
-77
-82
-85
-86
-70
-36
14
49
30
-12
-51
-63
-48
-9
5
15
12
15
21
22
44
59
71
61
56
42
19
-2
-27
-52
-59
-49
-37
-15
-1
14
34
43
52
25
-1
-19
-47
-79
-137
-186
-208
-180
-118
-72
-58
-66
-82
-89
-72
-48
-27
-40
-54
-65
-43
-7
33
20
-2
-9
20
23
44
53
76
97
102
110
111
118
122
121
121
106
73
37
14
37
80
118
123
110
105
114
139
138
125
111
108
109
95
48
-5
-33
5
68
112
116
107
61
41
21
33
52
65
57
18
-14
-32
-16
3
35
72
110
119
98
27
-34
-89
-122
-135
-131
-96
-27
17
27
-3
-44
-45
-16
29
52
66
64
67
76
83
79
81
75
59
22
-1
-17
-31
-52
-70
-67
-35
7
43
44
47
57
59
32
13
-1
6
17
5
-15
-61
-79
-64
-18
11
39
52
61
72
60
45
16
5
1
8
19
14
0
10
28
62
65
48
27
13
21
25
32
28
32
39
30
25
29
43
58
75
39
-15
-57
-43
2
42
107
147
162
133
91
55
48
46
40
33
17
7
-9
-11
21
51
65
60
61
59
57
48
36
14
11
-15
-66
-104
-101
-64
-10
14
30
49
76
96
109
89
70
32
-2
-25
-43
-32
-23
-9
-13
-28
-60
-82
-113
-118
-99
-87
-71
-86
-82
-77
-52
-4
33
34
37
22
13
5
-18
-24
-30
-37
-18
-1
19
49
53
47
32
37
10
-20
-32
-24
2
24
23
1
-16
-39
-33
-28
-16
-24
-36
-35
-13
13
28
39
44
40
45
63
88
85
76
51
24
-3
-12
-17
-9
7
1
-5
-5
-11
6
0
-6
-10
-11
-26
-37
-47
-45
-9
21
35
44
54
54
62
53
35
23
29
54
62
63
54
39
20
20
38
51
40
9
-25
-51
-64
-63
-84
-100
-99
-77
-35
1
27
36
25
20
1
-15
-23
-39
-42
-47
-37
-48
-55
-51
-59
-75
-93
-100
-86
-61
-25
-13
-28
-57
-69
-63
-44
-32
-29
-39
-37
-21
-9
2
-1
-6
-21
-11
9
21
12
2
-13
-17
-15
25
27
28
19
15
19
8
1
-13
-7
1
10
0
-29
-63
-81
-70
-36
-11
-6
-1
-5
-14
-19
-13
1
15
50
71
67
42
14
-20
-49
-50
-54
-34
-21
7
34
54
62
50
28
5
-3
-10
-11
5
19
30
46
61
83
77
66
30
-17
-42
-42
-19
6
18
22
14
12
-10
-40
-64
-55
-16
18
48
67
64
90
106
119
94
42
2
-37
-45
-31
3
26
26
-10
-28
-17
27
46
34
0
-31
-55
-61
-51
-37
-16
14
36
37
27
7
-12
-6
11
37
33
6
-7
-27
-30
-20
3
12
23
45
55
56
66
72
68
56
43
31
43
43
38
30
31
53
68
80
65
58
44
42
38
7
-24
-39
-39
-19
13
46
53
40
19
7
-3
1
3
7
16
27
25
22
33
42
71
87
80
65
46
49
53
38
21
-6
-29
-11
17
47
49
19
0
-14
-18
6
17
3
-16
-28
-7
22
44
40
36
45
65
81
94
100
108
104
101
90
49
4
-39
-61
-73
-63
-53
-45
-39
-24
-10
5
22
41
43
48
35
17
18
33
41
30
3
-10
-14
-7
29
48
70
57
50
52
52
44
12
-37
-69
-80
-61
-34
3
23
34
34
18
4
-7
4
12
-2
-34
-84
-128
-131
-94
-66
-46
-53
-47
-41
-27
-3
27
46
45
13
-22
-68
-96
-92
-89
-61
-42
-36
-13
23
48
50
44
40
26
16
8
6
4
3
-9
-15
-23
-26
-14
-3
23
29
22
27
25
10
-14
-29
-24
-12
-17
-38
-84
-110
-95
-67
-50
-36
-19
7
33
37
21
-5
-35
-55
-85
-91
-82
-72
-80
-80
-82
-75
-49
-13
27
27
15
2
4
-13
-35
-80
-120
-121
-115
-94
-73
-56
-51
-69
-73
-69
-51
-49
-47
-68
-86
-68
-35
6
28
8
-13
-20
23
32
25
-31
-76
-87
-64
-31
-12
-9
-3
2
2
0
-1
2
-15
-15
-12
-16
-42
-78
-100
-95
-69
-13
20
38
37
25
-1
-16
-25
-38
-41
-46
-31
-38
-45
-63
-65
-47
-18
-2
-5
6
-7
-12
-28
-39
-55
-62
-52
-24
-25
-30
-34
-34
-12
4
5
-19
-22
-10
9
15
10
2
-11
-16
-9
-9
-16
-8
6
8
3
-9
-14
1
22
29
22
11
-4
-18
-5
11
52
64
70
61
25
-9
-23
-25
-19
-21
-27
-35
-21
13
43
64
66
37
-12
-44
-33
-6
22
32
36
43
61
72
62
41
27
14
17
23
30
38
39
55
78
95
111
114
108
108
113
116
100
68
56
65
82
104
94
69
42
32
30
28
38
50
68
88
76
57
44
52
66
72
90
109
113
126
120
129
113
121
112
96
81
59
52
37
26
19
25
34
52
60
48
53
54
45
39
16
-4
-21
-1
28
65
86
80
79
65
94
100
93
66
45
42
55
69
78
82
76
82
68
83
80
70
59
44
46
42
54
85
103
88
48
0
-26
-10
21
47
45
44
34
33
34
53
62
63
54
37
16
6
-22
-38
-15
23
73
85
72
41
6
-23
-10
13
29
19
-6
-13
-21
2
23
76
119
145
132
118
93
70
57
56
76
82
67
70
57
58
57
44
41
53
78
107
94
51
3
-45
-61
-60
-61
-53
-27
23
68
87
76
45
9
-7
6
50
117
141
124
74
47
38
47
37
51
55
49
48
27
18
8
40
72
119
152
156
145
115
99
75
64
50
39
25
29
32
10
-7
-14
-4
15
14
8
-9
-16
-13
6
22
35
46
39
41
42
38
9
-34
-67
-96
-94
-82
-57
-30
-8
15
18
3
-27
-41
-41
-16
7
15
1
-18
-20
-17
-3
4
-15
-25
-35
-48
-55
-56
-46
-54
-61
-38
-15
22
38
38
29
24
35
23
16
9
17
20
24
10
11
12
20
22
1
-8
-9
-5
14
48
62
58
54
50
61
78
102
119
99
67
9
-51
-82
-70
-22
13
28
19
9
1
17
30
41
49
25
-2
-15
-7
17
46
81
92
71
29
0
-16
-17
-10
5
-7
-29
-57
-90
-97
-81
-41
-7
-3
-13
-36
-25
-17
-5
-6
7
28
45
46
70
86
90
66
27
-5
-21
-14
6
24
42
33
-14
-50
-40
0
29
27
-17
-68
-89
-80
-61
-37
-16
9
22
25
36
35
40
37
29
-20
-48
-53
-25
12
49
55
25
-8
-25
-23
-7
-2
-16
-45
-67
-39
-6
39
46
54
47
40
41
17
-1
-29
-38
-25
-12
-4
-14
3
31
40
16
-20
-41
-60
-57
-52
-38
-33
-30
-27
-31
-32
-32
-11
23
55
81
65
37
20
10
1
14
15
16
7
-9
-25
-34
-46
-56
-65
-73
-48
-5
40
71
82
78
46
37
5
-10
-19
-21
-59
-79
-75
-55
-27
-1
11
17
5
-1
-18
-11
-3
6
5
-14
-26
-38
-29
2
26
25
20
7
-10
-25
-27
-34
-26
3
16
17
-16
-49
-42
0
57
74
26
-33
-59
-59
-34
3
32
45
57
53
58
38
35
25
19
3
-28
-56
-73
-50
-27
5
37
31
-9
-37
-48
-18
-3
3
1
-20
-27
