# Supplementary material for: Electroencephalography (EEG) based epilepsy diagnosis via multiple feature space fusion using shared hidden space-driven multi-view learning
Source: PeerJ Comput Sci. 2024 Mar 7;10:e1874. doi: 10.7717/peerj-cs.1874 (PMC10936759; doi:10.7717/peerj-cs.1874)
Supplement: Supplemental Information 2 [file peerj-cs-10-1874-s002.zip › A/Z091.txt]

13
30
42
56
56
59
65
47
32
21
11
18
36
59
51
57
58
53
65
54
32
-19
-41
-51
-38
-25
-18
-4
27
54
70
52
43
37
13
4
-11
-20
-39
-59
-64
-52
-43
-35
-22
-32
-35
-52
-79
-107
-118
-130
-112
-116
-103
-106
-86
-60
-31
-5
5
-4
-16
-38
-62
-82
-91
-89
-62
-63
-51
-36
-17
-3
-1
-9
-29
-35
-32
-20
-29
-39
-50
-64
-52
-34
-23
-18
-7
9
12
-2
-24
-68
-98
-119
-135
-144
-125
-119
-105
-85
-59
-19
-1
21
14
-10
-44
-76
-83
-102
-115
-116
-117
-102
-90
-76
-74
-67
-80
-85
-95
-87
-84
-85
-81
-77
-64
-57
-56
-68
-89
-96
-101
-112
-93
-86
-68
-59
-66
-47
-47
-65
-53
-55
-44
-58
-56
-55
-50
-43
-51
-68
-79
-73
-75
-71
-64
-43
-29
3
10
-5
-45
-68
-74
-54
-37
-23
-32
-43
-47
-33
-20
-25
-8
-11
-27
-19
-35
-55
-57
-64
-46
-26
-45
-44
-75
-92
-99
-99
-86
-71
-63
-74
-76
-76
-42
-14
0
-8
-41
-63
-64
-63
-60
-42
-32
-21
-27
-37
-30
-31
-33
-35
-64
-67
-53
-37
-9
4
-8
-26
-38
-49
-57
-57
-24
-5
7
-5
-13
-23
-21
-20
-24
-29
-40
-37
-40
-56
-39
-12
16
38
48
60
80
78
55
26
3
-22
-56
-77
-63
-17
20
32
51
36
39
27
19
8
-16
-48
-76
-68
-42
-18
-16
-16
-21
-14
-20
-26
-16
-16
-7
-36
-52
-56
-28
2
29
40
58
49
44
31
5
-2
-10
-15
-24
-53
-67
-71
-71
-30
-2
25
34
21
-3
-12
-7
-3
-7
-30
-50
-64
-64
-28
10
58
96
100
83
53
35
24
14
7
-7
-31
-31
-17
26
14
28
13
30
57
86
83
67
57
30
6
-12
-18
-24
-35
-42
-62
-60
-42
-14
-3
-7
-9
-11
-9
0
26
45
64
50
66
46
53
32
-2
-27
-46
-31
-24
5
18
33
43
56
46
33
-4
-37
-52
-54
-49
-53
-74
-66
-69
-49
-38
-26
-25
-49
-56
-60
-66
-69
-65
-61
-37
-20
-1
5
-9
-28
-55
-64
-61
-67
-83
-86
-87
-88
-93
-75
-58
-56
-39
-35
-20
-8
6
22
40
53
47
27
4
-11
-46
-87
-113
-134
-113
-85
-53
-35
-32
-29
-37
-49
-65
-61
-48
-47
-36
-40
-49
-57
-47
-49
-43
-30
-39
-29
-34
-10
-5
-4
-4
-2
-1
-2
-31
-64
-92
-97
-76
-76
-61
-79
-81
-77
-57
-42
-49
-73
-89
-126
-129
-132
-120
-131
-114
-109
-101
-70
-34
2
10
10
-11
-30
-26
-35
-21
-8
9
3
-4
-13
-5
8
7
15
7
-3
-20
-28
-47
-37
-46
-56
-65
-59
-25
-9
6
19
40
41
40
33
27
23
17
-7
-21
-20
-13
4
18
34
29
11
9
5
-3
-20
-34
-39
-46
-49
-33
-19
16
28
27
16
9
21
10
-6
-35
-42
-38
-15
1
-6
0
-4
18
22
32
21
6
-25
-36
-49
-63
-61
-42
-13
15
27
8
-16
-27
-22
-17
-36
-38
-49
-39
-8
-1
-2
-19
-28
-17
4
28
22
0
-21
-19
-13
-13
-14
-7
0
-2
-3
-11
-10
6
25
42
49
42
15
0
-3
8
15
1
-7
-21
-17
-14
-13
-8
8
6
7
-14
-15
-40
-50
-64
-77
-63
-60
-21
-8
-14
6
-4
-6
-18
-23
-42
-64
-86
-89
-89
-71
-64
-54
-41
-24
-36
-68
-98
-105
-100
-92
-78
-62
-52
-54
-62
-64
-51
-41
-35
-56
-79
-92
-104
-110
-103
-83
-50
-4
27
25
1
8
11
23
4
-32
-57
-64
-40
-14
-9
3
-5
-3
-12
-21
-37
-53
-72
-89
-96
-92
-71
-83
-93
-111
-109
-98
-78
-48
-28
-21
-36
-64
-83
-86
-69
-78
-75
-68
-57
-26
-19
11
13
25
10
-5
-45
-93
-82
-94
-73
-60
-44
-22
-3
8
17
26
36
37
6
-34
-63
-77
-72
-58
-37
-15
2
0
-31
-41
-60
-85
-96
-81
-58
-57
-58
-63
-51
-29
-11
-26
-33
-55
-44
-37
-28
-26
-18
-29
-22
-13
-2
28
41
41
18
26
38
49
39
4
-25
-43
-56
-70
-90
-85
-78
-47
-36
-17
-17
-45
-60
-53
-37
-12
14
11
-1
-16
-43
-42
-49
-22
-24
-39
-60
-60
-35
-27
-8
-23
-19
-32
-50
-63
-73
-57
-48
-53
-72
-68
-55
-44
-18
-5
11
11
5
-5
-10
3
-19
-17
-20
-9
-2
-18
-14
-4
19
23
15
-10
-38
-39
-20
3
17
27
17
13
-7
-32
-48
-36
-14
9
-13
-23
-37
-21
1
19
36
40
49
45
36
38
39
46
41
36
33
46
65
66
65
45
46
30
23
29
40
52
44
39
21
17
14
20
7
0
9
-1
15
17
19
16
2
-1
-13
-32
-38
-50
-46
-39
-43
-28
-26
-27
-44
-65
-76
-92
-89
-94
-76
-69
-46
-9
11
17
-7
-22
-29
-32
-35
-46
-48
-40
-22
6
-8
-8
-16
-10
-22
-39
-56
-77
-72
-79
-65
-35
-12
-15
-27
-30
-34
-58
-62
-79
-92
-78
-70
-54
-61
-81
-86
-91
-75
-54
-44
-31
-20
-7
-1
11
30
41
25
0
-31
-59
-76
-82
-70
-72
-56
-61
-70
-65
-56
-35
-27
-26
-31
-52
-57
-65
-69
-64
-60
-71
-67
-57
-33
-25
-33
-51
-58
-60
-72
-81
-98
-101
-87
-63
-53
-20
-1
16
22
12
-1
-7
-16
-4
-9
-34
-22
-28
-13
-14
-15
-36
-43
-46
-32
-21
-9
-3
-9
3
10
32
39
62
54
34
-6
-32
-52
-75
-81
-78
-85
-91
-78
-68
-47
-28
-11
-10
-7
-31
-47
-57
-45
-26
-32
-55
-78
-87
-74
-59
-62
-55
-63
-60
-72
-76
-83
-74
-67
-73
-74
-106
-126
-128
-121
-102
-78
-67
-63
-63
-49
-51
-58
-63
-87
-112
-142
-145
-135
-107
-80
-48
-37
-32
-30
-38
-51
-66
-63
-79
-80
-88
-77
-78
-69
-66
-46
-29
-26
-25
-30
-10
3
18
14
-6
-30
-43
-37
-37
-41
-33
-24
1
19
36
46
39
24
27
21
18
23
1
-17
-40
-45
-48
-30
-32
-32
-60
-78
-70
-44
-7
27
27
7
-15
-32
-25
9
23
44
43
43
27
-1
-28
-24
-9
15
33
27
16
-5
2
23
39
56
62
43
29
5
5
-6
6
-1
-23
-36
-49
-45
-34
-18
-3
0
0
-6
-12
-26
-34
-31
-23
-32
-46
-82
-90
-69
-43
-29
-24
-4
-7
3
-3
-4
-11
-1
13
20
32
26
31
13
20
19
8
-3
-13
-24
-36
-28
-28
-31
-44
-47
-41
-32
-27
-30
-32
-37
-36
-37
-20
1
0
-21
-42
-47
-46
-38
-20
-15
-21
-29
-20
-7
11
24
6
-11
-42
-56
-75
-84
-71
-59
-41
-24
-5
3
7
9
2
-14
-45
-50
-67
-72
-95
-117
-128
-112
-91
-100
-87
-79
-63
-74
-72
-75
-68
-71
-75
-81
-88
-85
-71
-62
-60
-57
-46
-49
-40
-51
-42
-44
-47
-66
-91
-97
-97
-94
-75
-61
-53
-50
-42
-42
-40
-33
-12
-27
-40
-68
-67
-72
-61
-45
-42
-43
-56
-63
-66
-65
-46
-47
-57
-85
-120
-143
-138
-105
-79
-53
-43
-44
-76
-80
-92
-92
-108
-128
-138
-116
-109
-97
-124
-117
-95
-50
-25
-19
-23
-7
-13
-13
-47
-54
-50
-43
-47
-71
-69
-47
-12
21
10
4
-22
-15
-19
-16
-19
-46
-53
-51
-43
-40
-15
16
33
34
1
-17
-46
-75
-82
-74
-84
-60
-41
-15
7
7
18
-20
-28
-47
-30
8
38
44
45
40
44
28
21
10
-1
-23
-34
-46
-58
-64
-44
-22
-11
14
28
44
6
-16
-41
-52
-44
-40
-26
-3
14
27
24
18
-8
-19
-28
-33
-45
-45
-20
-12
-19
-44
-55
-48
-43
-21
-14
-11
-4
0
9
16
15
10
-8
-8
-24
-40
-46
-37
-27
-34
-28
-8
12
26
17
12
-5
-24
-37
-44
-36
-28
-15
-18
-4
-12
-14
-6
-8
-12
-43
-71
-100
-95
-70
-31
-24
-29
-50
-71
-70
-56
-31
-32
-41
-31
-28
-39
-30
-34
-9
-3
0
-4
-5
-13
-7
-12
7
46
48
51
32
24
26
14
7
5
-2
-6
-13
-16
-21
12
35
38
44
26
18
0
-6
-11
-10
-14
-54
-68
-93
-82
-76
-48
-12
22
31
31
29
17
-2
-16
-32
-34
-37
-31
-37
-54
-62
-61
-41
-22
-1
7
26
34
31
32
29
25
-2
-18
-15
-4
-1
10
0
-14
-22
-26
-32
-30
-21
7
31
45
43
38
37
43
42
34
22
11
7
0
14
22
20
14
11
16
29
52
64
49
27
12
-13
-27
-29
-33
-25
-22
-14
2
10
15
-14
-35
-41
-32
-35
-21
-23
-7
-12
-14
-23
-53
-72
-84
-80
-104
-111
-109
-95
-74
-77
-86
-104
-121
-125
-128
-121
-127
-141
-140
-151
-154
-156
-150
-109
-79
-69
-47
-45
-40
-38
-42
-53
-84
-86
-108
-105
-84
-49
-20
-27
-29
-40
-52
-71
-93
-98
-96
-89
-93
-104
-86
-52
-6
17
34
38
23
-1
-27
-60
-68
-85
-94
-115
-133
-104
-72
-28
23
42
50
43
19
-4
-24
-24
-37
-55
-60
-51
-28
7
22
50
41
25
3
-19
-16
11
24
28
1
-25
-50
-62
-64
-58
-83
-88
-95
-75
-51
-36
-45
-59
-51
-52
-33
-29
-13
-20
-2
0
9
-5
-3
-10
0
0
12
15
4
-3
2
4
6
5
-10
-26
-33
-24
-27
-29
-46
-53
-62
-47
-27
-20
-5
3
8
7
15
31
38
59
66
76
66
47
28
-2
-24
-39
-45
-39
-15
-1
9
32
32
12
-33
-67
-95
-97
-88
-66
-44
-37
-32
-38
-39
-26
-3
21
24
15
-11
-20
-14
-3
-8
-15
-26
-40
-91
-109
-106
-90
-68
-52
-53
-47
-31
-16
-1
3
13
8
-1
-11
-21
0
7
34
30
17
19
14
19
9
5
5
-3
-6
-26
-26
-26
-5
-4
-9
-5
-29
-34
-30
-7
6
5
-3
-14
-35
-47
-47
-43
-20
-7
16
27
38
40
18
1
-10
-23
-41
-53
-56
-62
-1
-24
-48
-66
-71
-57
-62
-72
-84
-85
-87
-94
-96
-87
-68
-53
-28
3
22
3
5
-23
-37
-54
-69
-75
-82
-67
-49
-60
-59
-54
-39
2
36
57
39
19
-3
-1
9
26
26
22
13
9
-4
-4
3
6
-2
-5
-6
-8
7
31
51
53
25
5
-19
-29
-56
-51
-43
-25
-33
-71
-73
-92
-78
-74
-45
-15
-1
-17
-26
-35
-44
-52
-78
-101
-100
-87
-50
-37
1
19
32
36
24
17
-5
-1
-8
-18
-34
-42
-53
-36
-26
-3
-2
-18
-40
-67
-82
-88
-96
-108
-80
-74
-53
-50
-38
-39
-40
-48
-46
-66
-94
-136
-164
-181
-161
-137
-134
-139
-125
-85
-52
-11
11
19
4
-26
-61
-88
-86
-82
-73
-72
-62
-58
-62
-72
-108
-144
-175
-164
-141
-103
-96
-96
-118
-128
-129
-128
-117
-121
-118
-121
-114
-77
-43
-35
-43
-65
-76
-64
-51
-51
-59
-64
-74
-86
-85
-82
-69
-49
-28
-14
-17
-8
-1
7
30
41
35
15
-24
-31
-32
-40
-29
-18
-11
6
21
30
29
28
11
-13
-7
-10
2
-4
-23
-46
-50
-44
-24
-11
-9
-15
-35
-41
-21
6
13
4
5
-7
-10
-10
-32
-41
-42
-28
-8
14
25
40
20
6
-15
-52
-61
-53
-12
19
35
49
39
42
39
44
43
46
43
25
5
-8
-19
-20
-19
2
7
10
8
12
4
15
-4
-35
-61
-76
-61
-39
-16
-4
1
8
28
32
35
26
-1
-29
-51
-45
-37
-25
-27
-42
-63
-78
-70
-62
-36
-14
-12
-18
-29
-38
-55
-64
-61
-41
-25
-20
-20
-17
-17
-14
-30
-47
-62
-54
-40
6
35
67
61
67
45
26
11
23
41
42
43
33
16
8
2
19
12
27
0
-20
-48
-73
-81
-93
-85
-70
-68
-58
-39
-24
-3
13
25
24
12
-1
-24
-41
-55
-72
-94
-98
-93
-91
-74
-46
-32
-27
-31
-26
-7
-3
4
-30
-58
-96
-88
-73
-24
12
35
38
39
45
50
32
9
-5
-50
-71
-99
-98
-85
-44
-7
31
73
88
96
92
79
41
-21
-70
-120
-120
-101
-65
-44
-34
-15
0
5
-6
-32
-72
-83
-88
-79
-70
-58
-20
-2
24
27
21
-6
-30
-45
-54
-53
-45
-51
-54
-53
-38
-19
4
9
-9
-38
-76
-93
-103
-94
-67
-54
-40
-39
-29
-17
-9
14
36
34
32
5
-23
-32
-35
-8
-3
11
4
-3
-8
-3
-22
-48
-68
-84
-76
-77
-68
-71
-51
-22
8
22
18
11
-20
-43
-51
-36
-22
-11
-21
-43
-61
-74
-80
-65
-47
-21
-26
-35
-44
-42
-31
-55
-77
-117
-122
-102
-80
-54
-50
-48
-54
-48
-29
-8
-8
-11
-34
-67
-81
-77
-62
-45
-24
-20
-27
-52
-74
-82
-78
-52
-55
-71
-84
-73
-41
-19
-4
3
6
-6
-1
-6
5
2
3
-2
-3
7
-3
-15
-22
-22
-24
-20
-31
-33
-35
-38
-31
-49
-62
-78
-74
-73
-62
-51
-43
-28
-24
-37
-44
-23
-5
10
4
3
-5
-16
-7
-3
-24
-35
-51
-56
-46
-65
-71
-72
-59
-51
-49
-49
-27
-13
-20
-29
-50
-59
-55
-51
-41
-36
-16
8
4
-5
-14
-38
-22
-1
24
24
19
33
32
48
40
21
-7
-31
-41
-48
-36
-18
19
35
62
82
95
99
97
80
41
22
-1
-14
-33
-40
-43
-39
-23
-6
-6
-1
-15
-20
-41
-53
-68
-83
-84
-82
-70
-44
-8
24
56
55
42
33
27
35
8
-27
-55
-86
-100
-94
-52
-16
-4
-6
-25
-50
-60
-61
-61
-64
-71
-55
-47
-41
-32
-11
9
37
50
44
41
20
17
-5
-21
-31
-48
-54
-44
-49
-53
-60
-42
-39
-34
-53
-77
-95
-107
-125
-115
-121
-100
-94
-69
-20
4
17
-16
-55
-106
-121
-107
-78
-41
-12
7
3
-1
-14
-33
-46
-44
-50
-71
-92
-96
-84
-73
-71
-64
-67
-70
-62
-46
-33
-12
-29
-50
-82
-93
-85
-78
-68
-65
-64
-67
-59
-54
-62
-51
-53
-49
-45
-34
-18
-1
-1
4
-9
-26
-33
-24
-8
-8
-27
-73
-96
-93
-78
-59
-44
-27
-32
-37
-27
-34
-14
-11
2
-11
-23
-49
-66
-69
-45
-13
12
28
37
7
-9
-28
-27
-24
-31
-37
-55
-56
-47
-31
-5
-4
-18
-40
-47
-44
-52
-53
-45
-15
5
42
70
74
65
52
62
57
51
30
16
22
30
55
52
59
70
67
15
-16
-35
-16
22
52
75
83
86
70
54
33
15
-10
-27
-28
-23
-31
-25
3
22
57
81
78
67
47
39
14
10
-3
5
3
-3
3
-6
-11
-5
0
-1
-1
-4
-15
-18
-26
-41
-53
-60
-54
-41
-44
-44
-72
-92
-97
-95
-89
-97
-103
-110
-99
-82
-68
-74
-92
-108
-117
-93
-49
-17
-28
-35
-48
-45
-46
-49
-46
-38
-26
-20
-37
-38
-39
-47
-58
-60
-45
-42
-33
-42
-30
-24
-15
-17
-29
-36
-35
-21
-27
-18
-19
-10
-7
11
19
22
0
-31
-60
-78
-70
-69
-64
-51
-48
-18
-6
2
1
-9
-13
-35
-57
-64
-53
-42
-45
-47
-60
-40
-15
10
23
-4
-22
-57
-71
-84
-95
-103
-82
-61
-33
-22
-4
19
37
47
51
39
27
19
22
12
-5
-17
-24
-4
17
45
44
45
45
26
16
-12
-27
-51
-57
-75
-78
-93
-65
-50
-37
-22
-14
-1
3
-2
-20
-26
-36
-26
-22
-40
-39
-83
-112
-145
-134
-116
-78
-53
-53
-77
-114
-123
-119
-83
-32
18
23
17
8
0
3
-19
-36
-49
-61
-68
-72
-69
-34
9
29
37
10
-18
-35
-52
-45
-46
-37
-36
-39
-22
-7
1
-7
-16
-41
-62
-76
-88
-73
-75
-44
-39
-40
-51
-68
-76
-95
-102
-95
-85
-61
-42
-35
-28
-14
-17
-17
-9
8
7
11
9
-9
-17
-31
-23
-8
-1
1
-4
1
20
42
58
39
22
4
-15
-14
-18
-17
-14
-1
-9
-12
-17
-15
-11
-27
-32
-57
-83
-94
-108
-110
-129
-122
-115
-81
-54
-32
-30
-32
-22
-32
-50
-47
-46
-37
-50
-51
-58
-48
-33
-33
-17
-19
-15
-33
-41
-31
-34
-42
-58
-73
-93
-96
-82
-65
-71
-89
-95
-96
-77
-63
-57
-55
-59
-53
-67
-62
-42
-37
-24
-39
-52
-70
-69
-58
-37
-43
-48
-69
-75
-54
-33
-1
12
25
17
-14
-28
-39
-24
-24
-37
-55
-70
-66
-37
-13
-5
17
17
34
39
38
26
-1
-17
-31
-52
-65
-44
-10
11
14
0
-26
-39
-38
-24
-14
6
9
10
16
19
29
28
21
8
5
17
43
58
74
79
68
64
58
35
21
-6
-12
-28
-35
-18
-5
22
36
31
9
-25
-41
-37
-47
-56
-61
-54
-26
14
42
65
92
102
106
105
104
102
88
72
60
22
2
-10
2
17
35
62
89
96
93
59
20
-8
-27
-21
-26
-14
-10
-8
8
29
40
50
63
64
60
59
40
16
-5
-20
-4
-10
0
4
13
24
28
40
52
63
56
39
24
23
20
2
2
-10
-22
-30
-34
-40
-20
-10
3
-2
-9
-11
-24
-23
-24
-21
-45
-61
-86
-85
-57
-31
-3
9
22
42
43
39
26
-6
-47
-68
-66
-60
-47
-40
-34
-20
-2
-6
-9
-36
-45
-62
-90
-87
-94
-69
-47
-31
-38
-69
-63
-70
-59
-37
-41
-69
-103
-137
-135
-129
-123
-116
-111
-78
-34
-1
1
-21
-36
-73
-103
-139
-159
-174
-171
-169
-179
-183
-175
-157
-130
-104
-85
-77
-74
-69
-75
-96
-105
-122
-120
-111
-93
-65
-59
-39
-38
-46
-54
-56
-67
-79
-75
-71
-76
-80
-85
-78
-59
-47
-48
-74
-94
-103
-99
-87
-73
-79
-86
-102
-102
-125
-130
-109
-81
-51
-29
-11
-5
-17
-30
-54
-46
-53
-43
-51
-41
-29
-21
-24
-30
-41
-53
-54
-43
-32
-49
-43
-39
-32
-15
-3
-9
-31
-50
-53
-52
-55
-69
-77
-99
-100
-109
-89
-74
-43
-34
-19
-27
-19
-30
-50
-82
-122
-137
-139
-129
-117
-95
-55
-23
-23
-39
-53
-66
-75
-87
-117
-129
-146
-160
-170
-162
-123
-75
-39
-6
-13
-30
-54
-62
-82
-81
-89
-82
-99
-102
-86
-58
-26
-6
-4
-29
-61
-101
-128
-130
-128
-104
-77
-50
-25
-6
36
77
102
104
100
85
39
-11
-42
-64
-57
-45
-36
-17
-9
17
26
49
62
69
55
24
-6
-18
-24
-17
-46
-46
-56
-33
-20
8
42
65
43
20
-16
-34
-26
-22
-20
-40
-48
-38
-18
9
36
60
58
74
50
12
-30
-68
-70
-65
-45
-17
-15
-3
9
29
34
39
10
-30
-69
-86
-89
-88
-83
-80
-59
-53
-15
-7
15
21
25
20
9
-11
-31
-37
-31
-12
-8
-2
-2
-9
-18
-14
9
12
10
5
-23
-31
-32
-17
-14
0
12
20
34
36
23
-2
-28
-39
-39
-41
-35
-53
-35
-15
11
23
25
13
9
-9
-18
-27
-45
-43
-49
-34
-28
-28
-19
-22
-10
11
36
41
44
3
-29
-45
-42
-38
-33
-38
-41
-51
-46
-38
-45
-43
-60
-53
-63
-57
-42
-42
-23
-26
-31
-36
-45
-27
-16
6
8
9
-37
-50
-57
-30
3
21
29
16
1
-28
-61
-62
-44
-23
-13
1
-9
-18
-29
-17
-9
-5
-1
-1
-13
-36
-41
-38
-11
13
42
50
35
14
-31
-59
-72
-61
-29
-5
27
21
27
43
37
23
-1
-1
-1
-1
6
-12
-2
-2
20
29
40
46
49
39
40
19
10
-5
1
-9
-32
-50
-58
-42
-24
-8
2
-17
-33
-66
-82
-76
-58
-41
-39
-30
-34
-47
-55
-69
-60
-61
-63
-72
-91
-96
-75
-65
-19
13
38
49
45
43
32
13
-25
-37
-71
-79
-77
-82
-87
-79
-78
-68
-73
-80
-93
-94
-88
-77
-76
-63
-55
-40
-19
-7
11
1
-2
-22
-49
-71
-72
-90
-95
-93
-93
-83
-78
-46
-2
13
17
-1
-21
-31
-48
-55
-64
-60
-61
-62
-78
-55
-52
-45
-41
-49
-74
-80
-82
-75
-55
-34
-16
-23
-23
-11
5
48
51
36
7
-11
-15
-16
-18
-27
-25
-36
-31
-44
-49
-30
-12
1
-23
-33
-48
-55
-67
-74
-74
-68
-58
-46
-39
-51
-61
-92
-93
-84
-66
-55
-33
-13
10
9
8
-16
-31
-51
-49
-65
-65
-72
-61
-59
-43
-37
-40
-64
-98
-120
-129
-124
-81
-40
-8
6
-9
-24
-45
-49
-55
-50
-47
-42
-46
-46
-37
-31
-5
-2
-8
-20
-17
7
3
-17
-37
-55
-66
-66
-53
-34
-14
9
17
9
19
31
38
41
24
16
-4
-12
-27
-46
-56
-64
-53
-26
19
33
20
-9
-15
-17
-33
-45
-62
-67
-71
-52
-39
-11
1
22
7
1
-30
-57
-71
-64
-41
-24
-26
-51
-86
-97
-93
-78
-66
-61
-52
-68
-84
-101
-102
-77
-23
10
32
28
11
-16
-40
-56
-54
-70
-76
-64
-44
6
52
65
59
28
-10
-32
-57
-63
-80
-92
-100
-66
-39
-9
9
9
8
3
9
18
25
29
47
50
55
30
-8
-59
-90
-112
-133
-128
-117
-95
-58
-18
16
29
32
13
-20
-45
-38
-28
-7
8
18
14
19
40
58
65
60
40
25
5
-4
-31
-52
-62
-71
-79
-83
-75
-75
-57
-41
-26
-14
-15
-17
-11
-23
-22
-45
-67
-75
-52
-29
-8
17
14
18
12
-1
-1
-8
-18
-30
-58
-66
-85
-81
-86
-77
-57
-53
-44
-55
-68
-82
-81
-88
-99
-95
-82
-71
-56
-37
-20
-1
-1
-2
-17
-24
-19
-19
-9
-7
-5
1
0
7
-5
-19
-17
-7
-13
-30
-48
-48
-18
21
48
59
57
48
42
55
65
59
42
12
-10
-29
-23
13
63
85
96
91
55
29
6
-18
-23
-38
-54
-60
-66
-34
-13
0
10
8
0
-1
5
8
-4
-14
-24
-39
-39
-36
-22
-39
