# Supplementary material for: Electroencephalography (EEG) based epilepsy diagnosis via multiple feature space fusion using shared hidden space-driven multi-view learning
Source: PeerJ Comput Sci. 2024 Mar 7;10:e1874. doi: 10.7717/peerj-cs.1874 (PMC10936759; doi:10.7717/peerj-cs.1874)
Supplement: Supplemental Information 2 [file peerj-cs-10-1874-s002.zip › A/Z092.txt]

40
48
35
5
-40
-54
-32
6
36
56
64
58
40
30
-1
-31
-55
-78
-79
-60
-27
6
29
47
51
40
15
4
-20
-36
-52
-69
-70
-64
-49
-38
-20
7
35
45
50
27
-8
-42
-61
-69
-83
-85
-62
-30
13
30
31
11
-14
-30
-41
-41
-35
-30
-32
-25
-8
8
30
40
26
-12
-44
-81
-97
-100
-86
-68
-57
-38
-22
-8
6
35
54
58
38
7
-26
-54
-64
-68
-66
-52
-42
-35
-38
-27
-13
17
57
66
32
-25
-83
-129
-135
-115
-91
-75
-65
-40
-11
25
66
92
89
66
39
24
39
47
45
20
20
5
6
18
35
47
53
60
68
62
44
30
29
25
0
-12
-19
-10
11
27
37
31
41
46
57
56
41
16
-7
-20
-26
-38
-46
-44
-40
-25
-3
18
38
46
49
36
17
-9
-41
-75
-98
-97
-86
-66
-42
-26
-26
-14
2
21
28
34
34
14
-1
-13
-36
-48
-54
-52
-53
-41
-28
-10
17
39
48
38
31
18
4
2
7
7
9
13
28
60
92
113
117
105
86
63
35
14
13
13
8
8
21
33
57
80
73
52
25
6
-9
-11
-14
-21
-32
-48
-59
-58
-49
-35
-21
-10
3
2
-21
-38
-33
-19
6
26
35
25
26
22
14
0
-14
-38
-76
-95
-101
-88
-64
-43
-32
-32
-27
-34
-33
-38
-24
-11
-11
-10
-24
-41
-54
-56
-52
-36
-12
5
10
7
1
-6
-7
7
25
24
9
-1
-11
-6
4
11
15
23
38
33
25
9
-21
-47
-63
-60
-57
-51
-36
-24
-14
5
16
22
16
-2
-28
-56
-76
-92
-97
-92
-77
-63
-57
-40
-28
-26
-21
-21
-18
-18
-12
-16
-15
-22
-30
-42
-40
-14
22
49
60
67
58
58
63
70
67
51
28
-3
-22
-18
-6
9
19
21
21
33
53
77
81
80
78
78
92
112
124
110
91
65
35
13
-5
-24
-38
-38
-33
-30
-24
-12
-11
-36
-46
-45
-27
0
12
9
-9
-22
-30
-34
-30
-27
-27
-25
-11
-11
-25
-54
-71
-90
-92
-77
-65
-46
-27
-3
-3
-5
-7
-20
-34
-38
-40
-59
-80
-96
-105
-113
-105
-76
-44
-10
-1
-3
-30
-42
-49
-64
-87
-112
-126
-128
-111
-97
-93
-95
-95
-94
-104
-97
-81
-66
-56
-52
-54
-64
-63
-68
-73
-74
-74
-81
-82
-71
-55
-39
-32
-13
2
20
40
41
35
20
15
4
-15
-24
-35
-42
-42
-30
-18
-4
20
38
45
48
47
32
12
0
-12
-14
4
30
41
50
46
44
33
23
12
1
-6
-4
4
7
20
22
24
31
53
81
100
102
89
70
54
57
49
42
39
29
42
53
73
72
60
53
42
38
39
41
41
36
39
51
64
78
82
69
59
52
44
19
-3
-11
-14
-10
0
-6
-3
3
12
7
-6
-17
-11
-3
19
32
39
28
15
7
-2
7
7
-5
-22
-34
-52
-62
-51
-33
-7
13
25
22
20
33
52
64
58
46
23
3
-13
-24
-29
-40
-46
-57
-52
-39
-21
-20
-6
9
17
22
26
24
13
4
6
-2
-7
-22
-41
-59
-65
-66
-78
-85
-86
-76
-62
-31
1
23
27
28
37
35
40
23
-10
-39
-64
-73
-77
-58
-41
-30
-12
-7
-7
-22
-29
-29
-32
-39
-47
-54
-60
-62
-75
-84
-90
-78
-76
-77
-82
-77
-69
-53
-32
-29
-30
-26
-27
-34
-48
-56
-66
-61
-49
-36
-30
-26
-22
-14
-4
5
10
-5
-12
-25
-31
-43
-37
-24
-14
-5
-5
-7
-3
14
22
29
26
12
-6
-26
-33
-35
-47
-45
-33
-16
9
13
8
2
15
19
18
7
1
-5
-7
7
18
22
18
9
7
0
1
-12
-30
-42
-30
-12
12
28
24
9
-7
12
23
44
60
59
46
36
31
25
15
11
10
7
5
-6
-15
-13
1
15
14
11
6
6
12
34
53
69
96
118
122
101
70
33
3
-1
1
10
20
37
49
53
48
26
6
-6
0
-2
9
21
41
53
59
63
46
36
36
42
31
10
-11
-20
-3
20
43
48
49
50
37
47
67
92
88
73
49
31
19
19
19
15
17
23
25
21
14
0
-18
-22
-26
-38
-50
-58
-55
-40
-4
25
38
40
50
59
78
89
78
47
7
-12
-13
3
27
27
9
-16
-18
-17
4
25
55
73
71
53
18
-14
-32
-43
-51
-48
-37
-20
4
25
33
17
-1
-25
-38
-42
-31
-22
-9
13
32
44
53
71
86
81
72
41
-1
-49
-67
-46
2
54
78
84
71
65
50
42
43
39
26
16
17
12
18
22
24
15
-4
-8
-6
8
18
2
-22
-48
-42
-25
-5
1
-12
-37
-49
-38
-20
-2
6
-4
-23
-19
-7
-1
-11
-38
-63
-76
-62
-43
-43
-47
-55
-57
-52
-46
-33
-21
-8
4
12
8
2
-14
-30
-39
-39
-41
-32
-17
-7
-18
-28
-31
-31
-31
-43
-62
-81
-90
-78
-61
-42
-9
18
38
43
36
14
9
13
19
15
6
6
-2
1
3
15
18
27
25
17
18
14
8
-15
-34
-52
-58
-55
-41
-18
-5
28
49
57
50
37
21
0
-10
-21
-28
-24
-12
-10
-10
-7
-3
2
3
-6
-21
-36
-42
-48
-60
-64
-54
-44
-28
-22
-25
-34
-34
-20
-24
-28
-41
-55
-61
-59
-37
-31
-23
-19
-15
-31
-48
-67
-85
-82
-63
-43
-29
-9
-7
-5
-1
9
30
40
47
35
10
-22
-45
-47
-50
-32
-19
-11
4
11
15
-3
-22
-38
-56
-63
-59
-56
-49
-42
-35
-33
-33
-33
-45
-45
-34
-23
-24
-32
-34
-38
-26
-12
-2
-11
-21
-36
-54
-61
-59
-46
-39
-26
-15
-5
-6
17
37
47
58
59
52
45
53
56
57
52
37
26
12
6
4
-9
-13
-16
-17
-23
-22
-19
-9
10
16
9
-2
1
13
14
6
-19
-33
-35
-13
-5
1
3
2
-1
-1
2
6
10
20
28
14
3
-5
-9
7
19
16
-11
-37
-46
-43
-35
-23
-18
-21
-27
-43
-48
-46
-36
-24
-17
-3
20
50
77
89
88
65
54
32
14
1
-1
-1
-17
-24
-34
-30
-14
21
46
56
62
47
23
-2
-16
-27
-28
-32
-32
-28
-8
18
32
36
39
39
31
10
-4
-28
-29
-15
-1
18
29
25
11
-1
11
35
54
73
77
73
65
50
43
26
13
-3
-20
-22
-14
-1
3
11
16
22
36
58
59
40
24
11
15
22
29
17
-3
-6
-10
-10
-13
-11
-13
-7
3
8
3
-7
-8
-2
21
39
41
30
24
47
64
83
81
53
2
-24
-24
-5
16
27
27
16
5
0
4
4
13
17
12
21
28
34
35
35
29
16
24
36
43
36
19
13
12
19
17
3
-11
-12
-25
-41
-37
-24
-7
-8
-15
-26
-17
-1
-10
-27
-53
-55
-53
-43
-37
-35
-46
-68
-75
-77
-59
-32
-7
11
12
16
4
9
11
6
-15
-22
-18
-14
-20
-24
-20
-7
15
24
8
-15
-39
-56
-72
-63
-51
-33
-19
-5
5
5
14
-2
-30
-73
-103
-122
-121
-104
-84
-66
-53
-27
-9
5
20
23
25
33
33
24
4
-6
-6
-7
-14
-25
-44
-44
-20
2
11
-5
-21
-51
-62
-67
-66
-68
-57
-35
-21
-7
-3
-4
-15
-15
-10
3
15
11
-9
-41
-48
-41
-24
-7
11
21
23
20
12
10
7
20
25
21
20
16
7
-7
-10
-16
-20
-23
-29
-18
3
33
41
39
39
35
33
31
41
46
56
53
50
43
43
44
32
30
35
49
61
75
86
81
73
71
73
62
52
22
1
-10
-3
10
12
21
32
50
67
81
82
64
66
57
64
72
72
59
33
12
-3
-5
-1
11
10
8
5
-3
2
2
20
18
7
3
0
5
17
39
49
63
67
56
38
15
3
-10
-14
-6
9
13
3
-8
-27
-34
-36
-44
-45
-29
-3
15
25
25
7
-18
-40
-46
-44
-35
-32
-42
-59
-55
-42
-25
-17
-10
-12
-32
-46
-66
-88
-96
-93
-94
-93
-90
-80
-63
-42
-17
-20
-30
-53
-74
-81
-65
-29
-11
-4
4
12
23
36
53
44
22
-1
-1
-4
-3
-8
-27
-45
-55
-64
-64
-43
-30
-27
-27
-25
-21
-23
-5
10
20
11
-4
-22
-40
-44
-62
-79
-81
-56
-26
-11
-7
-15
-30
-38
-39
-55
-73
-86
-82
-64
-48
-45
-52
-55
-38
-19
-6
-8
-9
-20
-35
-44
-53
-64
-64
-66
-75
-78
-68
-47
-25
-1
16
17
1
-9
-10
-13
-9
-20
-39
-53
-43
-27
-24
-23
-28
-27
-22
-11
-6
-5
-4
-27
-49
-66
-62
-49
-47
-44
-35
-15
-1
9
-1
-18
-25
-32
-51
-69
-70
-65
-56
-45
-33
-19
-4
-1
-7
-16
-25
-34
-51
-55
-37
-26
-19
-18
-11
-3
9
16
9
5
-4
-10
-20
-22
-24
-28
-21
7
36
49
54
56
55
56
61
57
40
33
30
46
56
66
67
65
67
48
22
8
14
24
36
47
51
46
35
31
27
29
42
47
37
20
5
-7
7
15
13
1
-7
5
19
40
53
67
59
48
42
35
46
50
48
25
-4
-29
-40
-25
4
24
20
16
19
29
29
22
4
-16
-9
0
11
13
14
4
-4
3
19
34
52
64
45
15
-24
-57
-74
-92
-100
-108
-100
-85
-87
-108
-127
-113
-95
-63
-39
-19
-13
-3
12
32
52
63
63
48
35
27
10
-1
-5
-3
6
25
45
49
51
49
54
45
38
9
-25
-48
-39
-14
1
13
-1
-4
-1
33
63
65
54
17
-21
-41
-41
-39
-37
-37
-42
-45
-33
6
37
60
70
57
34
7
-2
4
15
18
6
-11
-20
-7
0
16
42
62
66
62
48
25
-2
-14
-9
3
21
32
38
49
60
57
33
17
2
-15
-37
-54
-53
-41
-18
-2
10
20
25
13
-2
-2
13
32
34
33
27
27
38
36
23
7
-2
-19
-31
-41
-40
-53
-69
-80
-89
-86
-72
-54
-38
-26
-11
-7
6
12
16
-1
-27
-47
-65
-65
-54
-26
-9
15
22
11
-11
-34
-54
-73
-74
-72
-66
-41
-8
32
48
57
51
40
32
32
22
15
11
-4
-22
-35
-14
23
62
97
103
83
43
14
-15
-23
4
33
52
40
19
-6
-12
0
9
7
-7
-26
-53
-77
-66
-39
-24
-24
-33
-54
-61
-67
-65
-69
-58
-39
-26
-17
-14
-16
-28
-30
-41
-52
-44
-30
-11
1
8
0
-16
-31
-40
-50
-67
-62
-50
-32
-31
-31
-38
-40
-36
-32
-31
-27
-15
-20
-27
-49
-62
-69
-59
-26
-11
5
4
-5
-21
-39
-52
-67
-73
-68
-58
-52
-48
-46
-58
-51
-29
4
26
27
6
-28
-51
-53
-42
-36
-20
-14
-16
-34
-52
-52
-44
-19
0
4
-10
-30
-51
-71
-62
-50
-40
-25
-21
-26
-27
-20
-17
-23
-25
-20
-15
-14
-24
-43
-56
-56
-30
-12
-1
0
-10
-16
-6
23
45
59
67
70
56
34
18
1
-7
-10
-11
-4
14
25
23
20
24
28
22
18
15
4
-4
-9
-16
-24
-33
-43
-44
-35
-11
17
33
51
35
5
-29
-47
-54
-59
-54
-58
-57
-54
-52
-61
-64
-62
-54
-43
-26
-7
-7
-10
-26
-36
-42
-29
-3
16
29
34
43
50
53
55
54
57
57
45
15
-10
-26
-34
-32
-19
-11
-9
-5
-3
-5
-4
-3
-3
-16
-28
-34
-36
-22
-9
-4
-15
-10
-7
8
27
52
57
37
19
13
19
30
37
30
25
30
47
63
72
78
65
59
44
23
-7
-19
-9
4
20
21
17
2
-12
-25
-35
-30
-5
23
33
27
9
-5
-2
8
21
16
18
10
-4
-17
-35
-48
-63
-58
-51
-49
-52
-37
-10
23
54
61
49
32
35
34
32
30
20
14
11
19
13
10
9
15
16
20
24
27
37
52
50
28
3
-7
2
23
57
94
110
104
77
29
-9
-26
-23
-6
13
24
18
11
5
4
-1
3
-1
-11
-18
-17
1
19
40
40
21
-4
-23
-46
-61
-59
-51
-45
-42
-41
-31
-16
7
10
-6
-30
-35
-25
-5
22
38
33
10
-20
-52
-65
-51
-32
-17
-8
1
6
6
17
29
32
39
53
69
90
99
92
46
3
-16
-9
17
49
70
79
81
64
43
35
42
59
60
58
40
19
-1
-4
7
27
59
69
68
57
51
39
20
9
-10
-21
-36
-37
-34
-28
-17
-1
10
18
16
-2
-21
-23
-14
-8
-6
-9
-27
-35
-36
-23
-19
-18
-25
-41
-49
-41
-33
-23
-11
-4
-8
-18
-23
-12
-10
-13
-30
-52
-60
-51
-38
-25
3
13
10
-5
-18
-27
-30
-19
-18
-7
-4
4
12
0
-6
-10
-10
-8
-11
-17
-21
-11
-9
-7
-3
6
-2
-16
-18
0
20
31
43
40
43
43
32
22
13
19
21
17
16
15
15
16
15
8
11
20
29
26
18
11
1
-5
-3
-1
-1
8
6
-9
-25
-38
-42
-40
-18
-3
2
-3
-1
4
18
39
43
19
-12
-36
-52
-46
-28
-26
-27
-28
-1
33
71
97
104
91
64
33
-6
-19
-22
-15
-9
-7
4
21
46
69
81
75
67
64
52
51
53
58
55
55
50
24
7
-4
2
-4
3
5
-5
-13
-11
-8
2
19
34
51
60
70
58
29
-3
-32
-38
-31
-7
8
16
23
17
6
-12
-29
-56
-74
-70
-52
-28
-1
20
14
10
0
-2
-20
-38
-54
-60
-43
-13
19
20
-7
-35
-60
-71
-73
-67
-63
-43
-26
-24
-41
-58
-72
-73
-60
-48
-37
-27
-25
-24
-34
-20
-14
-18
-31
-32
-26
-23
-18
-31
-39
-41
-28
-20
-27
-44
-65
-79
-78
-57
-34
-9
9
9
3
-3
-19
-38
-49
-53
-50
-51
-49
-45
-50
-55
-59
-65
-82
-89
-81
-76
-74
-74
-77
-76
-63
-40
-20
-15
-13
-6
-4
-5
-6
-12
-18
-15
-14
-11
-3
-6
-25
-45
-45
-36
-30
-32
-45
-62
-59
-32
-1
24
22
1
-14
-13
-1
8
9
22
20
18
4
0
-23
-35
-46
-53
-63
-68
-60
-65
-62
-52
-38
-21
-13
-1
0
4
11
29
45
62
62
37
16
4
20
33
53
46
18
1
12
41
64
82
82
81
77
75
62
34
10
-11
-18
-6
5
8
2
0
9
13
25
43
46
33
20
6
-1
3
36
55
76
84
78
56
32
19
5
9
12
13
-4
-28
-52
-66
-62
-41
-8
5
13
8
5
-2
4
16
22
35
41
45
43
46
52
49
59
59
60
55
48
32
12
0
-18
-34
-50
-47
-38
-17
17
43
53
40
28
9
10
23
35
39
37
37
30
30
25
22
22
38
59
59
55
45
46
36
24
15
12
7
12
-4
-24
-39
-44
-52
-46
-43
-38
-47
-42
-37
-36
-32
-26
-9
10
33
35
35
36
51
56
42
31
15
-1
-11
-17
-22
-33
-40
-53
-61
-66
-52
-37
-21
-8
-9
-15
-18
-25
-26
-28
-26
-21
-23
-37
-43
-56
-59
-60
-69
-76
-68
-48
-49
-62
-79
-80
-75
-61
-49
-49
-55
-61
-57
-58
-43
-22
-7
3
8
-3
-26
-18
-3
10
8
-7
-29
-50
-59
-68
-72
-59
-41
-26
-24
-14
-19
-35
-55
-67
-68
-57
-38
-24
-18
-23
-15
-11
1
5
10
18
19
28
38
44
48
30
5
-8
-1
14
32
53
70
73
72
67
56
50
51
60
56
53
45
30
11
8
9
19
42
50
48
26
5
-5
-18
-8
-1
-2
4
18
22
23
36
57
78
94
94
71
40
27
3
-18
-38
-47
-57
-58
-36
2
41
60
64
45
30
16
1
-12
-30
-48
-66
-68
-43
-4
23
49
76
80
72
49
17
-20
-47
-62
-66
-56
-38
-17
3
26
41
34
10
-23
-53
-76
-70
-60
-60
-62
-66
-65
-56
-35
-22
-20
-32
-44
-59
-63
-50
-35
-28
-28
-29
-43
-53
-46
-15
23
45
56
48
52
53
59
52
41
31
9
3
10
23
45
58
70
64
54
27
0
-33
-59
-70
-83
-91
-89
-68
-41
-8
11
4
-3
-7
-1
1
9
11
-12
-51
-95
-128
-146
-133
-109
-73
-43
-23
-24
-36
-33
-35
-34
-41
-47
-50
-49
-34
-18
-6
12
26
26
27
18
-3
-29
-55
-53
-49
-42
-33
-31
-26
-10
27
54
72
70
49
16
-14
-27
-32
-21
-10
-11
-38
-42
-22
11
48
60
58
43
41
31
10
-11
-21
-27
-32
-23
-2
29
54
77
86
81
81
61
30
-17
-58
-92
-102
-85
-60
-34
-14
6
23
46
73
76
53
7
-28
-59
-69
-68
-63
-61
-57
-52
-52
-44
-30
-8
-9
-17
-33
-46
-42
-26
-15
-8
-14
-24
-26
-13
-1
18
23
38
45
37
25
10
4
1
7
14
23
20
18
20
29
54
66
67
63
64
59
41
30
14
-5
-27
-43
-50
-35
-13
6
16
13
19
15
10
14
12
11
3
3
-8
3
14
23
5
-9
-7
-8
3
6
13
10
14
22
27
24
9
-7
-24
-16
2
19
32
34
25
2
-9
-14
-3
19
40
48
37
35
38
40
46
44
30
5
-20
-44
-51
-44
-17
-2
12
24
35
45
49
57
35
15
-3
-20
-31
-36
-24
-5
15
22
29
34
37
52
51
49
42
26
4
-3
1
7
21
22
19
11
19
34
46
53
57
56
45
41
32
20
19
30
39
35
28
13
6
-2
-1
-11
-16
-4
14
26
25
14
-1
-9
-16
-19
-24
-24
-16
-24
-21
-12
15
40
52
59
45
51
65
72
57
35
14
-8
-28
-45
-66
-97
-108
-98
-75
-46
-33
-30
-49
-60
-66
-61
-47
-30
-17
-10
6
25
41
51
49
34
8
-1
-1
-5
-16
-21
-13
-1
5
-4
-17
-19
-15
-21
-17
-12
-9
-10
-18
-6
-1
15
27
33
28
8
-10
-36
-45
-40
-24
-23
-26
-25
-27
-29
-31
-26
-17
0
18
20
9
-1
-16
-28
-41
-43
-44
-25
-4
9
13
13
4
-6
-17
-30
-44
-60
-62
-51
-37
-27
-32
-44
-51
-37
-14
-1
-10
-23
-42
-59
-59
-61
-58
-56
-48
-42
-21
8
26
29
20
22
11
9
19
33
58
73
74
56
30
7
-19
-44
-54
-47
-42
-40
-35
-22
-17
-11
-8
-13
-21
-26
-41
-60
-64
-68
-69
-69
-68
-65
-59
-52
-44
-32
-16
6
16
32
48
55
48
25
3
-25
-44
-45
-34
-17
5
37
43
31
4
-23
-35
-34
-31
-37
-47
-53
-49
-46
-41
-28
-20
-5
-2
11
5
6
9
-8
-18
-26
-28
-13
12
29
35
33
26
22
17
14
16
7
-2
-11
-9
10
34
48
45
36
37
41
34
33
15
-15
-53
-79
-81
-70
-49
-36
-20
2
35
54
57
64
57
45
30
22
7
-4
-13
-6
14
43
69
67
57
49
37
22
7
-7
-36
-58
-76
-77
-75
-59
-39
-24
4
40
79
96
91
67
32
1
-25
-39
-45
-27
-7
5
25
42
63
69
69
51
12
-21
-35
-35
-32
-21
-24
-32
-36
-14
16
43
62
62
48
39
40
31
32
24
18
9
-1
0
-11
-13
-9
3
3
-4
-8
-18
-21
-15
-18
-21
-21
-24
-31
-38
-38
-34
-32
-37
-54
-76
-89
-89
-84
-74
-58
-51
-51
-59
-60
-56
-53
-35
-24
-18
-22
-27
-32
-37
-31
-25
-21
-15
-7
-18
-33
-42
-40
-25
-3
27
34
30
16
4
-5
-13
-9
-19
-18
-4
12
23
33
40
37
36
35
29
23
20
32
32
27
23
24
25
31
31
15
-3
-24
-35
-38
-23
-12
-7
1
13
31
30
36
32
26
7
-8
-33
-44
-41
-28
-11
-3
5
9
4
-3
-7
-17
-27
-32
-37
-29
-20
-29
-52
-70
-59
-43
-27
-7
0
7
28
53
71
81
82
81
67
56
50
39
29
12
-4
-19
-26
-33
-34
-16
9
32
31
31
30
35
30
32
39
43
58
52
37
18
-6
-29
-57
-62
-68
-67
-67
-75
-90
-94
-78
-46
-22
-20
-26
-47
-52
-53
-51
-49
-52
-52
-55
-55
-51
-45
-48
-53
-50
-53
-52
-52
-45
-49
-32
-21
-7
7
23
30
10
-5
-7
8
41
62
70
71
89
108
130
141
127
87
23
-14
-35
-40
-37
-27
-11
-3
7
9
12
27
39
40
25
19
11
16
22
37
39
31
20
20
16
9
1
-1
6
29
33
26
15
16
19
24
26
19
8
3
16
27
31
29
17
5
6
8
3
-12
-28
-45
-62
-55
-42
-26
-18
-25
-41
-52
-24
-1
15
12
15
26
28
29
24
15
12
17
20
23
19
-12
-50
-69
-66
-52
-37
-27
-18
-19
-6
16
24
29
28
24
9
-4
-16
-28
-37
-44
-34
-22
6
25
24
14
4
-1
-8
-15
-22
-39
-48
-53
-55
-62
-59
-37
-10
12
25
21
15
17
16
15
10
7
-3
-20
-26
-36
-44
-43
-33
-17
5
31
40
33
6
-18
-42
-66
-75
-72
-69
-65
-49
-34
-13
-2
-5
-28
-48
-52
-51
-35
-16
-16
-25
-34
-22
-6
9
14
-1
-18
-36
-34
-38
-50
-59
-57
-52
-38
-34
-33
-17
4
29
37
41
30
11
2
4
15
9
2
-16
-36
-46
-48
-37
-28
-12
-3
1
8
19
18
2
-12
-27
-30
-19
2
8
9
0
-27
-49
-69
-65
-59
-36
-9
22
34
38
27
10
9
11
18
8
-14
-33
-52
-52
-45
-36
-44
-40
-38
-34
-27
-42
