# Supplementary material for: Electroencephalography (EEG) based epilepsy diagnosis via multiple feature space fusion using shared hidden space-driven multi-view learning
Source: PeerJ Comput Sci. 2024 Mar 7;10:e1874. doi: 10.7717/peerj-cs.1874 (PMC10936759; doi:10.7717/peerj-cs.1874)
Supplement: Supplemental Information 2 [file peerj-cs-10-1874-s002.zip › A/Z093.txt]

-19
-1
33
51
49
26
-15
-42
-45
-37
-14
2
28
36
29
28
12
-10
-33
-44
-49
-63
-62
-65
-60
-37
-16
4
-7
-19
-46
-62
-45
-13
13
16
6
-1
-14
-29
-31
-46
-48
-34
-18
-18
-16
-17
-15
1
25
31
11
-37
-85
-102
-93
-66
-26
5
18
29
27
17
4
-3
-11
-31
-46
-56
-45
-16
14
51
52
47
16
-14
-20
-1
10
24
19
14
0
-12
-23
-35
-39
-30
-11
-2
-9
-27
-57
-79
-89
-88
-73
-50
-20
-19
-25
-34
-32
-13
9
40
40
40
33
31
25
17
15
13
13
15
14
-2
-4
1
1
-8
-23
-33
-24
6
33
41
28
-5
-29
-65
-66
-58
-54
-55
-77
-110
-143
-138
-121
-80
-39
-1
10
-4
-17
-16
-14
-19
-21
-43
-47
-45
-45
-48
-61
-55
-41
-13
4
2
-12
-30
-22
-7
11
15
2
-10
-28
-22
-27
-15
-2
14
17
21
13
1
-2
-1
5
8
16
16
-6
-26
-33
-34
-13
16
39
36
15
-1
-17
-29
-20
-31
-47
-67
-73
-65
-50
-35
-30
-20
-12
13
12
9
9
11
18
16
6
-16
-21
-17
-11
-26
-50
-58
-51
-17
42
75
81
56
32
8
-2
-14
-24
-49
-57
-46
-31
-8
13
24
22
24
16
24
28
39
29
-1
-6
6
43
81
102
104
84
81
77
74
67
44
3
-47
-56
-24
18
38
13
-34
-72
-71
-49
-18
7
21
12
-2
-2
8
21
27
25
4
-6
-7
4
21
43
56
27
5
-5
-8
-1
6
16
26
19
-5
-24
-41
-47
-48
-33
-19
10
11
-4
-6
9
32
37
40
20
-1
-13
-26
-27
-27
-24
-20
-14
-11
-5
-9
-5
-2
-1
-10
-16
-6
4
13
7
-11
-31
-37
-42
-16
15
51
51
14
-26
-65
-73
-58
-26
-9
-2
-10
-21
-42
-51
-52
-44
-26
-7
3
-10
-20
-18
-6
13
19
23
13
22
31
19
2
-10
-14
-15
-9
-5
-3
7
8
1
-18
-40
-46
-50
-48
-34
-30
-6
18
40
40
15
-15
-57
-67
-49
-21
-3
-21
-44
-75
-70
-37
6
44
47
37
2
-21
-2
34
56
42
16
-3
0
30
41
33
20
4
-18
-30
-28
-14
-12
-10
-30
-53
-73
-70
-54
-23
18
49
61
61
61
43
8
-14
-20
6
27
44
53
37
34
15
8
7
12
10
-4
-2
4
18
22
19
-5
-25
-36
-39
-39
-30
-2
10
13
-5
-29
-32
-11
32
39
-3
-65
-110
-113
-64
4
52
83
82
69
40
23
-6
-31
-48
-39
-27
-23
-20
-43
-63
-76
-62
-34
2
48
78
84
68
48
24
23
34
37
34
28
24
5
-29
-65
-77
-80
-70
-52
-38
-9
9
24
31
37
47
49
46
48
49
33
7
-18
-43
-41
-32
-30
-43
-58
-71
-85
-86
-70
-44
-20
-10
-28
-52
-63
-42
-28
-33
-36
-51
-39
-20
12
19
5
3
-2
-6
-3
11
16
11
0
-26
-48
-64
-61
-44
-9
16
11
-21
-52
-45
-28
-6
-2
2
-9
0
23
21
1
-29
-50
-62
-45
-27
-28
-25
-9
27
59
69
54
12
-25
-34
-30
-27
-22
-36
-47
-44
-19
10
39
52
50
40
32
42
40
21
1
-17
-22
-11
4
1
-8
-18
-42
-63
-94
-94
-73
-26
18
35
21
-8
-14
-15
5
27
39
24
-10
-42
-71
-66
-32
-3
-4
-32
-48
-59
-59
-45
-32
-21
-8
2
9
24
34
34
3
-27
-54
-51
-32
-4
5
-5
-27
-34
-34
-14
3
20
22
14
-7
-31
-38
-22
-4
12
13
10
-3
-8
8
19
10
-12
-38
-38
-25
5
6
-5
-28
-38
-32
-12
21
29
21
-1
-26
-52
-62
-51
-24
-4
10
7
-8
-10
2
5
-15
-37
-52
-43
-10
28
68
93
102
95
73
61
46
27
1
-13
0
30
77
106
105
105
101
95
78
62
44
35
32
47
56
68
72
44
7
-31
-41
-31
3
47
78
78
68
55
16
-14
-33
-25
12
24
17
-12
-6
26
69
74
44
6
-20
-17
8
21
6
-13
-37
-48
-51
-55
-64
-67
-61
-63
-69
-69
-50
-22
-13
-1
-18
-38
-63
-74
-86
-92
-82
-60
-36
-20
-7
-18
-27
-24
-9
5
14
27
20
14
-9
-43
-89
-119
-120
-103
-70
-28
5
20
5
-26
-68
-89
-80
-49
-30
-30
-40
-48
-48
-36
-39
-48
-58
-59
-51
-39
-25
-20
-20
1
22
39
43
48
48
39
36
15
-6
-26
-9
-2
7
11
-1
-1
-8
-7
-1
9
48
71
76
63
41
23
15
19
30
25
17
16
10
9
26
41
47
51
43
35
26
31
30
3
-16
-18
-10
1
6
-18
-62
-83
-79
-49
-15
-4
-10
-28
-27
-11
29
76
102
91
44
9
-14
-21
-34
-51
-70
-90
-68
-38
-5
3
11
5
-1
3
10
19
17
21
13
10
12
35
48
61
62
53
43
29
14
-1
-5
-8
-1
9
30
48
48
31
0
-28
-40
-31
-21
-23
-31
-25
-10
12
31
28
18
22
26
34
27
5
-17
-28
-15
4
20
32
34
24
6
7
3
12
11
24
30
36
23
-13
-52
-90
-95
-86
-63
-33
-10
1
0
10
18
31
45
55
50
47
48
36
28
25
28
23
19
3
-8
-4
8
25
26
9
-16
-50
-71
-70
-36
-8
23
45
36
6
-20
-37
-36
-13
3
0
0
-11
-24
-31
-23
-10
-3
-1
-2
-2
-2
0
-4
-21
-49
-67
-99
-119
-127
-131
-136
-135
-118
-91
-48
-6
20
39
50
51
24
-2
-21
-26
-32
-47
-69
-98
-132
-155
-166
-165
-125
-74
-29
7
26
26
-2
-6
3
19
22
0
-28
-44
-40
-21
-12
3
5
-6
-28
-43
-30
-12
-11
-22
-48
-68
-65
-64
-68
-68
-40
-12
14
22
17
1
-16
-23
-41
-57
-60
-63
-65
-78
-84
-88
-67
-17
49
100
126
114
79
49
36
36
33
34
35
27
14
-14
-53
-91
-84
-45
-4
14
13
9
13
34
51
54
56
66
66
59
52
45
42
45
64
70
71
80
84
84
62
45
20
14
14
18
24
30
43
50
61
62
56
41
38
40
32
30
29
34
29
33
34
19
5
16
34
50
64
78
75
66
54
51
41
33
10
-7
-35
-42
-40
-30
-9
3
7
20
28
29
4
-22
-51
-71
-68
-38
-5
14
18
-5
-38
-56
-51
-32
-5
12
20
17
9
-6
-36
-58
-55
-27
5
18
33
17
4
-19
-48
-82
-103
-91
-49
18
85
129
120
81
15
-41
-56
-32
1
3
-19
-42
-62
-70
-75
-87
-98
-89
-60
-20
16
36
33
23
20
11
-5
-24
-23
-14
4
22
41
46
42
19
-32
-67
-94
-91
-72
-44
-16
-15
-24
-28
-13
5
28
40
39
40
38
40
35
30
22
-1
-46
-84
-80
-74
-29
-4
23
47
65
78
73
61
29
-17
-61
-78
-69
-52
-29
-25
-43
-74
-84
-86
-76
-67
-63
-54
-27
17
44
61
60
30
2
-30
-43
-51
-49
-40
-32
-36
-62
-84
-94
-74
-19
39
64
66
54
26
24
36
47
36
17
-1
-21
-23
-24
-25
-40
-41
-36
-22
-12
12
30
36
23
5
-10
-6
14
48
60
73
64
37
6
-6
-18
-29
-42
-57
-56
-44
-18
4
21
22
23
11
1
-6
-31
-49
-61
-60
-46
-29
-10
-14
-20
-12
16
42
54
39
2
-32
-57
-50
-43
-24
8
19
31
27
29
34
41
25
-5
-35
-52
-62
-65
-54
-42
-23
-18
3
42
95
135
144
112
67
40
23
29
42
59
67
81
94
95
74
44
12
-14
-37
-53
-80
-97
-92
-64
-32
14
51
64
58
38
13
-8
-1
10
12
0
-18
-44
-57
-52
-15
5
26
48
47
51
43
27
20
40
27
15
-8
12
47
41
17
-13
-29
-37
-42
-63
-89
-107
-103
-73
-27
22
53
55
48
48
37
24
6
-12
-24
-33
-24
-28
-10
16
32
31
-6
-41
-56
-55
-26
-16
-28
-46
-74
-101
-109
-84
-39
-6
5
-2
-23
-32
-32
-23
-26
-22
-23
-23
-18
-6
21
16
-6
-50
-102
-127
-117
-82
-47
-23
-20
-23
-22
-21
-18
-48
-81
-114
-127
-118
-91
-80
-70
-34
6
37
42
32
-1
-33
-58
-71
-72
-61
-35
-34
-48
-66
-66
-44
-16
-6
-16
-32
-44
-66
-108
-132
-129
-108
-86
-54
-52
-47
-43
-25
-1
18
26
30
6
-5
-9
2
17
27
25
13
2
-4
1
4
5
-23
-59
-66
-68
-70
-93
-98
-101
-78
-47
-16
-6
-3
3
-3
-3
2
25
53
65
58
14
-26
-51
-54
-42
-31
-15
-5
17
53
72
82
77
78
69
67
65
53
24
-4
-5
10
32
46
43
24
7
-9
-21
-4
22
55
57
39
1
-16
-7
22
47
30
6
-25
-28
-36
-18
-18
-14
10
29
35
28
3
-38
-61
-54
-24
7
24
27
15
17
35
59
62
47
30
11
2
-6
-16
-21
-22
-9
-14
-25
-32
-32
-20
7
29
24
9
-11
-23
-19
-1
0
-13
-52
-77
-62
-28
27
70
92
84
64
47
29
32
35
42
35
18
-12
-25
2
44
82
85
76
54
46
53
56
49
39
19
-12
-48
-71
-80
-77
-55
-30
-31
-38
-39
-39
-28
-15
2
14
2
-20
-28
-31
-15
5
28
43
49
45
31
24
15
2
9
26
39
40
35
19
-2
-31
-37
-25
-4
25
37
40
37
45
50
48
33
1
-14
-16
13
26
18
-4
-23
-34
-31
-7
10
19
12
-2
-17
-23
-6
7
27
44
43
27
3
-11
-37
-52
-57
-51
-43
-36
-34
-41
-32
-13
6
6
3
-2
-9
8
44
79
84
75
35
-29
-87
-121
-103
-62
1
37
35
25
14
31
48
70
86
88
71
48
25
14
17
16
10
-17
-39
-64
-71
-54
-22
-7
5
20
25
42
58
65
64
47
38
20
21
27
27
14
-2
3
5
18
26
34
28
33
39
36
34
30
28
14
2
-16
-36
-43
-29
4
7
13
-9
-22
-57
-70
-91
-82
-48
-4
14
21
15
12
12
14
9
0
-11
-12
-13
3
19
41
41
13
-7
-18
-14
23
34
23
-14
-49
-80
-90
-75
-45
-14
-1
3
-13
-29
-37
-39
-49
-53
-54
-55
-60
-64
-72
-78
-85
-90
-87
-61
-21
8
26
46
53
48
45
49
64
72
93
104
93
57
19
-12
-15
-7
5
13
32
52
65
77
93
95
88
68
43
18
1
1
25
54
105
140
153
139
114
111
123
136
145
123
106
87
74
59
54
48
32
13
6
15
32
42
28
3
-15
-11
-7
-13
-3
-7
-8
-8
5
18
11
1
-27
-47
-63
-50
-28
6
55
95
102
75
26
-21
-54
-50
-56
-75
-91
-88
-61
-15
34
66
59
4
-46
-93
-99
-102
-97
-98
-77
-37
-16
-17
-24
-21
-26
-32
-46
-68
-63
-46
-32
-45
-53
-49
-17
25
54
53
31
20
-1
-28
-56
-61
-44
-24
-5
0
-12
-37
-61
-70
-63
-37
-29
-28
-44
-45
-40
-12
19
34
26
19
22
28
28
10
-14
-34
-37
-35
-50
-70
-82
-88
-80
-69
-52
-44
-35
-17
-10
-18
-31
-50
-72
-77
-62
-37
-25
-18
-13
3
9
9
-1
-21
-22
-4
8
6
-2
-4
0
32
49
40
12
-12
-24
-29
-20
-17
-23
-21
-18
-31
-36
-37
-31
-16
1
20
18
17
37
58
83
84
73
46
23
22
26
29
28
28
29
38
49
44
26
11
-11
-37
-60
-56
-43
-48
-53
-66
-78
-77
-66
-34
-5
24
26
5
-23
-41
-46
-37
-29
-31
-39
-37
-15
8
7
9
-11
-15
-20
-17
-9
0
10
-3
-21
-30
-27
-11
-9
-24
-56
-79
-84
-66
-60
-61
-71
-79
-91
-83
-66
-58
-38
-9
21
38
40
38
23
12
6
1
-5
-16
-26
-26
-14
5
8
0
1
0
-14
-23
-16
-11
-2
-7
-22
-37
-45
-32
-21
-15
-19
-32
-40
-30
-8
5
19
14
-2
-37
-59
-72
-72
-62
-44
-24
-7
7
34
35
30
35
37
37
23
-6
-31
-44
-23
-6
-12
-35
-61
-75
-71
-48
-23
-13
-15
-25
-32
-40
-33
-30
-31
-20
-19
-21
-40
-46
-49
-47
-55
-70
-79
-62
-24
3
17
24
23
17
3
-14
-28
-13
18
56
41
2
-30
-52
-34
-26
-23
-42
-51
-33
-12
9
14
2
-30
-41
-18
-5
1
0
-19
-26
-20
8
42
41
20
-27
-60
-64
-49
-21
10
34
50
24
5
-9
-1
36
58
69
53
44
32
27
35
52
65
62
49
22
7
-2
4
-5
-16
-25
-25
-14
-7
22
17
2
-16
-30
-17
-3
35
54
61
60
49
31
24
26
20
24
21
17
15
15
30
36
52
48
24
-8
-23
-19
-11
-13
-16
-16
-19
-25
-45
-62
-75
-64
-40
-1
45
37
-14
-84
-109
-98
-81
-54
-52
-46
-20
26
62
66
36
-16
-60
-84
-64
-34
14
41
53
53
51
54
46
31
26
11
-1
-7
19
49
75
69
30
-24
-51
-44
1
44
69
73
39
15
3
-3
-10
-21
-36
-48
-45
-43
-23
7
41
63
54
25
-16
-51
-63
-44
-33
-48
-37
0
55
97
95
70
47
41
30
14
-20
-37
-56
-50
-33
-18
-15
-20
-12
-22
-34
-46
-41
-2
59
118
121
96
50
22
20
42
65
55
18
-15
-35
-36
-21
4
29
43
58
63
45
34
22
14
18
24
31
32
50
61
74
62
53
42
30
43
35
45
43
62
62
60
64
74
72
65
53
32
13
1
-7
2
6
13
14
34
46
50
21
-7
-25
-17
7
37
40
7
-36
-57
-52
-33
-12
0
5
18
33
50
57
50
32
7
-2
-10
-23
-45
-64
-86
-110
-127
-136
-121
-90
-48
-7
6
4
-12
-29
-29
-15
-3
-12
-30
-59
-74
-77
-52
-25
2
37
51
64
52
40
16
8
8
1
-29
-60
-71
-59
-23
10
27
27
29
34
22
1
-25
-48
-45
-28
-13
-3
-8
-18
-31
-44
-25
5
41
66
69
58
29
18
14
15
9
6
-4
-2
3
1
-18
-52
-71
-68
-40
8
44
53
39
27
26
33
44
50
46
48
42
17
-12
-20
5
43
71
82
78
85
92
87
57
22
-18
-49
-51
-23
43
77
97
73
28
2
-8
0
-9
-10
-16
-9
-21
-40
-71
-102
-102
-89
-68
-47
-23
0
16
31
10
-16
-35
-25
-16
-8
-15
-28
-42
-46
-27
7
31
54
46
26
9
9
7
1
-25
-38
-33
-24
-2
-4
20
46
64
44
9
-15
-35
-27
-17
-10
-24
-36
-46
-60
-56
-49
-42
-47
-52
-52
-43
-37
-23
-8
5
23
27
-2
-44
-85
-111
-114
-89
-73
-66
-59
-38
-19
-15
-11
-3
19
38
46
39
14
-3
-38
-70
-88
-94
-90
-78
-54
-28
-10
-8
-2
-14
-6
-2
-6
-24
-37
-34
-37
-41
-39
-48
-43
-31
1
31
56
61
35
-19
-60
-85
-85
-54
-20
11
9
-7
-25
-33
-16
11
31
26
4
-37
-77
-103
-93
-59
2
81
136
146
118
92
81
90
111
115
103
69
52
30
25
16
-2
-24
-43
-60
-88
-109
-120
-105
-78
-50
-30
-44
-65
-74
-57
-28
-2
13
7
-15
-22
-28
-33
-30
-29
-29
-29
-36
-34
-28
-1
11
4
-8
-32
-38
-33
-12
6
-3
-28
-37
-34
-29
-33
-45
-67
-88
-94
-90
-64
-39
-29
-38
-54
-53
-53
-38
-22
-11
-17
-26
-14
5
23
32
24
7
-2
5
6
13
26
39
27
7
-15
-37
-42
-43
-34
-27
-7
2
2
-9
-38
-62
-84
-74
-53
-32
-23
-16
-15
-15
-6
4
6
-1
-10
-28
-37
-25
-7
15
23
26
0
-19
-27
-19
-1
13
22
11
8
11
33
61
79
91
77
55
49
49
61
65
59
43
41
61
86
86
64
37
10
-2
-1
4
1
-1
-3
-5
-8
-10
-7
1
18
29
36
38
51
58
55
45
25
10
10
31
40
32
9
-19
-28
-26
-4
18
24
32
22
23
21
32
21
10
3
9
2
2
7
8
12
2
-3
-16
-25
-24
-33
-22
20
42
47
24
17
7
3
-1
-15
-25
-28
-38
-54
-69
-63
-44
-21
6
11
-1
-13
-34
-40
-39
-16
9
21
11
-5
-14
-20
-18
-19
-32
-53
-64
-76
-63
-33
-1
22
30
36
28
13
-1
-14
-25
-23
-6
12
33
48
40
14
-11
-15
3
23
45
43
30
-1
-35
-61
-71
-48
-18
13
38
48
26
-1
-21
-14
12
52
75
72
58
64
62
52
31
-1
-20
-31
-24
-20
-13
5
7
14
24
49
45
31
8
-1
0
2
12
15
13
8
-11
-37
-45
-52
-39
-22
8
36
48
55
60
58
55
44
12
-39
-77
-80
-57
-4
47
89
92
85
70
58
52
43
25
3
12
2
-15
-47
-78
-88
-79
-54
-28
-16
-23
-35
-44
-37
-6
22
44
30
-1
-21
-25
1
20
18
6
-3
-14
-13
-4
-8
-16
-26
-27
-32
-28
-27
-23
-21
-16
-15
-37
-54
-49
-12
35
63
66
32
2
-24
-36
-48
-45
-25
-13
-14
-25
-26
-24
-18
-22
-34
-40
-28
-20
-21
-31
-52
-68
-68
-48
-31
-26
-23
-26
-33
-44
-32
-21
-7
8
5
-1
-15
-16
-29
-38
-51
-58
-62
-48
-30
-20
-15
-4
0
-10
-38
-58
-64
-52
-22
1
4
-6
-19
-48
-59
-65
-58
-51
-44
-43
-50
-36
-1
20
27
19
-2
-27
-44
-53
-47
-50
-36
-46
-57
-72
-71
-61
-48
-21
-10
-18
-31
-48
-60
-67
-63
-59
-40
-26
-12
-20
-36
-32
-5
24
38
29
-16
-35
-24
10
42
62
75
73
71
78
79
74
52
35
17
3
15
9
-4
-22
-35
-30
-5
21
20
-6
-30
-45
-47
-18
19
55
85
111
120
117
99
70
38
3
-8
-19
-23
-3
31
60
60
44
29
15
8
17
7
11
7
21
31
50
69
83
108
126
132
116
90
60
14
-32
-62
-71
-56
-22
19
56
77
101
84
57
26
5
-11
-24
-26
-16
12
36
45
49
39
36
28
14
7
1
11
32
63
68
46
21
5
-3
-5
-1
-18
-55
-81
-103
-115
-101
-61
-24
8
21
21
23
20
22
5
-15
-38
-55
-58
-39
-23
-31
-52
-56
-36
-3
7
5
-24
-39
-43
-32
-26
-24
-30
-44
-42
-25
10
34
45
23
-9
-37
-37
-26
-18
-19
-35
-40
-37
-15
4
19
40
46
51
44
31
-1
-48
-85
-104
-105
-65
9
34
43
0
-25
-27
-30
-35
-60
-96
-116
-139
-135
-116
-69
-28
-4
0
-16
-29
-34
-45
-51
-60
-60
-64
-71
-65
-37
-2
31
62
95
107
95
74
44
20
12
-5
-31
-42
-48
-35
-14
9
30
37
37
26
7
-7
-9
-8
-2
18
44
70
69
53
24
3
4
2
0
-7
-25
-46
-50
-49
-19
-1
22
28
6
-18
-26
-25
-25
-34
-48
-74
-67
-29
37
98
131
134
112
84
73
62
45
21
-13
-44
-59
-44
-6
29
60
60
48
48
57
53
19
-20
-45
-41
-28
-23
-12
3
31
62
80
87
72
38
-9
-30
-40
-35
-41
-42
-45
-35
-12
10
20
16
18
0
-5
2
10
12
16
31
24
21
14
1
-19
-27
-15
-8
0
2
7
8
21
37
56
53
40
19
8
27
57
71
43
0
-45
-57
-22
7
25
21
21
22
9
-8
-28
-32
5
34
44
11
-14
-28
-21
-6
18
18
11
-3
0
-7
-19
-31
-44
-46
-44
-48
-67
-92
-100
-93
-62
-15
19
35
29
18
-1
-13
-22
-21
-34
-35
-38
-44
-48
-51
-61
-80
-83
-74
-56
-35
-19
-23
-52
-60
-53
-13
16
19
-14
-54
-53
-32
-25
-34
-55
-66
-58
-24
9
13
-5
-27
-31
-18
7
13
16
13
26
30
28
24
26
16
-10
-27
-45
-29
-9
7
7
-6
-22
-38
-35
-20
-8
-17
-32
-54
-66
-54
-24
6
4
-10
-37
-50
-36
-4
16
14
13
11
14
24
47
62
49
24
-2
-7
0
29
37
36
38
31
21
3
-10
-34
-58
-66
-72
-67
-48
-8
26
66
78
67
33
15
30
38
40
22
-7
-25
-20
18
47
51
30
-9
-40
-37
-21
-21
-41
-54
-58
-52
-32
-16
-3
16
21
9
-24
-37
-46
-33
-22
-10
-13
-24
-22
-19
-10
-7
-6
-16
-30
-33
-33
-42
-40
-28
-11
1
8
7
2
5
17
19
26
25
25
20
15
21
15
12
2
4
14
38
50
35
10
-7
-8
-14
-18
-18
-14
-1
15
32
36
37
27
8
-1
-9
-16
-32
-41
-51
-46
-37
-15
15
41
73
90
98
94
82
64
43
38
26
20
21
42
60
57
42
28
26
38
48
21
-14
-49
-56
-50
-14
3
3
-3
-5
9
21
22
10
-25
-52
-53
-27
-3
15
13
-11
-23
-17
15
45
50
22
-19
-45
-57
-67
-90
-87
-80
-61
-29
10
36
37
34
19
11
4
-4
-10
-31
-61
-93
-115
-108
-75
-44
-28
-23
-27
-30
-27
-25
-45
-65
-82
-87
-84
-69
-47
-45
-58
-72
-71
-54
-25
-2
-1
-15
-31
-30
-29
-13
1
9
10
-3
-10
-19
-8
11
5
-10
-26
-35
-26
4
18
6
-30
-56
-42
8
65
75
23
-40
-70
-47
6
59
79
53
9
-14
-25
-19
-28
-49
-71
-70
-25
-2
