# Supplementary material for: Electroencephalography (EEG) based epilepsy diagnosis via multiple feature space fusion using shared hidden space-driven multi-view learning
Source: PeerJ Comput Sci. 2024 Mar 7;10:e1874. doi: 10.7717/peerj-cs.1874 (PMC10936759; doi:10.7717/peerj-cs.1874)
Supplement: Supplemental Information 2 [file peerj-cs-10-1874-s002.zip › A/Z094.txt]

-45
-62
-76
-98
-108
-106
-83
-65
-48
-41
-41
-31
-28
-34
-38
-35
-37
-38
-47
-41
-32
-11
15
20
6
-34
-53
-70
-71
-53
-40
-48
-69
-91
-110
-100
-66
-28
-1
7
2
-9
-2
25
52
64
55
44
21
19
40
74
95
85
69
43
12
1
1
10
26
13
-1
-13
13
54
75
82
62
33
36
43
58
47
44
40
31
24
21
6
1
2
13
23
31
31
29
20
25
27
24
17
21
11
16
26
35
28
9
-6
-33
-49
-60
-62
-47
-36
-21
-24
-24
-20
2
21
41
43
25
-9
-27
-39
-46
-34
-18
1
1
9
14
13
23
22
9
2
-3
2
2
1
16
23
34
29
20
6
-10
-14
-21
-32
-20
17
51
87
120
139
139
117
91
65
66
77
74
59
25
15
16
33
42
40
36
47
69
89
88
91
88
78
72
68
55
59
59
67
54
36
6
-23
-45
-52
-62
-76
-91
-106
-106
-102
-82
-63
-47
-19
-1
-4
-17
-22
-17
-18
-10
-13
-33
-71
-106
-132
-119
-77
-33
-4
0
5
-8
0
17
28
20
6
-6
-9
2
21
46
69
69
66
37
22
18
21
14
0
-21
-32
-33
-22
-2
0
30
56
76
79
64
49
27
22
10
8
-5
-11
-22
-28
-26
-15
-7
-15
-16
-21
-26
-19
-26
-31
-37
-50
-76
-89
-85
-44
1
45
62
45
12
-8
-27
-41
-52
-50
-47
-47
-52
-48
-54
-43
-24
1
32
60
87
96
94
93
63
38
6
-19
-25
-26
-22
-42
-69
-73
-53
-24
8
19
13
4
-5
-8
-23
-17
-13
-1
8
16
24
17
4
-8
-25
-36
-34
-43
-44
-70
-101
-117
-101
-47
4
38
73
84
79
54
39
23
-1
-35
-68
-96
-104
-101
-89
-54
-25
14
35
53
56
53
51
50
41
1
-26
-42
-43
-38
-32
-11
5
48
72
77
60
47
31
21
7
-23
-52
-65
-67
-58
-46
-9
34
80
106
118
98
62
33
17
1
-12
-13
-32
-33
-35
-27
-8
29
69
93
95
72
54
30
32
38
22
-6
-27
-35
-20
-10
-5
-28
-53
-55
-47
-38
-32
-35
-45
-48
-43
-52
-56
-53
-44
-37
-24
-21
-4
4
31
35
27
1
-2
-11
-13
-15
-21
-22
-37
-47
-62
-53
-29
5
10
-5
-20
-43
-42
-32
-27
-28
-38
-33
-32
-10
21
49
63
63
55
40
32
44
57
62
54
34
-9
-28
-25
2
23
41
41
41
33
26
24
2
-4
-3
6
19
14
10
-10
-4
-8
-12
-16
-4
-9
-15
-10
-3
-1
3
22
50
97
142
148
122
86
72
70
83
86
67
38
2
-12
-32
-25
-12
13
40
57
56
17
-18
-40
-32
-26
-9
-15
-26
-24
-21
-4
1
25
35
38
33
31
24
6
-4
-26
-47
-64
-75
-74
-73
-47
-23
-10
-3
-10
-7
-13
-4
-9
-22
-39
-48
-55
-58
-50
-40
-27
-9
24
35
36
13
0
-13
-19
-30
-61
-100
-104
-94
-60
-34
4
26
34
26
3
-18
-27
-21
-29
-23
-13
-4
-4
-2
-6
-11
-18
-5
12
22
15
-10
-30
-27
12
38
47
36
-2
-22
-28
-7
15
32
47
35
12
-13
-14
0
5
13
14
20
28
28
9
-14
-13
-8
10
36
67
77
80
82
78
71
59
51
48
49
50
49
44
29
11
-15
-37
-49
-48
-44
-9
8
33
38
43
45
31
16
0
-18
-18
-10
-2
-8
-7
-16
-19
-10
12
52
68
66
47
30
5
-10
-43
-59
-62
-50
-30
3
38
54
56
50
41
36
34
58
63
62
48
20
-1
-11
-4
3
26
45
59
60
58
55
35
32
34
41
33
29
17
2
-7
-16
-17
-11
4
21
20
4
6
10
15
33
26
22
11
-11
-35
-64
-58
-22
7
20
-2
-48
-73
-64
-30
-6
2
-3
-31
-35
-37
-21
-12
-13
-19
-42
-45
-40
-21
-11
-4
-11
-22
-36
-35
-23
-11
5
24
9
-13
-30
-43
-39
-30
-25
-19
-22
-12
-10
-8
3
10
15
17
13
10
-1
3
-1
-3
5
10
16
2
-1
-6
-13
-27
-35
-47
-65
-78
-86
-93
-91
-84
-84
-79
-57
-39
-25
-20
-3
2
14
16
8
-4
-26
-30
-45
-35
-1
36
67
75
75
63
45
30
4
-12
-19
-17
-29
-37
-50
-49
-38
-21
-10
-6
-4
7
6
1
3
10
15
22
31
24
17
19
30
49
59
67
43
18
-11
-21
-14
-5
29
45
50
46
30
8
-12
-17
-38
-63
-79
-71
-49
-14
-1
-11
-24
-29
-35
-35
-41
-43
-44
-45
-27
1
14
27
16
-5
-21
-28
-15
-10
-1
3
2
2
14
19
23
27
5
-24
-54
-53
-48
-34
-17
0
19
25
41
49
59
80
75
55
11
-36
-80
-94
-86
-59
-32
-17
2
14
23
18
3
-14
-16
-12
-14
-31
-32
-30
-16
-9
-3
-16
-29
-41
-47
-60
-59
-44
-30
-5
11
21
16
23
19
5
-7
-23
-27
-27
-9
10
7
8
-2
-1
3
13
17
22
27
51
69
67
53
26
6
-7
7
19
41
56
57
42
12
1
-28
-45
-58
-59
-64
-62
-56
-15
22
62
77
64
62
49
34
8
-9
-29
-49
-54
-48
-24
2
29
42
38
40
38
31
19
13
4
-21
-46
-76
-77
-61
-30
2
17
31
22
11
8
16
19
-3
-34
-78
-109
-123
-110
-101
-86
-79
-62
-51
-43
-33
-45
-51
-38
-30
-23
-32
-21
-9
4
8
-7
-16
-13
9
30
38
34
16
-6
-24
-31
-11
21
60
86
81
80
68
53
36
27
30
32
38
42
46
48
64
60
42
33
9
-1
-9
-10
-7
1
23
61
96
113
120
98
69
46
16
-7
-22
-27
-38
-53
-53
-30
8
35
39
22
11
18
42
53
55
41
19
0
-17
-32
-48
-29
10
43
82
82
90
72
60
27
-20
-56
-68
-75
-85
-89
-76
-62
-38
-24
-31
-52
-66
-93
-102
-101
-85
-69
-72
-56
-38
-1
23
46
32
17
-8
-40
-72
-93
-87
-82
-74
-69
-59
-51
-34
-25
-31
-37
-36
-25
-17
0
14
8
5
1
12
19
24
7
-22
-53
-61
-56
-29
-5
11
9
-10
-26
-32
-51
-48
-58
-46
-29
-14
-4
-14
-23
-32
-42
-34
-25
-34
-60
-81
-90
-78
-67
-51
-49
-38
-18
8
23
27
19
-5
-17
-13
0
1
0
4
-4
3
20
48
58
65
53
41
37
39
27
9
3
3
23
28
37
42
39
34
20
-6
-19
-32
-38
-52
-52
-44
-34
-24
-5
-2
-9
-11
-29
-38
-49
-51
-59
-56
-53
-39
-28
-24
-17
-30
-49
-55
-70
-79
-85
-60
-36
-4
14
36
43
43
45
35
38
31
26
6
-8
-20
-25
-11
13
15
-4
-27
-29
-20
-10
12
3
-20
-13
-10
-2
6
12
18
4
-3
-8
-18
-25
-26
-16
3
32
44
52
56
67
68
69
68
60
41
24
35
27
39
40
30
21
6
26
38
57
70
87
95
108
117
116
112
122
114
92
76
69
75
79
78
70
53
43
42
43
47
56
71
69
71
59
41
37
57
84
95
96
67
40
29
21
9
0
11
32
39
42
40
31
15
4
-10
-30
-56
-72
-78
-70
-47
-17
-4
-4
-5
-12
-1
12
14
14
-2
-16
-31
-53
-66
-69
-55
-31
-16
-8
-6
-9
-16
-47
-71
-100
-118
-116
-106
-87
-61
-25
21
45
52
60
73
77
68
29
-15
-54
-68
-71
-62
-36
-4
25
43
62
51
34
11
-18
-32
-34
-47
-77
-126
-138
-126
-72
-7
43
60
55
32
8
-29
-44
-48
-57
-65
-68
-67
-73
-64
-43
-16
-16
-10
-14
-32
-44
-70
-100
-122
-137
-148
-158
-158
-144
-109
-64
-10
36
57
76
66
42
5
-24
-50
-69
-81
-90
-99
-109
-103
-96
-78
-48
-21
-4
-8
-14
-23
-34
-38
-50
-71
-94
-121
-152
-167
-145
-88
-38
2
27
36
51
67
85
80
74
50
32
8
-5
-6
17
42
69
70
66
60
52
49
50
58
69
70
71
69
51
43
36
35
41
44
40
16
8
14
20
29
23
0
-6
3
15
22
23
30
25
15
24
31
34
30
27
19
1
-9
-35
-46
-50
-37
-40
-38
-41
-44
-53
-54
-44
-38
-33
-20
-1
8
20
24
0
-16
-23
-13
-24
-31
-55
-79
-97
-112
-101
-82
-50
-28
-17
-17
-13
-23
-33
-16
3
13
9
-3
-19
-16
-2
13
24
18
1
-28
-30
-4
14
16
1
-15
-35
-40
-37
-17
9
24
46
29
23
24
39
55
54
43
12
-3
-13
-4
0
17
27
31
16
1
-16
-31
-33
-27
-21
-29
-48
-71
-82
-61
-46
-25
-25
-9
1
16
25
23
4
-24
-45
-53
-50
-42
-31
-25
-30
-44
-72
-95
-85
-60
-46
-26
-8
5
19
28
25
10
-13
-28
-47
-47
-53
-42
-37
-17
5
29
37
42
39
37
51
58
39
13
-3
6
26
48
47
38
28
33
29
11
1
-2
18
23
23
5
-6
-11
-10
-6
-4
18
39
39
23
-9
-39
-46
-38
-40
-46
-63
-76
-90
-85
-62
-32
-7
30
58
56
31
-4
-44
-59
-59
-51
-41
-40
-32
-36
-41
-34
-18
-2
18
11
-13
-31
-41
-39
-36
-4
18
35
54
71
88
94
85
81
72
68
69
55
42
45
44
50
54
62
68
52
39
3
-17
-19
-11
-7
-16
-1
23
45
57
51
32
17
9
8
-9
-5
4
22
40
46
46
38
18
0
-17
-30
-36
-41
-54
-60
-52
-56
-51
-37
-15
-2
3
-18
-37
-51
-43
-35
-30
-25
-25
-40
-46
-37
-16
12
42
42
32
8
10
12
34
54
49
35
10
17
20
46
59
62
65
61
69
64
71
72
77
87
95
113
112
107
92
69
46
15
0
-20
-32
-36
-27
-39
-29
-7
12
40
43
42
23
33
48
65
68
68
59
40
20
12
4
12
-1
-7
-3
19
22
17
-6
-8
-9
1
20
33
36
33
28
37
48
61
46
14
-17
-38
-50
-55
-53
-39
-21
3
38
53
59
47
20
-9
-27
-34
-48
-45
-44
-33
-29
-22
-6
11
22
22
13
0
10
19
9
-19
-50
-77
-106
-102
-85
-54
-20
8
28
23
9
-18
-46
-77
-91
-112
-129
-137
-146
-157
-141
-107
-77
-62
-52
-58
-52
-55
-63
-94
-123
-144
-150
-136
-108
-68
-38
-14
-1
0
-5
-18
-35
-72
-95
-109
-116
-126
-132
-117
-99
-57
-30
-6
11
12
2
-35
-67
-90
-85
-82
-80
-93
-100
-81
-31
19
48
69
51
27
-3
-30
-29
-23
-12
-26
-55
-80
-57
-21
21
64
65
49
18
-3
-30
-58
-79
-82
-81
-93
-106
-106
-89
-55
-30
-30
-26
-20
-15
5
12
15
9
3
9
7
3
-1
-11
-15
-8
-1
6
26
53
68
36
19
8
22
37
50
58
63
79
87
79
70
82
100
104
102
83
72
89
118
130
113
89
67
59
68
80
90
87
79
64
53
64
87
102
108
104
85
60
34
23
5
-5
-9
18
31
36
23
-4
-29
-37
-26
-20
-7
-7
-11
-6
7
10
10
15
12
4
-8
-16
-21
-43
-54
-69
-62
-56
-37
-35
-31
-14
0
15
20
26
19
0
-14
-30
-42
-54
-62
-70
-67
-55
-34
-23
-7
0
1
11
25
27
29
21
35
50
69
84
98
99
89
83
58
41
23
-8
-38
-74
-85
-84
-60
-23
10
36
45
59
75
86
82
46
-1
-31
-53
-73
-84
-87
-75
-64
-41
-23
-12
-21
-23
-44
-61
-66
-63
-68
-65
-47
-29
-1
18
24
17
-5
-17
-23
-11
7
7
-5
-20
-33
-36
-37
-27
-10
-11
-17
-33
-62
-83
-75
-60
-54
-55
-74
-83
-89
-77
-64
-60
-61
-72
-95
-111
-123
-125
-134
-120
-111
-97
-85
-55
-24
3
10
-2
-19
-23
-19
-19
-22
-19
-23
-29
-46
-58
-60
-35
3
30
41
39
44
34
9
-17
-32
-41
-56
-75
-113
-115
-84
-44
-21
-20
-9
-14
-7
-4
-15
-28
-44
-54
-63
-78
-76
-66
-43
-16
13
41
78
91
84
55
33
16
-12
-30
-31
-15
-6
-11
-20
-28
-8
31
71
91
91
74
48
33
17
-8
-30
-37
-32
-21
-10
6
3
0
5
4
5
-7
3
20
51
72
59
34
1
1
-1
12
26
37
33
27
16
0
0
12
29
39
36
26
14
3
19
46
70
107
132
129
109
97
92
95
92
76
62
43
34
19
16
28
34
37
29
16
-4
-31
-22
-16
1
4
13
16
30
38
50
45
52
61
63
60
46
31
9
-3
-13
-31
-63
-73
-77
-71
-63
-54
-29
-14
3
22
29
40
47
30
24
11
0
-7
-5
11
16
20
20
28
9
7
4
-3
-10
-14
-13
-19
-10
-25
-47
-61
-57
-53
-35
-33
-24
-31
-39
-42
-52
-63
-76
-70
-66
-45
-25
-19
-8
-2
13
22
40
55
39
9
-31
-54
-76
-80
-62
-36
1
25
36
26
3
-25
-61
-74
-67
-50
-49
-34
-19
3
22
41
41
43
61
69
53
4
-43
-68
-62
-34
-4
12
18
21
25
36
75
104
114
87
56
16
-8
-15
-8
4
12
24
23
33
56
84
91
79
75
54
37
17
-5
-20
-12
7
20
34
41
50
45
50
53
38
30
27
33
31
21
10
16
33
64
80
77
76
53
32
-17
-51
-83
-98
-74
-60
-45
-28
4
32
49
59
57
47
26
11
-17
-29
-33
-36
-30
-22
9
27
43
46
37
13
-12
-48
-82
-105
-118
-108
-108
-116
-112
-107
-74
-10
49
90
95
72
30
1
-13
-19
-37
-57
-73
-75
-69
-43
-25
-13
-1
9
4
4
-1
5
-12
-14
-13
-4
14
23
30
27
31
35
37
35
39
19
-2
-21
-30
-26
-25
-1
17
39
47
49
28
20
28
15
7
-31
-44
-29
-22
-10
-29
-46
-53
-48
-47
-20
5
-1
-21
-47
-61
-72
-80
-84
-90
-82
-64
-44
-39
-28
-28
-27
-48
-71
-95
-105
-83
-61
-51
-46
-42
-46
-52
-46
-44
-31
-16
-10
-17
-31
-38
-47
-55
-49
-24
-5
6
5
12
10
-13
-35
-73
-80
-73
-65
-64
-63
-64
-68
-55
-33
1
3
-8
-13
-9
11
35
53
38
19
-4
-16
-11
6
8
-23
-40
-50
-37
-15
-8
0
-10
-23
-45
-65
-67
-60
-41
-20
9
30
40
37
33
19
1
2
17
27
33
30
7
6
6
-2
-5
-18
-5
12
30
41
50
53
53
51
36
24
18
18
23
35
45
44
45
41
28
-1
-28
-41
-48
-41
-35
-35
-44
-49
-48
-26
1
27
30
26
37
41
39
26
24
19
9
8
0
6
2
10
13
15
26
29
23
-1
-27
-55
-80
-90
-108
-105
-91
-64
-37
-10
27
55
66
78
79
57
28
8
2
4
-10
-25
-56
-67
-47
0
41
64
81
78
74
82
88
86
82
62
38
8
-3
-13
-14
16
53
78
95
90
77
54
33
13
-8
-13
-16
-5
-1
6
13
28
56
79
91
89
62
33
-4
-19
-11
-22
-37
-62
-71
-57
-31
5
15
13
6
-6
-11
-18
-27
-49
-73
-97
-111
-111
-87
-47
2
42
68
76
59
48
39
41
30
24
11
-13
-29
-34
-32
-25
-19
-20
-41
-46
-51
-51
-42
-9
11
37
42
43
35
25
22
2
-18
-39
-51
-61
-55
-34
-19
-9
-9
-7
-7
-19
-24
-47
-51
-53
-55
-53
-57
-46
-44
-23
5
33
39
28
7
-3
-3
9
14
23
30
50
67
85
91
97
87
81
67
41
13
-3
-18
-32
-38
-54
-58
-48
-26
-13
-3
3
13
12
18
29
41
38
25
23
19
21
16
-9
-18
-20
-15
-21
-20
-17
-19
-28
-38
-35
-38
-35
-20
-17
0
6
0
-8
-9
1
-2
-9
-16
-9
19
46
75
81
80
90
92
78
72
46
20
4
-3
-4
-5
-3
5
18
30
27
19
15
33
51
52
48
54
63
83
103
105
81
56
60
65
77
74
62
43
28
17
7
8
28
43
50
40
20
3
-12
-8
10
33
53
66
51
37
32
40
38
41
44
46
46
45
47
44
51
50
34
13
-1
-10
-2
13
33
42
43
42
34
31
45
55
46
36
48
77
115
162
182
182
162
143
117
102
87
69
52
44
53
78
102
117
118
105
104
119
122
126
117
106
95
94
94
86
89
91
99
79
45
25
12
20
23
15
-9
-18
-10
1
15
21
28
13
-7
-45
-75
-77
-62
-56
-63
-46
-26
2
-1
-19
-43
-60
-50
-51
-64
-79
-86
-96
-83
-69
-43
-23
-18
-25
-53
-82
-90
-80
-65
-50
-40
-53
-64
-73
-68
-58
-38
-20
-5
-4
-21
-45
-93
-117
-135
-144
-134
-131
-124
-124
-105
-70
-27
-1
-7
-26
-53
-52
-50
-69
-98
-127
-147
-161
-149
-141
-127
-126
-106
-98
-99
-106
-123
-137
-147
-157
-184
-200
-197
-185
-170
-164
-143
-134
-114
-99
-84
-84
-93
-103
-126
-152
-162
-172
-161
-155
-141
-142
-134
-125
-113
-109
-107
-82
-72
-62
-58
-68
-84
-94
-106
-120
-126
-113
-88
-61
-31
-12
-5
3
4
6
7
2
-9
-27
-38
-37
-38
-59
-74
-81
-76
-54
-27
-16
-13
-8
-16
-31
-37
-27
-22
-26
-42
-59
-64
-52
-29
-26
-21
-19
-23
-26
-31
-41
-55
-80
-106
-118
-125
-114
-98
-78
-47
-9
11
-7
-33
-60
-80
-73
-58
-50
-67
-94
-100
-78
-42
-3
8
1
-10
-28
-44
-62
-66
-68
-79
-71
-74
-70
-62
-33
-4
32
60
51
22
-29
-53
-63
-61
-54
-49
-45
-42
-22
-9
24
57
81
74
56
19
-26
-67
-100
-103
-87
-57
-19
8
35
72
91
86
85
75
51
23
-1
-3
-1
16
19
26
35
49
59
56
58
45
31
-1
-12
-9
-24
-31
-55
-64
-55
-31
2
24
40
21
-9
-28
-26
-21
-10
-8
-1
-5
-20
-14
-1
24
55
53
27
0
-10
-18
-22
-23
-28
-21
-26
-18
-26
-24
-24
-12
-3
2
2
-10
-11
1
4
-6
-13
-12
-6
-9
-12
-8
-2
15
20
18
18
14
12
-16
-31
-40
-33
-15
9
25
37
47
36
4
-36
-56
-69
-82
-85
-89
-89
-77
-42
-19
15
25
31
44
50
61
48
38
41
31
15
-5
-7
-11
-1
1
-6
-14
-29
-37
-37
-39
-41
-54
-95
-123
-122
-99
-48
-15
-4
-23
-35
-52
-65
-74
-86
-101
-119
-122
-119
-108
-87
-56
-25
-9
6
15
31
25
21
1
-17
-17
-23
-41
-74
-94
-102
-85
-42
-11
11
16
21
13
8
7
-5
-24
-35
-27
-15
-8
-10
-9
2
29
72
99
120
117
91
59
33
12
-14
-42
-50
-52
-44
-23
-1
22
36
38
44
45
50
34
-1
-32
-49
-37
0
48
84
90
83
72
62
53
40
24
2
-10
-13
-8
4
30
72
110
111
95
48
10
-15
-31
-40
-27
13
40
76
98
115
127
154
182
192
183
141
107
82
63
38
-11
-67
-107
-113
-100
-55
-5
43
80
110
139
162
178
180
165
151
148
137
133
138
136
121
96
65
49
32
26
26
20
21
6
-6
-15
7
35
67
79
88
74
66
52
45
32
31
46
45
44
51
69
72
76
77
75
78
72
57
42
31
39
32
32
33
39
35
41
44
42
40
43
36
19
20
24
31
36
32
24
1
-6
-22
-32
-38
-41
-45
-58
-52
-39
-26
-23
-26
-37
-40
-22
-4
-1
-5
6
15
29
38
37
14
2
0
-4
-6
-12
-19
-38
-64
-80
-107
-104
-79
-48
-24
-6
7
14
22
44
67
90
102
109
107
97
84
72
61
75
76
85
99
117
139
131
111
77
47
31
36
41
48
52
56
52
43
38
26
24
28
36
39
28
14
-1
9
38
56
62
52
49
48
53
53
44
21
14
19
22
25
12
-2
-26
-39
-22
1
26
46
56
44
40
33
16
3
-12
-10
-16
-12
-26
-45
-61
-50
-23
-6
30
54
61
49
36
33
37
43
41
40
46
61
68
61
52
37
26
24
28
19
1
-15
-26
-37
-37
-25
-24
-8
13
45
61
58
57
47
46
41
26
10
7
17
13
20
8
0
-8
-19
-19
-24
-25
-11
12
33
50
48
25
12
2
13
2
-5
-17
-23
-26
-20
-8
-2
-2
-18
-50
-76
-87
-90
-70
-39
-9
23
45
67
71
65
53
32
5
-17
-10
-8
-4
7
25
41
58
80
88
99
94
79
35
-8
-34
-54
-44
-28
-13
9
22
40
36
22
6
-8
-37
-60
-78
-91
-76
-45
-12
12
30
43
42
46
42
24
0
-16
-25
-29
-24
-17
-12
-9
-6
8
5
-8
-20
-26
-15
-12
-1
6
4
-2
-32
-49
-60
-63
-65
-74
-85
-103
-129
-140
-124
-108
-73
-40
-13
5
21
36
36
45
42
35
32
24
29
23
32
34
27
10
-12
-21
-46
-44
-51
-59
-71
-71
-47
-24
-1
-2
-12
-9
12
32
38
24
1
-28
-41
-34
-31
-11
5
36
54
63
54
30
8
-1
-4
-20
-30
-25
-14
9
13
10
-13
-33
-36
-30
-10
2
11
-5
-21
-35
-54
-54
-32
-4
24
42
35
6
-21
-32
-32
-12
29
58
78
66
46
21
-5
-10
-18
-23
-19
-8
10
20
26
25
9
-24
-56
49
