# Supplementary material for: Electroencephalography (EEG) based epilepsy diagnosis via multiple feature space fusion using shared hidden space-driven multi-view learning
Source: PeerJ Comput Sci. 2024 Mar 7;10:e1874. doi: 10.7717/peerj-cs.1874 (PMC10936759; doi:10.7717/peerj-cs.1874)
Supplement: Supplemental Information 2 [file peerj-cs-10-1874-s002.zip › A/Z095.txt]

6
-6
-8
-6
15
27
41
52
50
36
26
28
35
40
39
32
16
10
2
-8
-2
3
6
5
5
1
-9
-12
-12
-21
-36
-51
-61
-56
-44
-26
-26
-40
-49
-49
-39
-25
-8
-6
-2
0
4
9
19
40
27
14
-2
-14
-6
2
21
15
17
13
20
12
-2
5
9
17
9
-13
-38
-51
-39
-19
10
31
34
27
23
22
16
1
1
-8
-26
-42
-60
-63
-65
-55
-45
-47
-40
-41
-47
-43
-41
-39
-45
-49
-52
-56
-46
-34
-30
-22
-7
14
26
10
-8
-43
-45
-35
-23
-9
13
35
49
54
54
54
59
64
69
67
49
38
30
44
48
43
36
10
4
5
13
13
8
-1
-7
-8
1
8
11
24
34
35
26
25
33
39
43
16
-4
-7
9
26
28
25
16
6
0
-13
-21
-27
-15
-6
-4
-14
-7
9
29
47
52
48
42
38
42
51
65
63
52
31
19
-6
-12
-29
-24
-29
-23
-11
0
10
15
-1
-18
-31
-37
-29
-3
26
55
75
92
103
92
70
54
38
29
37
41
58
63
62
52
34
37
32
18
0
-11
-1
6
11
-1
-21
-35
-34
-36
-36
-47
-55
-57
-42
-13
2
22
33
26
7
-7
1
14
44
65
67
55
36
21
5
-5
-10
2
7
27
30
22
15
10
0
8
22
30
32
23
22
25
19
24
17
15
25
42
58
59
53
36
12
-15
-22
-26
-31
-30
-41
-39
-21
21
60
92
101
90
69
52
51
38
30
26
21
14
9
4
-5
-3
17
32
30
6
-14
-40
-45
-40
-34
-35
-51
-60
-62
-47
-16
10
16
0
-24
-48
-44
-30
-24
-29
-32
-43
-51
-50
-42
-31
-32
-23
-18
-10
-12
-8
-8
-8
8
18
16
-3
-24
-48
-60
-57
-60
-52
-49
-40
-39
-33
-12
18
49
68
75
62
58
66
81
88
74
57
28
20
37
63
87
99
96
68
41
22
26
33
50
59
40
11
-21
-50
-76
-73
-69
-49
-30
-3
24
36
38
22
5
2
1
2
-8
-6
-5
1
16
34
42
36
17
-10
-35
-48
-59
-87
-114
-122
-103
-68
-36
-14
-17
-7
0
3
-4
-21
-29
-36
-45
-41
-41
-40
-24
14
42
61
54
31
19
26
45
61
71
73
75
67
61
40
16
-2
2
22
34
42
28
16
17
35
53
59
61
51
39
26
20
15
20
39
54
52
38
25
0
-17
-28
-43
-54
-38
-1
25
41
23
3
-17
-22
-13
-15
-20
-28
-26
-8
25
67
87
103
108
103
83
64
42
28
17
18
22
17
30
43
61
70
69
52
27
6
-13
-23
-22
-32
-52
-76
-69
-38
1
39
57
63
55
48
42
36
29
22
4
-1
-8
-11
-15
-14
-3
0
5
7
6
-2
4
22
30
35
37
39
29
13
1
-8
1
22
30
14
0
0
5
10
13
12
6
15
19
24
14
-1
0
-11
-4
-16
-36
-56
-51
-18
29
77
91
79
59
51
48
37
21
-7
-34
-43
-30
-14
-1
1
-15
-34
-52
-60
-67
-34
5
40
44
28
25
15
37
46
52
47
45
56
68
104
138
152
122
85
50
30
11
3
-5
-5
23
52
75
100
136
171
176
176
136
87
32
-16
-38
-39
-20
-6
17
46
84
111
102
95
81
69
51
35
11
-5
-11
-11
3
23
49
69
97
118
126
121
104
80
42
11
-2
-15
-22
-30
-25
-24
-12
4
3
6
13
23
16
-2
-30
-57
-80
-87
-84
-78
-59
-30
-1
15
23
13
-6
-38
-48
-44
-28
-7
0
22
34
34
18
-2
-3
-21
-40
-67
-60
-51
-35
-23
-40
-76
-113
-110
-90
-55
-29
-26
-39
-50
-41
-25
2
19
19
5
-3
9
6
11
7
19
38
55
76
83
92
90
72
38
1
-40
-71
-80
-51
-10
14
17
13
14
34
61
84
80
80
55
9
-40
-98
-138
-170
-159
-132
-74
-23
18
28
27
25
24
25
21
9
-18
-48
-65
-66
-49
-20
4
1
-4
-8
4
15
26
11
-29
-68
-89
-90
-74
-61
-35
-22
2
8
16
8
-10
-24
-49
-67
-84
-109
-126
-120
-108
-78
-47
-6
34
62
94
109
102
75
36
-1
-22
-19
-10
-8
-7
0
2
-8
-26
-71
-90
-89
-37
4
31
26
-3
-38
-55
-47
-42
-25
0
26
43
61
61
46
25
26
41
70
82
91
77
68
58
48
33
23
27
25
29
38
42
44
42
33
18
9
-1
-20
-49
-51
-43
-36
-44
-49
-37
-14
9
11
3
7
16
29
24
25
12
2
-6
4
3
-3
0
-3
7
33
75
93
94
71
40
17
5
0
-14
-16
-10
28
59
81
94
80
85
82
69
42
16
8
-8
-21
-24
-26
-13
13
31
32
17
-7
-21
-30
-18
-8
-18
-47
-73
-79
-67
-53
-57
-73
-66
-40
0
20
33
18
-3
-28
-31
-30
-32
-26
-28
-19
1
38
63
80
82
72
56
34
18
-4
-5
20
49
63
54
42
31
60
106
138
145
113
67
22
-3
-17
-34
-60
-73
-80
-69
-41
12
52
73
85
80
61
34
10
-17
-37
-42
-39
-29
-16
3
20
29
41
30
12
-8
-21
-29
-17
-6
1
-10
-22
-15
-13
-11
-29
-50
-75
-68
-48
-28
-12
-4
5
9
11
14
11
20
31
14
1
-21
-30
-30
-25
-5
10
15
7
2
-14
-1
12
10
-21
-62
-93
-104
-95
-84
-81
-94
-95
-102
-98
-88
-73
-51
-26
4
14
-1
-10
-10
-5
1
6
12
13
15
9
-10
-27
-27
-24
-14
4
30
48
51
27
-10
-47
-61
-57
-44
-38
-39
-50
-65
-71
-71
-67
-52
-30
-14
-7
12
35
49
53
37
19
9
21
29
24
13
5
-1
-2
0
3
1
-8
-9
-6
5
37
60
76
75
72
64
42
24
3
-18
-21
-12
-9
-11
-10
-27
-31
-23
-3
21
33
29
12
-5
-6
14
28
44
39
19
-4
-29
-40
-57
-67
-64
-58
-37
-10
17
25
9
-26
-68
-103
-103
-72
-40
-11
3
8
1
-10
-18
-23
-13
0
9
19
40
49
47
44
42
35
18
12
6
14
29
51
54
49
45
35
46
65
92
101
107
120
127
117
89
53
13
-11
-18
-9
-5
10
38
65
76
60
27
-10
-18
-1
19
36
32
20
2
-2
4
20
51
84
105
106
93
70
34
6
7
18
37
50
47
44
57
69
77
54
43
30
32
34
41
26
6
-1
1
11
19
30
37
49
58
55
38
27
19
12
12
14
19
17
16
19
14
3
-2
-15
-8
6
31
52
67
72
66
23
-26
-73
-106
-106
-91
-69
-54
-30
-10
16
31
44
54
48
62
67
81
88
77
45
3
-18
-29
-18
-11
13
27
33
35
22
13
17
45
65
75
77
67
56
50
44
19
-1
-10
7
46
77
98
90
75
71
71
64
46
28
11
3
-9
-8
-12
1
26
53
79
92
85
67
53
42
26
15
-2
-22
-49
-64
-68
-59
-47
-17
9
26
50
49
35
14
1
-8
-13
-19
-34
-47
-55
-49
-46
-25
-5
22
18
1
-16
-37
-39
-29
-32
-40
-57
-42
-20
10
22
11
-19
-39
-45
-53
-63
-69
-67
-49
-31
-26
-26
-31
-28
-17
-29
-39
-64
-81
-85
-60
-27
12
38
51
52
48
49
43
19
2
-28
-46
-49
-39
-21
-15
5
21
53
85
119
133
120
90
48
15
-9
-25
-39
-50
-38
-25
0
26
58
82
96
104
94
56
11
-41
-84
-97
-70
-27
11
40
60
64
52
54
61
88
111
131
125
101
70
34
9
8
15
33
65
96
108
87
59
30
21
23
43
57
64
64
38
-3
-45
-61
-48
-20
24
47
61
66
72
82
84
83
60
23
-25
-61
-84
-70
-35
19
53
73
82
65
40
5
-32
-68
-99
-117
-130
-118
-94
-62
-41
-27
-6
-13
-23
-41
-63
-80
-81
-71
-64
-64
-72
-76
-80
-66
-45
-19
10
30
34
13
-8
-37
-48
-56
-50
-61
-80
-73
-67
-39
-8
24
42
56
69
82
84
75
59
23
-19
-51
-71
-72
-58
-32
-20
-10
-1
5
20
26
24
4
-8
-15
-20
-31
-43
-43
-43
-36
-12
12
36
51
55
66
84
98
93
71
42
6
-12
-21
-1
30
40
36
8
-20
-42
-29
3
30
52
27
-24
-73
-107
-109
-86
-47
-16
-4
2
13
21
32
35
30
10
-24
-57
-86
-87
-82
-71
-63
-46
-21
-10
10
32
43
43
29
5
-33
-64
-94
-109
-109
-95
-72
-46
-23
0
2
4
-1
-7
-1
12
27
24
-4
-18
-22
-20
-17
-10
-4
4
36
69
86
74
45
1
-18
-17
-7
4
19
28
35
25
18
-8
-30
-36
-10
12
38
43
26
-1
-16
-12
-9
3
-1
-18
-36
-31
-9
19
41
56
56
34
5
-16
-28
-24
-8
4
2
5
7
10
27
36
39
32
31
20
3
-23
-47
-66
-71
-60
-42
-20
-1
22
21
10
1
-19
-24
-17
9
25
27
22
3
-6
-5
10
17
30
43
61
75
76
66
34
2
-28
-53
-80
-98
-103
-108
-99
-63
-22
10
35
39
34
19
12
3
-3
2
4
1
-5
-12
-5
2
21
37
41
38
33
32
34
50
49
45
22
7
-8
-12
0
-3
-5
-16
-16
-18
-12
-1
10
26
30
25
2
-20
-24
-17
-26
-35
-28
-10
24
54
67
61
40
17
-4
-6
5
9
-6
-23
-25
-15
4
12
7
-1
2
21
31
37
44
53
60
50
10
-33
-57
-50
-21
17
57
77
72
58
48
42
24
18
5
-4
-3
8
12
21
34
39
35
14
4
1
23
47
61
57
23
-19
-75
-104
-109
-93
-72
-34
10
34
62
52
55
53
52
47
18
-3
-9
3
16
24
2
-35
-60
-55
-39
-30
-23
-31
-35
-41
-37
-36
-36
-30
-32
-49
-64
-86
-89
-85
-51
-24
-4
-2
-4
-21
-23
-21
-17
-33
-39
-46
-41
-34
-21
-8
2
14
26
23
15
-5
-25
-40
-41
-27
-11
2
11
11
7
6
0
-20
-22
-17
-8
-8
-8
-11
-23
-10
-4
4
-10
-14
-6
10
24
28
20
4
8
14
23
26
19
1
-19
-12
3
36
55
72
72
66
65
56
47
34
28
16
-3
-21
-44
-55
-57
-35
-29
-18
-17
-18
-20
-30
-24
-17
15
33
40
30
24
34
47
70
87
93
87
78
76
77
90
115
143
156
156
128
85
36
10
-5
-15
-15
-9
-2
12
33
55
76
79
53
8
-39
-49
-42
-22
-1
12
25
26
22
12
17
40
61
77
69
65
39
40
39
39
22
1
-3
-1
21
50
72
74
57
34
9
-7
-13
-19
-36
-38
-43
-45
-41
-31
-15
-12
-10
-5
3
9
12
1
-10
-4
-1
-4
-15
-12
-3
7
14
5
-17
-41
-63
-83
-102
-106
-122
-156
-183
-174
-152
-110
-71
-36
-16
-11
-16
-35
-58
-66
-55
-53
-50
-56
-73
-81
-86
-92
-89
-78
-62
-53
-47
-44
-59
-68
-65
-49
-34
-32
-26
-15
2
17
21
11
19
21
22
-1
-18
-35
-40
-31
-25
-21
-37
-23
-15
-10
1
5
10
34
61
81
83
53
28
5
-7
-21
-19
-11
9
40
48
62
75
86
81
64
46
20
8
-2
-16
-27
-31
-25
-31
-40
-49
-39
-43
-29
-24
-21
-34
-56
-83
-95
-76
-55
-37
-21
-10
13
20
31
29
19
10
-1
-7
-27
-29
-46
-58
-75
-97
-108
-120
-111
-100
-93
-78
-68
-62
-49
-26
-13
-11
-21
-28
-37
-42
-30
-8
17
45
69
64
57
55
58
53
39
28
13
11
10
4
-2
0
10
20
37
48
56
55
61
63
63
55
47
34
19
20
16
1
26
37
51
28
15
13
19
21
24
26
35
44
57
59
59
65
66
73
72
60
47
31
36
44
61
88
99
96
77
59
37
30
26
31
20
7
-2
-10
15
61
95
92
69
54
44
58
74
74
61
43
40
41
47
51
52
50
59
68
74
71
49
-1
-67
-99
-105
-73
-29
17
45
53
56
50
43
53
62
60
47
46
55
76
88
98
93
99
117
124
118
104
102
94
96
86
75
61
65
85
103
115
108
77
41
16
11
-4
-2
-5
3
7
25
36
47
58
64
68
47
20
-1
-19
-16
-8
2
3
1
-1
-5
3
8
-1
-26
-42
-40
-33
-32
-34
-43
-44
-35
-23
-13
-8
-12
-31
-44
-38
-25
-17
-15
-26
-46
-60
-64
-64
-57
-48
-34
-42
-45
-51
-45
-44
-37
-34
-49
-55
-47
-34
-42
-48
-43
-32
-23
-29
-54
-89
-103
-103
-86
-67
-49
-45
-56
-58
-68
-57
-39
-15
17
40
59
58
36
14
-2
-10
-13
1
10
17
14
20
21
21
27
34
42
45
56
47
39
30
24
19
10
16
11
23
42
75
107
124
111
70
34
14
9
15
22
37
42
35
27
19
9
23
40
41
25
-5
-25
-22
2
22
27
27
28
28
26
30
34
37
26
9
-11
-25
-18
-10
9
20
31
13
-8
-27
-21
2
30
59
75
91
88
73
53
43
52
53
57
53
42
28
16
17
10
1
-22
-52
-83
-91
-70
-41
-15
1
13
20
25
15
-9
-24
-21
-14
-13
-9
-6
-4
13
20
19
5
2
7
25
49
61
44
18
1
1
4
4
0
-6
1
6
7
-7
-16
-4
7
14
20
3
-26
-49
-55
-47
-17
15
32
36
33
41
43
34
19
7
8
23
31
37
48
63
67
49
21
-2
-14
1
35
76
88
80
56
36
27
15
-12
-40
-42
-39
-20
-12
-5
-2
7
33
62
75
61
31
-10
-34
-37
-25
-25
-22
-10
3
24
42
51
66
77
96
89
76
42
4
-45
-78
-86
-107
-104
-102
-82
-50
-2
30
37
47
69
89
84
60
23
5
6
27
46
49
49
36
23
13
6
16
26
56
78
87
80
79
61
42
21
-4
-31
-40
-24
9
35
51
21
-8
-29
-20
-14
-1
-2
-5
-11
-6
-8
-31
-59
-83
-95
-95
-79
-51
-31
-10
-1
-6
-31
-56
-67
-70
-50
-32
-22
-18
-19
-21
-23
-16
-5
5
5
7
-2
-7
-16
-16
-23
-27
-11
-1
9
19
32
40
41
40
26
10
-9
-16
-12
10
41
65
74
74
65
56
51
57
50
28
-5
-40
-73
-92
-78
-42
-3
31
53
52
55
53
62
59
52
31
7
-8
-14
-19
-28
-17
6
30
48
47
30
12
14
32
58
88
112
124
105
70
30
2
-10
-9
-20
-27
-22
-14
-1
-3
-1
-4
-16
-19
-19
-15
-13
-11
-35
-53
-72
-93
-95
-91
-71
-55
-40
-29
-21
-26
-23
-13
-5
10
18
5
-16
-36
-26
-6
21
45
67
69
65
44
26
17
18
19
13
13
14
21
26
27
32
36
53
53
42
22
9
2
17
36
54
66
73
84
86
75
61
39
21
23
30
37
24
7
-14
-22
-23
-8
-6
-7
16
38
67
79
70
53
53
72
89
88
72
47
18
8
0
3
-11
2
16
35
46
59
69
68
53
17
-26
-54
-43
-20
7
40
56
58
46
33
13
-12
-35
-53
-68
-68
-61
-52
-36
-20
-13
-11
-5
-6
-27
-55
-74
-73
-54
-27
8
23
36
32
36
42
48
66
62
44
17
-18
-49
-56
-37
-21
19
61
88
104
98
69
40
13
0
-4
-4
-14
-25
-33
-39
-30
-31
-29
-26
-26
-28
-37
-37
-39
-33
-9
1
4
-7
-19
-25
-30
-41
-62
-79
-90
-75
-51
-16
8
27
17
4
7
-7
7
23
30
30
42
55
54
38
17
4
4
12
28
31
32
35
44
44
46
48
47
45
39
37
37
50
53
35
8
-14
-34
-42
-28
-10
7
8
1
-9
-25
-26
-24
-26
-24
-24
-7
11
33
38
26
0
-10
-17
-9
22
33
30
4
-17
-35
-26
-5
10
14
9
22
29
34
36
31
24
20
11
-1
1
16
31
39
26
8
-11
-11
11
34
35
27
8
-1
12
23
31
20
14
15
20
23
13
-16
-59
-85
-96
-95
-76
-49
-30
-10
-1
-8
-28
-44
-47
-30
-10
7
11
-8
-26
-30
-31
-7
18
31
17
-7
-26
-34
-21
8
21
10
-8
-9
2
16
26
22
3
-12
-21
-18
-14
-2
2
4
13
6
-11
-37
-52
-71
-81
-66
-44
-28
-22
-30
-35
-12
33
62
50
16
-20
-40
-38
-16
4
19
15
15
-1
-21
-39
-32
-21
-11
-11
-36
-48
-39
-18
1
6
8
-12
-39
-70
-89
-94
-77
-51
-32
-16
1
-2
-16
-32
-44
-36
-14
18
39
35
13
-16
-47
-66
-66
-51
-30
-7
5
8
19
36
52
47
42
23
19
23
44
60
71
81
79
78
72
63
48
27
12
-5
-18
-9
17
48
80
95
94
65
30
7
-15
-11
-7
0
-1
3
10
24
35
47
40
18
2
-2
-1
18
31
34
28
16
2
-9
-12
4
24
37
48
50
44
40
33
27
15
4
4
15
40
66
73
58
43
23
-1
-19
-29
-27
-7
15
31
26
11
4
-10
-5
0
4
7
7
27
35
36
30
6
-10
-18
-16
-30
-54
-75
-79
-67
-27
2
9
2
3
14
17
20
2
2
7
18
11
-3
2
14
44
74
95
90
53
26
25
43
63
69
64
60
62
60
52
50
43
29
21
25
31
37
37
46
52
62
65
53
37
24
18
4
-6
-13
-13
-5
2
11
-9
-30
-55
-64
-63
-56
-53
-50
-28
-3
15
14
7
-6
-20
-26
-32
-26
-32
-28
-22
-29
-30
-32
-38
-42
-38
-37
-28
-23
-8
-1
1
9
9
-2
-26
-32
-24
-3
21
21
12
-1
-5
-1
13
23
10
-25
-66
-74
-65
-40
-21
-17
-26
-23
-20
-21
-18
-14
0
0
-1
-9
-15
-5
16
24
12
4
1
18
38
53
56
53
52
49
39
38
53
63
66
55
22
-7
-25
-13
4
18
27
31
45
65
82
72
57
47
53
70
90
105
91
77
66
60
48
26
20
9
20
26
28
18
5
1
-4
17
34
53
58
56
54
45
34
29
19
4
3
-1
-11
-25
-27
-13
1
22
5
-5
-16
-6
11
20
25
20
25
35
51
35
10
-10
-29
-26
-12
18
34
38
33
17
2
-17
-26
-40
-34
-31
-23
-21
-18
-18
-24
-25
-6
25
56
71
67
38
9
-3
4
25
52
65
61
50
54
66
77
86
76
48
22
13
26
49
68
68
52
31
16
-6
-25
-36
-32
-12
11
41
46
44
46
24
-9
-28
-9
27
62
63
37
-4
-32
-44
-44
-29
-32
-55
-98
-126
-122
-99
-61
-24
-1
5
7
7
-2
0
9
20
1
-23
-49
-60
-52
-24
2
5
-1
-21
-42
-39
-14
6
4
-7
-33
-49
-50
-33
-16
-15
-20
-24
-24
-21
-20
-21
-29
-24
-39
-50
-67
-88
-120
-144
-143
-140
-124
-107
-89
-82
-74
-79
-81
-84
-65
-36
-19
-14
-8
-1
4
4
2
-5
0
5
17
29
38
45
37
27
23
15
1
1
4
18
34
43
43
33
28
25
16
5
-2
-17
-27
-19
-13
-2
-16
-35
-46
-58
-35
-19
-7
-2
6
5
1
-8
-19
-34
-28
-11
3
23
40
45
41
19
2
-36
-63
-73
-50
-18
1
3
-12
-18
-9
9
22
27
23
8
5
10
16
11
0
2
15
40
59
66
57
48
33
8
-5
-10
3
23
54
68
65
46
38
37
46
34
-8
-61
-100
-92
-49
5
41
51
45
43
54
47
14
-37
-90
-115
-111
-73
-53
-32
-16
-7
6
19
25
9
-3
-21
-43
-70
-80
-65
-41
-20
-14
-23
-30
-15
13
34
40
21
-5
-30
-34
-45
-55
-66
-58
-50
-52
-42
-49
-58
-65
-68
-61
-54
-38
-33
-32
-26
-23
-27
-36
-34
-25
-2
14
23
16
4
12
8
-6
-27
-45
-62
-38
1
37
53
42
29
7
-7
-26
-52
-86
-102
-93
-68
-41
-25
-22
-21
-10
2
-1
-14
-14
-9
-7
0
-1
0
18
34
59
58
56
33
2
-27
-51
-62
-61
-43
-25
-5
-3
-14
-25
-32
-14
7
17
11
0
-18
-30
-37
-29
-12
19
55
72
67
58
53
65
90
105
88
61
38
39
53
79
95
86
73
53
41
34
41
50
41
18
-5
-19
-22
0
18
16
3
-25
-42
-51
-29
-2
15
16
9
-16
-39
-39
-31
7
33
50
45
36
33
26
17
6
6
14
26
50
65
76
73
58
26
-5
-25
-42
-46
-39
-15
5
27
41
38
35
38
48
44
25
0
-30
-54
-61
-44
-16
12
35
41
21
-3
-19
-32
-29
-25
-26
-34
-27
-31
-40
-44
-39
-26
-9
13
21
18
17
25
27
20
4
-26
-54
-67
-40
1
32
46
37
23
17
18
18
24
39
1
2
23
41
42
37
46
53
69
66
52
26
17
14
10
-1
-7
-4
16
40
55
45
38
43
58
69
77
64
40
14
-5
-16
-24
-6
7
28
47
72
78
65
33
-14
-63
-88
-83
-53
-12
28
50
55
57
62
51
40
30
16
4
-1
14
41
72
99
105
94
74
64
66
87
103
98
78
-5
