# Supplementary material for: Electroencephalography (EEG) based epilepsy diagnosis via multiple feature space fusion using shared hidden space-driven multi-view learning
Source: PeerJ Comput Sci. 2024 Mar 7;10:e1874. doi: 10.7717/peerj-cs.1874 (PMC10936759; doi:10.7717/peerj-cs.1874)
Supplement: Supplemental Information 2 [file peerj-cs-10-1874-s002.zip › A/Z096.txt]

-133
-144
-113
-74
-41
-41
-61
-89
-107
-115
-109
-104
-110
-96
-96
-88
-88
-86
-100
-110
-99
-80
-62
-52
-57
-67
-91
-93
-89
-74
-52
-26
-10
-3
26
23
8
-19
-36
-42
-39
-32
-39
-53
-69
-66
-56
-32
-13
9
30
41
44
28
14
1
-13
-25
-31
-42
-63
-83
-81
-69
-60
-42
-34
-27
-22
-18
-15
-13
-10
-8
-13
-11
-7
-14
-32
-39
-48
-55
-43
-20
8
33
42
28
3
-11
-19
-40
-56
-73
-79
-73
-48
-15
0
-2
-14
-23
-20
-10
-1
-13
-21
-27
-26
-23
-30
-29
-38
-22
20
59
75
62
30
-8
-18
-13
8
26
41
39
22
3
-5
-13
-32
-52
-60
-72
-71
-64
-57
-41
-26
-29
-48
-71
-84
-85
-85
-71
-56
-55
-74
-88
-96
-96
-99
-93
-105
-110
-113
-101
-90
-90
-89
-95
-121
-140
-152
-143
-121
-91
-79
-81
-87
-97
-114
-123
-116
-105
-101
-95
-77
-64
-49
-54
-71
-94
-101
-98
-103
-107
-113
-118
-114
-107
-92
-87
-66
-28
5
14
7
-9
-19
-26
-25
-41
-62
-58
-41
-15
10
25
7
-40
-82
-116
-119
-92
-65
-53
-65
-75
-91
-102
-112
-108
-100
-89
-75
-92
-105
-111
-81
-38
9
42
45
24
-13
-35
-38
-37
-26
-26
-29
-36
-51
-77
-83
-80
-69
-66
-71
-71
-74
-63
-53
-41
-37
-27
-21
-28
-54
-89
-118
-129
-106
-86
-67
-67
-70
-71
-68
-56
-56
-59
-77
-79
-82
-73
-57
-47
-41
-42
-41
-45
-52
-53
-54
-51
-49
-48
-75
-97
-101
-80
-41
-11
-12
-43
-81
-94
-89
-73
-53
-31
-14
-1
-1
-11
-40
-69
-81
-82
-61
-42
-33
-46
-66
-85
-94
-82
-67
-59
-67
-68
-63
-57
-58
-58
-67
-77
-82
-93
-91
-81
-66
-57
-65
-69
-99
-119
-109
-71
-24
5
18
-3
-48
-102
-148
-167
-146
-98
-58
-37
-34
-34
-40
-60
-80
-107
-116
-106
-72
-39
-12
12
25
10
-7
-37
-74
-94
-97
-83
-65
-53
-39
-48
-51
-57
-55
-59
-56
-66
-81
-89
-82
-78
-77
-82
-80
-64
-31
-3
-2
-24
-41
-42
-34
-30
-22
-27
-39
-53
-73
-90
-97
-78
-60
-36
-10
13
43
74
88
65
28
-14
-44
-62
-68
-71
-89
-112
-121
-110
-86
-46
-23
-19
-24
-31
-41
-60
-70
-81
-99
-88
-64
-24
4
23
15
-10
-40
-62
-87
-134
-178
-231
-274
-288
-266
-208
-150
-98
-73
-60
-51
-41
-30
-20
-21
-47
-97
-143
-156
-142
-111
-77
-66
-70
-68
-46
-27
-5
-8
-24
-45
-74
-99
-133
-152
-165
-172
-165
-140
-99
-77
-56
-45
-34
-32
-32
-37
-40
-49
-31
-26
-21
-26
-24
-18
-2
23
34
21
4
-18
-40
-45
-51
-57
-62
-67
-70
-74
-75
-64
-44
-28
-15
-17
-32
-43
-37
-11
13
34
22
-15
-50
-69
-64
-44
-16
-6
-2
3
16
23
19
12
6
-3
-16
-27
-52
-62
-68
-63
-41
-2
47
71
76
56
27
-3
-13
-13
-20
-24
-28
-20
-10
10
22
20
8
-9
-15
-15
0
2
-1
-23
-36
-55
-71
-70
-61
-36
-10
18
26
9
-17
-54
-89
-123
-135
-139
-124
-88
-54
-26
-30
-44
-74
-85
-67
-45
-31
-22
-23
-43
-75
-108
-130
-137
-122
-92
-71
-63
-76
-95
-108
-109
-105
-118
-126
-123
-109
-98
-96
-105
-116
-120
-102
-76
-59
-49
-46
-49
-43
-26
-15
-10
-2
-1
-3
-9
-21
-26
-21
1
9
8
-3
-4
4
32
63
71
55
22
-8
-36
-42
-34
-21
-2
22
54
66
58
33
-13
-56
-78
-77
-68
-40
-18
8
23
26
27
18
15
11
-8
-36
-50
-48
-23
-5
3
-15
-49
-73
-86
-84
-68
-38
-12
0
8
5
-6
-18
-30
-52
-51
-44
-47
-58
-64
-68
-71
-78
-76
-76
-77
-83
-80
-83
-73
-62
-70
-97
-126
-149
-166
-169
-163
-146
-126
-100
-77
-72
-73
-76
-76
-81
-79
-67
-63
-63
-71
-84
-85
-80
-72
-65
-60
-54
-56
-68
-66
-72
-84
-109
-122
-123
-111
-91
-81
-78
-71
-52
-44
-51
-69
-90
-95
-82
-69
-64
-61
-48
-41
-28
-22
-19
-26
-33
-37
-52
-73
-84
-75
-60
-27
-5
-8
-34
-75
-91
-103
-99
-99
-104
-111
-110
-88
-73
-65
-68
-81
-89
-84
-65
-50
-43
-41
-52
-66
-74
-70
-66
-63
-63
-77
-90
-93
-86
-76
-59
-33
-17
-14
-16
-41
-57
-85
-115
-146
-159
-134
-95
-49
-28
-4
5
8
5
-16
-46
-70
-72
-67
-56
-52
-66
-90
-104
-93
-75
-46
-26
-30
-44
-59
-62
-81
-88
-98
-100
-104
-124
-133
-149
-142
-119
-84
-44
-13
19
30
25
7
-12
-43
-57
-68
-83
-75
-73
-79
-88
-84
-71
-61
-55
-52
-58
-48
-31
-21
-21
-45
-74
-97
-103
-84
-59
-36
-15
9
21
28
34
28
23
14
-8
-39
-56
-68
-69
-66
-65
-42
-35
-19
-5
11
18
15
8
-12
-21
-28
-39
-58
-76
-81
-85
-73
-60
-40
-39
-29
-39
-48
-63
-59
-53
-47
-38
-40
-41
-39
-32
-21
-11
-2
-11
-24
-36
-24
-17
-23
-25
-37
-43
-46
-46
-58
-71
-75
-68
-66
-66
-76
-85
-80
-66
-51
-41
-27
-9
-1
12
9
-16
-56
-85
-85
-71
-51
-40
-43
-54
-62
-65
-70
-67
-64
-47
-34
-22
-24
-47
-60
-63
-60
-50
-45
-58
-55
-46
-26
-8
-11
-22
-30
-52
-64
-74
-83
-91
-106
-133
-148
-148
-132
-124
-125
-127
-132
-140
-145
-127
-112
-82
-69
-71
-81
-81
-71
-58
-37
-25
-27
-47
-70
-75
-83
-80
-69
-58
-40
-23
-23
-37
-55
-67
-82
-89
-96
-82
-50
-11
11
14
-16
-36
-42
-48
-43
-37
-45
-54
-41
-34
-36
-38
-61
-89
-127
-141
-140
-147
-133
-123
-105
-83
-61
-45
-36
-36
-23
-18
-23
-30
-61
-84
-96
-94
-79
-61
-43
-49
-68
-89
-104
-128
-139
-132
-101
-68
-30
-6
-9
-13
-20
-25
-44
-67
-96
-124
-128
-107
-78
-62
-54
-53
-54
-54
-65
-83
-94
-83
-77
-60
-46
-29
-13
-6
0
-27
-72
-107
-108
-97
-78
-61
-56
-52
-45
-32
-29
-50
-70
-92
-102
-105
-89
-87
-90
-95
-109
-112
-104
-82
-61
-42
-23
-22
-40
-59
-59
-49
-25
6
17
15
10
-5
-22
-33
-38
-26
-33
-25
-34
-37
-35
-24
-11
-12
-12
-20
-25
-31
-36
-38
-53
-62
-70
-69
-58
-40
-38
-46
-43
-45
-34
-26
-22
-11
-6
13
14
3
-9
-14
-14
7
27
40
33
6
-20
-33
-34
-17
1
4
-12
-37
-71
-102
-116
-111
-85
-53
-39
-60
-97
-134
-152
-146
-111
-76
-57
-57
-69
-76
-76
-54
-33
-25
-24
-24
-28
-56
-67
-86
-96
-114
-126
-136
-136
-122
-98
-78
-60
-46
-45
-32
-21
-12
-30
-64
-93
-114
-112
-97
-76
-58
-47
-32
-32
-41
-53
-67
-67
-59
-42
-42
-41
-33
-44
-48
-61
-49
-58
-52
-34
-18
2
8
5
-11
-23
-33
-32
-40
-39
-44
-47
-40
-27
-22
-18
-1
8
12
-6
-37
-61
-72
-53
-43
-36
-31
-22
-23
-28
-30
-30
-24
-15
-8
-8
-15
-15
-15
-13
-7
-1
-7
-12
-9
-1
10
13
16
13
5
-1
-14
-21
-21
-16
-27
-41
-52
-72
-92
-93
-84
-78
-75
-65
-59
-43
-24
-19
-24
-46
-54
-59
-55
-41
-22
-12
-11
-15
-26
-38
-33
-46
-57
-77
-88
-94
-88
-70
-58
-48
-38
-21
-8
-12
-24
-37
-41
-32
-25
-42
-71
-86
-87
-82
-80
-70
-56
-29
-1
17
26
23
30
22
17
12
6
-4
-5
-7
-16
-18
-20
-18
-10
-1
-2
-11
-20
-19
-14
-11
-4
-14
-29
-45
-46
-37
-25
-4
0
-11
-25
-21
-15
-7
11
10
-9
-42
-54
-57
-41
-24
-20
-26
-27
-25
-19
-17
-10
-21
-26
-27
-23
-24
-21
-22
-22
-26
-35
-35
-67
-93
-124
-148
-153
-131
-86
-54
-35
-41
-44
-47
-38
-32
-38
-43
-68
-84
-94
-88
-91
-95
-100
-86
-73
-70
-62
-71
-80
-84
-81
-82
-73
-62
-69
-84
-107
-112
-102
-77
-46
-33
-59
-97
-124
-137
-125
-96
-63
-52
-46
-42
-43
-37
-27
-20
-22
-35
-45
-60
-59
-50
-51
-57
-59
-45
-43
-38
-47
-53
-63
-75
-82
-93
-88
-75
-64
-56
-44
-40
-39
-38
-45
-42
-41
-32
-21
-14
-9
-14
-23
-32
-25
-22
-20
-27
-27
-52
-80
-115
-146
-156
-144
-102
-71
-43
-33
-40
-43
-46
-35
-31
-31
-38
-46
-42
-21
-5
-6
-28
-73
-104
-142
-153
-146
-135
-109
-81
-46
-19
-4
-3
-34
-60
-72
-73
-65
-56
-45
-22
-4
18
26
19
16
-10
-49
-93
-118
-117
-101
-67
-59
-72
-92
-99
-91
-75
-63
-71
-88
-110
-113
-106
-89
-68
-59
-60
-62
-54
-70
-81
-85
-75
-61
-38
-15
-13
-16
-25
-24
-26
-32
-47
-64
-59
-32
-13
-17
-34
-58
-74
-80
-77
-67
-67
-47
-23
-7
-2
-20
-40
-50
-34
-22
-5
3
8
3
-7
-14
-31
-47
-58
-63
-33
-22
1
-4
-26
-51
-67
-83
-101
-116
-130
-129
-109
-75
-43
-14
-1
-9
-30
-57
-76
-97
-117
-141
-167
-196
-210
-206
-189
-154
-110
-78
-59
-63
-69
-78
-84
-85
-93
-110
-120
-119
-127
-119
-108
-90
-78
-58
-48
-49
-51
-58
-63
-55
-44
-44
-55
-73
-87
-87
-77
-49
-36
-33
-36
-43
-55
-78
-85
-84
-70
-44
-18
-11
-7
1
13
23
21
15
-2
-17
-23
-29
-26
-13
4
12
19
14
-2
-23
-47
-48
-58
-58
-52
-45
-38
-36
-32
-41
-50
-71
-88
-105
-103
-84
-62
-22
8
25
6
-26
-70
-109
-118
-102
-83
-73
-68
-73
-79
-69
-61
-55
-69
-74
-84
-93
-91
-71
-37
-11
0
-14
-32
-51
-34
-16
15
31
2
-71
-166
-228
-239
-186
-93
1
69
112
116
87
45
-4
-49
-89
-101
-86
-60
-21
18
46
53
59
69
101
137
147
108
22
-46
-89
-103
-97
-83
-65
-58
-26
-8
10
22
26
14
-10
-37
-64
-99
-123
-139
-139
-130
-105
-92
-83
-67
-46
-51
-56
-70
-64
-59
-48
-37
-42
-46
-42
-32
-34
-46
-47
-74
-85
-88
-76
-53
-25
-1
16
22
18
-9
-44
-89
-118
-129
-126
-101
-73
-37
-2
12
3
-14
-22
-19
-16
-19
-43
-70
-98
-118
-130
-137
-116
-99
-65
-54
-36
-41
-61
-87
-117
-133
-130
-106
-74
-53
-29
-25
-35
-44
-68
-98
-120
-120
-105
-80
-62
-53
-54
-50
-43
-52
-66
-73
-69
-63
-57
-55
-59
-79
-99
-115
-124
-120
-111
-102
-92
-70
-42
-29
-18
-15
-28
-57
-74
-89
-84
-77
-67
-70
-85
-94
-92
-83
-64
-57
-60
-71
-62
-51
-44
-36
-45
-62
-82
-91
-95
-99
-89
-60
-24
7
29
28
-1
-40
-61
-75
-64
-41
-24
-17
-18
-6
-13
-14
-9
-15
-27
-49
-69
-89
-93
-89
-87
-84
-74
-53
-33
-27
-34
-51
-69
-67
-56
-45
-41
-42
-51
-70
-75
-73
-67
-59
-49
-33
-34
-18
-23
-28
-44
-52
-64
-76
-71
-74
-67
-72
-90
-133
-167
-168
-149
-112
-85
-54
-48
-48
-57
-64
-65
-62
-61
-83
-101
-112
-109
-112
-107
-98
-103
-95
-76
-51
-27
-17
-22
-34
-57
-76
-104
-129
-129
-114
-103
-100
-96
-84
-50
-11
12
12
-11
-30
-39
-30
-15
-16
-29
-39
-38
-27
-24
-18
-35
-52
-71
-61
-44
-28
-23
-33
-38
-44
-44
-55
-77
-92
-107
-127
-128
-112
-93
-57
-44
-37
-49
-56
-56
-59
-55
-48
-34
-41
-41
-43
-46
-35
-41
-38
-37
-32
-29
-40
-53
-52
-54
-56
-45
-60
-71
-78
-70
-72
-84
-99
-115
-114
-96
-67
-44
-33
-41
-53
-72
-95
-112
-130
-127
-99
-56
-27
-9
-5
-18
-33
-41
-58
-73
-85
-92
-90
-68
-36
-8
-1
-14
-32
-59
-73
-72
-68
-75
-78
-67
-56
-28
9
24
12
-8
-29
-58
-77
-94
-97
-82
-54
-33
-25
-23
-21
-20
-25
-32
-47
-70
-84
-81
-68
-58
-40
-29
-25
-23
-26
-41
-43
-31
-9
6
8
-3
-30
-53
-46
-31
-13
-6
-9
-34
-58
-74
-68
-60
-41
-34
-39
-45
-51
-52
-51
-42
-38
-32
-40
-36
-26
-10
-3
-15
-52
-82
-88
-77
-73
-61
-57
-46
-26
-7
1
-14
-31
-55
-73
-74
-55
-24
-9
-2
-17
-52
-85
-112
-123
-108
-66
-27
-3
2
-15
-49
-86
-110
-117
-111
-83
-46
-22
-5
2
6
4
-15
-39
-82
-109
-112
-98
-71
-46
-30
-40
-60
-78
-90
-88
-65
-33
-10
4
16
11
-1
-11
-20
-33
-36
-41
-44
-52
-39
-35
-32
-15
-2
-1
-26
-66
-99
-108
-93
-58
-45
-37
-37
-47
-59
-48
-27
-1
2
5
-17
-43
-58
-50
-39
-27
-17
-22
-25
-23
0
8
10
-3
-29
-54
-75
-71
-76
-80
-91
-96
-90
-79
-68
-72
-75
-81
-76
-68
-44
-20
-1
5
-1
-11
-29
-24
-21
-3
12
24
24
7
-6
-29
-42
-48
-50
-56
-72
-91
-107
-110
-86
-51
-30
-30
-40
-58
-66
-62
-60
-59
-65
-62
-42
-35
-38
-49
-66
-63
-48
-32
-18
-21
-18
-29
-45
-68
-100
-128
-131
-112
-93
-82
-82
-83
-77
-57
-45
-45
-54
-62
-70
-68
-65
-63
-68
-75
-74
-61
-48
-36
-40
-58
-85
-100
-101
-94
-73
-60
-55
-58
-64
-73
-63
-41
-28
-42
-67
-87
-101
-93
-70
-54
-46
-43
-25
-7
10
18
-2
-39
-71
-71
-60
-27
-6
-3
-15
-28
-26
-31
-19
-9
-7
-14
-23
-38
-44
-40
-42
-55
-76
-79
-77
-66
-39
-6
11
-20
-71
-123
-146
-134
-93
-44
0
26
21
12
3
12
16
11
1
-24
-58
-93
-116
-124
-118
-106
-95
-78
-45
1
35
47
36
7
-31
-54
-64
-66
-47
-19
2
7
1
-2
-10
-21
-48
-84
-126
-149
-153
-136
-93
-42
10
32
45
35
18
1
-15
-35
-56
-53
-50
-55
-65
-74
-70
-54
-34
-17
-10
-12
-29
-53
-64
-54
-24
-13
-20
-43
-67
-92
-105
-109
-98
-73
-57
-56
-64
-59
-68
-73
-83
-88
-90
-88
-79
-74
-62
-45
-33
-52
-81
-111
-133
-138
-131
-110
-79
-53
-31
-27
-40
-53
-60
-66
-65
-72
-73
-80
-80
-86
-100
-109
-105
-84
-53
-3
13
14
-11
-29
-56
-73
-73
-63
-41
-18
11
33
47
51
34
8
-20
-42
-73
-95
-111
-116
-110
-89
-56
-22
10
25
11
7
-13
-17
-34
-35
-28
-24
-41
-54
-67
-73
-76
-48
-39
-30
-32
-39
-36
-22
-8
-8
-35
-67
-93
-105
-111
-112
-115
-121
-113
-109
-100
-89
-83
-75
-79
-73
-71
-70
-72
-63
-63
-67
-61
-45
-35
-33
-33
-44
-55
-60
-65
-71
-78
-84
-102
-111
-122
-130
-137
-144
-133
-126
-110
-95
-73
-58
-50
-53
-83
-96
-97
-93
-94
-87
-75
-68
-50
-34
-19
-26
-36
-55
-66
-74
-67
-51
-39
-22
-21
-26
-39
-32
-15
-9
-6
-43
-91
-133
-135
-101
-61
-27
-15
-13
-11
1
5
9
12
-11
-27
-55
-62
-85
-102
-111
-115
-103
-75
-41
-22
-26
-42
-58
-75
-85
-81
-74
-52
-32
-27
-43
-60
-65
-63
-45
-29
-19
-25
-35
-52
-69
-81
-83
-69
-54
-50
-56
-77
-92
-85
-57
-31
-2
3
-8
-20
-22
-21
-17
5
15
21
10
-17
-52
-68
-68
-44
-14
12
19
-2
-19
-20
-7
-4
-15
-42
-82
-113
-129
-128
-124
-114
-97
-91
-82
-73
-73
-83
-90
-104
-103
-87
-71
-64
-79
-91
-87
-82
-64
-57
-46
-46
-38
-31
-22
-24
-32
-49
-77
-87
-99
-90
-59
-12
34
57
59
30
-5
-26
-38
-32
-24
-17
-16
-11
-10
-2
-32
-66
-81
-67
-28
6
26
18
-6
-36
-65
-73
-69
-31
-1
28
28
7
-16
-33
-35
-42
-44
-49
-63
-80
-87
-85
-72
-50
-29
-14
-18
-13
-18
-37
-55
-62
-66
-69
-65
-66
-62
-59
-50
-43
-30
-19
-25
-39
-68
-84
-95
-98
-89
-72
-52
-44
-37
-32
-33
-41
-70
-102
-131
-145
-155
-146
-124
-92
-64
-51
-45
-58
-76
-86
-84
-66
-35
7
20
20
13
-13
-51
-97
-139
-163
-172
-169
-156
-134
-102
-83
-79
-84
-75
-40
-7
27
44
57
71
71
45
-16
-80
-143
-177
-179
-151
-120
-96
-78
-70
-55
-36
6
41
70
87
92
86
71
43
-11
-62
-101
-122
-121
-94
-44
-4
22
13
-13
-38
-61
-64
-69
-61
-57
-55
-59
-40
-17
-11
-28
-57
-89
-127
-137
-139
-123
-97
-70
-50
-48
-60
-73
-85
-90
-85
-80
-76
-65
-63
-54
-59
-71
-87
-105
-93
-68
-32
-1
11
-14
-52
-86
-107
-105
-90
-68
-53
-44
-35
-39
-59
-81
-88
-89
-72
-63
-64
-79
-80
-64
-57
-55
-65
-64
-60
-32
-16
-23
-44
-61
-76
-84
-75
-59
-47
-44
-50
-45
-26
-2
5
-2
-28
-58
-101
-139
-147
-131
-107
-82
-67
-56
-46
-29
-20
-24
-37
-53
-66
-71
-62
-59
-60
-72
-79
-76
-61
-40
-21
-11
-9
-10
-25
-41
-41
-46
-66
-88
-109
-129
-131
-118
-96
-54
-20
15
15
-8
-45
-87
-111
-98
-59
-12
19
27
5
-26
-43
-59
-72
-69
-43
-6
30
58
46
15
-32
-64
-85
-100
-86
-71
-56
-53
-64
-72
-68
-31
5
24
19
9
-3
-6
-12
-22
-56
-86
-105
-123
-118
-104
-86
-71
-59
-41
-40
-32
-40
-41
-44
-37
-22
-21
-19
-19
-14
-15
-4
-10
-26
-38
-45
-52
-67
-89
-105
-115
-112
-100
-89
-90
-80
-69
-47
-27
-7
-6
-10
-11
-11
-10
-5
1
1
-9
-19
-33
-49
-61
-56
-48
-41
-42
-68
-107
-130
-113
-81
-51
-39
-64
-76
-79
-64
-62
-67
-73
-68
-55
-41
-22
-26
-30
-44
-57
-68
-77
-73
-60
-34
-11
9
14
18
12
10
15
27
50
67
92
96
74
41
16
12
9
21
28
34
49
67
79
79
68
42
14
-8
-11
-20
-18
-22
-30
-32
-15
8
11
-5
-17
-29
-37
-50
-46
-49
-33
-24
-30
-52
-67
-65
-71
-76
-98
-134
-173
-184
-164
-122
-79
-50
-28
-26
-24
-29
-47
-46
-46
-44
-52
-59
-57
-52
-32
-19
-8
-6
4
-3
-23
-54
-76
-85
-86
-68
-45
-24
-11
-6
-12
-17
-13
-32
-61
-97
-120
-136
-125
-102
-79
-67
-67
-57
-48
-26
-16
-24
-40
-54
-53
-45
-27
-3
2
-11
-52
-79
-97
-81
-52
-27
-26
-48
-82
-113
-128
-114
-71
-36
-6
-8
-21
-26
-21
-21
-31
-40
-60
-81
-91
-79
-63
-37
-12
1
-4
-36
-68
-98
-100
-83
-66
-53
-49
-43
-45
-51
-52
-61
-60
-55
-45
-43
-53
-58
-52
-44
-22
-17
-29
-47
-46
-52
-62
-89
-125
-166
-185
-168
-130
-85
-50
-30
-26
-35
-42
-47
-55
-58
-75
-95
-103
-91
-68
-45
-26
-20
-23
-31
-49
-60
-76
-73
-82
-91
-95
-89
-81
-64
-34
-1
29
34
26
-1
-26
-43
-66
-89
-107
-117
-122
-115
-92
-73
-53
-29
-11
1
-5
-18
-36
-60
-94
-112
-112
-89
-60
-44
-37
-30
-31
-43
-54
-58
-61
-77
-89
-108
-116
-119
-101
-78
-61
-48
-50
-49
-42
-46
-67
-99
-107
-106
-92
-73
-46
-22
-12
-5
-4
-6
-6
-15
-42
-58
-57
-53
-51
-42
-34
-36
-45
-56
-78
-102
-116
-116
-109
-90
-49
-8
15
18
2
-30
-53
-72
-74
-80
-77
-68
-77
-90
-113
-139
-155
-146
-125
-99
-70
-39
-12
-9
-17
-47
-70
-82
-78
-71
-70
-48
-36
-8
6
16
3
-19
-46
-75
-95
-97
-86
-70
-66
-69
-84
-100
-106
-99
-101
-102
-104
-105
-109
-126
-140
-153
-133
-90
-50
-30
-37
-40
-53
-57
-58
-58
-62
-61
-46
-36
-22
-10
-15
-18
-22
-19
-30
-39
-49
-57
-63
-57
-59
-65
-74
-77
-80
-79
-67
-50
-25
-2
19
17
-4
-1
-8
-8
-28
-41
-58
-68
-61
-52
-45
-27
-15
-13
-21
-34
-52
-79
-98
-109
-118
-113
-93
-68
-48
-38
-45
-63
-71
-67
-51
-24
6
30
24
16
-3
-27
-37
-36
-25
-25
-34
-58
-76
-89
-76
-49
-32
-17
-12
-11
-13
-12
-20
-39
-61
-75
-77
-71
-63
-68
-78
-92
-85
-80
-73
-56
-59
-75
-99
-107
-104
-82
-49
-24
-5
-11
-35
-80
-116
-133
-133
-109
-86
-57
-46
-43
-59
-81
-102
-115
-107
-110
-106
-100
-89
-85
-82
-91
-107
-110
-82
-54
-31
-12
-7
-9
-21
-38
-51
-65
-59
-47
-43
-41
-51
-48
-55
-46
-42
-27
-16
-11
-25
-41
-40
-31
-11
-8
-4
-8
-1
14
20
4
-24
-61
-89
-83
-67
-59
-54
-40
-23
-19
-21
-22
-23
-26
-30
-41
-60
-70
-72
-57
-36
-13
5
-4
-39
-84
-119
-139
-122
-99
-73
-51
-41
-23
-21
-4
-5
-24
-62
-90
-104
-108
-94
-85
-83
-89
-99
-117
-132
-122
-97
-58
-32
-21
-47
-99
-141
-165
-163
-150
-124
-110
-93
-70
-48
-29
-22
-27
-55
-76
-100
-111
-115
-109
-86
-68
-47
-33
-19
-15
-19
-28
-46
-58
-67
-71
-75
-73
-72
-68
-52
-37
-25
-17
-8
0
1
-8
-22
-43
-67
-71
-64
-59
-42
-37
-38
-51
-46
-38
-36
-24
-17
-18
-34
-56
-78
-93
-102
-109
-120
-113
-95
-65
-49
-47
-38
-37
-19
-3
7
4
-10
-30
-56
-63
-45
-18
0
-5
-22
-54
-53
-41
-19
-14
-22
-47
-68
-69
-53
-34
-37
-42
-52
-59
-54
-48
-60
-83
-92
-91
-71
-52
-29
-23
-26
-14
-10
-13
-31
-61
-78
-79
-59
-39
-26
-28
-40
-46
-44
-28
-13
-7
-18
-33
-62
-72
-74
-68
-51
-25
16
31
24
-12
-49
-77
-85
-76
-65
-64
-51
-38
-14
20
46
49
47
39
48
58
73
74
67
60
58
54
48
58
67
58
43
28
30
32
38
20
-3
-31
-33
-28
-9
2
-7
-41
-67
-73
-64
-32
-4
11
-8
-46
-90
-143
-167
-171
-165
-161
-166
-167
-176
-169
-151
-132
-115
-103
-88
-81
-70
-58
-62
-71
-79
-83
-87
-104
