# Supplementary material for: Electroencephalography (EEG) based epilepsy diagnosis via multiple feature space fusion using shared hidden space-driven multi-view learning
Source: PeerJ Comput Sci. 2024 Mar 7;10:e1874. doi: 10.7717/peerj-cs.1874 (PMC10936759; doi:10.7717/peerj-cs.1874)
Supplement: Supplemental Information 2 [file peerj-cs-10-1874-s002.zip › A/Z097.txt]

-3
-3
-12
-24
-34
-42
-41
-49
-20
7
44
55
47
36
24
23
42
67
81
78
61
12
-1
-6
10
19
16
12
17
15
17
9
-5
-18
-25
-24
-8
9
11
2
7
4
-9
-27
-27
-18
-1
26
35
42
45
53
54
49
56
55
40
17
-3
-29
-37
-45
-56
-37
-25
12
32
35
39
34
27
20
11
-7
-22
-13
10
30
40
45
36
24
1
-8
-28
-3
15
32
39
28
24
23
44
56
71
68
38
29
0
-6
-24
-43
-40
-14
6
4
1
-7
-8
-3
-22
-41
-59
-62
-57
-48
-52
-52
-51
-64
-77
-64
-51
-36
-42
-42
-51
-43
-26
-19
-26
-40
-62
-73
-67
-45
-11
2
17
14
1
-11
-11
-8
-9
11
26
44
47
47
40
28
27
35
45
54
55
43
41
46
48
29
14
2
-1
-7
-15
-46
-40
-39
-7
8
4
-13
-29
-23
2
36
56
62
59
52
43
24
20
13
20
21
12
-9
-16
-27
-9
-6
-10
-31
-53
-49
-24
-13
-16
-22
-20
-12
8
25
18
4
-4
-4
6
17
29
29
17
6
-4
-10
-18
1
15
45
68
80
83
98
105
114
112
108
83
54
34
9
20
28
56
61
48
32
8
-7
-9
10
26
39
50
47
-2
-20
-43
-44
-49
-63
-79
-93
-96
-86
-78
-69
-58
-60
-66
-68
-61
-44
-28
-12
-20
-32
-31
-27
-31
-44
-43
-30
-11
7
11
5
-1
-2
-9
-25
-35
-45
-42
-40
-31
-27
-36
-25
-23
-17
-21
-32
-45
-37
-22
-17
-23
-41
-45
-46
-37
-23
-13
-7
-10
-13
-14
-10
8
23
13
-12
-32
-49
-52
-31
-12
-2
-15
-1
-15
0
13
12
-2
-5
-9
-12
-14
-17
-6
3
13
-11
-19
-38
-36
-41
-39
-26
-9
-8
-13
-21
-25
-27
-11
-1
8
11
8
2
-10
-49
-54
-65
-60
-43
-37
-22
-8
-2
2
8
13
13
11
47
57
63
50
34
19
22
24
26
22
18
16
3
-21
-14
-5
5
14
7
-9
-20
-29
-29
-32
-28
-36
-44
-47
-33
-16
-20
-22
-25
-27
-17
-12
9
20
21
9
-4
-10
-14
-27
-43
-71
-78
-89
-81
-68
-66
-55
-56
-61
-70
-68
-38
-1
26
62
75
67
38
15
-24
-50
-68
-65
-54
-53
-16
-6
10
23
22
17
16
17
21
24
24
16
1
-19
-1
13
35
44
51
55
72
77
66
47
41
44
29
53
51
52
38
29
36
50
64
61
38
13
-13
-4
18
55
72
69
69
76
71
50
38
25
32
29
26
16
19
22
11
-10
-24
-32
-15
-1
34
45
20
-16
-52
-75
-78
-61
-40
-32
-4
11
29
34
23
10
0
-2
-17
-44
-68
-86
-96
-101
-94
-75
-61
-51
-40
-39
-42
-48
-62
-72
-80
-79
-67
-42
-1
27
28
17
-2
-21
-35
-35
-26
-28
-27
-36
-23
-10
19
32
33
37
41
33
23
28
60
79
83
49
1
-31
-43
-33
-26
-23
-17
-20
11
44
62
53
43
18
-6
-24
-37
-17
-3
24
35
31
34
51
64
54
41
0
-4
-13
6
11
-9
-17
-29
-17
2
42
66
84
92
76
56
37
27
0
-30
-63
-60
-59
-38
-20
-19
-7
10
35
55
58
55
29
8
-20
-25
-23
7
22
29
27
16
21
22
39
41
15
-3
-9
-13
-14
-12
-27
-18
-17
4
27
38
48
42
27
13
6
0
-21
-13
-6
11
-3
-9
-25
-27
-20
-25
-25
-45
-40
-44
-29
-8
7
6
1
-3
-22
-45
-51
-44
-16
10
11
-8
-27
-36
-45
-53
-52
-42
-47
-68
-70
-78
-73
-71
-84
-106
-121
-133
-128
-128
-101
-76
-67
-51
-50
-35
-26
-2
5
-6
-36
-66
-83
-95
-94
-99
-90
-77
-66
-80
-98
-92
-77
-48
-27
-16
-31
-63
-72
-76
-71
-71
-64
-61
-48
-40
-35
-25
-16
13
23
23
20
26
24
17
18
9
16
16
19
14
6
3
-3
1
14
27
23
9
-32
-44
-63
-51
-41
-30
-2
19
23
11
11
16
18
19
6
0
-2
1
2
-3
6
8
3
-4
1
8
16
30
25
40
34
40
18
-1
-8
-4
7
19
27
23
11
36
49
67
80
75
49
22
-2
-5
-9
-7
-14
-36
-30
-14
21
48
62
60
49
33
14
3
0
10
13
21
30
28
55
60
79
91
98
97
81
41
3
-14
-20
-14
-11
-6
-4
3
8
8
-3
-10
1
16
49
84
88
66
32
19
20
41
52
67
64
74
87
79
48
1
-34
-60
-56
-44
-40
-29
-11
2
2
1
-1
-10
-13
-12
-16
-40
-20
-6
24
36
34
17
-1
-21
-38
-53
-65
-79
-62
-47
-7
18
26
31
45
45
37
19
-4
-37
-22
7
46
68
59
38
8
-24
-44
-64
-63
-47
-31
-24
-43
-29
-36
-28
-25
-20
-5
24
57
77
87
96
106
100
84
61
23
6
7
3
8
18
29
33
15
-5
-28
-57
-36
-35
-36
-46
-43
-35
-23
-12
-10
-10
-7
-9
-10
-8
-24
-23
-51
-62
-66
-72
-66
-59
-65
-84
-96
-90
-83
-62
-56
-47
-52
-50
-44
-54
-69
-81
-91
-102
-105
-99
-101
-97
-101
-90
-75
-55
-51
-73
-104
-133
-123
-118
-87
-64
-61
-70
-80
-92
-101
-91
-74
-72
-48
-39
-35
-48
-62
-66
-59
-43
-19
-6
-12
-21
-21
-6
1
40
43
52
64
63
57
35
6
-19
-18
6
25
17
2
-1
8
27
66
84
98
92
77
51
25
8
-10
-6
6
16
11
5
-2
-19
-13
-14
-15
-32
-51
-50
-43
-33
-15
-18
-37
-50
-53
-26
1
15
11
-13
-37
-49
-42
-25
3
27
39
33
30
8
-7
-7
-17
10
17
35
33
26
14
3
-7
-5
11
21
35
36
38
22
-3
16
16
27
23
6
-18
-29
-27
-37
-37
-33
-16
14
61
90
102
78
44
11
-20
-16
-14
7
26
55
72
83
93
82
71
62
64
63
51
39
19
34
55
78
73
60
60
75
87
89
82
67
56
47
41
31
24
31
28
37
50
43
49
31
19
3
-5
-1
6
-6
-18
-26
-22
7
35
51
20
-13
-37
-42
-29
-35
-45
-57
-54
-58
-70
-80
-73
-50
-41
-3
-1
-1
-5
-8
0
-10
-32
-73
-104
-132
-145
-161
-158
-129
-80
-31
0
29
40
47
52
52
39
18
2
-16
-19
-7
14
27
31
44
39
33
23
10
-1
-4
-13
-45
-62
-65
-40
-16
0
-3
-23
-33
-27
-1
22
42
41
26
7
-9
-19
-38
-33
-26
-21
-34
-63
-93
-111
-101
-79
-58
-38
-25
-27
-33
-28
-22
-12
-4
6
0
-13
-25
-35
-47
-51
-60
-64
-61
-39
-11
-3
4
0
-10
-20
-25
-20
-20
-16
-18
-25
-8
14
32
36
27
21
19
18
32
32
31
27
17
9
12
9
7
-25
-42
-58
-58
-49
-26
-7
5
22
28
14
-7
-16
-19
-4
23
37
32
7
-23
-60
-80
-79
-70
-59
-53
-43
-35
-32
-27
-31
-35
-35
-28
-10
-7
-3
4
11
29
49
46
34
14
-3
-25
-30
-22
-17
-1
15
25
10
10
6
4
0
-1
0
-4
-4
-16
-15
0
22
39
42
46
33
11
-15
-21
-17
-3
-1
8
-1
10
27
36
44
49
49
44
38
39
26
16
11
11
7
0
2
-6
-10
-24
-13
-29
-28
-31
-26
-8
13
25
26
13
2
-12
-9
-2
7
2
-1
-1
-10
-10
-6
15
35
59
66
51
57
55
54
32
11
-12
-32
-50
-64
-70
-63
-28
3
25
43
53
88
112
138
127
87
43
24
11
19
23
22
13
7
16
29
46
55
50
33
21
12
-4
-16
-23
-1
25
59
75
66
49
38
43
48
57
59
41
18
-14
-48
-67
-60
-48
-35
-27
-6
12
21
31
30
43
67
102
116
104
82
51
29
12
4
-15
-27
-34
-36
-28
-14
1
13
33
54
73
72
64
49
27
14
9
13
10
-5
-15
-20
-8
24
40
31
1
-27
-45
-40
-31
-29
-45
-44
-33
-14
1
3
6
7
26
52
56
39
12
-11
-6
21
39
46
30
7
-11
-31
-31
-43
-58
-81
-81
-76
-57
-31
-10
-1
13
22
19
21
20
19
21
17
21
17
19
18
16
3
-1
12
24
24
16
5
-14
-16
-11
-6
-1
-10
-21
-41
-55
-65
-73
-73
-65
-49
-30
-7
2
2
14
28
47
43
35
8
-13
-23
-9
0
-1
0
4
15
24
34
26
16
10
6
8
5
0
-7
-12
-7
14
33
42
46
33
19
7
-11
-28
-42
-44
-49
-47
-35
-19
-12
-13
-12
-14
-6
9
27
36
40
32
10
0
-1
1
-22
-29
-42
-51
-44
-21
10
11
7
-23
-40
-47
-37
-25
-29
-32
-42
-46
-37
-18
-3
-1
5
-12
-29
-56
-70
-84
-87
-90
-93
-84
-65
-26
1
22
34
33
23
4
-12
-28
-36
-48
-62
-98
-127
-144
-148
-130
-107
-83
-71
-47
-29
-31
-42
-55
-55
-55
-45
-46
-53
-56
-50
-35
-24
-14
-23
-48
-75
-82
-68
-54
-37
-42
-53
-48
-21
-8
-8
-6
-6
5
29
46
56
64
76
73
56
19
-4
-11
8
34
44
28
5
5
12
26
42
45
32
6
-11
-32
-37
-19
-7
1
5
4
0
-5
-21
-30
-38
-31
-40
-67
-91
-83
-50
-3
42
64
68
64
54
48
37
40
47
47
32
12
-17
-33
-20
2
26
34
21
-10
-46
-61
-61
-56
-53
-45
-44
-31
-15
5
23
24
15
-14
-28
-31
-24
-13
-8
0
0
5
23
44
53
55
57
47
40
32
24
6
-1
-20
-50
-68
-73
-58
-38
-14
-14
-24
-40
-48
-44
-36
-16
-8
-8
-13
-13
-13
-12
-10
-18
-21
-28
-25
-28
-15
-9
-15
-32
-50
-47
-36
-24
-7
-7
-5
-2
15
21
20
14
-2
-15
-18
-7
2
5
13
20
15
0
-20
-43
-50
-36
-11
3
14
2
-9
-15
-13
-15
-31
-40
-51
-61
-56
-35
-5
14
23
13
-12
-39
-35
-18
9
34
37
33
34
46
51
47
44
33
27
18
14
2
-1
10
23
25
28
26
29
27
39
47
45
32
8
-35
-50
-45
-14
13
29
27
18
13
19
21
4
-5
-10
-15
-7
-2
-1
8
23
41
59
66
63
43
11
-7
-18
-20
-12
1
21
32
45
43
43
42
41
20
-10
-37
-43
-35
-22
5
10
5
-13
-24
-25
-8
16
23
19
8
4
8
33
71
80
64
23
-15
-44
-40
-10
18
45
51
39
7
-19
-22
-1
30
63
87
85
83
69
67
80
92
93
64
26
-24
-61
-86
-78
-58
-40
-29
-36
-64
-75
-71
-57
-32
-4
16
17
5
-8
-25
-36
-46
-46
-46
-49
-46
-51
-37
-9
22
44
60
65
61
53
35
16
-11
-19
-10
0
13
19
19
-4
-18
-22
-25
-14
-3
4
1
-3
-7
-16
-22
-23
-29
-28
-23
-25
-31
-39
-32
-23
-7
10
19
16
7
5
6
13
8
-19
-70
-114
-139
-157
-161
-160
-151
-138
-112
-68
-31
1
27
44
49
38
34
14
-7
-36
-66
-102
-125
-144
-157
-153
-129
-99
-75
-55
-40
-43
-49
-50
-38
-24
-20
-20
-19
-2
27
40
23
1
-32
-60
-64
-60
-43
-36
-20
-21
-32
-57
-78
-98
-112
-103
-88
-67
-45
-14
2
17
24
18
16
1
-10
-38
-56
-51
-31
-9
-1
7
-6
-13
-8
22
55
68
59
25
6
5
20
23
36
48
52
61
55
53
51
59
83
95
110
123
124
106
88
67
55
47
30
6
-18
-25
-28
-26
-18
-4
11
21
24
17
5
-5
-3
-6
-9
-17
-29
-41
-33
-9
11
20
8
-1
-14
-22
-24
-39
-46
-48
-32
-18
-5
-6
-22
-42
-44
-33
-24
-9
-10
-12
-2
5
15
10
9
11
16
25
30
28
11
-7
-14
-3
17
36
42
40
56
70
68
55
35
16
-2
-9
-8
-10
-12
-10
-17
-26
-21
-4
15
23
21
9
-10
-24
-34
-38
-20
18
45
59
62
56
55
72
94
95
73
32
5
-11
-18
-9
-16
-15
-17
-8
-20
7
17
31
21
3
-2
-13
-6
5
11
12
8
-10
-37
-44
-52
-49
-45
-38
-37
-28
-10
11
29
43
54
51
49
45
44
34
13
-5
-22
-25
-6
7
10
10
17
18
27
42
52
44
30
15
7
8
7
11
4
7
15
22
38
48
49
32
15
1
-10
-10
-5
4
0
-5
-14
-22
-29
-36
-45
-52
-37
-18
-5
-2
-11
-30
-36
-31
-18
-29
-38
-43
-43
-29
-7
12
25
27
11
-27
-68
-77
-65
-41
-15
14
26
34
27
17
10
2
-11
-45
-65
-61
-53
-52
-44
-26
-4
25
52
64
63
53
20
-20
-57
-73
-68
-58
-34
-14
3
17
23
28
32
52
58
48
26
7
-12
-21
-17
-12
-21
-37
-42
-30
-9
10
5
-14
-27
-26
-4
36
70
76
56
39
36
34
21
0
-27
-49
-55
-44
-21
5
32
45
45
53
69
77
93
92
81
48
14
-18
-43
-49
-49
-41
-21
6
26
23
6
-16
-36
-54
-58
-57
-53
-45
-29
-7
15
45
64
75
81
90
83
67
53
9
-41
-98
-128
-131
-110
-71
-30
0
20
32
21
10
-3
-15
-26
-30
-28
-47
-70
-78
-65
-44
-30
-27
-33
-38
-35
-22
-14
-9
-20
-39
-45
-32
0
12
16
5
-7
-2
3
0
-36
-66
-85
-79
-63
-38
-38
-71
-95
-111
-101
-66
-21
5
20
23
19
18
11
18
8
-5
-18
-32
-48
-65
-72
-84
-87
-72
-52
-26
-5
1
-10
-21
-32
-44
-67
-85
-94
-110
-118
-121
-109
-84
-45
-7
9
17
13
7
-13
-23
-34
-57
-80
-83
-64
-36
-1
18
26
24
16
7
5
16
17
3
-19
-40
-61
-59
-33
1
24
25
18
-3
-17
-17
-11
-3
8
30
41
48
50
39
19
-6
-12
-22
-13
-7
6
10
12
-1
-23
-26
-13
9
19
19
20
19
19
27
31
25
18
7
0
4
15
24
18
16
17
31
56
73
70
48
37
35
35
44
54
56
43
28
20
21
21
17
3
-4
-2
2
-8
-27
-30
-29
-14
-5
-4
-10
-13
-3
-1
0
-5
-17
-31
-24
-1
20
22
17
10
0
-1
-3
-20
-24
-12
5
12
26
30
35
46
72
97
105
88
49
0
-35
-38
-30
-18
-7
-9
-12
8
38
62
69
70
61
51
45
40
28
23
10
6
-1
2
13
17
15
15
15
17
17
24
20
17
20
27
34
37
36
23
19
15
13
7
4
8
8
11
23
35
34
50
58
52
41
25
13
-1
-7
-13
-17
-20
-16
-20
-37
-37
-24
-1
14
21
2
-15
-10
-17
-21
-21
-9
7
30
49
34
1
-36
-47
-38
-15
4
0
-22
-46
-39
-13
18
29
27
8
6
16
25
43
45
37
14
2
-1
13
21
26
19
6
6
8
0
-12
-28
-36
-40
-30
-31
-40
-50
-54
-47
-36
-23
-24
-18
-16
4
20
32
43
42
29
11
-1
5
7
15
17
9
4
5
0
2
6
15
16
3
-4
1
23
49
65
56
32
13
-5
-6
6
11
-1
-17
-33
-39
-25
4
31
43
43
37
39
35
41
50
39
30
13
-8
-21
-19
-12
5
26
26
28
25
25
11
-11
-32
-49
-57
-58
-41
-31
-15
9
34
38
32
16
-12
-33
-52
-73
-76
-77
-61
-48
-35
-24
-7
1
12
26
15
0
-19
-33
-36
-26
-6
-3
-2
-4
-6
-18
-8
-2
3
2
4
3
-5
-9
-20
-24
-27
-26
-25
-22
-17
-18
-18
-13
-1
6
4
3
-3
-6
-11
-7
-5
-9
-1
6
18
35
52
51
42
33
22
3
-32
-56
-73
-80
-75
-61
-45
-23
-3
-2
-5
-15
-27
-37
-54
-86
-121
-141
-131
-101
-84
-74
-82
-85
-75
-44
-15
-11
-8
-24
-38
-41
-42
-35
-35
-15
-3
14
30
48
52
29
6
-14
-27
-35
-38
-51
-54
-38
-3
33
56
67
55
41
34
34
29
16
13
-9
-18
1
26
54
63
49
29
19
23
38
36
27
10
-13
-29
-28
-20
-30
-30
-22
0
25
47
40
21
10
-3
-15
-29
-46
-64
-78
-72
-51
-32
-13
-2
0
-1
16
37
56
50
17
-22
-46
-40
-26
-8
-3
2
6
23
56
77
71
42
17
-6
-7
1
9
4
-4
-2
5
18
39
55
59
55
52
37
27
14
3
-7
-16
-21
-15
-2
10
11
1
-11
-18
-28
-26
-19
-11
-4
22
47
71
76
71
50
22
12
15
31
35
28
7
-19
-19
-9
0
6
7
-10
-24
-32
-36
-41
-44
-34
-24
-9
7
3
-10
-22
-28
-23
-13
-11
-10
-17
-12
-1
5
6
0
-7
-37
-61
-76
-66
-42
-23
-19
-22
-17
-4
-1
-6
-8
-19
-34
-37
-43
-36
-22
-9
1
3
14
37
64
92
101
71
22
-18
-32
-24
-12
2
-5
-11
-16
-12
-18
-19
-8
-5
2
0
-7
-22
-29
-16
-4
9
14
9
-5
-13
-12
-19
-32
-46
-57
-67
-65
-50
-29
1
26
38
32
17
1
-24
-41
-51
-59
-70
-76
-83
-94
-92
-69
-43
-14
21
47
60
58
59
56
44
30
10
-15
-39
-52
-64
-56
-31
4
31
43
38
21
7
-4
-10
-23
-31
-33
-42
-49
-47
-44
-44
-40
-34
-30
-24
-16
-18
-42
-61
-71
-71
-62
-60
-58
-57
-47
-42
-45
-46
-33
-14
5
27
29
31
34
42
34
2
-35
-61
-71
-64
-41
-9
16
33
34
23
15
20
27
38
60
74
73
57
41
27
24
34
48
59
62
61
36
9
-7
-5
-1
14
22
27
44
65
90
107
114
110
90
75
64
48
18
-7
-25
-35
-36
-35
-31
-36
-22
-9
12
46
77
93
86
72
47
20
-1
-12
-19
-31
-33
-40
-48
-52
-37
-21
-4
14
37
40
38
21
-10
-35
-56
-73
-86
-92
-72
-54
-34
-26
-26
-27
-29
-31
-34
-26
-4
11
9
-9
-13
-18
-9
-9
-9
-16
-7
-7
-8
-10
-18
-26
-42
-42
-38
-36
-32
-27
-26
-30
-17
-13
-10
-12
-5
-4
-3
2
14
30
36
26
1
-33
-59
-72
-81
-71
-55
-45
-34
-29
-19
-7
17
57
75
75
52
29
5
-5
-2
-9
-21
-32
-44
-50
-46
-31
-22
-15
-13
-9
-23
-25
-37
-60
-77
-76
-61
-50
-43
-40
-35
-27
-12
-7
-11
-12
-19
-21
-19
-13
-7
-7
1
4
-11
-31
-42
-47
-41
-31
-28
-31
-46
-51
-55
-42
-30
-21
-37
-46
-35
-16
8
19
19
-1
-31
-57
-72
-72
-51
-37
-25
-5
21
37
47
55
62
54
43
11
-33
-52
-55
-52
-63
-60
-50
-29
-4
16
28
19
5
-21
-29
-28
-4
20
32
46
49
58
72
78
55
14
-21
-42
-55
-58
-41
-16
19
37
43
29
15
9
-2
3
16
22
15
1
2
-9
-10
-3
7
13
32
50
47
40
34
32
37
54
73
74
68
59
63
66
77
81
71
48
32
13
4
8
3
7
1
3
4
5
10
10
7
7
20
21
21
32
43
51
42
22
0
3
14
32
38
38
24
6
-1
-2
12
27
34
33
8
-12
-20
-22
-30
-33
-20
-10
7
19
26
23
14
7
1
-7
1
1
17
33
41
33
20
11
19
28
50
55
44
21
13
19
27
42
35
23
10
3
8
0
-1
-1
1
4
-3
-9
-7
6
18
23
24
30
14
-2
-15
-19
-22
-23
-28
-42
-44
-34
-17
6
22
41
29
20
18
21
16
16
15
16
11
5
-9
-8
-4
9
12
18
20
11
1
-18
-31
-47
-47
-32
-12
-9
-10
-12
-30
-23
-3
47
84
107
98
81
57
35
-10
-52
-73
-65
-46
-24
4
23
41
52
44
27
-1
-28
-66
-89
-96
-83
-73
-66
-55
-43
-25
0
16
12
0
-9
-27
-37
-39
-40
-45
-41
-38
-38
-30
-15
0
11
23
34
28
-3
-33
-65
-79
-67
-52
-36
-27
-14
-4
-1
-1
-5
-16
-25
-29
-38
-58
-59
-60
-54
-44
-25
-15
-11
-15
-27
-45
-69
-80
-93
-104
-110
-110
-108
-88
-57
-30
8
28
43
34
21
11
-1
-4
-5
-11
-28
-31
-16
7
42
63
72
69
66
63
54
37
9
-19
-60
-78
-86
-75
-46
3
43
68
80
80
74
67
58
35
10
-6
-27
-50
-68
-63
-40
-3
38
63
76
80
91
93
88
76
58
33
20
31
35
50
58
66
70
71
61
33
13
2
-1
-9
3
19
14
7
-18
-28
-30
-17
-5
-2
-10
-11
-14
-26
-37
-47
-50
-50
-36
-31
-32
-36
-40
-31
-10
17
28
18
7
-6
-10
-1
22
18
-2
-29
-55
-64
-51
-18
13
24
19
5
-9
-6
3
5
7
9
10
15
26
44
52
45
31
12
-7
-25
-32
-51
-53
-48
-36
-33
-34
-38
-36
-25
-2
6
5
-2
-14
-11
-1
19
25
23
31
27
18
4
-1
-11
-22
-16
-8
7
20
32
37
44
51
42
19
-7
-10
-12
-9
-5
-9
-12
-13
-8
-5
6
19
32
30
15
3
-23
-31
-22
-7
0
2
-1
-13
-6
11
39
60
76
76
53
32
15
6
2
-2
-6
-8
-4
11
33
43
55
40
15
-1
-5
-14
-33
-40
-41
-28
-4
31
54
61
55
42
30
19
-64
