# Supplementary material for: Electroencephalography (EEG) based epilepsy diagnosis via multiple feature space fusion using shared hidden space-driven multi-view learning
Source: PeerJ Comput Sci. 2024 Mar 7;10:e1874. doi: 10.7717/peerj-cs.1874 (PMC10936759; doi:10.7717/peerj-cs.1874)
Supplement: Supplemental Information 2 [file peerj-cs-10-1874-s002.zip › A/Z098.txt]

-51
-42
-39
-47
-51
-46
-29
-7
9
10
-18
-27
-51
-59
-53
-29
4
20
51
58
47
24
6
-3
8
17
8
-16
-28
-31
-35
-38
-42
-38
-51
-57
-40
-34
-14
-9
-8
-24
-28
-35
-37
-24
2
43
72
86
90
81
65
44
7
-34
-50
-60
-48
-38
-17
2
19
28
26
13
12
7
-19
-58
-92
-97
-85
-63
-36
-34
-24
-8
-4
2
-3
-2
-10
-25
-57
-88
-111
-113
-84
-58
-24
17
46
50
39
13
-13
-33
-57
-82
-109
-115
-105
-103
-103
-87
-66
-71
-63
-66
-64
-57
-62
-75
-98
-112
-122
-129
-110
-81
-40
-20
-21
-40
-70
-104
-135
-155
-157
-133
-95
-54
-6
16
22
7
-11
-40
-71
-94
-94
-89
-75
-66
-53
-53
-35
-11
20
35
46
52
44
35
24
-1
-19
-37
-25
-12
-8
-11
-10
-15
1
16
15
6
-13
-18
-27
-6
15
32
12
-14
-14
-20
5
14
23
15
24
32
40
54
67
69
61
42
27
19
12
16
17
14
9
-2
-15
-18
-17
-27
-53
-63
-75
-72
-52
-41
-33
-27
-26
-30
-56
-78
-85
-94
-84
-72
-55
-33
-16
-7
-3
18
28
35
13
-11
-29
-34
-44
-41
-23
-1
30
35
17
-1
-10
-19
-27
-30
-22
-21
-20
-19
-17
-6
11
28
33
28
30
16
8
-3
-12
-18
-17
-4
-7
-12
-6
2
6
10
32
38
43
31
17
9
3
-1
-7
-6
-9
-10
-20
-32
-30
-41
-35
-33
-17
-8
7
23
21
14
-6
-27
-48
-59
-68
-56
-38
-6
17
21
32
29
29
21
32
43
29
26
15
23
35
39
41
41
52
53
34
19
14
27
57
92
113
94
61
13
-5
-2
9
-3
-19
-32
-15
-4
4
16
15
9
2
-15
-17
-20
-6
8
12
16
11
7
3
5
-11
-45
-64
-63
-67
-64
-52
-35
-27
-11
-16
-11
-6
5
19
4
-8
-36
-37
-20
-5
2
1
-11
-32
-61
-90
-111
-120
-104
-74
-44
-22
2
36
63
55
32
-16
-55
-86
-77
-72
-55
-39
-25
-17
-22
-39
-72
-79
-85
-82
-71
-65
-44
-39
-26
-5
16
18
22
1
-21
-41
-52
-47
-49
-39
-33
-28
-30
-29
-26
-24
-11
-26
-35
-57
-45
-28
-22
-22
-36
-55
-63
-74
-60
-48
-35
-25
-25
-30
-21
-28
-46
-58
-63
-55
-51
-28
-21
9
41
68
78
61
47
27
18
11
6
-6
-11
-16
-27
-21
-3
21
29
45
54
46
42
31
16
3
1
11
9
10
6
5
-12
-24
-40
-56
-60
-47
-40
-33
-12
-4
3
-7
-9
-29
-33
-44
-59
-73
-79
-64
-50
-29
-13
2
4
2
-4
-24
-51
-77
-95
-103
-89
-77
-67
-52
-33
-19
4
22
36
18
-18
-52
-66
-77
-92
-115
-144
-150
-129
-99
-81
-51
-24
-15
-32
-51
-76
-91
-97
-101
-99
-97
-71
-50
-34
-15
-13
-19
-12
-10
-13
-24
-32
-37
-28
-18
-11
-23
-46
-68
-71
-62
-49
-38
-42
-46
-57
-76
-91
-78
-56
-34
-6
21
43
36
35
24
5
-20
-47
-55
-55
-37
-28
-32
-33
-12
9
20
27
21
-2
-27
-13
-10
13
17
5
-2
-7
-1
10
15
20
24
30
34
35
3
-18
-22
-21
-19
-8
19
25
26
16
7
2
-19
-39
-67
-65
-52
-20
-4
17
21
7
1
-21
-36
-66
-78
-71
-51
-27
-12
-27
-35
-41
-20
-4
23
40
53
38
15
-11
-20
-21
-18
-24
-28
-21
2
16
33
49
52
52
38
2
-42
-58
-40
-9
15
35
32
37
35
36
25
15
-1
-23
-38
-33
-14
-2
-1
-5
-27
-46
-64
-55
-38
-16
-5
-11
-34
-55
-73
-80
-73
-71
-76
-95
-101
-91
-75
-58
-40
-29
-20
-13
-10
-14
-22
-33
-39
-55
-52
-55
-47
-48
-48
-38
-56
-41
-51
-63
-59
-59
-64
-77
-78
-59
-32
-15
-8
-21
-29
-37
-42
-46
-32
-8
8
16
10
-8
-30
-41
-41
-55
-65
-75
-75
-73
-72
-54
-44
-32
-27
-27
-31
-28
-30
-38
-50
-50
-49
-52
-36
-14
9
16
8
-19
-52
-91
-119
-133
-130
-120
-100
-77
-41
-26
-4
20
55
54
30
-25
-59
-82
-82
-54
-35
-22
-15
-20
-9
3
24
26
16
8
-9
-33
-29
-31
-23
-3
21
56
69
54
31
-8
-46
-63
-67
-67
-43
-19
18
48
65
65
50
41
27
1
-13
-27
-40
-43
-43
-32
-18
-5
8
21
16
27
21
6
-14
-35
-57
-73
-67
-53
-39
-28
-10
-6
7
14
26
22
12
-6
-19
-30
-40
-26
-13
8
24
25
30
35
49
53
59
51
22
-7
-31
-48
-63
-59
-52
-19
5
31
40
30
16
-7
-25
-32
-42
-51
-68
-51
-36
-9
27
60
84
82
81
66
36
10
-12
-21
-34
-18
-5
17
45
71
97
104
98
69
32
-1
-25
-42
-53
-50
-41
-15
9
42
46
39
25
6
-10
-24
-44
-62
-84
-81
-72
-36
4
41
58
57
43
15
-11
-19
-25
-33
-42
-48
-38
-24
-2
7
25
39
45
45
33
27
21
13
2
2
10
21
37
43
45
49
57
51
50
41
33
7
-7
-14
-8
-10
-17
-19
-14
-4
25
43
58
66
53
27
-3
-32
-49
-67
-62
-68
-60
-33
-9
2
5
-10
-17
-26
-20
-22
-36
-63
-87
-101
-111
-93
-85
-62
-56
-37
-23
-3
9
15
7
-7
-12
-30
-48
-64
-62
-65
-60
-49
-53
-58
-57
-56
-60
-74
-87
-113
-116
-110
-105
-92
-76
-55
-47
-49
-55
-66
-94
-129
-146
-147
-131
-112
-96
-90
-73
-62
-56
-42
-37
-33
-62
-76
-91
-92
-98
-100
-104
-103
-95
-79
-64
-38
-30
-19
-21
-27
-34
-56
-67
-63
-53
-39
-31
-41
-46
-53
-35
-33
-28
-25
-21
-10
-7
-9
-25
-53
-63
-77
-82
-84
-73
-60
-45
-27
-20
-19
-17
-22
-20
-7
11
25
26
16
-5
-33
-42
-19
-5
5
14
8
-6
-34
-38
-32
-20
-4
15
26
26
43
48
63
64
57
40
29
38
51
59
57
47
34
17
6
-16
-11
4
17
30
40
47
50
58
50
41
20
27
36
36
29
16
15
13
32
42
35
19
3
-9
-7
1
5
6
-6
12
22
41
57
60
53
46
42
41
33
42
36
34
6
-21
-42
-49
-26
2
30
56
77
86
79
67
44
3
-44
-58
-56
-27
6
19
20
16
27
26
37
24
3
-16
-24
-24
-23
-21
-16
-4
-1
6
11
10
-4
-19
-37
-51
-32
-14
-3
5
7
13
6
1
-7
-2
6
21
30
24
26
14
16
17
24
22
10
0
-1
-7
1
11
17
22
8
6
-11
-16
-14
-15
-8
-5
3
4
3
19
12
19
20
11
-2
-26
-28
-31
-32
-28
-40
-44
-28
-15
-14
-21
-31
-23
-20
7
12
8
1
-7
-8
-20
-27
-18
-19
-20
-21
-7
13
44
54
60
54
53
37
7
-18
-42
-62
-75
-66
-53
-22
-2
6
5
-6
-2
-13
-27
-30
-29
-24
-24
-21
-48
-42
-44
-35
-42
-40
-27
-5
2
-10
-36
-62
-57
-58
-45
-35
-8
12
14
18
13
16
4
6
-14
-30
-32
-31
-27
-35
-30
-25
-14
1
10
19
9
17
15
4
-10
-32
-46
-47
-39
-42
-39
-47
-42
-43
-31
-16
-8
0
19
36
50
43
32
5
-21
-37
-41
-49
-43
-36
-41
-54
-51
-46
-35
-17
-12
-23
-30
-44
-52
-58
-62
-66
-91
-120
-133
-135
-120
-94
-86
-70
-59
-46
-44
-58
-60
-63
-69
-63
-51
-34
-20
7
17
24
16
-9
-35
-62
-70
-75
-84
-72
-51
-21
-10
-5
-17
-29
-42
-46
-53
-61
-70
-78
-80
-59
-35
-18
-19
-24
-23
-21
-12
-28
-39
-33
-24
-20
-32
-33
-17
7
31
44
52
44
42
19
4
-8
-1
2
2
-2
-24
-39
-56
-57
-65
-67
-74
-70
-71
-72
-63
-62
-50
-34
-13
3
23
49
47
52
44
51
46
45
22
-9
-45
-77
-96
-109
-88
-55
-30
-15
-5
-12
-29
-52
-68
-79
-73
-63
-56
-68
-62
-55
-32
-5
16
36
32
30
20
1
-9
-16
-22
-11
-7
-17
-25
-40
-35
-38
-35
-14
10
25
22
23
10
3
-9
-24
-52
-58
-61
-57
-51
-35
-15
-7
-2
14
25
33
13
-20
-44
-57
-58
-56
-48
-25
-1
11
25
34
28
30
32
40
34
36
24
26
14
13
13
4
-3
-3
-9
-5
-3
-6
-15
-18
-22
-45
-62
-81
-92
-98
-90
-87
-77
-70
-50
-31
-6
9
-3
-28
-37
-29
-38
-32
-31
-18
-21
-14
2
27
38
34
17
-18
-38
-46
-47
-38
-37
-23
-22
-17
-25
-46
-46
-50
-41
-29
1
16
18
-3
-31
-71
-91
-106
-104
-105
-87
-53
-10
44
89
95
74
23
-16
-56
-75
-80
-94
-89
-85
-62
-40
-14
2
13
9
-1
-7
-10
5
21
30
3
-41
-89
-129
-138
-114
-64
-28
2
17
24
35
41
30
-8
-48
-79
-99
-103
-109
-102
-105
-78
-57
-31
-7
12
9
-7
-30
-45
-68
-86
-94
-101
-96
-77
-56
-34
-5
24
39
59
63
65
55
53
52
41
19
-3
-20
-37
-34
-10
-1
5
-12
-6
-17
2
4
-8
-27
-39
-40
-35
-32
-40
-49
-57
-48
-55
-66
-65
-64
-62
-53
-43
-41
-48
-53
-59
-49
-32
-27
-4
-16
-20
-34
-60
-67
-49
-22
7
24
26
9
8
11
17
13
-6
-25
-44
-44
-22
3
23
29
10
-13
-41
-48
-51
-44
-28
-21
-31
-51
-71
-89
-88
-68
-41
-21
-18
-23
-27
-27
-21
0
2
9
2
-24
-40
-55
-39
-32
0
2
-2
-20
-24
-33
-32
-11
9
17
19
16
4
-14
-24
-34
-27
-18
-2
-1
11
10
19
4
-9
-17
-29
-38
-32
-31
-35
-32
-26
-26
-31
-41
-35
-29
-13
-13
-10
-3
15
22
21
14
7
-2
-1
-8
-2
-13
-5
-14
-27
-33
-25
3
22
38
54
40
28
7
-7
-22
-16
-11
-3
1
13
15
25
45
67
76
81
65
40
15
-6
-27
-52
-47
-31
-6
12
25
21
17
-9
9
15
40
57
63
60
37
15
-28
-44
-41
-25
-19
-24
-38
-34
-32
-28
-29
-36
-28
-19
-23
-34
-53
-67
-88
-76
-69
-52
-41
-25
-19
-22
-35
-54
-68
-67
-49
-21
6
14
13
3
0
1
-6
-12
-12
0
7
14
18
10
7
-11
-31
-64
-87
-83
-74
-50
-48
-51
-49
-42
-35
-41
-56
-65
-76
-76
-70
-61
-58
-68
-75
-73
-64
-33
-19
-11
-3
-5
-17
-46
-58
-70
-70
-61
-26
11
28
45
39
24
18
6
-3
-4
13
31
55
67
68
53
38
17
8
-13
-17
-19
-21
-23
2
34
53
73
69
43
18
-7
-25
-31
-19
-11
-13
-19
-34
-23
-19
-2
12
21
24
3
-24
-68
-90
-97
-91
-84
-74
-60
-44
-12
-2
-12
-9
-9
4
3
-6
-21
-32
-45
-30
-30
-28
-38
-48
-51
-40
-31
-36
-37
-37
-40
-36
-45
-53
-64
-57
-45
-47
-71
-67
-55
-39
-23
-15
-11
-19
-33
-42
-46
-38
-33
-36
-53
-59
-72
-74
-71
-59
-57
-65
-48
-39
-39
-47
-59
-62
-53
-33
-30
-26
-26
-12
-4
4
11
11
9
-6
-12
-28
-43
-44
-45
-60
-63
-67
-65
-41
-24
-28
-58
-81
-78
-70
-59
-49
-49
-44
-25
7
9
10
-14
-25
-35
-28
-21
-15
-22
-14
-15
-25
-28
-43
-35
-28
-13
-5
-15
-21
-26
-18
-16
-6
-13
-10
2
8
5
-3
-3
-2
-3
1
-6
-31
-46
-63
-51
-30
14
32
45
45
35
16
-10
-8
0
3
8
-6
-24
-29
-39
-32
-24
-5
8
4
-7
-5
-9
-18
-6
9
30
52
45
31
9
8
15
25
16
12
0
-16
-13
-14
-15
-6
-7
2
13
32
36
16
10
9
-1
0
7
15
17
1
-12
-23
0
14
24
9
-11
-22
-54
-55
-64
-54
-40
-29
-17
-39
-60
-75
-66
-43
-22
-15
-14
-24
-18
-14
-8
0
12
18
17
8
-14
-34
-48
-68
-77
-81
-56
-31
-19
-10
-5
3
4
14
-6
-23
-31
-38
-39
-23
-5
16
19
4
-3
-22
-41
-46
-48
-44
-35
-37
-43
-51
-46
-46
-40
-37
-41
-44
-50
-33
-14
-8
-5
1
13
38
67
76
71
42
18
-3
-14
-33
-68
-78
-69
-51
-33
-22
-25
-22
-18
6
21
31
53
71
83
76
61
40
20
7
-7
-32
-56
-79
-103
-116
-102
-88
-66
-38
-16
-12
-21
-36
-54
-75
-85
-88
-84
-72
-40
-3
5
5
-12
-34
-44
-46
-41
-43
-52
-57
-51
-35
-19
-14
-11
-5
-4
-19
-41
-56
-78
-102
-124
-119
-104
-73
-49
-34
-32
-18
-22
-34
-52
-60
-67
-55
-36
-26
-32
-38
-25
-28
-14
1
15
15
-1
-25
-46
-58
-45
-33
-22
-21
-24
-22
-26
-4
9
18
13
8
-12
-10
3
17
23
22
10
-22
-40
-43
-23
-4
17
36
53
65
89
100
92
71
32
-3
-32
-36
-37
-33
-19
-13
-6
5
23
14
16
7
14
11
2
-7
-25
-36
-34
-35
-21
-10
-1
-1
-10
-22
-32
-46
-49
-39
-47
-54
-64
-82
-73
-57
-21
-5
13
25
36
26
8
-16
-43
-58
-63
-52
-49
-45
-40
-36
-32
-11
-1
5
2
-12
-43
-60
-72
-82
-87
-81
-68
-49
-40
-31
-33
-37
-35
-41
-47
-50
-53
-54
-41
-27
-16
-27
-39
-36
-31
-19
-20
-34
-54
-58
-43
-30
-17
3
23
19
10
-15
-25
-56
-62
-67
-47
-17
4
6
-7
-42
-72
-119
-144
-145
-132
-103
-64
-39
-6
21
43
46
44
28
14
-19
-50
-79
-110
-125
-118
-99
-69
-48
-22
-9
4
13
-6
-36
-64
-89
-105
-124
-125
-102
-56
-17
-17
-44
-70
-79
-98
-113
-126
-115
-102
-83
-70
-60
-51
-46
-46
-30
-19
-21
-61
-100
-125
-137
-142
-127
-109
-88
-77
-61
-57
-59
-59
-59
-76
-87
-101
-107
-93
-62
-34
-48
-58
-77
-87
-97
-98
-93
-81
-71
-66
-74
-84
-103
-115
-133
-137
-148
-157
-182
-196
-187
-175
-148
-136
-140
-145
-152
-138
-141
-116
-109
-91
-78
-72
-67
-68
-70
-55
-51
-39
-41
-67
-97
-113
-117
-122
-105
-93
-54
-27
-1
7
6
-8
-21
-38
-46
-47
-38
-25
-10
6
8
14
21
15
16
8
13
10
19
23
27
16
8
2
-2
-13
-23
-31
-48
-52
-45
-38
-9
0
11
14
1
5
-11
-12
-2
-2
0
12
12
13
-7
-23
-28
-30
-16
-15
-12
-11
6
20
17
20
9
-6
-2
1
11
9
4
12
19
34
49
50
44
47
43
24
13
0
-1
13
42
69
77
91
84
78
60
44
30
22
18
25
33
50
72
81
81
78
87
86
80
68
56
47
51
44
27
-8
-24
-22
-8
14
20
13
3
0
-1
8
28
44
32
12
2
-5
-3
-4
-6
-4
19
49
72
77
65
54
41
32
19
11
11
23
24
25
31
51
64
78
89
90
72
50
46
48
71
93
111
110
108
92
77
66
49
38
23
17
16
-3
-22
-19
-10
7
15
7
-7
-26
-43
-48
-55
-43
-42
-33
-27
-10
-11
-6
4
12
10
5
4
10
16
15
-1
-21
-27
-16
-13
5
15
21
12
-12
-14
-21
-18
-9
7
11
17
22
30
50
62
60
39
18
-6
-25
-36
-30
-12
-3
26
25
23
15
19
20
2
-12
-33
-46
-52
-36
-8
23
44
46
22
2
-20
-46
-66
-57
-41
-12
9
33
43
49
51
36
23
-1
-4
-5
-2
6
9
11
19
28
33
31
30
25
13
1
-16
-32
-27
-5
13
26
33
27
14
11
5
10
0
16
16
16
-2
-14
-5
1
15
15
-3
-11
-11
-7
5
22
21
6
-8
-10
-9
-13
-2
0
1
-20
-42
-67
-72
-65
-52
-35
-22
-25
-30
-32
-20
-30
-61
-67
-49
-27
-28
-34
-45
-51
-51
-42
-26
-15
-3
-10
-26
-37
-49
-59
-56
-40
-17
-4
12
7
3
-11
-21
-34
-47
-32
-28
-15
-20
-11
-8
-10
-9
-9
9
13
29
18
9
1
3
6
-12
-21
-24
-21
6
32
55
63
73
54
46
21
7
-12
-18
-12
-15
-13
-7
-7
-9
-24
-18
-23
-22
-27
-36
-45
-38
-25
-15
-16
-10
-8
-29
-34
-64
-89
-101
-105
-97
-95
-75
-58
-56
-56
-58
-60
-57
-45
-35
-33
-9
1
5
-11
-44
-64
-76
-75
-62
-63
-60
-47
-46
-48
-53
-46
-52
-50
-59
-64
-73
-78
-81
-76
-61
-37
-21
-8
2
16
18
10
3
-3
-18
-29
-50
-71
-72
-64
-46
-38
-37
-43
-50
-59
-57
-39
-34
-3
21
28
36
29
18
-5
-17
-34
-35
-38
-27
-36
-42
-44
-43
-39
-13
8
0
-23
-43
-60
-68
-70
-51
-28
-3
10
21
35
51
60
43
21
5
1
4
10
19
15
1
7
35
50
66
47
14
-4
-5
6
24
38
42
41
43
42
35
21
26
22
19
-2
-28
-33
-31
0
13
11
6
9
4
-1
-18
-26
-38
-44
-35
-31
-13
-8
-13
-41
-54
-45
-40
-19
0
24
42
38
27
5
7
16
32
32
30
6
-3
-18
-17
-17
-7
11
30
27
14
-8
-28
-56
-62
-62
-42
-16
8
21
12
12
-1
6
16
31
26
17
22
16
4
-6
-4
5
19
25
20
-9
-34
-34
-44
-52
-58
-62
-62
-63
-67
-64
-54
-39
-45
-49
-64
-65
-62
-57
-43
-27
-13
4
-1
-11
-20
-33
-41
-62
-57
-52
-41
-30
-11
11
19
19
-1
-23
-44
-55
-67
-70
-51
-27
-17
-12
-15
-14
-21
-18
-25
-28
-23
-16
-10
-24
-33
-40
-43
-32
-21
-26
-32
-52
-63
-77
-87
-90
-91
-79
-59
-49
-50
-55
-60
-69
-77
-71
-57
-54
-49
-54
-69
-89
-81
-64
-38
-13
-17
-26
-38
-53
-49
-37
-5
18
25
28
24
18
2
-7
-14
-39
-62
-77
-69
-66
-49
-47
-43
-35
-17
-17
-16
-24
-20
-19
-7
4
3
8
7
12
3
-6
-18
-37
-51
-40
-20
2
-1
-11
-25
-24
-18
-15
-19
-9
6
8
-1
-20
-41
-61
-71
-67
-56
-35
-23
-12
-20
-18
-28
-45
-60
-64
-52
-37
-19
2
5
15
32
34
29
6
-29
-69
-103
-125
-135
-126
-100
-87
-85
-96
-94
-101
-87
-83
-78
-76
-80
-79
-78
-72
-57
-46
-47
-46
-42
-32
-34
-35
-41
-52
-48
-42
-31
-33
-26
-17
-12
-11
-11
-24
-28
-43
-50
-61
-56
-63
-52
-53
-46
-39
-14
27
57
54
44
31
21
18
21
33
39
29
37
20
32
41
49
51
46
41
32
21
19
4
5
6
8
9
25
41
63
55
52
47
38
22
-7
-22
-40
-44
-43
-18
10
50
63
57
45
14
-11
-40
-50
-53
-51
-24
-21
-14
-16
0
17
33
42
30
2
-33
-64
-82
-87
-82
-62
-34
3
25
31
25
12
4
-21
-36
-56
-67
-72
-76
-84
-99
-83
-32
24
68
78
59
30
3
-14
-18
-23
-12
-6
-6
-6
-5
1
8
28
29
23
17
-5
-41
-71
-86
-87
-81
-58
-52
-49
-56
-56
-47
-42
-21
-22
-22
-29
-37
-43
-46
-32
-7
8
23
47
47
43
32
16
-1
-7
-32
-48
-58
-34
-16
-3
-9
-25
-49
-57
-49
-26
-23
-18
-13
-3
-4
-2
-9
-15
-15
-14
-5
1
10
11
12
26
34
28
14
7
5
-3
0
-1
5
7
10
18
29
48
49
34
25
20
18
22
28
38
43
45
42
29
20
27
52
70
72
50
23
2
2
-3
-13
-17
1
14
36
39
31
35
37
43
29
13
10
-5
-31
-49
-60
-53
-33
-10
14
25
35
26
27
34
33
18
-13
-28
-52
-61
-59
-51
-46
-40
-24
-16
-17
-25
-16
-6
1
10
1
-15
-27
-20
-4
10
19
2
-9
-32
-29
-39
-25
-7
3
25
39
67
69
64
53
40
24
8
-16
-36
-48
-50
-27
-8
18
38
46
61
73
71
38
0
-28
-55
-59
-65
-53
-30
4
26
23
0
-11
-17
-31
-40
-50
-63
-65
-82
-92
-80
-52
-25
7
20
38
37
23
10
-23
-55
-76
-92
-100
-91
-73
-41
-13
5
10
-2
-10
-14
-20
-38
-50
-55
-57
-57
-55
-40
-37
-8
1
7
-4
-15
-39
-76
-93
-118
-119
-113
-94
-86
-80
-70
-61
-45
-37
-23
-27
-41
-36
-43
-64
-75
-89
-102
-107
-101
-84
-79
-69
-44
-36
-32
-26
-36
-49
-66
-69
-63
-51
-34
-26
-7
14
23
26
4
0
-9
-25
-47
-64
-77
-59
-26
4
18
16
7
10
17
19
12
-16
-29
-45
-46
-46
-37
-34
-35
-39
-45
-36
-12
19
16
-6
-26
-48
-58
-74
-61
-62
-52
-50
-35
-25
-5
25
29
13
-12
-60
-92
-121
-133
-120
-98
-70
-46
-42
-28
-24
-26
-23
-45
-54
-77
-79
-76
-70
-49
-32
-4
12
22
15
-10
-31
-34
-22
-15
-2
6
11
5
14
25
36
47
20
-24
-60
-76
-78
-61
-32
-13
-12
-17
-17
-27
-24
-20
-16
-38
-44
-47
-55
-52
-57
-68
-71
-78
-65
-55
-34
-3
19
13
-5
-13
-25
-37
-48
-67
-87
-85
-77
-48
-12
35
69
71
74
46
16
-18
-51
-71
-92
-80
-57
-34
-11
10
32
60
85
93
72
25
-20
-42
-53
-37
-18
3
44
81
97
97
74
46
11
-17
-42
-61
-68
-72
-69
-56
-37
-7
5
15
11
-7
-18
-36
-32
-34
-54
-67
-90
-91
-83
-61
-35
-8
21
42
45
56
46
23
-7
-16
-18
-9
2
-2
0
-49
