# Supplementary material for: Electroencephalography (EEG) based epilepsy diagnosis via multiple feature space fusion using shared hidden space-driven multi-view learning
Source: PeerJ Comput Sci. 2024 Mar 7;10:e1874. doi: 10.7717/peerj-cs.1874 (PMC10936759; doi:10.7717/peerj-cs.1874)
Supplement: Supplemental Information 2 [file peerj-cs-10-1874-s002.zip › A/Z099.txt]

56
55
38
-5
-47
-72
-79
-62
-39
-21
-13
-23
-23
-22
-1
18
12
-29
-74
-101
-101
-71
-28
2
9
13
-2
-9
-17
-15
-12
4
21
34
35
19
-3
-32
-45
-40
-23
0
21
36
21
6
-3
-4
-4
-8
-16
-41
-58
-58
-50
-46
-42
-34
-37
-41
-48
-57
-49
-25
3
15
15
13
8
-5
-11
-22
-39
-46
-38
-27
-27
-18
-8
-3
0
-13
-32
-55
-70
-70
-75
-65
-39
-3
16
27
33
31
22
11
3
-11
-26
-34
-41
-33
-14
24
41
50
41
11
-25
-41
-24
-1
32
44
46
33
16
-3
-36
-49
-46
-31
-13
-17
-28
-61
-84
-109
-117
-114
-76
-41
-24
-25
-26
-16
1
30
43
44
46
52
57
43
31
8
-5
-7
-2
-3
-5
7
18
16
-14
-46
-63
-46
-1
29
28
2
-30
-58
-61
-52
-53
-66
-89
-107
-129
-134
-120
-102
-77
-44
-10
-3
1
-3
-1
-8
-14
-31
-51
-59
-62
-63
-66
-69
-74
-79
-67
-40
-18
-16
-21
-23
-12
-3
-2
-19
-40
-37
-25
-20
-26
-31
-37
-46
-48
-53
-55
-48
-37
-25
-13
-9
-28
-59
-81
-69
-42
4
44
54
28
-5
-24
-27
-14
-5
-14
-48
-73
-83
-81
-69
-61
-58
-59
-45
-30
-21
-12
-1
7
-7
-27
-59
-72
-57
-26
-11
-26
-47
-62
-52
-12
30
51
39
24
-4
-24
-33
-39
-56
-78
-79
-67
-42
-20
6
18
11
5
-5
-10
-11
-11
-35
-54
-53
-21
29
76
98
82
57
42
40
44
45
28
-21
-65
-81
-54
-6
27
22
-16
-52
-62
-46
-21
12
28
27
25
27
32
32
27
13
-6
-16
-8
11
35
66
63
33
-6
-24
-15
5
21
13
-3
-13
-22
-44
-71
-81
-69
-36
1
22
-3
-31
-34
7
51
64
48
11
-5
-1
2
-10
-28
-39
-42
-30
-22
-27
-47
-59
-59
-52
-36
-28
-31
-36
-23
-5
5
-2
-20
-36
-31
8
52
63
37
-12
-51
-63
-29
4
17
0
-24
-52
-68
-56
-39
-19
-14
-16
-32
-40
-35
-15
6
18
20
11
15
33
43
36
22
10
2
6
14
25
33
36
28
4
-23
-37
-39
-41
-42
-42
-43
-21
13
48
49
21
-31
-74
-74
-32
10
19
-2
-50
-84
-83
-37
7
18
7
-37
-68
-76
-43
11
38
33
-1
-36
-47
-32
-15
0
10
1
-17
-30
-26
-23
-23
-36
-61
-84
-89
-73
-54
-30
-7
13
28
30
27
-8
-35
-48
-31
6
37
48
35
14
9
8
10
5
-9
-41
-75
-83
-70
-48
-23
-30
-50
-70
-71
-60
-42
-8
15
18
3
-17
-28
-12
23
42
16
-44
-98
-130
-111
-62
-15
15
30
36
24
11
-8
-27
-39
-35
-18
-14
-21
-38
-56
-70
-69
-43
-20
17
46
66
56
39
18
5
13
22
26
26
40
46
30
-11
-45
-66
-78
-63
-54
-34
-13
2
18
18
26
26
26
29
38
44
28
5
-21
-41
-36
-32
-39
-65
-81
-86
-81
-65
-46
-30
-19
-26
-48
-69
-67
-42
-37
-48
-67
-74
-62
-33
-7
-2
-6
-12
-17
-18
-12
7
9
-3
-31
-66
-95
-100
-84
-58
-24
-10
-19
-46
-57
-52
-41
-27
-14
4
22
50
57
35
-11
-54
-79
-88
-76
-69
-67
-58
-39
-22
-5
2
-6
-17
-26
-25
-37
-49
-67
-82
-88
-73
-34
-3
14
15
5
-1
-3
8
4
-9
-31
-55
-67
-55
-27
-8
-1
-15
-35
-71
-91
-95
-70
-31
3
3
-25
-47
-62
-48
-8
36
46
1
-68
-126
-136
-98
-34
-5
-17
-47
-75
-78
-62
-41
-26
-15
-5
-5
-2
3
7
-3
-17
-27
-34
-36
-28
-11
-11
-14
-22
-28
-29
-15
3
0
-6
-25
-40
-49
-36
-14
-9
-17
-24
-17
1
21
37
33
8
-25
-50
-56
-35
-17
-14
-19
-22
-28
-34
-21
-4
13
20
12
-15
-47
-54
-45
-18
4
3
-14
-33
-26
-19
-14
-20
-19
-11
6
27
37
42
57
73
75
63
44
14
-10
-18
11
43
85
110
113
104
106
122
123
106
74
42
13
-2
-5
-12
-10
-17
-35
-61
-67
-53
-14
40
84
104
96
85
62
36
11
3
9
15
18
2
-18
-20
-5
9
8
2
-4
6
26
47
36
10
-17
-45
-70
-86
-85
-81
-70
-73
-88
-102
-89
-45
-8
10
-1
-25
-47
-59
-66
-79
-89
-80
-57
-36
-27
-29
-43
-40
-27
-1
17
29
24
16
11
-3
-36
-79
-96
-96
-75
-54
-30
-18
-27
-38
-56
-72
-74
-59
-46
-50
-54
-64
-72
-68
-62
-58
-55
-54
-64
-67
-63
-43
-26
-3
21
35
29
23
30
33
44
42
17
-22
-61
-80
-74
-51
-26
-20
-34
-48
-37
-21
14
44
52
34
19
3
-3
1
17
23
17
16
12
13
23
33
35
19
25
21
35
49
56
46
26
10
-1
-6
-2
-16
-53
-91
-97
-67
-25
-9
-9
-35
-49
-45
-25
15
60
82
63
30
4
-12
-26
-42
-58
-86
-89
-63
-20
18
43
48
30
6
-12
-23
-19
4
31
35
30
21
20
24
38
52
55
51
34
10
-9
-13
-18
-14
2
29
50
45
33
11
-11
-24
-31
-44
-57
-54
-37
-12
2
5
-19
-29
-21
1
9
-4
-37
-66
-68
-39
-2
16
25
19
-3
-18
-27
-21
-11
5
18
16
7
-14
-42
-68
-73
-64
-58
-41
-16
8
13
25
33
44
54
54
44
28
24
20
11
1
6
13
24
28
17
3
3
17
37
45
41
10
-34
-62
-62
-37
1
33
36
-2
-51
-83
-91
-64
-25
-2
2
-6
-20
-35
-36
-21
-10
-10
-9
-5
-11
-16
-23
-28
-49
-66
-93
-126
-140
-141
-134
-133
-118
-100
-76
-46
-16
13
32
47
28
-4
-27
-31
-22
-17
-29
-67
-113
-154
-173
-177
-155
-107
-61
-26
-13
-8
-25
-33
-21
-11
-1
-18
-42
-65
-69
-43
-15
2
0
-5
-19
-19
-15
-12
-25
-45
-71
-98
-112
-116
-109
-98
-71
-45
-31
-25
-15
3
0
-7
-33
-61
-80
-79
-71
-76
-74
-82
-88
-72
-29
27
74
97
83
64
52
47
30
6
-6
-17
-29
-50
-84
-129
-152
-130
-88
-56
-38
-27
-23
-5
12
16
14
22
39
42
45
46
43
31
27
33
47
63
73
71
61
52
37
30
30
43
50
40
30
15
8
8
9
13
8
6
-5
-17
-16
-5
3
5
17
8
-5
-11
3
18
34
55
71
78
57
35
5
-7
-5
-10
-20
-32
-34
-32
-27
-24
-20
-14
10
39
38
21
-12
-34
-44
-32
-8
0
7
-3
-26
-72
-101
-111
-80
-26
23
43
33
7
-26
-58
-62
-40
-19
-5
10
21
20
11
-20
-68
-113
-112
-77
-16
40
81
78
50
13
-21
-41
-44
-38
-38
-39
-47
-61
-74
-79
-72
-85
-91
-81
-47
-5
34
56
46
27
8
-6
-20
-11
8
19
27
37
44
43
34
-4
-61
-109
-124
-106
-72
-33
-16
-12
-18
-23
-21
-17
5
29
46
50
36
18
-2
-10
-34
-82
-138
-164
-143
-80
-6
36
44
38
41
42
59
66
47
-1
-47
-70
-77
-68
-64
-66
-77
-93
-91
-88
-69
-49
-34
-24
-5
24
38
45
45
25
-17
-61
-99
-110
-92
-67
-54
-66
-90
-119
-129
-102
-43
19
54
69
55
39
34
45
51
44
35
9
-16
-32
-36
-38
-37
-30
-32
-39
-44
-29
-4
14
16
2
-15
-15
5
16
27
32
28
10
-13
-39
-72
-93
-102
-95
-82
-59
-35
-14
3
21
27
21
18
0
-31
-60
-76
-78
-73
-52
-40
-39
-46
-41
-23
-1
19
9
-24
-61
-72
-61
-37
-8
10
6
14
21
37
47
54
26
-24
-71
-95
-103
-88
-68
-58
-56
-45
-10
34
87
114
104
66
32
16
9
11
29
47
56
58
49
31
14
-4
-22
-47
-71
-100
-121
-112
-73
-29
2
27
48
62
55
32
-8
-45
-52
-47
-42
-43
-48
-60
-67
-47
-25
-6
14
38
57
61
51
23
3
-2
17
35
51
58
44
22
0
-7
-12
-17
-36
-69
-98
-98
-67
-27
17
41
57
73
97
111
83
38
3
-11
-13
4
15
21
32
49
46
27
4
-17
-22
-11
1
10
-1
-6
-26
-42
-47
-25
7
28
39
24
4
-9
-4
6
13
21
9
-3
-1
14
33
38
16
-26
-73
-101
-84
-54
-16
8
16
14
7
5
-16
-45
-82
-102
-112
-101
-88
-77
-44
12
64
88
91
82
54
31
0
-28
-40
-18
18
39
29
1
-18
-14
6
19
16
7
-8
-41
-78
-91
-80
-56
-37
-20
-25
-28
-14
3
35
59
76
62
35
11
6
27
53
75
69
45
28
21
35
49
45
9
-20
-30
-36
-48
-71
-81
-82
-54
-20
12
25
16
2
-21
-29
-11
18
43
46
14
-39
-75
-75
-49
-21
8
11
11
23
53
81
87
82
62
32
26
36
41
24
3
-12
-6
-4
9
11
9
-2
-21
-35
-26
9
37
47
28
-9
-25
-22
4
12
3
-21
-43
-61
-63
-49
-34
-11
13
21
13
-8
-38
-64
-69
-47
-27
-18
-16
-23
-28
-16
10
23
13
-4
-16
-23
-29
-31
-45
-63
-65
-67
-73
-82
-79
-62
-34
-2
6
-18
-38
-47
-51
-39
-20
-26
-52
-93
-108
-93
-43
16
56
60
41
24
11
10
11
1
-14
-30
-45
-64
-59
-30
4
29
37
26
18
12
22
24
8
-17
-44
-75
-99
-103
-100
-94
-73
-65
-58
-57
-55
-57
-57
-42
-34
-30
-38
-55
-72
-80
-69
-44
-17
3
16
12
1
-6
-12
-17
-18
-5
-4
-2
-11
-36
-71
-99
-97
-86
-58
-35
-23
-14
-3
19
19
12
-8
-28
-34
-22
-10
-19
-44
-76
-93
-86
-53
-16
-10
-27
-50
-66
-61
-32
-9
1
2
1
-4
-11
-8
-18
-42
-67
-83
-89
-84
-67
-61
-56
-54
-44
-37
-34
-22
-13
1
20
38
37
23
-7
-51
-100
-138
-149
-135
-94
-39
-14
-16
-30
-30
-18
9
38
56
51
29
2
-32
-47
-48
-54
-64
-69
-74
-80
-74
-64
-52
-43
-26
-15
-3
6
14
21
14
9
-3
-20
-27
-26
-25
-30
-22
-19
-17
-21
-20
-13
4
24
31
19
7
-1
-12
-20
-34
-48
-67
-68
-51
-35
-26
-21
-22
-25
-33
-49
-67
-61
-35
-10
5
10
7
-11
-29
-39
-48
-52
-46
-40
-32
-25
-10
0
3
-5
-19
-31
-24
-5
-4
-24
-45
-80
-112
-130
-115
-85
-53
-25
-22
-29
-41
-44
-54
-66
-63
-61
-62
-67
-66
-84
-88
-92
-85
-73
-59
-34
-17
8
23
23
15
13
30
37
52
66
73
70
53
30
1
-16
-19
-6
13
39
60
65
71
78
81
78
65
38
13
1
18
46
77
119
138
134
109
80
68
67
76
62
39
23
28
43
55
72
75
62
35
14
5
4
12
8
3
10
24
28
25
23
9
1
2
11
7
-5
-19
-31
-38
-29
-13
0
31
63
82
70
33
-12
-48
-55
-48
-55
-68
-68
-52
-14
20
57
69
48
15
-39
-82
-116
-134
-133
-112
-68
-40
-34
-43
-34
-17
-12
-12
-44
-63
-59
-38
-35
-50
-53
-38
1
39
54
35
20
6
-8
-33
-57
-59
-51
-29
3
16
3
-23
-42
-56
-49
-38
-30
-26
-15
-8
-3
5
9
15
15
23
24
13
-3
-8
-5
-1
8
2
-13
-43
-72
-89
-95
-76
-51
-28
-14
-6
-26
-50
-59
-62
-60
-56
-50
-50
-42
-25
-1
15
22
18
-9
-22
-14
4
17
12
-1
-16
-5
17
26
16
-2
-10
-23
-29
-30
-32
-39
-37
-42
-55
-64
-56
-34
-7
15
22
23
27
47
74
83
83
50
15
-7
7
24
29
27
8
1
8
37
50
44
32
-2
-39
-57
-47
-35
-29
-33
-45
-63
-62
-49
-29
-4
15
6
-21
-44
-37
-32
-24
-29
-42
-49
-40
-6
14
18
-4
-22
-27
-15
11
16
10
-1
-11
-19
-7
5
9
-8
-48
-88
-107
-86
-60
-52
-57
-72
-79
-82
-65
-56
-50
-41
-32
-26
-18
-7
-3
-8
-11
-10
-15
-29
-36
-32
-14
3
19
10
-4
-20
-35
-52
-61
-54
-44
-25
-20
-35
-49
-61
-53
-49
-40
-29
-28
-38
-40
-38
-41
-38
-32
-40
-56
-73
-87
-92
-87
-76
-60
-44
-11
3
0
-6
-8
-10
-20
-36
-58
-70
-67
-51
-48
-62
-75
-88
-87
-74
-50
-40
-48
-55
-56
-36
-16
-10
-32
-54
-58
-52
-47
-49
-49
-68
-83
-96
-100
-89
-65
-31
-28
-27
-31
-19
-5
4
-9
-34
-40
-22
2
-8
-28
-54
-65
-58
-51
-45
-53
-38
-13
15
28
17
-13
-36
-23
-3
8
-2
-27
-36
-28
13
41
53
34
0
-42
-69
-67
-48
-17
18
55
66
50
26
8
9
25
42
34
21
12
13
20
27
37
29
19
16
15
27
33
27
-1
-28
-32
-15
12
34
32
2
-34
-59
-62
-45
-7
25
36
29
23
21
15
22
18
11
-1
-13
-26
-35
-14
10
39
50
36
-5
-43
-50
-31
-4
11
14
-6
-31
-56
-78
-96
-98
-75
-42
1
26
2
-48
-93
-101
-91
-69
-51
-46
-49
-36
-4
15
14
-12
-59
-95
-101
-66
-18
21
44
41
38
49
60
63
54
39
11
-15
-16
0
33
55
52
15
-36
-62
-53
-18
20
40
29
12
13
11
-4
-29
-51
-68
-60
-36
-5
25
58
93
96
63
12
-36
-56
-44
-23
-28
-37
-35
-8
19
41
33
11
-5
-8
-19
-37
-54
-58
-50
-36
-26
-34
-56
-55
-45
-33
-35
-34
-13
29
87
115
99
59
18
-5
0
35
52
42
18
-2
-8
-7
4
21
41
66
89
80
60
37
24
30
41
49
43
45
61
74
70
39
12
-10
2
32
50
50
48
44
39
46
63
89
103
116
112
71
18
-27
-39
-20
11
37
46
52
50
40
10
-10
-34
-35
-11
20
21
-14
-64
-90
-81
-53
-16
-3
-7
1
-5
-1
3
5
0
-5
-5
-9
-27
-53
-83
-116
-131
-127
-103
-85
-65
-45
-31
-17
-15
-25
-42
-31
-8
0
-15
-40
-62
-68
-51
-27
-21
-3
13
24
22
16
0
-6
-7
3
-2
-35
-68
-90
-84
-52
-15
0
-13
-27
-39
-48
-52
-56
-62
-53
-36
-17
-12
-16
-21
-34
-46
-32
-3
31
52
49
10
-22
-28
-15
-9
-12
-32
-57
-59
-48
-43
-54
-74
-85
-87
-59
-11
30
50
45
24
5
1
16
36
46
49
31
-7
-32
-21
14
52
76
80
79
83
84
72
37
4
-29
-49
-46
-13
18
43
49
32
1
-24
-35
-44
-42
-38
-32
-36
-47
-61
-89
-102
-107
-99
-84
-61
-23
11
35
20
-21
-66
-78
-57
-41
-32
-38
-50
-62
-62
-56
-41
-9
24
42
39
40
33
23
8
-9
-19
-27
-18
-12
-1
15
26
13
-13
-36
-43
-37
-29
-19
-31
-51
-65
-77
-80
-70
-59
-63
-80
-98
-105
-100
-75
-38
-7
25
37
23
-10
-48
-79
-106
-103
-84
-58
-35
-13
9
-1
-11
-8
3
20
34
28
7
-16
-38
-58
-83
-91
-88
-73
-58
-39
-27
-9
11
18
17
14
17
16
4
2
-7
-14
-22
-24
-27
-22
1
33
55
57
40
-6
-53
-82
-96
-92
-67
-39
-23
-17
-24
-35
-44
-43
-25
-8
11
1
-28
-67
-87
-69
-33
32
100
130
115
81
65
62
81
89
77
50
34
31
35
36
25
0
-35
-45
-50
-55
-69
-80
-77
-60
-26
-19
-48
-82
-96
-89
-61
-27
-13
-21
-48
-68
-80
-71
-51
-35
-34
-46
-61
-70
-57
-23
-5
-19
-54
-79
-90
-67
-35
-21
-39
-60
-64
-61
-47
-48
-66
-92
-105
-95
-70
-40
-23
-26
-47
-57
-63
-48
-18
22
40
30
20
15
17
32
47
46
28
16
11
15
23
35
31
8
-17
-43
-67
-79
-75
-66
-52
-36
-27
-31
-37
-44
-67
-87
-92
-86
-65
-45
-27
-22
-14
-8
-7
-18
-34
-41
-50
-39
-16
9
20
20
15
1
-11
-14
-14
-11
-7
-13
-30
-34
-18
11
36
54
54
40
26
28
38
45
51
42
31
27
43
51
42
23
-3
-26
-42
-33
-25
-16
-11
-12
-22
-23
-17
-13
2
18
28
28
25
35
35
43
32
22
12
16
27
14
2
-10
-18
-22
-13
2
6
6
-2
-9
-7
13
29
31
28
30
34
27
29
18
11
5
-4
-10
-30
-40
-61
-81
-73
-41
-15
-5
-6
-16
-25
-34
-43
-64
-80
-80
-73
-69
-61
-45
-28
-10
11
15
3
-16
-30
-38
-29
-12
-7
-6
-21
-19
-28
-24
-24
-25
-46
-70
-91
-101
-80
-42
-4
13
20
10
3
-12
-22
-30
-37
-27
-20
-17
-7
-1
-13
-34
-34
-22
1
15
13
0
-21
-43
-64
-73
-72
-47
-25
7
35
46
26
-1
-16
-14
12
40
52
42
38
44
44
35
19
11
8
16
28
24
26
26
25
15
7
-3
-21
-22
-10
13
25
29
25
21
22
19
-5
-46
-80
-88
-58
-13
40
65
61
59
54
60
65
60
34
-20
-59
-77
-52
14
88
118
104
75
53
53
66
79
48
21
3
-11
-38
-71
-98
-107
-82
-41
-7
2
-8
-32
-49
-35
-1
26
26
2
-4
-4
17
37
44
35
32
28
9
-17
-43
-60
-62
-48
-46
-47
-46
-37
-22
-23
-20
-44
-74
-90
-70
-19
29
68
68
42
13
-15
-36
-36
-11
18
24
1
-27
-55
-49
-30
-24
-38
-51
-52
-54
-47
-48
-58
-70
-74
-52
-37
-19
-16
-28
-50
-61
-50
-34
-9
0
2
0
-5
-12
-32
-44
-48
-52
-57
-50
-46
-39
-24
-4
3
-22
-60
-97
-109
-87
-45
-21
-14
-23
-35
-50
-61
-64
-63
-53
-46
-51
-59
-41
-6
17
20
-2
-34
-67
-86
-78
-75
-66
-68
-79
-87
-80
-57
-42
-25
-17
-18
-39
-47
-58
-78
-97
-109
-102
-80
-49
-31
-32
-40
-37
-18
-5
-2
-21
-53
-65
-43
-4
25
52
58
57
58
66
67
61
50
32
12
-5
-10
-18
-29
-34
-44
-36
-13
15
21
10
-14
-34
-37
-12
31
56
73
83
92
88
86
64
19
-22
-52
-44
-17
29
54
50
34
29
40
41
39
30
7
0
1
26
41
65
68
82
100
121
127
104
77
32
-24
-64
-88
-89
-69
-22
23
55
65
59
43
26
19
-4
-37
-60
-56
-31
10
46
55
48
36
36
27
25
20
19
14
15
22
11
16
20
20
19
12
-1
-34
-56
-67
-72
-78
-74
-57
-36
-14
1
1
-7
-19
-27
-34
-42
-51
-67
-82
-70
-61
-65
-76
-73
-55
-31
-14
-22
-46
-63
-65
-53
-41
-26
-31
-41
-37
-13
19
42
39
12
-24
-51
-44
-39
-24
-20
-23
-15
-2
19
15
20
34
46
46
29
-2
-54
-102
-136
-148
-135
-80
-22
1
-9
-43
-64
-66
-52
-55
-83
-129
-162
-183
-173
-129
-75
-36
-22
-29
-41
-44
-39
-46
-69
-99
-112
-117
-97
-53
-6
28
51
70
79
75
60
34
7
-7
-13
-31
-51
-70
-76
-62
-29
4
21
36
44
33
0
-27
-37
-40
-33
-18
13
36
51
44
29
16
6
-17
-52
-82
-102
-112
-108
-93
-58
-28
1
3
-10
-24
-17
-7
-5
-13
-45
-75
-72
-26
44
103
142
139
114
85
70
55
53
40
10
-34
-51
-25
21
63
70
41
7
1
14
3
-18
-54
-84
-103
-108
-97
-69
-20
29
54
61
61
61
44
27
18
4
-20
-42
-66
-67
-46
-6
20
24
13
-8
-28
-33
-23
-18
-18
5
18
33
30
24
11
-1
-2
2
9
21
38
42
41
39
32
27
14
9
-2
-4
12
23
30
22
7
-20
-24
-11
2
7
10
24
21
11
-10
-29
-21
14
48
44
12
-23
-39
-27
1
17
7
-10
-13
-13
-10
-16
-33
-53
-63
-59
-64
-82
-90
-100
-94
-79
-48
-28
-13
-6
-3
-3
-15
-30
-43
-47
-30
-22
-19
-25
-29
-47
-56
-52
-43
-36
-28
-29
-45
-65
-66
-46
-12
0
-22
-76
-108
-91
-51
-23
-29
-55
-81
-71
-27
17
27
15
-12
-24
-21
-7
-6
-17
-9
4
20
23
18
-5
-38
-57
-70
-54
-28
-1
0
-14
-23
-24
-19
-8
-13
-39
-72
-85
-80
-63
-44
-29
-28
-37
-47
-57
-52
-27
-3
-3
-12
-22
-22
-17
3
35
37
18
-12
-33
-37
-23
-4
-4
-9
-7
-10
-13
-23
-47
-76
-94
-88
-74
-60
-35
-8
24
53
68
58
40
38
36
29
3
-19
-33
-32
-9
20
34
22
-8
-43
-60
-53
-42
-42
-53
-54
-56
-45
-37
-37
-32
-15
2
-1
-19
-39
-43
-32
-13
4
-5
-12
-17
-13
-13
-8
-5
-17
-32
-54
-75
-89
-75
-52
-28
-16
-11
-13
-22
-11
1
5
13
18
21
16
21
8
7
5
1
-6
-7
11
21
11
-2
-16
-29
-44
-41
-29
-17
-14
-16
-26
-15
6
12
-5
-31
-57
-80
-85
-77
-64
-50
-36
-12
10
44
72
87
81
69
45
15
1
-3
-8
-9
-4
8
12
12
15
28
51
69
54
18
-15
-23
-11
-1
12
2
4
17
44
61
48
20
-26
-62
-72
-50
-18
5
19
7
-6
-4
21
56
74
50
3
-45
-67
-64
-78
-93
-102
-98
-79
-35
26
65
77
65
38
15
0
-4
-18
-35
-68
-99
-115
-92
-46
-17
-4
-7
-14
-14
-14
-29
-56
-76
-81
-71
-57
-29
-13
-12
-37
-65
-77
-62
-8
35
47
25
-15
-53
-68
-44
-3
36
41
14
-27
-45
-32
-4
69
