# Supplementary material for: Electroencephalography (EEG) based epilepsy diagnosis via multiple feature space fusion using shared hidden space-driven multi-view learning
Source: PeerJ Comput Sci. 2024 Mar 7;10:e1874. doi: 10.7717/peerj-cs.1874 (PMC10936759; doi:10.7717/peerj-cs.1874)
Supplement: Supplemental Information 2 [file peerj-cs-10-1874-s002.zip › A/Z100.txt]

-36
-71
-120
-150
-160
-133
-96
-56
-28
-39
-56
-76
-93
-87
-95
-96
-98
-67
-38
-9
-5
-18
-35
-56
-64
-51
-8
-4
-1
-6
-17
-29
-65
-80
-97
-99
-98
-82
-60
-42
-26
-38
-26
-14
3
2
-19
-48
-79
-95
-88
-57
-26
-2
9
2
-11
-42
-66
-78
-68
-58
-59
-66
-40
-13
-3
-7
-33
-72
-93
-92
-77
-64
-56
-64
-90
-94
-90
-79
-62
-51
-17
-7
-6
-17
-33
-28
-6
-1
9
-9
-21
-28
-12
9
17
7
-16
-35
-63
-75
-72
-58
-52
-53
-56
-57
-49
-36
-10
3
46
75
97
99
92
84
61
46
25
7
-8
-16
0
-5
9
-2
1
21
28
40
32
61
86
96
93
84
61
38
30
23
23
27
23
13
6
-16
-9
0
35
52
81
63
54
24
5
-3
2
11
10
2
-18
-16
-25
-3
3
29
40
61
66
59
62
54
35
10
1
-18
-30
-44
-54
-50
-24
0
25
32
27
32
16
-11
-45
-71
-73
-48
-25
-7
5
-5
-28
-49
-44
-36
-32
-27
-12
-17
-24
-41
-46
-49
-29
-31
-26
-33
-36
-31
-31
-30
-29
-38
-65
-87
-105
-97
-83
-58
-46
-44
-39
-63
-76
-90
-89
-85
-81
-75
-67
-69
-45
-36
-36
-46
-50
-60
-60
-58
-47
-33
-2
1
7
-7
-13
-16
-40
-44
-52
-46
-36
-24
-13
-20
-27
-34
-43
-59
-67
-77
-81
-76
-60
-51
-43
-30
-35
-26
-12
7
12
2
-3
-11
-21
-35
-55
-65
-66
-52
-25
-3
14
26
11
-3
-3
3
8
12
2
1
-1
-15
-39
-42
-24
7
3
-4
-21
-12
-6
12
22
24
12
-7
-19
-39
-59
-88
-99
-105
-84
-79
-33
15
43
47
27
19
1
-18
-31
-35
-21
-32
-45
-77
-71
-52
-42
-53
-67
-65
-67
-65
-49
-39
-30
-34
-53
-74
-77
-52
-15
8
27
34
36
29
24
12
11
18
18
3
-34
-63
-84
-92
-67
-43
-17
6
21
30
42
16
-6
-52
-61
-61
-57
-28
-23
-25
-39
-46
-46
-38
-32
-13
-29
-59
-91
-95
-106
-101
-76
-44
-32
-40
-55
-63
-58
-52
-38
-40
-43
-25
-25
-13
-2
-6
0
-5
-10
-31
-37
-28
-11
5
12
-11
-30
-41
-46
-43
-55
-67
-76
-66
-63
-60
-62
-61
-43
-47
-55
-76
-70
-60
-34
-33
-43
-53
-64
-49
-53
-48
-49
-47
-63
-60
-61
-58
-45
-19
1
-3
-6
-16
-17
-36
-39
-51
-60
-60
-48
-32
-21
-27
-29
-35
-23
-13
-27
-38
-54
-40
-33
8
30
49
55
44
21
-10
-31
-41
-52
-53
-58
-57
-68
-57
-58
-51
-67
-83
-135
-154
-156
-130
-107
-81
-49
-35
-31
-35
-40
-41
-49
-38
-43
-37
-36
-31
-39
-48
-52
-53
-53
-30
-19
-9
2
26
52
65
63
41
0
-30
-85
-115
-122
-113
-84
-63
-47
-37
-30
-17
-2
-9
-36
-54
-77
-107
-121
-128
-114
-85
-58
-35
-17
-3
21
27
37
19
10
-16
-40
-44
-60
-49
-25
17
43
39
27
3
-2
-9
-34
-58
-93
-103
-102
-82
-62
-46
-37
-29
-43
-55
-78
-79
-68
-77
-77
-87
-99
-101
-109
-107
-112
-104
-101
-78
-68
-62
-63
-65
-45
-36
-46
-44
-36
-7
4
15
7
-8
-32
-49
-47
-47
-36
-27
-25
-10
-11
-9
-19
-24
-57
-82
-95
-78
-56
-38
-13
-19
-24
-41
-66
-86
-86
-81
-41
-30
-18
-30
-38
-43
-37
-29
-32
-24
-58
-87
-118
-113
-88
-77
-40
-31
-18
-13
-4
6
-1
1
-8
-6
-9
-21
-23
-16
6
24
21
10
7
-3
7
15
19
14
-8
-18
-23
-23
-10
-20
-17
-38
-53
-66
-55
-41
-40
-47
-62
-52
-49
-43
-33
-44
-44
-43
-28
-17
-12
5
32
37
45
20
-1
-13
-10
5
30
40
40
21
20
21
32
29
41
44
26
7
-6
-4
17
43
40
17
-20
-45
-48
-39
-28
-18
3
14
30
16
-9
-29
-40
-59
-62
-56
-55
-45
-39
-43
-57
-74
-81
-94
-83
-79
-79
-75
-51
-23
1
11
16
16
16
10
-7
-30
-36
-33
-23
-29
-2
25
53
44
23
25
13
6
-8
-49
-72
-97
-99
-85
-46
-21
-11
-15
-31
-51
-59
-44
-9
2
6
-2
13
29
38
39
34
27
30
11
6
-2
-18
-31
-50
-53
-30
-10
-2
0
-16
-12
-1
-13
-25
-37
-53
-62
-61
-77
-79
-66
-48
-21
-14
4
-1
-23
-22
-9
-7
-6
-16
-23
-5
11
31
64
64
71
41
19
1
-1
-6
-16
-35
-54
-59
-47
-31
-17
-2
3
0
-28
-54
-75
-67
-75
-70
-76
-71
-53
-35
-16
20
39
42
17
-2
-24
-47
-69
-66
-69
-65
-59
-70
-64
-72
-68
-64
-72
-78
-76
-84
-68
-45
-27
-39
-37
-38
-11
9
19
39
45
44
21
-27
-58
-69
-71
-48
-44
-41
-38
-31
-16
-26
-22
-38
-41
-58
-56
-45
-31
-32
-33
-32
-19
25
61
77
83
67
48
3
-27
-55
-71
-52
-42
-29
-43
-41
-33
-4
11
46
55
44
14
-20
-59
-65
-57
-57
-62
-67
-60
-40
-21
8
10
-1
-16
-29
-36
-33
-37
-41
-46
-34
-32
2
17
49
43
57
33
12
-24
-43
-45
-46
-40
-35
-23
-34
-32
-30
-16
1
11
12
-31
-52
-75
-86
-81
-77
-56
-27
0
11
12
9
7
-1
-13
-26
-25
-20
-5
1
-2
-2
12
39
46
50
45
40
25
16
2
-39
-72
-99
-97
-79
-43
2
39
72
98
112
119
93
54
5
-18
-28
-46
-70
-85
-78
-51
10
61
81
94
111
117
110
80
60
16
-7
-28
-24
-31
-4
5
18
42
52
78
87
91
63
31
-29
-48
-64
-66
-48
-42
-35
-25
-15
-14
-18
-12
-15
-26
-52
-71
-82
-58
-51
-46
-68
-80
-80
-92
-72
-50
-11
6
8
4
-14
-30
-47
-58
-81
-91
-96
-86
-70
-58
-30
-33
-23
-23
-36
-42
-48
-51
-56
-70
-83
-93
-86
-75
-68
-76
-77
-107
-137
-142
-136
-124
-122
-136
-146
-149
-164
-143
-133
-115
-85
-69
-77
-91
-102
-117
-124
-137
-138
-144
-156
-145
-145
-140
-117
-101
-87
-87
-66
-52
-39
-41
-52
-64
-67
-78
-91
-92
-91
-97
-95
-91
-84
-66
-60
-78
-74
-82
-55
-43
-56
-79
-87
-101
-100
-98
-95
-87
-79
-57
-40
-29
-34
-58
-91
-109
-112
-106
-91
-72
-44
-19
3
9
12
-1
-1
-14
-35
-43
-37
-33
-22
-2
9
26
14
-1
-25
-21
-17
-26
-38
-73
-86
-93
-78
-59
-32
-20
-14
-43
-96
-115
-101
-56
-32
-18
-31
-42
-52
-57
-43
-37
-17
-6
-3
-8
4
-1
0
3
-17
-41
-65
-79
-80
-78
-45
-29
-1
15
19
-5
-35
-69
-70
-82
-71
-67
-45
-30
0
22
26
18
-2
-24
-36
-42
-35
-42
-31
-23
-19
-3
17
33
62
76
73
43
-7
-27
-40
-28
-15
1
-6
-4
-8
-7
-22
-17
-19
-35
-34
-42
-37
-24
-29
-23
-35
-25
-11
11
18
30
22
-1
-8
-21
-19
-13
-19
-9
-18
-16
6
27
63
82
67
40
16
13
26
49
72
80
75
60
53
54
44
24
-17
-56
-81
-89
-82
-63
-38
-8
17
34
51
41
44
50
38
-1
-40
-78
-106
-89
-58
-20
3
17
20
22
27
33
36
38
49
34
-7
-58
-90
-103
-83
-48
-24
-3
18
53
91
124
138
108
62
-4
-37
-44
-46
-43
-56
-71
-79
-57
-33
-5
10
16
3
-9
-39
-60
-61
-45
-31
-56
-75
-85
-76
-40
7
15
4
-24
-42
-34
-25
-21
-24
-49
-50
-64
-63
-60
-46
-40
-31
-42
-46
-69
-80
-65
-69
-53
-46
-32
-15
-3
1
0
-2
6
4
-8
-10
-27
-29
-33
-21
-5
-4
-18
-25
-24
-29
-29
-47
-55
-57
-58
-78
-102
-111
-90
-63
-20
15
22
25
14
-1
-20
-28
-28
-45
-51
-69
-80
-72
-45
-14
19
31
49
36
19
-2
-20
-37
-50
-52
-48
-26
3
21
51
65
96
82
78
89
98
91
60
9
-52
-91
-111
-104
-98
-76
-67
-65
-81
-81
-78
-72
-57
-70
-62
-65
-49
-44
-41
-21
-5
19
29
41
30
9
-2
7
-6
-29
-47
-56
-63
-70
-92
-113
-116
-122
-115
-110
-87
-79
-66
-79
-87
-94
-78
-62
-55
-61
-79
-90
-114
-107
-89
-78
-82
-73
-62
-47
-39
-38
-26
-24
-6
-19
-39
-76
-96
-106
-94
-83
-77
-77
-85
-68
-43
-17
29
30
15
-14
-43
-61
-74
-61
-54
-46
-35
-12
7
23
29
9
-13
-33
-20
-2
7
1
-10
-17
-2
-6
3
22
28
28
25
2
6
-16
-12
-15
-17
-1
13
38
38
27
37
38
43
38
13
-10
-33
-43
-46
-76
-74
-84
-88
-91
-100
-79
-74
-51
-33
-15
-5
-4
-26
-67
-85
-90
-96
-60
-43
-9
18
49
58
50
31
6
-9
-26
-20
-1
8
7
-8
-40
-47
-32
-21
-10
18
22
14
-5
-20
-26
-35
-51
-66
-80
-99
-112
-117
-122
-97
-81
-59
-46
-40
-36
-36
-9
-6
-9
-29
-62
-84
-102
-92
-73
-58
-34
-18
-11
-2
-1
1
-6
-8
16
21
19
-3
-18
-36
-51
-59
-60
-65
-66
-68
-63
-56
-41
-37
-22
-11
-15
-30
-46
-43
-52
-52
-54
-70
-73
-61
-25
6
8
4
-4
-23
-27
-40
-40
-43
-57
-72
-82
-75
-80
-89
-106
-87
-71
-51
-32
-2
20
35
25
3
-27
-44
-50
-52
-55
-42
-39
-23
-15
-9
-17
-23
-19
-30
-39
-48
-42
-40
-13
13
28
10
-27
-79
-111
-96
-56
0
23
24
-2
-27
-26
-12
-6
-5
-13
-23
-35
-19
-30
-16
-9
-4
1
-17
-19
-6
1
8
-11
-25
-46
-47
-60
-69
-75
-65
-29
-7
24
0
-15
-42
-43
-41
-36
-35
-39
-39
-30
-13
-16
-11
-7
-10
-28
-45
-31
-19
9
46
46
34
-3
-20
-33
-28
-23
3
16
36
43
46
33
30
9
7
-2
-19
-35
-41
-43
-28
-28
16
33
38
10
-2
-3
6
29
15
7
-10
-8
2
20
38
48
62
39
32
0
-9
-22
-36
-48
-59
-60
-58
-47
-23
-4
5
3
-6
-38
-37
-42
-22
-8
-2
-1
-5
-15
-36
-47
-69
-59
-38
-30
-12
-9
-14
-18
-21
-10
0
23
26
17
-16
-59
-73
-84
-88
-67
-66
-63
-51
-32
0
11
17
-6
-20
-16
-14
19
34
46
30
-7
-39
-60
-71
-76
-72
-75
-53
-41
-30
-49
-65
-79
-83
-81
-68
-68
-71
-80
-80
-75
-63
-40
-11
-19
-15
-40
-52
-56
-63
-74
-83
-95
-98
-94
-68
-45
-10
5
11
0
-44
-96
-131
-153
-147
-136
-144
-146
-140
-94
-59
-11
12
23
16
-17
-22
-44
-55
-65
-66
-58
-50
-23
-12
-1
16
4
7
-7
-13
-30
-38
-54
-37
-40
-38
-50
-62
-65
-40
-44
-42
-56
-66
-60
-56
-49
-45
-55
-60
-77
-73
-79
-75
-78
-82
-77
-78
-65
-61
-44
-65
-55
-55
-38
-34
-23
-24
-25
-23
-19
-19
-44
-68
-88
-98
-97
-77
-49
-42
-32
-39
-39
-39
-27
-23
-13
-35
-42
-70
-70
-64
-61
-65
-60
-48
-51
-64
-73
-77
-76
-55
-35
-9
5
27
26
15
0
-11
-23
-3
3
13
13
11
26
21
9
-1
11
5
18
-2
-11
-21
-16
-25
-41
-36
-38
-60
-90
-97
-89
-61
-20
15
16
5
-22
-55
-56
-61
-74
-80
-90
-51
-21
17
51
79
87
91
75
41
-8
-70
-101
-108
-74
-48
-39
-20
1
22
33
63
82
73
55
22
14
-31
-54
-92
-99
-105
-93
-87
-58
-44
-42
-63
-83
-64
-83
-99
-109
-82
-49
-7
9
2
-5
-36
-40
-38
-26
-2
-19
-38
-69
-79
-85
-70
-57
-44
-36
-30
-29
-45
-69
-94
-92
-75
-52
-35
-40
-41
-51
-60
-45
-28
-13
0
16
22
19
6
5
-19
-47
-60
-53
-23
-9
-11
-20
-37
-36
-46
-61
-75
-73
-61
-52
-37
-58
-78
-97
-64
0
48
65
60
37
17
1
-29
-45
-59
-49
-45
-27
-28
-28
-27
-33
-38
-60
-59
-58
-59
-37
-23
2
14
32
35
18
1
-12
-32
-44
-51
-51
-43
-50
-61
-60
-64
-56
-63
-70
-76
-62
-58
-42
-18
-23
-41
-65
-77
-86
-86
-76
-49
-25
-34
-44
-70
-66
-46
-3
19
58
81
68
56
36
18
1
-9
-22
-21
-31
-27
-20
-2
18
22
19
16
6
0
-15
-17
-30
-31
-36
-18
-4
3
5
8
31
52
84
75
54
23
1
-11
-13
16
38
65
89
112
127
112
92
46
26
18
16
6
-7
-9
-15
-28
-34
-48
-44
-25
-9
-7
-11
-17
-22
-40
-59
-62
-68
-60
-28
4
16
7
-20
-40
-60
-82
-99
-103
-74
-78
-73
-80
-72
-59
-39
-26
-5
-6
-18
-37
-77
-102
-112
-97
-60
-38
-26
-41
-41
-35
-34
-45
-56
-63
-70
-61
-42
-33
-26
-30
-16
-19
-12
-20
-5
-3
-8
-33
-72
-89
-82
-63
-57
-42
-30
-18
-9
-15
-21
-46
-59
-79
-103
-115
-112
-89
-69
-44
-15
-6
7
-6
-15
-26
-28
-41
-51
-73
-75
-75
-74
-44
-26
-1
26
44
53
67
62
66
44
36
26
24
-5
-19
-48
-56
-34
-13
16
17
38
63
54
45
9
-30
-51
-57
-60
-48
-33
-12
9
8
17
3
-13
-12
-24
-26
-32
-13
-7
-8
-1
-3
10
22
33
26
8
-3
-5
-11
-9
-17
-35
-49
-37
-27
-17
-21
-10
-4
-10
-25
-47
-56
-46
-31
-2
20
53
61
51
42
34
19
15
0
-8
-14
-32
-46
-55
-52
-24
-1
5
8
-1
-22
-38
-38
-56
-55
-51
-36
-26
-35
-44
-63
-68
-48
-43
-30
-45
-49
-61
-65
-66
-63
-58
-52
-26
-36
-35
-37
-30
-19
-47
-53
-59
-31
-13
4
1
3
0
-14
-31
-20
1
44
77
93
90
84
87
69
55
35
39
53
71
97
108
107
112
96
83
49
21
9
-10
-1
4
11
25
66
90
95
87
21
-40
-93
-107
-86
-53
-30
-20
-18
-10
-15
-24
-15
-18
8
11
8
23
16
6
-3
-15
-26
-19
-1
13
21
20
-12
-48
-82
-89
-77
-63
-47
-38
-16
13
42
51
30
13
-9
-59
-82
-121
-145
-159
-151
-123
-92
-36
3
44
57
43
9
-42
-76
-107
-127
-110
-87
-53
-42
-21
8
20
24
-6
-49
-66
-72
-64
-66
-79
-78
-103
-113
-104
-71
-34
-4
1
3
-13
-21
-41
-44
-26
-11
-1
-8
-16
-35
-55
-60
-60
-53
-50
-54
-48
-57
-53
-68
-88
-96
-104
-106
-96
-85
-72
-66
-53
-42
-45
-36
-46
-44
-59
-63
-46
-39
-30
-13
-4
-5
-23
-25
-13
4
16
3
5
-5
3
-8
-26
-42
-33
-21
-11
18
24
42
54
41
14
-4
-22
-32
-39
-44
-40
-70
-68
-82
-79
-70
-48
-26
-25
-22
-17
-29
-21
-39
-43
-67
-73
-80
-69
-48
-33
-29
-52
-62
-70
-57
-47
-40
-42
-40
-18
-14
-14
-32
-32
-25
-21
-24
-33
-48
-47
-40
-52
-52
-34
-21
-8
-8
-3
-1
0
-7
-15
-18
-15
-13
-13
-21
-27
-35
-45
-52
-51
-61
-52
-49
-41
-42
-27
-38
-41
-52
-30
-5
9
19
11
1
-14
-7
-13
-10
-2
0
12
9
8
3
-14
-34
-70
-88
-94
-77
-61
-53
-47
-47
-55
-64
-58
-58
-35
-13
-1
-2
-19
-14
-27
-16
6
12
25
13
-8
-32
-49
-57
-60
-56
-50
-33
-35
-14
-21
-37
-43
-43
-39
-40
-32
-31
-30
-54
-69
-78
-65
-56
-36
-36
-32
-33
-53
-53
-59
-56
-47
-51
-48
-59
-74
-76
-66
-51
-31
-22
-6
-3
-11
-16
-47
-54
-46
-26
-10
-6
-2
-25
-36
-58
-67
-66
-61
-57
-51
-44
-40
-44
-63
-67
-70
-78
-88
-87
-69
-53
-38
-38
-63
-70
-75
-66
-62
-77
-98
-113
-103
-72
-47
-40
-30
-35
-34
-44
-64
-88
-95
-96
-84
-82
-75
-48
-21
-5
9
0
-26
-37
-37
-36
-21
-17
-16
-2
-4
5
-4
6
-1
10
3
6
21
10
2
-29
-50
-72
-60
-64
-69
-66
-79
-81
-95
-84
-61
-49
-43
-48
-48
-60
-62
-70
-70
-65
-50
-19
-1
4
15
-2
4
-1
-8
-13
-23
-31
-38
-14
6
2
5
-13
-38
-50
-53
-43
-33
-28
-32
-40
-64
-68
-50
-37
-17
-10
2
-2
-9
-39
-65
-75
-60
-45
-40
-37
-28
-36
-31
-38
-54
-46
-30
-20
-8
-17
-21
-37
-47
-40
-33
-27
-14
-18
-10
-14
-24
-31
-48
-69
-75
-84
-63
-39
-24
-31
-37
-22
-8
-14
-35
-79
-98
-81
-43
-11
18
41
52
48
32
26
-1
-24
-44
-53
-37
-18
-3
0
-2
-5
-7
-20
-23
-26
-1
1
10
-6
-27
-14
-9
-1
-3
-4
0
-11
3
-18
-25
-35
-29
-20
-35
-48
-41
-35
-18
-13
-23
-15
-9
-15
-9
-24
-12
-11
5
15
25
13
10
25
5
-6
-31
-23
-11
14
23
21
0
-31
-33
-45
-28
-23
-34
-11
-6
8
1
-10
-25
-44
-51
-54
-38
-52
-46
-50
-44
-52
-53
-66
-77
-50
-30
-12
-10
-11
-9
-19
-29
-36
-48
-45
-56
-53
-54
-35
-36
-48
-48
-48
-48
-49
-54
-67
-57
-56
-50
-76
-88
-84
-61
-57
-55
-52
-43
-43
-41
-46
-50
-27
-23
-36
-51
-62
-67
-105
-130
-157
-158
-137
-122
-113
-95
-73
-42
-50
-62
-90
-91
-89
-85
-93
-95
-101
-92
-95
-91
-84
-57
-36
-23
-26
-36
-46
-49
-57
-68
-55
-22
-20
-1
-5
-13
-25
-44
-44
-55
-51
-36
-6
4
16
16
-2
-10
-27
-52
-73
-91
-80
-57
-31
-16
-5
-22
-26
-34
-50
-75
-104
-129
-145
-138
-130
-117
-100
-74
-67
-73
-76
-89
-63
-60
-43
-50
-58
-44
-41
-26
-27
-4
8
27
46
46
37
25
18
11
-4
-16
-23
-33
-18
-13
-14
-29
-36
-44
-51
-47
-36
-19
-2
4
18
13
28
31
43
57
61
23
-23
-54
-38
-23
-1
4
13
1
-4
-34
-43
-59
-61
-60
-48
-22
-19
-11
-6
9
16
29
16
5
-22
-40
-38
-39
-33
-15
12
18
23
20
17
14
5
-6
7
7
20
4
3
1
-2
-1
-1
-2
-11
-15
-3
7
-10
-25
-59
-74
-73
-43
-12
6
24
19
22
11
1
-7
-16
-10
-1
-2
-1
5
1
-12
-21
-51
-63
-73
-68
-65
-61
-46
-42
-45
-33
-21
-6
-18
-34
-52
-57
-50
-19
-17
-18
-16
-11
-9
-24
-26
-24
-10
-8
-19
-24
-33
-28
-26
-7
13
21
16
16
21
18
11
13
9
-1
0
-6
-4
-7
4
21
34
40
45
31
14
-2
-20
-64
-61
-68
-48
-13
8
-2
-38
-68
-95
-102
-90
-77
-61
-53
-29
-15
4
-2
3
-14
-18
-14
-19
-39
-46
-47
-39
-37
-34
-42
-46
-32
-33
-30
-24
-25
-30
-45
-48
-50
-59
-64
-70
-64
-61
-39
-31
-19
-26
-16
-22
-30
-39
-53
-70
-83
-101
-91
-92
-67
-84
-85
-86
-77
-58
-53
-31
-22
-39
-73
-107
-132
-146
-132
-127
-107
-86
-61
-41
-25
-8
3
2
-24
-53
-97
-105
-116
-104
-84
-46
0
19
28
36
38
25
-9
-27
-57
-78
-79
-71
-56
-29
-41
-43
-40
-32
-36
-53
-67
-73
-69
-61
-42
-53
-57
-53
-48
-29
-24
-20
-3
11
24
20
2
-8
-17
-26
-22
-1
2
-1
-8
7
30
45
62
76
63
42
22
0
7
8
22
2
2
-2
-2
23
32
47
66
52
50
17
-8
-24
-17
-18
-7
4
2
12
1
-9
-19
-5
15
22
24
20
-1
-14
-11
-4
10
18
26
21
3
-2
-13
-9
-3
23
26
32
30
5
-24
-39
-25
-31
-44
-68
-69
-77
-73
-78
-80
-61
-49
-17
-5
22
5
-26
-58
-74
-66
-61
-44
-29
-3
-6
-2
-19
-40
-56
-70
-80
-86
-75
-51
-33
-22
-28
-30
-40
-49
-75
-93
-86
-79
-72
-59
-57
-58
-61
-60
-43
-16
12
26
20
4
-4
-7
-16
-19
-15
-8
4
5
-1
-8
-20
-23
-31
-38
-48
-58
-63
-66
-39
-23
2
28
16
-10
-49
-83
-102
-107
-93
-73
-62
-41
-28
-24
3
-5
-9
-33
-52
-69
-81
-73
-50
-43
-29
-25
-15
5
25
51
40
11
-18
-46
-44
-40
-24
-38
-46
-49
-18
14
12
18
4
1
-20
-50
-70
-67
-49
-47
-39
-30
-16
-2
7
-2
-16
-44
-38
-47
-46
-51
-70
-85
-104
-93
-66
-48
-21
-6
-25
-48
-73
-81
-98
-90
-69
-53
-25
-28
-29
-17
-9
-14
-7
-24
-10
-28
-43
-39
-33
-36
-33
-42
-54
-44
-32
-23
-25
-24
-31
-49
-57
-46
-12
3
10
17
12
10
3
9
19
52
74
56
40
13
-2
-18
-18
-7
-13
-18
-24
-31
-26
-20
-13
1
-3
-19
-45
-66
-67
-52
-57
-53
-62
-62
-49
-12
26
41
38
20
-4
13
29
43
46
30
-2
-25
-28
-14
4
1
-2
-16
-23
-35
-41
-38
-35
-28
-22
-37
-36
-39
-36
-39
-43
-47
-55
-67
-71
-74
-72
-62
-74
-88
-86
-79
-68
-68
-60
-51
-50
-46
-30
-33
-52
-82
-89
-71
-48
-28
-24
-31
-30
-37
-38
-37
-29
-12
-1
-1
-11
-51
-71
-64
-57
-50
-39
-42
-48
-49
-38
-48
-33
-31
-38
-47
-46
-24
-5
8
11
6
1
-8
-1
-8
-17
-33
-38
-48
-50
-47
-44
-18
-13
-1
-1
2
-10
-27
-29
-24
-10
-2
7
8
3
7
18
13
8
7
-4
-19
-44
-52
-62
-54
-34
-30
-23
-32
-13
2
22
44
37
-2
-50
-83
-103
-98
-87
-59
-33
-30
-22
-42
-38
-20
1
19
32
7
-32
-85
-89
-92
-83
-69
-55
-26
-5
21
31
39
57
44
41
14
3
-13
30
