# Supplementary material for: Electroencephalography (EEG) based epilepsy diagnosis via multiple feature space fusion using shared hidden space-driven multi-view learning
Source: PeerJ Comput Sci. 2024 Mar 7;10:e1874. doi: 10.7717/peerj-cs.1874 (PMC10936759; doi:10.7717/peerj-cs.1874)
Supplement: Supplemental Information 2 [file peerj-cs-10-1874-s002.zip › B/O001.txt]

-24
-22
-17
-18
-19
-14
-4
-1
7
17
26
27
26
45
63
89
99
84
50
7
-9
-23
-1
15
27
28
51
85
119
134
145
135
133
130
104
62
18
0
-1
24
47
85
106
119
111
92
84
85
82
68
46
23
7
-2
6
8
17
30
48
40
37
28
23
22
9
-1
-13
-22
-10
6
30
42
56
52
52
53
39
20
-10
-42
-75
-83
-62
-48
-28
-22
-5
-14
-12
-15
-5
-1
15
10
-7
-26
-29
-23
-35
-40
-39
-40
-13
3
20
9
-16
-47
-61
-53
-49
-50
-36
-17
-2
-5
-32
-59
-77
-81
-57
-33
-14
-22
-17
-32
-33
-32
-27
-31
-30
-19
-19
-24
-29
-34
-30
-19
-7
7
11
25
29
28
29
42
35
41
33
31
25
33
38
39
45
42
42
39
28
17
12
1
-5
-8
-5
-12
-8
2
22
33
46
36
31
33
37
45
33
20
-1
-19
-30
-29
-33
-29
-28
-21
-14
1
2
-4
-1
10
2
-13
-43
-63
-74
-63
-35
-12
24
35
50
57
65
75
73
73
78
84
74
64
59
52
52
58
45
20
0
-22
-27
-13
16
53
79
97
102
84
66
47
29
0
-16
-26
-28
-30
-21
-19
-11
10
19
15
-6
-19
-30
-40
-66
-96
-119
-123
-111
-104
-86
-55
-35
-29
-33
-30
-41
-52
-56
-69
-78
-86
-93
-96
-81
-48
-24
-2
-3
-1
-21
-20
-23
-22
-38
-48
-61
-55
-53
-25
-5
19
45
50
35
7
-24
-59
-79
-61
-52
-18
-1
4
14
17
52
72
94
94
91
59
10
-32
-53
-41
-1
38
48
46
40
37
51
56
80
90
104
109
102
84
72
73
51
28
7
-10
-25
-39
-35
-22
11
52
86
102
101
77
52
27
20
5
-6
-21
-42
-59
-68
-59
-41
-19
18
37
40
32
27
10
-11
-35
-64
-81
-90
-71
-48
-28
-14
-6
-2
11
17
14
14
7
3
-2
-15
-18
-28
-27
-12
-10
-12
-27
-33
-59
-77
-63
-30
-1
6
9
7
-12
-18
-35
-52
-69
-86
-100
-103
-97
-77
-60
-21
15
37
46
32
7
-28
-52
-71
-73
-67
-42
-13
9
35
37
54
69
92
96
86
77
63
42
13
-15
-32
-20
9
41
46
36
16
2
-13
-9
-11
-33
-64
-68
-49
-12
16
24
13
8
14
18
26
16
12
0
1
9
0
6
12
29
56
79
90
77
60
50
49
39
30
4
6
-12
-2
5
31
75
104
113
106
91
75
43
39
22
13
3
-3
12
31
50
52
44
40
52
52
58
49
20
-17
-38
-43
-43
-28
-5
19
48
74
91
83
68
59
42
24
-5
-25
-56
-51
-32
-18
-7
-8
-5
-6
5
21
26
31
39
46
46
48
48
54
46
54
43
38
18
-8
-27
-37
-8
11
41
43
41
36
33
41
35
17
15
22
30
33
12
-8
-24
-14
-3
-6
-9
-10
-16
5
2
10
1
-30
-32
-40
-30
-1
32
43
51
68
64
53
25
5
-24
-40
-41
-22
-4
34
55
61
65
37
6
-35
-59
-68
-71
-60
-41
-32
-25
-13
5
8
11
18
31
39
52
51
43
24
1
-2
0
-21
-42
-84
-83
-68
-63
-64
-54
-41
-41
-38
-45
-43
-33
-28
-22
-31
-34
-40
-32
-16
12
19
20
22
36
47
52
62
68
62
39
13
-26
-37
-48
-50
-71
-74
-78
-72
-64
-50
-42
-25
5
32
31
27
29
43
48
33
-10
-58
-73
-54
-61
-59
-56
-31
-15
-9
1
19
39
53
37
4
-30
-60
-75
-74
-76
-82
-99
-105
-85
-69
-36
0
40
55
71
53
44
21
-3
-21
-31
-17
-27
-28
-44
-27
2
19
26
17
6
-10
-21
-31
-44
-52
-68
-85
-92
-66
-37
7
51
70
73
56
30
-1
-30
-42
-62
-79
-94
-78
-52
-6
34
43
44
31
38
36
38
41
32
14
-9
-21
-34
-23
1
28
47
49
38
15
-1
8
3
2
-8
-18
-31
-41
-37
-18
7
33
48
44
39
46
57
72
88
86
77
70
69
76
83
92
72
46
4
-17
-41
-44
-20
7
28
43
52
47
55
62
59
55
45
47
44
38
28
9
-24
-46
-53
-53
-45
-29
-3
19
39
53
41
27
-3
-35
-64
-92
-111
-138
-144
-132
-114
-93
-69
-36
-15
-9
-14
-18
-31
-38
-47
-60
-54
-45
-41
-54
-66
-67
-68
-60
-40
-23
-16
-3
-3
5
15
41
48
52
42
29
11
-7
-7
-16
-28
-32
-38
-36
-21
0
12
34
45
37
4
-30
-52
-86
-106
-125
-119
-115
-97
-81
-64
-32
4
20
18
17
19
17
25
36
48
48
38
31
25
39
63
75
81
93
80
89
90
111
110
96
84
74
71
65
59
49
39
47
52
48
43
28
36
55
86
94
86
60
50
46
41
45
29
21
17
40
42
41
32
20
25
45
73
79
69
43
9
-2
-15
-6
-20
-33
-37
-31
-8
20
50
46
46
32
28
10
-16
-47
-62
-76
-69
-59
-42
-12
-1
-1
-16
-14
-9
1
-8
-23
-33
-18
4
-3
-25
-44
-52
-63
-66
-57
-37
-18
8
6
4
-6
-6
-11
-5
0
22
36
46
55
47
32
11
-4
-12
-5
29
57
66
88
82
89
86
94
78
64
38
15
8
2
9
3
-4
-1
-9
-8
2
7
11
14
21
24
37
35
27
25
33
57
69
62
52
42
25
12
19
24
25
32
29
29
15
-2
-13
-6
17
41
52
59
74
69
85
88
84
68
57
52
57
64
82
93
89
78
69
55
55
55
59
54
50
37
52
61
86
78
59
39
34
13
-1
-18
-13
-13
3
10
21
13
11
16
21
33
22
2
-33
-68
-104
-111
-91
-63
-40
-26
-22
-17
-11
-4
-1
-11
-15
-13
-29
-54
-60
-75
-73
-88
-77
-64
-33
5
19
17
0
-10
-19
-23
-30
-20
-25
-15
-22
-20
-19
-6
8
10
22
31
35
31
24
15
23
42
43
36
18
16
2
4
9
24
21
10
-1
-8
1
21
43
40
42
33
29
23
8
-4
-31
-38
-23
-20
-3
5
11
15
15
21
22
20
29
27
7
-16
-36
-61
-66
-56
-45
-36
-29
-25
-27
-30
-13
17
42
56
48
13
-6
-7
7
15
16
6
-16
-17
-14
-11
-20
-10
-10
-17
-19
-2
17
12
15
11
-2
-6
-15
-11
-1
18
24
22
18
18
12
10
7
-6
-40
-74
-89
-103
-107
-102
-96
-81
-57
-23
-8
11
26
18
5
-20
-43
-78
-119
-133
-143
-136
-121
-121
-99
-87
-54
-49
-53
-53
-51
-46
-37
-38
-53
-68
-60
-56
-37
-39
-39
-50
-69
-51
-36
-20
-2
5
8
-5
-10
-17
-10
7
24
35
37
56
77
92
107
116
116
113
99
91
82
64
47
11
-10
-9
-21
-34
-33
-21
-5
-1
-8
-4
-7
3
-8
-30
-41
-43
-51
-54
-47
-40
-27
-20
-5
-11
-6
-7
0
-11
-6
-4
8
12
15
11
-13
-18
-20
-17
-19
-10
4
12
6
-7
-21
-24
-13
-2
-5
-4
-3
-1
5
12
17
42
56
54
30
-10
1
5
-2
-13
-21
-27
-25
-9
2
-12
-10
-1
17
48
63
64
57
51
37
32
32
24
20
11
17
12
1
11
34
51
51
41
28
27
22
18
8
-25
-25
-22
-25
-33
-33
-30
-18
-1
-3
-18
-43
-59
-64
-65
-67
-50
-43
-37
-46
-75
-84
-79
-54
-28
-14
-12
-25
-30
-34
-27
-13
1
13
-1
-13
-11
2
23
35
59
9
-35
-89
-93
-73
-57
-48
-46
-59
-64
-66
-51
-33
-27
-36
-61
-81
-106
-115
-95
-83
-73
-80
-75
-73
-63
-37
-16
5
15
21
5
-7
-10
-22
-21
-33
-36
-47
-52
-35
-15
8
34
25
-1
-38
-32
-23
-2
1
10
16
35
56
74
64
50
29
23
25
50
73
73
81
69
64
60
69
74
88
96
103
96
90
78
72
57
60
44
24
4
-7
-24
-41
-28
-21
-12
-11
-16
-15
-3
18
39
45
42
26
7
8
12
20
-4
-27
-41
-54
-50
-12
10
24
32
34
33
32
47
54
59
44
27
12
-2
1
6
4
-3
-7
-12
0
24
49
62
61
39
21
23
40
64
73
85
82
74
69
67
67
76
100
91
65
14
-13
-36
-40
-19
17
51
79
94
97
108
114
105
78
47
25
18
13
18
15
22
36
57
73
91
110
129
126
112
82
55
43
46
60
47
46
37
43
49
54
57
45
21
-6
-36
-49
-61
-52
-53
-33
-17
2
12
17
3
-11
-4
-13
-36
-61
-92
-108
-104
-104
-95
-106
-109
-89
-55
-7
35
44
29
0
-32
-61
-67
-55
-30
-12
7
2
-17
-27
-33
-39
-51
-61
-62
-71
-66
-42
-15
5
10
7
-6
-13
-15
-18
-7
4
11
11
12
7
10
16
30
39
54
54
75
53
30
9
-13
-20
-35
-45
-42
-26
20
52
69
73
68
51
27
-5
-40
-92
-135
-156
-164
-142
-101
-63
-22
11
30
46
44
37
16
-1
-17
-38
-57
-80
-75
-50
-15
18
40
44
42
26
19
20
30
22
-2
-26
-35
-23
-19
-4
-15
-11
-19
-14
-17
-41
-59
-68
-56
-31
-5
-5
-3
3
16
12
2
-15
-27
-39
-40
-56
-78
-84
-82
-73
-53
-17
26
51
58
59
47
35
32
27
28
23
25
21
35
54
73
70
61
44
29
13
-6
-21
-43
-61
-84
-96
-90
-65
-20
10
45
40
40
34
39
30
11
-5
-19
-32
-46
-62
-68
-58
-31
0
25
33
40
29
4
-10
-41
-73
-84
-88
-58
-18
14
40
36
42
48
53
66
74
67
44
15
-18
-32
-35
10
44
73
69
63
44
40
44
53
59
55
52
42
45
56
74
81
83
69
45
30
19
23
31
57
76
80
78
73
76
71
73
60
59
45
42
43
58
87
96
91
57
47
32
40
50
43
38
29
41
41
36
25
5
-7
-5
18
32
62
90
109
123
113
100
82
73
76
69
51
16
-15
-46
-27
19
71
95
94
96
84
74
63
47
23
10
-18
-40
-55
-43
-14
29
83
120
132
126
104
94
86
95
70
34
-28
-79
-108
-116
-92
-75
-55
-44
-25
-9
2
15
17
14
4
-12
-41
-53
-61
-56
-69
-67
-51
-25
4
33
62
73
77
65
51
50
65
68
55
34
18
-5
-7
-12
-7
-4
18
41
51
33
24
9
12
26
27
15
4
-4
-13
-31
-36
-56
-73
-92
-105
-100
-90
-57
-37
-11
19
52
62
54
25
-10
-42
-65
-70
-74
-57
-34
-9
11
29
56
69
65
54
27
-11
-46
-73
-79
-92
-73
-65
-57
-42
-35
-27
-24
-31
-42
-78
-101
-126
-132
-108
-84
-65
-59
-52
-45
-32
-28
-20
-27
-41
-44
-66
-87
-105
-106
-105
-102
-85
-70
-74
-74
-80
-59
-43
-18
-29
-52
-80
-93
-105
-113
-119
-128
-126
-113
-71
-27
17
41
49
37
27
21
2
-22
-57
-86
-116
-125
-128
-111
-78
-24
32
80
114
124
96
83
61
55
35
9
-8
-26
-21
-5
10
4
6
11
14
18
3
-36
-80
-101
-109
-84
-43
-3
34
36
49
50
42
30
0
-35
-58
-47
-17
15
39
50
48
40
38
30
15
-4
-7
-16
-16
-28
-29
-13
32
85
102
107
102
93
77
52
18
-26
-77
-115
-140
-155
-153
-121
-66
16
89
123
105
74
33
-2
-22
-44
-69
-85
-78
-69
-45
-21
10
40
61
73
71
58
31
9
-20
-30
-43
-48
-54
-46
-39
-39
-32
-16
21
47
77
89
82
82
72
46
9
-27
-42
-55
-45
-37
-25
-29
-6
39
81
120
148
166
173
170
161
144
126
107
68
42
23
20
28
61
94
114
89
46
19
-11
-9
2
15
28
29
28
15
20
40
49
68
61
43
24
0
-3
-14
-18
-33
-61
-77
-78
-57
-38
-15
12
-8
-3
-25
-30
-36
-36
-15
7
-3
-32
-61
-74
-61
-35
-16
9
40
68
77
81
88
88
67
55
24
7
10
18
36
23
34
41
53
66
67
71
62
59
56
32
20
9
2
7
27
43
53
60
75
68
69
53
42
16
0
-14
-28
-31
-15
20
46
63
66
56
42
27
2
-19
-19
-29
-27
-39
-43
-34
-22
1
20
27
28
32
23
4
-15
-38
-50
-55
-48
-42
-29
-2
21
47
55
67
64
55
46
38
15
-8
-28
-43
-39
-12
18
39
53
64
67
79
72
67
44
13
-11
-38
-31
-3
29
55
65
78
88
103
117
117
99
100
89
71
47
24
6
-4
-8
0
10
19
44
64
72
67
48
29
13
17
22
45
55
52
31
12
-3
2
10
19
22
8
5
20
35
40
40
29
19
9
9
5
-1
-8
-12
-19
-13
-3
-8
-15
-12
-23
-34
-53
-66
-74
-63
-38
-19
-3
1
18
22
37
40
30
16
-9
-25
-45
-45
-46
-38
-39
-28
-23
-8
23
58
89
84
74
52
33
17
5
-10
-21
-13
-22
-33
-25
7
44
59
67
47
29
11
16
6
-15
-28
-44
-41
-34
-8
8
24
40
45
48
56
47
28
18
24
25
28
22
21
19
7
20
16
-4
-19
-34
-22
-10
2
8
19
41
45
28
17
-3
-11
-16
-36
-45
-60
-66
-62
-64
-55
-40
-29
-35
-36
-37
-39
-47
-42
-45
-40
-30
13
46
67
63
38
12
-2
-7
-4
-1
6
12
26
43
99
136
167
156
108
45
-22
-45
-58
-61
-59
-58
-56
-33
2
36
75
92
87
72
48
19
-25
-58
-67
-62
-47
-9
30
41
44
37
40
46
47
37
9
-17
-42
-51
-53
-33
-10
30
60
91
94
90
73
52
-1
-43
-94
-117
-100
-61
-10
34
55
81
76
60
31
-1
-32
-57
-72
-85
-86
-60
-34
-18
-5
19
37
59
70
60
37
0
-38
-76
-92
-90
-67
-29
-10
20
42
73
98
127
123
119
81
37
-5
-5
-2
4
17
17
13
13
9
4
-11
-6
-17
-16
-15
-4
-5
9
22
37
44
54
59
23
-4
-43
-55
-51
-47
-34
-31
-15
-7
10
8
14
17
16
14
13
-6
-32
-43
-32
-6
14
26
35
28
31
30
21
17
17
17
11
6
9
1
-4
-20
-29
-40
-31
-38
-43
-48
-49
-49
-45
-32
-25
-19
-30
-17
2
19
37
21
4
-32
-47
-74
-82
-82
-86
-87
-90
-81
-58
-27
12
19
16
-10
-32
-59
-67
-63
-68
-86
-117
-129
-138
-117
-88
-66
-51
-41
-27
-36
-50
-80
-105
-127
-120
-125
-123
-120
-95
-61
-21
16
40
51
50
34
13
-9
-22
-51
-76
-93
-93
-79
-61
-44
-27
-17
0
40
64
76
65
37
1
-21
-30
-19
0
9
13
11
16
-3
-20
-31
-21
-4
4
6
10
-3
-4
-6
-3
-13
-14
-6
-1
15
20
14
-9
-15
-14
-3
1
7
17
17
22
6
-9
-26
-20
-16
-17
-17
-37
-28
-13
12
37
52
81
109
125
140
149
138
119
107
89
65
42
13
-5
-24
-34
-41
-43
-20
8
29
31
26
17
10
0
-8
-24
-31
-30
-18
-8
-5
3
9
25
48
57
53
47
15
-22
-53
-52
-27
-31
-26
-34
-14
2
21
35
37
34
14
-17
-41
-58
-59
-56
-29
-16
-13
-10
-2
15
25
38
28
6
-19
-33
-35
-21
0
15
2
-5
-19
-15
0
8
3
-6
-18
-21
-35
-46
-43
-18
2
39
53
47
27
21
15
4
1
-1
-8
-19
-41
-47
-34
5
41
42
19
-14
-38
-58
-53
-54
-51
-48
-33
-25
-25
-19
-10
-1
1
1
-4
1
-5
-1
-3
3
13
26
27
25
-5
-27
-41
-30
-12
7
37
65
90
99
107
86
80
64
43
26
16
23
21
33
53
60
66
59
71
69
52
36
19
4
-9
-30
-48
-37
-28
-6
-7
-3
-5
-15
-32
-46
-52
-56
-50
-60
-71
-70
-53
-26
-15
-1
-1
-4
-9
-17
-26
-31
-32
-31
-42
-42
-34
-20
-19
-16
-36
-58
-63
-59
-65
-72
-67
-65
-63
-63
-44
-30
1
36
55
59
52
54
33
30
15
9
3
-2
-10
-20
-19
0
25
44
38
35
33
40
48
43
22
17
11
1
2
5
16
23
25
25
23
21
9
-15
-37
-38
-32
-31
-9
17
32
29
33
38
56
58
54
47
52
68
88
86
56
30
-3
-3
19
36
25
7
-17
-46
-62
-82
-91
-100
-80
-60
-29
-4
3
2
-25
-36
-41
-33
-27
-16
-11
-5
0
-16
-48
-53
-34
-5
25
45
53
42
27
17
4
3
13
13
5
0
11
26
33
12
-12
-33
-26
5
12
17
19
10
5
-4
-18
-36
-46
-41
-30
-13
-2
1
-10
-4
1
4
3
-5
-5
-9
-1
5
9
20
28
39
31
21
11
-5
-10
-12
-14
-19
-16
-17
-13
-12
5
19
31
25
33
31
17
16
17
6
8
-8
-12
-2
18
43
55
72
76
78
85
103
105
90
55
32
9
10
19
1
-27
-43
-32
-9
19
40
52
57
69
77
85
78
76
69
58
56
57
60
71
80
83
63
46
44
48
70
98
115
125
121
117
107
110
101
78
48
32
13
3
-16
-8
1
0
21
28
38
44
26
1
-19
-24
-21
-4
3
13
7
6
-11
-24
-44
-54
-52
-74
-73
-51
-27
-21
-20
-10
-15
-13
-25
-42
-57
-71
-64
-67
-46
-20
14
36
44
54
48
35
17
-6
-18
-21
-27
-48
-52
-26
9
22
26
10
-8
-24
-41
-28
-24
-21
-27
-37
-27
-18
0
-27
-34
-53
-49
-25
2
-5
-11
-14
-2
23
22
9
-29
-31
-5
23
32
20
15
27
59
96
108
90
70
47
14
-5
-9
-7
-16
-15
-14
-17
-9
-6
10
46
56
55
29
2
-27
-47
-37
5
11
-13
-40
-24
19
42
39
33
14
10
-12
-43
-66
-69
-65
-50
-45
-15
7
26
34
46
16
1
-21
-39
-34
0
3
-7
-42
-50
-32
-24
-8
22
32
48
40
15
9
-9
-25
-43
-53
-50
-40
-35
-25
-3
39
99
117
95
58
31
13
-6
-7
-10
-15
-42
-61
-55
-54
-33
-32
-26
-20
-4
-15
-45
-48
-31
-5
-15
-23
-40
-39
-42
-52
-52
-29
-12
-10
-6
27
36
39
25
32
37
32
-3
-29
-50
-56
-66
-87
-110
-79
-48
-21
-3
1
5
-7
-18
-40
-57
-85
-94
-108
-90
-56
-30
-24
-29
-27
-36
-34
-40
-60
-87
-97
-113
-105
-109
-113
-96
-73
-26
-22
-36
-56
-44
-28
-11
-8
-17
-28
-25
-27
1
14
54
63
58
38
38
37
44
53
58
36
9
-15
-35
-34
-40
-59
-85
-93
-82
-62
-48
-43
-41
-37
-12
14
23
30
32
22
-6
-7
2
9
14
12
7
-7
10
34
68
89
99
79
58
52
47
36
21
-6
-25
-50
-60
-58
-47
-32
-5
-6
-1
-11
-2
8
34
48
42
23
6
-4
-11
-24
-24
-33
-25
-6
5
3
0
13
30
48
65
76
74
61
40
14
-3
-21
-29
-44
-34
-21
-15
-2
-11
-24
-52
-65
-61
-58
-37
-16
5
11
16
19
28
25
39
38
45
58
50
42
20
26
19
16
32
49
58
57
60
52
61
66
72
75
63
65
48
50
59
68
63
62
57
36
12
-10
-16
-24
-37
-43
-58
-56
-35
-8
-18
-20
-16
0
22
20
16
25
37
32
15
16
26
35
38
34
34
30
25
23
24
12
19
4
-9
-12
-6
10
12
24
19
-6
-38
-51
-49
-38
-7
0
-2
-7
8
22
51
65
64
55
41
30
14
6
17
29
37
33
30
28
50
71
69
52
18
4
-17
-22
-29
-32
-37
-40
-47
-49
-25
4
44
51
45
7
-38
-50
-69
-63
-75
-71
-77
-79
-83
-74
-63
-47
-12
-3
-6
-22
-34
-53
-65
-50
-34
-29
-41
-46
-55
-44
-10
5
21
37
49
46
32
11
-16
-36
-54
-59
-71
-69
-61
-45
-30
-11
9
19
18
22
21
36
50
53
34
26
22
29
19
15
13
29
56
80
83
67
66
68
40
24
5
-5
-13
-4
16
41
56
64
52
38
36
32
16
15
25
44
45
57
57
68
61
60
52
60
59
51
41
42
55
65
39
32
32
39
51
44
22
7
10
26
43
49
48
42
44
55
76
79
84
91
80
79
64
41
18
19
24
32
29
32
34
49
74
92
78
59
39
41
56
82
107
108
115
121
135
154
177
172
170
160
149
139
131
144
146
146
144
138
142
170
198
225
222
215
217
218
225
221
189
145
106
86
52
48
54
79
80
78
59
62
72
86
85
60
32
-1
-26
-40
-57
-54
-54
-27
-13
0
17
25
26
13
13
11
20
4
-3
-23
-35
-16
5
34
44
50
52
76
92
96
94
77
76
54
32
9
-14
-15
-19
4
15
25
30
16
8
16
27
32
28
24
17
15
27
46
49
48
46
43
33
32
26
20
12
10
-14
-18
-16
-8
-11
-12
-11
7
12
15
-9
-19
-27
-27
-29
-42
-51
-47
-41
-22
-9
1
-7
-4
-10
-16
-24
-32
-44
-43
-29
-17
-3
-12
-18
-30
-31
-31
-18
-6
2
-1
-18
-34
-32
-16
15
32
45
35
21
23
22
9
-74
