# Supplementary material for: Electroencephalography (EEG) based epilepsy diagnosis via multiple feature space fusion using shared hidden space-driven multi-view learning
Source: PeerJ Comput Sci. 2024 Mar 7;10:e1874. doi: 10.7717/peerj-cs.1874 (PMC10936759; doi:10.7717/peerj-cs.1874)
Supplement: Supplemental Information 2 [file peerj-cs-10-1874-s002.zip › B/O002.txt]

-55
-48
-48
-38
-23
0
11
22
21
3
-10
-16
-17
-18
-25
-43
-71
-87
-84
-67
-53
-36
-22
-20
-13
-3
-1
-12
-29
-50
-55
-37
-5
17
9
-9
-35
-41
-32
-4
5
5
-5
-19
-32
-28
-15
-11
-2
5
31
53
66
83
81
77
68
51
24
-9
-36
-66
-75
-76
-67
-62
-60
-55
-54
-40
-21
-3
1
13
23
25
22
21
15
3
-2
-13
-22
-34
-37
-43
-46
-42
-52
-54
-57
-55
-60
-73
-79
-82
-75
-61
-45
-47
-57
-60
-55
-50
-44
-35
-26
-23
-20
-23
-28
-25
-4
-8
-16
-35
-59
-83
-86
-75
-70
-61
-48
-26
-9
-8
0
0
23
45
59
54
37
11
-24
-43
-37
-19
2
15
13
4
0
5
14
5
1
-12
-23
-28
-28
-28
-22
-10
19
41
67
88
99
91
72
63
55
46
34
37
33
35
43
45
44
44
49
43
30
18
9
7
10
27
27
29
17
8
-4
-7
1
9
19
19
6
-1
7
20
25
18
14
11
13
22
19
-1
-25
-40
-40
-29
-6
11
19
17
18
26
29
30
9
-17
-28
-12
11
17
19
7
4
8
22
21
5
-18
-36
-48
-47
-40
-43
-37
-19
1
12
15
18
12
5
-1
-11
-19
-25
-15
-16
0
28
61
89
102
98
66
42
27
22
16
16
18
14
20
24
43
58
81
85
79
68
63
58
43
31
0
-30
-46
-39
-23
-24
-17
-11
5
21
29
35
36
38
22
0
-8
-3
-1
-1
-8
-17
-16
-9
22
50
76
92
88
78
71
77
78
81
68
45
10
-19
-25
-30
-25
-16
-3
1
15
29
36
33
22
13
3
2
2
-7
-19
-29
-24
-14
19
40
50
52
58
69
74
82
77
61
54
47
39
17
8
6
16
21
35
28
32
57
78
88
79
61
41
32
39
44
44
32
20
4
3
15
33
46
56
70
68
69
60
37
-10
-55
-71
-63
-26
14
34
35
29
26
14
0
-16
-37
-50
-54
-56
-47
-22
18
47
60
63
51
49
50
51
38
1
-25
-41
-45
-35
-24
-20
-10
7
17
12
7
10
5
-3
-8
-5
-5
-9
-8
-27
-33
-19
5
23
24
15
-2
-4
7
23
27
25
26
23
44
82
116
124
116
110
95
85
74
49
28
8
2
1
12
22
21
13
16
24
31
36
42
44
45
51
38
18
1
8
26
36
37
19
0
-10
-3
10
14
18
-5
-29
-41
-25
1
17
21
17
15
25
45
64
71
65
42
11
-7
-6
-9
-8
-4
-4
-1
18
43
64
77
83
74
53
37
17
-9
-39
-53
-48
-28
1
22
39
49
45
28
1
-15
-27
-30
-27
-20
-17
-17
0
7
2
-15
-30
-34
-26
-3
11
11
14
28
35
35
33
23
22
24
43
64
86
100
100
88
69
52
21
10
22
39
50
50
46
30
22
19
19
13
15
23
26
31
27
27
26
26
28
18
2
-16
-40
-55
-52
-54
-60
-62
-59
-51
-55
-47
-41
-33
-15
7
22
27
35
29
17
-1
3
12
30
40
35
26
7
14
14
27
56
74
84
77
64
42
30
20
15
11
18
31
26
9
-14
-30
-34
-32
-28
-32
-30
-21
-26
-48
-71
-82
-79
-62
-37
-15
-7
7
17
33
59
80
87
67
48
28
16
11
3
-4
-11
9
32
58
81
96
99
95
97
95
81
55
28
-3
-14
-10
2
17
47
85
108
115
111
102
85
60
43
23
14
7
10
17
39
73
88
88
77
62
43
32
17
-2
-18
-43
-80
-123
-134
-126
-111
-82
-50
-1
38
66
70
57
31
0
-41
-86
-100
-100
-78
-47
-10
18
39
56
61
62
65
72
66
53
41
17
-9
-44
-65
-78
-78
-62
-45
-26
-19
-14
-25
-31
-27
-30
-23
-25
-11
-11
-7
-6
-8
-23
-23
-19
-13
-9
-11
-17
-25
-17
-3
15
30
47
65
77
90
90
75
55
34
11
-8
2
24
48
62
68
69
64
76
78
82
78
75
57
35
16
-9
-39
-71
-81
-67
-26
24
55
63
51
33
16
7
14
12
0
-21
-28
-41
-33
-27
-24
-29
-43
-47
-63
-74
-77
-76
-67
-44
-14
8
29
45
55
50
49
37
25
14
-4
-15
-27
-22
-9
10
32
52
65
65
67
59
46
31
14
-8
-28
-39
-45
-45
-39
-25
-13
6
16
28
25
28
39
39
33
16
-1
-10
-9
-4
-2
10
38
81
123
155
166
150
133
107
83
47
23
4
-8
-4
10
28
47
78
112
135
139
129
109
78
56
36
12
-2
-12
-22
-32
-13
19
60
95
121
128
117
89
40
-6
-47
-71
-85
-84
-67
-45
-27
-9
22
48
60
57
44
23
1
-19
-44
-62
-79
-93
-113
-125
-107
-78
-26
29
66
76
66
46
13
-8
-22
-30
-44
-50
-55
-52
-27
4
30
32
35
33
35
23
5
-26
-49
-44
-33
-23
-38
-48
-49
-26
18
46
58
59
54
44
36
40
39
32
28
32
38
43
40
29
20
30
49
48
39
21
9
-2
-9
-15
-25
-35
-42
-55
-60
-56
-35
-10
18
46
59
45
25
-5
-35
-54
-59
-51
-52
-46
-55
-54
-43
-25
5
28
68
96
110
117
113
98
72
60
38
19
0
-8
-4
6
44
87
123
156
171
170
161
137
105
65
24
-1
-28
-34
-27
-5
21
55
102
134
147
126
68
2
-43
-65
-74
-69
-54
-44
-44
-39
-22
-12
-6
-3
-6
-11
-11
-14
-19
-29
-36
-45
-50
-41
-28
-13
3
12
10
-3
4
12
29
34
36
29
29
37
32
28
23
35
55
75
92
95
85
74
66
54
44
29
7
-12
-18
-6
0
20
43
74
95
97
86
58
42
34
22
-9
-40
-55
-61
-50
-36
-16
2
29
46
48
27
-3
-35
-70
-81
-92
-108
-113
-106
-78
-47
-17
-10
-9
2
23
36
22
-3
-42
-69
-74
-58
-38
-27
-13
-7
10
26
56
79
89
82
59
38
23
15
-8
-30
-43
-40
-30
-20
-11
-27
-30
-23
0
16
24
15
-9
-27
-26
-12
0
2
0
-7
0
13
22
20
20
22
26
32
33
27
13
14
15
24
27
33
39
39
54
54
48
40
44
46
38
39
41
47
51
52
43
37
41
41
34
28
29
23
30
22
16
1
-12
-23
-31
-29
-19
-5
1
4
5
-1
1
5
6
1
5
17
17
25
16
3
-18
-33
-40
-44
-43
-39
-38
-41
-41
-45
-53
-61
-60
-62
-68
-58
-56
-39
-22
4
11
9
11
5
-4
-10
-10
-8
-1
1
-6
-33
-56
-65
-59
-38
-19
-7
-4
-7
-5
-12
-13
-3
2
7
0
-5
-9
-1
14
17
6
3
16
30
46
62
78
81
79
76
69
65
62
51
25
16
17
29
45
56
58
50
45
29
30
35
49
50
54
65
64
60
52
52
42
23
9
-4
-8
-10
-19
-41
-47
-26
14
59
91
111
93
65
37
10
-2
-14
-16
-38
-56
-63
-51
-31
-6
12
11
3
-17
-39
-47
-30
-6
-5
-16
-40
-50
-45
-31
-15
-16
-17
-10
3
13
19
9
-10
-29
-43
-51
-55
-46
-48
-60
-58
-33
6
32
44
37
24
16
4
-23
-54
-70
-73
-60
-41
-20
-11
5
29
46
40
24
10
-17
-42
-48
-39
-16
0
15
25
51
91
120
111
70
17
-29
-40
-26
-10
-19
-43
-71
-79
-58
-12
46
103
137
137
103
56
16
-13
-40
-49
-55
-54
-37
-5
37
74
110
127
129
118
97
58
17
-7
-31
-39
-42
-28
-14
0
12
28
44
56
65
49
26
1
-20
-41
-46
-33
-27
-10
0
9
10
14
22
14
11
7
9
8
8
-8
-38
-57
-53
-22
17
63
90
99
93
87
76
54
29
-6
-29
-44
-40
-41
-47
-53
-56
-56
-44
-19
4
22
28
18
10
19
46
77
90
92
74
57
51
63
62
60
58
54
39
17
-1
-13
-10
-8
-13
-20
-11
22
55
77
68
32
-5
-16
-8
-6
-10
-18
-22
-13
21
51
68
62
59
56
48
52
37
16
-13
-39
-47
-40
-15
0
4
1
-1
-1
7
13
0
-17
-41
-36
-37
-30
-24
-15
-7
-3
11
25
50
68
76
68
54
45
37
49
64
62
37
8
3
12
27
35
25
-3
-28
-42
-53
-62
-61
-63
-64
-56
-47
-37
-19
1
19
18
23
25
30
26
14
-9
-29
-29
-23
-18
-24
-26
-22
3
44
69
68
47
29
16
13
23
28
31
31
36
38
49
67
71
68
57
43
20
1
-8
-21
-34
-44
-38
-32
-12
10
25
19
7
0
-13
-5
-1
-1
-8
-8
-3
7
18
45
71
82
87
77
56
33
12
-10
-37
-56
-67
-44
10
67
105
101
88
69
57
45
34
11
-11
-16
-7
10
22
29
26
31
48
61
63
43
15
-22
-42
-36
-26
-18
-21
-28
-46
-53
-49
-36
-24
-5
5
10
14
18
22
14
20
22
20
12
7
6
-3
3
12
28
48
54
52
40
30
9
-5
-15
-9
-2
-3
4
-2
-12
-26
-24
-17
-5
18
16
-3
-22
-27
-22
-6
11
23
26
25
32
35
54
72
71
49
28
29
37
42
37
24
11
7
16
14
6
-19
-53
-80
-93
-86
-76
-47
-13
8
13
18
35
49
61
67
63
43
23
-5
-30
-52
-65
-75
-75
-52
-25
1
11
10
-4
-31
-48
-67
-82
-96
-88
-59
-25
9
7
-8
-24
-15
-15
-13
-21
-41
-70
-93
-102
-100
-80
-47
-9
26
53
63
40
10
-15
-31
-47
-52
-40
-26
4
35
54
53
52
45
38
34
37
36
27
22
17
12
11
23
36
46
63
67
61
60
61
51
24
-2
-28
-38
-27
6
32
54
66
65
66
63
57
42
21
12
8
5
10
18
24
31
35
30
19
14
13
7
10
19
26
32
27
10
-16
-24
-18
-3
-9
-18
-26
-27
-17
-5
2
-6
-13
-19
-10
9
38
47
32
12
-14
-37
-52
-55
-52
-48
-32
-23
-31
-39
-36
-19
-4
10
9
2
-3
-2
-6
-14
-20
-23
-16
-3
20
24
29
33
43
55
62
57
35
25
27
34
41
25
7
-32
-58
-81
-88
-82
-61
-26
1
23
40
48
39
39
32
20
1
-16
-25
-32
-26
-27
-22
7
32
61
64
66
65
60
55
49
41
33
42
54
61
62
60
39
23
20
23
27
21
7
-18
-33
-29
-27
-23
-20
-7
6
22
35
43
33
11
3
-7
5
19
26
17
12
13
16
31
54
81
106
130
142
133
118
92
68
38
20
11
7
20
52
91
124
160
165
148
113
86
57
29
15
-5
-9
-6
9
35
70
108
127
124
105
96
80
56
18
-18
-44
-49
-28
-11
18
49
71
83
87
89
90
90
78
49
1
-39
-51
-49
-29
2
23
29
28
22
20
24
26
16
-4
-9
-6
-2
-9
-31
-59
-81
-65
-31
6
26
29
8
-21
-34
-44
-49
-53
-51
-43
-30
-6
9
14
16
25
27
31
38
52
57
61
57
33
10
-8
-17
-14
0
27
37
30
8
-1
3
22
44
42
35
17
-2
-28
-42
-51
-57
-58
-43
-28
-14
-1
3
-4
0
13
34
48
60
52
38
31
46
78
100
107
86
64
47
53
65
77
87
74
48
29
41
56
50
17
-38
-72
-75
-50
-27
-5
12
20
23
28
42
52
57
48
30
8
-9
-25
-51
-52
-29
-1
22
32
41
34
24
12
1
-9
-5
7
18
27
33
39
34
24
-2
-42
-69
-86
-86
-85
-71
-66
-56
-50
-42
-41
-44
-37
-41
-49
-69
-76
-72
-53
-22
-2
11
16
32
35
41
51
58
57
55
55
46
29
19
16
17
18
19
6
-2
-1
5
14
20
29
33
34
32
20
-7
-24
-35
-44
-37
-26
-6
9
35
48
51
41
29
21
-1
-12
-33
-46
-54
-42
-39
-46
-47
-49
-33
-17
-5
-1
-4
4
-6
-22
-39
-44
-51
-53
-54
-61
-70
-74
-68
-62
-51
-35
-21
-15
-3
12
17
29
37
39
30
15
6
-14
-25
-27
-17
-1
23
42
51
55
52
44
30
25
16
0
-12
-12
2
11
24
11
-1
-13
-10
7
23
61
81
73
47
23
11
13
25
28
33
39
56
66
75
78
76
56
38
27
30
44
64
75
68
53
36
14
8
11
14
20
23
21
-2
-25
-41
-41
-29
-11
17
34
49
53
44
26
18
10
0
-1
-7
-26
-55
-67
-55
-28
-1
31
51
65
76
71
49
25
-1
-10
-11
4
17
26
28
25
16
6
7
19
42
54
67
57
52
42
21
-12
-40
-44
-46
-33
-13
8
21
35
44
47
54
57
45
18
-2
-7
-12
-18
-25
-16
-10
4
23
42
67
85
86
75
71
69
64
53
32
7
-7
11
40
66
77
77
72
63
75
88
107
119
123
116
91
71
44
22
7
11
15
25
39
41
36
29
32
32
40
62
76
78
66
49
19
-1
-23
-42
-59
-63
-57
-48
-37
-18
-1
16
35
56
61
51
24
-11
-43
-54
-48
-42
-21
7
36
51
69
65
45
28
19
21
22
23
-2
-38
-69
-66
-42
-9
28
41
43
39
37
28
14
7
2
11
28
34
21
5
-3
-12
-24
-34
-42
-56
-61
-61
-61
-67
-70
-56
-40
-13
12
30
35
36
42
39
37
26
14
5
12
15
12
17
36
60
70
71
47
12
-16
-40
-61
-84
-81
-66
-38
-12
9
16
10
-5
-40
-85
-119
-126
-116
-99
-83
-80
-82
-70
-43
-30
-34
-52
-74
-95
-110
-118
-131
-143
-140
-131
-112
-86
-54
-38
-19
-8
2
10
8
-4
-36
-66
-77
-73
-55
-44
-31
-41
-50
-47
-34
-21
-5
-13
-34
-51
-51
-36
-23
-9
-21
-33
-36
-14
-1
-4
-2
-4
3
6
9
10
-3
-15
-29
-31
-20
-11
-15
-24
-37
-49
-59
-54
-39
-24
-11
4
7
2
-20
-30
-37
-10
24
51
49
21
0
-15
-11
-3
-2
-8
-5
-7
-31
-50
-55
-33
-13
8
14
6
5
8
18
10
-1
-25
-46
-50
-44
-38
-45
-44
-47
-38
-7
40
77
86
84
65
45
23
11
-9
-39
-54
-53
-29
-1
24
25
21
19
23
28
33
35
2
-30
-63
-75
-71
-55
-33
-23
-6
17
33
40
40
46
46
43
37
26
12
5
4
0
3
-1
-11
-36
-54
-66
-58
-34
-9
2
1
1
-11
-21
-21
-8
-3
-17
-27
-33
-23
-4
13
28
39
59
75
84
84
83
63
50
48
50
47
31
16
-1
5
24
30
24
10
21
39
65
83
82
74
82
104
111
97
60
25
10
34
80
126
163
188
195
181
162
133
106
81
60
41
31
45
64
76
76
72
62
60
73
78
81
74
82
88
86
77
54
26
-3
-16
-26
-17
-2
7
6
4
17
21
22
15
0
-11
-9
11
22
43
63
83
93
91
90
76
74
71
73
61
51
50
49
69
84
90
79
74
65
45
24
7
-11
-24
-24
-18
-5
7
34
51
57
46
23
5
-3
-8
-25
-47
-52
-47
-25
-9
5
9
6
11
21
21
15
11
-8
-24
-25
-17
-8
-6
-8
-20
-18
-7
11
18
20
26
29
41
51
64
71
75
85
82
92
91
82
61
43
36
36
40
41
26
-5
-29
-55
-68
-62
-38
-11
9
25
39
40
40
30
15
-8
-19
-42
-51
-48
-27
-3
6
18
20
23
25
30
27
18
15
-4
-15
-31
-34
-36
-30
-25
-36
-53
-66
-60
-53
-31
-12
6
9
-3
-17
-41
-51
-52
-47
-51
-56
-55
-49
-32
-12
3
11
20
14
-6
-26
-36
-36
-33
-28
-32
-36
-25
-4
16
17
15
4
-17
-36
-42
-33
-18
7
13
4
0
3
-8
-21
-37
-51
-63
-69
-60
-49
-36
-22
-20
-22
-20
-3
1
4
7
6
-1
-13
-14
-21
-9
-1
-1
-11
-25
-23
-22
-14
-12
-17
-38
-56
-78
-92
-93
-83
-72
-62
-40
-24
-15
-21
-23
-24
-13
6
6
-6
-15
-12
0
11
23
10
-12
-33
-32
-24
-16
-5
-10
-23
-32
-32
-31
-24
-12
-3
-7
-26
-43
-63
-64
-44
-27
-21
-14
2
13
18
14
8
17
34
57
58
48
29
13
0
1
12
5
1
2
23
56
92
108
99
85
70
68
61
61
39
10
-12
-18
-5
12
45
62
72
73
73
71
64
65
62
59
43
20
-3
-6
18
47
62
58
51
35
36
45
45
29
-1
-26
-39
-31
-17
8
6
2
-8
-27
-29
-28
-25
-25
-20
-11
-17
-21
-21
-22
-30
-27
-15
4
19
21
4
-34
-53
-64
-63
-53
-39
-32
-32
-17
-2
7
9
-3
-7
-5
16
24
13
-12
-36
-53
-60
-53
-47
-38
-27
-5
1
17
28
30
19
7
1
0
-2
-3
-3
-2
17
48
60
57
42
24
9
2
6
3
1
-15
-27
-35
-29
-20
-16
-18
-16
-7
5
7
-4
-25
-32
-20
-2
12
20
14
2
-9
-5
-1
3
11
8
13
35
67
93
107
108
97
74
51
34
10
-5
-17
-25
-38
-49
-51
-48
-44
-39
-43
-51
-52
-41
-35
-29
-24
-30
-39
-46
-43
-43
-34
-24
-8
-1
12
31
34
35
28
23
14
-2
-32
-65
-84
-73
-46
-20
10
21
15
11
4
-6
-33
-48
-67
-74
-73
-55
-29
-14
-4
-12
-26
-42
-37
-40
-43
-48
-68
-94
-120
-128
-128
-102
-73
-45
-32
-20
-10
-7
-4
-12
-31
-60
-81
-84
-82
-79
-81
-88
-104
-111
-117
-124
-119
-106
-80
-56
-35
-30
-43
-51
-54
-49
-51
-36
-25
-12
-7
-1
0
-6
13
36
51
56
50
37
24
21
22
29
36
42
29
16
19
22
22
17
10
-1
-4
9
29
52
65
73
67
69
86
94
84
55
38
37
55
73
79
70
60
59
50
57
63
71
66
68
75
78
90
91
87
80
76
68
57
40
24
-1
-33
-52
-63
-63
-57
-28
17
62
108
116
95
55
14
-20
-50
-67
-77
-69
-41
-9
16
46
85
107
100
78
52
33
19
13
6
-10
-29
-29
-25
-1
30
66
89
93
88
68
53
36
15
-8
-15
-4
6
34
56
75
82
88
95
84
70
63
49
34
26
24
14
2
-13
-12
-5
23
44
52
54
43
31
13
17
26
34
28
28
16
10
25
46
68
76
80
61
39
25
22
19
24
25
2
-27
-47
-50
-43
-36
-27
-36
-38
-40
-38
-30
-18
14
43
80
104
115
108
99
89
74
71
69
60
44
48
62
70
66
63
75
97
117
101
61
21
-7
-20
-34
-40
-59
-78
-79
-52
-22
0
16
19
23
36
58
65
48
28
7
-3
-13
-15
-24
-25
-18
-10
3
17
34
27
11
-12
-39
-70
-92
-103
-101
-87
-67
-54
-45
-32
-14
-15
-14
-23
-34
-47
-46
-36
-30
-24
-7
21
53
91
99
88
77
81
96
100
99
79
61
51
55
62
67
84
97
113
120
118
98
73
60
58
55
58
65
70
71
60
40
15
0
6
3
2
-7
-5
12
36
62
73
73
69
64
57
49
42
28
24
34
44
48
50
51
46
35
28
25
18
20
7
-6
-12
-6
0
-12
-7
-4
6
17
28
37
39
50
60
58
55
49
40
31
27
11
-3
-17
-22
-15
-6
7
19
16
9
-4
-29
-42
-46
-46
-48
-47
-39
-38
-28
-15
-1
8
6
3
-12
-21
-26
-27
-30
-33
-29
-29
-20
-2
17
37
57
61
52
49
59
68
66
64
46
31
30
41
54
57
64
68
76
76
74
64
44
32
14
-8
-32
-39
-19
19
58
74
68
48
30
2
-21
-37
-61
-83
-81
-58
-40
-25
-17
-1
15
22
19
4
-7
-12
-17
-39
-63
-70
-72
-61
-51
-51
-51
-41
-15
8
27
33
18
-15
-40
-59
-62
-60
-56
-64
-74
-62
-47
-29
-23
-28
-36
-56
-62
-70
-65
-64
-63
-82
-101
-90
-63
-25
5
19
1
-20
-15
2
15
9
-8
-31
-27
-11
21
36
35
28
6
-1
-4
-3
-15
-34
-50
-62
-58
-39
-18
-10
5
24
46
69
74
66
52
48
39
23
13
10
14
16
23
19
9
4
15
34
41
41
26
18
25
43
56
52
51
44
44
35
21
-3
-24
-35
-45
-50
-48
-39
-45
-46
-40
-26
-1
19
39
37
32
12
-6
-27
-35
-41
-65
-90
-99
-85
-60
-28
-4
-4
0
7
20
17
0
-20
-43
-52
-57
-59
-54
-24
19
58
92
119
133
125
111
86
52
25
14
-4
-30
-52
-59
-29
21
80
126
152
161
144
97
42
-7
-52
-79
-97
-102
-92
-66
-26
-10
4
27
66
105
120
106
57
7
-29
-48
-61
-63
-53
-29
1
44
83
117
149
169
154
131
109
89
56
13
-39
-74
-88
-70
-50
-31
-8
12
32
69
105
130
121
91
41
-7
-48
-78
-111
-139
-140
-115
-71
-23
24
62
105
145
148
109
45
-13
-58
-75
-77
-66
-52
-24
14
38
58
65
62
46
30
21
-5
-23
-35
-58
-84
-104
-112
-111
-87
-48
1
23
41
51
61
64
42
-1
-53
-79
-93
-95
-84
-60
40
