# Supplementary material for: Electroencephalography (EEG) based epilepsy diagnosis via multiple feature space fusion using shared hidden space-driven multi-view learning
Source: PeerJ Comput Sci. 2024 Mar 7;10:e1874. doi: 10.7717/peerj-cs.1874 (PMC10936759; doi:10.7717/peerj-cs.1874)
Supplement: Supplemental Information 2 [file peerj-cs-10-1874-s002.zip › B/O003.txt]

-36
-40
-36
-35
-22
-15
-4
13
33
38
24
5
-27
-44
-44
-30
-8
12
35
30
33
45
62
65
61
52
37
17
10
19
22
25
17
8
-2
-4
2
11
33
40
35
20
11
-4
-12
-19
-31
-37
-31
-5
23
30
32
14
5
2
33
61
75
77
54
26
-1
-19
-18
-6
14
22
21
14
13
1
-9
-6
7
8
-4
-5
-8
10
33
49
58
52
43
28
36
63
86
88
77
60
30
1
-23
-39
-46
-28
1
21
37
45
40
25
8
2
5
6
13
1
-15
-29
-31
-29
-22
-13
-15
-26
-20
-18
-27
-30
-23
-8
14
36
29
5
-25
-40
-52
-57
-49
-56
-56
-59
-51
-24
14
45
64
66
41
6
-20
-48
-52
-47
-45
-47
-45
-33
-27
-15
2
17
20
20
11
-16
-38
-56
-61
-72
-72
-71
-67
-51
-27
4
28
43
34
19
3
-3
-2
-9
-9
-8
-6
1
20
30
24
28
36
49
48
37
8
-4
-8
1
6
20
33
41
44
49
40
29
20
14
1
-15
-29
-26
-3
31
62
68
64
55
55
53
62
66
59
49
33
8
-27
-57
-76
-75
-65
-49
-48
-55
-61
-64
-70
-82
-92
-109
-124
-116
-101
-85
-71
-55
-44
-39
-35
-42
-42
-33
-16
-20
-38
-63
-68
-56
-36
-13
-14
-14
-6
-6
-12
-21
-21
-23
-24
-30
-34
-41
-39
-20
-2
23
45
62
60
63
71
74
83
92
99
101
112
133
154
167
166
147
118
93
74
62
64
76
86
83
80
71
48
36
44
65
91
116
132
143
149
153
138
108
73
36
13
7
27
44
56
60
56
49
36
31
18
8
2
-2
-11
-24
-30
-32
-17
13
42
49
36
16
-17
-46
-60
-83
-101
-101
-106
-100
-97
-90
-79
-79
-72
-74
-72
-79
-92
-110
-130
-129
-125
-114
-119
-123
-128
-131
-117
-111
-111
-116
-116
-117
-109
-92
-72
-56
-43
-26
-17
-12
-18
-28
-46
-57
-65
-74
-73
-64
-59
-74
-82
-85
-82
-80
-84
-81
-79
-71
-60
-61
-52
-23
14
42
61
69
62
43
16
-5
-28
-32
-42
-52
-48
-35
-7
16
58
72
63
30
6
-6
-15
-19
-45
-75
-103
-108
-100
-91
-70
-49
-25
-11
-1
-8
-23
-25
-24
-15
-1
11
3
-3
-12
-16
-9
5
32
44
49
44
30
13
3
-4
-17
-23
-34
-47
-63
-71
-68
-56
-33
2
34
47
44
33
18
6
-14
-40
-66
-70
-64
-51
-36
-10
20
38
56
52
35
2
-36
-60
-76
-68
-64
-63
-57
-39
-15
8
28
41
43
33
19
-3
-16
-23
-35
-55
-79
-85
-70
-45
-14
-7
-13
-30
-52
-82
-91
-84
-74
-89
-123
-156
-166
-152
-121
-102
-97
-79
-54
-26
-6
2
-18
-47
-52
-47
-32
-30
-30
-24
-3
37
73
102
107
106
83
53
40
31
30
28
28
23
18
26
38
46
65
75
65
50
36
30
26
15
16
25
38
47
46
32
26
30
27
17
-2
-12
-28
-13
7
22
36
45
52
48
28
10
-5
2
21
32
33
40
58
79
90
81
58
31
32
38
38
19
-5
-33
-50
-33
-1
36
59
66
51
33
16
0
-14
-26
-25
-28
-28
-12
24
62
92
96
81
60
45
30
13
-13
-25
-39
-36
-11
16
44
82
105
117
109
89
72
52
40
26
3
-19
-27
-20
3
38
76
100
107
96
70
33
8
-11
-24
-31
-30
-26
-9
20
48
65
67
65
61
45
35
6
-21
-48
-51
-37
-14
11
21
25
34
68
81
76
54
22
-1
-9
-9
-22
-40
-47
-42
-22
20
76
120
145
140
123
102
86
72
40
14
-8
-30
-56
-63
-48
-14
32
97
144
158
145
104
71
49
42
33
8
-27
-70
-92
-82
-36
17
42
56
42
9
-28
-56
-77
-79
-67
-78
-110
-147
-144
-110
-53
-11
5
14
20
17
3
-19
-42
-65
-87
-96
-83
-57
-25
5
22
33
55
78
88
72
41
4
-32
-56
-74
-92
-89
-66
-31
0
25
40
43
45
48
43
16
-17
-60
-92
-92
-70
-45
-31
-10
-2
-1
0
-7
-31
-63
-88
-109
-116
-112
-105
-104
-106
-101
-89
-73
-66
-63
-75
-90
-99
-87
-72
-38
-5
8
10
1
-4
-27
-46
-66
-77
-77
-65
-55
-57
-53
-36
-22
-4
2
12
20
38
41
28
0
-31
-50
-51
-29
-7
1
7
25
38
34
26
5
-23
-45
-68
-86
-85
-55
-22
-10
-24
-33
-43
-33
-22
-26
-43
-70
-86
-117
-136
-116
-57
11
52
67
55
52
39
4
-51
-114
-156
-191
-212
-228
-229
-204
-135
-45
27
70
79
69
41
9
-27
-65
-104
-130
-138
-125
-89
-48
-20
-7
-1
7
8
16
15
8
8
15
22
8
-4
-14
-19
-13
10
33
63
91
100
92
87
93
99
102
97
77
38
-1
-17
-20
-3
20
30
21
4
11
22
57
91
114
116
99
68
25
-1
-17
-10
-5
16
27
19
10
3
9
15
35
47
51
44
33
27
27
32
24
9
-6
-12
1
13
38
51
44
41
43
43
36
31
17
2
-13
-24
-29
-16
20
58
87
102
105
90
79
76
78
73
64
54
40
41
42
46
38
43
59
62
53
30
9
-22
-36
-54
-67
-73
-78
-78
-75
-54
-14
37
79
101
97
64
33
-9
-49
-65
-63
-58
-57
-48
-30
-1
22
42
26
-6
-41
-78
-113
-148
-173
-192
-184
-150
-87
-18
41
91
103
101
98
96
77
40
-12
-64
-88
-85
-57
-20
20
56
72
78
77
77
68
58
38
6
-23
-31
-16
-3
14
29
46
64
94
110
107
83
48
10
-18
-33
-56
-88
-108
-112
-88
-39
16
47
50
44
35
32
18
8
-10
-6
0
-1
-16
-26
-14
-2
6
22
22
23
25
17
-6
-34
-46
-41
-30
-15
1
0
-5
-1
8
22
17
10
-3
-4
8
19
21
23
23
15
2
-11
-25
-34
-24
-21
-25
-30
-28
-21
-14
5
20
40
52
57
41
6
-24
-44
-54
-48
-34
-24
-24
-34
-57
-73
-80
-75
-70
-77
-80
-82
-89
-98
-71
-35
26
78
101
92
65
35
-3
-32
-52
-63
-72
-73
-63
-51
-19
21
64
83
86
72
54
45
39
27
-1
-25
-46
-59
-57
-42
-17
8
31
23
-2
-29
-45
-63
-83
-95
-108
-119
-128
-133
-125
-99
-49
-2
21
29
43
46
39
22
-9
-36
-57
-57
-67
-64
-65
-55
-47
-30
-6
4
6
13
11
-4
-29
-50
-66
-59
-41
-13
16
39
48
40
32
35
53
46
40
16
-6
-10
-18
-36
-60
-60
-39
-7
22
39
41
25
17
6
-7
-10
-18
-32
-55
-58
-44
-18
30
72
102
104
90
64
44
29
35
23
18
23
30
37
49
65
72
77
78
76
62
48
38
23
7
-21
-37
-42
-32
-23
-29
-34
-17
14
40
64
71
64
56
41
23
-10
-38
-60
-62
-35
-3
19
19
25
33
49
60
65
34
-17
-66
-96
-102
-98
-88
-80
-56
-15
29
55
62
68
59
57
55
43
23
-20
-68
-108
-107
-52
22
83
113
123
109
107
115
130
127
106
69
23
0
6
20
32
58
82
104
115
111
95
62
31
-3
-26
-36
-21
-2
18
44
64
84
91
90
55
-1
-49
-85
-97
-90
-76
-63
-51
-19
21
52
67
78
69
60
38
20
-5
-36
-52
-62
-36
14
45
45
18
1
-9
-5
1
12
20
21
3
-26
-49
-50
-36
-13
10
30
42
39
23
-12
-54
-88
-109
-118
-124
-128
-133
-131
-84
-32
27
57
74
74
59
51
31
17
16
30
36
36
21
-1
-14
-11
9
30
32
18
-1
-14
-36
-36
-47
-46
-42
-54
-83
-107
-96
-61
-12
29
35
16
-11
-30
-52
-70
-87
-89
-83
-65
-45
-33
-10
29
62
74
66
35
-6
-46
-66
-70
-76
-67
-68
-66
-53
-28
6
35
66
82
94
96
92
86
62
62
61
60
44
27
-2
-22
-19
1
20
32
23
-2
-5
3
18
23
9
-9
-28
-44
-41
-36
-28
-23
-4
17
52
88
111
114
104
89
64
43
15
-8
-39
-47
-41
-7
32
78
108
109
104
82
51
8
-24
-49
-72
-76
-73
-64
-32
17
61
86
92
75
51
19
0
-13
-26
-23
-15
-15
-14
-11
-13
-2
7
11
2
-10
-9
-15
-20
-33
-45
-63
-83
-87
-82
-71
-56
-53
-53
-56
-58
-62
-61
-49
-47
-64
-87
-112
-128
-136
-144
-155
-168
-167
-153
-146
-143
-141
-130
-129
-118
-112
-97
-83
-66
-62
-66
-65
-75
-92
-108
-98
-67
-30
0
-2
-29
-55
-73
-99
-128
-142
-152
-158
-155
-130
-98
-51
-9
14
11
-7
-25
-27
-15
7
15
-11
-34
-54
-56
-40
-6
32
51
62
69
66
69
56
42
19
2
-14
-26
-22
-3
8
11
19
35
57
73
78
61
28
0
-23
-24
2
40
63
58
47
27
12
6
28
46
57
61
47
32
22
33
46
67
80
78
59
37
24
12
6
-1
-2
-2
4
34
52
48
27
7
-10
-22
-47
-78
-83
-53
-15
1
-5
-29
-45
-38
-15
12
25
35
19
2
-21
-33
-44
-55
-53
-52
-58
-57
-45
-31
-15
13
31
33
11
-19
-53
-76
-80
-75
-70
-78
-75
-70
-53
-30
-19
-29
-53
-66
-79
-73
-65
-62
-66
-65
-52
-37
-29
-22
-17
-12
-7
-7
-23
-36
-44
-40
-43
-46
-63
-84
-80
-50
-13
3
13
8
4
-4
-10
-23
-47
-62
-67
-59
-36
-1
21
24
19
-2
-24
-35
-32
-17
-1
9
-6
-19
-18
13
45
64
70
65
46
15
-5
-9
13
45
62
50
38
53
78
113
130
116
76
33
-5
-48
-48
-22
24
41
41
39
43
54
67
87
95
94
58
-5
-54
-83
-79
-72
-50
-31
5
51
113
166
175
163
122
76
34
10
-9
-39
-51
-56
-41
-10
29
43
45
56
71
93
107
115
98
67
33
-5
-31
-54
-57
-59
-39
-9
19
33
22
10
-9
-12
-2
17
23
20
8
-21
-49
-81
-108
-112
-80
-19
23
36
29
16
-5
-30
-53
-56
-60
-69
-101
-152
-190
-227
-244
-254
-234
-192
-125
-29
55
112
127
109
69
25
4
0
2
11
19
26
43
70
96
115
108
85
38
-6
-31
-38
-43
-44
-44
-49
-53
-64
-82
-89
-75
-43
-17
11
24
35
38
41
51
45
35
27
11
-10
-24
-36
-48
-43
-33
-12
-6
-5
-6
1
15
31
40
36
25
3
-20
-33
-33
-14
22
84
129
153
143
117
76
33
-10
-61
-118
-163
-173
-153
-103
-34
20
58
70
63
31
-18
-62
-105
-127
-126
-94
-53
-3
43
76
87
73
44
8
-21
-37
-45
-43
-34
-20
-15
0
24
48
53
42
5
-39
-75
-95
-101
-109
-103
-92
-72
-39
-16
-7
-18
-18
-30
-55
-85
-93
-86
-46
3
45
64
62
47
22
8
3
7
14
7
-8
-40
-69
-83
-85
-69
-39
-1
17
22
11
5
-12
-20
-18
-31
-49
-59
-67
-70
-70
-65
-67
-60
-44
-22
-9
-3
-12
-29
-37
-46
-49
-39
1
52
97
129
142
128
74
26
-21
-52
-72
-91
-109
-120
-110
-92
-71
-59
-36
-27
-17
-14
-13
-4
3
21
22
10
-7
-16
-25
-26
-10
3
28
43
53
46
38
31
23
11
17
24
24
20
8
-3
8
36
66
80
85
78
70
62
56
42
21
6
-1
4
18
42
62
56
48
44
38
47
62
64
53
45
28
17
6
16
32
41
24
-24
-74
-98
-78
-45
-11
9
9
-11
-19
-16
-19
-30
-46
-52
-60
-68
-62
-54
-27
-37
-40
-47
-46
-56
-57
-48
-44
-30
-12
2
15
27
32
24
12
3
-2
-8
-6
5
18
27
38
32
23
20
16
9
-5
-8
-2
-2
15
16
14
5
4
8
14
27
38
45
43
38
30
36
49
56
43
23
18
16
23
38
47
45
35
35
35
50
65
74
74
75
81
79
68
52
36
23
25
27
26
29
25
6
-26
-40
-37
-25
-19
6
22
11
9
-13
-22
-19
-20
-29
-46
-54
-61
-65
-62
-47
-34
-26
-22
-24
-25
-29
-33
-39
-47
-39
-36
-30
-24
-2
4
13
7
-6
-21
-19
-1
18
31
37
39
34
29
19
1
-11
-13
-13
-18
-23
-23
-31
-21
-7
10
16
19
20
18
14
24
19
5
-9
-26
-29
-22
0
24
33
36
32
22
13
6
3
2
6
11
18
27
56
66
68
68
77
86
80
66
24
-9
-22
-24
-12
-1
6
-9
-15
1
24
38
33
35
34
43
50
52
51
67
95
115
122
115
90
56
43
42
52
57
50
37
25
25
36
48
64
76
83
72
58
38
21
12
9
11
13
36
55
62
60
55
41
22
0
-30
-43
-44
-26
-12
-10
-8
-14
-21
-17
-10
-14
-19
-28
-33
-43
-57
-62
-68
-51
-12
28
54
52
43
23
12
16
23
15
-6
-34
-59
-65
-46
-18
7
34
52
58
59
58
46
17
-11
-40
-56
-57
-35
-4
16
40
48
40
27
25
22
6
-13
-37
-61
-78
-93
-93
-70
-27
8
24
16
-2
-36
-62
-68
-75
-91
-118
-120
-108
-79
-47
-38
-45
-58
-71
-89
-87
-81
-79
-95
-109
-104
-88
-66
-50
-46
-56
-64
-70
-76
-79
-73
-66
-62
-52
-43
-39
-25
-14
1
5
9
-2
-24
-50
-61
-63
-59
-50
-50
-52
-46
-33
-26
-20
-12
-14
-10
-4
5
-8
-26
-43
-43
-32
-15
6
4
15
14
7
-10
-30
-35
-42
-25
2
22
25
15
6
-10
-23
-28
-22
-22
-16
-11
-9
-8
-5
-1
-15
-22
-33
-37
-28
-8
-11
-23
-17
-6
33
63
86
85
67
67
67
75
65
49
16
-13
-18
6
38
59
74
83
103
127
128
104
74
62
54
56
51
40
22
14
25
43
56
61
56
47
38
33
32
35
39
41
26
24
29
41
57
72
74
62
54
43
31
23
13
11
-3
-5
-9
-14
1
27
60
69
69
50
33
20
15
4
-5
-4
-8
-15
-13
-2
21
39
48
37
10
-23
-47
-71
-80
-74
-59
-44
-30
-17
-3
6
13
20
22
20
14
-15
-38
-53
-62
-69
-77
-75
-85
-87
-76
-66
-59
-42
-29
-19
-19
-27
-37
-39
-26
-7
-5
-18
-36
-54
-66
-52
-37
-6
20
47
47
37
27
19
17
12
8
-11
-34
-31
-19
4
27
66
94
110
107
93
84
83
94
65
17
-38
-65
-61
-36
-2
9
25
38
56
70
70
58
27
-1
-12
-24
-50
-73
-80
-70
-37
7
49
65
64
44
15
-14
-38
-68
-99
-107
-108
-83
-46
0
30
39
44
33
22
8
-13
-33
-61
-70
-75
-74
-58
-18
19
54
71
76
74
65
56
18
-28
-75
-98
-94
-59
-25
-4
2
5
4
-2
2
20
29
11
-9
-43
-61
-59
-47
-34
-22
0
28
54
74
74
54
31
18
16
17
29
30
19
-2
1
17
39
58
61
52
45
47
50
52
53
37
27
21
46
69
73
66
43
24
21
35
44
61
67
62
45
19
2
-19
-29
-31
-34
-39
-41
-30
-21
2
27
60
73
67
54
34
26
28
29
18
8
1
-9
-19
-21
-24
-24
-13
-3
22
41
51
41
11
-11
-15
-5
19
35
33
0
-6
-10
-1
11
12
11
9
17
22
28
22
20
16
10
15
27
33
30
23
11
19
36
46
39
29
8
-20
-37
-31
-13
8
21
33
31
33
30
28
15
19
22
27
30
31
28
9
3
-4
-5
-4
0
17
24
41
50
53
50
42
32
20
24
19
15
16
26
36
34
30
22
8
6
8
7
8
-1
-15
-34
-41
-28
-15
-10
-6
-1
1
10
20
8
-1
-12
-4
-8
-17
-30
-49
-53
-51
-40
-32
-14
7
11
11
13
19
15
15
14
-4
-21
-34
-47
-59
-51
-48
-48
-49
-53
-56
-71
-78
-89
-92
-86
-79
-82
-96
-100
-99
-92
-90
-76
-66
-61
-60
-76
-97
-103
-100
-93
-86
-72
-61
-46
-37
-35
-54
-74
-83
-90
-95
-106
-107
-123
-137
-153
-150
-137
-107
-68
-43
-17
-10
-11
-27
-54
-73
-89
-92
-85
-70
-63
-35
7
50
98
121
119
83
46
20
1
-16
-19
-20
-20
-17
-22
-28
-15
4
26
45
61
58
38
10
-22
-45
-60
-54
-39
-22
-2
22
52
91
130
152
139
94
53
6
-21
-37
-45
-42
-50
-52
-67
-73
-78
-79
-92
-99
-95
-108
-132
-155
-174
-170
-150
-130
-116
-111
-107
-109
-114
-102
-109
-128
-146
-156
-153
-165
-168
-164
-154
-143
-139
-151
-163
-169
-164
-154
-141
-115
-94
-83
-83
-98
-108
-107
-84
-65
-38
-10
4
9
5
13
5
-2
-11
-25
-49
-73
-91
-106
-98
-77
-56
-47
-39
-25
-21
-15
-5
7
13
18
9
-13
-13
-2
18
30
33
32
39
46
49
48
39
43
41
26
2
-18
-40
-65
-55
-41
-19
-5
-5
-10
-17
0
26
43
30
18
-1
-21
-38
-67
-84
-95
-93
-89
-83
-65
-49
-36
-44
-43
-45
-25
-6
-16
-55
-116
-156
-182
-180
-163
-146
-126
-100
-67
-42
-21
-10
-14
-44
-62
-71
-72
-81
-101
-118
-133
-123
-107
-91
-76
-49
-28
-11
3
14
18
19
22
17
11
3
-18
-45
-75
-74
-54
-27
7
21
24
18
15
19
12
7
-7
-27
-27
-11
3
11
10
16
32
54
73
69
59
50
42
34
29
30
25
18
20
22
13
6
9
17
41
63
82
88
92
86
72
60
67
69
55
46
30
23
31
40
51
54
65
69
60
50
49
60
65
69
69
64
62
66
62
53
45
42
46
64
82
76
58
46
43
42
47
45
48
55
64
65
51
41
32
34
42
55
68
52
30
19
15
25
50
63
52
26
-5
-25
-8
27
64
79
86
79
78
83
94
101
74
41
-6
-35
-41
-24
-9
-13
1
11
29
42
49
59
77
109
135
141
120
79
20
-31
-71
-95
-118
-126
-110
-66
-2
58
94
99
86
68
42
24
9
-4
-11
-8
12
8
2
2
27
57
85
99
99
84
72
46
14
-3
-17
-38
-68
-86
-67
-17
63
121
137
117
91
66
43
31
-2
-47
-90
-108
-108
-79
-31
9
24
18
7
-8
-33
-60
-91
-124
-149
-146
-122
-67
1
49
73
69
61
33
22
14
16
10
12
22
25
36
40
42
22
-2
-11
4
29
60
77
81
82
84
80
82
88
85
69
55
39
25
11
14
31
54
93
118
121
105
85
67
59
61
55
48
26
19
18
32
60
83
96
103
116
122
128
121
88
41
-11
-37
-58
-55
-40
-20
-5
17
43
54
54
52
36
24
22
21
5
-27
-59
-76
-84
-82
-80
-90
-87
-79
-69
-71
-65
-51
-45
-53
-63
-77
-68
-31
-1
8
2
4
10
9
12
23
32
31
10
-22
-59
-72
-82
-102
-127
-147
-147
-125
-93
-67
-60
-66
-68
-61
-28
6
39
51
49
47
19
-20
-63
-92
-106
-103
-80
-71
-61
-49
-39
-33
-26
-22
-29
-36
-35
-22
-30
-32
-56
-75
-84
-76
-58
-50
-24
1
25
44
54
54
43
44
47
56
58
57
44
21
11
-12
-31
-51
-50
-34
-7
29
58
80
93
93
74
47
26
20
22
26
31
18
3
-4
0
7
32
59
67
59
44
22
-5
-26
-46
-60
-57
-40
-23
-17
-9
5
16
33
54
73
76
61
41
14
7
12
21
15
24
30
30
37
41
51
55
39
17
-4
-10
-7
-5
-6
9
21
27
25
24
22
28
41
56
56
48
40
17
16
35
62
85
86
83
68
57
46
41
30
22
10
-9
-12
-6
3
6
5
4
12
27
50
69
80
95
102
78
35
-13
-37
-45
-38
-43
-50
-52
-40
-22
-13
-6
-18
-41
-65
-74
-73
-62
-21
5
21
23
17
-3
-19
-23
-26
-28
-43
-40
-46
-30
-7
19
36
37
38
31
34
34
24
4
-17
-39
-60
-66
-44
6
54
85
101
80
54
19
-12
-47
-63
-66
-60
-54
-52
-51
-49
-39
-26
-21
-25
-32
-50
-74
-86
-91
-96
-94
-91
-89
-81
-60
-36
-15
-3
5
-5
-21
-38
-57
-73
-78
-67
-63
-52
-44
-44
-44
-36
0
25
41
33
20
21
27
37
29
10
-1
-13
-10
-2
-3
-19
-38
-57
-60
-58
-38
-10
5
13
3
0
-7
-5
2
2
-8
-27
-44
-47
-27
-13
-14
-27
-40
-43
-60
-53
-36
-3
20
37
24
2
-12
-28
-36
-44
-38
-31
-22
-21
-37
-63
-94
-102
-101
-70
-21
10
28
33
34
25
26
24
28
21
15
7
-12
-32
-42
-35
-20
-6
6
2
5
4
4
-3
-14
-14
-7
6
20
39
44
55
69
83
90
79
56
14
-13
-39
-61
-71
-62
-39
-11
28
46
53
59
69
65
46
21
1
-12
-29
-31
-26
-16
17
39
53
72
89
87
69
39
21
24
48
74
72
54
38
33
32
38
45
35
19
5
-3
-10
-12
-12
-20
-19
-8
10
24
39
32
0
-39
-59
-51
-45
-34
-44
-55
-59
-44
-20
14
62
85
79
48
22
2
-10
-8
-15
-37
-73
-93
-96
-65
-9
46
94
124
140
122
91
53
14
-25
-51
-56
-53
-28
2
42
69
90
104
91
70
49
37
20
-39
