# Supplementary material for: Electroencephalography (EEG) based epilepsy diagnosis via multiple feature space fusion using shared hidden space-driven multi-view learning
Source: PeerJ Comput Sci. 2024 Mar 7;10:e1874. doi: 10.7717/peerj-cs.1874 (PMC10936759; doi:10.7717/peerj-cs.1874)
Supplement: Supplemental Information 2 [file peerj-cs-10-1874-s002.zip › B/O004.txt]

-14
-5
0
7
7
-4
-18
-15
-6
4
-3
-23
-49
-62
-58
-52
-42
-39
-25
-20
2
25
41
44
32
15
-5
-12
-12
-2
-3
-1
0
-10
-19
-20
-4
6
25
30
18
12
15
25
26
31
27
22
9
-12
-32
-44
-42
-46
-58
-76
-64
-44
-33
-23
-24
-32
-38
-44
-42
-32
-19
-6
5
12
22
17
22
31
34
33
20
23
31
48
58
64
71
75
78
57
43
35
36
26
21
21
13
4
-1
4
24
49
73
76
74
76
70
48
25
3
-7
-10
-12
-25
-37
-28
-7
15
26
27
12
-11
-17
-26
-29
-26
-20
-13
1
21
43
57
51
37
5
-29
-47
-56
-56
-43
-21
3
11
14
19
32
28
12
-9
-39
-54
-59
-53
-40
-19
7
1
-11
-27
-26
-19
3
29
39
40
28
10
-8
-15
-17
-20
-22
-23
-15
-18
-16
-24
-27
-12
13
33
32
34
21
16
11
24
38
51
65
68
63
50
46
48
60
64
49
8
-29
-56
-63
-49
-13
14
29
28
16
-2
-9
-10
-4
-2
2
17
14
2
-13
-39
-68
-85
-81
-60
-18
19
33
13
-16
-52
-66
-59
-38
-21
-22
-26
-32
-42
-40
-25
2
13
9
-10
-41
-62
-66
-64
-63
-63
-77
-85
-86
-70
-53
-41
-37
-49
-70
-86
-85
-78
-57
-26
-13
-11
-22
-26
-33
-31
-21
-14
-16
-17
-10
-1
13
24
31
30
45
67
86
97
106
108
108
111
123
148
173
176
153
105
77
70
79
107
140
157
149
136
115
106
107
121
124
116
93
51
15
9
47
93
125
129
110
76
50
40
46
59
84
100
118
118
114
77
44
14
-3
-9
-2
27
54
78
93
101
99
95
87
57
27
-10
-43
-74
-87
-94
-93
-81
-61
-35
-15
7
18
16
5
-14
-33
-51
-49
-49
-49
-46
-34
-25
-28
-28
-34
-30
-29
-23
-29
-25
1
33
45
27
-8
-57
-97
-114
-114
-112
-110
-114
-120
-114
-99
-94
-103
-104
-82
-52
-21
-1
-4
-33
-62
-74
-77
-70
-54
-36
-15
11
31
32
19
-10
-35
-54
-44
-25
-2
17
26
38
55
91
108
100
78
60
50
37
21
-17
-59
-96
-105
-98
-74
-22
28
71
93
103
95
78
59
38
11
-13
-34
-49
-52
-27
11
56
96
125
125
119
104
86
68
54
50
32
19
-5
-22
-30
-16
7
16
13
17
31
51
68
66
47
24
2
-16
-42
-53
-55
-49
-31
0
38
68
87
75
41
-4
-35
-45
-45
-30
-32
-39
-48
-40
-20
0
26
25
19
12
11
-2
-20
-40
-61
-75
-74
-66
-62
-47
-17
24
56
68
57
26
4
-2
-4
-22
-47
-81
-100
-99
-76
-54
-32
-12
10
21
41
59
76
65
39
-5
-45
-76
-81
-64
-31
22
54
68
60
50
33
22
27
21
20
21
32
38
34
33
27
23
23
21
9
-13
-25
-23
-13
-10
-3
1
12
41
57
59
49
48
40
31
19
16
10
25
37
42
47
44
26
-8
-38
-41
-24
6
19
7
-4
5
34
63
78
83
76
69
66
69
69
70
64
67
67
90
103
106
99
88
74
67
76
74
56
19
-15
-42
-40
2
61
108
130
129
109
90
83
76
61
25
-11
-46
-42
-3
47
74
87
84
80
81
80
74
59
51
51
35
11
-17
-29
-25
-5
16
29
40
49
50
34
15
-2
-26
-43
-53
-43
-21
13
26
31
39
49
56
43
39
34
25
2
-20
-23
4
51
73
64
49
55
64
63
47
18
9
8
11
-14
-37
-33
-1
35
68
99
120
132
133
120
98
73
47
6
-35
-75
-108
-129
-114
-76
-21
43
104
150
159
152
115
77
35
4
-28
-64
-100
-129
-136
-111
-58
-12
17
43
51
43
7
-37
-79
-98
-110
-135
-180
-214
-199
-154
-81
-27
8
25
36
46
33
0
-37
-79
-109
-121
-108
-84
-50
-8
32
69
99
118
109
89
60
35
4
-18
-37
-55
-58
-42
-9
34
83
113
118
105
97
82
50
19
-16
-40
-37
-19
5
27
44
51
45
28
20
-2
-18
-22
-24
-24
-26
-21
-21
-9
10
28
38
28
10
-20
-41
-55
-60
-72
-72
-51
-31
-6
6
-5
-31
-54
-68
-74
-68
-56
-40
-27
-10
3
13
23
36
48
51
45
35
20
-1
-19
-28
-35
-16
-3
1
-2
-2
-12
-22
-30
-54
-71
-83
-82
-88
-84
-52
-12
23
42
55
52
52
45
26
5
-18
-35
-68
-101
-109
-81
-24
40
91
103
103
84
52
-3
-65
-120
-171
-194
-193
-162
-102
-20
71
129
150
138
111
77
47
11
-30
-69
-94
-103
-90
-45
4
31
46
56
63
61
65
48
13
-22
-44
-46
-40
-16
3
36
65
99
114
132
149
158
152
130
99
61
32
31
37
43
40
37
17
4
4
12
9
-5
-9
-13
1
13
27
39
41
27
-2
-13
-14
-1
10
27
33
18
-2
-23
-16
-1
27
41
36
28
26
27
17
13
-2
-11
-17
-22
-25
-34
-18
2
17
25
21
-1
-17
-25
-29
-37
-47
-46
-36
-2
46
93
125
126
113
83
61
39
17
-16
-47
-63
-80
-81
-62
-34
-15
-3
2
4
6
-5
-15
-41
-53
-69
-86
-87
-73
-36
-1
33
52
59
59
46
27
-8
-33
-69
-102
-115
-101
-60
-15
40
86
117
127
121
94
56
24
-16
-62
-114
-154
-179
-165
-114
-43
33
89
118
102
77
54
37
5
-39
-81
-123
-141
-126
-89
-32
29
81
98
90
76
65
50
33
2
-35
-65
-67
-40
4
67
113
137
138
125
104
93
87
73
41
1
-17
-16
-5
10
15
32
63
102
121
111
95
80
71
63
53
40
42
52
65
70
75
90
90
90
85
63
38
10
-9
-18
-8
15
33
29
17
-2
-18
-28
-35
-35
-40
-48
-47
-52
-34
11
58
81
80
52
18
-9
-19
-11
-2
4
-4
-28
-40
-34
-18
-8
1
-8
-27
-43
-51
-64
-82
-88
-83
-70
-43
-8
24
50
56
33
1
-29
-43
-61
-74
-81
-92
-108
-116
-87
-35
38
110
144
141
108
75
28
-23
-63
-98
-132
-158
-167
-151
-92
-16
53
88
100
88
61
38
20
9
-27
-59
-87
-88
-38
32
87
100
96
78
68
60
54
22
-13
-29
-41
-61
-92
-101
-79
-28
35
76
86
86
82
68
43
18
-15
-29
-31
-11
-3
15
19
25
40
66
103
112
98
63
40
20
22
18
9
6
12
32
55
82
107
124
131
139
134
109
88
57
35
23
20
13
17
34
52
68
63
57
39
23
18
5
1
8
24
33
22
16
13
16
28
48
66
82
83
60
25
-6
-17
-20
-19
-25
-41
-63
-72
-71
-63
-38
-10
2
-7
-27
-23
-17
-14
-30
-47
-59
-53
-52
-76
-96
-99
-67
-22
35
69
71
51
25
6
-23
-37
-54
-55
-33
-4
18
26
45
62
81
86
77
29
-37
-90
-115
-115
-107
-93
-90
-75
-37
2
38
59
75
73
65
41
20
-7
-40
-73
-98
-88
-34
39
103
142
155
143
134
135
132
103
59
15
-19
-26
-9
12
32
64
89
102
94
69
42
15
11
-9
-32
-44
-20
31
92
142
168
169
147
109
55
6
-16
-32
-45
-52
-43
-27
-7
10
23
31
45
70
78
79
60
18
-32
-77
-84
-73
-41
-12
0
2
5
13
20
19
27
34
21
2
-25
-52
-51
-29
-1
21
40
59
87
111
121
92
37
-7
-32
-34
-39
-49
-73
-88
-66
-24
35
87
132
158
163
168
149
117
80
49
20
-12
-47
-74
-82
-66
-30
-7
6
7
6
-1
-10
-19
-50
-72
-81
-84
-88
-89
-70
-52
-17
19
50
68
79
76
43
6
-29
-31
-14
9
27
29
38
59
81
94
96
76
28
-24
-58
-62
-53
-34
-32
-37
-33
-12
14
46
80
99
102
92
78
63
35
23
5
-4
-2
7
4
-6
-14
8
42
75
85
61
46
37
30
21
6
1
-11
-12
0
13
19
19
27
39
68
94
106
90
54
18
-10
-23
-23
-15
-11
12
41
68
95
120
136
136
119
70
7
-49
-84
-88
-72
-27
28
74
111
144
162
155
137
93
37
-32
-90
-139
-164
-156
-126
-83
-41
-3
18
38
62
71
63
42
17
-24
-61
-81
-84
-72
-69
-60
-55
-40
-18
-5
-8
-21
-36
-64
-93
-114
-112
-90
-49
-17
-2
2
-1
-8
-23
-25
-33
-39
-47
-48
-43
-56
-71
-90
-81
-56
-16
-4
-13
-22
-26
-22
-11
16
40
58
53
27
-6
-37
-52
-74
-97
-112
-110
-88
-51
0
35
69
89
91
80
55
44
33
33
30
11
-43
-84
-91
-63
-3
54
87
87
81
72
60
59
51
47
29
15
4
2
11
18
12
-13
-33
-37
-24
-5
16
33
35
30
10
4
15
23
21
-6
-30
-51
-61
-51
-12
18
42
53
46
37
38
55
65
61
40
11
-18
-35
-34
-30
-14
3
10
15
25
55
66
64
43
24
9
0
-16
-30
-24
7
42
46
22
-20
-49
-57
-36
-15
-12
-19
-48
-67
-71
-49
-25
-16
-21
-38
-55
-42
-10
21
32
30
12
0
-4
20
38
40
6
-55
-99
-99
-47
5
41
48
24
-12
-43
-38
-14
20
38
19
-25
-61
-55
-19
25
56
56
36
8
-3
-15
-8
1
20
21
18
9
6
22
47
63
51
32
3
-17
-31
-23
-3
9
23
23
23
37
69
96
106
97
69
41
30
49
79
105
119
106
91
80
86
82
76
67
59
50
32
3
-38
-56
-37
4
36
68
108
140
162
150
108
41
-22
-71
-115
-128
-115
-83
-48
-3
43
74
85
85
96
103
110
85
34
-23
-75
-112
-132
-127
-106
-62
3
82
140
155
142
105
61
14
-39
-94
-133
-133
-96
-33
39
94
107
100
109
135
161
160
123
63
3
-34
-63
-91
-121
-140
-155
-133
-84
-32
5
23
26
13
6
6
8
-4
-30
-60
-95
-124
-152
-165
-145
-84
-9
39
61
73
79
73
59
39
28
19
13
1
-49
-99
-165
-217
-253
-254
-219
-150
-64
7
57
84
97
87
70
51
15
-31
-70
-89
-88
-61
-7
48
88
105
97
64
19
-30
-72
-103
-132
-150
-166
-162
-150
-134
-118
-81
-27
20
57
81
99
120
134
150
151
159
160
132
76
19
-28
-56
-51
-30
1
15
27
37
45
60
81
90
70
39
1
-36
-58
-70
-64
-48
-16
10
39
57
71
69
55
40
18
-14
-44
-60
-56
-19
36
85
111
115
103
69
30
-5
-31
-47
-46
-32
-13
17
46
71
86
106
119
107
80
38
-7
-54
-72
-51
-3
46
74
69
42
26
1
-22
-51
-74
-91
-116
-121
-114
-73
-19
33
60
66
66
51
27
6
2
4
21
43
59
66
69
80
93
102
104
87
53
9
-27
-74
-102
-111
-103
-82
-66
-51
-47
-37
-13
12
17
4
-10
-26
-18
8
32
45
40
38
17
11
12
26
42
54
46
21
-4
-15
-11
-1
22
35
34
17
-14
-46
-73
-76
-64
-51
-44
-38
-39
-38
-21
-2
18
29
48
54
54
54
41
20
0
-15
-48
-75
-95
-100
-95
-84
-71
-69
-60
-41
-14
3
18
25
17
5
-2
-5
-3
5
10
26
54
93
122
128
121
111
106
105
104
97
76
62
38
21
12
42
80
113
130
121
93
77
75
88
94
99
92
91
105
134
151
154
138
100
50
4
-1
18
45
60
53
33
12
-6
-43
-69
-79
-86
-104
-125
-117
-90
-31
4
-18
-41
-56
-51
-31
-14
-17
-28
-21
-8
-4
4
10
22
29
26
19
12
24
31
37
27
23
27
37
46
37
15
-5
-9
-1
5
18
9
-12
-35
-45
-40
-20
1
19
31
37
49
43
39
36
31
15
-2
0
8
28
46
39
20
5
11
14
16
12
4
4
14
29
29
16
0
-8
9
44
69
66
46
21
1
-22
-24
-24
-13
3
30
50
46
35
10
-13
-20
-20
-10
-5
6
2
-11
-38
-60
-75
-68
-36
-11
5
2
-7
-25
-40
-38
-30
-38
-52
-61
-69
-64
-60
-54
-50
-28
6
39
57
55
43
27
27
32
26
11
0
-3
-8
-15
-19
-22
-10
8
26
25
23
11
-4
-26
-31
-34
-34
-33
-41
-39
-26
6
34
45
55
49
41
34
26
19
14
12
21
34
57
89
99
108
121
126
126
117
108
95
79
74
72
84
85
87
76
75
86
90
83
72
70
67
67
64
71
82
114
151
168
178
180
166
136
109
89
84
91
92
85
74
93
116
136
145
145
147
126
107
73
48
26
7
-16
-47
-45
-30
-10
13
22
35
44
59
58
46
25
9
-2
-6
-9
-20
-26
-19
-9
-12
-30
-48
-60
-65
-75
-70
-86
-93
-81
-53
-21
-2
6
-1
5
24
44
40
22
-11
-47
-67
-61
-40
-12
21
47
63
75
80
81
61
48
24
5
-1
1
13
12
11
-1
-4
-4
3
-18
-45
-66
-78
-75
-58
-34
-12
-7
-1
-3
-15
-27
-43
-68
-87
-99
-108
-116
-120
-106
-86
-49
-12
13
16
-3
-27
-69
-94
-97
-88
-77
-66
-57
-40
-26
-12
-8
-19
-29
-45
-57
-71
-66
-63
-70
-79
-92
-95
-83
-63
-38
-11
27
36
8
-41
-83
-111
-127
-128
-125
-109
-97
-78
-64
-45
-14
8
32
47
61
68
63
47
26
16
13
21
10
14
27
46
51
51
52
41
31
18
13
3
-6
-16
-41
-62
-77
-81
-80
-59
-42
-38
-38
-36
-24
-16
-13
-32
-46
-57
-49
-45
-46
-34
-14
11
36
65
85
97
117
124
121
106
87
62
44
49
58
61
54
46
40
57
87
103
106
103
110
102
87
60
35
13
0
-2
-3
6
20
46
70
84
89
78
77
84
94
99
100
91
71
58
52
45
26
18
18
30
39
60
73
68
63
49
44
60
78
94
82
79
63
52
44
34
27
20
15
1
-12
-14
-3
12
25
35
31
23
-6
-35
-73
-88
-69
-30
4
21
36
33
36
38
34
25
6
-14
-52
-70
-69
-53
-46
-50
-64
-85
-95
-78
-55
-34
-17
-20
-36
-47
-51
-45
-27
1
26
22
4
-19
-37
-52
-47
-35
-8
23
57
78
96
109
110
101
89
79
48
10
-13
-12
7
27
51
73
97
120
135
127
107
82
39
5
-21
-26
-13
12
41
54
62
69
81
81
74
68
54
50
35
-6
-64
-112
-128
-110
-63
5
62
94
104
88
57
30
10
-4
-24
-32
-49
-58
-52
-24
13
38
61
67
68
66
50
20
-6
-13
-19
-29
-39
-35
-25
0
38
72
101
115
109
71
28
1
-13
-17
-16
-15
-27
-29
-18
-4
13
22
33
34
27
21
10
-19
-39
-51
-59
-49
-31
-7
9
24
32
24
12
-12
-42
-53
-33
-6
15
12
15
13
1
1
4
12
18
21
15
5
6
13
23
33
39
32
5
-13
-27
-37
-37
-27
-15
8
32
48
44
20
5
-19
-27
-33
-35
-43
-43
-41
-44
-33
-5
28
48
51
43
30
22
17
22
27
45
56
50
33
11
-10
-28
-24
-9
12
35
47
49
34
33
38
47
65
70
72
64
61
42
11
-17
-29
-21
0
22
29
12
-11
-20
-11
0
13
20
32
38
36
11
-8
-15
-16
-25
-32
-45
-64
-79
-78
-66
-47
-36
-16
-8
14
37
60
63
64
52
33
15
7
9
1
-1
-5
-4
7
37
76
99
115
106
89
68
52
38
24
17
8
1
-5
3
3
10
23
33
27
11
0
-5
1
4
-11
-34
-50
-46
-39
-28
-11
2
11
6
3
-8
0
11
13
-7
-43
-68
-79
-64
-38
-12
1
20
40
55
68
62
39
-2
-33
-41
-39
-33
-36
-56
-70
-56
-28
1
12
-1
-38
-87
-109
-115
-106
-89
-78
-71
-76
-69
-70
-67
-65
-50
-38
-33
-41
-66
-94
-108
-100
-87
-77
-67
-70
-66
-62
-52
-54
-57
-58
-56
-61
-66
-66
-77
-79
-87
-86
-81
-61
-30
-8
20
50
66
68
44
17
-17
-45
-63
-82
-106
-118
-112
-97
-65
-28
-1
-2
-16
-38
-45
-52
-61
-74
-93
-87
-70
-52
-19
19
45
56
46
14
-31
-65
-89
-109
-131
-140
-136
-112
-74
-12
42
98
139
147
115
64
20
-14
-35
-49
-54
-51
-35
-12
-9
-3
-2
-8
-24
-41
-49
-69
-82
-89
-84
-72
-42
-13
15
33
55
79
99
114
117
111
97
78
50
8
-17
-32
-27
-19
-16
-32
-46
-34
-11
3
-1
-4
-5
1
10
23
32
40
56
78
104
119
115
106
107
113
100
83
75
75
75
74
78
79
90
102
95
70
46
40
39
55
76
102
112
106
94
74
83
101
110
94
59
28
8
16
42
64
74
86
90
87
74
45
-3
-65
-89
-85
-55
-30
-18
-16
-2
45
98
142
155
149
121
77
27
-37
-96
-131
-141
-142
-136
-117
-98
-79
-52
-14
24
57
85
81
43
-28
-101
-159
-175
-159
-141
-113
-78
-27
19
58
86
93
83
81
78
65
40
16
-8
-42
-66
-87
-82
-58
-19
10
24
47
66
87
92
92
78
60
49
28
7
-12
-24
-26
-9
25
63
97
122
139
140
128
118
92
54
19
0
-14
-18
-14
1
24
53
72
76
84
104
120
124
125
120
101
74
54
49
49
50
46
45
68
121
168
189
183
162
142
125
112
91
59
37
17
14
33
69
95
93
89
71
53
51
69
92
108
107
91
70
57
62
63
60
52
46
47
52
60
60
72
94
120
121
99
63
28
19
28
39
28
9
-9
-27
-29
-13
20
39
62
74
72
67
66
57
42
24
3
-11
-4
10
22
14
7
9
19
50
83
107
94
64
25
-1
-10
-4
-1
-8
-7
-9
-4
3
16
36
62
101
138
162
166
147
105
53
7
-41
-93
-131
-135
-115
-65
-7
43
81
107
137
145
142
112
72
21
-20
-31
-31
-13
17
43
75
108
134
144
133
119
89
37
-14
-61
-106
-128
-133
-106
-63
15
88
144
166
169
163
143
115
42
-48
-133
-175
-177
-144
-74
-7
46
77
85
88
89
90
75
34
-34
-96
-150
-160
-140
-114
-93
-86
-74
-67
-59
-52
-56
-77
-101
-127
-155
-171
-162
-118
-49
24
86
108
90
57
20
-3
-11
-28
-58
-83
-97
-126
-171
-213
-254
-272
-258
-207
-146
-104
-75
-75
-76
-70
-47
-22
-10
-1
-16
-34
-65
-78
-81
-66
-34
-17
-21
-44
-68
-94
-107
-108
-105
-106
-127
-158
-192
-183
-133
-65
-16
11
27
22
28
36
37
24
4
-22
-60
-92
-100
-84
-62
-43
-41
-49
-42
-36
-30
-42
-55
-60
-66
-65
-61
-80
-95
-85
-57
-9
34
67
69
37
-4
-37
-53
-54
-51
-45
-33
-1
27
36
24
-3
-39
-56
-52
-35
-35
-47
-63
-69
-41
-2
42
64
71
77
60
43
27
14
-1
-21
-25
-38
-42
-45
-55
-75
-84
-76
-62
-47
-31
-20
-31
-36
-52
-65
-61
-47
-27
-15
-5
-7
-9
6
34
51
50
43
36
32
31
36
23
6
-20
-49
-75
-84
-70
-48
-25
8
42
82
118
130
113
87
63
42
24
15
12
-4
-25
-40
-35
-22
6
42
56
59
51
35
19
14
24
48
70
82
81
71
75
86
101
119
136
135
107
73
49
37
40
41
30
3
-2
6
23
45
57
59
58
46
32
13
2
-18
-28
-22
13
39
44
35
38
52
69
80
75
56
34
11
-17
-23
4
44
85
90
83
62
55
61
75
80
79
65
43
37
51
70
81
95
108
118
128
135
131
111
96
78
61
54
53
60
56
64
69
85
105
124
134
122
109
82
54
19
2
1
14
49
67
82
86
87
67
35
13
-12
-22
-30
-13
0
22
45
76
102
121
138
131
115
96
67
39
15
-2
-14
-9
12
39
57
71
96
99
103
92
71
36
5
-26
-53
-75
-88
-96
-93
-72
-39
-7
22
46
56
41
24
-7
-28
-35
-30
-30
-37
-45
-57
-62
-59
-41
-23
-21
-15
-30
-46
-61
-60
-53
-47
-50
-73
-107
-124
-107
-76
-32
8
39
54
64
71
50
15
-22
-43
-40
-21
-5
1
-2
-3
-6
-16
-3
16
27
26
13
-2
-14
-5
7
14
7
2
-2
5
33
53
59
50
47
44
28
14
-3
-10
0
23
41
41
39
34
25
7
-9
-27
-37
-46
-64
-83
-101
-102
-104
-80
-31
28
74
104
123
125
116
102
73
44
24
25
22
28
41
57
77
104
118
114
95
72
49
24
6
-8
-18
-13
14
47
64
61
43
22
18
12
-2
-36
-50
-59
-59
-52
-39
-4
37
78
89
80
69
66
65
61
56
42
26
6
-3
-2
10
45
75
76
63
36
-5
-39
-62
-61
-43
-14
13
31
52
77
100
104
102
91
62
22
-21
-62
-91
-96
-83
-69
-46
-24
5
18
37
36
25
5
-12
-31
-69
-98
-113
-103
-74
-37
-1
45
102
137
135
100
46
0
-39
-54
-66
-87
-123
-144
-149
-112
-60
-17
15
47
70
72
54
23
-8
-41
-70
-93
-116
-108
-66
1
61
111
130
118
98
86
76
57
119
