# Supplementary material for: Electroencephalography (EEG) based epilepsy diagnosis via multiple feature space fusion using shared hidden space-driven multi-view learning
Source: PeerJ Comput Sci. 2024 Mar 7;10:e1874. doi: 10.7717/peerj-cs.1874 (PMC10936759; doi:10.7717/peerj-cs.1874)
Supplement: Supplemental Information 2 [file peerj-cs-10-1874-s002.zip › B/O005.txt]

-58
-78
-83
-69
-31
-4
10
9
1
-10
-22
-34
-48
-54
-46
-39
-36
-30
-16
-1
20
38
44
25
8
-16
-33
-45
-46
-45
-54
-51
-53
-56
-46
-23
7
27
41
34
19
3
-9
-21
-27
-18
-5
1
-6
-11
-21
-25
-27
-29
-41
-45
-38
-31
-20
-3
16
35
49
60
50
36
20
0
-29
-54
-64
-66
-43
-8
15
14
10
7
2
1
-16
-26
-44
-51
-46
-44
-35
-15
11
31
46
42
30
21
20
30
35
44
32
13
0
-2
10
13
32
33
25
25
39
50
45
25
-5
-25
-38
-43
-48
-47
-33
-13
6
27
51
61
71
77
71
71
49
6
-29
-72
-98
-106
-98
-69
-22
27
54
61
64
62
43
11
-26
-72
-106
-127
-137
-129
-98
-61
-19
15
46
70
64
57
30
-11
-59
-107
-149
-173
-158
-125
-81
-36
8
38
50
57
44
23
-2
-10
-21
-27
-32
-40
-41
-15
26
65
87
96
91
67
35
6
-32
-57
-76
-81
-73
-45
2
55
110
151
162
137
92
41
-15
-62
-102
-133
-157
-153
-128
-89
-40
19
75
117
151
154
124
70
6
-46
-82
-90
-79
-46
3
54
98
125
143
136
113
75
40
-5
-45
-70
-88
-97
-94
-69
-24
32
92
110
88
41
-6
-49
-78
-97
-100
-96
-80
-51
-24
-2
23
32
21
7
-18
-56
-85
-106
-123
-139
-142
-133
-120
-104
-95
-92
-94
-92
-100
-117
-141
-154
-163
-172
-167
-162
-156
-144
-130
-120
-107
-75
-55
-33
-34
-43
-75
-117
-155
-189
-210
-211
-184
-144
-95
-40
5
21
15
-3
-26
-44
-55
-71
-80
-87
-75
-67
-50
-29
-21
-11
-19
-9
-5
8
25
35
42
54
68
68
64
45
30
4
-13
-28
-45
-37
-19
-2
4
17
17
22
28
50
70
74
69
43
20
11
27
49
69
91
98
90
83
79
69
54
41
18
1
-11
-3
5
30
53
69
74
69
63
42
18
4
-9
-18
-32
-36
-43
-28
-9
11
17
21
25
30
30
20
4
-20
-43
-59
-67
-60
-30
7
33
56
54
39
27
18
7
-12
-29
-39
-34
-11
24
61
91
119
144
165
180
177
144
97
52
9
-5
-2
23
45
69
89
94
77
44
28
27
55
89
113
96
69
35
-1
-22
-32
-23
-13
11
42
65
90
106
113
97
82
58
28
1
-21
-26
-26
-4
10
18
21
30
43
44
50
43
29
8
-15
-35
-45
-28
-14
7
37
72
96
101
96
82
66
48
29
-7
-52
-86
-108
-110
-85
-56
-34
-25
-17
3
26
41
50
23
-1
-26
-36
-52
-56
-42
-27
-7
9
18
32
68
97
101
81
55
41
22
2
-26
-41
-40
-17
12
34
61
74
79
70
51
22
-23
-57
-86
-101
-91
-64
-39
-24
-3
5
4
-2
-10
-23
-28
-28
-26
-22
-18
-13
-14
0
22
47
49
39
15
-9
-25
-19
-5
5
4
-4
-29
-37
-27
-12
-10
-13
-19
-24
-19
-9
6
19
36
46
41
27
27
35
33
21
-9
-45
-68
-67
-50
-33
-15
-2
14
35
63
78
62
30
-24
-81
-118
-116
-100
-67
-29
9
37
53
63
51
30
-15
-71
-130
-173
-168
-152
-112
-67
-28
-4
19
36
34
21
-13
-51
-99
-139
-163
-176
-170
-150
-120
-85
-47
-16
13
30
29
5
-48
-90
-119
-125
-116
-86
-58
-38
-21
-19
-17
-7
7
1
-26
-60
-90
-105
-103
-84
-66
-53
-36
-17
-3
9
22
19
18
5
-16
-47
-81
-95
-103
-95
-77
-62
-52
-35
1
42
78
96
82
29
-25
-70
-98
-91
-66
-43
-35
-30
-25
-8
9
34
65
81
87
52
-1
-55
-89
-102
-101
-75
-50
-27
-1
14
29
33
48
56
48
22
-10
-40
-51
-45
-35
-11
13
36
42
40
30
40
57
70
70
37
2
-16
-29
-40
-43
-29
-15
7
30
46
49
44
31
12
-1
-16
-26
-44
-50
-56
-54
-35
-9
25
46
64
63
47
7
-33
-75
-98
-94
-88
-74
-58
-23
10
42
68
74
57
27
-1
-21
-33
-30
-27
-17
-9
12
23
31
28
11
-11
-30
-39
-43
-34
-9
8
16
22
25
26
34
41
28
2
-18
-25
-21
-15
-2
3
-3
-7
-1
15
45
72
83
71
55
25
-4
-20
-24
-15
-13
-7
0
8
31
58
66
42
15
-15
-25
-23
-22
-21
-12
20
54
82
95
104
92
60
25
-2
-7
10
31
24
16
18
36
54
63
64
59
54
39
-6
-65
-100
-96
-83
-61
-34
4
41
75
88
78
64
66
71
58
36
-5
-39
-50
-41
-29
-24
-3
39
83
127
148
131
86
33
-25
-70
-94
-93
-84
-73
-60
-49
-40
-36
-32
-28
-13
20
50
69
61
35
-20
-72
-111
-134
-150
-153
-137
-116
-75
-30
13
43
56
60
45
23
-3
-26
-61
-80
-93
-107
-106
-91
-60
-22
26
67
82
72
46
10
-27
-46
-66
-76
-84
-83
-85
-76
-44
-2
37
64
73
51
14
-11
-27
-31
-31
-23
-26
-30
-17
1
22
26
24
4
-5
-14
-19
-26
-26
-17
-9
-4
7
15
17
22
24
17
6
-5
-18
-26
-26
-25
-33
-30
-9
27
50
68
63
40
12
-13
-32
-41
-30
-21
-12
5
39
83
114
123
94
47
4
-25
-42
-44
-28
-14
-4
-2
12
20
26
31
22
20
29
51
74
91
104
99
84
65
63
52
42
22
2
-13
-23
-17
-13
0
17
37
46
54
53
37
19
16
16
13
15
18
22
35
42
40
28
30
39
51
67
80
85
66
34
-10
-53
-72
-74
-64
-53
-25
-1
12
16
22
31
45
70
78
64
25
-22
-62
-78
-64
-39
-14
-4
7
-4
-1
15
25
23
8
-9
-40
-50
-45
-38
-38
-48
-48
-51
-46
-43
-39
-44
-46
-59
-76
-89
-86
-69
-50
-19
-11
-19
-25
-33
-37
-51
-55
-60
-56
-36
-1
31
43
53
47
38
32
22
-1
-47
-87
-114
-121
-111
-81
-42
13
72
106
110
90
77
56
44
33
26
21
27
42
49
65
76
90
90
89
73
31
-10
-47
-55
-53
-32
-4
24
59
99
124
127
123
116
105
79
41
-9
-55
-72
-71
-54
-31
-1
34
64
97
103
94
73
48
16
-15
-34
-40
-41
-37
-24
-8
8
29
39
52
64
73
58
29
-4
-35
-62
-84
-92
-92
-67
-30
7
31
56
76
80
76
65
49
25
-7
-38
-67
-87
-102
-103
-90
-38
18
58
83
88
82
60
37
1
-33
-63
-71
-71
-68
-47
-26
-7
8
33
59
73
76
44
4
-41
-61
-63
-50
-20
0
12
17
31
40
63
82
75
38
-19
-67
-100
-102
-84
-56
-33
-11
10
25
22
22
13
1
-27
-66
-105
-109
-74
-25
15
40
54
50
45
41
38
28
9
-20
-56
-78
-82
-65
-41
-7
20
42
68
97
121
123
110
79
36
-5
-31
-45
-46
-31
-21
-17
-13
-3
10
44
81
94
88
71
48
12
-19
-42
-56
-62
-62
-46
-36
-21
-10
-5
-1
25
69
100
96
64
13
-36
-63
-77
-91
-95
-94
-82
-64
-33
-7
8
13
13
2
-19
-36
-59
-81
-90
-82
-63
-44
-19
-8
-5
-7
-8
-21
-48
-70
-89
-98
-89
-63
-33
-9
17
24
15
-10
-33
-58
-64
-61
-53
-50
-41
-33
-32
-26
-15
1
17
29
30
-3
-66
-143
-189
-191
-135
-63
-14
6
5
-5
-18
-8
14
33
28
1
-45
-93
-107
-113
-106
-86
-56
-14
24
67
92
89
75
65
64
63
53
24
-21
-51
-57
-47
-29
-12
-9
-14
-29
-44
-55
-53
-29
9
50
76
90
74
61
45
34
9
-16
-32
-54
-61
-56
-37
-17
2
23
21
16
7
0
-5
-2
-7
-13
-9
-6
-2
-13
-12
-12
5
19
28
32
30
32
22
10
1
-2
-11
-23
-17
-15
-6
2
29
52
71
81
68
47
19
3
-31
-57
-88
-109
-120
-114
-85
-44
9
64
102
120
118
105
68
26
-15
-53
-84
-89
-71
-42
-6
20
36
47
66
86
81
44
-9
-66
-107
-117
-104
-80
-48
-17
13
34
64
81
77
64
50
30
2
-30
-70
-98
-102
-80
-44
0
60
103
119
96
66
32
14
8
-5
-30
-62
-83
-95
-84
-59
-40
-37
-27
-10
4
12
19
27
31
26
19
-7
-28
-38
-28
-14
8
24
24
30
31
31
20
7
-3
-24
-44
-70
-88
-96
-82
-61
-37
-5
39
85
116
138
131
110
76
48
10
-35
-65
-82
-82
-64
-27
-2
27
57
82
101
93
61
-2
-80
-135
-164
-165
-136
-86
-38
18
74
121
145
146
130
81
36
-2
-29
-40
-49
-43
-44
-24
10
46
80
102
102
66
19
-20
-48
-66
-65
-55
-33
-11
28
58
76
96
88
58
9
-33
-64
-80
-73
-66
-58
-39
-11
22
59
102
124
102
31
-53
-123
-158
-154
-128
-86
-38
8
34
64
96
123
122
90
32
-52
-112
-145
-153
-149
-130
-87
-40
1
31
49
57
51
22
-41
-98
-146
-172
-180
-161
-121
-75
-20
29
63
83
108
112
86
29
-31
-79
-112
-123
-123
-117
-99
-67
-34
-1
52
96
122
112
77
28
-11
-43
-73
-101
-105
-77
-32
22
72
106
123
128
115
76
32
-3
-23
-25
-11
4
7
9
25
50
78
93
91
63
31
1
-23
-54
-70
-69
-58
-41
-27
-14
7
51
84
90
64
25
-9
-32
-23
-11
0
5
11
28
49
80
95
79
33
-15
-63
-85
-74
-53
-31
-12
7
15
31
54
74
71
41
-5
-61
-91
-104
-103
-97
-88
-66
-56
-46
-35
-16
-3
-6
-34
-80
-104
-99
-72
-40
-16
-8
-16
-28
-33
-33
-25
-12
-3
-6
-8
-6
-6
-18
-18
-11
3
7
10
-1
-2
25
36
17
-35
-96
-145
-154
-130
-90
-49
-10
21
37
49
64
82
96
98
84
38
-12
-57
-87
-98
-93
-68
-48
-17
14
43
63
75
91
92
75
33
-18
-57
-56
-34
-20
-5
13
45
79
110
112
93
68
56
45
11
-38
-94
-128
-118
-79
-32
3
27
24
7
-1
3
27
48
80
95
88
62
34
-3
-36
-63
-86
-96
-87
-59
-21
17
39
42
15
-22
-55
-96
-123
-136
-133
-122
-99
-60
-23
9
30
43
38
26
13
-5
-9
9
27
30
38
39
40
38
38
35
34
42
45
54
65
64
47
15
-5
-18
-14
-5
16
29
29
34
33
27
14
2
-16
-33
-32
-22
-5
15
34
32
23
1
-22
-45
-48
-24
3
38
60
73
77
80
89
66
33
-9
-47
-61
-47
-14
9
36
57
75
74
67
55
30
1
-26
-48
-44
-9
36
68
83
89
81
49
20
-12
-36
-44
-39
-16
4
30
34
30
19
13
-2
-19
-31
-49
-70
-84
-76
-61
-42
-23
-11
-1
6
8
-8
-46
-76
-96
-94
-85
-62
-52
-34
-16
-2
-3
-5
3
-1
11
8
-5
-45
-84
-110
-118
-99
-59
-9
26
50
52
51
59
70
67
41
3
-38
-68
-79
-74
-56
-29
17
66
106
138
158
154
113
62
-6
-62
-106
-116
-103
-67
-8
49
96
128
162
169
157
122
72
18
-34
-61
-72
-60
-27
0
8
5
10
12
35
56
66
56
28
-2
-39
-59
-47
-15
10
29
49
54
56
50
45
37
51
50
34
1
-38
-68
-91
-91
-75
-57
-35
-21
-10
-10
2
9
-1
-15
-25
-36
-37
-17
-13
-9
-27
-36
-35
-25
-21
-24
-38
-47
-46
-55
-53
-46
-38
-29
-31
-29
-32
-20
-5
2
11
10
19
19
19
12
-1
-21
-29
-26
-27
-25
20
12
14
15
12
9
9
7
6
9
5
-10
-13
-18
-28
-37
-43
-45
-45
-30
-30
-33
-38
-31
-32
-35
-27
-19
-7
5
18
24
28
31
23
10
2
-5
-21
-25
-28
-26
-27
-26
-15
-21
-32
-47
-52
-49
-36
-21
-20
-14
-10
-14
-23
-25
-31
-30
-26
-22
-18
-26
-27
-32
-46
-51
-42
-22
-5
17
21
20
23
30
44
34
33
20
16
26
39
51
48
39
26
8
-11
-19
-24
-19
1
6
-6
-16
-21
-20
-12
-4
-2
-5
-1
8
8
6
-12
-24
-36
-38
-22
-7
9
15
18
18
24
34
30
29
25
12
-13
-25
-28
-17
-1
19
37
38
39
33
19
8
-2
-12
-41
-58
-81
-83
-60
-23
13
40
62
61
48
24
6
-5
-11
3
10
11
2
-3
-6
4
18
24
28
26
16
-11
-37
-49
-52
-51
-48
-40
-33
-24
-9
-3
0
9
10
5
-9
-21
-23
-20
-6
8
6
6
-3
-10
-35
-51
-62
-71
-66
-47
-24
3
22
16
-3
-19
-26
-25
-24
-16
-27
-44
-52
-45
-29
-18
3
18
27
21
16
-5
-29
-53
-77
-82
-63
-20
21
58
86
97
78
40
0
-52
-76
-86
-79
-62
-45
-9
8
28
44
47
39
34
36
30
15
-4
-33
-64
-79
-78
-57
-16
29
68
98
126
133
119
90
57
20
-26
-52
-72
-76
-59
-36
-7
11
41
69
95
117
118
85
45
10
-20
-42
-63
-78
-86
-84
-58
-28
-1
17
40
35
22
1
-10
-13
-2
20
21
22
17
20
25
37
39
17
-6
-25
-28
-30
-22
-10
3
9
16
23
29
48
58
55
43
34
38
39
55
61
68
72
77
71
45
22
-7
-24
-29
-12
8
32
54
66
65
51
35
12
-11
-19
-29
-35
-47
-47
-59
-75
-73
-68
-53
-39
-11
17
48
66
45
2
-47
-79
-94
-93
-70
-39
-15
1
10
4
-2
0
6
15
23
17
2
-17
-29
-40
-47
-46
-39
-38
-25
-6
11
27
50
56
51
35
34
28
15
-9
-49
-92
-114
-108
-85
-58
-23
-1
10
16
21
28
29
18
-5
-38
-61
-65
-79
-86
-90
-83
-65
-53
-31
-22
-3
18
27
24
-1
-26
-53
-64
-66
-58
-60
-56
-46
-44
-33
-17
-2
3
3
-12
-42
-75
-95
-101
-89
-52
-10
18
23
12
-12
-31
-31
-32
-32
-41
-49
-61
-67
-61
-64
-64
-62
-48
-36
-16
-1
-1
-17
-39
-54
-77
-88
-83
-69
-42
-22
-1
-1
-4
-10
-10
-7
-11
-1
-17
-38
-49
-50
-45
-38
-24
-9
10
29
48
48
50
43
36
30
23
8
-26
-55
-78
-83
-58
-14
26
41
45
20
1
-4
9
22
14
-3
-32
-64
-87
-91
-68
-28
17
34
30
18
21
29
52
67
66
35
-8
-42
-64
-61
-43
-26
-20
-21
-11
-5
20
45
61
61
49
46
36
28
17
-7
-33
-50
-48
-30
-4
23
38
41
40
24
-1
-24
-36
-52
-69
-68
-67
-55
-32
7
46
65
69
44
0
-40
-71
-90
-86
-64
-41
-23
-8
30
69
110
131
123
90
40
-15
-71
-105
-116
-105
-84
-49
1
45
84
110
105
73
16
-29
-66
-66
-43
-16
1
3
14
20
54
86
112
98
73
38
6
-8
-20
-21
-33
-34
-31
-19
4
35
52
46
42
34
24
17
5
-13
-28
-30
-31
-23
-14
5
12
10
18
22
28
25
16
-13
-32
-42
-43
-36
-33
-21
-19
-15
-16
-14
-14
-4
22
32
42
34
31
20
12
8
-5
-16
-17
-19
-24
-26
-23
-20
-10
-2
-1
-5
-10
-23
-29
-30
-19
-9
-9
-14
-30
-40
-37
-11
17
29
37
20
1
-12
-13
1
16
39
46
42
35
36
30
20
12
-2
-21
-33
-30
-29
-18
-2
3
5
-1
6
-1
-1
-10
-16
-30
-42
-46
-48
-39
-19
2
10
23
20
13
3
-3
-10
-18
-14
-12
-22
-31
-38
-46
-63
-73
-75
-70
-55
-40
-27
-22
-11
-6
-12
-14
-12
-6
-1
2
1
-5
-10
-8
-12
-17
-14
-18
-26
-31
-23
-18
-9
1
6
9
2
-1
-7
-9
-4
-12
-22
-25
-18
-8
-10
-14
-25
-29
-23
-6
3
14
28
24
5
-8
-14
-6
16
26
27
10
4
-5
-10
-17
-23
-21
-26
-20
-22
-27
-21
1
34
53
76
77
65
34
9
0
0
16
29
41
48
62
63
59
58
57
52
36
15
-19
-51
-73
-93
-103
-93
-60
-34
-6
9
26
47
75
97
101
93
69
34
-7
-39
-61
-75
-74
-56
-28
-1
36
60
77
76
62
28
-24
-75
-126
-165
-178
-152
-103
-47
6
33
39
37
28
9
-18
-31
-39
-40
-38
-30
-29
-30
-14
13
39
49
48
25
8
-2
-15
-32
-57
-70
-92
-95
-80
-53
-9
43
91
109
96
54
-8
-80
-121
-119
-91
-46
-8
27
51
79
97
109
118
121
108
72
33
-16
-65
-96
-94
-62
-18
38
87
130
163
187
194
170
136
78
28
-11
-31
-39
-43
-25
-6
15
36
55
56
57
53
50
36
22
20
15
19
12
7
-4
-12
-17
-27
-13
9
29
37
39
46
41
32
15
4
-5
-17
-25
-38
-42
-36
-26
-10
17
44
54
46
23
0
-19
-28
-45
-65
-69
-44
-5
32
62
79
86
81
78
64
48
31
9
-12
-29
-27
-15
10
37
50
61
68
84
94
108
120
121
89
42
-10
-68
-103
-113
-98
-65
-11
52
94
107
104
92
74
68
56
29
-9
-49
-82
-89
-66
-26
11
40
68
101
121
137
122
86
56
41
32
22
17
-1
-15
-28
-43
-48
-58
-42
-17
10
27
29
15
-5
-12
-8
3
14
22
11
-3
-12
-19
-32
-33
-7
21
58
86
90
72
45
28
3
-13
-28
-40
-53
-55
-45
-48
-40
-17
20
46
63
64
43
11
-26
-49
-59
-35
-12
-2
-2
-10
-25
-35
-32
-31
-29
-22
-13
-1
0
-3
-9
-10
2
29
30
6
-22
-55
-76
-74
-53
-38
-17
-3
-1
-1
-6
-5
-11
-7
-1
-5
-24
-50
-54
-49
-19
8
26
17
-6
-19
-40
-51
-56
-55
-46
-37
-22
-25
-22
-11
13
43
71
71
46
10
-31
-64
-87
-72
-45
-15
0
6
3
-1
-7
-30
-60
-80
-76
-56
-21
22
57
69
61
53
40
27
19
-3
-28
-52
-57
-54
-43
-33
-28
-26
-20
-5
4
17
36
38
30
12
1
-34
-63
-78
-76
-58
-38
-6
16
35
37
27
0
-24
-49
-66
-73
-76
-79
-92
-90
-81
-65
-51
-33
-26
-32
-36
-50
-58
-63
-66
-71
-82
-72
-52
-19
17
58
87
102
97
66
21
-29
-58
-76
-73
-55
-32
-19
-10
-3
-7
-5
-1
0
-7
-13
-5
-16
-32
-56
-68
-70
-59
-43
-38
-43
-48
-65
-85
-100
-108
-110
-110
-104
-106
-114
-117
-119
-118
-104
-76
-44
-34
-40
-67
-102
-130
-138
-137
-146
-150
-166
-173
-162
-137
-115
-106
-95
-92
-88
-80
-67
-62
-56
-41
-26
-12
-7
-6
-19
-34
-44
-56
-54
-48
-35
-44
-58
-64
-51
-36
-20
-15
-17
-4
18
38
37
26
14
1
4
9
18
11
5
7
3
11
22
36
48
74
87
88
70
48
25
-4
-14
-28
-35
-31
-14
2
6
8
1
1
4
9
5
-1
-11
-45
-77
-96
-76
-43
-8
20
35
49
71
100
105
109
106
97
83
68
57
14
-26
-64
-77
-74
-48
-1
49
95
131
148
140
122
89
36
-8
-35
-36
-30
-3
21
42
55
65
75
90
115
126
119
103
82
62
38
24
0
-23
-36
-22
3
25
34
18
-16
-43
-49
-40
-11
24
51
65
59
48
22
2
-14
-24
-31
-34
-24
-22
-9
-7
3
7
13
23
21
22
15
-9
-32
-48
-45
-37
-16
19
61
90
107
100
70
41
24
23
28
42
51
53
49
44
34
21
23
19
9
-1
-8
-15
-20
-19
-10
-13
-8
-2
8
20
37
35
18
-10
-20
-21
-9
4
14
17
22
38
37
37
29
9
-12
-31
-39
-47
-57
-64
-69
-70
-54
-25
-5
16
26
26
10
1
-22
-41
-54
-49
-33
-26
-15
-14
-13
-7
3
2
-20
-49
-87
-98
-80
-43
-8
12
30
33
28
21
11
1
-11
-16
-19
-26
-28
-15
-3
14
20
14
6
6
17
20
21
18
6
-9
-31
-30
-36
-26
-10
4
8
9
4
0
1
15
18
-1
-18
-22
-24
-19
-22
-41
-66
-72
-63
-44
-7
33
75
101
117
105
76
49
37
25
10
8
0
-5
1
3
26
39
60
71
70
54
35
14
-2
-5
-1
8
20
34
41
50
66
74
66
41
15
-4
-5
9
27
40
49
52
39
28
25
23
15
3
-5
-17
-17
-4
9
21
29
41
60
76
94
95
73
43
0
-34
-54
-51
-42
-29
-8
6
14
31
46
54
33
6
-22
-38
-39
-27
-31
-36
-39
-46
-48
-36
1
51
84
108
105
82
59
40
9
-24
-54
-73
-65
-35
2
24
36
34
33
29
33
48
53
62
56
33
-3
-26
-30
-25
-3
14
26
25
30
34
39
43
47
32
4
-23
-45
-67
-81
-83
-72
-64
-46
-47
-55
-47
-20
18
54
79
87
82
70
56
11
-43
-89
-108
-104
-88
-63
-44
-14
23
59
93
119
130
96
53
1
-45
-92
-130
-143
-140
-111
-71
-30
-8
13
30
38
46
43
29
0
-22
-35
-54
-73
-88
-95
-98
-78
-64
-53
-39
-21
2
4
18
25
31
30
20
-1
-22
-17
0
24
37
36
20
-9
-40
-71
-87
-81
-56
-30
-13
-7
-9
-10
9
36
55
51
30
-2
-46
-87
-111
-121
-96
-58
-25
-18
-24
-26
-24
-10
6
-2
-34
-53
-61
-53
-44
-28
-28
-32
-26
-21
-17
-23
-36
-43
-44
9
