# Supplementary material for: Electroencephalography (EEG) based epilepsy diagnosis via multiple feature space fusion using shared hidden space-driven multi-view learning
Source: PeerJ Comput Sci. 2024 Mar 7;10:e1874. doi: 10.7717/peerj-cs.1874 (PMC10936759; doi:10.7717/peerj-cs.1874)
Supplement: Supplemental Information 2 [file peerj-cs-10-1874-s002.zip › B/O006.txt]

87
98
103
108
97
86
71
76
96
100
98
99
96
101
131
131
120
99
86
87
86
78
68
51
64
95
92
74
42
29
40
52
61
58
73
81
77
70
67
86
107
106
94
45
30
27
40
30
21
26
56
84
99
98
100
129
131
121
95
75
61
56
54
74
80
93
102
80
55
31
36
48
46
48
57
72
101
94
61
14
-12
-7
13
41
66
96
81
99
87
91
109
99
77
60
45
35
25
35
33
38
44
63
90
93
100
95
90
82
94
103
99
92
68
62
68
78
89
107
128
151
162
153
143
105
75
64
39
9
-14
-10
8
46
64
68
68
36
43
54
73
81
79
66
34
5
-2
-14
-3
2
16
40
68
76
94
104
132
156
123
93
35
-12
-32
-36
-44
-12
6
41
58
58
106
139
157
148
131
86
39
-9
-37
-19
19
50
75
107
119
111
83
53
44
36
18
10
-20
-31
-25
-9
28
72
112
126
130
137
143
123
90
47
4
-28
-42
-36
-16
35
72
97
124
175
197
211
205
176
138
84
39
7
-13
-13
0
21
45
82
104
109
113
84
52
15
-5
-44
-57
-45
-9
44
69
78
72
83
116
142
149
135
107
64
36
12
27
34
65
107
122
134
131
120
106
113
103
85
61
56
68
78
89
101
108
122
128
146
154
149
128
84
56
51
47
22
38
41
52
90
123
176
216
248
234
204
147
95
54
16
-6
-7
-5
10
38
88
176
273
326
330
280
222
153
91
38
5
-10
-5
22
22
52
83
133
158
183
183
168
151
129
142
124
109
60
4
-39
-65
-75
-75
-46
-35
-12
2
38
56
66
81
97
118
116
104
88
70
59
52
47
27
6
-17
-20
-1
31
35
41
39
27
26
27
16
-5
-37
-43
-39
-22
-22
5
19
40
47
40
37
56
56
45
22
10
7
23
33
50
52
64
78
75
55
43
31
35
53
59
39
44
54
77
90
102
109
94
108
76
69
38
36
38
32
19
14
24
43
67
72
69
53
25
-12
-52
-58
-51
-50
-60
-49
-44
-24
-36
-2
13
27
18
-13
-26
-24
-18
-5
21
37
39
22
-1
-32
-16
-6
20
10
10
32
36
44
49
48
36
6
4
20
26
34
28
37
62
92
80
60
56
51
48
46
44
41
53
55
54
47
40
60
57
52
46
39
47
34
30
14
3
-5
-20
-15
4
36
51
73
89
105
107
80
83
73
90
123
105
68
21
-3
14
39
60
66
59
57
46
52
57
42
17
-25
-49
-54
-52
-34
-3
8
21
44
75
69
53
18
-14
-18
-3
15
20
19
32
53
76
115
120
118
95
81
72
71
61
56
46
45
54
61
82
95
86
61
47
46
43
37
24
9
-5
-5
30
41
46
22
12
4
23
31
27
34
29
30
24
25
22
21
17
31
44
45
43
39
49
62
60
61
54
82
100
111
128
139
125
103
105
91
72
24
2
-15
0
29
74
108
132
143
140
123
90
46
18
12
14
15
24
44
72
97
129
135
134
111
94
90
76
70
60
57
47
65
81
137
174
185
170
149
153
143
127
112
85
45
42
48
86
118
138
132
101
75
58
51
49
61
59
65
49
44
68
76
94
95
82
75
69
56
56
62
49
40
31
46
41
28
20
32
55
78
88
80
76
77
100
92
77
51
13
1
-22
-19
-2
42
72
98
88
65
37
21
34
44
28
21
18
12
6
-5
7
-3
6
19
34
52
58
53
42
44
59
55
52
40
33
37
43
58
80
119
129
113
65
34
39
52
46
64
66
81
92
88
84
77
89
108
115
113
98
85
80
78
64
41
32
33
37
47
65
102
127
138
122
89
73
76
72
61
66
66
81
113
126
139
108
93
95
96
105
89
70
51
62
59
64
51
51
47
52
71
66
55
59
51
39
24
15
36
55
72
91
88
103
74
54
24
13
22
25
17
21
51
82
98
83
45
34
27
52
58
85
90
53
13
-16
-19
-12
4
18
29
37
46
54
43
47
35
30
26
35
32
46
75
99
104
92
79
68
68
68
67
56
55
54
44
46
48
59
51
40
32
33
40
68
60
41
22
28
26
57
62
93
123
131
133
116
98
95
88
79
78
72
70
75
58
19
-14
-32
-16
10
20
41
47
57
79
56
23
-34
-56
-60
-44
-15
16
67
83
87
75
72
88
89
76
78
77
58
31
7
-24
-47
-61
-38
4
52
83
105
113
131
141
129
106
72
35
-8
-24
-20
2
44
95
132
178
195
185
151
108
89
72
41
19
-7
-10
13
60
83
82
65
59
74
95
116
113
80
44
3
-14
-15
12
58
111
149
167
172
163
157
133
122
99
73
62
48
55
51
63
84
95
101
96
91
61
35
18
12
18
45
69
75
82
84
101
105
104
95
82
63
37
12
6
6
14
12
40
85
123
138
154
152
134
96
45
3
-42
-57
-57
-46
-7
27
56
69
78
84
95
89
79
33
5
-11
-21
-30
-44
-42
-50
-48
-46
-21
-9
6
10
11
23
45
50
37
41
42
43
45
55
56
51
39
39
51
75
85
93
82
74
67
56
71
67
65
52
52
53
51
42
39
31
29
63
87
92
79
59
52
51
54
46
39
33
39
40
48
35
18
-3
-6
10
27
37
40
30
0
-11
19
35
51
43
27
19
25
46
64
76
75
91
91
100
93
73
74
86
101
123
154
195
206
192
154
111
75
46
29
22
25
40
69
85
112
115
110
98
78
54
43
45
55
43
18
1
-1
44
101
151
178
177
176
157
111
65
19
2
-4
0
-12
-5
26
53
82
83
81
55
42
42
40
35
26
21
33
35
46
38
34
45
43
34
22
18
25
48
56
43
10
-12
4
43
70
95
108
102
108
110
93
67
49
44
42
40
36
55
85
118
144
137
116
92
67
65
55
45
27
20
18
23
25
41
61
82
99
101
86
78
80
83
83
63
36
0
-12
7
32
51
71
87
108
152
186
187
143
80
28
-4
-21
-16
-5
7
33
56
59
60
55
61
69
80
65
57
43
33
26
4
0
-7
5
43
79
94
94
92
85
78
56
43
6
-18
-31
-17
12
50
85
105
117
134
128
106
77
46
24
22
25
50
66
87
119
123
114
82
56
47
60
57
46
33
55
52
37
29
25
55
65
66
42
12
-11
-32
-27
-42
-42
-62
-67
-46
-23
4
27
53
67
80
109
98
75
45
38
49
69
70
72
57
47
49
70
85
86
66
43
40
42
35
30
42
59
56
40
18
15
39
64
86
99
112
118
125
109
94
65
42
41
31
14
-1
7
28
73
103
106
91
74
72
60
52
55
69
61
46
25
17
35
56
67
65
60
59
61
72
70
52
31
27
52
62
73
81
86
97
86
80
61
61
72
84
73
74
73
83
95
148
193
218
202
163
128
123
136
140
130
115
96
66
64
71
75
74
53
63
69
79
66
54
43
60
43
25
2
1
10
7
16
23
49
70
77
72
62
46
39
25
31
51
58
69
73
56
12
-8
-3
12
34
53
62
82
91
102
98
100
99
91
91
80
65
61
71
94
102
86
76
71
80
80
89
77
60
46
34
10
-1
-1
-2
-4
0
18
32
43
40
35
37
46
52
44
36
11
0
-16
-3
14
22
27
24
34
58
85
110
115
108
91
59
43
36
10
-12
-39
-34
-16
12
42
71
89
82
70
56
47
42
58
35
28
0
-13
4
43
87
104
134
132
124
100
84
54
23
-3
-22
-19
-4
23
45
55
84
106
128
128
131
107
73
27
-21
-44
-42
-33
-34
-30
-11
13
38
89
113
115
83
49
38
38
34
26
8
0
8
28
37
47
54
55
67
87
87
75
60
38
28
42
51
48
31
36
50
73
104
132
138
115
91
82
69
46
11
-15
-22
-17
-13
-8
18
43
63
100
119
119
87
44
13
20
30
45
34
10
14
48
69
97
102
110
120
117
102
69
41
18
-12
-31
-63
-74
-73
-57
-21
11
20
37
39
38
27
15
7
4
-4
-22
-31
-21
10
25
15
11
13
15
30
32
22
6
-12
-3
18
44
80
102
123
129
113
106
81
60
21
-22
-45
-59
-54
-13
53
114
175
209
200
157
101
70
53
33
12
-9
-24
-20
29
72
119
151
160
163
154
137
110
97
99
95
62
41
34
68
102
160
197
222
229
207
183
135
93
44
-1
-19
-18
-5
33
80
114
148
195
200
190
150
121
97
85
63
29
-1
-20
5
30
51
71
86
105
114
103
67
38
30
31
30
27
13
-10
-24
-5
24
43
50
49
33
44
32
22
-14
-22
-6
7
22
34
57
83
122
119
98
68
51
47
33
5
-24
-34
-22
19
35
41
30
23
23
30
32
20
6
13
12
22
32
54
71
82
81
85
81
62
43
7
-11
-10
-8
3
30
84
126
145
146
126
108
102
97
101
115
111
96
71
70
95
118
131
128
108
92
87
101
112
116
114
106
101
106
97
79
72
56
34
7
-16
-18
-2
23
63
97
119
106
80
49
55
83
110
120
128
124
125
125
130
132
134
142
134
104
67
57
77
100
100
75
39
33
47
56
65
75
99
122
142
137
114
96
105
125
128
102
79
56
45
34
-1
-34
-50
-41
-21
8
29
55
86
138
157
149
103
76
62
54
53
50
47
34
21
7
13
18
24
51
78
109
116
109
110
110
92
69
63
25
-8
-39
-45
-20
13
47
71
96
105
123
119
107
96
74
84
107
107
111
115
126
136
124
105
103
78
56
24
5
7
21
12
-27
-44
-75
-93
-111
-119
-80
-38
34
85
118
141
152
152
153
143
121
89
59
60
64
81
90
84
75
70
74
75
72
77
76
69
54
44
3
-25
-39
-29
-17
2
0
24
51
96
133
111
73
25
-16
-18
-26
-30
-33
-26
-6
19
46
92
97
68
7
-66
-93
-99
-79
-45
5
65
105
139
141
133
93
59
36
29
26
25
46
59
71
98
106
106
98
89
91
103
97
92
58
26
-2
-20
-17
-5
-2
-3
12
27
23
26
32
54
75
107
107
83
30
-6
-17
-7
21
52
69
85
82
59
36
20
21
21
2
-13
-17
-20
26
38
47
33
21
12
-10
-21
-34
-30
-35
-24
-25
-12
8
20
44
75
105
114
105
79
65
51
28
3
-31
-28
3
42
64
86
109
100
99
83
86
97
102
116
118
104
115
95
72
61
68
93
125
116
96
67
53
43
28
14
12
5
-10
-20
-25
-22
0
35
62
74
97
78
50
4
-13
-10
6
8
26
30
48
52
60
33
8
-28
-34
-11
20
16
5
27
57
89
108
96
80
64
66
79
82
79
79
65
58
82
88
84
65
55
50
76
90
126
151
166
156
155
138
86
84
82
87
83
106
108
90
85
91
107
113
102
79
63
48
70
92
91
85
65
49
71
76
83
81
79
79
83
78
77
56
41
42
51
53
51
65
68
53
69
82
91
84
67
56
74
91
96
91
90
86
85
68
68
73
62
40
35
29
57
85
103
104
109
95
92
109
110
97
52
16
0
-1
9
31
26
52
76
103
91
47
4
-21
-17
6
15
26
54
88
98
89
59
47
51
62
73
62
47
41
56
63
62
65
64
86
107
110
119
127
136
115
106
90
69
30
-4
-22
-20
-6
13
39
55
70
77
75
63
54
40
37
56
61
61
74
91
124
157
181
192
174
139
112
86
71
63
64
71
90
91
92
84
92
80
81
62
70
60
43
39
52
39
26
16
18
44
39
49
46
66
67
40
21
0
-1
-9
-7
7
17
28
30
36
20
6
-12
-20
-5
1
4
6
11
19
31
48
42
18
-22
-37
-33
-26
-22
-14
-6
1
-7
10
25
34
35
4
-4
1
8
6
10
19
12
34
52
77
99
87
67
22
-6
-16
-14
3
23
61
85
92
117
133
124
112
73
44
46
58
77
76
79
58
67
95
123
130
116
120
134
126
93
57
17
-16
-24
-3
17
39
61
82
107
124
117
98
76
71
58
61
65
46
21
-18
-20
13
51
92
111
112
112
130
136
166
158
137
104
80
71
62
78
96
97
103
62
41
51
59
80
68
44
40
54
65
78
85
87
81
78
74
39
26
0
8
9
29
39
20
19
31
44
56
70
75
54
48
25
31
45
67
76
79
70
68
63
55
49
27
16
21
53
77
106
104
105
77
81
78
92
103
85
72
37
26
25
4
-18
-19
10
34
85
105
87
61
42
22
23
26
29
20
25
46
62
58
58
47
56
86
113
135
138
139
118
106
106
131
132
103
65
40
26
49
62
81
85
119
135
182
173
152
104
72
58
45
25
13
12
6
20
46
62
79
84
103
123
122
125
110
79
68
46
46
34
25
14
30
67
112
130
125
121
104
96
112
85
74
43
25
18
-1
18
37
72
103
124
146
130
99
37
-10
3
25
44
42
40
49
49
55
71
71
69
64
64
69
66
60
46
38
22
37
58
74
85
68
63
67
67
40
38
34
38
41
44
41
25
12
-10
-5
16
42
48
35
28
18
9
17
23
12
-10
-30
-27
-15
16
42
63
69
83
100
97
72
42
5
-10
-1
25
41
60
65
55
54
71
81
76
45
33
15
7
-5
-16
-18
-8
-8
7
4
9
-2
-9
9
37
39
25
14
-1
5
16
25
45
34
22
3
-20
-21
-24
-23
-10
11
33
38
73
68
61
39
48
70
90
102
108
97
75
55
46
59
74
76
56
33
21
3
11
35
84
139
170
198
214
194
152
90
38
11
-12
-28
-38
-22
-2
29
83
146
204
224
215
182
134
89
50
3
-12
-26
-7
1
41
76
107
128
128
111
92
78
64
65
29
-1
-47
-54
-35
-5
9
10
28
42
55
80
84
71
43
21
9
4
0
-1
5
14
28
47
62
102
106
81
41
29
21
18
29
14
10
15
28
53
99
119
120
91
68
62
63
65
77
76
71
61
54
71
71
91
69
59
54
58
60
59
45
54
50
74
95
90
77
73
76
76
92
97
107
105
99
71
63
82
99
93
68
32
16
29
51
75
82
83
84
76
89
73
54
26
8
18
16
17
26
41
68
91
104
96
92
75
53
14
-6
-5
5
29
52
75
85
106
142
176
179
164
127
100
90
82
63
52
42
33
20
25
38
75
96
112
98
106
136
145
145
118
110
91
68
50
46
53
52
50
35
23
52
63
79
92
95
97
97
89
90
91
78
62
19
3
6
31
45
58
61
47
45
47
57
76
83
80
50
24
21
35
39
62
77
79
61
38
27
30
43
33
12
-15
-3
24
49
80
96
108
116
126
125
105
91
88
79
64
38
16
5
10
17
28
54
81
83
75
81
76
65
42
24
19
24
33
34
43
60
93
104
144
169
212
207
169
122
72
54
43
25
2
-14
-26
-36
-22
42
94
123
126
113
106
89
65
45
30
9
11
2
19
47
92
133
177
193
205
210
205
175
130
116
103
86
62
57
56
99
128
138
119
96
77
75
85
98
99
87
88
112
117
120
110
110
118
127
112
113
101
91
81
68
65
49
25
11
26
47
90
114
117
122
103
111
100
101
79
60
31
6
6
9
14
24
31
32
40
44
21
-7
-29
-50
-56
-68
-81
-80
-70
-34
2
31
48
74
102
110
102
79
71
72
76
60
45
36
8
-2
9
3
-16
-36
-23
4
13
9
21
34
38
29
12
9
-10
-23
-47
-52
-28
-1
27
52
72
84
113
114
94
41
1
-41
-53
-70
-46
-17
16
60
90
121
121
110
91
74
66
43
18
-3
5
21
58
76
67
55
49
53
54
24
3
-23
-52
-64
-55
-64
-68
-77
-55
-10
31
71
105
129
149
144
121
73
17
-36
-51
-47
-40
-32
-12
16
49
90
118
167
144
119
64
21
5
3
-12
-31
-34
-31
17
49
66
66
61
89
116
125
117
109
90
79
61
26
1
16
33
45
39
44
58
68
67
82
91
89
85
79
69
44
13
-34
-50
-36
-12
10
30
42
43
46
70
72
61
32
8
4
-1
-14
-30
-51
-57
-63
-43
-12
24
25
-2
-20
-23
-12
-12
-16
-10
-11
5
7
18
3
-6
-36
-66
-41
-26
-19
-33
-57
-63
-35
2
37
69
59
38
-4
-38
-42
-42
-47
-49
-44
-44
-24
-3
13
7
8
15
15
-12
-24
-43
-34
-7
3
15
43
49
57
40
38
35
34
30
31
9
-15
-28
-15
-1
15
28
52
67
72
62
48
41
50
65
75
93
109
127
117
93
46
15
26
32
41
37
40
43
73
90
106
101
107
130
136
128
107
78
49
23
33
27
30
24
29
56
95
123
136
139
138
124
92
79
60
34
9
-8
8
37
70
91
94
86
88
113
124
124
92
38
35
39
56
67
87
112
133
131
148
139
147
123
69
2
-49
-62
-67
-59
-46
4
53
113
158
180
169
137
85
50
29
30
23
-1
1
1
22
43
45
38
36
51
69
76
83
89
86
95
99
126
126
136
127
117
122
117
108
85
83
86
103
127
144
154
152
173
162
142
112
99
112
145
189
238
260
260
244
218
220
214
197
163
125
110
94
85
81
73
62
75
83
82
79
75
100
108
119
127
128
142
148
135
129
126
144
150
135
116
104
84
89
87
80
69
57
55
63
99
109
109
90
88
97
98
92
87
82
95
118
119
123
125
133
131
112
86
70
65
71
73
51
28
16
25
58
102
150
187
208
209
182
165
136
102
50
4
-13
-8
14
39
63
77
94
124
142
158
161
142
116
89
48
-4
-41
-59
-60
-32
-9
12
36
72
132
185
201
203
181
128
113
99
80
37
-22
-60
-76
-71
-46
-20
11
44
73
110
120
113
77
44
42
44
61
78
91
87
77
81
97
98
101
92
82
79
69
52
31
7
2
-11
-9
13
11
8
-3
-1
11
33
61
91
110
135
141
139
134
110
69
29
12
11
17
20
23
20
3
0
-3
7
0
-6
-17
-13
12
31
47
56
74
78
95
103
91
71
46
42
41
41
39
44
54
82
122
112
86
44
27
35
39
39
31
40
53
75
97
107
110
98
105
120
126
115
103
95
82
80
85
74
63
29
37
43
56
50
39
35
49
59
52
43
20
24
39
72
98
97
81
83
67
57
31
14
9
3
25
36
59
81
86
91
100
92
73
54
68
93
93
68
49
38
39
50
68
58
64
55
52
58
60
61
51
41
27
15
16
24
39
59
77
80
62
54
56
75
88
94
79
48
16
-1
-25
-40
-25
-14
5
25
39
63
70
75
73
83
72
79
65
73
63
47
24
24
53
75
88
99
91
75
51
32
25
27
20
15
0
6
29
35
39
58
71
91
88
82
60
62
45
35
8
1
2
13
30
43
50
41
56
57
34
11
-5
5
18
37
51
67
69
55
59
56
84
82
66
26
14
29
57
90
99
87
72
74
75
71
64
56
54
51
41
-3
-4
-4
12
39
43
49
23
35
58
84
85
58
39
24
14
8
0
-1
-7
-29
-57
-77
-54
-12
25
54
56
45
25
18
28
15
-12
-32
-53
-41
-22
4
25
50
57
57
78
88
74
52
28
36
40
21
-8
-40
-46
-29
6
10
12
15
31
75
111
118
104
79
70
37
23
3
-23
-70
-115
-112
-74
-17
37
84
116
144
174
169
152
118
75
53
36
14
-11
-21
-16
16
28
47
55
71
95
117
133
139
145
150
151
130
97
49
27
26
26
24
28
51
78
107
110
90
54
40
50
57
64
65
65
64
62
67
50
38
27
34
40
35
33
22
33
62
96
113
108
100
85
78
73
83
97
123
157
158
134
92
61
47
50
46
29
18
17
36
58
-24
