# Supplementary material for: Electroencephalography (EEG) based epilepsy diagnosis via multiple feature space fusion using shared hidden space-driven multi-view learning
Source: PeerJ Comput Sci. 2024 Mar 7;10:e1874. doi: 10.7717/peerj-cs.1874 (PMC10936759; doi:10.7717/peerj-cs.1874)
Supplement: Supplemental Information 2 [file peerj-cs-10-1874-s002.zip › B/O007.txt]

-52
-56
-49
-51
-53
-71
-96
-119
-110
-90
-77
-72
-68
-62
-53
-43
-52
-56
-75
-77
-83
-81
-72
-61
-46
-21
6
30
31
28
14
4
-8
-10
-3
-4
0
-10
-26
-27
-20
1
18
32
31
28
15
3
-32
-48
-55
-60
-73
-82
-98
-103
-98
-89
-84
-89
-89
-71
-59
-51
-37
-26
-16
-16
-16
-28
-29
-35
-37
-50
-60
-67
-55
-36
0
17
5
10
10
13
5
-23
-54
-90
-116
-132
-147
-154
-136
-110
-83
-55
-41
-39
-41
-64
-93
-114
-127
-147
-170
-179
-168
-127
-99
-66
-62
-62
-48
-22
-1
23
27
27
29
23
19
-8
-45
-64
-66
-55
-21
5
44
83
126
154
154
153
125
88
36
-1
-22
-38
-37
-10
8
49
77
106
117
105
94
71
54
32
12
-12
-30
-39
-31
-17
11
56
106
145
173
188
185
163
118
50
-7
-41
-63
-79
-84
-71
-62
-55
-46
-57
-72
-107
-131
-151
-154
-157
-169
-178
-165
-135
-103
-86
-50
-26
-22
-40
-84
-135
-175
-204
-200
-189
-141
-86
-26
39
90
96
67
14
-58
-125
-172
-201
-210
-218
-202
-175
-124
-72
-11
42
80
129
149
141
92
17
-64
-120
-151
-152
-133
-99
-62
-23
17
57
85
98
87
65
25
-12
-56
-93
-126
-140
-122
-79
-25
52
94
121
130
134
125
105
65
39
19
22
30
32
34
41
44
29
29
6
-12
-32
-36
-27
-15
0
4
6
9
15
13
0
-16
-48
-92
-144
-172
-183
-173
-139
-102
-77
-54
-32
-34
-33
-28
-36
-30
-44
-59
-98
-137
-159
-171
-177
-174
-167
-156
-131
-80
-26
10
27
30
16
-11
-52
-88
-124
-138
-144
-140
-119
-78
-50
-14
11
35
46
53
59
56
37
11
-14
-22
-16
-2
26
44
52
46
25
13
8
2
-1
20
38
62
82
114
127
131
112
84
56
41
38
38
41
53
74
98
115
128
125
116
105
69
39
20
28
27
29
7
-8
-19
-4
17
21
2
-2
-5
8
21
17
0
-4
-6
-1
-13
-35
-60
-88
-115
-139
-167
-200
-216
-218
-198
-167
-111
-78
-50
-39
-50
-72
-104
-137
-175
-189
-197
-175
-157
-121
-77
-50
-17
13
54
95
117
118
69
9
-41
-87
-107
-98
-68
-33
3
32
41
21
-16
-39
-47
-32
-13
2
-10
-17
-37
-42
-44
-54
-48
-58
-53
-45
-39
-28
-26
-36
-60
-65
-74
-82
-84
-92
-94
-99
-93
-91
-85
-83
-71
-55
-47
-42
-54
-70
-83
-83
-66
-39
-6
20
36
62
88
94
96
83
83
72
70
63
47
31
34
48
67
101
112
123
116
110
115
117
127
132
115
106
100
101
90
91
92
100
103
102
96
99
117
131
133
123
117
117
95
70
24
-11
-31
-29
-20
-13
-7
-3
6
20
32
26
1
-33
-59
-78
-66
-35
-14
4
2
3
-20
-40
-62
-85
-88
-90
-85
-79
-71
-55
-42
-26
-6
8
4
15
8
8
2
10
22
33
32
14
-15
-41
-54
-58
-61
-61
-73
-88
-94
-91
-76
-60
-25
-17
-46
-101
-138
-164
-186
-217
-258
-280
-289
-261
-217
-170
-127
-98
-71
-60
-50
-71
-103
-142
-182
-208
-211
-180
-147
-99
-47
2
34
61
75
58
33
-14
-70
-118
-140
-118
-86
-44
-13
16
26
46
43
29
7
-39
-80
-136
-162
-181
-188
-163
-112
-47
7
38
47
48
39
28
-3
-49
-75
-92
-94
-82
-43
-16
19
47
61
57
48
41
23
20
9
-2
-13
-12
-1
12
35
60
76
75
73
65
51
40
32
27
6
-18
-40
-59
-54
-50
-44
-48
-39
-29
-12
-3
-5
-40
-97
-130
-163
-173
-165
-135
-99
-76
-55
-48
-26
-20
-14
-25
-41
-59
-94
-124
-138
-131
-115
-96
-70
-37
-11
7
5
-11
-27
-22
-19
-26
-45
-54
-65
-50
-31
-7
8
31
40
36
23
9
16
30
46
52
41
40
50
54
46
42
49
59
68
76
94
100
106
80
41
-7
-37
-59
-69
-58
-54
-41
-30
-22
-26
-34
-30
-41
-47
-62
-75
-93
-97
-85
-77
-69
-61
-37
-18
6
23
27
17
-1
-9
-24
-28
-26
-25
-10
8
39
64
87
116
128
134
127
128
128
131
145
159
160
182
199
213
218
217
202
177
147
108
88
72
84
100
115
130
131
124
110
98
83
78
79
61
40
16
1
-4
-9
-4
-5
-3
-12
-16
-33
-43
-47
-44
-33
-15
-6
-7
-18
-23
-34
-36
-40
-17
-16
-16
-17
-13
14
47
79
75
50
17
-4
-27
-45
-61
-68
-63
-53
-61
-74
-64
-31
1
26
47
69
86
109
114
114
90
84
75
58
49
31
26
35
63
86
101
111
130
141
147
138
100
63
31
11
8
23
44
70
97
111
107
81
44
12
-10
-4
15
39
51
49
41
4
-39
-66
-84
-104
-114
-117
-128
-111
-97
-75
-62
-57
-60
-84
-113
-136
-155
-170
-158
-145
-131
-122
-117
-103
-91
-66
-37
-19
-18
-13
-20
-36
-52
-67
-81
-105
-111
-134
-138
-135
-130
-118
-100
-79
-96
-138
-174
-199
-209
-207
-192
-193
-193
-191
-187
-171
-165
-155
-154
-146
-140
-114
-94
-72
-79
-106
-147
-183
-215
-239
-233
-215
-182
-163
-141
-139
-138
-132
-134
-148
-161
-160
-146
-130
-105
-104
-98
-87
-59
-38
-16
7
13
12
0
16
32
52
69
62
51
26
14
-7
-5
-2
5
4
-5
-9
-14
0
23
34
41
53
68
94
108
110
95
74
55
48
29
18
2
-1
-8
-17
-21
-31
-26
-26
-17
-33
-20
-21
-27
-44
-54
-62
-72
-76
-87
-101
-122
-121
-124
-121
-117
-113
-106
-93
-72
-63
-71
-97
-121
-131
-128
-111
-87
-63
-29
4
17
21
18
28
69
109
131
118
87
66
48
42
42
41
50
57
57
41
30
29
32
20
6
-11
-30
-21
-9
0
3
5
17
32
40
45
53
50
59
54
49
41
45
49
42
62
61
63
63
61
65
67
67
56
55
65
95
110
106
91
63
36
12
0
-15
-30
-25
-14
-8
6
18
25
50
74
86
80
59
48
30
27
41
70
89
105
93
62
30
5
4
-5
-4
-31
-78
-107
-124
-106
-83
-53
-48
-41
-29
-6
18
31
42
34
11
-37
-77
-125
-159
-177
-193
-189
-181
-167
-163
-153
-134
-121
-110
-107
-92
-94
-88
-93
-98
-99
-92
-62
-32
1
31
59
77
99
108
98
78
44
14
-15
-33
-40
-41
-16
15
53
63
75
75
65
49
39
20
-14
-47
-81
-94
-99
-104
-91
-65
-12
26
39
38
23
1
-23
-46
-76
-102
-121
-119
-117
-105
-83
-62
-49
-38
-20
-3
12
25
19
0
-26
-39
-49
-36
-12
8
-2
-14
-11
1
21
25
-1
-40
-93
-120
-136
-124
-108
-86
-62
-31
-8
-5
-30
-62
-91
-113
-115
-124
-133
-129
-95
-56
-25
-2
4
-3
-10
-10
-11
3
8
14
20
36
47
59
65
83
102
122
150
173
167
143
103
62
18
-13
-35
-57
-59
-67
-62
-60
-54
-25
6
41
82
89
82
68
50
39
38
47
61
64
58
56
44
43
43
43
34
46
52
52
46
29
3
-38
-57
-88
-119
-146
-169
-159
-135
-84
-34
-5
19
34
51
53
47
24
-7
-22
-22
-13
1
24
43
56
61
70
68
64
57
54
51
58
65
69
61
58
38
10
-27
-54
-65
-48
-30
-11
-8
-1
-2
-17
-22
-34
-50
-72
-98
-132
-161
-195
-220
-220
-205
-155
-110
-76
-55
-60
-78
-112
-122
-134
-137
-149
-159
-149
-131
-79
-44
-26
-11
2
12
17
10
-2
-32
-59
-73
-91
-105
-135
-164
-198
-202
-176
-144
-105
-73
-67
-81
-113
-151
-183
-193
-169
-127
-81
-47
-23
-8
14
38
53
42
23
-2
-32
-55
-61
-43
-20
22
34
23
3
-7
10
36
66
75
69
56
33
12
-16
-23
-28
-14
0
25
44
56
57
41
21
0
-6
-29
-45
-40
-41
-30
-28
-22
-35
-39
-41
-42
-46
-52
-66
-88
-97
-109
-115
-122
-115
-100
-89
-77
-59
-52
-54
-72
-86
-112
-136
-143
-147
-146
-128
-114
-86
-59
-32
-23
-31
-35
-57
-90
-128
-162
-195
-206
-194
-171
-149
-143
-127
-119
-109
-100
-94
-100
-113
-130
-156
-170
-196
-208
-215
-198
-159
-127
-84
-42
-2
16
-9
-20
-60
-75
-82
-77
-77
-78
-67
-56
-23
-2
16
23
50
87
116
116
96
64
38
16
-1
-22
-42
-56
-47
-24
22
44
42
34
28
40
45
53
48
36
21
13
6
8
31
58
89
124
160
185
190
188
166
140
111
102
79
59
47
55
59
66
88
95
119
135
151
158
144
119
72
28
-7
-28
-31
6
61
108
149
177
205
216
216
199
158
108
54
12
-4
-10
-8
-22
-26
-28
-11
11
38
41
20
-21
-49
-71
-88
-104
-128
-136
-142
-117
-108
-104
-95
-87
-71
-63
-63
-75
-83
-77
-69
-59
-35
-16
-5
5
8
3
-32
-80
-124
-161
-181
-179
-149
-100
-34
16
35
42
39
24
-25
-90
-150
-203
-215
-220
-209
-194
-158
-110
-69
-55
-55
-61
-77
-86
-118
-151
-173
-183
-186
-193
-187
-173
-137
-86
-33
11
42
73
79
74
51
38
16
4
-12
-14
-17
0
24
47
67
90
105
114
111
100
83
71
63
41
6
-10
-5
21
49
80
91
85
86
92
104
112
113
101
85
84
76
75
69
97
130
158
162
145
117
97
82
52
5
-33
-59
-62
-46
-12
27
66
119
154
168
156
130
88
50
33
22
19
13
17
31
52
65
68
46
13
-9
-31
-28
-27
-35
-53
-63
-60
-65
-54
-40
-19
-8
-8
-24
-48
-55
-60
-67
-84
-97
-104
-112
-117
-109
-99
-97
-95
-112
-140
-153
-145
-119
-88
-60
-50
-43
-35
-11
2
-2
-21
-46
-69
-70
-66
-77
-94
-96
-76
-50
-27
4
21
42
51
45
23
-12
-43
-77
-74
-62
-39
-26
-11
6
2
6
-5
-16
-22
-26
-6
0
-8
-32
-66
-88
-91
-74
-64
-36
-1
22
32
32
23
16
6
0
-20
-45
-47
-54
-56
-56
-39
-6
22
59
67
73
54
52
47
36
23
-3
-26
-21
5
42
89
132
145
123
96
74
68
76
103
123
124
114
101
75
59
37
22
7
3
9
33
59
79
87
65
34
1
-42
-73
-101
-106
-104
-75
-50
-19
-2
9
18
9
1
-35
-71
-100
-92
-79
-74
-67
-84
-88
-92
-98
-115
-139
-157
-171
-170
-157
-143
-136
-138
-142
-164
-187
-206
-194
-176
-160
-145
-144
-157
-187
-218
-245
-240
-198
-142
-93
-73
-70
-97
-114
-131
-132
-136
-126
-98
-66
-19
17
57
80
99
112
90
61
40
21
19
29
35
43
55
68
71
51
25
-10
-44
-69
-92
-98
-96
-76
-55
-44
-41
-44
-52
-64
-73
-89
-98
-98
-77
-49
-27
-9
-3
6
16
35
25
10
-13
-35
-49
-39
-1
22
35
37
41
50
60
64
57
30
25
19
30
38
57
71
95
120
129
120
108
104
84
89
77
64
28
11
3
27
65
107
147
170
190
181
178
176
176
170
144
112
68
32
4
-5
-12
-3
20
57
82
107
110
87
48
9
-35
-72
-104
-107
-101
-62
-16
20
48
60
79
72
47
6
-30
-74
-105
-133
-147
-141
-115
-84
-68
-52
-35
-16
9
21
22
16
6
-8
-38
-72
-78
-73
-58
-45
-32
-23
-1
13
27
29
48
56
52
31
5
-9
-19
-24
-24
-37
-39
-34
-30
-24
9
26
35
17
-3
-33
-37
-27
-25
-23
-34
-35
-43
-37
-46
-63
-87
-99
-87
-85
-67
-45
-14
8
14
11
-2
1
-6
-9
-27
-40
-36
-14
2
19
11
6
14
14
8
-13
-81
-72
-55
-46
-34
-25
-15
-3
-2
-1
-16
-45
-53
-69
-69
-61
-51
-47
-43
-25
-16
-20
-30
-34
-39
-52
-53
-62
-69
-75
-63
-49
-31
-21
-17
-11
-5
-5
-25
-20
-11
6
10
15
27
22
2
-18
-25
-18
-18
-22
-33
-35
-28
-32
-32
-11
-10
-2
-12
-36
-49
-85
-111
-129
-152
-139
-108
-69
-53
-48
-64
-91
-100
-109
-100
-105
-103
-113
-108
-84
-44
-8
13
14
10
7
-3
1
-4
4
26
35
31
32
40
47
47
56
64
65
64
45
10
-13
-24
-22
-20
-19
-21
-13
-21
-31
-51
-64
-75
-73
-74
-62
-58
-69
-100
-112
-127
-121
-106
-85
-67
-47
-31
-37
-70
-115
-149
-182
-207
-217
-230
-225
-209
-184
-157
-130
-94
-71
-70
-85
-108
-140
-151
-163
-168
-188
-202
-214
-211
-195
-169
-148
-119
-96
-73
-69
-71
-64
-69
-77
-84
-93
-88
-78
-45
-21
-11
7
12
15
14
18
18
6
5
-1
-9
-20
-25
-32
-49
-60
-67
-71
-64
-59
-36
-16
5
2
-13
-27
-41
-53
-59
-40
-39
-39
-40
-29
-19
-5
12
16
17
5
2
-9
-19
-38
-62
-88
-98
-80
-55
-19
11
23
6
-22
-40
-68
-73
-64
-42
-14
13
47
72
85
91
74
43
16
-3
-13
-20
-23
-24
-34
-24
-13
3
33
61
86
108
131
135
115
76
21
-41
-101
-129
-128
-108
-75
-42
-19
-14
-20
-29
-26
-13
4
-16
-27
-34
-38
-41
-54
-66
-75
-63
-34
6
42
64
88
73
51
20
-3
-21
-15
-9
-16
-15
-16
5
25
56
65
56
39
35
45
47
58
40
29
4
2
6
20
51
72
86
87
84
80
68
59
28
5
-14
1
15
24
27
22
20
21
35
39
45
49
60
68
75
79
78
87
116
135
146
129
104
58
10
-12
-17
0
22
61
109
158
185
169
127
77
36
21
16
22
30
21
17
5
-2
-1
8
27
39
60
52
40
19
11
-6
-41
-76
-94
-105
-98
-93
-92
-78
-49
-22
-16
-24
-24
-31
-33
-57
-89
-141
-170
-170
-158
-134
-101
-80
-48
-15
19
38
47
42
29
-6
-38
-61
-91
-114
-132
-129
-109
-84
-64
-57
-51
-38
-31
-37
-54
-75
-110
-135
-160
-173
-192
-191
-168
-154
-134
-113
-107
-94
-98
-110
-138
-166
-170
-156
-128
-93
-71
-68
-80
-89
-97
-90
-67
-53
-44
-52
-61
-98
-107
-104
-97
-85
-67
-31
-6
7
6
4
-1
0
2
-15
-27
-30
-17
10
34
67
95
137
177
195
190
162
121
62
15
-18
-22
-13
15
49
92
129
171
215
248
282
287
277
228
171
107
55
34
17
18
44
95
144
161
169
156
160
169
190
206
211
189
145
86
39
13
19
49
98
132
139
123
95
76
70
74
79
60
36
4
-15
-16
-13
-3
-5
-6
11
18
33
56
62
52
34
8
-9
-17
-29
-51
-78
-90
-78
-57
-23
8
48
96
142
147
119
68
36
-2
-19
-7
19
44
51
72
82
90
78
43
-12
-53
-91
-126
-128
-113
-82
-60
-39
8
50
97
109
82
23
-56
-126
-180
-200
-195
-177
-158
-115
-77
-27
-3
22
16
-14
-70
-117
-156
-164
-160
-141
-129
-113
-109
-126
-109
-93
-51
-25
0
12
3
-8
-38
-61
-81
-90
-103
-108
-103
-84
-77
-71
-66
-48
-44
-41
-46
-80
-98
-114
-118
-116
-116
-113
-104
-85
-61
-33
-28
-49
-79
-118
-143
-148
-150
-139
-134
-129
-138
-140
-139
-135
-141
-118
-89
-63
-44
-33
-16
-14
-24
-50
-79
-96
-93
-86
-85
-83
-84
-78
-70
-64
-61
-71
-71
-84
-97
-104
-89
-63
-42
-27
-37
-64
-81
-79
-77
-90
-113
-149
-164
-154
-128
-94
-67
-43
-43
-48
-48
-40
-36
-31
-35
-49
-70
-71
-56
-29
-1
23
17
9
3
6
14
13
23
18
5
-7
-24
-43
-61
-66
-57
-64
-34
-34
-35
-55
-61
-68
-67
-57
-45
-40
-47
-68
-100
-126
-136
-127
-110
-87
-66
-52
-49
-52
-59
-82
-87
-91
-90
-80
-81
-80
-80
-65
-32
-21
-19
-25
-16
-8
-7
-3
-7
-11
13
25
34
19
8
-3
-1
9
4
-7
-10
-2
19
36
54
52
51
54
42
31
19
22
31
23
20
5
-12
-31
-44
-43
-36
-13
-10
-23
-34
-44
-36
-27
-23
-20
-25
-13
19
46
67
76
64
45
10
-8
-13
1
11
1
-21
-57
-81
-109
-106
-86
-57
-46
-51
-56
-69
-65
-55
-49
-55
-52
-40
-28
-15
-1
10
30
60
89
109
122
108
73
23
-19
-60
-92
-108
-100
-81
-64
-20
9
25
3
-23
-65
-105
-147
-195
-242
-270
-252
-218
-153
-95
-44
-16
2
-3
-42
-87
-125
-132
-123
-113
-98
-103
-119
-119
-118
-108
-106
-103
-100
-92
-88
-100
-129
-153
-162
-178
-185
-188
-172
-146
-100
-62
-39
-33
-43
-53
-83
-80
-67
-35
-3
24
48
56
70
83
110
131
145
133
99
65
28
-9
-26
-13
24
78
131
175
211
230
253
258
260
248
204
154
104
82
64
65
89
113
141
158
169
174
189
201
212
197
167
133
81
40
8
-4
-10
6
15
28
44
67
89
106
123
132
125
111
89
80
73
65
52
44
45
64
84
98
116
133
141
139
122
96
60
34
-5
-36
-53
-35
-13
14
37
51
46
38
55
65
83
87
75
45
18
16
19
53
69
83
85
100
129
152
190
223
250
246
226
188
132
79
48
41
50
83
116
145
150
151
161
169
199
214
214
187
152
103
53
11
-30
-62
-86
-93
-79
-68
-41
-36
-37
-40
-21
-12
-10
-11
-33
-62
-90
-119
-132
-133
-110
-93
-79
-75
-59
-43
-17
-7
-6
-13
-23
-30
-59
-79
-98
-91
-92
-72
-51
-42
-19
-1
26
43
55
55
42
27
6
-19
-50
-66
-74
-85
-94
-88
-65
-45
-13
12
25
23
7
4
0
11
-1
-36
-67
-89
-115
-137
-147
-138
-109
-61
-5
42
71
84
72
47
16
-13
-54
-96
-135
-159
-166
-154
-120
-87
-36
5
40
54
60
54
22
-13
-61
-109
-151
-176
-176
-160
-124
-77
-31
-2
19
37
44
57
68
72
60
29
-11
-63
-100
-124
-131
-120
-99
-84
-82
-81
-74
-63
-45
-5
11
22
3
-34
-91
-150
-198
-238
-256
-239
-175
-102
-19
32
60
59
43
27
-15
-55
-104
-151
-196
-235
-254
-266
-260
-249
-232
-197
-141
-69
-8
43
83
98
86
59
26
-25
-72
-105
-132
-144
-141
-127
-108
-86
-58
-40
-38
-29
-36
-29
-29
-36
-49
-91
-111
-135
-148
-152
-140
-123
-104
-83
-69
-41
-17
9
28
27
23
-7
-41
-78
-106
-130
-132
-112
-81
-47
-16
13
20
25
33
46
51
62
81
98
133
180
224
251
265
264
240
209
180
175
166
163
151
145
144
154
143
120
90
65
44
20
3
-25
-59
-68
-70
-55
-29
7
43
63
67
53
30
12
19
31
35
29
3
-22
-33
-39
-39
-45
-36
-26
-17
-4
12
17
31
45
50
35
16
5
2
-5
-9
-28
-28
-39
-47
-81
-114
-128
-96
-47
4
27
28
31
42
55
43
27
-5
-37
-54
-59
-60
-69
-67
-62
-54
-28
-3
22
34
55
60
53
30
12
-1
0
3
-13
-31
-34
-23
-2
15
31
37
49
52
50
39
29
17
-21
-77
-137
-161
-165
-150
-128
-101
-70
-24
15
24
18
3
-15
-33
-51
-68
-100
-131
-144
-135
-117
-89
-57
-10
30
77
103
105
107
76
30
-6
-41
-59
-74
-71
-73
-44
-22
4
14
30
62
100
121
132
113
75
28
-1
-31
-57
-77
-79
-81
-79
-86
-81
-86
-78
-60
-47
-22
-8
-6
-1
-2
-10
-46
-90
-123
-133
-125
-111
-85
-70
-55
-52
-45
-59
-70
-84
-108
-125
-144
-168
-195
-216
-219
-195
-159
-123
-91
-77
-69
-77
-113
-146
-166
-171
-163
-152
-144
-153
-164
-165
-158
-136
-102
-84
-75
-91
-106
-115
-110
-111
-114
-126
-132
-126
-120
-102
-68
-49
-52
-68
-67
-64
-54
-64
-99
-148
-191
-206
-214
-206
-192
-183
-175
-162
-156
-149
-154
-155
-149
-147
-131
-131
-137
-138
-123
-102
-92
-69
-72
-68
-70
-55
-31
-24
1
8
20
17
15
-5
-38
-80
-123
-135
-116
-60
-1
46
79
101
104
108
98
71
37
-4
-34
-64
-81
-71
-62
-34
-31
-24
-18
9
40
49
51
39
28
21
1
-22
-61
-86
-94
-89
-78
-58
-43
-32
-26
-19
-12
-18
-11
3
20
30
24
1
-28
-24
-16
14
50
100
138
155
155
128
95
65
53
33
11
4
3
0
5
18
40
56
79
83
82
72
65
48
37
30
31
45
65
91
98
105
95
76
55
41
26
26
33
55
78
85
97
92
86
70
61
45
21
-7
-35
-59
-75
-67
-47
-34
-17
-14
-3
8
25
32
20
-5
-57
-99
-132
-119
-103
-76
-50
-23
-8
2
4
-19
-60
-92
-99
-80
-42
-21
-33
-43
-59
-71
-78
-68
-46
-27
-24
-17
-13
-15
-17
-16
-27
-59
-85
-98
-102
-79
-62
-50
-44
-35
-25
-22
-16
-6
-5
5
-9
-41
-75
-96
-96
-85
-58
-39
-19
-15
-3
5
21
35
65
77
90
99
90
72
52
31
21
18
32
37
28
15
16
23
42
62
91
105
120
132
117
85
35
-4
-51
-94
-131
-139
-114
-60
-1
46
88
98
69
30
-21
-62
-108
-145
-167
-181
-168
-137
-90
-73
-42
-20
4
31
43
42
27
15
-8
-35
-73
-98
-114
-120
-103
-92
-88
-85
-84
-78
-73
-45
-10
15
50
68
51
21
-8
-23
-31
-21
-1
4
2
-6
-16
-20
-9
11
34
68
88
96
68
58
49
39
17
-21
-63
-112
-152
-167
-167
-128
-77
-39
-20
-19
-26
-45
-53
-57
-70
-94
-112
-119
-101
-80
-45
-31
-33
-37
-44
31
