# Supplementary material for: Electroencephalography (EEG) based epilepsy diagnosis via multiple feature space fusion using shared hidden space-driven multi-view learning
Source: PeerJ Comput Sci. 2024 Mar 7;10:e1874. doi: 10.7717/peerj-cs.1874 (PMC10936759; doi:10.7717/peerj-cs.1874)
Supplement: Supplemental Information 2 [file peerj-cs-10-1874-s002.zip › B/O008.txt]

2
-6
-22
-17
6
26
40
42
35
19
9
4
-10
-20
-41
-58
-74
-71
-52
-32
-4
27
48
49
54
55
64
56
44
15
-11
-10
-7
-4
3
24
40
43
40
25
8
8
19
27
29
15
-10
-33
-42
-32
-16
0
16
32
43
47
60
52
50
43
30
16
6
7
11
21
32
34
30
34
44
48
62
72
62
35
9
1
-1
8
22
39
58
81
78
57
38
33
37
30
22
16
30
53
71
70
48
37
25
22
25
35
37
40
42
46
42
36
25
7
9
24
47
59
58
46
19
-16
-37
-56
-62
-56
-42
-28
-2
35
84
117
126
100
38
-22
-58
-75
-75
-70
-48
-26
-13
-3
17
53
83
113
115
101
79
61
35
-3
-31
-48
-53
-46
-34
-18
4
32
53
72
86
88
57
0
-49
-91
-116
-125
-125
-127
-120
-105
-84
-55
-31
-3
7
11
11
5
-1
-4
13
13
19
28
45
69
89
95
76
55
29
6
-25
-40
-46
-41
-28
-7
13
24
31
12
-10
-25
-26
-24
-29
-29
-42
-55
-57
-47
-38
-39
-27
-8
12
33
51
53
39
27
9
-6
-16
-27
-25
-19
6
21
29
36
58
73
79
66
44
21
6
-2
-18
-24
-17
-4
11
26
37
40
43
31
3
-49
-101
-141
-162
-153
-128
-92
-63
-28
-15
-7
-12
-15
-17
-29
-34
-41
-48
-43
-40
-47
-70
-73
-70
-49
-25
-2
5
5
11
27
44
47
40
11
-18
-32
-37
-31
-17
4
11
21
24
17
-6
-24
-31
-49
-57
-71
-85
-96
-93
-64
-37
-13
-9
-25
-46
-54
-44
-30
-12
3
8
5
8
2
-22
-55
-81
-93
-89
-72
-54
-39
-17
8
31
44
65
69
61
41
17
-3
-27
-32
-35
-25
-9
9
18
25
32
30
24
19
22
17
17
27
35
51
60
83
89
97
99
95
77
67
55
45
49
67
91
104
109
111
100
84
65
53
40
43
43
39
48
64
85
98
111
106
103
102
105
108
95
90
83
84
86
92
94
95
107
117
117
105
91
72
65
77
87
85
79
71
62
57
62
68
74
78
82
84
92
99
94
75
69
71
79
97
120
130
122
105
95
86
71
59
51
46
54
55
45
35
28
33
38
60
67
60
39
22
13
11
19
17
8
2
7
18
28
42
37
28
22
44
70
96
105
90
68
54
56
47
32
19
12
15
27
41
47
57
61
52
40
37
45
43
31
17
-4
-22
-23
-13
-7
-12
-24
-26
-31
-26
-36
-54
-55
-38
-21
-23
-36
-60
-71
-53
-11
25
41
46
39
34
34
51
61
55
45
17
-6
-12
0
19
41
54
55
56
60
75
80
80
88
82
58
16
-16
-33
-21
2
7
2
-14
-20
-25
-8
16
24
1
-33
-58
-73
-70
-62
-60
-74
-80
-69
-51
-24
-1
17
21
30
38
40
50
57
48
25
13
12
31
57
86
96
84
81
73
82
99
113
99
60
25
1
10
36
68
90
103
110
105
91
75
73
66
54
42
40
44
58
67
73
93
121
135
130
113
98
69
49
39
33
19
1
-16
-26
-23
-8
10
12
10
1
-7
-1
16
15
1
-14
-23
-27
-13
15
44
49
55
52
56
49
28
1
-25
-23
-6
3
6
-8
-30
-40
-38
-35
-27
-8
20
29
22
0
-21
-36
-31
-11
-14
-20
-34
-31
-18
5
20
0
-43
-85
-107
-107
-93
-84
-92
-92
-84
-68
-54
-44
-32
-32
-35
-37
-34
-27
-15
-23
-41
-55
-49
-29
-17
-1
2
5
11
20
22
13
9
-5
-21
-38
-40
-43
-39
-17
15
56
85
100
88
72
66
61
60
55
49
18
-12
-36
-44
-38
-20
0
8
6
5
2
4
10
19
10
4
-8
-26
-55
-72
-78
-80
-82
-80
-69
-50
-26
-21
-35
-52
-61
-59
-58
-55
-62
-56
-34
-1
13
14
17
5
-5
-12
-5
16
26
28
12
-13
-34
-37
-37
-21
-5
6
3
-3
-3
-6
-5
5
20
24
24
18
-3
-16
-19
-15
-10
-12
-8
-21
-28
-41
-46
-52
-45
-30
-16
7
19
16
-1
-16
-28
-41
-46
-59
-81
-107
-98
-62
-16
19
29
19
-2
-14
-22
-17
-7
17
37
51
63
59
45
31
27
24
21
20
19
14
16
22
19
13
10
17
18
15
11
2
11
28
31
21
0
-14
-32
-27
-1
47
81
100
90
53
24
8
20
33
42
30
-1
-36
-38
-26
-3
26
40
50
58
76
78
58
16
-46
-97
-117
-103
-75
-51
-20
6
41
67
75
47
10
-13
-19
-5
20
48
63
75
74
55
18
-20
-36
-58
-63
-55
-35
-21
-15
-1
10
25
51
69
72
60
41
15
13
16
19
-1
-16
-25
-12
22
59
72
48
17
-9
-21
-25
-28
-21
-26
-21
-15
-7
14
52
101
137
157
140
106
64
33
10
0
18
33
37
30
23
22
42
87
121
127
109
82
53
41
39
40
40
46
58
63
71
86
104
101
96
86
65
51
38
20
-1
-11
4
28
71
112
141
144
127
95
59
35
23
22
22
32
29
26
37
76
115
134
139
117
77
30
-8
-38
-56
-59
-72
-77
-53
-4
46
79
83
73
56
50
46
24
-11
-45
-74
-88
-84
-53
-16
22
55
82
104
122
133
113
85
64
47
24
-9
-39
-64
-61
-29
25
82
122
131
118
98
80
68
52
44
20
-11
-41
-51
-42
-18
16
45
58
64
72
67
49
36
25
14
14
26
36
45
48
49
55
68
78
69
54
41
32
19
10
11
-2
-8
-2
1
10
17
31
34
36
46
60
70
71
57
27
5
-13
-25
-35
-28
-17
-10
-11
-14
-28
-43
-44
-44
-34
-22
-22
-33
-60
-66
-76
-82
-84
-69
-42
-14
16
20
13
6
8
7
-4
-17
-31
-44
-53
-50
-48
-39
-19
-15
-4
11
24
1
-33
-82
-117
-133
-126
-94
-60
-25
-3
7
2
7
32
48
54
44
27
9
4
13
24
43
46
28
3
-3
14
55
95
111
98
70
62
69
77
71
66
53
29
19
15
28
43
52
47
45
51
49
36
11
-3
-13
-4
8
13
15
20
32
29
33
49
64
57
33
9
-19
-34
-37
-43
-50
-55
-49
-49
-33
-9
12
16
22
36
39
25
5
-21
-32
-32
-27
-15
-1
6
13
15
31
31
9
-21
-42
-59
-70
-56
-35
-16
-7
2
17
42
70
81
72
53
48
46
52
60
66
67
72
84
78
71
57
40
16
-6
-16
-22
-18
-13
-12
-9
7
36
45
44
37
33
32
35
37
30
23
18
19
26
40
46
41
32
32
35
36
36
20
9
11
29
33
12
-8
-18
-15
-2
12
13
9
12
1
-15
-27
-15
2
20
35
46
49
51
48
37
27
19
10
0
-3
-5
-3
9
28
48
56
53
49
30
15
7
5
-2
-11
-20
-41
-43
-30
-17
-20
-23
-19
-7
11
26
19
-5
-35
-49
-40
-5
45
81
89
92
89
87
79
71
51
33
13
-12
-22
-12
8
12
4
6
16
26
22
7
-12
-22
-24
-39
-61
-75
-53
-21
25
56
57
36
10
-2
-21
-28
-26
-15
-2
13
20
5
-3
-2
23
44
68
74
61
35
13
11
15
26
23
1
-20
-34
-43
-45
-37
-34
-38
-44
-38
-26
-20
-6
-13
-20
-30
-36
-48
-60
-57
-45
-25
-8
-5
-24
-41
-47
-42
-45
-59
-67
-74
-58
-28
-11
-8
-13
-7
-5
7
16
14
10
12
29
36
39
35
34
39
58
68
59
41
13
-2
-8
-7
-15
-32
-56
-64
-62
-58
-51
-49
-45
-38
-24
-17
-27
-35
-54
-69
-74
-72
-67
-57
-22
17
51
65
68
64
67
73
65
40
16
7
2
8
26
46
57
60
70
76
93
112
117
105
86
74
55
34
3
-20
-31
-23
-2
11
29
56
91
112
128
110
66
21
-11
-28
-40
-41
-45
-45
-27
7
31
39
48
55
72
80
75
43
-13
-64
-102
-112
-93
-58
-32
-18
3
20
40
59
86
96
96
81
51
23
-8
-25
-38
-20
28
73
100
113
117
116
113
96
60
12
-40
-75
-106
-111
-94
-71
-45
-19
5
9
15
32
40
33
11
-31
-71
-76
-41
3
14
5
-8
4
36
66
80
70
56
29
0
-35
-56
-61
-44
-13
4
8
1
-3
-21
-31
-24
-19
-17
-36
-59
-88
-107
-115
-114
-100
-83
-72
-76
-79
-75
-68
-71
-79
-79
-84
-75
-58
-41
-33
-38
-46
-58
-53
-43
-28
-29
-23
-21
-19
1
25
36
22
8
-8
-5
10
38
54
45
28
-9
-36
-47
-46
-32
-18
8
21
17
8
16
32
46
60
47
20
-9
-25
-43
-48
-39
-24
-20
-24
-31
-35
-22
1
19
16
1
-13
-35
-48
-50
-51
-53
-54
-48
-39
-17
7
15
8
6
3
2
5
8
4
-11
-17
-19
-16
8
35
51
46
34
19
-1
-17
-30
-40
-48
-45
-46
-40
-19
17
35
41
41
32
5
-25
-40
-44
-34
-21
-31
-45
-54
-38
-25
-10
4
6
1
-5
-4
-2
14
25
27
10
-2
10
24
44
39
25
10
10
10
-7
-26
-36
-33
-33
-21
-18
-13
-8
-4
-6
-15
-18
-28
-41
-52
-49
-43
-35
-27
-23
-14
-6
12
14
8
3
-17
-42
-61
-67
-64
-51
-33
-20
-20
-29
-29
-30
-20
-9
-1
4
3
13
-6
-16
-21
-26
-30
-33
-26
-22
-5
3
-1
-18
-31
-35
-45
-46
-48
-55
-71
-81
-91
-96
-87
-60
-32
-21
-5
-2
8
19
28
24
-6
-41
-97
-148
-161
-142
-100
-67
-34
-6
27
47
58
47
28
20
5
-19
-57
-97
-133
-142
-112
-68
-31
-13
4
7
15
17
8
-9
-16
-27
-43
-56
-59
-47
-33
-15
-3
-17
-24
-22
-17
-22
-30
-35
-29
-20
-13
-13
-25
-12
-1
15
23
20
17
27
53
78
90
90
92
89
76
78
71
60
44
27
14
19
44
69
76
74
70
65
64
62
55
53
52
51
37
16
-11
-54
-112
-161
-168
-143
-85
-29
8
37
56
70
59
49
39
30
16
0
-10
-14
6
42
76
90
92
81
65
49
34
26
15
15
16
11
4
-16
-35
-45
-17
17
34
33
22
18
25
46
64
74
80
78
47
3
-45
-77
-84
-68
-33
-12
4
19
33
48
64
82
83
73
54
32
13
7
16
23
37
56
75
84
86
88
82
72
57
43
28
21
21
20
34
50
63
60
63
60
49
18
-6
-19
-14
11
32
45
49
43
38
39
63
78
85
79
67
41
12
7
16
25
29
29
25
35
51
54
39
19
17
14
19
20
19
9
3
4
2
2
2
-8
-8
-5
20
32
59
80
93
83
60
39
15
-6
-14
-21
-36
-47
-57
-52
-30
0
14
3
-15
-42
-60
-60
-45
-26
-18
-14
-26
-51
-64
-64
-50
-35
-28
-24
-32
-28
-18
-10
5
30
53
60
57
46
28
24
29
47
52
51
50
47
51
50
34
3
-10
10
39
61
55
32
13
17
40
57
64
66
52
34
22
14
2
-5
-5
-4
-5
-1
-14
-22
-19
2
21
29
45
50
49
41
33
27
17
12
-12
-25
-23
-1
9
3
0
4
21
36
45
34
23
18
17
15
17
36
48
70
85
81
52
26
13
14
20
8
-7
-36
-53
-46
-36
-22
-26
-42
-61
-58
-36
-16
9
23
33
33
34
33
19
-1
-21
-35
-53
-51
-46
-39
-24
-8
-24
-24
-14
-12
-12
-19
-23
-19
-1
16
35
49
49
32
14
1
-12
-12
-11
-18
-22
-31
-14
-11
3
5
6
-1
-11
-11
-16
-8
4
10
9
9
7
0
0
-4
-6
-15
-13
-8
-10
-12
-19
-26
-35
-25
-13
-2
4
7
7
1
7
-1
-5
-8
-4
-5
-6
4
11
8
-4
-13
-22
-21
-10
2
11
4
-11
-34
-49
-41
-21
2
22
33
34
38
41
36
3
-27
-46
-51
-27
4
25
23
8
3
4
24
34
21
-3
-12
-2
6
8
-1
-14
-28
-23
-11
-8
-21
-36
-35
-14
28
55
62
57
57
57
60
62
47
26
-1
-7
-2
0
2
-5
-16
-14
-3
7
11
15
8
-8
-20
-22
-26
-27
-35
-35
-34
-27
-14
-8
-8
-3
1
-1
9
19
20
25
16
3
-17
-15
0
12
22
31
37
47
58
65
51
18
-7
-22
-6
27
52
50
34
27
24
20
12
5
5
5
18
28
33
44
42
36
32
41
37
32
27
25
14
-6
-21
-31
-26
-2
15
29
30
33
27
24
17
-3
-25
-45
-52
-51
-37
-20
-6
1
12
29
38
38
23
7
-11
-4
0
-14
-31
-54
-66
-68
-39
-23
-32
-48
-49
-31
-14
-4
-17
-52
-77
-74
-51
-35
-31
-40
-52
-45
-24
-2
-2
-10
-36
-59
-67
-53
-34
-16
0
4
9
14
15
0
-14
-11
4
20
28
32
29
43
56
58
47
32
29
26
21
5
-23
-51
-58
-42
-13
16
40
62
76
110
132
130
109
86
65
43
27
4
-10
-16
0
18
29
35
35
36
48
59
61
53
53
50
58
61
61
51
36
37
39
48
51
61
52
42
29
7
-21
-36
-33
-32
-15
-5
3
-7
-28
-55
-87
-105
-105
-95
-79
-64
-39
-29
-14
7
22
32
41
62
80
87
75
33
-21
-64
-88
-89
-77
-61
-43
-33
-18
-13
-8
1
19
32
27
21
5
-16
-39
-53
-53
-36
-3
17
18
3
-8
-18
-21
-14
-16
-14
-11
-1
-6
-7
-8
-3
4
23
50
71
89
101
108
96
73
50
27
18
18
33
47
71
83
77
72
66
49
26
14
18
29
43
50
43
12
-14
-26
-10
26
66
91
90
81
63
50
50
58
63
67
79
75
63
40
17
-8
-17
3
21
22
-3
-24
-44
-44
-34
-31
-34
-31
-10
14
38
51
40
14
-1
1
6
15
21
18
3
-4
3
19
43
59
59
50
37
25
6
-16
-27
-27
-16
11
41
58
64
69
77
81
88
76
51
21
-1
-16
-34
-45
-66
-87
-89
-68
-48
-43
-46
-54
-49
-36
-23
-20
-13
-16
-34
-62
-84
-84
-87
-83
-74
-47
-22
5
25
31
45
56
53
33
8
-1
-19
-17
-5
7
18
25
45
66
90
114
119
105
92
74
46
21
-2
-10
-1
33
59
70
74
87
103
102
84
52
20
-3
-19
-48
-85
-111
-128
-114
-72
-21
14
22
24
9
-8
-32
-54
-76
-91
-89
-83
-79
-75
-56
-46
-18
12
43
57
57
53
31
12
-1
-10
-23
-42
-60
-76
-73
-57
-36
-22
-9
-4
-12
-22
-25
-29
-34
-40
-54
-55
-42
-10
5
0
4
19
59
94
111
93
52
28
11
16
30
55
74
84
97
101
106
109
115
110
101
95
84
67
51
52
52
57
57
54
49
52
74
84
91
86
79
75
79
87
73
49
23
16
21
38
52
44
28
5
-7
-4
11
22
12
-7
-31
-38
-40
-11
14
25
19
13
9
12
25
29
28
16
4
-18
-32
-18
2
30
46
59
54
35
13
5
16
37
60
65
63
65
59
47
22
0
-28
-27
-2
22
34
30
22
6
14
34
55
54
38
21
-7
-22
-7
30
60
78
66
41
21
1
0
-8
-2
-8
-19
-25
-21
-16
-15
-2
8
16
25
39
48
46
47
25
3
-18
-14
-1
10
31
40
27
5
-13
-20
-4
17
30
27
11
-2
-16
-12
-3
3
-15
-43
-49
-51
-36
-27
-39
-58
-56
-31
-13
-6
-21
-38
-41
-23
16
39
43
41
26
10
1
-8
-10
-3
10
14
0
0
2
10
24
30
26
10
12
25
56
79
77
38
-12
-46
-50
-22
7
19
2
-18
-20
-11
-2
4
12
-1
-15
-29
-42
-52
-54
-38
-17
13
38
46
39
32
36
38
38
27
16
6
2
-3
-27
-55
-78
-88
-74
-32
11
23
12
-16
-38
-57
-48
-44
-47
-63
-81
-85
-79
-50
-28
-6
18
48
66
60
48
13
-12
-23
-18
-14
-11
2
21
41
73
113
144
144
116
65
23
3
8
11
6
-5
-15
-21
-10
10
31
62
90
97
70
38
17
3
9
19
26
34
49
73
80
95
109
114
113
112
98
63
12
-31
-55
-66
-50
-32
-20
-12
-12
-12
3
31
41
23
-18
-53
-72
-70
-43
-26
-32
-60
-72
-68
-44
-19
-3
-2
-12
-21
-50
-76
-94
-103
-106
-109
-109
-108
-88
-66
-61
-67
-61
-37
-15
-15
-23
-41
-56
-64
-47
-27
2
18
23
14
7
-7
-29
-35
-32
-29
-38
-41
-46
-39
-27
-12
-13
-26
-28
-23
-16
-9
-14
-23
-37
-29
-6
9
23
14
-4
-26
-36
-41
-48
-54
-61
-66
-58
-39
-19
-1
1
-12
-43
-68
-73
-62
-52
-43
-34
-35
-22
-7
17
40
62
77
79
68
49
18
-25
-54
-79
-101
-110
-102
-86
-66
-29
7
31
41
44
41
26
11
-24
-65
-108
-131
-135
-108
-52
1
35
53
68
82
97
107
92
56
33
32
34
30
10
-10
-17
-8
26
47
71
79
89
89
77
69
49
37
35
30
24
11
3
0
21
55
82
96
108
125
129
116
92
61
30
13
-1
-17
-25
-25
-16
-2
30
56
81
95
107
108
105
114
111
96
69
42
25
11
21
28
42
53
72
85
93
95
82
59
26
6
-7
-2
0
-5
-14
-7
24
50
65
73
78
88
111
135
134
124
94
67
33
4
-7
-12
0
23
47
69
89
102
97
88
73
52
23
-2
-29
-53
-67
-77
-76
-71
-31
11
47
72
86
102
119
138
128
91
35
-5
-28
-32
-21
-9
-5
-1
7
34
78
123
148
143
121
98
60
18
-25
-58
-83
-93
-84
-67
-36
-7
2
-10
-17
-2
26
69
115
142
135
107
58
1
-43
-76
-104
-141
-161
-153
-111
-45
18
57
73
74
57
27
3
-12
-20
-40
-57
-80
-96
-82
-44
-9
18
39
52
64
63
60
33
-9
-50
-97
-137
-154
-147
-126
-89
-34
32
89
119
127
97
58
14
-41
-101
-156
-174
-173
-136
-86
-36
-1
16
20
-12
-53
-112
-160
-190
-196
-187
-185
-169
-143
-114
-89
-63
-51
-44
-45
-41
-37
-41
-33
-40
-47
-58
-51
-20
24
64
69
44
17
8
-1
-13
-26
-37
-32
-31
-30
-55
-81
-102
-114
-107
-78
-22
15
45
66
75
66
49
39
33
36
36
27
15
2
9
3
7
5
0
-1
11
34
50
67
69
61
30
-1
-36
-52
-25
27
80
102
103
92
85
93
105
107
91
85
77
81
83
76
63
51
51
46
39
25
12
-16
-44
-41
-18
9
24
25
11
12
27
42
39
14
-10
-39
-47
-46
-42
-40
-41
-33
-6
35
80
109
115
111
101
84
60
37
11
-16
-27
-34
-38
-31
-13
19
54
97
120
120
100
69
39
6
-7
-20
-41
-66
-76
-73
-51
-14
10
29
30
31
30
24
20
-1
-14
-18
2
27
51
67
67
59
49
47
42
34
23
3
-31
-56
-59
-62
-42
-23
-7
-9
-11
0
19
51
76
91
91
94
85
69
49
33
14
-5
-9
-11
-4
6
24
42
50
61
53
38
29
37
46
34
19
0
-1
20
41
46
37
39
43
53
60
63
51
32
24
24
24
26
23
9
13
34
64
91
111
122
112
95
68
38
10
-13
-32
-50
-54
-38
-13
10
35
56
71
84
91
87
68
47
22
-10
-31
-28
-5
18
47
74
100
117
125
122
96
74
38
8
-13
-16
-20
-28
-29
-23
-19
-7
11
27
40
53
50
41
18
-9
-47
-68
-61
-47
-32
-21
-11
-7
2
18
28
22
5
-9
-29
-31
-29
-32
-47
-60
-66
-72
-69
-65
-64
-67
-73
-57
-43
-18
-1
9
7
13
16
15
12
12
9
-8
-25
-46
-59
-60
-44
-35
-32
-25
-23
-23
-23
-14
-6
-2
1
-4
-3
7
24
29
23
7
-19
-43
-59
-62
-69
-73
-83
-92
-97
-91
-72
-64
-50
-38
-28
-28
-24
-14
-1
2
9
5
7
8
17
20
24
21
11
-5
-9
-3
5
13
23
31
35
49
49
46
43
39
27
13
3
-4
-14
-27
-35
-40
-38
-20
-5
4
13
22
23
16
8
-5
-11
-10
5
16
25
42
54
64
61
57
36
19
3
2
0
9
25
35
44
47
40
19
2
2
2
6
6
-12
-28
-33
-33
-34
-26
-7
33
63
91
98
91
86
83
78
60
52
39
27
20
29
39
53
77
81
83
69
51
14
-25
-47
-61
-66
-68
-56
-35
-12
13
35
63
95
120
109
81
44
17
2
-6
-21
-52
-67
-50
-9
43
104
151
159
140
117
112
116
110
79
32
5
9
23
26
28
30
37
54
74
86
83
82
68
44
18
-2
-20
-37
-39
-42
-38
-25
4
33
46
51
41
33
31
42
57
70
83
74
49
9
-16
-42
-49
-25
7
45
65
65
42
17
4
-8
-18
-20
-9
-13
-19
-18
-5
14
23
25
15
16
29
43
47
61
72
73
56
26
-6
-40
-51
-54
-42
-8
40
91
120
139
132
116
92
76
59
39
-42
