# Supplementary material for: Electroencephalography (EEG) based epilepsy diagnosis via multiple feature space fusion using shared hidden space-driven multi-view learning
Source: PeerJ Comput Sci. 2024 Mar 7;10:e1874. doi: 10.7717/peerj-cs.1874 (PMC10936759; doi:10.7717/peerj-cs.1874)
Supplement: Supplemental Information 2 [file peerj-cs-10-1874-s002.zip › B/O009.txt]

8
0
-16
-38
-31
-19
12
37
43
48
49
50
29
12
-1
-7
-14
-21
-12
0
44
80
104
118
121
115
95
78
53
29
22
36
53
59
65
71
82
98
123
133
124
109
80
49
33
29
34
44
42
31
27
25
37
49
70
85
82
69
46
24
4
-18
-25
-27
-16
10
30
25
13
11
20
21
13
-5
-30
-33
-14
-14
25
50
64
52
36
35
34
32
16
8
-17
-39
-61
-53
-44
-33
-17
-14
2
7
16
25
24
18
-7
-19
-28
-15
0
12
31
40
46
46
58
46
22
-2
-18
-30
-32
-30
-29
-14
3
7
2
-14
-31
-52
-70
-77
-68
-58
-41
-35
-40
-48
-49
-60
-80
-93
-106
-111
-114
-118
-128
-145
-145
-124
-100
-77
-66
-73
-76
-85
-103
-126
-137
-129
-115
-119
-110
-113
-106
-97
-73
-55
-34
-23
-26
-44
-68
-83
-101
-110
-118
-124
-120
-107
-87
-70
-41
-7
11
6
-13
-42
-71
-86
-80
-70
-61
-45
-29
-7
14
41
59
48
27
-1
-21
-31
-30
-14
1
7
-8
-31
-34
-6
13
12
11
2
-11
-31
-43
-62
-73
-65
-54
-32
-15
-3
-3
-1
18
35
53
54
55
42
18
9
1
0
5
24
40
62
71
67
53
44
50
56
67
78
90
81
84
78
67
57
39
23
-1
-7
-12
-9
-6
-6
-1
5
23
21
26
18
22
20
12
18
18
33
56
84
97
89
72
42
16
-4
0
1
17
37
49
54
57
62
52
39
21
7
-6
7
34
49
58
58
50
46
31
18
-12
-32
-45
-45
-40
-24
0
22
44
61
73
63
53
22
-3
-21
-23
-31
-37
-44
-46
-37
-17
17
39
36
36
24
21
18
20
18
22
27
24
11
-2
-4
3
15
36
43
39
30
33
45
55
67
54
40
9
-5
-23
-22
-18
-7
-11
-21
-20
-19
-1
14
16
5
0
-2
-14
-12
3
32
50
67
59
49
37
49
52
58
59
50
42
31
21
21
22
38
49
45
38
26
18
11
16
17
15
21
25
35
31
38
55
63
66
62
47
43
42
37
19
3
-3
-5
2
25
39
44
34
16
-4
-14
-10
23
36
35
24
3
-1
-14
-33
-42
-27
-19
-23
-21
-18
6
5
15
13
4
-8
-17
-50
-90
-118
-136
-133
-111
-84
-56
-32
10
41
65
68
60
41
29
20
20
11
13
24
36
51
54
46
26
8
10
9
9
13
-1
-15
-37
-53
-79
-90
-85
-65
-39
-20
7
24
45
56
66
48
31
-6
-60
-102
-128
-131
-114
-80
-46
-15
2
2
-13
-35
-51
-64
-81
-99
-119
-151
-196
-227
-223
-179
-104
-24
37
76
93
84
71
51
33
-15
-68
-112
-143
-163
-155
-121
-68
-5
49
81
95
99
101
88
70
42
7
-30
-53
-50
-37
-9
11
16
4
-9
-25
-44
-67
-90
-106
-107
-77
-36
-6
14
27
30
38
43
40
31
22
22
14
7
7
3
13
26
42
50
50
59
59
63
70
82
76
57
24
-6
-24
-25
-7
1
21
52
77
87
76
64
46
39
40
44
43
46
55
60
65
67
72
65
54
48
27
9
-7
-18
-11
21
54
82
105
121
121
80
30
-27
-56
-68
-50
-33
-21
-4
0
4
1
19
30
49
65
69
58
33
19
0
-3
-2
-3
-13
-11
-1
7
30
68
105
131
123
107
73
49
32
15
-5
-17
-18
-5
24
69
122
157
183
188
176
156
124
74
25
-9
-29
-40
-50
-53
-42
-27
22
77
129
162
173
165
132
92
42
2
-19
-11
3
21
39
51
63
76
100
101
90
60
16
-28
-53
-61
-51
-13
32
70
99
123
149
153
134
105
70
47
29
17
2
3
21
49
72
99
126
139
156
166
162
143
116
98
89
98
98
91
67
67
75
100
128
139
128
96
73
55
31
12
5
8
33
60
85
98
98
93
83
79
96
101
89
65
46
32
27
22
16
22
49
86
101
99
74
46
15
-3
-11
-18
-12
-5
19
35
54
73
78
90
107
107
91
67
35
21
18
40
69
98
127
149
156
151
133
101
67
48
31
25
21
25
48
75
119
132
129
108
73
36
-2
-19
-21
-19
-7
17
45
70
81
84
68
52
39
15
-4
-18
-22
-22
-14
13
38
74
108
118
102
60
7
-52
-91
-101
-94
-84
-75
-65
-46
-10
28
55
54
53
40
31
2
-21
-52
-78
-72
-53
-23
3
34
60
87
119
132
128
94
54
19
-12
-25
-37
-39
-25
-8
13
25
44
41
26
4
-20
-53
-84
-104
-109
-105
-82
-50
-21
16
54
90
108
105
97
59
24
-15
-54
-81
-98
-104
-109
-85
-30
32
75
94
91
54
16
-15
-42
-64
-99
-133
-149
-139
-103
-55
-9
49
92
114
124
113
85
46
10
-33
-79
-110
-116
-93
-48
-2
29
53
68
89
97
93
77
36
-18
-63
-89
-104
-100
-78
-33
6
58
94
97
85
59
18
-26
-64
-88
-91
-84
-56
-29
7
48
70
73
53
28
1
-26
-41
-55
-65
-57
-25
13
48
80
98
119
128
128
106
71
42
25
8
-8
-23
-57
-69
-63
-32
-1
36
74
95
103
96
76
48
12
-12
-45
-58
-47
-30
-4
22
60
75
95
101
105
97
83
60
26
-13
-37
-49
-48
-25
6
51
93
134
154
141
119
76
23
-22
-44
-56
-62
-65
-70
-59
-29
22
69
105
124
129
117
88
62
15
-15
-26
-18
-10
-10
-18
-21
-14
13
28
40
27
23
-3
-14
-20
-16
-12
-11
-11
-20
-13
5
25
36
42
42
39
41
42
46
40
33
20
0
-7
-8
-7
-1
12
30
45
59
65
54
26
0
-15
-25
-20
-15
-11
0
32
58
56
45
34
30
18
1
-12
-21
-25
-6
16
41
72
83
82
65
52
36
33
40
34
11
-30
-58
-88
-98
-94
-75
-54
-37
-21
-28
-36
-44
-53
-61
-48
-37
-34
-43
-63
-73
-80
-84
-86
-90
-95
-90
-86
-78
-54
-42
-32
-40
-34
-31
-29
-20
-24
-32
-38
-44
-44
-48
-48
-44
-46
-39
-28
-29
-23
-12
-17
-27
-52
-68
-81
-78
-60
-50
-53
-55
-53
-46
-26
-1
19
11
3
-16
-36
-53
-67
-71
-76
-80
-78
-72
-47
-16
11
19
32
32
34
39
43
34
3
-31
-57
-70
-67
-43
-21
5
33
38
29
8
7
10
11
0
-24
-58
-81
-74
-46
2
36
54
59
70
85
82
53
31
4
-17
-44
-67
-96
-89
-61
-18
24
53
71
58
50
41
32
10
-9
-24
-29
-18
4
31
42
71
95
110
113
98
71
23
-10
-34
-38
-19
-6
31
59
105
123
122
112
97
79
60
51
44
32
29
43
58
74
79
76
75
81
89
78
66
50
25
-6
-26
-27
-8
16
47
69
75
73
77
79
81
85
79
74
75
79
78
72
68
72
81
104
119
115
104
85
70
53
54
48
51
55
76
87
89
89
94
89
89
96
100
106
117
108
81
32
6
3
26
72
91
95
86
76
61
50
50
51
62
67
73
71
73
97
128
150
156
146
121
103
85
76
65
70
74
75
75
83
84
72
57
53
56
66
72
69
52
46
34
30
27
27
36
42
63
66
63
44
23
8
-9
-16
-28
-23
-2
25
47
58
73
81
84
67
45
19
-6
-10
-16
-19
-18
-15
-18
-12
-17
-23
-48
-64
-62
-57
-44
-38
-39
-39
-39
-31
-37
-34
-25
-12
-15
-24
-38
-60
-74
-80
-83
-83
-89
-103
-111
-107
-87
-70
-77
-82
-100
-116
-115
-110
-99
-104
-102
-109
-106
-96
-80
-75
-68
-59
-52
-58
-76
-97
-125
-148
-145
-125
-103
-87
-73
-72
-52
-42
-48
-86
-126
-149
-150
-132
-107
-99
-103
-102
-78
-50
-17
4
11
-3
-28
-61
-90
-104
-103
-91
-64
-29
-11
0
-3
2
1
-18
-42
-77
-117
-136
-137
-105
-68
-22
10
27
36
43
43
33
12
-25
-69
-106
-113
-111
-81
-47
-16
-4
20
53
77
92
88
75
43
9
-13
-22
-10
7
23
21
9
1
-16
-11
-8
-6
-15
-20
-24
-36
-38
-48
-51
-49
-41
-31
-31
-37
-27
-9
5
24
32
36
37
39
49
45
38
1
-37
-55
-65
-66
-72
-78
-79
-82
-76
-52
-38
-26
-26
-41
-52
-48
-34
-27
-14
-10
-5
-9
-3
6
9
13
7
-1
-14
-24
-23
-39
-43
-38
-16
16
41
58
59
54
47
34
13
9
9
14
28
42
54
72
86
98
110
109
110
96
63
35
14
14
32
53
69
85
105
106
89
57
38
20
6
12
17
1
-17
-24
-22
9
27
48
49
47
53
50
52
52
49
38
30
37
46
60
78
87
94
103
102
78
49
24
4
-20
-40
-55
-53
-23
22
74
107
121
120
107
106
97
77
54
46
41
31
10
-12
-18
-16
4
11
24
23
30
23
13
14
0
-7
-13
-11
-17
-19
-13
-4
-6
-20
-43
-71
-73
-60
-48
-52
-66
-69
-64
-49
-33
-12
-9
-8
-19
-28
-26
-18
-33
-53
-69
-66
-59
-38
-9
21
53
78
85
86
72
56
37
-3
-17
-43
-54
-59
-32
0
28
51
47
30
12
8
6
22
32
63
76
74
62
28
7
-4
-9
-7
5
18
18
25
32
29
19
19
43
76
115
135
133
117
97
75
57
39
32
33
30
35
49
64
88
113
116
102
92
81
72
61
48
42
26
33
27
21
21
27
51
71
98
101
77
49
26
25
21
29
27
21
19
34
39
57
74
100
109
108
97
81
66
56
45
28
19
27
33
49
59
52
35
18
6
-5
-15
-20
-17
-19
-3
16
18
10
-6
-12
-21
-12
-8
-5
-1
5
20
19
23
33
42
54
69
67
50
37
23
19
16
5
-1
3
18
39
56
62
73
68
65
65
50
17
-23
-52
-72
-67
-46
-25
-10
-1
2
8
16
22
19
12
-2
-10
-25
-23
-8
4
10
23
40
61
69
62
36
-1
-28
-51
-70
-72
-64
-53
-48
-30
-2
28
57
68
61
43
23
-1
-34
-66
-87
-106
-119
-119
-101
-68
-21
36
73
96
105
96
79
58
33
6
-22
-26
-31
-21
-12
11
24
40
54
46
16
-21
-46
-61
-56
-39
-42
-45
-48
-44
-27
-8
1
-7
-26
-36
-41
-52
-56
-44
-32
-35
-37
-46
-49
-45
-39
-38
-53
-54
-62
-57
-59
-44
-32
-17
-6
-11
-22
-32
-34
-31
-28
-12
-15
-17
-23
-10
-1
7
18
15
14
10
7
5
4
18
17
1
-20
-39
-39
-26
-6
15
34
60
87
100
109
114
116
109
92
63
31
-2
-10
-17
-16
-5
19
43
68
90
97
84
66
46
27
12
-1
-13
-13
7
32
39
43
53
68
76
85
71
50
29
-1
-31
-53
-51
-38
-31
-18
-11
2
18
38
53
52
45
28
7
1
-11
-27
-43
-58
-51
-50
-45
-42
-49
-73
-87
-74
-46
-6
28
46
47
57
62
51
29
2
-17
-27
-27
-34
-43
-44
-25
-17
-10
0
3
8
4
17
25
28
29
-6
-40
-75
-74
-66
-50
-36
-27
-22
-1
27
48
61
63
52
21
-11
-31
-49
-54
-56
-51
-21
20
61
72
64
58
50
42
17
-5
-35
-43
-34
-24
-16
4
29
58
93
122
139
135
125
105
79
55
50
43
34
37
45
66
84
107
122
128
119
87
40
5
-9
-11
-2
8
14
6
6
17
31
46
68
77
66
46
26
1
-5
-5
11
19
21
23
10
15
29
39
41
32
34
21
19
15
10
10
16
27
23
12
-7
-22
-42
-31
-13
8
29
37
39
21
11
3
9
17
25
14
-7
-24
-36
-40
-46
-50
-62
-74
-57
-28
6
28
30
9
-6
-23
-25
-29
-38
-48
-67
-66
-50
-23
-11
6
30
28
17
-4
-14
-13
-1
7
-6
-27
-36
-33
-26
-13
-4
-9
-13
-36
-64
-90
-100
-95
-89
-74
-55
-36
-24
-20
-31
-52
-63
-46
-27
-23
-23
-32
-35
-54
-72
-87
-87
-59
-43
-28
-12
-5
-14
-36
-55
-75
-77
-77
-65
-63
-73
-86
-106
-115
-94
-55
-32
-12
-1
18
27
41
59
67
62
61
56
66
92
107
106
100
100
103
98
97
99
105
99
86
78
65
76
83
95
111
116
107
83
71
58
56
57
57
67
75
91
96
103
112
142
159
177
196
190
179
150
128
110
88
71
61
64
89
130
155
168
154
126
95
79
83
91
97
95
78
57
44
47
44
35
16
9
11
45
77
94
89
68
53
29
30
31
48
73
101
123
133
158
173
182
186
185
178
179
192
208
213
202
185
159
138
120
115
117
130
157
167
179
173
161
137
127
127
136
142
148
154
150
147
144
128
119
110
103
91
74
65
54
53
64
74
83
92
96
85
74
58
44
29
28
38
39
35
34
40
53
71
78
75
58
42
42
31
39
27
14
9
7
22
33
54
81
94
101
103
101
100
91
72
43
23
31
35
42
35
31
25
23
23
13
4
-12
-29
-40
-29
-8
11
18
27
28
21
20
33
24
4
-35
-74
-84
-83
-70
-78
-87
-107
-117
-118
-101
-90
-92
-98
-96
-90
-89
-74
-64
-55
-44
-41
-45
-70
-78
-93
-101
-88
-66
-54
-50
-50
-59
-59
-59
-42
-41
-45
-47
-54
-63
-66
-62
-55
-32
-4
12
4
-22
-45
-67
-71
-75
-82
-90
-96
-87
-78
-68
-48
-31
-16
8
28
27
12
-3
-4
-8
0
2
5
9
18
15
5
5
-1
1
-1
-8
-16
-35
-48
-62
-78
-83
-85
-86
-88
-77
-67
-54
-41
-17
-7
16
36
50
55
40
27
5
-3
5
15
36
59
87
95
95
84
68
33
9
-10
-24
-29
-27
-25
-26
-16
-5
3
9
14
11
1
-8
-31
-59
-83
-82
-71
-62
-51
-62
-68
-68
-53
-39
-34
-27
-25
-27
-26
-30
-44
-48
-33
-20
-23
-25
-33
-44
-59
-67
-72
-74
-65
-47
-30
-19
-10
-6
-8
3
25
47
61
67
55
39
21
10
-11
-18
-29
-29
-23
2
23
30
29
27
38
40
37
18
-7
-20
-20
-3
20
71
120
158
171
155
109
46
-6
-47
-57
-59
-52
-53
-55
-36
-10
29
73
116
136
141
130
108
85
61
49
33
26
28
24
30
27
33
39
48
58
52
28
-10
-44
-77
-92
-86
-76
-76
-72
-63
-55
-37
-11
13
31
35
19
-7
-24
-31
-49
-77
-83
-81
-72
-55
-42
-45
-55
-61
-62
-52
-37
-12
5
14
37
25
8
-20
-26
-30
-22
-19
-24
-37
-42
-19
8
32
49
58
53
42
19
-15
-48
-71
-78
-73
-48
-24
-11
-1
7
16
28
49
68
51
38
7
-8
-17
-15
-13
-9
-4
24
55
83
108
110
110
106
101
97
75
68
67
53
45
26
20
25
54
82
93
105
118
123
116
105
76
46
25
16
17
33
55
79
91
92
88
70
53
39
21
13
1
12
19
38
56
67
81
93
103
88
78
75
66
44
12
-21
-42
-41
-26
-3
25
43
41
37
35
34
16
-17
-48
-61
-61
-42
-10
0
14
15
10
0
-22
-26
-24
-23
-9
-5
-3
-9
-8
-14
-5
2
8
13
6
17
8
20
25
33
31
37
52
65
68
63
50
43
46
64
74
78
82
75
70
67
59
40
19
9
-3
-22
-39
-54
-54
-32
11
45
75
88
84
72
64
59
62
54
58
50
37
23
19
20
13
17
11
-8
-14
-28
-35
-27
-15
2
-1
7
13
28
29
27
33
22
23
21
12
2
-9
-36
-60
-76
-80
-84
-75
-50
-27
-25
-38
-59
-83
-91
-85
-65
-60
-55
-59
-45
-8
26
45
33
18
-3
-36
-68
-104
-135
-161
-161
-144
-122
-102
-68
-30
-5
6
-19
-62
-103
-135
-158
-169
-177
-164
-143
-125
-94
-74
-41
-23
-23
-40
-64
-84
-101
-107
-107
-108
-122
-114
-80
-38
16
58
85
86
73
46
17
-8
-30
-57
-78
-75
-51
-23
6
27
53
63
68
53
25
-3
-21
-38
-52
-50
-33
2
51
102
137
148
156
143
120
78
46
10
-22
-48
-81
-103
-98
-65
-29
22
60
103
110
106
88
60
45
43
51
55
67
79
76
55
34
21
22
44
68
90
106
108
107
95
92
81
65
61
64
61
33
-10
-54
-70
-61
-33
-14
-5
8
5
12
20
49
58
52
32
3
-11
-8
15
39
55
85
91
101
96
94
83
80
87
88
81
54
25
6
14
39
66
89
104
122
115
97
56
12
-32
-58
-72
-81
-74
-41
-2
25
25
8
-15
-24
-29
-30
-41
-40
-40
-35
-21
10
46
79
103
110
100
80
54
21
-9
-24
-27
-25
-20
-5
20
57
103
140
171
174
168
145
119
102
76
55
35
36
37
54
72
81
71
55
38
24
21
23
13
-15
-56
-95
-130
-132
-115
-71
-29
21
47
61
71
83
101
104
95
65
32
3
-21
-27
-32
-10
10
30
67
101
131
132
129
107
73
38
11
-20
-37
-54
-55
-43
-13
27
58
87
106
132
147
144
118
59
14
-33
-56
-58
-36
-4
16
38
75
107
117
115
115
110
102
86
58
30
13
13
16
30
49
66
79
99
110
105
82
56
17
-18
-36
-35
-19
6
26
33
36
54
67
77
67
51
24
3
-12
-24
-33
-28
-18
-10
7
24
37
53
69
102
121
134
118
80
28
-6
-13
-10
10
33
54
60
67
60
48
37
43
35
18
3
-27
-58
-75
-59
-21
19
53
66
68
72
72
53
16
-17
-41
-52
-43
-27
-12
-2
16
25
37
46
54
45
20
3
-12
-15
-6
19
50
85
115
128
110
80
50
16
-10
-23
-28
-35
-55
-73
-88
-65
-23
15
31
32
20
11
-5
-16
-38
-66
-66
-77
-82
-97
-97
-106
-132
-154
-185
-211
-235
-237
-233
-215
-197
-173
-157
-142
-137
-128
-147
-150
-153
-151
-145
-149
-161
-163
-148
-123
-89
-54
-13
-1
6
6
-9
-36
-72
-90
-105
-102
-102
-112
-121
-120
-98
-69
-21
16
48
52
52
42
33
28
16
8
-15
-9
16
32
47
63
67
78
81
69
51
24
-2
-15
-36
-21
-13
6
17
25
27
30
41
47
43
22
-1
-27
-35
-15
10
35
54
72
64
42
12
-14
-27
-28
-25
-37
-39
-25
-13
5
18
32
33
25
16
1
-27
-64
-91
-122
-119
-103
-66
-32
11
42
56
66
80
93
96
112
121
131
125
119
108
103
108
106
84
66
39
31
17
25
19
17
6
7
12
22
44
53
64
63
71
64
67
68
74
84
108
149
163
169
161
153
147
137
137
129
125
122
111
92
85
89
85
87
82
64
42
33
35
44
58
70
82
73
73
49
32
21
20
33
40
66
84
94
94
85
65
26
-1
-31
-57
-70
-81
-79
-67
-45
-24
-7
7
27
16
19
19
31
29
6
-10
-39
-42
-44
-37
-30
1
40
58
67
56
40
23
6
-26
-64
-88
-96
-89
-87
-78
-65
-35
-8
19
52
72
88
90
73
58
43
26
8
7
10
17
30
50
81
107
136
139
126
107
95
74
68
61
69
78
102
136
164
183
182
167
139
103
71
32
2
-15
-30
-24
0
36
54
66
77
88
92
87
81
56
34
14
-8
-22
-14
5
33
60
78
91
80
82
78
79
77
71
54
32
12
-3
-7
3
33
64
86
104
90
63
35
29
25
32
35
22
3
-16
-17
-11
2
4
9
8
8
19
22
27
30
17
2
-16
-21
-27
-21
0
25
33
27
16
-4
-8
-6
-3
-13
-18
-21
-13
-11
-8
-7
-8
10
21
23
7
-13
-31
-34
-14
-2
-2
-16
-29
-38
-51
-41
-42
-51
-64
-67
-73
-63
-57
-51
-55
-61
-68
-80
-93
-101
-103
-103
-92
-74
-59
-43
-29
-26
-24
-11
18
48
66
68
56
39
12
-1
-6
4
31
43
41
42
48
50
48
49
53
51
44
38
31
25
19
9
3
-1
-6
-14
-4
10
24
33
48
54
52
44
31
23
5
4
3
-1
-1
6
0
-5
-7
0
13
33
51
53
44
29
16
-7
-1
-1
3
-1
-10
-15
-25
-33
-40
-60
-74
-65
-51
-39
-20
-12
-14
-18
-19
-4
17
48
67
72
59
41
19
0
-11
-19
-29
-21
-13
1
13
35
45
33
8
-16
-48
-66
-78
-85
-91
-88
-72
-55
-30
-4
16
27
39
50
41
34
6
-20
-40
-47
-28
-28
-16
-11
-9
-10
-2
4
9
11
-4
-24
-49
-67
-70
-66
-57
-41
-27
-19
-2
2
7
15
14
13
0
-1
1
-28
-61
-107
-131
-138
-121
-112
-107
-117
-124
-125
-123
-99
-86
-84
-90
-102
-99
-87
-61
-55
-67
-79
-98
-115
-131
-127
-113
-91
-65
-44
-33
-23
-8
14
22
12
-11
-38
-48
-40
-36
-48
-57
-64
-54
-29
5
33
42
42
31
8
0
-5
-7
-23
-29
-45
-58
-61
-52
-30
-6
27
52
70
70
57
31
-7
-34
-61
-94
-118
-124
-119
-85
-37
19
67
93
104
92
86
74
47
-6
-55
-92
-114
-108
-83
-45
0
28
