# Supplementary material for: Electroencephalography (EEG) based epilepsy diagnosis via multiple feature space fusion using shared hidden space-driven multi-view learning
Source: PeerJ Comput Sci. 2024 Mar 7;10:e1874. doi: 10.7717/peerj-cs.1874 (PMC10936759; doi:10.7717/peerj-cs.1874)
Supplement: Supplemental Information 2 [file peerj-cs-10-1874-s002.zip › B/O010.txt]

-53
-15
11
38
35
48
65
72
44
-2
-49
-67
-62
-32
-16
-21
-36
-33
-11
28
69
83
60
13
-26
-52
-57
-45
-40
-27
1
43
71
82
100
86
50
-11
-53
-87
-112
-121
-115
-81
-33
23
60
89
112
145
181
220
232
203
141
75
17
-20
-27
-6
18
47
68
90
122
167
200
195
133
36
-58
-119
-124
-122
-120
-99
-55
5
56
86
91
67
53
62
92
120
120
81
20
-52
-95
-125
-120
-80
-26
39
97
139
133
102
74
50
25
-13
-46
-70
-63
-41
-19
4
22
53
67
88
94
88
59
31
26
20
17
0
-28
-49
-52
-30
-17
-21
-35
-61
-89
-107
-111
-98
-76
-43
-19
-19
-5
9
29
49
81
106
117
105
106
92
77
41
-9
-69
-121
-142
-141
-111
-57
22
92
151
176
166
113
54
-4
-42
-54
-47
-25
-3
10
21
40
94
169
229
251
242
226
162
88
7
-63
-120
-141
-136
-99
-54
-7
37
75
126
172
188
169
108
31
-43
-83
-82
-52
-12
16
28
21
14
8
28
68
100
106
80
47
12
-12
-29
-3
25
58
82
98
124
156
170
141
91
27
-38
-103
-151
-170
-173
-162
-118
-60
4
57
97
117
129
136
119
84
27
-36
-97
-126
-112
-70
-24
25
73
98
100
92
83
76
64
16
-42
-94
-119
-125
-121
-76
-24
20
57
62
44
20
6
25
44
41
18
-20
-47
-66
-90
-107
-99
-57
-7
43
98
120
111
77
32
-10
-50
-81
-87
-78
-52
-6
29
52
48
35
18
13
40
51
57
44
3
-36
-62
-66
-42
-11
24
57
81
114
144
153
145
119
75
-2
-47
-90
-93
-81
-55
-24
12
51
81
96
112
135
146
131
92
20
-48
-97
-120
-114
-83
-43
-19
-29
-30
3
61
127
168
156
80
-11
-77
-122
-135
-123
-88
-46
-14
5
4
11
21
39
57
64
83
93
111
123
114
79
38
13
-4
-3
-7
-16
-45
-65
-67
-69
-56
-48
-55
-63
-63
-54
-46
-27
8
37
44
29
3
-21
-41
-56
-73
-55
-19
22
36
24
-13
-66
-115
-119
-99
-76
-85
-105
-128
-116
-88
-74
-49
-33
-1
5
3
3
10
21
37
53
53
55
56
64
57
35
19
7
24
63
96
103
78
54
37
44
50
50
28
4
-12
-30
-12
22
56
88
103
86
31
-44
-104
-125
-118
-82
-54
-35
-16
1
39
84
143
177
195
175
125
53
-29
-77
-95
-93
-81
-61
-33
11
60
91
95
98
107
120
104
50
-27
-110
-153
-157
-149
-110
-66
-10
33
61
73
63
51
48
31
12
-25
-49
-75
-80
-69
-48
-27
4
33
43
30
2
-29
-54
-50
-41
-19
-1
18
48
69
103
106
80
45
-5
-38
-43
-17
8
10
-11
-15
-11
-7
10
16
31
51
71
66
46
20
4
-7
1
7
11
15
26
40
46
43
34
12
-11
-29
-33
-28
-19
1
20
45
80
86
75
51
27
4
-10
-32
-28
-33
-1
21
28
24
27
43
38
27
-8
-31
-29
-10
3
-1
-9
-23
-28
-16
0
0
12
14
33
33
43
60
74
87
92
79
55
22
-11
-44
-48
-47
-31
-17
2
36
53
57
40
8
-21
-47
-61
-91
-92
-79
-55
-22
4
37
52
60
66
71
52
27
-14
-67
-106
-117
-101
-66
5
78
125
146
131
88
45
3
-41
-85
-128
-150
-160
-134
-80
-20
34
77
119
139
149
142
114
50
-10
-63
-107
-135
-136
-107
-47
19
73
113
145
168
186
176
151
115
46
-19
-92
-134
-140
-113
-58
9
75
129
164
182
197
198
166
117
69
33
-5
-23
-32
-39
-43
-34
12
64
134
156
135
122
94
70
19
-37
-85
-113
-120
-92
-47
17
84
116
114
72
41
2
-23
-55
-96
-128
-146
-136
-116
-76
-37
0
23
29
27
14
-9
-34
-69
-108
-130
-135
-143
-120
-79
-27
10
10
4
-13
-9
5
5
-12
-41
-49
-56
-57
-66
-78
-78
-47
-8
24
26
10
9
-6
-12
-42
-78
-95
-81
-57
-12
48
108
167
192
177
107
36
3
-12
-4
-6
-7
-7
-6
15
46
81
121
147
148
161
152
136
86
0
-81
-160
-182
-153
-88
-27
15
65
84
104
117
119
111
117
87
28
-56
-133
-171
-166
-122
-80
-28
28
80
106
107
101
77
60
68
77
82
50
27
5
-6
-23
-29
-25
-8
32
48
33
5
-23
-53
-84
-88
-78
-54
-37
-16
-3
4
2
6
-5
-27
-43
-72
-75
-63
-51
-34
-15
35
69
98
90
56
-11
-63
-117
-168
-190
-186
-127
-48
28
76
86
83
67
38
24
28
42
41
9
-32
-87
-132
-144
-121
-64
-3
51
82
96
125
126
97
18
-67
-134
-164
-153
-126
-98
-79
-72
-78
-70
-32
4
41
66
87
52
-25
-123
-202
-236
-217
-158
-98
-29
32
102
161
194
182
105
-7
-108
-196
-233
-255
-222
-178
-109
-47
0
26
46
60
51
51
58
48
39
-4
-39
-77
-97
-101
-66
-25
28
68
73
76
74
69
57
26
-39
-104
-153
-179
-164
-144
-94
-59
-39
-18
20
61
89
90
54
-3
-74
-120
-155
-151
-126
-104
-93
-84
-54
-5
57
116
131
93
23
-28
-64
-79
-96
-109
-124
-126
-106
-89
-61
-29
-1
26
68
87
80
52
17
-9
-25
-44
-72
-97
-95
-64
-17
36
84
90
63
19
-8
-45
-92
-132
-163
-162
-136
-78
-27
12
24
30
32
42
50
39
36
27
15
-1
-12
-20
-36
-23
-7
13
40
60
98
116
102
56
-15
-93
-150
-189
-217
-202
-149
-71
9
73
105
98
55
24
-1
-24
-37
-50
-67
-78
-78
-70
-56
-38
-37
-10
41
110
160
169
147
103
35
-42
-108
-137
-121
-67
-15
35
81
123
163
178
158
85
-22
-111
-160
-174
-148
-112
-66
-26
14
87
133
171
182
153
106
49
5
-41
-80
-104
-116
-96
-58
0
44
95
118
108
75
49
33
-6
-51
-108
-149
-153
-121
-70
-4
47
95
119
134
152
141
92
21
-54
-108
-136
-132
-116
-98
-67
-30
1
28
70
96
127
139
141
112
72
23
-20
-58
-76
-58
-15
36
76
85
76
68
75
86
89
64
21
-26
-56
-77
-86
-82
-50
-10
24
49
74
72
67
36
-1
-37
-62
-66
-68
-49
-9
30
49
46
18
-10
-29
-23
-7
-1
6
7
7
23
39
66
73
78
72
48
28
6
-18
-25
-22
-15
-12
1
24
54
86
109
114
96
70
50
23
-2
-17
-28
-38
-29
-13
4
40
88
139
169
171
151
117
73
28
-14
-48
-57
-52
-58
-44
-21
29
100
181
246
262
248
199
128
33
-32
-78
-92
-93
-83
-55
-11
48
91
112
113
93
54
9
-41
-92
-137
-169
-162
-112
-37
45
105
138
161
185
160
104
17
-77
-150
-189
-180
-152
-106
-57
-16
43
88
121
130
143
162
152
117
54
-3
-71
-110
-126
-110
-70
-12
55
125
189
232
226
183
130
77
22
-32
-87
-118
-126
-94
-54
-21
7
20
43
59
75
67
43
1
-30
-61
-77
-70
-70
-41
-20
10
25
24
23
24
19
33
37
14
-1
-10
12
39
71
112
134
133
106
66
34
22
24
10
-7
-32
-66
-83
-67
5
97
176
204
186
127
83
40
-2
-49
-109
-150
-165
-127
-74
-17
31
76
116
146
178
191
174
133
56
-29
-121
-174
-197
-179
-131
-79
-51
-41
-44
-35
9
60
111
96
21
-67
-147
-186
-195
-171
-139
-92
-38
4
54
109
159
171
155
127
94
58
23
5
-7
6
33
66
91
103
112
117
120
132
133
129
129
121
121
118
109
85
91
117
160
184
175
162
130
98
56
2
-39
-66
-69
-47
7
82
145
181
200
209
210
187
155
101
46
-6
-44
-75
-61
-19
61
135
201
253
271
274
253
203
132
55
-28
-88
-118
-107
-77
-33
15
54
73
80
113
145
162
159
122
61
-2
-58
-74
-66
-23
29
63
86
85
71
55
52
50
39
3
-35
-83
-130
-155
-172
-150
-113
-60
-36
-26
-28
-23
-2
23
32
39
29
15
-8
-43
-32
-10
19
34
37
23
3
-14
-26
-41
-57
-57
-53
-36
-7
31
55
82
117
150
183
196
199
190
173
139
82
8
-47
-70
-64
-36
-11
6
-2
-7
-8
3
20
17
-14
-49
-79
-98
-110
-112
-97
-69
-39
-1
25
30
32
29
19
5
-3
-4
-15
-24
-15
-2
23
42
51
53
54
59
42
22
-7
-46
-86
-113
-114
-102
-77
-40
3
47
84
99
77
52
54
55
44
-1
-53
-79
-77
-63
-43
-26
20
64
112
149
180
214
246
264
220
140
61
24
25
38
57
65
61
82
117
159
181
185
155
111
49
-18
-105
-178
-221
-223
-187
-115
-25
44
114
164
193
186
136
70
-17
-97
-185
-231
-255
-229
-179
-128
-60
15
75
93
77
27
-44
-117
-172
-204
-206
-183
-147
-110
-75
-49
-35
-22
1
21
24
-11
-65
-135
-183
-184
-153
-100
-54
-28
6
39
93
107
81
22
-44
-116
-186
-240
-239
-214
-157
-103
-64
-9
59
122
150
133
71
-9
-73
-113
-130
-147
-128
-98
-72
-45
-30
8
55
123
167
167
125
48
-39
-116
-179
-197
-194
-165
-113
-55
9
82
131
148
156
139
106
31
-43
-116
-165
-193
-205
-202
-171
-107
-35
26
83
129
167
180
176
129
60
-7
-76
-113
-130
-117
-76
-32
23
66
90
101
115
114
98
48
-16
-97
-126
-130
-91
-40
11
64
88
97
96
93
81
50
-8
-82
-151
-192
-202
-182
-120
-57
-18
10
14
25
39
57
58
28
-22
-77
-126
-163
-170
-159
-131
-89
-38
12
62
109
134
121
62
-19
-86
-131
-127
-129
-115
-88
-43
-1
43
87
116
113
70
18
-51
-103
-138
-149
-134
-92
-53
-25
-8
22
50
86
100
100
57
-14
-82
-125
-146
-145
-129
-120
-90
-60
-22
-4
0
-18
-50
-90
-127
-160
-176
-155
-124
-75
-41
-10
9
19
49
71
81
61
32
-4
-27
-28
-28
-24
-28
-30
-43
-53
-49
-32
-14
-6
-8
-30
-47
-57
-53
-41
-18
6
18
30
33
32
16
-2
-17
-41
-43
-35
-15
5
10
26
15
8
-9
-36
-58
-63
-53
-37
-3
37
69
77
58
35
1
-23
-32
-35
-47
-48
-54
-65
-53
-35
3
39
62
49
21
-9
-31
-49
-70
-79
-84
-89
-81
-49
-18
19
52
83
99
102
94
62
24
-14
-52
-77
-88
-81
-60
-37
8
47
93
137
180
183
163
99
7
-88
-152
-166
-159
-134
-113
-86
-69
-41
9
70
155
214
225
182
127
72
18
-32
-64
-80
-83
-66
-43
-11
23
57
77
83
74
25
-41
-112
-176
-230
-252
-223
-156
-76
4
69
125
160
207
224
217
149
40
-81
-162
-186
-183
-170
-139
-102
-72
-31
6
52
95
123
134
105
64
16
-29
-71
-89
-72
-53
-26
6
49
97
132
146
118
66
22
-17
-31
-46
-70
-90
-102
-109
-102
-104
-72
-57
-43
-34
-30
-23
-30
-33
-41
-41
-27
-17
-25
-39
-44
-33
-20
-5
-3
-38
-58
-65
-60
-56
-58
-56
-56
-44
-24
-27
-50
-83
-89
-75
-29
5
21
16
11
25
31
39
45
35
6
-40
-61
-75
-43
0
42
69
93
109
116
114
115
82
35
-13
-48
-51
-38
-10
29
58
83
84
72
74
76
65
25
-12
-51
-84
-112
-119
-115
-90
-51
-18
11
36
76
104
139
167
153
105
34
-12
-36
-37
-26
-23
-25
-17
-3
11
39
74
95
93
83
58
35
6
-8
-30
-31
-35
-12
25
68
107
131
140
156
141
106
45
-7
-53
-88
-103
-117
-116
-101
-65
-40
-26
-23
-28
-39
-32
-14
17
38
65
74
58
36
20
30
61
96
110
103
92
75
47
14
-20
-52
-63
-58
-17
29
87
130
145
129
112
98
72
37
13
-7
-22
-24
-16
6
11
11
4
-16
-5
6
37
68
91
91
60
30
-13
-49
-95
-114
-99
-73
-43
-35
-28
-7
17
20
4
4
15
34
42
27
-8
-48
-59
-41
-4
29
60
76
93
84
55
17
-12
-31
-46
-58
-59
-53
-45
-31
-8
8
27
58
74
67
31
-14
-58
-78
-99
-129
-138
-115
-43
28
91
120
130
118
100
64
8
-58
-119
-175
-183
-146
-95
-46
-19
12
53
85
122
129
100
51
-5
-48
-71
-67
-58
-28
11
68
133
180
212
219
205
185
161
134
110
85
45
2
-31
-34
-38
-24
14
46
75
69
46
-3
-36
-55
-58
-57
-50
-37
-29
-21
-6
18
30
29
12
-21
-54
-68
-85
-82
-78
-64
-51
-24
5
37
61
78
68
40
-1
-23
-37
-40
-38
-56
-65
-57
-23
23
57
80
89
81
64
40
11
-5
-7
-13
-29
-43
-52
-61
-66
-61
-55
-50
-42
-34
-37
-41
-44
-42
-31
-4
32
50
54
62
75
77
60
30
-1
6
31
69
84
92
85
74
49
41
14
-2
11
28
40
27
7
-5
3
30
69
113
161
184
172
125
71
8
-33
-73
-83
-91
-78
-50
-9
36
67
94
83
64
43
4
-28
-54
-68
-80
-86
-89
-75
-38
10
77
115
130
121
84
35
-16
-51
-77
-98
-90
-73
-37
3
51
93
129
137
112
58
10
-50
-92
-115
-107
-99
-90
-79
-46
-4
53
109
155
183
201
190
159
98
21
-53
-111
-125
-124
-97
-45
28
89
139
173
183
192
176
133
38
-72
-177
-247
-287
-278
-219
-133
-28
70
139
168
171
160
130
102
61
15
-39
-97
-115
-126
-105
-96
-80
-49
9
81
153
198
213
172
101
23
-47
-109
-148
-151
-127
-91
-46
-9
14
32
49
53
26
-23
-95
-142
-160
-146
-109
-79
-45
-48
-44
-37
-6
1
4
-16
-31
-44
-37
-20
-8
13
48
79
95
98
83
59
31
9
-8
-13
0
68
127
192
206
194
168
141
104
53
-10
-60
-100
-115
-102
-81
-42
26
102
169
191
188
163
139
127
126
108
68
29
12
22
46
76
94
102
99
67
47
35
39
20
-28
-69
-98
-90
-53
-1
42
54
36
-1
-28
-30
-12
-10
-32
-75
-100
-106
-62
-4
40
82
109
129
131
133
144
126
86
17
-63
-125
-159
-144
-98
-19
57
116
136
143
155
150
133
100
51
-8
-59
-112
-136
-132
-83
-32
20
68
102
130
149
148
110
41
-30
-110
-167
-186
-173
-131
-83
-33
5
35
57
74
79
75
84
82
63
17
-35
-84
-106
-106
-89
-53
-1
51
83
93
83
74
41
2
-45
-92
-113
-97
-74
-53
-31
-16
-4
26
64
99
120
111
73
19
-29
-53
-62
-71
-62
-58
-51
-47
-42
-21
15
71
106
128
119
88
26
-40
-85
-123
-160
-191
-199
-176
-129
-69
-2
45
78
92
71
49
25
-2
-43
-84
-99
-94
-56
-12
25
52
84
118
144
165
161
126
69
13
-11
-30
-28
-22
-10
-12
2
34
81
124
140
121
86
49
6
-24
-48
-59
-63
-58
-34
-4
24
52
75
87
80
64
42
22
5
-4
-12
-18
-21
-31
-45
-48
-40
-21
14
70
106
110
106
89
63
28
-3
-21
-23
-13
0
8
14
26
38
48
52
40
19
5
2
-7
-8
-4
-11
-29
-59
-73
-71
-53
-23
1
15
35
57
77
65
31
-21
-69
-83
-71
-65
-66
-75
-107
-147
-175
-159
-115
-59
18
64
101
90
55
-2
-55
-80
-81
-57
-25
16
36
60
79
82
54
14
-2
-5
13
8
-8
-21
-30
-12
9
43
72
88
89
84
81
65
41
24
15
9
23
17
10
-2
5
41
84
138
169
172
166
156
135
98
40
-31
-85
-104
-96
-77
-52
-24
6
34
53
86
104
121
118
73
9
-48
-74
-74
-53
-30
12
50
83
98
89
93
95
81
56
30
25
7
-26
-72
-109
-132
-124
-88
-29
49
112
146
141
127
91
50
3
-38
-62
-75
-70
-58
-40
-9
44
101
128
140
114
50
-25
-104
-164
-191
-192
-181
-160
-127
-73
-13
38
81
108
130
116
81
1
-68
-105
-110
-92
-58
-2
34
68
79
77
74
68
50
11
-5
0
18
24
12
20
40
88
124
135
114
78
48
4
-25
-49
-72
-96
-116
-137
-128
-107
-58
-16
11
38
47
37
22
6
-12
-32
-44
-52
-39
-15
29
69
95
118
107
79
55
34
8
-22
-57
-91
-99
-87
-52
-16
15
39
42
29
21
28
35
34
19
-5
-44
-86
-103
-110
-90
-55
-12
31
72
103
114
110
91
52
-3
-34
-60
-88
-122
-150
-149
-128
-74
-19
37
76
96
117
98
59
-16
-104
-175
-213
-221
-208
-160
-110
-44
18
62
87
91
102
101
87
71
34
-9
-50
-70
-66
-44
-23
24
75
137
188
203
184
125
57
-15
-63
-98
-125
-127
-111
-84
-54
-7
64
133
176
174
134
57
-20
-75
-106
-137
-148
-143
-122
-52
44
158
228
246
169
71
-29
-80
-88
-96
-93
-111
-121
-118
-87
-33
26
65
59
13
-44
-76
-99
-102
-83
-58
-37
-12
12
53
99
132
125
73
3
-50
-101
-113
-99
-71
-46
-23
16
38
63
73
75
61
31
-4
-41
-76
-113
-146
-144
-116
-69
-27
14
72
117
134
121
70
2
-59
-100
-112
-103
-64
-26
8
34
65
96
124
154
160
133
77
16
-28
-52
-43
-35
-31
-6
31
88
138
167
171
159
146
137
107
65
3
-81
-141
-168
-137
-100
-57
-30
-7
11
41
72
90
86
58
-2
-67
-114
-130
-121
-91
-59
-34
-13
12
42
74
99
120
120
101
78
55
23
-20
-68
-107
-125
-96
-52
7
82
140
179
190
182
141
69
-26
-101
-157
-179
-163
-121
-69
-11
33
61
75
91
101
115
115
109
63
3
-61
-107
-113
-97
-63
-37
5
66
115
137
130
102
59
7
-44
-88
-128
-147
-148
-134
-96
-36
32
97
135
169
161
125
45
-61
-148
-194
-206
-199
-173
-140
-89
-36
20
60
83
107
131
138
115
91
54
7
-39
-84
-106
-92
-52
-2
55
105
143
133
110
52
-11
-84
-141
-161
-162
-140
-108
-73
-58
-43
-29
-18
11
34
31
5
-45
-94
-125
-116
-70
-11
42
83
94
86
66
67
76
93
102
78
10
-71
-142
-171
-174
-150
-134
-112
-75
-1
79
141
172
141
74
-9
-83
-126
-138
-113
-83
-53
-18
24
68
113
147
169
151
105
40
-33
-101
-155
-190
-198
-168
-109
-54
3
51
90
127
167
199
193
141
45
-59
-143
-171
-148
-107
-64
-17
8
26
37
47
71
107
123
94
28
-36
-68
-74
-50
-12
35
59
64
55
55
87
142
193
207
169
78
-33
-115
-157
-147
-111
-52
-3
32
57
69
68
67
83
70
32
-25
-81
-115
-103
-67
-11
23
37
27
-9
-25
-31
-7
8
11
-8
-48
-54
-47
-17
-13
-17
-11
1
41
83
101
80
41
-12
-49
-61
-51
-46
-37
-27
-13
25
74
128
153
136
99
40
-16
-58
-67
-59
-42
-22
-12
16
50
105
138
157
156
117
57
-3
-30
-37
-32
-26
-27
-25
-10
16
29
53
69
92
109
101
75
14
-56
-116
-139
-111
-37
41
76
66
29
1
-14
7
47
85
110
107
71
10
-31
-50
-51
-45
-38
-21
9
64
107
135
119
85
22
-38
-58
-44
-1
42
78
95
99
97
97
77
51
4
-46
-91
-105
-105
-86
-61
-40
-28
4
41
72
72
49
27
1
-23
-44
-67
-89
-85
-53
-8
54
113
156
189
190
171
133
75
21
-32
-63
-61
-43
-16
-4
11
35
73
117
147
146
107
52
-7
-57
-83
-104
-101
-78
-39
-1
31
84
126
169
189
183
145
66
-16
-108
-162
-175
-157
-134
-96
-41
6
48
73
89
108
113
104
45
-54
-158
-230
-271
-268
-233
-175
-101
-16
75
146
184
197
193
163
94
-15
-138
-218
-242
-207
-150
-85
-29
-6
6
18
35
71
101
110
89
50
1
-46
-93
-101
-89
-66
-42
-16
7
53
100
139
151
134
116
77
31
-26
-85
-117
-116
-79
-30
18
58
115
158
192
180
121
41
-33
-99
-159
-189
-188
-164
-113
-52
-1
23
35
55
92
132
140
83
-10
-92
-136
-141
-127
-113
-93
-61
5
65
108
128
143
150
140
116
58
-20
-93
-130
-129
-108
-74
-57
-54
-48
-32
-1
35
60
55
18
-41
-84
-123
-128
-114
-96
-88
-93
-81
-49
0
40
55
47
15
-26
-80
-124
-159
-155
-118
-60
1
28
27
16
16
13
15
10
-11
-33
-56
-75
-98
-95
-84
-50
-4
66
116
151
184
198
196
177
134
81
23
-9
-33
-37
-40
-17
12
32
49
61
77
78
70
41
12
-1
-11
-26
-43
-62
-74
-62
-24
20
47
51
47
29
14
27
31
41
28
-3
-54
-69
-61
-36
-6
4
16
25
39
71
93
98
89
62
24
-6
-38
-51
-56
-32
-2
44
102
159
195
220
208
159
73
-24
-90
-122
-129
-105
-80
-37
7
69
119
157
202
248
285
269
225
132
36
-47
-114
-149
-135
-86
-17
48
102
146
170
178
158
98
12
-71
-132
-166
-168
-140
-107
-65
-10
43
107
179
233
243
221
166
96
9
-76
-140
-160
-140
-100
-57
-23
21
58
79
81
70
42
7
-20
-39
-52
-64
-68
-58
-10
60
121
139
113
72
22
-30
-71
-110
-118
-103
-77
-92
