# Supplementary material for: Electroencephalography (EEG) based epilepsy diagnosis via multiple feature space fusion using shared hidden space-driven multi-view learning
Source: PeerJ Comput Sci. 2024 Mar 7;10:e1874. doi: 10.7717/peerj-cs.1874 (PMC10936759; doi:10.7717/peerj-cs.1874)
Supplement: Supplemental Information 2 [file peerj-cs-10-1874-s002.zip › B/O011.txt]

-159
-176
-174
-145
-101
-45
0
29
15
15
29
34
9
-52
-117
-152
-143
-90
-48
-16
0
33
67
95
94
65
12
-49
-101
-146
-168
-162
-145
-103
-36
51
122
171
190
159
79
-23
-100
-154
-181
-178
-157
-115
-66
-9
32
69
90
119
147
189
213
193
128
49
-24
-61
-55
-14
17
40
48
50
45
54
61
62
34
-25
-94
-142
-145
-147
-147
-124
-83
-31
8
29
43
25
8
5
4
20
22
6
-16
-53
-82
-114
-119
-94
-53
-8
30
66
62
46
25
7
-16
-45
-69
-90
-96
-92
-84
-74
-56
-31
-17
13
45
75
68
45
17
-14
-38
-69
-103
-131
-133
-109
-80
-61
-53
-68
-91
-101
-100
-83
-74
-53
-38
-38
-26
-14
4
23
49
74
91
94
106
85
53
-5
-55
-112
-141
-150
-141
-108
-47
47
132
195
204
175
110
49
-6
-58
-93
-108
-101
-86
-66
-34
34
139
253
317
303
246
190
120
66
-1
-79
-170
-223
-233
-185
-114
-26
56
119
172
179
158
98
25
-53
-117
-141
-131
-95
-49
-9
18
32
38
37
36
43
44
21
-11
-54
-90
-115
-126
-78
-27
29
61
81
89
99
90
46
0
-50
-96
-153
-203
-221
-222
-199
-141
-67
5
65
106
125
132
141
126
90
25
-65
-156
-212
-211
-172
-119
-46
31
91
112
105
74
46
22
-23
-67
-111
-141
-160
-158
-104
-34
34
89
109
91
58
33
31
23
-1
-41
-87
-107
-114
-104
-98
-72
-31
0
33
66
62
40
2
-30
-55
-77
-103
-110
-110
-89
-54
-31
-27
-45
-61
-73
-64
-31
-12
-8
-27
-76
-128
-149
-147
-111
-73
-33
-9
0
23
38
44
38
43
34
-3
-31
-72
-82
-94
-88
-68
-40
6
47
78
103
126
118
90
37
-27
-90
-126
-146
-149
-130
-108
-78
-65
-41
5
62
118
147
124
40
-55
-126
-169
-190
-181
-145
-90
-36
3
13
24
28
32
34
27
35
42
62
78
78
60
45
34
25
9
-21
-51
-87
-85
-65
-51
-50
-66
-91
-107
-109
-103
-106
-95
-77
-59
-49
-55
-56
-51
-46
-38
-54
-52
-46
-36
-30
-23
-15
-29
-58
-79
-91
-100
-122
-136
-150
-145
-142
-150
-131
-102
-49
-20
-7
2
17
28
40
57
58
57
41
18
-29
-72
-95
-95
-52
8
63
87
74
46
24
24
21
9
-31
-64
-80
-79
-37
27
88
132
155
140
81
-4
-80
-124
-130
-112
-103
-102
-95
-72
-23
36
103
149
170
161
125
64
-18
-92
-145
-173
-169
-139
-90
-21
50
96
102
95
85
72
43
-1
-61
-137
-188
-214
-217
-177
-120
-49
4
57
88
111
118
114
78
32
-24
-66
-109
-129
-132
-118
-90
-46
7
45
66
65
45
17
0
-14
-22
-30
-36
-27
-20
2
12
5
12
14
11
18
22
22
3
-37
-55
-72
-90
-101
-110
-99
-65
-25
-2
16
37
63
73
70
46
6
-30
-42
-35
-16
3
11
-4
-32
-52
-54
-43
-34
-31
-25
-6
24
37
32
10
-15
-29
-35
-34
-15
-8
31
49
48
29
11
3
-7
-16
-25
-30
-16
3
24
32
24
3
-27
-45
-57
-74
-62
-45
-19
-6
5
35
58
83
82
51
0
-49
-84
-116
-108
-87
-45
-9
22
43
43
24
-6
-38
-79
-118
-155
-188
-184
-157
-105
-53
-2
44
68
80
76
71
39
0
-67
-135
-187
-194
-161
-110
-19
77
153
206
230
217
181
107
2
-121
-228
-285
-292
-246
-173
-92
-20
59
132
169
173
136
73
-17
-103
-162
-204
-227
-223
-191
-127
-47
27
88
144
187
210
182
122
38
-64
-148
-217
-250
-250
-213
-144
-55
32
110
170
220
262
274
242
187
125
74
9
-42
-90
-120
-135
-115
-57
14
103
138
134
135
115
82
15
-59
-125
-175
-205
-208
-190
-148
-108
-77
-68
-65
-46
-35
-11
-10
-34
-83
-122
-131
-132
-109
-91
-65
-51
-50
-30
-21
-16
-23
-54
-103
-140
-168
-181
-159
-113
-54
-15
-10
-10
-21
-20
-10
-12
-12
-22
-23
-44
-63
-82
-100
-96
-78
-54
-27
-14
-2
3
-4
-21
-67
-111
-131
-107
-83
-42
6
55
94
106
84
7
-57
-94
-102
-87
-76
-59
-45
-29
4
43
86
131
159
156
158
145
125
72
-9
-99
-183
-213
-181
-103
-27
24
69
83
82
89
79
64
71
47
-1
-82
-153
-183
-172
-111
-64
-8
40
83
111
130
143
131
113
100
95
76
29
-15
-52
-64
-68
-45
-18
10
46
43
2
-47
-90
-118
-125
-114
-103
-89
-75
-41
-20
-19
-37
-47
-57
-76
-87
-115
-118
-102
-72
-40
-5
34
38
22
-16
-48
-78
-73
-76
-93
-112
-120
-87
-35
25
68
85
85
70
33
2
-9
-19
-46
-99
-149
-196
-217
-201
-152
-75
3
79
128
152
159
127
58
-37
-121
-181
-199
-182
-132
-79
-34
-7
-5
6
25
40
52
59
74
40
-20
-101
-163
-188
-163
-110
-46
30
98
165
184
166
103
19
-68
-127
-181
-210
-219
-185
-128
-53
15
65
92
116
125
110
104
101
80
56
1
-44
-84
-96
-82
-43
-7
35
69
79
85
74
46
18
-32
-90
-152
-202
-221
-193
-136
-49
18
55
73
92
101
102
82
35
-41
-116
-170
-200
-183
-145
-99
-67
-31
19
73
114
137
117
55
-36
-100
-144
-154
-162
-155
-146
-112
-65
-19
21
53
59
49
65
68
65
38
-4
-40
-62
-65
-60
-48
-27
16
61
113
155
152
120
67
24
-31
-92
-140
-167
-160
-127
-77
-32
0
14
31
41
53
51
23
-1
-32
-52
-79
-92
-86
-81
-51
-13
33
77
103
124
120
86
29
-44
-127
-191
-246
-271
-246
-163
-51
65
147
165
122
35
-24
-52
-72
-93
-129
-163
-168
-135
-82
-15
50
85
129
173
227
240
204
137
50
-47
-153
-229
-257
-217
-131
-44
32
90
138
169
182
162
94
-19
-128
-209
-237
-209
-156
-93
-43
5
95
164
216
219
172
101
34
-32
-95
-162
-207
-218
-181
-119
-46
8
55
84
85
64
55
32
-6
-62
-118
-170
-188
-171
-133
-69
-6
68
113
132
135
102
50
-17
-94
-159
-201
-200
-175
-144
-106
-64
-34
8
46
75
100
105
112
97
80
46
2
-46
-79
-67
-31
8
35
35
24
27
49
70
72
46
5
-41
-68
-93
-113
-113
-91
-65
-41
-9
33
56
66
31
-13
-63
-89
-96
-102
-95
-80
-81
-95
-111
-118
-99
-68
-18
10
17
8
-18
-46
-53
-46
-21
-8
0
-8
-26
-33
-29
-25
-9
4
15
23
36
61
79
91
81
63
37
22
13
-10
-41
-59
-60
-50
-28
1
29
62
94
109
96
67
37
13
-7
-28
-61
-97
-93
-72
-54
-24
3
41
99
166
217
223
195
135
59
-24
-71
-94
-89
-77
-53
-22
18
52
57
32
-7
-47
-81
-105
-118
-132
-128
-119
-68
0
72
122
129
93
61
48
17
-16
-63
-116
-169
-201
-188
-147
-82
-23
18
60
89
89
65
53
64
67
45
2
-45
-89
-102
-84
-33
17
57
79
91
97
90
47
-12
-49
-68
-69
-68
-76
-81
-67
-28
13
38
52
58
51
41
18
-10
-39
-56
-41
-28
6
41
52
63
51
38
10
-17
-36
-36
-49
-39
-27
-23
4
39
85
118
132
144
128
86
29
-20
-50
-52
-35
-24
-22
-23
-34
-32
8
94
188
251
252
203
112
35
-34
-83
-100
-109
-108
-100
-58
-7
48
92
123
137
123
103
64
23
-23
-76
-132
-183
-197
-186
-155
-105
-64
-43
-22
-10
26
73
99
103
40
-60
-160
-240
-278
-274
-234
-186
-132
-89
-62
-34
8
70
110
117
97
53
-11
-59
-91
-115
-110
-90
-62
-33
-8
9
19
20
24
16
11
15
8
7
3
3
1
14
44
85
115
120
116
84
49
-4
-61
-110
-136
-127
-85
-9
79
147
179
181
164
139
101
54
3
-52
-95
-116
-139
-115
-65
23
112
195
261
286
281
236
165
74
-5
-85
-149
-182
-171
-129
-72
-7
40
67
86
122
150
146
116
53
-7
-62
-98
-101
-88
-41
7
44
69
71
63
54
57
50
19
-44
-114
-178
-217
-217
-190
-127
-51
32
79
92
58
12
-36
-65
-93
-114
-135
-129
-108
-75
-20
26
49
41
19
-18
-54
-87
-107
-127
-142
-142
-129
-101
-43
14
63
108
153
185
208
216
203
177
132
69
-10
-92
-136
-142
-114
-74
-35
-6
20
46
51
47
36
20
-16
-52
-82
-94
-96
-85
-62
-44
-22
-5
4
2
0
0
-16
-36
-48
-39
-45
-47
-33
-17
14
48
68
76
73
81
59
31
-14
-67
-114
-130
-130
-118
-97
-60
-12
38
97
127
116
74
44
22
3
-26
-72
-109
-121
-104
-62
-12
65
134
196
244
279
297
292
256
160
46
-38
-58
-47
-16
31
84
140
213
270
294
275
217
137
52
-41
-117
-195
-241
-257
-237
-186
-97
7
86
155
202
240
261
248
207
102
-26
-165
-250
-284
-250
-188
-124
-54
25
76
84
61
8
-66
-147
-202
-230
-227
-188
-149
-94
-54
-29
-42
-70
-92
-106
-111
-128
-144
-179
-185
-160
-108
-51
-9
8
27
56
92
100
59
-17
-100
-186
-262
-307
-301
-264
-196
-127
-77
-20
24
53
49
13
-53
-137
-206
-249
-253
-239
-194
-143
-106
-70
-34
24
84
153
182
171
125
46
-38
-135
-216
-264
-286
-275
-231
-166
-90
2
58
75
61
26
-20
-83
-130
-174
-189
-184
-165
-145
-109
-61
-18
-7
-10
-28
-41
-45
-49
-63
-97
-127
-161
-179
-179
-160
-116
-72
-23
8
12
6
-4
-23
-63
-130
-190
-254
-255
-218
-141
-53
24
91
115
114
91
56
11
-37
-98
-163
-213
-237
-232
-203
-132
-65
-16
10
15
18
29
52
48
11
-49
-109
-160
-200
-208
-191
-148
-88
-20
36
72
84
76
42
-13
-77
-138
-185
-191
-193
-178
-147
-98
-52
-6
31
52
50
20
-14
-68
-107
-138
-156
-151
-127
-88
-59
-17
39
83
112
94
47
-37
-137
-212
-244
-244
-210
-181
-148
-105
-59
-6
24
32
-5
-56
-123
-177
-224
-247
-232
-195
-134
-71
-12
32
73
120
148
135
75
5
-56
-93
-96
-83
-75
-73
-66
-67
-52
-26
-6
-3
-19
-46
-88
-110
-122
-101
-66
-18
40
71
85
69
30
-26
-70
-98
-110
-95
-55
-5
28
39
29
-9
-40
-72
-93
-103
-97
-84
-63
-25
25
65
80
64
28
-17
-59
-82
-87
-90
-76
-68
-60
-34
4
52
101
130
117
72
11
-51
-109
-151
-164
-147
-115
-79
-11
48
108
149
163
144
106
57
0
-48
-90
-122
-135
-125
-87
-24
37
113
168
212
236
240
196
141
60
-21
-106
-164
-189
-171
-121
-52
18
59
96
123
151
187
198
166
89
18
-39
-76
-100
-105
-94
-72
-31
14
64
99
110
85
42
-8
-76
-145
-202
-233
-256
-241
-197
-118
-27
61
149
208
220
214
164
101
18
-63
-145
-187
-188
-161
-126
-74
-22
15
61
96
126
144
149
144
111
66
5
-65
-122
-144
-119
-85
-47
-15
31
75
110
122
100
70
46
23
-2
-30
-70
-101
-123
-140
-157
-179
-167
-154
-129
-102
-80
-73
-76
-74
-62
-40
-26
-34
-68
-104
-122
-108
-92
-75
-56
-60
-42
-13
16
25
16
0
-21
-34
-38
-58
-85
-113
-117
-105
-73
-42
-13
4
22
39
38
34
25
8
-33
-85
-121
-135
-102
-48
9
50
89
119
140
141
124
63
-7
-68
-104
-108
-93
-52
8
76
127
133
109
76
44
13
-17
-36
-63
-98
-126
-131
-116
-76
-28
16
51
84
125
143
158
148
106
39
-36
-83
-101
-100
-80
-60
-45
-27
-1
28
67
103
105
71
35
-14
-40
-59
-63
-61
-42
-25
19
76
132
185
213
215
218
172
98
3
-75
-126
-147
-140
-123
-84
-34
33
76
92
70
28
-17
-41
-59
-61
-55
-22
15
39
44
44
51
77
107
123
118
96
52
-17
-93
-154
-186
-182
-155
-86
-11
79
147
173
153
126
101
67
30
-4
-42
-77
-86
-74
-40
-18
3
17
23
58
82
116
130
110
53
-34
-95
-139
-156
-166
-138
-85
-28
5
5
-5
-2
-1
-22
-50
-64
-64
-77
-98
-119
-136
-123
-77
-9
54
85
98
80
68
44
11
-32
-71
-102
-129
-137
-124
-93
-59
-16
30
51
52
56
62
47
1
-68
-130
-158
-157
-143
-105
-34
44
113
153
162
146
101
46
-33
-118
-192
-248
-280
-262
-192
-102
-21
27
54
69
55
44
3
-59
-106
-135
-137
-122
-104
-80
-46
3
79
159
218
255
262
234
185
122
61
6
-46
-93
-128
-128
-94
-63
-26
16
50
61
44
9
-33
-58
-65
-63
-70
-69
-59
-44
-23
-14
-8
-26
-49
-81
-111
-128
-118
-104
-77
-53
-30
-24
-17
-21
-23
-15
-8
-21
-46
-67
-55
-43
-24
-15
-23
-31
-27
-15
-8
-15
-27
-31
-44
-57
-65
-71
-60
-30
-7
-11
-28
-56
-82
-102
-108
-114
-119
-114
-96
-65
-32
-1
22
38
70
91
89
58
23
-9
-47
-83
-119
-128
-95
-35
36
75
103
88
59
11
-21
-71
-105
-116
-110
-89
-75
-66
-56
-21
41
114
174
219
229
193
128
53
-27
-92
-154
-179
-181
-138
-80
-24
14
32
50
42
36
25
-9
-56
-101
-126
-152
-165
-169
-142
-84
-17
50
82
89
84
57
10
-47
-98
-139
-162
-162
-143
-104
-44
16
66
93
78
23
-39
-86
-130
-155
-162
-143
-127
-102
-69
-24
29
94
161
204
217
208
178
137
82
15
-59
-112
-138
-148
-126
-79
8
80
135
165
154
126
84
32
-40
-111
-171
-216
-255
-270
-243
-180
-84
11
78
98
91
58
24
-9
-34
-59
-88
-114
-122
-125
-112
-114
-107
-85
-31
13
54
58
64
55
11
-41
-117
-180
-212
-204
-172
-131
-80
-38
-3
20
38
37
16
-26
-71
-88
-79
-45
-17
-8
-5
-30
-50
-58
-39
-34
-36
-59
-81
-93
-91
-74
-66
-55
-37
-11
10
39
65
72
58
31
2
-6
16
82
139
190
198
168
128
99
61
17
-46
-107
-156
-183
-176
-158
-115
-37
57
138
175
179
157
133
122
123
107
66
20
-6
-11
11
46
71
98
112
95
72
35
16
-21
-62
-90
-106
-95
-68
-28
15
54
75
62
29
-17
-58
-96
-129
-149
-147
-126
-70
-4
57
110
144
148
122
94
71
34
-11
-73
-137
-187
-199
-171
-101
-11
84
165
196
196
159
103
54
23
-2
-37
-72
-121
-143
-134
-77
-10
49
90
105
108
107
104
81
44
-5
-74
-131
-150
-128
-71
-9
42
81
93
85
69
52
52
84
108
93
29
-56
-139
-183
-192
-163
-109
-30
30
54
44
32
32
26
12
-30
-81
-123
-122
-105
-78
-33
-1
18
37
55
67
78
72
42
-2
-40
-55
-64
-74
-74
-64
-41
-29
-15
-4
8
35
52
58
42
10
-38
-75
-97
-116
-145
-173
-181
-155
-105
-52
-6
11
21
21
3
-12
-28
-48
-82
-128
-139
-122
-64
-4
42
56
56
47
30
23
11
-13
-47
-75
-82
-74
-49
-15
5
0
2
14
39
56
49
7
-27
-46
-56
-57
-61
-53
-40
-21
14
46
64
68
54
30
2
-16
-30
-42
-47
-30
-17
-3
1
-6
-18
-28
-32
-25
-9
28
45
36
23
13
8
-2
-6
-6
-13
-22
-31
-37
-37
-18
0
10
10
-15
-49
-75
-88
-92
-90
-75
-73
-83
-97
-93
-77
-44
0
29
44
53
56
45
10
-37
-83
-106
-97
-78
-79
-81
-81
-82
-91
-112
-114
-110
-89
-37
21
71
80
51
-14
-73
-110
-112
-91
-67
-36
-17
7
26
29
6
-17
-25
-35
-50
-89
-129
-158
-149
-114
-69
-22
22
61
89
121
139
129
90
50
7
-28
-24
-33
-26
-25
-14
12
40
81
102
102
102
93
63
24
-40
-105
-156
-179
-171
-144
-90
-41
2
25
35
54
55
50
25
-22
-74
-117
-134
-131
-103
-62
-2
47
81
97
89
87
91
83
59
26
1
-33
-76
-117
-141
-147
-117
-66
13
109
189
216
174
103
11
-62
-119
-161
-185
-181
-149
-87
-22
39
109
179
219
221
165
59
-54
-158
-243
-281
-285
-260
-214
-147
-52
30
94
142
167
178
141
68
-50
-148
-194
-191
-161
-116
-51
-13
21
30
38
41
40
22
-10
-27
-29
-21
-31
-44
-36
-12
33
62
69
46
25
20
15
11
-4
-24
-53
-73
-105
-106
-99
-60
-22
7
38
43
24
-14
-46
-76
-96
-99
-85
-53
-15
31
61
85
104
102
74
29
-16
-63
-91
-107
-100
-71
-29
10
21
21
23
26
26
28
45
50
29
-23
-94
-155
-185
-171
-143
-100
-53
-2
40
90
117
106
56
-7
-67
-128
-158
-182
-178
-161
-125
-68
-14
48
86
118
125
107
63
-16
-101
-178
-234
-256
-241
-205
-153
-84
-30
15
38
46
35
19
7
-13
-42
-63
-89
-113
-116
-89
-46
-7
13
40
66
102
125
122
81
6
-68
-145
-183
-185
-160
-114
-59
-13
21
65
126
168
157
98
15
-62
-115
-137
-140
-141
-115
-72
-20
63
147
218
238
211
98
-29
-151
-205
-195
-159
-108
-81
-66
-54
-34
-7
8
-1
-31
-71
-101
-96
-91
-75
-57
-25
-3
25
43
60
81
93
78
30
-42
-98
-154
-169
-157
-119
-76
-31
28
67
87
76
48
3
-34
-59
-72
-97
-124
-139
-113
-56
2
47
82
126
148
132
90
15
-67
-120
-145
-141
-122
-89
-56
-19
18
64
89
99
97
70
20
-50
-103
-139
-140
-113
-88
-67
-33
16
70
113
128
123
107
105
108
87
41
-32
-119
-169
-179
-136
-102
-69
-56
-32
-18
9
22
22
4
-24
-62
-106
-134
-148
-145
-117
-76
-38
-10
17
35
51
60
61
42
9
-13
-35
-65
-117
-169
-207
-206
-149
-83
-14
67
135
186
203
178
112
18
-86
-159
-216
-238
-221
-172
-102
-21
48
91
107
107
94
84
64
51
-2
-56
-112
-146
-140
-114
-72
-35
12
76
133
165
161
124
60
-18
-99
-167
-223
-238
-230
-198
-138
-61
19
83
126
139
107
38
-51
-133
-182
-198
-211
-216
-203
-162
-100
-37
14
48
77
118
165
186
167
135
93
53
10
-30
-61
-58
-26
29
94
146
171
140
98
27
-44
-120
-170
-174
-159
-125
-99
-71
-63
-60
-53
-54
-37
-20
-22
-38
-71
-104
-122
-110
-69
-17
25
65
67
53
30
31
40
55
57
22
-36
-101
-137
-149
-149
-136
-128
-104
-60
14
90
146
167
145
87
8
-68
-139
-168
-158
-128
-90
-39
29
100
164
184
165
100
26
-38
-96
-141
-172
-181
-169
-115
-43
22
82
132
173
209
241
242
208
142
61
-24
-100
-145
-155
-139
-99
-36
21
62
71
65
62
70
64
21
-42
-82
-103
-88
-62
-31
-7
-6
-16
-28
-13
39
112
161
166
105
-7
-123
-202
-221
-178
-103
-26
24
48
63
74
57
30
17
-8
-52
-101
-148
-163
-126
-59
32
89
111
88
34
-1
-15
-1
-5
-24
-64
-110
-110
-86
-41
-26
-21
-8
12
48
80
76
37
-9
-70
-112
-138
-132
-116
-86
-54
-23
27
83
139
155
123
61
-20
-84
-127
-118
-96
-68
-56
-48
-22
17
79
120
150
156
120
53
-23
-64
-80
-73
-62
-46
-34
-8
19
31
53
62
68
59
42
16
-28
-93
-145
-166
-136
-60
22
77
97
100
89
70
62
63
62
48
18
-29
-78
-94
-90
-72
-60
-45
-32
-1
39
64
72
45
-3
-81
-137
-143
-94
-23
40
73
77
58
29
4
-27
-55
-87
-123
-146
-135
-106
-61
-12
31
52
74
81
68
17
-45
-103
-143
-155
-143
-127
-113
-77
-35
20
84
139
169
188
176
137
67
-16
-87
-133
-152
-134
-102
-59
-22
24
67
101
118
110
79
27
-16
-68
-106
-126
-148
-145
-123
-61
2
74
150
219
272
287
253
162
31
-91
-202
-255
-264
-230
-195
-141
-88
-45
-13
12
52
105
145
146
77
-53
-199
-305
-352
-330
-257
-152
-53
43
125
178
204
204
186
144
73
-41
-164
-248
-280
-243
-191
-126
-77
-57
-43
-31
-16
13
37
30
-15
-70
-119
-157
-186
-177
-149
-109
-71
-27
-1
42
74
92
75
42
22
-13
-41
-79
-125
-151
-141
-89
-15
59
116
167
176
149
87
-1
-85
-152
-197
-217
-194
-148
-90
-34
24
72
99
115
108
93
66
32
-31
-103
-156
-186
-173
-140
-100
-56
-9
59
112
143
152
159
140
106
49
-22
-103
-159
-168
-141
-96
-56
-33
-32
-30
-29
-22
-20
-37
-62
-99
-132
-139
-140
-107
-69
-31
-25
-38
-50
-43
-25
2
13
9
-13
-52
-103
-140
-156
-133
-83
-11
66
120
146
149
131
88
35
-29
-80
-117
-126
-122
-121
-100
-72
-27
25
95
147
189
222
215
165
85
-1
-71
-111
-116
-108
-95
-89
-61
-30
1
23
37
34
16
-15
-58
-86
-95
-90
-88
-80
-70
-60
-37
3
46
69
72
59
29
-8
-22
-42
-43
-52
-73
-97
-96
-73
-36
-12
-4
-4
4
18
54
70
56
27
-18
-63
-104
-134
-141
-137
-95
-38
35
118
205
255
274
230
134
6
-114
-190
-219
-203
-156
-107
-45
12
89
149
201
231
245
234
191
146
67
-14
-95
-159
-181
-151
-88
-13
56
116
161
166
138
80
12
-48
-98
-130
-154
-147
-117
-77
-30
28
87
142
195
196
161
93
27
-30
-95
-146
-188
-196
-173
-128
-85
-59
-35
-18
-11
-3
-1
-15
-42
-66
-74
-66
-56
-40
-25
14
56
73
48
-12
-62
-100
-108
-97
-110
