# Supplementary material for: Electroencephalography (EEG) based epilepsy diagnosis via multiple feature space fusion using shared hidden space-driven multi-view learning
Source: PeerJ Comput Sci. 2024 Mar 7;10:e1874. doi: 10.7717/peerj-cs.1874 (PMC10936759; doi:10.7717/peerj-cs.1874)
Supplement: Supplemental Information 2 [file peerj-cs-10-1874-s002.zip › B/O012.txt]

18
14
13
9
-6
-20
-31
-27
-10
5
8
16
33
47
39
6
-35
-75
-83
-70
-55
-50
-55
-55
-57
-42
-14
15
39
60
72
56
24
-12
-34
-46
-49
-45
-47
-36
-8
33
71
97
97
69
45
31
20
1
-13
-37
-58
-66
-61
-43
-21
14
44
65
79
72
47
2
-19
-21
-15
-28
-54
-95
-125
-127
-111
-78
-48
-11
17
53
93
112
111
92
71
23
-21
-62
-84
-90
-77
-61
-61
-62
-57
-35
5
42
60
55
27
5
-10
-18
-31
-48
-62
-81
-76
-49
-13
14
27
33
29
18
-7
-42
-84
-112
-132
-133
-105
-55
-4
28
44
37
35
41
54
55
38
9
-27
-63
-79
-70
-50
-25
4
32
63
85
86
43
-18
-63
-84
-79
-71
-60
-55
-31
3
35
54
69
86
96
100
93
70
41
15
-3
-19
-30
-33
-32
-26
8
56
94
105
88
62
39
42
46
40
24
18
32
56
77
71
52
37
46
64
76
88
79
65
54
50
51
58
80
98
105
110
114
108
92
73
51
37
30
39
41
43
34
16
-7
-28
-27
-24
-9
-2
-5
-16
-17
-9
-4
1
1
-7
-21
-28
-24
-30
-26
-17
-1
11
14
10
9
5
-1
-9
-25
-34
-42
-52
-60
-60
-50
-35
-9
13
13
1
-19
-35
-44
-26
-14
-9
-3
-5
-17
-41
-46
-35
-8
22
36
20
-5
-20
-17
-1
12
25
13
-3
-11
-14
-14
-13
-17
-25
-24
-14
-15
-27
-40
-42
-40
-37
-37
-38
-33
-14
9
13
11
6
-6
-20
-19
-11
-18
-24
-44
-71
-91
-77
-57
-42
-30
-23
-11
7
28
36
29
8
-11
-32
-57
-65
-71
-64
-34
2
24
19
6
-9
-10
-4
1
-11
-27
-34
-33
-27
-24
-27
-41
-47
-41
-26
-13
1
20
17
10
-13
-37
-58
-57
-38
-37
-45
-59
-62
-53
-26
13
31
46
62
83
89
71
30
-11
-24
-20
-2
-1
14
15
18
6
-1
-11
-25
-39
-62
-84
-94
-89
-80
-76
-71
-75
-68
-42
13
64
95
97
60
7
-35
-64
-90
-109
-112
-98
-56
4
69
107
127
114
84
54
32
18
-6
-45
-86
-106
-98
-54
3
32
36
35
35
50
74
80
55
14
-31
-58
-62
-34
-2
21
36
47
55
51
55
48
42
23
-7
-52
-92
-97
-81
-56
-38
-26
-15
-3
30
60
75
69
49
13
-25
-46
-57
-48
-25
2
3
-3
-11
-6
14
27
34
18
-3
-12
-10
-11
-13
-12
-18
-15
3
23
37
46
59
63
68
58
34
2
-6
-1
11
18
13
-10
-31
-31
-20
-4
2
3
4
1
20
29
26
1
-23
-38
-44
-31
-22
-11
1
19
22
19
19
11
-10
-32
-35
-30
-22
-19
-20
-5
23
58
65
56
43
31
12
-5
-32
-68
-94
-102
-97
-94
-92
-75
-49
-8
29
55
57
63
70
57
37
-5
-40
-56
-37
-7
19
29
26
28
23
29
23
4
-21
-54
-84
-102
-95
-87
-78
-61
-27
15
42
56
43
29
29
39
39
23
8
-8
-30
-51
-59
-52
-16
37
83
107
110
94
58
19
-8
-28
-39
-38
-31
-36
-36
-22
1
36
63
75
48
16
2
19
42
53
34
-11
-34
-34
-9
12
25
31
34
46
51
41
3
-27
-39
-33
-23
-19
-25
-20
1
18
20
8
3
-1
6
19
7
-21
-71
-104
-121
-116
-91
-63
-28
-5
15
9
2
-2
-1
1
-1
-26
-74
-113
-130
-119
-101
-72
-26
16
47
50
23
-7
-22
-13
-12
-16
-32
-53
-69
-70
-59
-51
-29
3
43
73
91
77
39
1
-15
-13
-7
-6
-16
-29
-34
-27
-21
-23
-7
4
21
29
23
4
-18
-10
4
25
30
20
-4
-29
-28
-16
7
36
59
70
66
43
13
-14
-24
-15
-25
-45
-63
-64
-51
-29
-6
14
40
64
82
74
46
11
-20
-34
-34
-21
-6
5
10
13
26
49
81
98
108
91
52
11
-13
-24
-53
-84
-118
-115
-72
-5
49
69
77
60
26
-2
-11
-7
-10
-29
-65
-85
-70
-30
1
13
24
35
55
78
97
83
46
-1
-46
-74
-92
-94
-93
-80
-52
-31
-23
-22
-17
-11
1
5
6
1
10
17
12
-10
-48
-79
-91
-79
-53
-40
-30
-14
5
25
40
41
35
26
21
8
-16
-24
-26
-11
18
49
63
51
44
34
27
16
-8
-34
-53
-51
-52
-58
-61
-50
-31
-8
23
35
26
5
-4
3
25
32
25
18
6
6
-5
-13
-15
0
14
31
36
10
-20
-29
-18
9
49
85
94
93
79
56
30
7
-14
-37
-57
-67
-57
-28
19
47
56
56
64
66
56
37
-3
-45
-71
-69
-50
-27
-11
-8
-15
-6
32
75
97
91
55
15
-15
-41
-78
-110
-115
-97
-70
-43
-21
-3
25
60
82
75
47
18
-6
-7
2
-7
-32
-62
-72
-62
-27
4
25
39
61
82
71
45
14
10
20
38
26
-2
-26
-30
-18
-8
0
-1
-6
4
21
43
45
38
4
-33
-56
-46
-18
17
60
83
84
62
36
19
18
38
47
25
-22
-67
-98
-92
-61
-27
0
24
62
96
125
132
106
62
17
-11
-41
-57
-58
-50
-34
-19
-8
-20
-28
-21
-1
12
23
14
0
8
40
85
112
109
75
30
-1
-10
-5
-8
-10
-29
-50
-62
-54
-39
-30
-18
-14
7
48
97
128
127
115
90
74
72
73
64
50
33
6
-20
-42
-49
-63
-75
-81
-77
-72
-66
-62
-66
-64
-52
-40
-39
-42
-40
-37
-21
-10
-11
-24
-41
-43
-41
-23
-7
3
-3
-8
-17
-33
-41
-40
-28
-8
15
21
-1
-43
-79
-88
-73
-31
-25
-46
-95
-134
-132
-95
-17
71
147
202
213
163
80
8
-38
-54
-68
-96
-144
-178
-174
-131
-69
-11
32
41
35
34
39
49
61
72
68
60
49
41
41
48
56
45
24
2
-16
-35
-48
-69
-102
-126
-131
-108
-71
-34
-10
7
24
52
72
60
29
-10
-29
-21
3
14
3
-16
-40
-59
-61
-40
-15
-4
7
4
2
19
46
85
118
132
122
92
52
17
-20
-37
-34
-31
-47
-69
-78
-63
-31
1
20
23
23
35
53
83
127
162
169
148
96
30
-18
-29
-28
-33
-57
-83
-99
-81
-49
-18
-7
1
2
-3
8
17
35
38
34
18
0
-13
-9
6
7
-4
-21
-27
-9
24
39
28
12
-15
-32
-42
-48
-47
-33
-8
12
17
1
4
12
15
24
23
9
-5
-22
-45
-47
-34
-12
9
25
28
17
15
24
31
26
2
-16
-29
-33
-40
-60
-89
-109
-104
-75
-26
8
25
12
-1
-18
-28
-32
-33
-46
-66
-60
-41
-26
-19
-13
0
5
11
1
-16
-34
-44
-51
-51
-23
3
43
66
72
56
33
25
22
19
-3
-34
-69
-86
-79
-65
-46
-20
16
43
57
48
25
-2
-16
-18
-27
-40
-47
-40
-13
32
76
98
98
86
67
47
31
18
-5
-19
-34
-45
-57
-58
-64
-66
-53
-34
-17
-28
-42
-55
-57
-33
12
66
96
96
59
14
-8
3
29
38
31
1
-15
-18
-4
-6
-19
-27
-41
-32
-6
39
76
91
91
85
81
84
75
29
-22
-61
-73
-62
-44
-39
-52
-61
-49
-18
17
44
65
60
54
51
51
47
43
39
22
2
-14
-23
-19
5
31
51
52
32
-5
-39
-51
-60
-78
-99
-120
-120
-102
-48
10
59
79
68
43
17
17
21
20
-2
-38
-79
-89
-67
-33
3
20
40
48
49
51
47
37
25
6
-10
-17
-17
-18
-23
-29
-19
-10
14
47
76
87
79
69
42
21
-2
-18
-35
-39
-37
-31
-21
-8
5
17
35
45
54
57
60
43
19
0
-22
-54
-80
-84
-61
-29
1
11
-1
-12
-6
-1
-5
-12
-37
-58
-61
-25
20
53
60
45
34
39
57
59
43
14
-11
-29
-42
-36
-51
-63
-77
-82
-75
-50
-13
2
18
26
38
41
25
-2
-28
-27
2
25
30
16
-5
-3
20
39
33
-7
-44
-63
-60
-48
-44
-54
-73
-70
-54
-34
-34
-47
-57
-46
-8
24
29
17
0
-16
-36
-43
-50
-48
-37
-11
19
52
74
79
69
53
39
11
-6
-14
-5
-1
-2
-4
-21
-30
-21
0
23
30
31
20
18
27
34
26
0
-22
-39
-31
-11
2
4
6
5
6
3
-12
-44
-84
-96
-93
-86
-76
-68
-50
-19
29
68
74
50
8
-27
-43
-39
-41
-58
-78
-84
-73
-47
-6
27
41
46
55
65
79
81
52
2
-43
-67
-74
-69
-62
-69
-74
-81
-60
-34
12
62
90
88
73
53
33
17
-5
-19
-28
-29
-15
-1
23
55
84
98
105
93
66
29
-1
-15
-15
12
38
55
50
31
11
-4
17
45
66
66
46
9
-23
-29
-32
-37
-41
-32
-5
35
72
81
66
61
69
73
63
39
6
-21
-31
-21
-12
-4
-8
-8
-1
27
58
73
67
42
10
-21
-43
-44
-48
-40
-30
-25
-26
-29
-35
-43
-35
-14
11
24
28
24
22
19
13
-7
-35
-44
-40
-24
-11
-4
-5
-8
6
7
7
-14
-31
-37
-32
-25
-21
-27
-21
-5
13
27
54
58
37
3
-29
-46
-42
-29
-24
-37
-57
-65
-60
-43
-18
-4
4
9
13
2
1
2
-2
-20
-27
-28
-27
-9
17
38
43
38
25
11
5
9
7
-7
-23
-34
-33
-27
-17
-9
-4
-1
-10
-16
-7
11
16
2
-8
-19
-14
-1
0
-7
-24
-19
-13
2
0
-8
-32
-49
-48
-45
-43
-44
-30
-11
-1
3
-10
-18
-16
-6
-13
-29
-46
-63
-74
-73
-63
-55
-28
11
54
65
47
25
0
-13
-29
-54
-84
-97
-92
-84
-62
-41
-20
-1
34
63
75
65
40
13
-23
-39
-57
-68
-78
-83
-78
-61
-29
-10
-8
-13
-18
-8
-4
3
-8
-37
-75
-100
-107
-89
-66
-67
-81
-85
-60
-25
15
37
30
-8
-32
-26
-4
15
6
-23
-47
-40
-4
24
43
37
28
17
25
37
34
22
-4
-24
-37
-24
-8
-2
-8
-6
8
25
48
45
12
-26
-51
-51
-44
-20
-18
-24
-39
-41
-34
-18
12
30
31
29
23
21
21
20
-1
-27
-45
-36
-27
-29
-35
-32
-11
26
67
78
66
37
-7
-40
-52
-34
-14
19
39
40
20
-9
-27
-36
-32
-39
-50
-63
-61
-38
-13
17
39
43
32
23
5
-23
-43
-44
-19
10
35
33
15
-1
-20
-39
-70
-77
-69
-44
-10
21
28
9
-11
-36
-50
-58
-50
-40
-26
-9
-8
-8
-6
2
12
15
16
4
-7
-13
-10
-12
-11
-11
-12
-2
15
40
46
48
55
62
73
79
87
85
89
79
50
2
-47
-58
-48
-12
26
59
77
90
90
81
68
54
28
-11
-36
-52
-55
-44
-23
2
14
16
-5
-22
-23
-5
9
-1
-18
-49
-62
-51
-27
-10
-11
-10
-6
14
46
71
67
43
13
-9
-13
-1
5
-6
-20
-23
-17
-4
10
29
34
47
62
64
48
17
-16
-53
-77
-80
-70
-58
-45
-36
-29
-11
4
21
19
21
18
7
-1
2
11
15
30
23
14
1
7
23
37
47
45
27
2
-23
-38
-40
-12
8
14
3
-9
-14
-9
18
36
46
41
19
-18
-44
-53
-50
-49
-42
-14
15
44
57
47
33
29
58
75
80
61
25
-1
-15
-12
-20
-32
-43
-39
-20
4
34
49
62
60
46
23
7
-6
-15
-13
-10
-8
-22
-13
12
52
86
99
79
34
-5
-36
-47
-45
-35
-24
-21
-6
-1
-4
-6
6
7
0
6
12
20
19
7
-13
-21
-16
-7
-1
2
11
8
5
5
-1
0
-5
-1
-2
6
13
14
5
2
5
3
4
10
9
1
-6
-23
-33
-36
-35
-33
-44
-34
-20
-2
17
24
10
-15
-22
-15
2
18
17
4
-11
-7
1
18
29
38
35
28
27
22
11
-2
-3
-13
-16
-15
-18
-25
-33
-33
-29
-9
11
28
30
32
44
54
71
75
55
14
-24
-31
-29
-10
12
36
60
75
82
66
41
9
-17
-29
-21
-3
0
-1
-1
9
14
18
20
19
26
30
28
21
28
39
50
58
51
29
-7
-17
-5
29
63
83
75
33
-11
-59
-83
-72
-30
4
11
-10
-48
-71
-61
-16
30
58
53
18
-19
-39
-38
-34
-24
-16
-9
-7
-13
-21
-30
-18
0
20
31
45
58
38
-5
-52
-87
-106
-98
-79
-61
-41
-12
19
53
79
85
66
46
44
52
56
54
24
-20
-55
-60
-38
-7
26
47
53
53
63
72
73
57
9
-43
-81
-91
-87
-66
-28
5
16
-1
-21
-27
-15
-3
-27
-61
-74
-58
-29
4
19
11
-3
-10
14
39
68
84
85
65
24
-28
-94
-131
-141
-122
-92
-52
-10
20
43
52
47
24
3
-25
-58
-90
-103
-102
-85
-57
-42
-38
-37
-22
-3
14
23
12
-10
-28
-24
1
41
69
62
34
9
7
14
13
2
-19
-31
-31
-10
6
24
29
17
-14
-31
-27
-5
23
45
44
32
21
41
76
118
140
118
66
14
-16
-29
-20
-11
-10
-23
-20
0
33
71
96
95
68
38
4
-28
-49
-60
-51
-42
-18
1
15
35
55
66
61
51
25
-8
-44
-63
-63
-44
-11
3
10
9
23
34
32
10
-31
-70
-95
-88
-64
-24
12
31
25
18
16
9
8
3
-3
-29
-55
-80
-99
-100
-76
-29
11
26
-4
-52
-81
-74
-37
-10
5
-5
-26
-38
-29
-1
31
57
56
34
4
-6
-14
-15
-9
-7
-7
-14
-15
-6
18
50
62
50
16
-22
-50
-60
-43
-20
1
13
22
20
18
14
-3
-16
-14
4
7
-2
-4
0
22
46
69
68
49
17
-23
-58
-78
-77
-68
-39
4
52
85
98
83
44
7
-22
-45
-69
-87
-99
-103
-90
-54
-16
14
36
34
20
12
9
1
-18
-41
-67
-76
-68
-41
-1
31
68
69
56
35
26
19
17
29
40
44
36
22
-7
-31
-35
-21
-1
15
20
7
-7
-6
-16
-23
-31
-35
-41
-39
-32
-21
-20
-20
-15
-20
-8
13
30
28
15
-10
-33
-35
-20
-3
-4
-23
-47
-56
-34
9
39
41
23
0
-26
-38
-35
-20
-12
1
-17
-34
-36
-17
5
23
41
51
59
59
62
59
41
12
-19
-37
-22
21
59
71
62
38
17
11
25
36
43
34
12
-18
-36
-35
-33
-25
-21
-31
-45
-39
-3
16
27
10
-18
-43
-44
-30
-29
-38
-55
-61
-63
-38
-10
12
17
18
18
13
19
6
-21
-36
-31
-18
-7
1
0
-5
2
9
16
6
-2
-23
-39
-43
-32
-20
-6
-3
-6
-13
-12
1
10
13
17
20
17
-1
-20
-41
-40
-16
4
10
0
-2
-10
4
16
14
6
-2
-3
0
-4
-25
-53
-73
-57
-16
2
3
-10
-18
-26
-10
3
21
37
48
51
34
10
-26
-58
-61
-30
14
32
32
2
-33
-39
-29
-21
-30
-40
-46
-40
-25
-10
-11
-27
-35
-35
-25
-24
-22
-29
-30
-30
-29
-25
-19
-11
-29
-46
9
35
34
11
-25
-46
-47
-54
-57
-63
-66
-63
-47
-34
-27
-15
10
39
48
40
13
-23
-48
-56
-51
-48
-37
-30
-9
22
61
83
75
64
44
25
15
13
10
7
11
6
6
1
5
8
26
59
89
105
100
88
66
56
55
55
53
43
33
19
18
37
58
70
59
43
20
20
32
42
37
32
33
28
25
17
19
24
28
27
14
6
-1
-16
-37
-35
-18
15
52
69
63
34
8
-1
2
17
33
42
34
25
7
-3
8
21
24
-1
-16
-18
-3
32
65
65
53
43
43
49
50
40
20
7
14
33
46
48
48
47
57
74
69
50
31
28
33
49
55
43
10
-16
-29
-25
-4
3
-9
-50
-75
-73
-48
-12
13
25
15
0
-12
-13
5
43
66
68
56
34
16
4
-5
-8
-4
23
43
44
24
-8
-41
-54
-44
-30
-25
-32
-29
-20
2
32
50
47
28
6
-26
-38
-26
-3
4
-14
-32
-43
-34
-13
-4
0
9
27
42
61
74
67
36
-17
-62
-97
-105
-88
-64
-49
-43
-41
-39
-19
12
39
50
55
45
22
-9
-45
-79
-99
-92
-71
-41
-12
24
44
41
26
2
-3
9
40
65
69
64
43
22
11
4
-6
-9
5
31
53
56
39
0
-33
-54
-64
-74
-79
-77
-77
-61
-43
-29
-28
-22
-10
4
33
64
78
60
31
5
-22
-30
-25
-16
-6
2
6
-2
-5
7
16
9
-9
-41
-59
-45
-17
-2
-10
-23
-31
-18
6
33
44
28
20
2
-16
-46
-74
-88
-77
-40
-16
-16
-20
-17
-3
21
38
25
-18
-71
-96
-94
-73
-59
-63
-74
-66
-42
-22
-5
3
0
-14
-36
-53
-80
-88
-83
-69
-48
-33
-25
-42
-46
-37
-2
28
42
31
-6
-21
-23
-33
-55
-74
-64
-37
-5
5
-6
-24
-21
-20
-25
-36
-38
-35
-35
-24
-27
-21
-6
12
17
5
-9
-18
-12
-1
10
-10
-17
-3
19
36
41
42
38
33
30
20
14
8
12
8
12
17
23
22
16
18
5
4
2
6
-1
-5
-8
-10
3
12
20
15
15
13
6
-1
5
27
50
68
54
12
-31
-39
-12
33
70
59
23
-15
-26
-19
5
42
53
37
-5
-38
-53
-47
-20
3
18
3
-14
-38
-47
-31
-10
-1
-3
3
14
30
35
7
-42
-76
-71
-54
-28
-12
2
20
40
56
36
11
-9
-12
-4
-2
-8
-40
-66
-66
-27
18
53
59
49
34
34
36
31
15
-26
-76
-107
-109
-87
-58
-28
-13
0
24
60
89
85
68
20
-21
-55
-54
-34
-7
22
25
11
-1
17
51
86
82
23
-57
-110
-118
-98
-67
-39
-30
-37
-37
-7
46
106
125
93
22
-47
-77
-81
-70
-51
-43
-38
-25
0
35
80
110
100
49
-4
-42
-51
-37
-13
0
-16
-35
-49
-23
40
99
115
72
19
-24
-45
-55
-51
-43
-22
10
32
50
68
88
88
60
27
5
-8
-16
-14
-22
-21
-7
19
46
66
78
75
67
52
28
7
-7
-17
-31
-35
-28
-16
-8
15
54
84
104
82
34
-24
-63
-81
-81
-54
-18
11
32
63
95
110
98
64
17
-22
-42
-56
-64
-63
-43
-20
7
49
101
146
163
142
78
7
-41
-66
-68
-61
-42
-28
-14
17
51
79
102
111
97
74
48
26
2
-17
-20
-13
12
37
50
53
56
66
52
40
26
16
5
-5
-1
10
44
82
98
80
53
29
10
1
-18
-39
-53
-42
-21
1
13
11
13
1
16
37
52
53
36
14
-8
-2
7
12
14
18
7
-7
-9
-9
-17
-15
-14
-10
-14
-12
-22
-46
-72
-80
-79
-60
-41
-36
-44
-48
-31
-14
6
7
-14
-40
-58
-62
-59
-48
-30
-29
-40
-48
-38
-13
28
60
72
52
18
-12
-42
-57
-70
-80
-99
-98
-90
-74
-46
-13
27
65
103
112
91
46
-3
-54
-95
-119
-131
-129
-112
-83
-51
-23
4
16
23
34
56
62
46
10
-33
-64
-76
-72
-65
-54
-31
-10
14
22
28
15
9
7
-5
-19
-31
-25
-25
-22
-32
-44
-54
-34
1
22
19
-7
-39
-53
-43
-24
-17
-3
7
22
12
2
-15
-25
-18
2
17
7
-15
-39
-44
-31
-2
9
7
-2
-29
-29
-14
16
33
17
0
-19
-23
-19
-10
-5
-14
-7
-20
-26
-31
-24
-34
-41
-52
-54
-53
-56
-60
-73
-63
-33
2
32
48
48
18
-6
-31
-38
-46
-48
-46
-54
-57
-64
-78
-81
-59
-20
14
27
15
5
-6
-2
-2
-3
-13
-22
-36
-55
-47
-27
15
52
71
53
8
-31
-51
-49
-31
-22
-26
-33
-33
-32
-16
19
70
101
95
60
8
-32
-48
-50
-53
-50
-42
-28
-12
18
53
65
67
53
38
17
-2
-1
4
19
26
14
-5
-17
-6
4
13
20
23
23
31
26
3
-24
-34
-29
-14
-2
-16
-38
-49
-36
1
39
72
71
47
17
-2
-12
-14
-3
15
25
22
7
-7
-19
-11
-11
-15
-23
-17
-10
3
-5
-25
-57
-71
-69
-69
-76
-93
-106
-102
-85
-66
-67
-60
-48
-26
6
29
46
31
-4
-36
-61
-69
-57
-34
-15
0
11
18
15
14
8
-16
-38
-53
-55
-54
-55
-60
-66
-71
-57
-35
-4
34
45
38
10
-8
-23
-34
-27
-24
-30
-44
-49
-45
-18
27
52
36
-7
-38
-44
-23
1
-1
-25
-61
-87
-110
-105
-78
-31
8
28
25
-12
-25
-20
-1
1
-5
-21
-48
-60
-48
-25
-7
3
-1
-4
-1
23
44
46
40
24
9
7
20
42
52
54
32
6
-12
-9
12
33
50
42
14
-16
-34
-40
-31
-11
3
15
22
28
22
19
24
19
3
-16
-37
-58
-61
-32
11
53
67
64
39
30
32
44
49
49
43
28
19
18
28
31
31
31
21
14
21
32
38
39
21
-8
-30
-40
-31
-9
13
30
25
13
-5
-21
-23
0
13
16
10
11
35
69
105
117
103
75
52
34
18
21
22
16
5
1
-6
-9
-4
-7
-4
10
50
90
125
132
96
36
-19
-46
-55
-42
-17
2
16
28
50
60
66
68
62
54
44
34
19
2
-6
-9
-8
11
42
55
43
3
-38
-53
-30
-10
-10
-21
-18
7
48
90
113
109
77
32
-4
-28
-18
-13
-14
-17
-3
9
25
49
63
82
96
102
65
7
45
