# Supplementary material for: Electroencephalography (EEG) based epilepsy diagnosis via multiple feature space fusion using shared hidden space-driven multi-view learning
Source: PeerJ Comput Sci. 2024 Mar 7;10:e1874. doi: 10.7717/peerj-cs.1874 (PMC10936759; doi:10.7717/peerj-cs.1874)
Supplement: Supplemental Information 2 [file peerj-cs-10-1874-s002.zip › B/O013.txt]

-69
-80
-81
-77
-59
-31
-7
19
19
0
-31
-58
-72
-70
-53
-45
-65
-89
-103
-106
-105
-101
-98
-89
-69
-37
-24
-20
-19
-11
10
29
36
8
-28
-51
-62
-73
-84
-91
-93
-80
-59
-35
-19
-1
12
11
7
2
-10
-29
-41
-49
-58
-70
-88
-96
-93
-58
-27
-11
-12
-18
-29
-41
-38
-49
-58
-73
-73
-65
-59
-50
-62
-76
-65
-28
11
46
67
64
39
-2
-48
-104
-148
-177
-190
-194
-188
-164
-126
-73
-16
22
26
14
-1
-1
-22
-33
-39
-57
-82
-103
-107
-102
-77
-42
-7
7
3
-8
-30
-38
-35
-22
-11
-8
-20
-39
-38
-2
44
74
81
67
36
-4
-38
-68
-79
-68
-58
-51
-47
-37
-18
22
64
100
103
61
-6
-79
-123
-121
-108
-97
-98
-87
-61
-13
26
37
27
12
13
-9
-43
-93
-134
-159
-156
-132
-105
-61
-12
35
67
81
73
30
-27
-78
-103
-111
-113
-117
-124
-101
-51
-6
13
21
26
38
43
18
-43
-118
-154
-153
-132
-107
-66
-26
10
39
49
46
40
37
26
5
-32
-87
-140
-164
-150
-113
-75
-46
-33
-32
-32
-26
-28
-29
-21
-23
-39
-55
-68
-76
-63
-35
-7
9
16
11
-7
-23
-32
-27
-25
-30
-46
-69
-88
-98
-99
-98
-81
-55
-34
-6
16
28
26
15
-1
-28
-58
-78
-91
-96
-87
-78
-61
-44
-28
-25
-42
-66
-107
-155
-194
-203
-192
-164
-133
-117
-109
-100
-77
-55
-34
-20
-22
-35
-47
-64
-90
-109
-117
-119
-117
-99
-64
-40
-29
-36
-55
-82
-109
-125
-140
-140
-136
-140
-150
-141
-105
-63
-19
18
44
47
29
-19
-69
-106
-114
-111
-117
-123
-130
-128
-109
-80
-58
-54
-53
-65
-81
-98
-112
-125
-134
-124
-107
-89
-76
-68
-56
-42
-15
-10
-22
-45
-57
-55
-43
-31
-29
-41
-49
-49
-51
-50
-47
-54
-64
-77
-84
-97
-98
-89
-74
-57
-46
-38
-31
-23
0
16
8
-24
-73
-123
-148
-147
-126
-102
-72
-49
-30
-1
30
39
4
-57
-122
-163
-171
-156
-135
-111
-65
-21
24
46
58
64
66
64
27
-45
-124
-175
-191
-172
-132
-95
-57
-5
64
123
168
176
145
81
7
-62
-129
-178
-199
-191
-162
-121
-71
-32
13
57
74
48
-13
-77
-131
-156
-165
-167
-168
-156
-131
-99
-54
-10
25
37
39
28
5
-28
-69
-98
-110
-93
-66
-33
-1
33
59
62
51
14
-27
-55
-57
-52
-61
-75
-103
-116
-108
-76
-38
-1
34
43
22
-20
-55
-79
-86
-86
-91
-103
-104
-87
-68
-35
-4
14
12
-2
-31
-69
-104
-118
-115
-103
-94
-86
-87
-74
-41
-1
23
20
-25
-104
-165
-176
-137
-84
-41
-42
-63
-75
-70
-52
-55
-61
-67
-45
5
59
80
50
2
-67
-130
-167
-166
-134
-83
-38
-18
-21
-31
-29
-11
12
23
1
-50
-101
-117
-120
-119
-130
-154
-161
-134
-71
-12
36
60
55
33
7
-23
-76
-119
-147
-164
-184
-194
-188
-163
-112
-54
-4
24
35
25
8
-15
-27
-46
-68
-79
-94
-99
-88
-63
-38
-19
1
18
35
41
32
0
-43
-77
-105
-116
-117
-108
-101
-97
-80
-58
-26
2
20
8
-17
-50
-75
-89
-95
-86
-88
-80
-70
-58
-43
-23
-6
-20
-47
-73
-78
-82
-74
-64
-71
-73
-73
-85
-98
-89
-48
4
31
18
-31
-84
-108
-108
-96
-82
-63
-50
-21
7
29
25
-2
-39
-73
-96
-99
-109
-119
-127
-113
-87
-55
-19
15
47
68
71
44
2
-30
-58
-82
-99
-106
-103
-87
-81
-96
-112
-108
-66
-19
16
16
-3
-26
-42
-55
-80
-95
-86
-64
-43
-32
-23
-25
-25
-30
-53
-76
-74
-43
-14
-10
-34
-72
-96
-89
-61
-29
-2
3
-4
-20
-19
-18
-19
-35
-60
-81
-76
-33
-4
-8
-46
-84
-96
-87
-61
-45
-42
-37
-44
-67
-81
-67
-38
-16
-36
-86
-142
-162
-138
-97
-66
-45
-29
-26
-21
-17
-8
-5
-7
-17
-56
-98
-137
-171
-186
-176
-141
-99
-60
-37
-43
-72
-91
-93
-84
-74
-80
-98
-127
-144
-151
-146
-127
-95
-60
-31
2
11
-13
-62
-108
-137
-141
-117
-95
-81
-71
-57
-42
-31
-13
-2
-2
-18
-40
-65
-76
-70
-57
-42
-35
-23
-25
-33
-37
-47
-64
-76
-67
-52
-31
-14
-3
-2
1
-4
-17
-24
-26
-38
-62
-91
-114
-136
-136
-108
-66
-26
9
35
52
58
50
23
-23
-70
-114
-140
-142
-123
-94
-76
-48
-34
-19
-9
-9
-20
-44
-63
-90
-111
-115
-96
-69
-43
-23
-16
-8
-1
11
7
-10
-27
-40
-44
-53
-62
-90
-106
-107
-104
-96
-88
-65
-42
-23
-16
-37
-72
-90
-82
-62
-36
-27
-30
-58
-80
-89
-96
-80
-50
-8
11
20
16
9
16
24
26
1
-26
-55
-80
-80
-62
-27
7
47
86
112
122
109
75
29
11
3
6
2
-15
-43
-71
-72
-58
-41
-13
31
72
98
95
60
23
-6
-19
-36
-56
-64
-60
-47
-32
-26
-38
-62
-80
-81
-61
-31
-7
-14
-31
-42
-45
-58
-71
-82
-87
-65
-44
-50
-98
-136
-150
-141
-109
-74
-41
-8
26
45
45
21
-9
-41
-77
-93
-101
-91
-75
-58
-41
-19
8
16
7
-14
-29
-54
-80
-110
-151
-177
-177
-147
-114
-88
-63
-49
-39
-27
-26
-48
-80
-110
-117
-114
-95
-69
-53
-31
0
24
24
13
15
20
31
19
-22
-75
-113
-124
-121
-116
-116
-114
-107
-74
-44
-20
-11
-4
0
2
12
15
7
-13
-43
-78
-114
-133
-149
-153
-150
-131
-109
-88
-59
-41
-39
-60
-92
-128
-153
-151
-138
-122
-103
-80
-59
-32
-10
-5
-19
-43
-57
-74
-76
-78
-89
-120
-154
-176
-190
-187
-168
-121
-59
1
29
10
-29
-67
-90
-104
-95
-71
-49
-28
-14
-18
-30
-40
-44
-40
-29
-28
-45
-66
-79
-74
-62
-31
1
12
-11
-53
-105
-145
-165
-158
-139
-117
-85
-55
-25
8
59
109
148
149
92
2
-73
-104
-109
-95
-88
-88
-93
-103
-102
-104
-87
-48
-14
-2
-16
-38
-68
-69
-52
-33
-32
-44
-55
-51
-19
16
31
2
-36
-67
-86
-85
-83
-94
-128
-150
-158
-148
-124
-98
-76
-53
-10
25
52
69
86
97
84
57
8
-40
-96
-138
-172
-182
-166
-148
-131
-109
-60
-10
41
74
81
59
28
-14
-77
-134
-172
-179
-162
-136
-108
-100
-98
-100
-93
-75
-50
-22
-34
-52
-78
-86
-79
-60
-45
-42
-43
-43
-55
-60
-34
1
25
8
-28
-74
-108
-121
-136
-150
-155
-142
-120
-102
-69
-42
-16
-9
-21
-55
-94
-110
-107
-91
-74
-50
-35
-26
-11
11
41
71
87
65
27
-6
-35
-54
-71
-77
-80
-68
-56
-49
-33
-4
34
51
48
24
-2
-21
-26
-22
-35
-56
-78
-85
-80
-63
-45
-44
-39
-30
-17
-15
-9
-10
-18
-24
-17
5
15
19
-1
-25
-38
-46
-46
-43
-24
-8
-1
-7
-3
5
23
44
30
-10
-53
-67
-57
-35
-7
-7
-28
-55
-59
-43
-12
16
16
-3
-36
-64
-83
-70
-37
-4
10
2
-4
-10
5
21
14
-24
-79
-121
-143
-131
-98
-61
-39
-19
-6
2
0
-19
-57
-109
-159
-181
-178
-155
-117
-78
-36
16
53
67
48
8
-40
-83
-91
-92
-102
-127
-153
-168
-152
-100
-34
25
59
73
60
37
19
-7
-49
-111
-172
-223
-226
-183
-123
-80
-64
-48
-22
19
49
47
11
-34
-67
-90
-109
-129
-147
-164
-163
-151
-124
-87
-51
-20
-4
6
2
-16
-30
-47
-71
-105
-128
-148
-161
-156
-126
-85
-55
-23
-11
1
8
17
9
-16
-54
-106
-159
-187
-167
-122
-77
-50
-51
-53
-39
-6
27
33
11
-37
-92
-137
-152
-149
-132
-114
-101
-90
-65
-24
-6
14
12
12
10
6
-2
-43
-90
-125
-133
-125
-105
-83
-69
-52
-35
-25
-25
-32
-38
-49
-53
-69
-94
-132
-146
-149
-144
-125
-102
-77
-64
-47
-33
-9
13
24
5
-31
-49
-64
-58
-60
-63
-71
-82
-77
-62
-44
-32
-27
-26
-17
-14
-31
-63
-95
-104
-102
-82
-53
-25
-12
-9
-19
-35
-47
-53
-59
-71
-84
-93
-102
-92
-76
-66
-68
-61
-35
-17
-11
-40
-73
-108
-106
-90
-89
-97
-93
-70
-25
17
36
33
14
-8
-26
-30
-16
-10
-22
-47
-59
-57
-52
-39
-44
-38
-19
11
32
31
21
10
6
3
-14
-64
-115
-143
-137
-107
-73
-44
-23
-4
18
32
31
16
3
-12
-22
-37
-63
-86
-82
-51
-30
-13
-20
-29
-38
-29
-15
-23
-56
-90
-114
-124
-111
-94
-79
-57
-22
11
25
26
11
4
3
1
-16
-55
-85
-121
-141
-136
-99
-59
-30
-2
7
1
-18
-28
-25
-14
-17
-52
-87
-105
-88
-69
-51
-38
-17
4
23
26
7
-17
-24
-12
0
12
14
-1
-15
-33
-45
-52
-40
-17
-13
-7
-2
7
14
21
27
16
-1
-35
-78
-123
-137
-124
-87
-45
-9
9
18
24
17
4
-7
-10
-12
-23
-32
-56
-85
-108
-101
-76
-46
-29
-39
-48
-42
-30
-29
-58
-98
-128
-133
-118
-88
-74
-55
-27
-11
-12
-39
-67
-102
-114
-107
-98
-104
-118
-128
-129
-105
-68
-26
1
15
11
-17
-49
-64
-54
-40
-33
-51
-87
-117
-128
-115
-86
-45
-22
-40
-73
-98
-99
-82
-65
-73
-96
-110
-103
-85
-73
-58
-49
-35
-26
-12
-13
-33
-54
-82
-108
-128
-134
-135
-123
-91
-62
-35
-17
-6
-1
-1
-11
-26
-39
-52
-56
-84
-110
-126
-128
-121
-109
-89
-86
-79
-74
-62
-57
-63
-78
-110
-130
-133
-124
-119
-105
-80
-54
-17
14
35
31
8
-31
-70
-93
-92
-89
-98
-100
-102
-92
-67
-34
-12
-1
3
-13
-37
-63
-88
-113
-139
-147
-145
-139
-115
-74
-30
5
31
34
27
10
-8
-40
-74
-100
-122
-146
-155
-140
-114
-74
-35
-4
15
25
32
22
7
-27
-79
-137
-178
-190
-189
-166
-126
-71
-18
24
45
32
12
-9
-30
-66
-107
-150
-175
-171
-137
-94
-67
-45
-39
-33
-2
38
65
59
37
3
-33
-77
-125
-172
-197
-185
-155
-109
-53
-4
19
7
-8
-29
-38
-36
-37
-53
-80
-104
-123
-128
-125
-114
-116
-105
-74
-30
-3
-3
-30
-79
-119
-154
-177
-197
-200
-181
-151
-102
-43
8
22
7
-27
-50
-46
-36
-41
-77
-106
-115
-96
-55
-18
1
-2
-6
-16
-34
-52
-62
-53
-45
-29
-36
-48
-49
-47
-52
-74
-82
-80
-59
-33
-25
-39
-52
-43
-30
-29
-53
-77
-102
-97
-73
-50
-31
-37
-41
-51
-49
-51
-53
-57
-59
-47
-47
-52
-58
-59
-47
-30
-14
-22
-36
-43
-43
-38
-15
6
16
9
-15
-52
-85
-96
-97
-93
-75
-39
9
43
62
60
44
19
-7
-33
-47
-42
-36
-35
-42
-34
-31
-27
-13
-9
-10
-32
-57
-84
-96
-87
-78
-63
-42
-18
8
35
61
73
56
17
-24
-64
-84
-93
-109
-133
-141
-121
-88
-39
7
40
56
62
54
24
-20
-58
-85
-105
-116
-127
-137
-134
-115
-75
-31
11
26
11
-26
-64
-94
-116
-118
-120
-121
-119
-105
-80
-48
-7
25
41
36
19
-19
-58
-82
-100
-109
-111
-99
-88
-78
-63
-59
-57
-52
-38
-27
-10
0
5
-15
-47
-73
-92
-94
-82
-68
-64
-58
-43
-25
2
21
20
5
-14
-27
-45
-54
-55
-50
-45
-44
-49
-62
-67
-60
-56
-63
-69
-75
-78
-79
-79
-80
-89
-86
-85
-73
-55
-35
-24
-23
-20
-28
-43
-57
-70
-82
-92
-98
-104
-110
-110
-87
-66
-43
-29
-33
-45
-43
-41
-67
-97
-121
-121
-104
-87
-71
-74
-74
-67
-60
-62
-76
-87
-99
-92
-78
-65
-64
-59
-56
-63
-67
-71
-72
-75
-68
-56
-45
-37
-37
-45
-56
-56
-73
-86
-91
-84
-73
-64
-38
-28
-12
-2
3
-8
-26
-41
-58
-65
-60
-37
-23
-10
-16
-27
-41
-37
-15
-1
-4
-12
-17
-21
-31
-48
-72
-84
-85
-83
-91
-91
-83
-84
-77
-69
-62
-67
-68
-65
-72
-81
-89
-90
-85
-68
-42
-23
2
13
18
6
-9
-29
-58
-74
-77
-63
-44
-28
-27
-43
-51
-52
-37
-26
-9
-5
-19
-41
-52
-48
-31
-4
7
2
-14
-25
-26
-23
-17
-22
-39
-51
-48
-36
-23
-20
-29
-54
-72
-79
-86
-85
-75
-56
-39
-29
-36
-62
-77
-76
-59
-45
-43
-46
-63
-73
-73
-67
-67
-61
-61
-57
-43
-21
-1
-6
-20
-43
-66
-76
-66
-42
-32
-24
-32
-38
-40
-25
-18
-19
-21
-40
-53
-53
-42
-24
-5
20
28
23
4
-16
-40
-52
-49
-37
-29
-24
-28
-44
-58
-60
-43
-23
-4
11
7
0
-20
-48
-88
-120
-134
-136
-117
-78
-37
-10
4
11
24
44
66
68
44
14
-20
-49
-71
-78
-81
-80
-71
-61
-57
-56
-60
-65
-67
-48
-31
-26
-39
-65
-90
-110
-105
-96
-82
-69
-59
-64
-86
-104
-116
-117
-103
-84
-81
-95
-113
-123
-109
-77
-48
-52
-68
-76
-70
-61
-68
-79
-108
-125
-128
-113
-93
-69
-48
-40
-37
-33
-33
-37
-32
-10
3
13
4
-19
-51
-75
-97
-107
-101
-79
-57
-42
-37
-24
-9
9
17
1
-35
-66
-86
-88
-83
-74
-73
-68
-33
7
49
71
76
43
5
-12
-20
-29
-61
-109
-154
-168
-132
-75
-16
18
35
28
13
-2
-18
-24
-28
-30
-52
-68
-73
-50
-10
35
72
73
57
29
-8
-48
-80
-101
-120
-121
-107
-80
-60
-42
-21
-7
-1
0
-7
-28
-53
-86
-110
-109
-88
-64
-50
-23
-7
-1
-6
-13
-30
-48
-66
-86
-103
-113
-111
-111
-110
-96
-77
-46
-23
-14
-36
-59
-77
-88
-103
-112
-112
-118
-110
-94
-74
-66
-62
-51
-48
-41
-54
-68
-77
-75
-55
-46
-45
-59
-81
-94
-75
-41
-7
8
8
-9
-38
-66
-80
-85
-77
-62
-59
-73
-83
-92
-98
-97
-91
-80
-76
-58
-44
-33
-24
-31
-55
-96
-116
-131
-128
-115
-99
-91
-90
-83
-71
-55
-35
-16
-19
-23
-22
-27
-44
-78
-102
-109
-99
-84
-78
-78
-70
-53
-41
-9
20
43
34
3
-34
-73
-92
-99
-104
-117
-109
-81
-48
-15
2
3
-8
-18
-28
-48
-69
-84
-97
-105
-95
-89
-86
-82
-67
-39
-17
7
4
-19
-38
-55
-73
-94
-99
-93
-69
-38
-6
11
5
-11
-42
-64
-64
-39
-24
-17
-19
-36
-52
-63
-62
-62
-56
-53
-63
-79
-101
-108
-116
-109
-103
-104
-108
-102
-71
-39
-4
10
5
-21
-37
-52
-73
-103
-136
-156
-157
-121
-79
-56
-50
-53
-56
-65
-54
-53
-64
-91
-134
-175
-195
-172
-123
-68
-25
-7
-7
-11
-14
-22
-38
-57
-74
-102
-116
-99
-64
-38
-39
-58
-91
-100
-80
-46
-21
-10
-9
-27
-37
-47
-56
-77
-99
-109
-115
-98
-67
-32
-11
-5
-9
-31
-43
-43
-33
-21
-25
-40
-63
-74
-69
-62
-68
-67
-70
-63
-45
-30
-22
-28
-27
-13
12
44
59
48
10
-15
-41
-46
-37
-23
-13
-8
8
13
12
3
-5
-20
-28
-27
-26
-33
-46
-53
-58
-47
-33
-31
-29
-29
-10
-1
-12
-45
-88
-116
-114
-90
-75
-64
-55
-48
-51
-49
-44
-44
-39
-30
-22
-36
-67
-100
-126
-127
-106
-77
-67
-52
-41
-34
-30
-30
-37
-50
-47
-50
-72
-116
-160
-177
-163
-115
-82
-67
-60
-53
-31
-20
-9
-18
-35
-53
-65
-87
-107
-113
-106
-90
-78
-71
-78
-79
-61
-42
-41
-51
-64
-80
-74
-57
-61
-58
-55
-56
-48
-40
-32
-22
-31
-57
-95
-108
-98
-75
-45
-32
-28
-41
-40
-41
-45
-49
-52
-52
-55
-48
-44
-52
-51
-48
-41
-32
-28
-27
-30
-34
-23
-22
-31
-42
-55
-40
6
58
76
63
41
16
-12
-42
-69
-97
-111
-115
-107
-92
-61
-16
23
61
78
73
57
45
45
30
15
-13
-38
-55
-62
-49
-47
-36
-14
16
35
49
39
14
-11
-21
-37
-64
-101
-140
-163
-162
-138
-96
-52
2
32
37
13
-19
-50
-68
-54
-41
-43
-64
-76
-75
-52
-13
15
35
43
57
63
65
54
18
-29
-69
-84
-85
-74
-56
-36
-8
19
45
42
29
12
-4
-24
-38
-50
-67
-67
-53
-28
-10
-2
7
16
23
22
15
5
9
2
-23
-55
-65
-59
-46
-28
-22
-23
-27
-15
-2
7
17
4
-11
-16
-10
-6
-29
-57
-88
-90
-69
-30
-12
-17
-31
-50
-62
-66
-65
-60
-59
-48
-37
-27
-21
-12
-19
-22
-30
-35
-39
-36
-28
-29
-35
-38
-48
-67
-86
-98
-114
-122
-126
-115
-89
-41
21
52
57
25
-17
-52
-67
-65
-68
-73
-75
-77
-90
-89
-87
-68
-32
18
59
62
37
-13
-64
-102
-117
-123
-114
-87
-64
-44
-42
-45
-56
-64
-58
-61
-88
-127
-140
-129
-99
-67
-61
-75
-86
-68
-51
-34
-33
-48
-63
-69
-62
-63
-66
-72
-70
-54
-28
-4
-4
-23
-51
-83
-108
-131
-146
-162
-161
-149
-135
-123
-105
-90
-92
-108
-124
-134
-134
-119
-113
-124
-147
-156
-145
-118
-79
-56
-52
-54
-52
-51
-55
-53
-67
-82
-92
-98
-105
-115
-117
-119
-118
-109
-100
-96
-95
-89
-82
-81
-83
-89
-102
-101
-80
-44
-25
-35
-55
-78
-83
-74
-74
-74
-67
-50
-46
-58
-81
-104
-106
-83
-51
-27
-11
0
-2
-20
-42
-55
-62
-80
-100
-126
-151
-144
-136
-117
-101
-76
-60
-60
-56
-64
-62
-62
-64
-78
-109
-135
-157
-161
-148
-110
-67
-25
10
10
-13
-34
-37
-22
-10
-16
-52
-94
-127
-130
-121
-94
-66
-40
-32
-32
-28
-46
-57
-62
-76
-98
-131
-158
-182
-177
-148
-112
-88
-76
-63
-58
-53
-54
-58
-65
-64
-60
-67
-72
-82
-90
-99
-86
-66
-37
-15
-5
-16
-35
-40
-37
-36
-48
-72
-111
-153
-170
-161
-118
-69
-28
-15
-32
-47
-58
-52
-27
11
24
9
-31
-88
-135
-148
-133
-96
-48
0
51
85
97
90
58
30
-6
-51
-113
-172
-196
-187
-145
-92
-45
-15
19
53
67
58
23
-38
-111
-157
-183
-190
-178
-144
-103
-71
-38
-11
23
51
59
32
-25
-82
-130
-162
-174
-163
-147
-120
-83
-51
-30
-12
-1
-20
-58
-102
-133
-136
-115
-87
-74
-77
-75
-56
-20
21
52
38
-8
-67
-111
-139
-150
-145
-135
-112
-84
-65
-55
-48
-36
-37
-20
-2
3
-12
-41
-70
-88
-97
-87
-65
-41
-19
-13
-24
-50
-80
-109
-125
-110
-87
-75
-75
-81
-80
-68
-42
-18
1
13
21
4
-42
-84
-110
-103
-72
-39
-13
-1
9
10
15
25
37
28
8
-19
-46
-69
-72
-54
-42
-25
-6
24
54
76
91
71
40
2
-29
-51
-53
-40
-31
-18
-3
15
30
48
59
43
24
5
-11
-39
-66
-92
-88
-58
-14
20
34
55
76
83
70
41
9
-12
-23
-51
-80
-104
-96
-66
-32
-3
-2
-12
-29
-19
-5
15
22
6
-25
-65
-87
-106
-102
-74
-41
-8
22
49
48
35
15
-5
-25
-35
-41
-49
-45
-41
-38
-37
-31
-17
-18
-31
-38
-43
-53
-75
-101
-119
-118
-90
-48
-13
17
28
21
7
3
9
15
14
-22
-74
-120
-125
-109
-80
-45
-21
-8
-2
2
5
5
10
1
-15
-31
-43
-56
-69
-66
-42
5
51
88
92
87
85
91
97
92
72
9
-61
-123
-154
-151
-125
-83
-65
-48
-23
18
65
107
120
92
37
-29
-92
-147
-181
-196
-194
-166
-121
-71
-19
40
79
96
82
52
0
-71
-139
-196
-219
-207
-161
-97
-37
16
22
-1
-33
-48
-68
-94
-105
-123
-135
-136
-128
-101
-51
13
57
58
17
-31
-78
-99
-108
-116
-131
-140
-147
-160
-151
-107
-50
-16
-16
-41
-74
-82
-72
-62
-68
-94
-119
-134
-116
-78
-42
-35
-50
-78
-110
-135
-153
-155
-143
-113
-88
-76
-70
-62
-53
-50
-31
-26
-31
-43
-62
-72
-72
-47
-23
-26
-54
-95
-135
-147
-125
-102
-82
-71
-58
-51
-46
-40
-40
-57
-79
-102
-130
-147
-145
-132
-115
-96
-77
-66
-52
-45
-44
-52
-60
-65
-78
-80
-77
-67
-62
-66
-79
-96
-96
-73
-36
-8
11
2
-27
-57
-86
-108
-123
-127
-124
-114
-101
-76
-47
-28
-8
-11
-35
-66
-94
-109
-106
-84
-71
-72
-80
-79
-74
-52
-28
-26
-58
-110
-142
-150
-132
-104
-81
-66
-61
-63
-84
-106
-122
-123
-115
-104
-99
-126
-146
-147
-119
-80
-41
-20
-47
-88
-116
-116
-109
-104
-110
-109
-88
-56
-32
-32
-28
-21
-4
-2
-13
-50
-102
-137
-154
-158
-146
-133
-122
-99
-43
11
52
50
20
-21
-66
-97
-137
-168
-180
-160
-127
-84
-39
-5
21
40
55
49
26
-6
-54
-99
-133
-149
-171
-174
-156
-116
-61
1
66
92
84
38
-18
-72
-106
-115
-112
-94
-81
-72
-82
-75
-50
-19
12
34
42
38
38
37
25
5
-31
-74
-114
-114
-94
-64
-36
-21
-13
-14
-11
-15
-20
-29
-48
-89
-144
-192
-215
-188
-127
-66
-47
-62
-78
-77
-62
-51
-55
-83
-113
-138
-157
-160
-126
-55
10
49
42
3
-43
-69
-60
-41
-35
-52
-89
-126
-134
-114
-86
-57
-38
-33
-30
-22
-14
-26
-46
-71
-93
-119
-132
-146
-149
-136
-104
-80
-76
-81
-90
-80
-46
-7
2
-44
-88
-115
-97
-54
-12
3
-1
-5
-12
-20
-29
-39
-46
-54
-60
-59
-48
-25
-7
-12
-21
-38
-62
-85
-85
-46
-5
17
2
-33
-73
-85
-58
-25
3
8
-11
-32
-33
-13
2
18
27
21
-11
-53
-96
-132
-128
-95
-55
-50
-54
-60
-40
5
57
84
73
50
13
-27
-68
-105
-136
-151
-125
-91
-50
-11
23
39
35
25
25
36
36
11
-43
-106
-134
-127
-96
-55
-17
-4
0
5
18
43
55
41
-21
-93
-143
-154
-141
-116
-89
-66
-44
-18
-6
-5
-1
15
19
5
-35
-80
-124
-151
-161
-154
-123
-62
6
52
80
85
71
46
-2
-64
-119
-136
-135
-111
-76
-33
4
24
40
44
47
46
38
-43
