# Supplementary material for: Electroencephalography (EEG) based epilepsy diagnosis via multiple feature space fusion using shared hidden space-driven multi-view learning
Source: PeerJ Comput Sci. 2024 Mar 7;10:e1874. doi: 10.7717/peerj-cs.1874 (PMC10936759; doi:10.7717/peerj-cs.1874)
Supplement: Supplemental Information 2 [file peerj-cs-10-1874-s002.zip › B/O014.txt]

29
20
-8
-39
-74
-97
-103
-95
-68
-41
-9
23
50
66
81
90
73
22
-45
-111
-161
-189
-187
-168
-131
-68
2
67
121
157
174
183
183
165
111
34
-55
-135
-192
-209
-187
-150
-106
-62
-16
33
102
147
146
89
0
-97
-176
-205
-209
-190
-174
-154
-125
-85
-29
20
37
37
19
-12
-55
-76
-113
-142
-168
-160
-129
-92
-68
-63
-65
-36
11
47
80
101
107
88
33
-44
-145
-230
-290
-315
-317
-291
-231
-140
-21
79
134
124
73
12
12
-51
-97
-129
-146
-141
-114
-70
-35
3
36
64
75
59
22
-25
-62
-79
-81
-87
-83
-86
-70
-21
66
152
207
219
181
109
17
-59
-109
-121
-100
-79
-52
-15
26
60
92
123
154
160
127
54
-40
-108
-126
-131
-130
-133
-103
-46
48
135
192
216
210
181
105
2
-106
-190
-237
-254
-248
-222
-165
-82
7
83
138
163
139
91
21
-50
-130
-187
-217
-204
-147
-66
2
55
95
127
155
144
77
-44
-166
-230
-241
-217
-174
-98
-9
77
142
177
192
205
202
157
78
-27
-136
-233
-285
-288
-258
-209
-157
-99
-44
5
50
84
119
155
165
119
42
-56
-147
-184
-172
-130
-93
-58
-40
-27
-3
29
58
65
39
-10
-75
-131
-168
-186
-184
-141
-83
-22
34
79
100
101
101
96
74
32
-20
-81
-133
-152
-142
-99
-48
0
23
23
8
-25
-56
-57
-38
-38
-61
-109
-162
-197
-201
-159
-107
-53
-30
-40
-71
-88
-93
-96
-89
-100
-129
-171
-190
-171
-147
-112
-95
-84
-85
-90
-90
-93
-81
-70
-75
-105
-142
-169
-188
-181
-156
-124
-103
-88
-90
-73
-64
-42
-34
-44
-53
-69
-84
-108
-138
-176
-216
-236
-230
-203
-155
-96
-43
1
27
22
-5
-43
-82
-117
-146
-161
-174
-178
-155
-85
-4
54
62
22
-36
-73
-91
-102
-109
-122
-136
-148
-153
-143
-136
-114
-74
-38
-2
29
58
82
97
92
52
-29
-114
-194
-242
-247
-219
-165
-113
-62
-34
-6
20
57
61
4
-97
-214
-290
-304
-259
-187
-113
-30
36
93
118
123
105
76
37
-27
-121
-225
-306
-346
-327
-257
-167
-71
26
126
200
250
251
210
125
16
-104
-214
-286
-295
-258
-203
-146
-87
-46
2
39
58
57
36
5
-40
-88
-138
-185
-222
-222
-204
-154
-86
-6
72
135
175
170
121
40
-43
-121
-181
-206
-215
-194
-153
-87
-25
8
39
51
62
65
63
38
-9
-74
-152
-208
-224
-189
-131
-67
-4
36
52
47
39
37
25
-11
-73
-153
-203
-217
-198
-153
-95
-50
-15
12
17
8
-11
-13
-4
0
-15
-57
-111
-149
-153
-120
-69
-25
-6
-17
-19
-2
37
65
74
36
-20
-62
-109
-129
-171
-187
-175
-115
-10
103
184
189
145
45
-76
-184
-250
-270
-240
-192
-143
-100
-54
-1
56
111
144
141
109
49
3
-56
-121
-187
-237
-240
-188
-102
-31
15
36
17
-11
-43
-79
-129
-170
-193
-210
-222
-218
-193
-145
-85
-35
-4
0
-6
-17
-16
-22
-31
-51
-74
-84
-89
-87
-67
-37
-2
33
66
86
85
63
25
-29
-87
-121
-136
-128
-106
-76
-58
-42
-25
1
34
63
66
21
-43
-111
-156
-175
-167
-133
-101
-56
-26
-7
8
24
40
33
0
-46
-82
-110
-111
-80
-55
-26
-18
-38
-65
-78
-54
-5
37
50
21
-39
-94
-140
-156
-146
-108
-50
6
66
90
82
62
41
15
-24
-65
-122
-174
-207
-196
-155
-92
-24
37
92
132
150
114
56
14
-19
-53
-88
-118
-133
-122
-117
-121
-117
-86
-13
59
116
133
116
73
18
-40
-101
-143
-156
-146
-131
-106
-59
-23
7
24
22
33
54
70
46
-17
-102
-180
-237
-248
-221
-161
-83
-10
33
46
50
41
40
27
2
-55
-123
-169
-191
-191
-164
-122
-58
3
65
100
101
81
31
-30
-78
-106
-132
-169
-211
-233
-223
-175
-112
-55
-14
15
53
84
96
86
53
2
-48
-91
-145
-179
-198
-194
-171
-132
-87
-46
-16
-23
-60
-119
-153
-164
-168
-164
-162
-159
-156
-146
-147
-149
-138
-109
-71
-30
19
44
27
-30
-90
-136
-157
-141
-123
-95
-57
-11
31
66
76
69
40
-7
-51
-88
-99
-90
-76
-62
-46
-40
-44
-49
-40
-38
-41
-35
-11
11
28
38
36
33
33
26
21
23
30
26
9
-25
-59
-98
-118
-110
-79
-41
5
44
70
80
61
25
-24
-65
-91
-106
-103
-79
-53
-33
-6
5
13
14
6
-2
-20
-23
-46
-67
-67
-42
-18
1
4
-10
-28
-39
-34
-33
-36
-46
-63
-71
-75
-75
-96
-116
-135
-151
-160
-166
-142
-105
-54
-2
26
30
21
12
4
8
-10
-40
-87
-128
-145
-151
-122
-78
-14
33
73
90
89
91
84
65
15
-32
-88
-144
-182
-187
-147
-65
38
136
199
226
216
169
108
68
33
-2
-57
-124
-196
-234
-222
-165
-89
-5
77
132
155
139
94
49
1
-42
-100
-144
-164
-158
-143
-127
-101
-73
-45
-31
-45
-70
-69
-53
-52
-70
-97
-117
-129
-123
-101
-68
-33
-24
-61
-132
-178
-184
-159
-113
-61
-18
1
-9
-41
-68
-83
-85
-89
-95
-87
-78
-77
-97
-136
-176
-189
-155
-102
-40
8
45
45
12
-44
-115
-166
-190
-189
-195
-198
-186
-173
-147
-118
-91
-91
-99
-117
-116
-94
-48
2
22
19
11
11
14
21
44
75
110
118
85
29
-32
-92
-146
-198
-237
-254
-247
-205
-154
-103
-64
-35
-15
5
36
76
104
107
69
-1
-76
-134
-179
-204
-204
-174
-134
-91
-51
-14
8
4
-35
-103
-172
-214
-227
-214
-178
-123
-62
5
71
117
134
126
107
65
24
-21
-72
-134
-197
-246
-274
-261
-210
-117
-7
84
123
91
21
-56
-111
-151
-146
-120
-89
-53
-23
-14
-37
-49
-61
-59
-48
-37
-39
-52
-69
-67
-61
-16
25
32
0
-45
-93
-128
-142
-130
-106
-74
-35
3
36
74
111
128
129
106
54
-9
-51
-74
-77
-56
-39
-16
-7
-11
-26
-53
-80
-101
-119
-139
-161
-160
-159
-122
-80
-34
-5
12
28
42
50
48
18
-39
-95
-137
-157
-139
-102
-70
-61
-64
-72
-70
-54
-30
-15
-1
21
34
40
43
53
66
73
60
25
-22
-80
-137
-197
-235
-234
-224
-203
-175
-106
-29
54
103
109
69
26
-15
-69
-114
-148
-163
-155
-131
-95
-77
-73
-87
-110
-128
-132
-125
-133
-135
-126
-94
-50
4
41
46
24
-19
-66
-96
-89
-75
-66
-79
-97
-118
-131
-130
-139
-143
-142
-136
-138
-141
-117
-88
-60
-40
-30
-46
-64
-80
-95
-96
-88
-54
-24
-3
8
18
19
15
8
0
4
21
26
15
-8
-20
-36
-45
-46
-53
-41
-23
7
19
28
18
6
-5
-10
-7
-22
-39
-49
-50
-45
-33
-29
-33
-39
-22
9
41
85
114
114
84
42
5
-18
-19
-30
-43
-42
-34
-14
13
53
78
88
88
88
84
65
27
-31
-92
-140
-149
-133
-83
-17
40
72
82
90
93
91
66
2
-81
-165
-223
-241
-195
-105
-4
83
140
177
190
204
196
136
29
-106
-223
-300
-324
-302
-257
-197
-130
-74
-33
3
29
34
-7
-87
-176
-239
-253
-218
-162
-105
-43
3
35
48
47
35
16
2
-28
-73
-135
-188
-227
-225
-181
-120
-52
7
60
101
136
164
148
74
-47
-177
-289
-343
-346
-312
-257
-196
-109
-14
84
159
187
169
120
62
-14
-95
-175
-235
-273
-269
-246
-197
-137
-72
-12
43
93
122
134
123
81
2
-105
-193
-251
-262
-240
-175
-89
-5
69
108
130
137
127
90
26
-58
-157
-251
-303
-285
-223
-149
-81
-34
4
53
99
118
100
47
-30
-116
-193
-239
-261
-260
-258
-243
-233
-182
-98
-23
57
98
109
100
69
35
-42
-123
-197
-243
-266
-247
-197
-125
-53
11
47
51
27
-8
-43
-66
-97
-142
-204
-228
-234
-207
-161
-95
-41
-16
-6
-3
24
56
70
38
-12
-40
-68
-76
-89
-89
-84
-67
-33
4
32
40
37
21
6
-14
-54
-111
-159
-184
-183
-145
-79
-5
44
63
46
15
-9
-37
-61
-109
-162
-208
-226
-199
-142
-85
-39
6
53
79
65
8
-61
-124
-141
-153
-179
-219
-234
-198
-124
-32
38
91
123
140
144
145
151
136
93
28
-43
-98
-146
-158
-163
-136
-88
-19
44
92
124
135
118
75
0
-104
-207
-278
-296
-276
-228
-161
-100
-51
-9
17
31
39
46
27
-6
-64
-133
-180
-183
-152
-127
-108
-91
-76
-52
-8
28
37
15
-26
-72
-125
-160
-174
-168
-133
-78
-23
11
38
53
76
85
70
21
-48
-107
-166
-206
-221
-197
-165
-108
-35
39
93
107
98
82
57
23
-53
-124
-187
-207
-205
-178
-141
-102
-69
-33
3
35
68
120
181
214
214
149
46
-68
-167
-219
-231
-203
-154
-115
-63
0
76
142
188
184
130
38
-73
-181
-267
-295
-273
-213
-132
-51
-1
31
48
45
35
38
42
25
-25
-83
-143
-179
-189
-155
-90
-17
41
61
84
108
131
108
26
-88
-192
-258
-278
-255
-229
-183
-128
-77
-40
-18
-3
16
51
84
83
32
-50
-139
-200
-211
-178
-125
-75
-27
4
24
41
75
111
106
68
-9
-83
-133
-150
-153
-143
-123
-103
-99
-86
-63
-17
34
70
57
6
-50
-88
-103
-106
-89
-64
-35
-1
32
49
47
27
-20
-78
-123
-143
-145
-130
-96
-55
-14
3
15
11
25
28
27
12
-8
-28
-66
-91
-109
-109
-108
-103
-89
-73
-41
-1
32
43
23
-16
-74
-131
-166
-181
-187
-166
-127
-75
-17
33
70
84
95
72
41
0
-24
-53
-81
-99
-120
-138
-136
-116
-75
-31
7
21
11
-17
-54
-96
-137
-157
-150
-129
-86
-37
-2
19
32
22
7
-22
-49
-88
-112
-121
-127
-145
-161
-157
-133
-89
-25
37
93
134
150
107
28
-87
-189
-269
-295
-283
-246
-180
-99
-11
57
107
117
95
72
53
36
-17
-92
-189
-259
-273
-234
-160
-79
2
72
130
178
212
215
182
127
48
-42
-140
-230
-294
-289
-227
-145
-61
14
81
114
113
90
53
21
1
-21
-66
-112
-155
-176
-171
-148
-117
-91
-50
2
51
60
31
-16
-87
-140
-194
-235
-263
-253
-207
-142
-62
22
85
110
89
32
-13
-27
-24
-31
-77
-125
-146
-110
-46
29
69
77
74
60
25
-7
-30
-21
0
18
9
-10
-33
-55
-76
-84
-58
-23
15
35
28
3
-1
12
22
-2
-62
-120
-161
-144
-95
-44
-12
-3
4
1
7
7
11
20
24
21
-17
-64
-90
-85
-52
-11
9
4
-3
-9
-9
-15
-12
-7
-7
-9
-38
-72
-104
-106
-96
-74
-38
15
81
127
145
122
65
-1
-61
-107
-127
-119
-106
-86
-48
24
106
182
212
194
123
21
-80
-163
-200
-208
-201
-178
-136
-71
1
67
125
151
144
123
100
60
13
-59
-161
-257
-307
-293
-233
-151
-66
-12
10
17
17
14
2
-14
-31
-63
-99
-148
-198
-217
-208
-164
-110
-42
3
37
57
64
54
23
-9
-63
-118
-161
-184
-185
-162
-114
-56
-3
32
51
49
29
-2
-59
-119
-164
-180
-193
-203
-202
-182
-140
-76
-19
14
31
33
31
6
-32
-79
-134
-174
-192
-193
-174
-145
-103
-67
-17
8
22
34
52
77
74
49
9
-44
-91
-137
-168
-180
-169
-140
-114
-91
-63
-26
2
13
-8
-55
-110
-146
-170
-172
-150
-109
-68
-36
-12
1
7
8
-10
-43
-78
-106
-132
-158
-172
-151
-121
-78
-24
31
81
113
110
47
-43
-125
-180
-210
-213
-194
-162
-114
-71
-36
-35
-51
-56
-57
-38
-17
-12
-29
-38
-59
-81
-98
-102
-90
-79
-50
-28
1
19
34
27
-5
-42
-102
-147
-171
-161
-129
-95
-41
0
26
29
22
1
-6
-6
-8
-14
-32
-35
-43
-39
-29
-26
-31
-20
7
24
22
-1
-39
-57
-73
-74
-85
-83
-75
-67
-65
-58
-57
-61
-55
-36
-8
21
33
17
-16
-58
-88
-92
-80
-47
-14
10
47
83
103
94
57
14
-32
-58
-70
-72
-64
-46
-29
-26
-10
5
28
45
53
37
-5
-57
-95
-109
-95
-66
-52
-41
-33
-8
17
41
59
61
39
8
-16
-39
-62
-70
-94
-111
-122
-122
-121
-115
-104
-87
-72
-67
-72
-92
-94
-88
-82
-98
-113
-125
-135
-138
-135
-123
-111
-87
-73
-60
-33
-7
2
-10
-38
-76
-111
-123
-103
-62
-20
0
-11
-44
-67
-66
-48
-38
-36
-82
-126
-160
-160
-128
-70
0
59
86
82
58
19
-6
-24
-36
-60
-91
-121
-147
-145
-125
-80
-40
-4
33
48
62
50
18
-24
-62
-92
-119
-142
-150
-144
-126
-93
-54
-7
53
125
184
202
187
132
65
-6
-68
-124
-175
-203
-226
-235
-220
-188
-145
-93
-26
27
64
56
6
-59
-128
-157
-164
-144
-112
-82
-77
-76
-74
-62
-55
-57
-72
-106
-143
-178
-200
-198
-162
-126
-111
-105
-95
-71
-48
-40
-50
-92
-122
-144
-140
-128
-104
-94
-91
-86
-64
-40
-16
17
51
77
88
77
37
-23
-77
-126
-148
-150
-131
-100
-70
-25
19
62
99
117
105
71
40
-1
-46
-100
-147
-181
-189
-143
-76
11
83
111
68
-1
-42
-56
-52
-69
-107
-154
-176
-147
-88
-18
41
83
104
130
150
156
134
79
9
-84
-163
-199
-183
-125
-47
23
41
26
-16
-62
-83
-77
-63
-76
-102
-120
-124
-118
-97
-67
-33
-10
8
20
19
15
-7
-39
-60
-73
-86
-97
-88
-79
-63
-51
-47
-57
-76
-95
-121
-139
-144
-126
-104
-88
-79
-85
-83
-83
-68
-55
-39
-15
-5
-13
-27
-40
-57
-52
-32
-18
-30
-52
-70
-87
-77
-64
-40
-12
19
50
48
28
-12
-63
-96
-95
-80
-66
-61
-60
-56
-51
-38
-32
-46
-56
-60
-60
-62
-67
-94
-118
-131
-122
-101
-68
-17
26
56
66
49
-5
-88
-152
-206
-220
-212
-183
-149
-120
-75
-31
7
20
21
-15
-53
-93
-130
-150
-170
-179
-182
-175
-157
-128
-92
-31
38
85
132
146
142
92
28
-31
-86
-116
-142
-163
-180
-163
-117
-59
2
57
93
106
99
66
22
-22
-53
-91
-132
-146
-144
-136
-117
-83
-20
44
104
126
114
84
38
-22
-100
-158
-186
-176
-139
-95
-57
-36
-25
-36
-34
-15
11
21
11
-12
-56
-105
-147
-162
-161
-141
-105
-72
-48
-32
-21
-31
-47
-75
-111
-143
-158
-137
-104
-66
-35
-21
-16
2
13
-1
-36
-88
-130
-155
-141
-119
-98
-89
-78
-65
-52
-21
4
13
-15
-65
-137
-196
-215
-206
-177
-147
-125
-101
-71
-29
-5
10
6
-4
-36
-42
-23
8
15
-21
-84
-154
-180
-172
-134
-94
-52
-14
5
17
10
-12
-57
-99
-122
-126
-106
-77
-57
-66
-79
-96
-103
-82
-42
-3
14
8
-8
-22
-25
-24
-37
-73
-99
-123
-129
-110
-70
-25
12
42
59
60
53
32
20
5
-1
-23
-53
-67
-65
-54
-29
6
40
63
68
67
46
20
-5
-34
-68
-102
-121
-138
-137
-115
-99
-69
-48
-9
13
16
-2
-39
-75
-93
-96
-105
-116
-115
-97
-89
-78
-77
-72
-30
24
79
87
60
2
-59
-99
-115
-111
-113
-107
-115
-110
-93
-56
-16
7
36
24
-25
-105
-178
-219
-212
-175
-144
-115
-74
-26
19
43
47
24
2
-20
-40
-87
-128
-160
-171
-165
-148
-116
-90
-53
-14
4
-8
-30
-39
-46
-37
-86
-87
-76
-65
-52
-39
-17
-1
9
0
-23
-61
-74
-79
-72
-50
-37
-26
-29
-26
-27
-32
-28
-20
-12
-13
-29
-60
-94
-95
-75
-44
-18
12
33
45
36
23
-2
-28
-44
-57
-40
-9
37
59
69
63
55
34
5
-22
-54
-79
-96
-107
-105
-78
-37
3
47
91
122
136
134
127
97
62
19
-16
-50
-75
-90
-109
-103
-74
-27
22
61
62
42
19
9
-5
-56
-111
-167
-195
-191
-148
-89
-31
23
41
33
9
-15
-32
-48
-53
-62
-79
-99
-100
-90
-69
-30
0
32
45
54
39
20
-6
-39
-86
-127
-136
-132
-97
-43
6
56
93
120
109
71
13
-46
-104
-144
-166
-177
-163
-125
-79
-33
-2
21
31
35
37
42
53
67
48
-4
-62
-88
-81
-66
-34
-10
19
49
85
98
88
58
10
-45
-80
-93
-106
-146
-184
-207
-182
-120
-32
35
82
116
135
122
71
-13
-102
-167
-197
-199
-183
-158
-119
-92
-60
-37
-24
-20
-18
-27
-62
-99
-136
-172
-222
-245
-251
-231
-187
-129
-66
-8
47
97
123
119
67
-7
-75
-114
-130
-138
-143
-135
-121
-108
-78
-48
5
72
134
161
126
60
-28
-115
-177
-201
-202
-164
-100
-41
4
25
33
31
36
39
19
-36
-109
-152
-171
-152
-123
-110
-118
-128
-115
-93
-58
-17
10
19
6
-27
-86
-139
-173
-167
-120
-44
17
41
27
-6
-38
-56
-71
-101
-161
-213
-251
-264
-249
-217
-168
-132
-115
-107
-105
-104
-88
-76
-80
-105
-137
-159
-159
-131
-103
-78
-58
-34
-20
-29
-39
-54
-66
-77
-104
-156
-205
-221
-205
-162
-102
-40
-6
9
12
7
-13
-23
-37
-59
-88
-117
-142
-152
-142
-108
-63
-20
12
21
20
30
46
38
4
-66
-133
-175
-168
-132
-87
-47
-6
18
25
24
25
30
9
-31
-90
-137
-146
-160
-176
-181
-149
-102
-43
-1
22
28
22
5
-23
-66
-107
-149
-168
-170
-138
-104
-53
3
39
53
52
54
55
53
38
-6
-65
-134
-175
-195
-180
-144
-92
-44
-2
36
47
49
37
-10
-82
-157
-211
-233
-218
-181
-142
-111
-71
-30
4
17
11
-4
-17
-8
5
2
-19
-61
-108
-149
-144
-110
-52
10
68
100
110
113
92
32
-55
-154
-240
-289
-288
-254
-186
-108
-37
3
16
23
30
32
35
34
11
-22
-69
-124
-166
-174
-134
-64
18
88
145
177
194
186
137
64
-30
-132
-229
-292
-312
-280
-207
-113
-29
32
77
102
100
99
82
35
-44
-117
-188
-231
-244
-211
-153
-90
-22
30
73
102
116
103
48
-20
-97
-160
-186
-173
-136
-85
-28
5
16
6
1
-13
-23
-37
-57
-71
-75
-74
-81
-83
-73
-55
-25
0
17
2
-28
-59
-83
-110
-137
-151
-152
-139
-113
-91
-78
-68
-54
-47
-19
9
32
22
-7
-53
-104
-139
-133
-106
-72
-53
-53
-86
-115
-133
-132
-114
-83
-75
-89
-109
-125
-119
-99
-69
-53
-51
-59
-69
-83
-100
-99
-79
-45
-4
11
4
-3
-14
-31
-40
-42
-27
-22
-19
-30
-44
-65
-61
-36
-25
-28
-38
-31
-11
14
33
16
-7
-30
-40
-48
-47
-37
-33
-30
-18
2
14
25
28
12
0
-12
-23
-49
-65
-80
-64
-35
-1
24
34
54
66
67
45
24
-2
-18
-18
-40
-67
-84
-71
-34
-9
8
-4
-22
-47
-51
-44
-21
-3
-6
-32
-70
-109
-153
-169
-147
-108
-65
-28
1
14
26
28
11
-25
-60
-86
-92
-79
-56
-46
-40
-29
-21
-26
-42
-56
-82
-94
-111
-120
-132
-129
-102
-59
-24
2
12
13
10
7
-1
-15
-30
-78
-126
-158
-144
-106
-62
-5
43
65
71
64
45
24
11
-7
-22
-34
-53
-77
-92
-81
-34
33
96
148
165
181
184
165
114
48
-13
-88
-150
-199
-209
-183
-130
-51
10
55
96
134
170
195
180
122
31
-68
-157
-232
-269
-269
-234
-170
-94
-16
56
134
183
195
160
83
-30
-172
-294
-376
-392
-350
-268
-170
-84
11
61
79
73
63
36
-12
-76
-171
-262
-321
-331
-296
-213
-103
-11
44
58
67
57
55
27
-21
-97
-163
-217
-260
-261
-209
-128
-52
-9
10
6
15
22
11
-31
-93
-155
-197
-197
-161
-102
-62
-32
-35
-65
-95
-114
-99
-57
-17
-10
-36
-79
-114
-128
-127
-93
-70
-49
-27
-9
4
1
1
4
-28
-68
-118
-153
-152
-128
-104
-89
-83
-67
-50
-22
1
3
-19
-45
-74
-103
-126
-136
-128
-120
-90
-58
-34
-18
-23
-32
-43
-46
-43
-47
-54
-71
-95
-114
-131
-139
-128
-88
-25
42
94
121
100
45
-24
-96
-158
-198
-219
-221
-201
-162
-106
-40
13
52
51
7
-55
-106
-140
-141
-115
-95
-75
-67
-63
-74
-75
-55
-44
-52
-84
-111
-131
-130
-139
-149
-165
-172
-155
-135
-111
-87
-66
-55
-63
-77
-133
-178
-199
-185
-152
-120
-99
-106
-117
-121
-109
-95
-77
-65
-48
-33
-36
-48
-86
-98
-106
-98
-94
-95
-106
-120
-117
-104
-89
-69
-58
-60
-55
-25
-1
9
-10
-44
-73
-94
-104
-111
-115
-113
-91
-64
-26
15
47
64
50
31
-9
-44
-63
-85
-108
-125
-124
-128
-105
-69
-15
34
81
117
114
74
4
-73
-128
-143
-130
-114
-113
-118
-118
-114
-79
-32
10
42
64
68
57
45
24
5
-15
-45
-76
-107
-108
-96
-72
-29
-1
2
-26
-55
-70
-74
-85
-106
-142
-177
-190
-190
-167
-129
-86
-44
-13
16
23
10
-20
-55
-108
-150
-175
-184
-168
-119
-43
29
87
125
124
84
13
-53
-98
-123
-140
-165
-189
-197
-180
-136
-83
-31
-3
15
31
45
35
-3
-59
-114
-159
-162
-162
-150
-140
-119
-95
-77
-58
-43
-37
-18
4
-4
-53
-106
-151
-158
-119
-49
15
57
75
58
38
18
1
-39
-99
-147
-171
-159
-128
-91
-58
-11
34
49
43
27
30
45
35
-3
-64
-131
-175
-180
-164
-120
-76
-42
-23
5
46
85
120
135
109
49
-30
-116
-189
-223
-214
-162
-123
-78
-44
9
82
156
184
149
83
-6
-93
-163
-209
-244
-253
-201
-128
-41
28
66
71
52
14
-29
-62
-97
-123
-151
-167
-152
-108
-49
24
73
75
56
25
3
-8
-21
-35
-79
-120
-141
-130
-105
-70
-36
-9
10
12
-9
-46
-72
-79
-67
-49
-26
-19
-29
-41
-64
-76
-66
-30
-3
-10
-30
-53
-63
-55
-60
-73
-93
-87
-66
-28
16
53
66
68
71
64
55
33
-73
