# Supplementary material for: Electroencephalography (EEG) based epilepsy diagnosis via multiple feature space fusion using shared hidden space-driven multi-view learning
Source: PeerJ Comput Sci. 2024 Mar 7;10:e1874. doi: 10.7717/peerj-cs.1874 (PMC10936759; doi:10.7717/peerj-cs.1874)
Supplement: Supplemental Information 2 [file peerj-cs-10-1874-s002.zip › B/O015.txt]

142
142
138
143
130
93
36
-27
-72
-83
-57
-28
-11
-6
-18
-23
-3
33
71
93
81
36
-28
-79
-110
-117
-101
-56
-12
27
54
75
108
146
167
150
95
34
-30
-78
-115
-115
-103
-76
-45
-21
-2
29
65
108
151
178
169
116
43
-22
-91
-145
-189
-210
-218
-197
-152
-96
-5
72
129
143
115
69
69
4
-44
-74
-81
-63
-42
-18
-9
-9
6
29
60
94
101
91
62
33
10
-22
-28
-26
-15
14
56
97
130
155
158
150
123
97
69
46
29
4
-9
-5
16
31
49
71
97
99
86
61
34
23
30
27
15
-7
-4
10
63
125
175
184
188
163
129
81
22
-37
-94
-139
-173
-198
-189
-138
-64
8
74
116
117
128
109
77
8
-51
-90
-90
-56
-11
34
65
94
110
124
116
90
48
9
-14
-35
-53
-45
30
119
209
255
256
233
212
194
170
138
82
1
-94
-156
-176
-172
-148
-114
-52
19
87
140
163
184
194
182
139
62
-11
-79
-112
-118
-104
-87
-53
-24
-6
27
55
85
96
75
40
-4
-52
-95
-129
-148
-126
-78
-29
21
57
82
98
127
143
153
116
49
-40
-129
-162
-164
-136
-99
-55
-12
23
52
68
87
107
128
111
71
12
-65
-133
-174
-157
-115
-63
-17
3
10
22
48
59
59
31
-22
-84
-129
-150
-142
-117
-75
-34
-4
23
50
63
84
100
123
122
92
23
-61
-116
-124
-102
-81
-49
-20
9
32
59
80
96
102
79
58
31
0
-45
-102
-145
-163
-152
-104
-32
39
106
145
149
110
45
-19
-79
-117
-143
-152
-158
-152
-88
-23
42
70
59
47
32
25
-7
-33
-51
-59
-61
-65
-60
-60
-52
-23
7
52
82
109
121
138
130
79
10
-52
-91
-117
-123
-116
-99
-80
-32
31
85
124
133
103
42
-26
-96
-147
-165
-142
-97
-42
19
59
91
116
119
114
94
67
25
-36
-112
-173
-220
-228
-200
-142
-65
20
112
174
199
164
81
-21
-95
-136
-151
-145
-117
-73
-22
26
74
130
176
208
192
129
65
16
-10
-19
-26
-23
-33
-11
13
54
108
177
250
307
308
241
118
-15
-112
-183
-218
-220
-205
-163
-107
-28
49
110
154
184
211
221
194
114
10
-84
-158
-206
-213
-178
-122
-55
15
59
77
72
73
66
46
-6
-61
-116
-134
-128
-108
-76
-25
8
29
30
24
16
21
42
74
89
82
44
-9
-41
-59
-48
-22
21
66
98
105
87
48
-4
-28
-34
-34
-37
-44
-46
-63
-69
-79
-69
-37
22
67
90
100
89
64
30
-14
-66
-82
-75
-52
-13
27
80
129
162
174
162
140
104
68
20
-26
-53
-62
-57
-31
8
35
46
49
40
22
-3
-31
-56
-72
-78
-79
-84
-75
-55
-14
45
109
142
120
69
6
-33
-61
-74
-84
-83
-67
-40
-21
7
50
98
153
200
211
187
120
39
-43
-104
-130
-126
-91
-41
12
39
49
70
110
161
190
179
107
22
-57
-116
-154
-157
-132
-92
-39
6
40
52
53
69
91
115
106
68
2
-57
-84
-87
-62
-33
-17
-25
-28
-6
20
46
46
26
-12
-49
-101
-136
-155
-140
-100
-53
13
62
101
130
145
140
100
43
-32
-101
-152
-161
-142
-87
-30
19
67
99
136
139
135
139
133
119
93
52
-2
-56
-100
-120
-116
-83
-26
12
67
92
119
116
87
39
-23
-68
-90
-112
-132
-137
-90
-35
20
53
73
97
126
139
124
69
-5
-91
-176
-224
-240
-210
-148
-63
4
41
85
118
162
183
167
93
-13
-104
-179
-213
-212
-190
-126
-48
38
101
126
134
149
160
157
114
27
-89
-203
-262
-266
-210
-127
-58
-12
11
34
54
97
135
156
141
89
28
-61
-137
-182
-182
-142
-75
-3
60
113
141
155
130
97
38
-44
-108
-142
-140
-107
-58
-32
-22
-23
-10
19
53
103
134
129
81
21
-43
-96
-108
-107
-76
-38
5
53
95
127
148
139
107
59
0
-48
-77
-78
-65
-38
-32
-36
-28
-7
17
54
94
149
174
169
136
81
16
-33
-63
-68
-42
1
51
87
106
122
139
148
148
108
45
-4
-25
-28
-15
-5
-10
-15
1
18
26
37
59
87
120
125
87
22
-54
-114
-135
-127
-82
-50
-25
-9
19
48
101
157
191
176
119
55
-13
-69
-103
-120
-97
-53
-1
37
62
81
102
108
90
56
4
-27
-39
-28
-20
-6
13
33
54
74
96
100
101
86
47
6
-36
-66
-78
-76
-59
-29
6
60
106
127
128
78
8
-63
-107
-117
-105
-51
3
55
92
113
123
125
139
138
113
49
-33
-113
-160
-173
-140
-80
0
79
130
159
172
168
166
155
149
112
59
-1
-69
-113
-128
-83
-32
30
64
80
85
107
123
105
49
-31
-124
-198
-229
-210
-160
-99
-31
21
49
68
77
84
89
87
55
-1
-59
-98
-100
-73
-36
-5
30
85
129
140
101
19
-78
-145
-152
-119
-62
-16
16
24
16
20
40
77
113
112
42
-54
-144
-204
-222
-206
-161
-121
-88
-70
-56
-20
44
120
154
129
71
2
-48
-77
-87
-78
-55
-29
-11
0
13
5
-29
-93
-168
-216
-224
-196
-157
-128
-101
-71
-39
-3
45
87
119
124
106
68
20
-2
-27
-47
-51
-49
-45
-42
-31
-8
4
10
-1
-33
-59
-69
-68
-62
-42
-15
11
47
84
117
130
130
125
100
65
24
-9
-29
-37
-34
-39
-32
-16
8
39
60
62
42
29
22
21
18
30
53
73
84
87
74
46
32
19
31
45
56
63
59
71
82
109
141
151
132
79
32
-7
-30
-36
-36
-30
-20
1
27
57
96
133
137
121
96
63
31
3
-16
-25
-19
-11
-10
0
8
24
22
15
-1
-27
-67
-109
-131
-139
-106
-60
-10
27
60
110
148
177
173
128
49
-31
-108
-160
-187
-188
-162
-126
-76
-29
16
83
153
199
212
202
169
123
79
57
36
20
-3
-25
-38
-46
-49
-63
-80
-77
-73
-75
-90
-96
-102
-71
-41
-23
-4
5
43
64
65
41
7
-19
-21
-13
-17
-18
-32
-53
-88
-110
-111
-99
-75
-47
-8
29
73
115
119
97
45
-12
-45
-65
-74
-82
-77
-67
-51
-38
-17
7
34
60
71
54
34
18
-2
-31
-67
-91
-113
-115
-96
-61
-22
15
40
56
39
10
-27
-58
-85
-100
-104
-79
-36
-3
25
54
97
121
124
113
86
59
37
15
-11
-16
-18
-18
-32
-38
-29
-8
20
63
103
142
157
133
69
-1
-47
-68
-66
-48
-28
-5
21
56
80
88
86
68
43
17
1
-9
-13
-5
5
15
32
65
109
152
158
105
13
-86
-149
-184
-170
-125
-66
-6
37
74
109
144
166
134
43
-69
-150
-188
-171
-122
-69
-14
42
105
161
219
267
282
238
128
-16
-154
-236
-257
-250
-223
-170
-115
-56
8
83
168
229
262
238
194
135
77
34
-7
-33
-62
-85
-89
-64
-18
30
73
81
61
18
-29
-79
-127
-143
-140
-131
-117
-96
-64
-4
70
112
107
57
-2
-69
-116
-149
-172
-183
-168
-119
-61
13
73
119
134
118
75
2
-61
-97
-105
-116
-129
-146
-148
-114
-56
10
72
130
170
180
163
121
49
-45
-121
-170
-168
-142
-83
-9
68
138
174
193
204
210
183
115
20
-79
-157
-174
-154
-108
-69
-28
13
66
127
192
228
245
220
165
77
-15
-101
-168
-206
-219
-214
-206
-170
-104
-21
86
196
273
292
256
177
70
-43
-136
-197
-225
-209
-161
-88
0
78
128
153
166
163
137
106
60
9
-50
-94
-126
-122
-87
-16
58
111
146
163
169
166
145
93
36
-7
-46
-66
-74
-57
-42
-14
26
67
101
115
118
84
34
-25
-69
-104
-128
-139
-139
-108
-37
43
108
148
160
146
127
94
58
21
-14
-44
-67
-53
-9
36
57
78
114
150
164
133
60
-14
-54
-87
-118
-149
-172
-148
-102
-24
25
70
105
139
167
191
214
218
200
163
115
61
-5
-61
-105
-119
-92
-19
59
138
195
215
198
147
79
-14
-86
-128
-130
-109
-80
-56
-34
-20
16
48
64
69
64
44
21
-9
-60
-98
-102
-91
-75
-62
-49
-20
11
61
96
107
99
85
53
8
-29
-43
-36
-11
17
40
66
120
184
239
241
185
92
-25
-116
-189
-235
-245
-230
-198
-137
-70
11
80
141
192
221
219
175
72
-47
-152
-205
-224
-198
-145
-83
-22
28
78
112
148
192
239
275
279
228
111
-15
-125
-178
-188
-167
-120
-72
-11
54
119
170
196
165
83
-25
-123
-184
-214
-219
-198
-164
-91
-8
60
89
98
84
66
48
12
-31
-92
-144
-193
-206
-183
-124
-47
25
92
135
179
213
239
187
74
-73
-191
-266
-295
-286
-265
-220
-162
-90
-8
77
156
206
238
236
199
118
10
-86
-166
-188
-165
-113
-60
-15
14
43
90
152
217
229
217
143
50
-40
-93
-124
-138
-133
-113
-81
-26
42
116
172
188
142
45
-66
-145
-185
-184
-149
-103
-55
6
83
154
195
187
126
41
-33
-72
-80
-60
-27
1
28
46
59
59
73
90
109
103
73
18
-42
-75
-81
-75
-80
-86
-83
-61
-17
43
89
117
125
116
80
21
-46
-101
-141
-145
-137
-111
-75
-33
5
36
82
104
110
92
72
39
-8
-50
-100
-127
-142
-111
-72
-31
2
29
56
85
95
77
32
-14
-46
-59
-55
-39
-28
-8
19
45
62
53
33
-9
-31
-30
-26
-28
-38
-32
-22
11
59
99
135
164
172
139
65
-21
-90
-142
-159
-154
-133
-91
-35
27
78
118
120
121
114
112
100
44
-21
-114
-184
-208
-184
-137
-91
-28
36
110
171
224
242
225
166
85
-15
-111
-172
-198
-162
-85
-8
54
91
109
99
93
84
73
53
8
-41
-109
-160
-182
-173
-137
-90
-29
26
95
153
174
126
20
-93
-184
-208
-197
-156
-120
-71
-19
27
79
136
176
182
153
81
5
-50
-63
-42
-19
13
37
72
112
154
181
183
176
167
161
156
136
100
49
25
11
13
24
26
16
40
92
159
197
194
165
133
120
110
94
60
23
20
23
58
90
105
105
103
108
103
83
36
-24
-73
-91
-84
-77
-59
-19
33
77
96
84
44
4
-34
-71
-109
-129
-153
-168
-161
-128
-68
-12
58
107
141
163
171
171
148
124
78
17
-55
-120
-164
-177
-147
-109
-61
3
74
159
220
255
249
199
118
31
-66
-144
-175
-183
-151
-108
-56
-20
33
88
139
166
173
158
98
8
-100
-198
-261
-274
-242
-202
-149
-90
-21
18
47
88
121
146
112
41
-43
-98
-126
-124
-101
-74
-45
-19
30
71
119
189
247
283
251
194
105
19
-55
-113
-159
-171
-141
-100
-68
-43
-7
37
79
100
57
-29
-128
-181
-211
-213
-216
-201
-161
-102
-39
-1
34
70
94
92
60
15
-50
-99
-136
-157
-160
-157
-133
-101
-45
10
57
77
85
68
26
-30
-87
-125
-153
-144
-124
-90
-52
-5
37
57
63
56
29
-9
-51
-88
-92
-75
-54
-33
-19
20
51
77
99
98
82
41
-15
-63
-78
-65
-65
-73
-82
-49
-12
25
57
80
91
91
70
35
-22
-65
-109
-138
-147
-129
-92
-29
34
74
86
72
63
51
50
34
-6
-39
-55
-62
-75
-72
-49
-9
20
51
61
53
42
27
1
-28
-75
-127
-165
-183
-158
-116
-72
-25
16
37
46
37
25
19
22
22
3
-22
-50
-67
-69
-52
-37
-27
-6
33
68
88
69
10
-27
-58
-57
-64
-82
-86
-78
-47
-21
3
6
13
36
65
91
99
65
20
-27
-47
-37
-23
0
10
16
24
49
63
56
41
11
-4
-11
-14
-28
-51
-52
-43
-27
-11
-1
13
18
22
12
-11
-42
-60
-60
-50
-43
-53
-63
-55
-21
9
32
51
55
51
36
24
-6
-15
-24
-30
-42
-60
-66
-61
-32
-2
25
29
17
-1
-29
-34
-21
-6
-8
-11
-8
-15
-23
-26
-24
-18
-11
-12
-14
-9
-6
-10
-21
-24
-39
-49
-57
-33
-3
26
40
34
19
17
31
48
61
60
17
-27
-72
-90
-86
-63
-8
46
85
102
106
95
97
106
121
113
81
24
-53
-104
-123
-106
-83
-44
-1
30
60
85
103
107
107
114
106
73
3
-81
-143
-171
-160
-140
-103
-58
1
67
140
187
188
165
117
40
-52
-141
-200
-226
-211
-165
-102
-36
33
87
137
168
171
134
57
-11
-64
-77
-72
-51
-47
-29
-9
14
35
59
92
94
77
35
-17
-62
-74
-61
-44
-32
-23
-2
18
34
30
19
24
48
74
66
50
5
-33
-66
-71
-63
-59
-44
-34
-11
15
58
78
90
88
67
39
-11
-60
-93
-91
-51
-7
34
65
87
112
121
141
142
123
96
78
51
11
-19
-51
-55
-54
-61
-62
-53
5
52
74
64
30
-8
-38
-56
-38
-6
28
62
69
106
147
173
151
77
0
-75
-132
-124
-106
-59
-21
1
-1
-16
-35
-44
-18
26
65
77
51
26
-2
-30
-42
-53
-46
-35
-8
32
69
111
138
152
164
175
167
131
83
24
-20
-41
-42
-31
-15
8
19
37
64
100
132
135
111
52
-12
-47
-58
-49
-24
13
46
70
82
103
101
104
104
82
29
-24
-67
-74
-50
-23
11
41
85
126
139
137
118
95
82
83
72
38
-1
-26
-35
-47
-32
-16
1
8
12
12
20
39
40
28
-12
-41
-79
-87
-66
-33
14
49
70
58
33
5
-10
-21
-30
-36
-52
-65
-74
-57
-17
23
64
61
38
-7
-60
-76
-65
-44
-55
-77
-110
-108
-97
-47
14
56
109
132
133
100
62
48
29
8
-20
-53
-66
-55
-27
8
54
97
144
167
174
139
104
82
74
65
31
-4
-41
-69
-89
-67
-14
59
121
165
169
147
110
40
-30
-95
-126
-124
-99
-74
-52
-32
-12
1
24
56
87
99
82
59
15
-40
-92
-117
-124
-111
-88
-67
-45
-10
15
23
8
-5
-24
-34
-35
-33
-41
-36
-41
-45
-60
-42
-25
-1
13
19
23
23
17
-3
-26
-57
-75
-78
-70
-34
7
40
57
60
44
11
-12
-42
-60
-71
-79
-86
-99
-77
-60
-32
-20
-23
-23
-8
40
90
128
123
83
15
-37
-66
-80
-91
-91
-78
-56
-6
37
73
69
46
34
36
68
105
109
61
-16
-94
-136
-131
-96
-60
-50
-37
-27
13
46
70
65
31
-5
-50
-94
-107
-89
-43
10
66
97
105
98
95
74
53
16
-24
-54
-65
-52
-38
-22
4
33
55
62
58
49
43
32
0
-29
-67
-79
-105
-115
-100
-82
-45
-12
29
54
72
97
104
90
69
35
-5
-40
-60
-62
-54
-41
-29
-11
24
67
102
106
120
116
100
74
41
15
-23
-59
-101
-106
-85
-32
28
69
108
122
124
111
82
28
-33
-86
-120
-120
-81
-29
18
40
54
57
71
97
124
135
114
62
-11
-98
-141
-146
-115
-62
-23
4
10
6
27
52
81
-151
-150
-120
-75
-35
-7
16
38
71
114
160
192
209
182
122
44
-18
-46
-57
-37
-15
7
26
49
88
109
124
104
54
3
-23
-46
-56
-58
-54
-43
-26
-2
33
66
117
153
186
201
204
171
118
42
-16
-54
-55
-33
-9
29
66
95
130
152
170
150
134
129
109
66
14
-17
-26
-14
24
73
113
142
145
122
92
67
46
36
30
22
19
14
28
38
42
53
63
65
71
84
75
50
6
-47
-93
-114
-100
-51
-3
38
53
59
55
51
29
5
-4
-3
14
31
42
27
1
-24
-39
-46
-42
-32
-24
-1
38
58
70
66
66
55
33
13
-3
-15
-24
-35
-46
-52
-42
-32
-13
10
27
34
36
47
69
77
66
32
-10
-34
-32
-14
9
39
53
65
74
79
73
61
50
36
12
-2
-17
-43
-93
-138
-166
-160
-123
-66
-7
39
90
126
145
144
124
87
34
-25
-76
-112
-124
-101
-75
-25
39
101
134
130
110
78
65
49
11
-70
-147
-201
-217
-190
-133
-53
16
73
104
114
102
72
21
-13
-23
-22
-45
-74
-105
-116
-105
-68
-30
15
64
104
129
127
114
99
50
1
-49
-74
-68
-32
-5
16
21
27
23
22
31
54
76
85
78
40
-11
-51
-90
-117
-112
-73
-10
57
114
138
129
106
80
36
-1
-29
-42
-46
-36
-27
-17
-8
4
19
38
55
59
46
15
-41
-119
-190
-220
-210
-178
-135
-91
-44
3
54
91
97
81
45
9
-16
-22
-25
-31
-35
-27
-21
-15
-6
2
13
15
13
-7
-27
-41
-47
-54
-45
-18
17
61
86
97
99
110
132
134
96
28
-60
-142
-173
-159
-127
-68
-18
34
61
69
80
77
78
63
31
-2
-20
-26
-40
-55
-67
-58
-41
-1
39
77
110
134
143
115
71
-10
-97
-174
-209
-198
-158
-90
-37
3
27
43
50
65
85
91
87
65
35
-21
-65
-91
-89
-79
-63
-50
-23
6
37
38
1
-50
-103
-143
-150
-134
-110
-86
-59
-21
11
36
46
16
-32
-75
-88
-87
-75
-75
-85
-103
-99
-62
-24
14
36
43
49
56
70
72
66
45
22
-5
-13
-13
3
30
61
81
86
101
95
75
28
-25
-86
-125
-129
-102
-57
-21
5
7
-1
-1
-4
-8
-20
-23
-38
-42
-61
-80
-95
-92
-46
1
55
91
119
127
125
99
40
-25
-83
-114
-123
-106
-77
-45
9
60
112
141
160
158
128
81
24
-34
-96
-127
-146
-146
-126
-78
-9
54
113
141
143
142
119
85
21
-39
-92
-116
-98
-44
20
74
110
116
108
94
84
70
44
16
-9
-29
-45
-56
-67
-39
11
65
98
100
78
50
27
14
-3
-26
-48
-62
-71
-63
-38
3
29
43
41
24
26
42
61
61
44
6
-36
-68
-61
-34
1
21
19
0
-7
5
29
55
72
53
18
-24
-58
-72
-71
-35
-5
14
24
32
32
38
53
57
44
7
-32
-69
-69
-55
-31
-9
10
51
76
99
99
82
63
37
28
-1
-21
-39
-33
-8
33
67
80
95
112
118
100
67
23
-24
-47
-44
-20
0
26
46
62
85
107
126
129
130
107
80
33
-1
-34
-41
-21
14
43
64
89
105
114
116
94
56
19
-8
-14
-28
-17
-7
11
27
44
64
90
119
119
91
44
-18
-71
-105
-113
-106
-98
-81
-43
11
72
117
135
115
77
31
-15
-44
-58
-56
-50
-26
-3
8
22
30
38
38
50
57
46
26
12
10
12
11
7
5
26
41
56
56
59
37
3
-30
-31
-28
-23
-3
20
49
67
68
39
5
-18
-24
-29
-23
-29
-31
-36
-17
5
19
38
61
78
99
119
127
113
85
52
3
-32
-72
-97
-105
-90
-27
38
95
137
150
164
166
146
103
55
17
-20
-54
-68
-71
-63
-33
8
70
117
165
188
179
138
51
-57
-176
-249
-282
-277
-240
-181
-95
-7
79
133
150
162
157
107
4
-111
-215
-270
-283
-251
-204
-136
-60
-2
41
64
94
119
130
121
77
17
-47
-94
-112
-96
-50
7
62
104
120
114
103
81
50
23
13
5
-10
-34
-35
-21
11
47
58
37
6
-22
-39
-47
-34
-24
-18
-28
-41
-52
-46
-8
17
31
26
5
-26
-54
-77
-83
-92
-81
-64
-36
10
53
78
69
41
22
9
16
17
1
-40
-70
-78
-52
-8
38
72
72
86
112
128
131
102
57
1
-51
-89
-109
-109
-72
-33
-6
24
33
52
77
100
129
137
123
67
-12
-89
-143
-154
-134
-92
-54
-19
16
59
107
136
154
127
56
-37
-114
-157
-155
-116
-62
7
53
70
46
47
69
97
85
25
-53
-126
-156
-160
-148
-127
-87
-24
39
80
101
125
143
145
101
-4
-112
-179
-194
-165
-122
-86
-69
-69
-67
-57
-36
7
42
48
18
-49
-119
-191
-221
-218
-190
-138
-87
-49
-22
9
27
56
76
80
50
-19
-54
-88
-96
-122
-138
-142
-115
-59
-1
53
86
112
118
117
98
48
-17
-105
-149
-181
-166
-125
-83
-41
1
45
81
115
131
125
80
29
-10
-56
-101
-153
-204
-216
-185
-125
-75
-52
-48
-39
-19
14
35
31
14
2
1
-18
-34
-56
-48
-13
27
66
85
106
111
110
109
90
48
-7
-40
-56
-51
-38
-26
-12
-1
15
3
-11
-32
-31
-8
26
55
55
19
-24
-41
-45
-38
-23
-23
-24
-20
3
24
53
77
81
44
-30
-95
-142
-128
-87
-44
-20
-20
-20
-14
2
25
34
18
2
-14
-22
-41
-70
-87
-90
-47
-12
8
9
10
14
12
22
20
14
16
21
17
7
-5
-14
-15
-1
37
76
99
96
62
22
-7
-33
-71
-102
-104
-80
-35
10
46
65
76
90
90
76
51
33
12
-1
-19
-33
-43
-40
-16
5
54
100
137
142
139
128
111
89
68
44
22
17
17
7
19
29
53
75
88
84
73
67
68
47
10
-18
-50
-78
-85
-79
-78
-79
-61
-11
52
91
80
18
-59
-116
-136
-125
-98
-65
-38
-15
29
77
123
140
109
25
-58
-117
-135
-114
-74
-29
-11
8
24
60
96
132
148
125
87
28
-27
-84
-120
-128
-104
-39
36
107
143
173
178
179
182
174
116
8
-123
-232
-280
-259
-199
-123
-56
9
80
157
214
240
216
180
157
126
80
5
-74
-130
-157
-150
-127
-79
-16
68
146
233
311
348
325
242
121
-13
-110
-163
-174
-155
-113
-61
-34
-8
13
40
67
92
95
66
142
