# Supplementary material for: Electroencephalography (EEG) based epilepsy diagnosis via multiple feature space fusion using shared hidden space-driven multi-view learning
Source: PeerJ Comput Sci. 2024 Mar 7;10:e1874. doi: 10.7717/peerj-cs.1874 (PMC10936759; doi:10.7717/peerj-cs.1874)
Supplement: Supplemental Information 2 [file peerj-cs-10-1874-s002.zip › B/O016.txt]

41
31
28
42
61
77
90
105
94
77
46
10
-10
-22
-13
-3
5
15
21
23
32
57
73
85
75
57
46
53
71
74
67
54
48
32
37
46
61
79
81
82
66
45
25
9
19
38
63
79
90
86
69
54
50
43
33
41
55
78
92
95
92
75
70
68
71
80
103
111
106
106
97
101
97
114
118
124
123
108
99
108
133
148
153
141
110
74
59
68
74
82
77
78
72
65
59
62
70
91
97
100
95
90
90
97
104
108
93
65
51
60
75
96
113
126
117
114
113
118
118
101
67
32
22
14
21
31
50
65
74
87
99
116
125
128
111
90
78
65
43
24
16
15
5
5
7
38
72
111
120
133
140
145
129
107
92
93
125
153
160
140
114
105
103
104
108
106
95
70
48
22
10
-1
-7
-4
12
43
64
77
77
82
85
81
68
49
41
50
51
37
31
20
15
37
69
90
92
87
86
94
110
139
149
149
133
113
102
91
86
73
78
83
94
86
69
57
47
50
54
38
5
-38
-72
-89
-83
-55
-13
26
79
115
132
135
140
141
130
102
78
55
39
37
40
45
64
72
81
92
107
108
89
77
53
31
4
2
7
29
49
62
70
83
107
116
104
85
53
37
42
59
61
58
43
36
28
25
27
39
59
73
67
41
21
18
22
28
34
28
27
27
31
32
44
50
55
56
60
73
62
55
43
51
45
45
37
25
18
25
22
11
-5
-5
4
27
39
40
32
28
7
-4
-12
0
20
36
39
28
14
3
12
20
31
42
46
37
28
15
4
9
19
30
28
24
39
53
82
105
110
104
99
90
78
68
57
47
26
16
22
34
58
77
81
60
31
8
-1
8
28
45
47
38
27
21
27
36
46
45
49
47
64
80
85
69
43
36
27
23
8
4
5
16
46
72
88
100
106
104
89
83
78
81
79
71
52
45
66
93
116
130
125
104
83
78
85
88
77
68
53
51
57
52
44
23
20
14
4
20
23
22
14
9
-2
6
28
51
72
75
59
60
74
91
97
70
46
14
-6
-19
-19
-30
-53
-54
-49
-18
20
54
78
83
89
90
83
84
83
67
39
19
-4
-18
-13
25
72
123
150
153
143
125
113
99
94
86
79
56
29
18
5
25
62
93
110
118
122
104
84
56
40
19
23
28
30
25
20
12
25
46
56
50
37
36
32
33
24
9
-11
-15
15
55
104
122
120
97
76
71
69
55
41
21
22
47
71
73
72
75
86
84
78
65
57
50
39
27
13
7
9
4
10
23
32
22
4
5
24
47
67
63
57
53
77
95
112
114
104
92
86
73
52
32
25
21
22
23
15
6
8
21
31
30
27
25
30
42
65
75
76
70
56
55
62
84
97
92
80
65
63
66
67
60
56
66
81
81
61
38
11
11
11
14
23
52
79
84
69
57
45
42
35
47
43
57
66
66
58
53
59
58
54
42
32
14
15
14
28
46
68
76
70
77
80
83
66
64
51
45
55
58
64
61
66
55
50
53
44
32
14
9
15
18
31
40
50
53
50
42
28
11
2
-11
3
14
31
37
41
38
15
11
23
38
73
93
76
51
17
22
41
60
83
89
86
87
92
94
85
91
101
107
111
82
59
37
40
41
39
41
49
67
78
90
77
68
68
71
78
70
57
32
14
24
33
45
59
80
109
134
145
134
107
78
67
59
50
34
8
-19
-34
-22
11
66
113
136
121
92
75
49
50
64
83
92
78
61
32
29
45
61
64
62
61
61
64
67
61
52
55
64
66
61
55
48
41
48
58
82
89
79
50
22
17
22
37
51
61
64
68
96
111
106
75
45
22
22
39
47
55
48
40
28
40
76
102
106
81
67
66
90
112
103
65
14
-3
-6
23
46
69
77
104
120
122
117
118
116
123
124
113
76
42
21
17
17
21
28
35
70
116
162
185
197
182
162
135
110
82
39
21
8
17
25
29
41
50
74
89
81
69
60
51
55
53
45
32
38
54
71
85
90
97
105
120
134
127
114
89
68
49
46
51
33
27
34
55
62
67
75
83
104
123
112
79
37
15
12
34
54
59
50
29
-4
-15
-13
9
30
32
39
43
46
58
71
70
59
37
27
30
41
57
60
72
77
78
62
37
23
9
-2
16
31
44
41
31
8
3
14
12
12
7
18
24
35
50
58
65
70
79
79
77
79
79
74
75
75
59
41
19
16
31
62
80
67
36
8
1
22
52
64
66
58
47
31
17
29
46
67
85
99
108
107
103
86
72
46
24
-6
-27
-13
24
76
118
132
124
104
74
41
14
8
15
4
10
2
14
36
65
103
129
142
134
116
78
49
14
-24
-40
-31
2
34
50
59
57
71
82
92
70
59
55
53
60
54
35
1
-18
-16
6
38
67
67
43
37
21
7
-9
-13
-17
-22
-22
-15
-4
22
56
80
105
123
126
107
61
22
-10
-11
6
13
17
17
42
63
84
101
119
130
128
121
85
58
41
30
33
39
57
58
60
55
57
57
76
81
61
28
3
-4
-4
22
38
47
44
46
47
54
65
64
57
44
34
29
17
3
4
12
50
88
95
87
72
77
86
93
105
91
64
38
7
-3
-2
21
54
86
95
73
40
31
58
92
122
141
137
120
91
85
76
82
80
72
52
43
43
30
26
27
45
60
76
84
84
91
105
109
103
95
87
84
91
99
104
90
84
70
47
28
24
21
25
46
69
83
73
61
61
73
106
138
157
157
126
91
56
50
47
44
42
41
25
11
15
20
31
39
52
58
64
59
51
51
60
71
55
62
80
108
116
116
109
80
55
24
13
10
17
47
68
89
91
88
82
100
116
126
117
115
107
102
112
99
84
51
22
-2
-15
5
23
46
56
68
72
79
110
126
122
94
61
39
31
40
48
62
71
88
81
77
87
100
111
111
102
73
57
59
73
82
79
77
80
90
98
101
84
65
58
55
55
47
35
30
52
73
75
73
68
74
73
82
95
97
90
88
89
88
92
90
87
90
100
112
118
119
98
84
85
84
70
47
38
35
38
40
40
29
23
23
26
21
16
26
33
33
27
21
14
26
53
56
50
36
39
51
65
70
61
62
70
81
74
56
25
-4
-14
-17
-15
-25
-13
12
32
57
68
83
81
78
59
37
5
-18
-24
-16
16
57
84
100
114
118
121
134
131
119
76
11
-51
-97
-84
-44
5
41
63
61
75
93
103
82
53
22
2
8
24
58
70
74
72
60
71
82
81
63
37
19
4
0
6
-5
-8
-2
38
84
135
160
150
120
90
64
39
15
-3
-17
-45
-56
-70
-68
-43
-5
43
73
84
80
54
47
55
66
59
42
14
2
15
63
108
146
157
133
100
62
62
61
77
72
41
-10
-45
-49
-19
10
36
45
46
48
68
66
76
86
80
83
72
83
66
42
10
-12
-27
6
45
79
100
99
94
94
100
85
58
28
13
1
3
4
9
15
29
71
107
118
121
97
71
39
12
-5
-1
17
36
62
80
89
76
57
54
56
80
87
86
70
41
30
26
21
25
20
8
8
22
34
35
30
23
9
-4
-7
-9
-15
-8
-1
22
57
97
131
136
118
84
56
36
26
14
4
6
15
8
6
0
17
34
74
104
112
94
83
62
40
37
22
18
3
8
5
3
4
3
16
55
99
123
115
88
50
29
12
17
0
1
2
16
27
37
51
51
46
46
42
37
42
44
49
51
52
54
49
58
72
86
99
109
109
91
79
66
61
59
51
49
40
43
48
44
43
48
63
73
90
88
79
64
71
70
71
62
41
31
41
72
89
88
87
87
108
129
159
163
153
140
113
101
78
61
26
17
33
67
107
125
129
94
57
31
34
60
90
114
116
108
102
106
98
117
130
144
137
121
106
93
101
104
87
62
43
35
24
40
40
48
53
57
67
63
63
47
35
37
31
25
5
-12
-42
-57
-36
19
83
118
126
98
67
39
36
34
29
19
0
-10
-13
1
1
20
51
88
113
109
96
83
81
89
89
71
43
23
4
2
31
62
87
93
100
95
103
111
123
114
113
100
94
86
76
62
53
60
91
123
150
156
149
140
140
126
94
56
38
41
46
49
59
72
94
121
134
139
126
112
87
76
74
59
55
76
103
141
163
173
164
142
115
80
55
36
40
34
44
59
77
96
117
138
141
140
132
131
116
100
93
80
70
49
45
44
51
51
44
49
54
58
48
46
50
41
42
44
50
51
55
45
37
37
57
85
107
128
130
104
73
48
26
28
37
34
22
0
6
14
43
56
70
54
45
40
44
58
61
66
49
44
46
49
57
82
97
96
86
74
64
59
62
55
28
-5
-18
-17
0
15
25
30
47
59
70
75
82
79
54
31
1
-10
-14
-2
13
26
47
58
73
101
139
161
157
128
83
40
14
0
-10
-8
10
43
98
148
180
162
130
94
77
67
68
65
55
29
19
17
45
79
116
118
118
123
131
130
102
61
-2
-35
-37
-5
18
43
50
56
74
107
134
137
131
114
106
99
101
92
83
76
79
97
128
154
150
115
97
87
112
125
130
107
82
68
67
68
71
74
62
63
72
80
86
73
63
43
28
30
41
61
75
87
88
93
109
106
82
43
15
-4
-13
-2
18
40
66
69
56
35
41
63
90
121
136
126
112
105
91
73
55
44
36
38
42
56
71
96
119
145
156
144
98
35
-12
-40
-44
-46
-24
-2
37
89
125
146
145
134
115
102
93
85
74
56
49
18
10
7
13
16
24
51
69
104
121
126
105
77
52
33
23
5
-29
-73
-108
-99
-74
-31
1
19
19
27
26
24
11
8
5
-6
-11
-43
-81
-102
-91
-58
-26
4
15
12
18
31
52
51
39
4
-24
-60
-80
-88
-71
-25
20
52
68
79
85
84
82
65
47
16
2
-18
-19
-3
25
53
81
104
116
128
134
123
98
78
73
68
63
40
11
-10
2
37
70
90
85
66
51
65
91
106
112
100
82
59
51
53
57
61
73
78
80
78
77
72
72
75
56
31
13
8
23
49
83
102
95
86
64
50
51
61
55
39
17
1
0
24
68
101
122
106
88
60
47
49
49
60
61
63
70
76
98
93
88
82
76
64
50
32
12
3
10
27
28
38
46
65
99
130
137
111
74
27
1
-20
-13
-9
-13
-12
-12
-1
20
45
58
64
68
54
25
0
-14
-11
7
46
74
89
84
90
78
69
58
42
35
39
53
75
99
107
97
69
48
49
47
63
77
85
81
77
69
64
70
73
66
40
32
32
29
32
36
49
50
43
42
31
36
41
49
50
53
58
51
45
39
35
40
42
49
46
49
57
72
78
85
70
48
30
31
31
22
3
-12
-15
5
27
36
45
60
71
67
49
41
34
39
46
50
50
46
48
32
25
22
21
6
-4
-16
-19
-20
-10
8
30
55
62
55
48
32
14
-11
-36
-45
-48
-25
6
37
52
60
60
56
50
45
41
42
58
73
78
80
69
48
21
10
-3
-13
-28
-24
-22
-8
5
19
15
18
27
29
43
57
73
77
66
40
15
11
41
73
91
86
79
62
61
74
84
84
58
39
21
18
27
29
35
53
76
83
69
52
33
17
12
9
23
47
76
91
91
89
73
68
67
75
78
71
75
64
62
54
43
21
-1
-2
7
19
25
34
34
38
56
63
63
65
53
40
31
44
77
103
120
133
134
133
118
100
86
77
76
53
44
54
78
100
103
92
62
35
21
25
33
49
58
64
65
59
45
30
41
72
102
120
111
95
70
60
41
31
28
40
53
54
61
67
76
80
86
93
97
107
114
117
111
102
86
85
99
114
123
114
102
60
17
-17
-27
-11
22
46
46
50
76
90
87
74
52
39
37
38
49
68
92
103
91
91
90
101
96
91
69
26
-7
-28
-8
18
56
78
69
64
65
84
90
81
58
18
-17
-37
-48
-54
-43
-42
-27
-9
27
52
60
68
65
65
60
57
59
69
99
127
135
125
107
69
41
31
27
26
21
29
22
34
53
79
95
91
80
60
52
60
59
63
66
84
95
101
96
79
68
58
68
74
82
92
94
88
96
108
126
134
121
88
56
45
49
51
50
47
47
33
44
46
53
54
48
46
40
37
29
19
23
34
40
40
35
32
33
52
86
105
103
94
69
35
14
8
11
19
28
56
71
82
84
77
92
98
89
57
25
3
3
12
30
46
56
68
87
99
101
93
65
35
23
20
8
-2
9
18
27
43
46
50
47
44
49
49
64
71
77
75
75
68
52
54
43
38
35
48
55
62
69
82
83
81
72
51
32
9
-18
-29
-29
-2
9
37
59
83
93
95
99
86
86
79
84
78
71
81
81
90
86
81
68
65
59
51
38
40
40
60
84
104
108
99
85
70
47
63
81
88
74
41
34
30
58
69
74
67
63
62
78
103
132
138
126
104
69
44
30
19
14
13
18
27
52
76
90
78
52
42
26
40
63
73
73
60
50
32
28
45
68
90
106
109
93
73
64
67
82
100
101
96
86
88
75
70
67
69
67
87
116
147
159
150
128
108
98
97
89
67
55
36
45
62
74
81
83
108
124
130
114
76
35
4
8
26
45
42
41
25
35
77
130
164
164
143
107
84
64
54
49
44
51
53
69
70
70
61
58
68
80
88
97
101
81
77
75
74
81
102
121
133
119
80
68
73
105
115
103
78
56
32
22
15
-6
-24
-21
-9
7
18
25
34
56
90
114
112
82
61
47
61
82
83
65
36
27
36
65
101
120
119
122
117
98
79
71
70
61
50
37
31
39
121
112
107
98
84
78
67
60
58
65
63
40
23
28
46
71
78
66
54
62
69
78
71
71
52
37
46
49
56
49
35
26
32
45
49
47
44
48
38
19
1
-14
-27
-13
9
24
30
33
34
40
45
52
34
13
-6
-16
-34
-46
-48
-44
-27
-10
4
10
35
57
65
58
37
17
0
-6
-4
2
17
42
62
66
71
77
75
77
71
75
79
79
56
18
-5
-1
20
45
77
80
68
42
32
15
12
23
49
68
79
90
99
109
110
87
50
10
-6
-12
-4
9
15
18
23
41
45
52
54
53
57
70
78
70
53
26
15
8
14
21
10
8
17
36
49
51
61
57
60
66
75
95
126
137
130
108
91
71
53
46
34
14
-14
-47
-68
-83
-62
-34
-3
19
33
41
48
55
60
64
65
69
63
50
32
17
11
23
37
34
28
34
46
60
66
68
62
56
38
13
-5
10
42
55
56
58
72
82
86
82
57
38
12
-4
-18
0
20
33
43
41
42
45
58
68
78
78
79
75
51
26
-3
-23
-19
17
54
80
94
77
67
57
63
67
77
86
97
89
75
55
36
32
40
49
50
46
65
77
100
122
116
104
69
43
26
30
54
74
100
122
152
150
131
103
76
61
51
46
27
15
-4
-6
6
42
71
93
106
128
161
178
197
188
166
121
80
39
17
29
39
48
43
47
59
73
99
112
107
82
61
46
51
66
84
98
119
148
156
152
136
113
91
70
50
24
2
2
7
24
67
118
149
165
179
190
200
187
167
125
93
66
57
54
72
81
90
95
100
104
99
113
127
144
136
119
81
40
25
22
28
20
24
39
62
104
113
104
90
102
117
129
116
86
64
54
62
61
62
56
56
59
49
55
43
49
65
62
49
31
34
50
63
63
49
40
42
51
61
72
76
73
48
25
19
10
12
10
9
11
23
41
49
53
60
63
59
61
53
50
43
40
29
16
12
11
19
31
41
28
6
-3
-3
12
21
22
1
-23
-30
-10
6
29
42
48
38
27
22
21
33
42
37
29
20
13
10
31
56
78
76
68
42
22
11
-1
-19
-34
-39
-28
-19
-9
11
41
75
105
106
76
47
24
24
30
31
31
18
21
24
36
53
78
87
75
65
56
44
37
26
20
7
14
25
46
61
82
95
113
142
145
134
98
60
10
-11
-16
2
11
9
9
0
13
38
69
80
85
80
63
47
36
51
76
92
104
82
71
66
76
93
97
90
67
44
51
66
80
91
89
80
82
85
85
70
59
53
45
40
43
52
62
83
78
66
34
7
-3
4
35
60
68
58
54
42
48
63
70
75
64
45
17
-2
-20
-19
-15
2
24
37
52
56
41
16
11
3
-9
-27
-43
-52
-55
-35
0
26
52
70
80
72
54
42
28
24
18
11
6
7
13
14
32
63
86
87
83
73
51
18
-5
-15
-15
-8
-9
-13
-4
17
48
71
101
104
91
69
47
25
12
-2
-19
-37
-41
-9
29
72
90
78
47
31
38
49
57
39
14
-12
-30
-22
-7
19
43
61
63
63
58
23
-7
-21
-15
-10
16
33
47
57
72
93
95
84
49
1
-23
-34
-24
0
30
49
61
72
99
115
100
80
43
14
-9
2
10
21
9
-15
-25
-1
34
47
36
10
-1
-19
-28
-21
-6
21
44
56
54
44
51
49
60
68
72
76
89
104
97
82
74
70
83
88
98
102
115
146
180
200
204
179
135
79
37
27
29
43
46
44
42
54
69
90
128
146
152
136
124
102
86
77
63
59
54
77
93
101
106
108
107
121
142
151
158
164
151
137
125
119
130
149
184
207
200
170
124
85
73
86
109
108
99
92
78
84
86
97
98
114
126
129
125
119
119
94
80
52
36
37
58
83
93
80
53
35
39
71
93
74
49
26
14
6
18
34
62
91
101
99
82
67
53
52
58
46
17
8
13
31
58
90
135
141
120
101
59
45
36
29
26
32
43
40
46
40
62
73
90
98
85
70
62
59
50
48
65
82
93
90
72
60
58
71
86
102
104
97
85
88
90
87
74
66
85
92
110
105
87
67
68
53
42
33
23
17
12
15
14
23
33
39
32
38
65
97
121
140
125
91
43
17
23
38
63
80
77
60
37
22
31
58
79
78
62
45
27
23
31
29
15
5
4
12
41
60
62
40
26
22
15
20
40
55
57
62
56
61
76
100
118
123
121
116
111
106
92
75
54
58
70
79
85
87
67
43
39
49
79
100
105
94
77
70
64
60
57
51
36
34
44
67
89
122
140
134
105
85
68
83
88
94
83
89
93
92
81
76
93
108
112
106
99
67
53
47
48
78
107
130
123
107
78
48
36
23
15
12
18
25
45
71
90
92
71
63
41
29
35
46
53
45
26
15
9
14
41
70
100
116
119
116
114
113
94
60
26
-4
8
43
90
101
102
95
107
111
115
108
98
92
94
83
65
64
76
106
112
103
88
59
51
40
36
39
51
58
56
59
55
56
55
61
55
50
48
38
23
3
-3
-14
-15
0
17
36
49
60
58
44
28
16
8
20
44
55
45
35
21
23
29
43
57
70
88
93
79
49
40
38
53
51
32
2
5
30
46
55
53
41
26
22
8
-9
-42
-65
-77
-67
-45
-26
-10
5
18
37
50
64
57
43
26
17
22
29
54
58
61
72
100
114
109
83
65
59
55
48
22
-15
-35
-66
-67
-51
-13
29
56
73
80
79
73
71
65
56
48
35
22
16
24
18
25
29
50
63
69
70
60
55
38
13
-6
-7
-3
9
23
31
24
14
21
33
39
37
27
12
-3
-1
-4
3
11
41
78
106
131
139
144
137
117
81
35
22
13
11
2
-1
-8
-1
11
24
52
