# Supplementary material for: Electroencephalography (EEG) based epilepsy diagnosis via multiple feature space fusion using shared hidden space-driven multi-view learning
Source: PeerJ Comput Sci. 2024 Mar 7;10:e1874. doi: 10.7717/peerj-cs.1874 (PMC10936759; doi:10.7717/peerj-cs.1874)
Supplement: Supplemental Information 2 [file peerj-cs-10-1874-s002.zip › B/O017.txt]

-43
-30
-4
29
41
38
36
27
13
15
26
30
25
10
-6
-23
-37
-22
1
53
110
152
143
122
70
25
0
-19
-43
-89
-138
-176
-187
-163
-105
-50
-17
8
20
36
79
97
76
4
-53
-92
-98
-82
-61
-22
9
44
45
27
-6
-34
-53
-58
-64
-79
-104
-105
-35
60
155
202
189
150
112
91
74
58
35
-4
-57
-103
-126
-141
-120
-76
-2
75
138
189
207
222
217
192
140
58
-12
-78
-117
-132
-126
-111
-69
-32
-3
33
57
75
63
42
7
-30
-56
-76
-93
-116
-111
-85
-46
2
43
63
67
76
73
77
46
-1
-67
-121
-135
-128
-110
-92
-63
-36
-4
28
56
86
105
114
74
21
-47
-120
-169
-185
-154
-111
-73
-45
-37
-40
-37
-6
5
9
-12
-54
-104
-146
-167
-162
-132
-80
-32
7
45
80
105
124
122
115
69
4
-89
-181
-236
-237
-206
-164
-114
-60
-17
24
63
105
134
147
114
59
-11
-74
-140
-187
-205
-196
-154
-80
12
85
137
141
118
60
-13
-85
-158
-206
-227
-214
-190
-157
-93
-48
-7
1
-14
-24
-34
-39
-60
-76
-80
-77
-84
-90
-89
-71
-38
17
69
106
117
101
65
34
4
-31
-67
-84
-92
-109
-119
-114
-97
-79
-43
2
32
40
30
3
-30
-62
-99
-128
-137
-105
-60
4
68
108
126
134
114
64
-5
-77
-130
-169
-206
-225
-246
-248
-220
-166
-86
-7
60
81
56
-14
-101
-187
-216
-210
-186
-156
-124
-79
-24
45
111
170
201
195
133
34
-43
-84
-93
-91
-83
-75
-80
-56
-22
38
113
195
260
280
234
128
-1
-111
-178
-218
-229
-211
-177
-120
-53
36
126
209
272
313
316
279
180
29
-118
-222
-267
-278
-252
-195
-131
-63
-5
37
59
63
65
51
19
-30
-74
-113
-122
-130
-129
-110
-68
-26
-1
2
-9
-27
-27
-15
15
27
25
-9
-48
-71
-87
-84
-71
-21
33
78
74
30
-37
-99
-118
-110
-89
-79
-58
-39
-25
-13
-16
-29
-52
-57
-53
-40
-2
41
79
102
89
36
-5
-27
-30
-11
17
59
82
80
65
51
40
28
-3
-51
-81
-88
-71
-57
-39
-34
-44
-61
-69
-70
-75
-87
-94
-92
-77
-59
-33
-19
8
20
45
73
109
115
81
28
-44
-94
-134
-147
-141
-118
-74
-13
35
86
133
155
166
158
119
52
-38
-121
-185
-206
-189
-135
-57
22
92
124
136
143
156
149
108
42
-50
-112
-147
-166
-183
-165
-120
-51
29
100
149
155
130
91
53
28
-1
-36
-77
-97
-93
-74
-45
-15
5
0
-10
-13
-16
-12
-21
-37
-60
-83
-121
-146
-147
-111
-61
-23
20
42
59
67
62
32
-17
-63
-102
-130
-144
-146
-141
-101
-59
-12
28
54
90
93
88
74
44
20
-3
-18
-54
-85
-100
-84
-51
3
47
61
77
66
61
27
-8
-47
-85
-104
-110
-125
-143
-137
-86
-19
54
98
127
138
145
109
54
-24
-101
-176
-234
-253
-243
-198
-132
-46
26
76
118
143
155
133
83
-18
-129
-218
-270
-263
-220
-166
-98
-22
58
124
155
159
152
116
55
-17
-95
-170
-225
-235
-200
-124
-36
32
68
83
83
81
98
105
90
48
-9
-57
-111
-146
-147
-104
-35
46
100
131
125
100
67
25
-4
-55
-114
-156
-156
-125
-74
-20
3
2
-12
-18
-25
-26
-8
10
16
4
-11
-36
-55
-48
-39
-2
27
58
74
74
55
40
20
8
-10
-54
-100
-133
-126
-103
-63
-46
-37
-18
12
39
62
85
105
92
62
19
-25
-74
-100
-99
-67
-16
39
88
113
132
148
166
160
127
49
-42
-108
-136
-140
-123
-97
-69
-24
31
75
88
99
111
123
130
98
29
-61
-139
-191
-202
-176
-118
-65
-21
8
40
55
88
120
121
65
-27
-118
-188
-226
-229
-213
-167
-106
-31
36
85
110
114
89
47
-9
-74
-107
-116
-88
-57
-14
27
71
106
138
158
156
151
119
64
7
-38
-66
-74
-73
-62
-45
-24
28
68
93
88
42
-15
-67
-93
-107
-113
-83
-56
-20
11
42
65
70
61
31
-20
-79
-120
-136
-115
-78
-20
47
124
192
215
212
185
150
102
45
-2
-58
-104
-139
-165
-159
-123
-50
21
84
115
121
94
65
19
-29
-91
-140
-182
-201
-178
-127
-53
10
80
132
164
153
111
53
-11
-60
-121
-176
-213
-219
-190
-130
-46
31
99
143
133
78
-13
-98
-189
-233
-222
-171
-106
-53
-15
8
24
65
118
157
155
99
-9
-114
-199
-249
-259
-223
-157
-85
-31
3
29
55
96
130
124
69
0
-62
-87
-83
-76
-66
-52
-21
13
43
68
53
-4
-105
-218
-298
-322
-293
-237
-184
-138
-89
-42
8
59
81
80
54
29
2
-16
-15
-16
-19
-24
-25
-42
-53
-69
-75
-91
-101
-112
-128
-132
-127
-119
-111
-92
-64
-39
-9
10
24
13
14
19
21
18
15
16
28
45
53
45
38
35
30
11
-9
-35
-45
-39
-24
-13
-8
16
41
62
71
71
51
18
-1
-27
-38
-52
-53
-39
-19
25
58
97
124
138
134
120
107
81
42
0
-42
-73
-84
-62
-26
25
75
111
99
62
31
11
-1
-14
-29
-44
-56
-67
-75
-69
-41
-1
28
37
25
-10
-68
-116
-144
-135
-92
-41
3
30
56
85
103
104
78
22
-57
-130
-196
-242
-256
-238
-184
-110
-32
33
78
128
173
180
148
82
9
-50
-83
-82
-81
-64
-43
-16
4
28
58
57
25
-28
-101
-174
-233
-256
-264
-226
-170
-105
-24
50
134
179
168
112
31
-40
-78
-94
-106
-103
-96
-101
-111
-109
-85
-37
11
42
51
33
31
24
3
-24
-61
-84
-89
-87
-75
-66
-36
-9
9
7
9
16
24
24
13
-21
-54
-87
-108
-119
-118
-92
-68
-29
15
56
80
84
61
24
-34
-95
-147
-178
-189
-171
-129
-54
21
79
121
160
193
193
156
111
63
13
-36
-87
-130
-138
-117
-86
-67
-24
16
75
134
193
222
232
206
136
39
-53
-109
-129
-120
-94
-71
-45
-6
39
66
67
45
14
-26
-65
-82
-94
-80
-48
-4
31
59
80
80
73
42
-19
-101
-183
-239
-263
-224
-142
-41
51
109
144
165
179
162
87
-39
-158
-227
-252
-238
-205
-162
-104
-22
69
160
235
281
272
187
48
-120
-258
-341
-356
-328
-273
-187
-106
-26
54
146
237
300
329
285
206
101
9
-61
-105
-126
-143
-151
-129
-71
5
72
107
91
42
-12
-48
-82
-123
-151
-169
-179
-168
-137
-95
-37
21
49
51
25
-6
-55
-99
-139
-164
-176
-152
-109
-70
-24
24
75
93
79
17
-63
-134
-159
-145
-128
-129
-149
-171
-157
-113
-46
26
88
124
122
94
52
-6
-78
-122
-145
-126
-88
-26
32
101
155
172
164
133
99
43
-25
-95
-152
-182
-161
-121
-75
-40
-11
29
80
129
175
183
180
139
74
-23
-112
-193
-238
-243
-213
-163
-127
-95
-61
-12
73
172
240
230
159
42
-72
-163
-215
-237
-238
-199
-138
-58
15
80
109
109
111
91
53
-3
-67
-121
-152
-157
-157
-142
-113
-58
8
57
82
75
40
3
-20
-50
-64
-83
-91
-92
-70
-22
18
62
95
110
107
80
46
-23
-88
-147
-170
-170
-157
-135
-115
-75
-12
55
108
144
156
143
117
67
11
-38
-60
-70
-65
-39
6
55
71
89
102
113
102
70
14
-51
-95
-137
-159
-160
-151
-117
-83
-30
13
54
97
132
149
162
164
157
133
92
45
-1
-49
-80
-93
-89
-62
-7
43
97
127
126
96
51
7
-52
-91
-105
-91
-67
-47
-44
-51
-64
-61
-60
-62
-69
-76
-77
-75
-75
-90
-113
-124
-129
-131
-126
-113
-82
-53
-8
15
31
42
47
28
-16
-52
-76
-70
-52
-30
3
47
115
170
180
135
58
-32
-122
-189
-232
-247
-242
-217
-183
-121
-58
27
109
180
216
187
119
24
-66
-155
-212
-227
-220
-177
-114
-55
-6
38
89
133
180
206
205
179
122
37
-85
-177
-227
-225
-205
-170
-119
-56
17
85
128
129
99
26
-57
-135
-190
-206
-203
-182
-149
-111
-47
19
61
70
56
22
-25
-78
-128
-173
-204
-218
-224
-199
-142
-67
5
71
133
178
198
192
159
72
-38
-159
-245
-289
-294
-268
-238
-191
-135
-57
30
124
206
244
248
208
145
49
-49
-133
-199
-216
-193
-148
-100
-53
-12
26
67
97
116
108
107
65
-8
-92
-141
-159
-151
-121
-82
-30
41
107
152
174
173
124
40
-60
-132
-176
-168
-125
-66
-7
54
114
156
163
129
67
-8
-70
-101
-114
-97
-60
-9
39
79
93
71
44
24
3
-30
-64
-103
-125
-117
-88
-64
-62
-58
-57
-30
8
67
109
126
131
109
66
0
-61
-113
-155
-169
-181
-166
-130
-77
-25
9
56
78
79
58
26
-22
-72
-114
-155
-159
-144
-80
-21
30
61
75
79
84
76
48
9
-28
-59
-75
-91
-88
-85
-59
-18
23
51
49
19
-40
-82
-108
-116
-117
-108
-88
-67
-27
16
57
90
122
116
70
-10
-77
-120
-144
-141
-127
-106
-76
-41
0
41
88
113
141
144
145
116
55
-5
-85
-137
-160
-142
-109
-67
-9
65
137
186
215
197
160
92
24
-52
-121
-154
-163
-125
-55
12
61
80
83
67
75
80
75
43
-22
-79
-134
-168
-166
-144
-107
-59
0
51
98
118
87
11
-86
-163
-204
-191
-151
-91
-45
13
57
79
98
107
102
83
53
3
-46
-92
-102
-77
-36
23
71
113
141
162
163
149
129
115
106
103
93
49
-11
-53
-74
-71
-42
-13
16
73
137
199
213
188
145
100
72
58
50
34
24
36
60
103
141
160
154
147
131
109
76
20
-43
-95
-107
-94
-67
-27
30
95
138
153
119
54
-16
-69
-113
-151
-181
-222
-236
-218
-152
-55
37
141
214
266
288
277
234
159
71
-25
-117
-180
-202
-202
-180
-137
-86
-26
60
147
241
297
306
246
135
12
-82
-151
-201
-212
-202
-166
-113
-54
-16
41
87
124
122
96
45
-26
-101
-172
-219
-244
-236
-205
-168
-118
-57
14
57
88
112
126
123
65
-38
-143
-192
-193
-148
-100
-59
-34
-6
41
91
145
207
256
267
219
138
38
-56
-132
-176
-205
-199
-162
-127
-99
-68
-15
44
92
102
46
-53
-160
-220
-240
-226
-209
-178
-130
-73
-14
17
39
63
58
20
-39
-105
-158
-184
-185
-175
-158
-138
-110
-69
-24
15
43
41
29
-13
-63
-116
-152
-159
-151
-105
-68
-36
-13
14
41
49
43
18
-35
-94
-147
-185
-175
-136
-91
-50
-31
-5
-3
0
4
-5
-26
-72
-119
-147
-141
-115
-105
-99
-85
-33
25
63
76
62
21
-27
-73
-109
-146
-163
-185
-198
-183
-144
-92
-36
21
42
27
-7
-46
-71
-69
-71
-90
-108
-113
-105
-90
-54
-10
36
67
92
83
47
3
-42
-89
-122
-146
-155
-153
-143
-105
-69
-33
-14
-2
-11
-25
-43
-42
-34
-17
-10
-28
-50
-67
-74
-64
-35
-16
-6
-9
-1
4
3
-18
-70
-102
-116
-100
-91
-93
-82
-57
-18
5
22
13
3
8
22
40
57
34
7
-23
-26
-10
9
29
22
1
-22
-12
3
12
18
-8
-7
-13
-10
-29
-68
-82
-80
-62
-41
-25
-19
-23
-23
-16
-17
-25
-37
-53
-66
-87
-119
-136
-128
-92
-57
-19
15
37
37
21
0
-31
-47
-44
-38
-41
-50
-51
-47
-21
3
15
10
-4
-23
-51
-61
-56
-43
-45
-46
-46
-53
-64
-66
-58
-45
-13
2
8
2
-7
-22
-37
-40
-51
-57
-63
-35
-1
36
60
59
40
28
22
25
30
25
-6
-50
-99
-123
-126
-102
-49
10
53
76
89
77
67
51
30
-9
-55
-96
-141
-153
-139
-102
-66
-17
17
40
56
78
106
121
116
96
51
-4
-75
-148
-200
-211
-187
-151
-99
-52
1
60
125
165
158
132
87
21
-58
-125
-160
-166
-143
-94
-28
37
86
107
111
113
116
90
26
-55
-119
-145
-135
-89
-47
4
41
66
76
81
84
57
27
-9
-47
-95
-116
-109
-84
-60
-50
-43
-37
-9
9
38
62
90
102
81
64
16
-38
-79
-89
-72
-55
-29
-23
-7
19
76
117
140
134
95
41
-28
-90
-124
-118
-69
-18
38
89
124
153
169
189
185
141
80
37
-2
-40
-81
-119
-135
-144
-141
-118
-64
21
86
110
108
90
55
8
-42
-54
-46
-14
19
21
35
47
55
34
-15
-66
-111
-139
-119
-111
-105
-105
-116
-116
-115
-94
-61
-20
28
53
52
18
-11
-40
-58
-59
-73
-80
-85
-67
-28
18
82
136
170
169
145
91
25
-40
-97
-131
-142
-121
-92
-60
-28
-12
3
33
59
81
75
49
0
-57
-91
-98
-90
-57
-20
25
61
90
126
132
125
102
58
-9
-74
-126
-141
-123
-77
-26
21
76
115
138
137
118
93
68
44
2
-75
-148
-182
-179
-152
-90
-32
14
36
43
34
28
31
26
10
-26
-59
-110
-133
-124
-87
-25
27
68
63
48
19
9
-3
-16
-39
-75
-106
-124
-112
-77
-31
17
24
11
-31
-83
-105
-95
-70
-79
-98
-119
-106
-76
-18
36
54
57
39
14
-14
-27
-26
-33
-54
-75
-93
-92
-76
-64
-38
5
54
104
121
124
82
52
39
49
52
29
-5
-50
-88
-109
-82
-32
41
92
129
126
101
71
5
-54
-118
-161
-171
-159
-126
-94
-63
-26
11
50
85
101
92
53
7
-47
-98
-131
-140
-128
-104
-78
-63
-52
-18
12
32
30
19
4
-20
-28
-50
-74
-100
-120
-119
-109
-71
-40
-11
11
37
57
63
50
18
-16
-51
-75
-95
-100
-72
-28
23
73
117
135
125
91
25
-48
-120
-170
-200
-202
-155
-100
-50
-25
-27
-16
6
51
77
83
50
4
-58
-105
-132
-151
-168
-162
-141
-89
-21
48
103
117
107
93
88
97
110
90
17
-83
-176
-218
-202
-146
-77
-41
-1
14
42
42
33
4
-35
-66
-102
-135
-140
-105
-44
23
78
99
85
47
16
-19
-37
-67
-90
-108
-103
-69
-32
0
25
39
37
31
17
3
-6
-21
-53
-86
-119
-124
-137
-135
-111
-82
-50
-26
-3
8
21
57
78
69
43
-4
-55
-91
-108
-110
-97
-78
-48
-6
45
94
118
109
124
127
115
79
19
-37
-89
-124
-146
-139
-101
-35
47
111
150
155
136
114
84
20
-60
-136
-172
-157
-100
-19
30
44
40
27
27
51
76
90
63
11
-65
-141
-175
-166
-121
-57
-5
32
46
40
35
18
-3
-153
-148
-116
-74
-37
-9
4
14
44
101
175
229
244
182
75
-39
-114
-133
-120
-73
-27
15
51
75
101
104
96
70
23
-30
-73
-118
-134
-125
-91
-53
-14
27
71
114
158
174
172
151
126
83
34
-20
-57
-67
-43
12
70
141
199
243
262
243
204
121
50
-6
-60
-117
-154
-154
-114
-49
43
123
168
179
132
67
-5
-59
-106
-138
-151
-151
-124
-84
-24
24
64
110
149
158
150
116
49
-26
-106
-172
-208
-198
-137
-43
40
96
99
79
43
14
-25
-61
-86
-89
-73
-40
-14
-10
-29
-53
-55
-52
-34
-23
-28
-35
-22
-23
-28
-39
-42
-39
-35
-23
-22
-28
-40
-59
-72
-84
-84
-82
-72
-42
-26
-9
0
17
37
30
6
-31
-73
-90
-81
-48
-14
23
28
26
28
35
32
26
17
9
-10
-30
-53
-91
-133
-163
-168
-144
-105
-61
-21
18
65
91
92
69
40
0
-43
-87
-122
-148
-152
-127
-96
-34
54
129
149
110
42
-24
-61
-81
-102
-142
-180
-202
-200
-167
-99
-13
61
102
106
82
49
13
-35
-66
-69
-59
-68
-78
-91
-84
-58
-9
36
71
85
70
42
10
-8
-1
-16
-35
-56
-71
-60
-32
-12
1
-1
2
-17
-23
-27
-4
32
61
71
32
-31
-90
-131
-143
-114
-57
15
81
134
155
136
97
51
0
-41
-58
-62
-72
-79
-99
-105
-89
-42
17
72
116
139
135
93
17
-88
-191
-240
-252
-225
-174
-112
-45
18
79
123
136
133
106
70
27
-23
-84
-143
-177
-163
-132
-88
-49
-29
-24
-38
-43
-55
-61
-59
-55
-63
-65
-45
-10
54
101
134
141
136
135
111
58
-25
-117
-201
-217
-189
-136
-71
-15
42
77
101
115
112
98
78
43
3
-39
-88
-141
-175
-173
-133
-67
23
91
98
104
94
113
101
50
-47
-164
-254
-293
-273
-210
-111
-15
25
52
46
46
57
60
53
14
-29
-95
-153
-191
-192
-159
-116
-76
-55
-42
-42
-35
-43
-74
-106
-141
-169
-169
-145
-112
-80
-51
-34
-26
-32
-41
-48
-80
-70
-65
-27
-8
-29
-74
-121
-137
-114
-95
-73
-63
-66
-65
-42
-19
1
9
7
1
-15
-29
-52
-68
-73
-60
-46
-37
-15
-13
-16
-41
-65
-91
-95
-78
-51
-28
-30
-38
-61
-71
-59
-42
-30
-37
-42
-58
-59
-64
-73
-85
-82
-41
15
71
104
99
67
32
-18
-75
-129
-151
-138
-100
-36
18
51
86
105
114
89
55
-1
-59
-111
-144
-154
-149
-117
-85
-57
-18
35
94
128
134
95
24
-41
-97
-132
-156
-164
-156
-123
-62
16
88
137
162
155
120
73
29
-6
-35
-42
-48
-57
-75
-83
-81
-40
26
81
103
88
49
9
-10
-16
-12
-13
-15
-23
-36
-30
-1
31
42
31
-1
-38
-56
-46
-41
-42
-48
-65
-80
-87
-72
-46
-28
-13
-24
-45
-46
-13
22
46
42
6
-40
-78
-95
-91
-73
-36
-21
-14
-15
-4
10
31
57
64
40
-12
-64
-107
-103
-76
-33
2
27
51
52
55
48
43
42
38
33
8
-20
-40
-39
-14
32
61
73
71
66
54
23
-3
-38
-72
-91
-89
-69
-50
-18
-2
13
26
42
58
66
89
88
62
4
-54
-103
-113
-81
-36
-2
26
51
60
63
61
52
33
6
-23
-51
-68
-52
-17
11
32
45
55
76
90
75
38
-3
-45
-66
-78
-80
-91
-106
-111
-84
-31
31
81
90
56
-1
-63
-113
-135
-126
-93
-74
-51
-45
-36
-23
-11
-4
-14
1
14
19
8
-14
-45
-67
-75
-59
-32
7
26
35
30
33
28
12
-13
-28
-43
-50
-43
-24
0
18
26
6
-14
-27
-29
-24
-20
-20
-23
-22
-11
-11
-31
-48
-54
-39
-16
9
19
3
-17
-45
-55
-58
-57
-63
-70
-58
-11
40
86
99
81
55
31
-14
-61
-96
-105
-98
-73
-29
13
52
86
128
169
171
146
87
8
-74
-168
-244
-283
-267
-220
-159
-101
-39
28
93
155
181
156
112
61
-10
-96
-187
-250
-263
-237
-170
-115
-65
-26
-1
19
39
70
96
88
63
8
-40
-80
-102
-97
-67
-20
23
56
72
68
59
50
35
7
-19
-15
-12
-8
-25
-28
-24
-5
26
33
14
-14
-37
-55
-69
-66
-63
-63
-69
-68
-61
-37
4
28
32
9
-21
-56
-81
-105
-121
-123
-101
-57
-7
47
80
81
33
-33
-89
-118
-102
-76
-55
-66
-76
-70
-25
38
102
136
126
119
104
79
53
15
-22
-62
-78
-80
-65
-44
7
51
83
110
100
82
50
18
9
0
-1
-24
-64
-104
-115
-86
-39
9
36
47
59
69
65
42
22
-12
-61
-126
-173
-192
-156
-86
0
74
116
116
65
34
16
17
1
-36
-87
-136
-162
-161
-140
-100
-22
75
158
176
140
87
46
35
12
-51
-133
-188
-195
-165
-113
-77
-52
-44
-29
-20
-12
9
18
5
-34
-93
-162
-234
-267
-267
-232
-169
-103
-45
13
71
97
102
80
49
0
-64
-115
-167
-201
-225
-222
-189
-121
-26
65
136
177
197
174
131
59
-33
-120
-203
-231
-235
-192
-129
-64
-7
50
101
149
172
161
120
44
-30
-95
-159
-205
-229
-237
-209
-142
-74
-26
-3
3
21
29
38
13
-22
-61
-75
-81
-97
-106
-115
-95
-40
28
99
145
178
185
170
124
56
-27
-107
-149
-157
-133
-92
-47
-13
20
52
56
38
6
-14
-25
-9
1
-11
-51
-85
-77
-49
-1
51
83
92
92
97
94
87
77
56
9
-58
-129
-184
-173
-126
-60
-11
20
31
33
28
23
5
-48
-89
-123
-125
-119
-114
-99
-75
-17
34
69
86
82
60
27
0
-37
-72
-96
-99
-89
-61
-26
1
24
43
66
70
48
6
-44
-78
-93
-101
-122
-133
-123
-87
-24
44
108
137
135
111
73
26
-16
-53
-86
-100
-96
-80
-58
-23
17
47
84
112
126
110
93
63
34
-1
-36
-42
-40
-4
30
56
91
120
137
134
108
62
-2
-61
-92
-117
-124
-109
-88
-74
-55
-37
-33
-26
-17
9
25
7
-52
-143
-213
-242
-226
-185
-121
-50
15
74
123
145
133
87
14
-83
-164
-201
-196
-156
-95
-33
11
52
90
131
158
166
144
91
32
-35
-92
-153
-181
-183
-141
-54
46
142
200
248
258
234
180
93
-39
-181
-313
-400
-424
-371
-268
-151
-43
55
150
237
280
274
201
109
27
-42
-99
-155
-191
-202
-183
-137
-77
-1
73
158
220
271
308
307
251
154
31
-92
-174
-216
-211
-177
-117
-60
-31
-4
25
64
91
123
108
63
-8
-91
-165
-201
-183
-132
-69
-14
19
29
24
19
0
-24
-52
-83
-124
-171
-199
-197
-180
-153
-107
-63
-14
30
64
84
82
55
10
-40
-79
-112
-138
-139
-115
-85
-38
9
57
95
126
150
152
121
93
44
-14
-73
-117
-133
-109
-70
-30
2
41
69
77
68
65
67
62
55
28
-10
-44
-59
-63
-70
-48
-21
-3
-4
-21
-25
-11
-6
-23
-71
-121
-144
-149
-110
-57
-15
12
27
41
53
57
59
49
28
7
-20
-46
-61
-50
-21
2
13
16
-1
6
12
