# Supplementary material for: Electroencephalography (EEG) based epilepsy diagnosis via multiple feature space fusion using shared hidden space-driven multi-view learning
Source: PeerJ Comput Sci. 2024 Mar 7;10:e1874. doi: 10.7717/peerj-cs.1874 (PMC10936759; doi:10.7717/peerj-cs.1874)
Supplement: Supplemental Information 2 [file peerj-cs-10-1874-s002.zip › B/O018.txt]

71
82
62
23
-24
-46
-33
-14
1
1
-4
-4
16
54
78
75
40
5
-28
-34
-26
-13
-6
4
20
22
31
44
61
59
39
2
-47
-81
-88
-72
-52
-37
-37
-49
-47
-19
21
48
62
40
-2
-40
-54
-51
-45
-37
-32
-24
1
45
86
116
129
109
72
31
4
-13
-14
-7
-17
-44
-71
-71
-48
-2
48
86
100
91
66
27
-1
-6
-4
-9
-29
-56
-89
-96
-85
-58
-32
-9
11
22
51
95
125
127
112
94
64
30
-1
-21
-35
-36
-36
-36
-37
-20
6
38
50
51
27
-1
-24
-39
-48
-57
-58
-61
-63
-44
2
52
86
102
94
76
47
19
-22
-64
-96
-113
-102
-63
-12
15
25
25
18
17
15
19
12
14
15
15
5
-10
-24
-44
-49
-38
-11
23
57
68
26
-39
-101
-132
-122
-85
-37
-4
22
41
55
66
94
115
126
116
98
74
48
31
-2
-41
-81
-88
-64
-28
28
62
76
70
64
54
42
52
52
48
36
32
44
68
96
104
93
73
68
54
50
43
20
-3
-20
-5
16
51
78
100
116
145
172
178
169
146
119
90
75
77
66
48
19
-8
-28
-14
13
36
45
37
22
12
24
34
26
-1
-32
-52
-59
-40
-17
3
4
8
14
39
77
95
92
66
32
0
-18
-14
-14
-27
-34
-28
-15
7
27
35
20
1
-18
-34
-38
-33
-34
-47
-63
-61
-50
-23
9
47
64
60
38
9
6
18
32
23
-3
-22
-35
-26
8
50
74
73
42
-3
-33
-33
-22
-20
-29
-63
-93
-109
-99
-71
-35
19
54
65
55
40
25
9
9
11
13
4
-31
-88
-135
-137
-95
-32
23
50
41
27
27
37
42
28
-4
-61
-105
-109
-85
-44
-5
28
46
55
51
31
5
-12
-30
-45
-46
-38
-31
-26
-10
8
18
18
8
-7
-11
8
24
17
-12
-50
-93
-126
-129
-117
-104
-91
-59
-22
5
30
32
21
13
7
7
5
3
-15
-33
-35
-22
-14
-8
3
16
26
23
14
-11
-40
-69
-95
-119
-126
-99
-51
14
56
64
41
23
46
78
109
92
34
-38
-88
-100
-89
-57
-22
4
12
34
74
112
148
151
116
39
-22
-60
-79
-85
-84
-62
-32
8
24
6
-28
-55
-47
3
79
124
113
54
-15
-63
-60
0
61
88
75
54
41
44
69
96
101
72
15
-66
-114
-120
-86
-35
4
28
21
15
24
45
68
73
53
2
-41
-59
-53
-21
24
59
50
9
-31
-52
-36
12
76
111
102
59
14
-14
2
35
67
79
58
14
-31
-43
-33
-14
13
33
37
20
0
-19
-23
-3
19
24
0
-27
-50
-51
-31
6
25
33
37
34
30
24
13
-6
-19
-24
-29
-33
-37
-34
-47
-54
-39
-11
4
2
-21
-51
-71
-67
-48
-14
27
59
66
67
69
78
73
58
27
-1
-7
7
31
29
25
18
23
48
74
85
65
51
31
18
15
19
31
34
41
40
43
58
82
92
82
67
36
11
-14
-32
-60
-85
-98
-95
-74
-23
41
88
104
79
34
-13
-35
-27
-12
7
14
-1
-34
-62
-58
-22
46
115
155
148
118
78
35
5
-9
-13
-27
-39
-49
-49
-20
40
100
118
97
44
-7
-27
-10
34
63
59
7
-41
-51
-17
39
78
112
119
97
68
44
33
31
29
1
-49
-104
-133
-124
-49
46
117
121
72
20
-26
-31
4
37
39
-3
-59
-105
-107
-66
1
50
61
45
4
-24
-27
-6
10
9
-22
-73
-107
-114
-91
-57
-15
14
19
12
9
17
36
62
57
33
7
-1
-11
-27
-30
-28
-23
3
31
70
97
115
102
70
31
3
-13
-20
-16
-19
-41
-64
-70
-61
-24
34
85
113
102
72
21
-17
-43
-49
-37
-15
4
-5
-18
-22
-5
29
60
77
62
31
-3
-42
-76
-83
-64
-46
-42
-41
-36
-20
7
32
52
63
60
33
-6
-29
-39
-33
-14
13
37
52
64
58
52
49
54
52
40
29
13
7
6
21
27
16
-9
-39
-54
-37
-1
33
61
79
73
36
-5
-31
-40
-31
-22
-14
-16
-13
-5
-1
14
41
66
78
85
90
86
81
74
52
18
-22
-42
-43
-31
-23
-24
-40
-33
-20
0
22
34
24
6
7
9
15
16
22
25
18
15
1
-2
4
30
45
45
41
31
31
25
21
-10
-37
-36
-13
28
62
84
82
79
79
75
54
17
-18
-46
-51
-46
-38
-36
-32
-17
-6
26
65
96
95
65
24
-20
-40
-35
-8
17
31
21
-8
-37
-40
-20
7
36
31
0
-34
-42
-22
4
35
44
38
31
35
39
43
61
57
35
-14
-63
-97
-103
-68
-31
1
25
47
54
41
12
-27
-59
-67
-49
-27
-1
13
13
7
20
52
71
74
57
23
-17
-57
-82
-91
-73
-44
-23
-16
-1
14
44
90
131
140
101
43
-17
-53
-51
-13
29
43
41
24
26
56
95
111
89
54
14
-12
-15
-6
4
-8
-12
-22
-22
-14
-3
10
26
49
51
31
7
10
14
12
-11
-52
-96
-109
-67
16
108
156
134
61
-18
-64
-72
-35
26
69
61
19
-27
-57
-45
8
72
113
110
79
39
28
38
40
21
-3
-34
-53
-50
-30
-16
-12
-13
-23
-33
-27
-3
27
39
53
53
61
87
126
155
152
127
82
49
43
47
47
25
-2
-39
-61
-64
-49
-42
-49
-67
-92
-100
-78
-25
28
73
94
88
61
45
53
66
85
83
52
0
-49
-71
-73
-43
-13
-4
-30
-67
-101
-112
-92
-45
-2
15
5
-18
-30
-23
-4
9
1
-10
-22
-15
5
44
63
56
36
2
-31
-45
-48
-34
-1
41
58
46
13
-24
-53
-66
-52
-55
-74
-100
-110
-100
-75
-38
5
49
83
95
79
67
73
92
91
55
0
-61
-93
-95
-77
-47
-8
26
26
15
-6
-23
-40
-48
-46
-47
-41
-25
-5
16
50
76
84
59
19
-13
-38
-33
-34
-47
-68
-81
-80
-53
8
77
140
172
176
142
96
53
7
-26
-43
-47
-56
-59
-41
-19
-1
-1
11
17
42
78
102
97
60
20
0
24
68
113
127
118
95
66
52
55
52
16
-29
-70
-89
-73
-44
-25
-21
-25
-24
-9
16
44
59
49
33
7
-3
8
41
56
30
-16
-61
-81
-55
-4
36
30
8
-25
-42
-27
16
63
92
92
68
41
31
50
63
59
28
-20
-54
-59
-38
-21
-9
-8
-8
-19
-23
-8
6
31
45
35
10
-5
8
15
18
0
-25
-57
-80
-87
-76
-46
-15
1
4
21
47
71
89
96
86
57
29
-3
-28
-47
-64
-80
-100
-97
-82
-47
-8
21
24
2
-7
-9
-1
2
-6
-40
-67
-62
-38
-4
19
32
28
17
-2
-27
-39
-40
-23
-9
11
38
57
69
88
117
133
126
87
24
-34
-69
-75
-72
-58
-37
-4
26
62
89
98
89
71
34
-16
-49
-64
-67
-69
-63
-48
-15
37
96
138
151
143
113
74
45
21
12
9
1
-17
-30
-18
-3
5
-1
-9
-27
-41
-36
-26
-11
4
24
27
30
31
34
38
41
48
43
47
45
36
26
18
23
12
10
10
7
6
12
29
35
35
36
33
27
22
17
-2
-29
-56
-68
-67
-34
1
27
33
31
27
29
60
95
111
95
61
22
-11
-14
-13
-21
-33
-46
-46
-20
31
73
82
53
5
-46
-64
-47
-25
-31
-62
-95
-111
-83
-20
51
94
91
54
-7
-38
-28
10
36
36
13
-32
-45
-27
3
29
40
54
51
53
51
47
44
39
22
-3
-31
-56
-69
-75
-63
-32
5
50
86
105
101
91
70
40
6
-12
-25
-34
-22
-5
8
12
6
-3
4
32
57
65
54
32
2
-17
-18
-22
-28
-28
-18
-5
11
24
29
10
-10
-20
-23
-7
10
15
3
-15
-16
-9
12
27
33
28
25
31
35
36
28
10
-16
-34
-43
-53
-53
-45
-41
-45
-33
-22
-14
-6
-3
6
7
13
6
-3
4
39
66
70
51
17
-9
-10
10
35
42
25
-15
-66
-93
-89
-55
-13
24
28
-3
-50
-78
-83
-43
19
63
68
47
17
-16
-31
-24
-10
3
8
16
26
50
73
81
57
16
-18
-43
-22
28
80
96
68
11
-51
-78
-53
4
62
91
77
41
22
29
43
47
43
16
-13
-25
-14
11
34
51
34
2
-28
-34
-13
11
27
9
-26
-53
-45
-3
71
141
162
125
66
18
-5
1
16
6
-36
-73
-73
-38
18
62
80
70
66
80
103
120
111
70
4
-57
-92
-101
-86
-69
-66
-74
-64
-28
30
103
158
166
129
80
32
10
9
13
-1
-30
-48
-39
-2
53
108
127
123
113
96
74
40
12
-9
-14
10
45
71
73
55
14
-5
9
33
50
45
21
-21
-57
-77
-80
-75
-63
-44
-23
4
34
55
78
105
128
108
65
12
-27
-43
-22
21
46
34
-10
-51
-53
-3
62
104
95
55
6
-20
-10
1
-4
-30
-47
-47
-35
-13
3
11
16
23
29
30
37
27
10
-11
-30
-55
-72
-64
-52
-37
-21
-4
4
12
14
7
-17
-39
-54
-60
-51
-35
-22
-14
-6
6
12
27
44
38
11
-15
-21
-11
14
41
55
47
21
-2
-13
-10
4
7
-1
-9
-15
-18
-1
15
2
-33
-53
-53
-24
6
29
33
23
29
37
49
51
42
28
14
19
26
28
18
7
-6
-2
19
33
35
29
12
-25
-45
-41
-18
1
17
32
27
22
21
15
16
21
28
21
10
0
-6
-14
-4
19
37
41
30
18
15
27
37
21
1
-20
-19
-10
13
25
35
53
83
108
115
107
72
30
1
-15
-26
-47
-56
-61
-61
-49
-28
-7
24
71
110
121
93
46
-7
-40
-44
-61
-89
-119
-125
-104
-56
-9
5
-16
-35
-26
-11
11
14
-6
-39
-69
-81
-86
-73
-64
-67
-74
-65
-38
-21
-13
-21
-35
-54
-54
-46
-43
-53
-68
-71
-57
-14
13
22
-2
-28
-46
-55
-37
-39
-62
-84
-96
-82
-58
-27
-17
-21
-31
-20
4
30
41
10
-47
-92
-93
-64
-34
-19
-47
-77
-88
-64
-30
-9
-9
-23
-25
-5
27
41
25
-7
-58
-82
-70
-27
-7
-21
-48
-59
-38
16
75
92
70
28
-11
-26
-12
8
18
15
-2
-22
-42
-27
0
20
17
-16
-53
-70
-53
-27
-2
13
28
45
64
94
103
83
44
14
-6
0
20
31
34
20
-10
-58
-96
-91
-48
7
53
80
79
74
71
67
53
22
-16
-80
-131
-148
-116
-48
28
85
87
63
36
20
24
26
22
-3
-25
-31
-15
15
60
82
87
81
88
105
125
147
143
112
68
31
5
-12
-1
9
22
31
42
45
41
49
44
37
26
17
-5
-25
-27
-21
-21
-29
-42
-54
-41
-10
26
47
52
44
33
31
43
50
41
26
11
-11
-11
7
31
48
60
69
64
61
56
44
21
-2
-22
-35
-27
-8
16
29
40
41
43
61
83
92
72
47
15
-12
-27
-37
-56
-81
-82
-71
-36
-1
25
31
22
26
33
48
53
47
23
2
6
11
27
40
57
65
64
57
48
41
32
23
9
5
14
27
42
50
51
25
-1
0
21
51
62
48
-4
-47
-70
-69
-54
-14
31
57
69
68
70
79
98
104
84
43
5
-8
12
56
66
32
-30
-60
-43
4
62
90
86
69
52
40
33
29
13
-5
-5
11
36
55
73
70
64
70
91
93
76
36
4
1
19
45
39
28
26
39
54
66
74
50
20
2
9
39
64
68
41
22
28
62
78
76
47
11
0
12
27
36
30
11
-6
-10
3
12
-4
-17
-25
-15
10
37
44
26
10
3
16
34
34
17
-2
14
35
49
36
11
-8
-5
24
57
72
58
27
-1
2
29
49
40
25
22
30
46
55
47
25
13
10
-3
-6
-15
-21
-19
-2
24
41
48
43
41
50
78
97
85
62
41
34
30
37
37
31
19
18
37
64
90
84
62
52
63
71
57
30
-7
-41
-45
-12
31
51
48
17
-2
7
34
47
36
15
-5
0
22
46
39
14
2
10
44
89
122
107
57
3
-27
-29
-6
12
1
-28
-48
-45
-15
23
56
60
50
35
24
17
17
0
-31
-58
-65
-47
-31
-11
-20
-37
-38
1
54
101
136
124
69
-9
-70
-101
-100
-68
-43
-32
-41
-29
-1
46
89
95
77
46
22
2
-8
-7
-8
-22
-36
-39
-33
-1
33
49
36
7
0
-4
2
-1
-27
-65
-98
-104
-84
-42
0
22
18
8
12
26
42
43
11
-40
-80
-93
-81
-48
-8
10
-5
-34
-53
-49
-17
23
56
56
39
2
-41
-64
-60
-43
-26
-8
-3
4
28
59
71
50
12
-36
-74
-97
-96
-96
-99
-108
-122
-116
-81
-22
20
40
39
17
-14
-30
-20
-1
16
6
-16
-41
-51
-37
-26
-15
-17
-23
-38
-55
-61
-78
-89
-85
-69
-48
-25
2
21
36
38
36
26
25
18
16
33
56
57
27
-6
-39
-48
-41
-21
-11
-18
-18
-17
-15
-11
-3
5
8
10
-1
-13
-17
-15
-11
-1
21
34
37
38
35
25
8
-2
-4
-7
-18
-23
-34
-28
-14
0
8
20
32
32
17
-2
-35
-58
-61
-51
-56
-64
-76
-72
-57
-32
-7
4
15
22
21
2
-21
-45
-66
-67
-54
-42
-58
-63
-67
-33
26
91
126
110
75
17
-23
-35
-13
12
15
-2
-39
-64
-55
-13
31
61
65
32
-23
-83
-103
-87
-40
8
28
27
16
16
19
46
75
88
70
27
-8
-38
-30
-1
31
39
34
11
-14
-22
-2
30
51
45
17
-15
-25
0
37
60
63
34
8
14
47
73
71
63
46
40
42
48
37
-8
-45
-62
-51
-27
-6
-12
-30
-35
-19
23
65
78
48
-6
-36
-32
-5
9
16
6
9
46
86
104
93
59
15
1
27
65
68
36
-8
-46
-39
4
55
81
71
37
-2
-3
30
71
82
49
-15
-70
-75
-35
19
39
35
2
-9
16
71
115
103
52
-14
-55
-44
1
32
16
-29
-79
-75
-13
79
120
94
27
-35
-58
-40
-1
21
9
-22
-49
-42
4
67
102
106
70
23
-9
-7
24
29
-1
-46
-79
-72
-15
52
89
81
54
41
54
91
125
121
85
33
-12
-35
-25
-4
2
-12
-28
-36
-14
41
93
106
71
12
-38
-64
-47
-24
-13
-17
-27
-35
-30
-4
25
47
50
38
7
-27
-42
-46
-33
-10
20
21
8
-4
2
27
52
61
31
-6
-32
-36
-24
-8
2
-9
-15
-15
0
19
38
47
34
37
48
74
85
80
50
5
-41
-54
-36
-5
23
24
-1
-18
-19
-2
29
62
59
22
-37
-84
-101
-98
-67
-43
-38
-40
-28
-5
21
54
68
74
56
24
-23
-68
-95
-108
-97
-76
-47
-29
-19
-5
-3
-3
5
2
-20
-52
-74
-63
-48
-35
-36
-51
-44
-15
28
57
63
54
27
6
-7
-17
-19
-4
7
-1
-12
13
16
12
2
-16
-17
-16
-25
-42
-67
-89
-95
-73
-55
-34
-10
8
28
34
40
28
3
-29
-37
-35
-22
0
9
15
23
46
59
78
94
98
84
63
46
29
18
7
-2
-16
-19
-8
-3
20
48
69
75
71
71
63
55
27
-9
-31
-25
0
26
51
76
92
93
99
98
91
74
46
3
-32
-30
0
47
73
79
69
60
81
101
103
71
22
-32
-62
-52
-17
30
63
68
50
33
54
91
128
141
126
78
33
12
12
21
26
21
12
14
39
70
78
70
61
52
73
108
128
120
87
61
44
45
59
71
62
47
29
25
40
57
68
65
73
85
88
90
81
60
40
36
32
22
-2
-27
-49
-60
-41
-10
18
38
45
34
16
10
6
3
6
19
36
55
66
51
30
13
11
24
46
75
83
65
35
10
-26
-46
-61
-64
-65
-55
-25
7
40
61
67
60
57
52
34
7
-26
-48
-55
-29
14
43
55
43
24
31
72
115
138
128
96
57
25
21
16
7
-11
-13
-2
14
34
30
17
-1
-10
-9
3
23
23
-4
-43
-62
-59
-30
11
29
29
26
34
42
49
43
20
-8
-17
5
24
48
58
38
2
-26
-23
-8
13
19
15
-2
-4
3
4
-6
-34
-73
-104
-109
-80
-33
14
33
12
-29
-41
-27
0
15
11
-21
-70
-95
-102
-88
-61
-36
-19
-13
-4
-2
-5
-4
4
-4
-31
-65
-91
-97
-85
-66
-69
-79
-77
-50
4
53
81
64
33
6
-10
-25
-42
-52
-55
-46
-28
-20
-30
-40
-48
-60
-59
-50
-39
-44
-62
-91
-118
-115
-86
-42
-18
-15
-35
-61
-60
-29
1
5
-27
-81
-119
-110
-63
-12
7
-5
-30
-38
-15
20
32
10
-22
-39
-19
11
25
-12
-78
-99
-66
13
96
130
96
19
-41
-69
-46
-7
35
35
5
-26
-33
-11
21
54
49
34
17
12
12
15
14
-7
-9
4
33
56
69
75
63
54
44
34
15
2
-17
-28
-25
-4
24
47
45
21
-19
-40
-25
10
37
50
29
-1
-17
-11
17
42
62
44
9
-17
-7
19
45
55
38
3
-20
-17
-3
26
48
44
33
20
33
38
56
70
72
55
32
22
12
18
23
22
15
2
2
-7
-3
10
34
51
54
44
26
8
-9
-23
-26
-6
17
26
32
43
55
62
66
56
41
22
3
-21
-36
-25
-9
7
24
50
74
86
82
54
26
1
-9
-21
-19
-9
-11
-26
-41
-32
-19
-3
13
9
-6
-22
-34
-45
-47
-43
-34
-21
4
33
47
39
20
-1
-12
-6
4
-2
-17
-38
-60
-84
-96
-76
-40
-5
0
-31
-82
-93
-59
0
38
28
-23
-77
-93
-70
-26
24
56
62
35
12
-9
2
35
70
64
23
-20
-49
-49
-20
12
17
-10
-40
-53
-45
-22
6
21
34
38
29
11
4
8
22
40
52
46
23
7
17
31
49
55
44
31
25
43
55
64
63
49
31
16
-1
-24
-32
-26
-25
-31
-30
-21
-5
12
25
31
30
49
66
79
76
60
32
3
6
20
43
67
78
68
37
13
-3
4
30
57
51
24
-11
-36
-39
-16
22
41
40
27
12
15
36
74
81
70
45
21
11
12
20
8
-13
-22
-8
28
77
110
105
74
39
25
31
58
74
53
11
-37
-52
-24
51
128
155
134
78
25
-1
16
40
52
37
17
9
11
36
50
54
45
30
18
5
7
-7
-23
-31
-13
18
45
67
76
68
53
50
55
72
84
67
35
8
7
-1
8
12
4
-6
-11
1
10
19
14
-5
-30
-50
-56
-62
-56
-58
-61
-60
-44
-17
-1
14
14
4
-16
-29
-42
-44
-30
-1
14
8
2
-4
9
34
67
79
56
10
-40
-73
-73
-57
-48
-50
-45
-44
-35
-11
34
80
120
128
99
47
-5
-31
-48
-60
-83
-105
-120
-116
-92
-66
-22
20
45
46
38
33
16
8
-3
-13
-28
-45
-63
-80
-75
-45
-8
10
6
-9
-30
-33
-31
-39
-53
-56
-48
-42
-36
-29
-23
-34
-33
-37
-36
-35
-43
-55
-59
-47
-26
3
38
59
55
21
-9
-21
-1
34
63
46
5
-30
-23
16
56
71
35
-5
-29
-32
-4
34
55
41
10
-7
0
43
92
126
108
55
14
-9
-1
14
22
-14
-57
-87
-81
-46
-11
-6
-40
-78
-88
-65
-31
5
13
-2
-30
-46
-43
-37
-17
-13
-19
-27
-32
-45
-56
-50
-44
-32
-20
2
24
41
53
41
19
-3
4
-2
-7
-17
-23
-9
22
52
54
29
-10
-45
-64
-47
-1
27
31
12
-14
-32
-19
29
67
78
53
12
-22
-45
-59
-71
-58
-26
-7
-10
-22
-27
-8
37
82
105
86
59
26
12
14
35
52
38
20
-8
-24
-29
-14
11
41
77
90
78
47
20
-9
-30
-32
-28
-20
-20
-31
-47
-44
-15
28
60
71
65
30
-10
-39
-52
-42
-21
-5
-22
-46
-62
-59
-42
-17
18
42
63
67
57
30
2
-35
-82
-102
-93
-63
-42
-27
-33
-40
-33
-11
18
43
59
48
22
-11
-26
-39
-49
-43
-45
-46
-52
-37
-5
34
77
87
59
9
-29
-44
-26
-7
-12
-42
-81
-91
-77
-24
40
71
68
43
20
-8
-19
-24
-23
-31
-54
-70
-90
-72
-30
21
46
43
23
6
-2
8
9
-3
-28
-61
-88
-88
-62
-26
-3
12
16
14
10
19
47
78
99
76
23
-30
-59
-54
-22
40
80
79
53
33
33
47
70
75
59
36
28
26
35
45
58
69
68
62
43
36
41
46
44
32
8
-16
-11
19
53
57
41
19
-1
14
45
69
69
55
25
-6
-13
9
45
66
47
12
-31
-42
-21
34
87
128
132
108
77
55
41
36
47
44
25
-1
-15
-23
-22
4
36
59
57
39
8
-2
13
34
36
10
-18
-21
15
75
107
106
90
88
109
162
204
208
154
85
40
20
35
65
89
80
44
14
-11
-10
10
24
17
-6
-23
-12
35
89
106
78
38
4
-12
-8
20
45
48
41
13
-9
-8
33
83
117
126
94
50
6
-16
-23
-19
-20
-41
-62
-63
-26
32
102
167
184
159
114
80
59
44
18
-32
-94
-130
-113
-55
8
