# Supplementary material for: Electroencephalography (EEG) based epilepsy diagnosis via multiple feature space fusion using shared hidden space-driven multi-view learning
Source: PeerJ Comput Sci. 2024 Mar 7;10:e1874. doi: 10.7717/peerj-cs.1874 (PMC10936759; doi:10.7717/peerj-cs.1874)
Supplement: Supplemental Information 2 [file peerj-cs-10-1874-s002.zip › B/O019.txt]

14
3
-14
-27
-45
-69
-86
-85
-79
-65
-53
-33
-21
-13
-12
-19
-27
-42
-53
-80
-107
-119
-119
-108
-85
-48
-14
23
51
66
82
96
105
84
43
-13
-73
-130
-165
-183
-188
-161
-107
-27
54
129
180
200
199
186
159
113
49
-42
-141
-229
-282
-292
-265
-189
-101
-6
70
117
132
122
114
112
119
120
100
39
-53
-146
-227
-275
-281
-245
-188
-114
-36
28
78
112
135
126
103
63
17
-31
-81
-121
-160
-187
-194
-192
-187
-174
-154
-130
-93
-60
-43
-40
-47
-67
-100
-135
-162
-180
-191
-178
-149
-103
-49
-6
21
40
52
38
-1
-53
-97
-133
-161
-171
-174
-173
-172
-155
-131
-91
-45
-45
-1
24
24
8
-39
-97
-142
-171
-173
-154
-113
-81
-60
-63
-74
-81
-68
-38
-28
-29
-46
-72
-102
-117
-112
-100
-75
-46
-17
5
20
14
-13
-37
-48
-58
-61
-65
-71
-82
-92
-88
-74
-56
-30
-12
2
-4
-22
-58
-95
-110
-112
-98
-77
-63
-62
-54
-26
3
31
52
72
58
14
-40
-101
-137
-154
-149
-137
-112
-70
-29
20
76
131
150
139
99
41
-31
-98
-155
-192
-188
-154
-107
-64
-28
1
19
40
62
71
56
19
-30
-90
-136
-165
-176
-166
-132
-92
-59
-41
-27
-21
-24
-24
-34
-50
-68
-81
-88
-91
-71
-51
-21
3
21
29
28
34
34
28
12
-8
-48
-87
-129
-166
-196
-202
-187
-152
-94
-28
27
58
68
62
35
7
-23
-49
-83
-115
-139
-164
-173
-173
-158
-132
-90
-42
5
50
83
102
99
90
55
-3
-74
-129
-154
-159
-149
-145
-143
-129
-91
-34
22
89
137
165
152
99
3
-104
-184
-227
-238
-229
-205
-171
-119
-55
-3
24
40
52
67
81
68
7
-80
-161
-199
-210
-200
-181
-161
-141
-113
-77
-53
-26
-5
11
2
-27
-71
-129
-161
-169
-158
-150
-136
-117
-87
-45
0
35
46
39
1
-55
-111
-158
-186
-209
-205
-192
-163
-128
-87
-52
-35
-22
-49
-79
-108
-111
-99
-81
-66
-73
-88
-103
-104
-105
-100
-96
-100
-114
-135
-145
-162
-152
-127
-92
-65
-44
-33
-40
-45
-46
-57
-70
-85
-100
-114
-110
-87
-57
-35
-15
2
6
1
-5
-16
-19
-17
-16
-30
-45
-55
-57
-52
-35
-30
-32
-40
-45
-55
-58
-51
-37
-23
-14
-4
-12
-27
-47
-60
-64
-49
-25
-12
-15
-24
-39
-57
-60
-51
-46
-37
-34
-34
-47
-60
-54
-34
-5
25
42
44
28
6
-40
-68
-80
-74
-61
-51
-57
-58
-57
-43
-17
0
14
12
-2
-11
-12
-14
-35
-50
-72
-76
-60
-33
3
26
50
58
54
35
17
-6
-26
-41
-52
-52
-40
-22
-30
-32
-18
-4
7
12
13
4
1
0
-7
-26
-34
-35
-39
-47
-63
-82
-95
-100
-97
-99
-94
-77
-62
-38
-16
5
13
4
-22
-63
-105
-130
-133
-119
-92
-61
-39
-41
-45
-50
-41
-32
-18
-19
-36
-53
-77
-91
-102
-105
-103
-92
-66
-39
-12
14
46
64
61
50
26
4
-19
-41
-80
-119
-147
-159
-158
-141
-109
-74
-29
20
57
83
95
99
89
75
57
30
-11
-68
-127
-197
-232
-227
-178
-98
-10
69
113
135
134
112
67
12
-47
-102
-142
-176
-209
-244
-248
-237
-204
-146
-71
15
92
158
183
183
162
128
71
-8
-85
-148
-180
-180
-158
-142
-128
-109
-93
-71
-43
-3
33
47
34
2
-31
-66
-88
-113
-123
-125
-124
-122
-109
-87
-71
-46
-29
-16
-16
-26
-32
-41
-37
-45
-51
-80
-97
-108
-99
-76
-32
13
43
52
24
-13
-36
-38
-40
-44
-51
-67
-78
-81
-74
-73
-75
-71
-78
-87
-94
-88
-76
-58
-37
-20
-11
-14
-18
-34
-55
-56
-52
-55
-57
-67
-81
-87
-81
-69
-44
-26
-5
-7
-7
-8
-13
-36
-73
-106
-130
-118
-84
-47
-21
6
32
41
32
-2
-41
-71
-86
-103
-125
-141
-144
-137
-130
-102
-72
-34
1
19
11
-20
-62
-112
-162
-199
-205
-188
-147
-94
-54
-25
1
35
64
82
82
54
3
-55
-105
-148
-161
-153
-126
-95
-56
1
50
100
127
126
100
66
43
17
-8
-42
-89
-133
-158
-155
-144
-107
-63
-5
44
78
87
72
50
36
17
-19
-65
-114
-156
-178
-188
-181
-157
-108
-63
-32
-12
0
-1
-8
-23
-60
-107
-143
-152
-138
-108
-62
-24
8
42
86
110
107
62
-16
-104
-182
-230
-255
-250
-231
-202
-176
-151
-124
-109
-83
-55
-32
-21
-22
-36
-73
-121
-173
-212
-232
-223
-193
-152
-105
-60
-19
7
36
60
70
71
59
32
-12
-56
-108
-156
-185
-186
-166
-139
-114
-109
-121
-140
-149
-149
-132
-93
-56
-21
-1
5
-12
-39
-62
-76
-78
-70
-64
-80
-99
-118
-132
-142
-147
-133
-119
-92
-75
-78
-102
-124
-121
-106
-74
-43
-31
-41
-63
-82
-93
-91
-79
-58
-31
-7
-4
-26
-53
-80
-92
-91
-65
-44
-30
-32
-45
-58
-89
-98
-101
-85
-66
-45
-30
-36
-48
-66
-77
-69
-55
-56
-64
-80
-98
-107
-98
-69
-29
16
68
107
124
115
84
31
-22
-69
-104
-122
-124
-114
-114
-102
-89
-63
-24
29
84
101
94
58
10
-47
-93
-130
-149
-149
-132
-110
-100
-84
-71
-45
-5
51
103
122
106
36
-54
-138
-191
-215
-217
-189
-153
-113
-77
-44
-18
1
25
41
47
47
39
15
-22
-78
-132
-173
-191
-187
-173
-146
-101
-56
-20
5
15
1
-20
-43
-72
-106
-136
-140
-127
-95
-72
-59
-60
-52
-27
-7
8
4
-21
-59
-81
-112
-135
-143
-129
-99
-73
-50
-47
-38
-15
23
53
62
57
34
10
-22
-52
-82
-102
-96
-81
-57
-28
8
37
63
84
91
92
80
67
41
9
-31
-81
-122
-137
-125
-101
-65
-29
-1
11
18
36
54
82
99
89
54
9
-33
-92
-144
-177
-177
-158
-111
-59
-11
23
35
31
11
-3
-22
-43
-69
-92
-114
-133
-126
-106
-70
-21
26
71
100
120
103
53
-17
-79
-120
-137
-121
-93
-66
-45
-25
-13
2
22
35
42
41
41
23
-2
-37
-79
-112
-131
-125
-122
-103
-78
-56
-50
-49
-39
-30
-19
-2
6
4
5
-2
-28
-59
-85
-103
-112
-110
-104
-95
-85
-71
-59
-67
-73
-98
-121
-141
-160
-175
-191
-181
-156
-116
-68
-22
14
45
75
80
57
8
-33
-64
-87
-108
-145
-187
-211
-205
-190
-154
-101
-39
12
43
49
39
32
25
6
-33
-86
-134
-186
-212
-222
-220
-210
-179
-124
-51
34
111
159
163
134
95
50
5
-40
-88
-125
-140
-146
-146
-130
-95
-55
-17
31
78
118
145
161
152
119
71
-1
-72
-124
-150
-161
-163
-145
-114
-70
-23
20
52
81
103
93
37
-45
-137
-218
-262
-261
-218
-154
-91
-36
-22
-15
-13
1
18
31
19
-34
-93
-145
-180
-185
-167
-130
-98
-74
-59
-49
-36
-10
17
25
9
-33
-82
-122
-133
-131
-120
-93
-44
6
33
40
14
-15
-38
-48
-69
-105
-147
-186
-196
-182
-143
-97
-44
3
31
36
25
13
-7
-21
-44
-90
-152
-213
-247
-258
-237
-200
-160
-118
-73
-22
3
18
9
-10
-35
-50
-55
-64
-76
-89
-106
-118
-111
-97
-90
-77
-63
-41
-24
2
18
16
0
-27
-56
-90
-105
-114
-112
-98
-76
-55
-40
-19
-18
-24
-36
-49
-55
-68
-76
-85
-93
-90
-70
-47
-25
0
18
26
29
31
20
7
-15
-40
-61
-66
-60
-61
-49
-37
-25
-23
-26
-21
-19
-8
2
13
12
4
-17
-54
-87
-107
-115
-119
-116
-108
-92
-56
-12
23
35
27
2
-24
-47
-62
-87
-119
-131
-132
-115
-95
-69
-39
-10
31
56
63
53
39
10
-27
-68
-109
-134
-134
-115
-99
-87
-73
-56
-38
-18
7
27
44
45
27
-1
-29
-49
-72
-81
-84
-73
-59
-37
-13
-2
2
-1
3
8
14
8
-21
-60
-91
-107
-110
-94
-85
-78
-69
-56
-40
-23
-14
-10
-13
-30
-39
-55
-79
-99
-127
-140
-134
-118
-108
-115
-115
-110
-91
-57
-13
20
29
18
-19
-54
-82
-97
-112
-119
-118
-108
-99
-85
-73
-83
-86
-77
-71
-79
-92
-102
-110
-109
-113
-119
-124
-119
-101
-82
-56
-28
-1
-1
-11
-32
-45
-41
-37
-41
-48
-61
-75
-88
-89
-73
-44
-18
19
38
37
10
-22
-56
-84
-88
-98
-104
-103
-96
-84
-70
-41
-5
24
35
27
-6
-44
-81
-115
-142
-149
-128
-92
-53
-16
9
26
42
63
73
78
69
43
-3
-51
-96
-140
-168
-177
-164
-144
-110
-72
-40
-17
-6
-2
-1
12
15
4
-19
-41
-59
-76
-82
-89
-90
-78
-57
-36
-28
-12
-1
17
38
56
61
48
22
-22
-76
-114
-125
-111
-81
-59
-69
-97
-119
-112
-89
-50
-15
13
17
9
-6
-41
-67
-94
-114
-123
-124
-113
-112
-107
-109
-109
-103
-87
-59
-44
-30
-19
-6
-9
-16
-47
-75
-105
-124
-134
-140
-127
-105
-79
-56
-38
-32
-28
-13
-5
-9
-32
-65
-103
-138
-145
-141
-131
-120
-98
-68
-25
22
61
90
103
94
54
0
-45
-83
-113
-136
-146
-147
-117
-62
-4
47
85
106
100
75
39
0
-39
-81
-114
-141
-147
-137
-118
-99
-73
-36
-3
38
78
119
139
149
129
80
17
-47
-104
-152
-178
-188
-181
-151
-109
-59
-1
76
139
177
184
166
128
75
7
-77
-154
-200
-199
-161
-107
-44
5
34
42
40
18
-7
-41
-80
-128
-156
-168
-167
-154
-135
-119
-109
-99
-90
-84
-69
-51
-37
-47
-79
-138
-209
-252
-254
-223
-173
-112
-60
-33
-23
-24
-14
0
20
20
2
-30
-67
-108
-155
-188
-200
-185
-143
-87
-29
17
63
84
87
77
64
45
22
0
-35
-85
-141
-180
-191
-172
-125
-76
-26
21
64
85
96
92
73
40
-8
-45
-85
-101
-100
-89
-73
-50
-10
9
29
47
75
113
149
155
106
21
-71
-135
-165
-160
-141
-122
-109
-102
-96
-87
-62
-27
9
51
92
114
102
64
-1
-60
-100
-113
-114
-134
-142
-155
-152
-124
-87
-54
-30
9
46
73
82
77
50
23
-9
-48
-94
-137
-158
-181
-186
-179
-163
-134
-99
-63
-41
-24
-18
-17
-16
-18
-15
-29
-54
-79
-93
-96
-87
-78
-70
-62
-61
-68
-93
-106
-117
-114
-97
-71
-41
-22
1
1
-17
-45
-61
-61
-68
-60
-72
-86
-95
-85
-56
-24
17
39
41
23
-6
-43
-82
-105
-121
-121
-107
-81
-62
-45
-40
-37
-17
18
75
116
136
127
93
41
-11
-47
-83
-91
-89
-78
-68
-56
-43
-35
-19
2
40
73
104
110
85
43
-9
-53
-101
-122
-126
-123
-114
-98
-82
-67
-45
-17
15
46
59
45
-2
-42
-84
-97
-92
-76
-60
-47
-23
-5
9
14
12
-3
-10
-17
-32
-57
-71
-76
-71
-54
-33
-31
-34
-39
-24
-17
5
29
45
46
30
10
-23
-42
-42
-27
-11
-7
-20
-53
-77
-83
-74
-61
-52
-46
-50
-55
-64
-71
-69
-54
-38
-23
-19
-18
-24
-44
-54
-72
-86
-85
-73
-70
-87
-119
-168
-211
-231
-209
-157
-74
24
117
181
201
181
113
14
-93
-192
-259
-297
-300
-298
-282
-259
-227
-179
-120
-39
37
126
199
240
235
195
120
11
-106
-206
-267
-299
-302
-298
-288
-259
-208
-138
-68
11
75
125
162
187
205
201
193
159
118
75
40
16
-6
-26
-59
-86
-105
-104
-102
-102
-101
-108
-121
-133
-133
-131
-115
-94
-88
-99
-122
-136
-143
-133
-106
-79
-68
-71
-83
-101
-110
-114
-117
-116
-115
-105
-105
-105
-97
-83
-68
-50
-38
-45
-59
-80
-101
-122
-121
-104
-85
-69
-56
-55
-69
-80
-98
-112
-115
-104
-89
-82
-73
-79
-80
-81
-69
-56
-46
-34
-29
-32
-29
-22
-21
-29
-31
-42
-56
-74
-83
-92
-98
-100
-104
-98
-81
-47
-18
16
44
51
33
-10
-62
-112
-134
-133
-123
-117
-105
-86
-74
-59
-43
-30
-27
-22
-16
-14
-21
-39
-66
-93
-110
-131
-153
-178
-186
-173
-145
-98
-56
-26
-19
-31
-46
-63
-57
-46
-47
-60
-83
-115
-147
-163
-167
-157
-130
-89
-52
-24
-7
-10
-14
-18
-16
-26
-44
-72
-86
-94
-90
-79
-77
-64
-57
-56
-62
-66
-79
-105
-122
-132
-128
-124
-107
-83
-68
-54
-54
-61
-75
-77
-74
-76
-72
-69
-70
-85
-93
-100
-101
-89
-69
-43
-34
-20
-21
-25
-28
-28
-44
-60
-67
-80
-90
-98
-97
-93
-72
-46
-29
-21
-19
-19
-23
-30
-42
-65
-89
-106
-111
-121
-123
-112
-96
-84
-77
-69
-68
-56
-40
-32
-37
-47
-56
-70
-74
-79
-74
-86
-103
-132
-163
-169
-145
-107
-66
-32
-14
-20
-25
-28
-29
-30
-27
-21
-13
-16
-28
-49
-72
-80
-84
-79
-74
-66
-66
-64
-43
-28
-20
-13
-11
-21
-37
-54
-75
-81
-84
-73
-73
-71
-59
-51
-45
-34
-23
-22
-14
-3
4
3
-1
0
-10
-14
-21
-24
-35
-37
-44
-60
-69
-65
-48
-31
-4
14
18
9
4
8
3
0
-9
-13
-14
-11
-5
-6
1
3
8
21
40
49
41
31
15
9
16
35
52
64
73
64
45
22
11
6
14
31
36
25
3
-14
-36
-49
-43
-28
-15
-8
-4
-11
-15
-18
-23
-33
-37
-28
-25
-21
-19
-15
-5
3
-1
-22
-41
-56
-59
-59
-57
-51
-48
-32
-16
-10
-18
-35
-72
-111
-138
-143
-128
-114
-94
-89
-79
-65
-52
-33
-9
21
35
22
-15
-46
-74
-95
-110
-125
-138
-136
-120
-105
-87
-67
-56
-46
-55
-72
-105
-129
-140
-142
-142
-136
-119
-102
-83
-67
-60
-63
-74
-80
-89
-77
-61
-54
-52
-47
-37
-34
-27
-14
3
16
29
24
10
-8
-22
-28
-34
-28
-23
-29
-42
-56
-72
-76
-60
-39
-19
-8
-2
-11
-30
-40
-44
-40
-37
-40
-57
-75
-83
-79
-63
-43
-10
12
39
42
21
-25
-66
-85
-85
-66
-37
-19
-15
-7
-1
-10
-28
-40
-34
-19
6
35
46
49
45
35
15
11
8
-4
-25
-55
-81
-102
-105
-101
-88
-76
-75
-84
-88
-67
-37
4
30
35
20
-8
-31
-61
-90
-115
-134
-155
-171
-179
-182
-173
-147
-104
-61
-23
24
57
55
25
-20
-64
-100
-129
-165
-199
-213
-202
-183
-148
-117
-84
-55
-19
17
34
45
51
55
38
3
-54
-121
-167
-188
-184
-172
-149
-131
-117
-101
-77
-43
-18
26
60
91
115
123
104
56
1
-61
-109
-138
-151
-162
-170
-157
-133
-101
-69
-41
-22
-3
21
36
35
16
-9
-52
-88
-115
-141
-155
-164
-152
-131
-85
-30
16
31
23
-2
-32
-58
-77
-94
-117
-139
-159
-166
-155
-134
-117
-113
-109
-104
-90
-79
-61
-55
-58
-52
-61
-70
-85
-102
-106
-106
-83
-73
-73
-77
-74
-70
-66
-62
-65
-66
-67
-70
-91
-113
-125
-131
-124
-114
-90
-74
-63
-60
-54
-55
-41
-20
5
39
58
58
32
-4
-46
-97
-139
-166
-182
-183
-168
-135
-98
-48
3
52
76
86
70
28
-22
-75
-118
-141
-137
-124
-118
-111
-93
-58
-21
26
39
20
-12
-38
-61
-70
-70
-76
-78
-83
-90
-97
-84
-36
19
59
58
24
-35
-92
-136
-156
-159
-142
-114
-103
-87
-77
-63
-35
21
96
146
149
97
10
-85
-163
-207
-223
-210
-182
-156
-140
-127
-119
-99
-57
10
90
163
233
274
278
245
175
78
-30
-111
-164
-189
-189
-178
-163
-146
-114
-83
-37
13
90
161
192
163
66
-50
-145
-196
-215
-211
-192
-174
-162
-147
-116
-72
-19
31
53
48
25
-4
-48
-83
-112
-135
-154
-162
-165
-170
-167
-152
-120
-79
-34
-4
3
-7
-31
-66
-114
-150
-167
-160
-120
-71
-21
0
-1
-36
-84
-117
-125
-106
-88
-72
-82
-107
-123
-118
-96
-61
-15
17
32
17
-10
-62
-108
-130
-131
-110
-85
-55
-38
-23
-12
-16
-31
-50
-67
-88
-99
-105
-118
-139
-156
-151
-137
-100
-57
-13
15
37
50
27
-17
-80
-141
-181
-196
-185
-168
-142
-119
-97
-85
-58
-41
-17
19
56
76
59
21
-36
-96
-135
-148
-141
-122
-90
-68
-55
-47
-41
-34
-16
27
68
98
93
62
-4
-74
-127
-154
-152
-128
-93
-59
-26
5
23
26
18
7
-16
-35
-55
-69
-81
-78
-59
-44
-24
-5
13
23
31
36
21
-4
-35
-59
-74
-77
-72
-67
-63
-56
-56
-46
-21
3
28
54
75
78
53
17
-28
-67
-91
-97
-90
-70
-43
-26
-30
-48
-61
-73
-70
-47
-14
15
17
3
-39
-82
-111
-121
-111
-84
-51
-22
-1
1
-10
-25
-30
-28
-36
-51
-57
-68
-90
-107
-115
-113
-92
-62
-34
-17
-10
-11
-26
-47
-60
-68
-72
-69
-63
-62
-51
-37
-21
-5
13
33
46
49
44
45
33
37
39
35
29
15
-9
-38
-55
-70
-75
-74
-59
-42
-26
-4
13
34
50
62
48
28
5
-26
-67
-113
-138
-149
-137
-114
-89
-64
-28
15
44
61
62
52
22
-13
-52
-91
-110
-122
-123
-117
-91
-52
-11
25
48
57
44
27
-3
-30
-51
-63
-78
-104
-113
-116
-110
-102
-94
-80
-64
-32
-17
-27
-60
-97
-132
-149
-146
-142
-130
-112
-81
-57
-38
-28
-20
-18
-23
-23
-38
-55
-87
-135
-183
-213
-214
-191
-143
-90
-45
-15
2
12
9
-2
-27
-62
-106
-133
-151
-162
-166
-154
-121
-74
-22
11
12
-5
-35
-72
-117
-147
-175
-182
-171
-141
-109
-95
-76
-64
-33
9
67
109
114
85
20
-55
-124
-162
-177
-166
-139
-124
-115
-107
-76
-34
24
73
98
100
90
87
72
46
-4
-72
-135
-166
-162
-147
-123
-93
-62
-31
-8
14
38
77
116
141
129
94
40
-20
-62
-85
-99
-117
-120
-120
-108
-88
-62
-33
-20
-7
-17
-35
-48
-60
-70
-81
-67
-52
-38
-35
-37
-58
-80
-84
-80
-66
-55
-42
-45
-57
-83
-117
-148
-150
-118
-75
-16
35
64
67
50
35
9
-5
-24
-61
-105
-141
-151
-137
-106
-72
-56
-58
-66
-62
-31
20
55
59
24
-21
-76
-120
-155
-160
-140
-109
-71
-54
-56
-71
-82
-78
-60
-6
51
88
96
65
-3
-87
-158
-208
-223
-204
-164
-130
-111
-102
-107
-112
-98
-61
-21
8
12
-14
-59
-108
-138
-159
-154
-135
-115
-95
-81
-69
-76
-76
-76
-61
-39
6
55
79
76
46
-1
-47
-86
-103
-105
-92
-72
-58
-58
-47
-38
-20
-4
13
19
11
-8
-43
-90
-129
-150
-162
-170
-160
-141
-102
-50
4
40
61
74
63
36
2
-24
-45
-56
-74
-102
-134
-150
-138
-106
-55
5
54
72
64
32
-15
-59
-86
-101
-106
-105
-109
-130
-148
-154
-139
-108
-57
1
54
91
100
71
12
-42
-80
-103
-111
-122
-140
-168
-169
-148
-97
-41
14
49
58
48
12
-32
-69
-97
-123
-148
-149
-138
-116
-90
-56
-35
-25
-18
-28
-38
-57
-65
-82
-98
-106
-101
-93
-91
-89
-100
-92
-60
-11
27
40
24
-20
-65
-98
-121
-137
-134
-117
-89
-52
-21
0
10
22
49
75
92
91
68
23
-18
-60
-91
-102
-95
-77
-64
-42
-30
-24
-11
5
4
-17
-40
-68
-74
-74
-76
-78
-83
-60
-49
-42
-45
-50
-60
-71
-72
-71
-74
-79
-79
-79
-70
-47
-24
-5
7
17
19
15
3
-23
-59
-89
-106
-116
-105
-88
-68
-55
-42
-25
1
38
77
89
61
12
-52
-109
-152
-178
-190
-192
-166
-128
-86
-46
-7
22
37
40
22
-2
-35
-74
-103
-128
-139
-144
-141
-130
-105
-79
-55
-29
-17
-1
12
24
15
-9
-43
-88
-129
-162
-172
-169
-141
-101
-57
-24
-1
7
-1
-10
-22
-30
-41
-48
-55
-74
-90
-100
-103
-101
-99
-100
-105
-104
-96
-86
-73
-54
-37
-26
-18
-13
-14
-21
-16
-11
-2
8
14
0
-35
-66
-92
-91
-81
-62
-46
-25
-8
-2
-14
-36
-41
-35
-23
-9
-6
-13
-31
-43
-59
-60
-50
-34
-13
5
19
15
8
-5
-25
-53
-84
-96
-95
-78
-60
-43
-35
-25
-11
-15
-23
-30
-30
-38
-59
-78
-95
-95
-79
-55
-41
-28
-25
-23
-24
-28
-44
-80
-104
-122
-123
-111
-90
-67
-51
-34
-26
-22
-17
-13
-18
-41
-65
-87
-103
-106
-98
-97
-88
-70
-62
-57
-45
-25
-5
17
35
43
43
34
18
-11
-34
-52
-56
-55
-45
-25
-19
-7
5
22
27
29
29
17
7
-2
-14
-43
-58
-81
-99
-108
-110
-99
-79
-45
-19
-7
1
14
29
42
60
59
46
14
-18
-52
-85
-102
-117
-128
-127
-106
-71
-37
-1
17
22
24
28
23
20
14
10
-4
-23
-43
-86
-109
-123
-125
-118
-101
-66
-31
5
31
46
36
5
-25
-60
-76
-85
-96
-105
-104
-104
-111
-116
-98
-67
-33
-6
3
-2
-10
-21
-35
-61
-72
-86
-99
-96
-86
-69
-64
-51
-41
-35
-35
-33
-29
-21
3
12
6
-5
-31
-66
-93
-104
-101
-97
-96
-90
-84
-63
-34
-5
6
13
14
-4
-34
-72
-114
-144
-161
-161
-162
-154
-138
-117
-90
-59
-20
7
23
21
-3
-39
-77
-108
-135
-148
-153
-151
-146
-136
-129
-117
-95
-54
-10
20
31
5
-44
-93
-125
-137
-140
-139
-142
-144
-132
-96
-54
-19
4
12
7
-2
-19
-38
-47
-50
-56
-73
-93
-95
-86
-53
-9
30
51
50
33
-4
-33
-57
-67
-80
-88
-85
-83
-70
-53
-38
-26
-20
-9
2
10
10
-3
-29
-43
-60
-70
-71
-55
-35
-26
-8
-6
-1
9
27
45
46
36
9
-28
-60
-88
-108
-124
-115
-113
-107
-99
-85
-76
-62
-39
-15
-1
-7
-26
-66
-102
-125
-134
-130
-125
-114
-116
-112
-108
-105
-107
-104
-94
-84
-58
-42
-37
-49
-64
-72
-73
-62
-46
-27
-31
-39
-51
-67
-75
-81
-78
-72
-53
-49
-68
-94
-119
-126
-122
-100
-85
-77
-77
-72
-70
-68
-60
-58
-62
-78
-90
-98
-99
-89
-93
-104
-110
-103
-100
-95
-86
-71
-61
-62
-63
-72
-68
-61
-27
