# Supplementary material for: Electroencephalography (EEG) based epilepsy diagnosis via multiple feature space fusion using shared hidden space-driven multi-view learning
Source: PeerJ Comput Sci. 2024 Mar 7;10:e1874. doi: 10.7717/peerj-cs.1874 (PMC10936759; doi:10.7717/peerj-cs.1874)
Supplement: Supplemental Information 2 [file peerj-cs-10-1874-s002.zip › B/O020.txt]

-27
-14
-4
7
21
24
18
13
13
2
-7
-18
-29
-27
-18
2
17
37
52
51
31
11
-11
-35
-45
-40
-18
9
45
70
68
49
32
34
50
74
74
42
-8
-53
-82
-91
-72
-50
-21
9
44
70
83
94
94
97
107
120
111
82
25
-49
-124
-173
-180
-163
-120
-68
-25
11
37
66
83
102
108
92
57
13
-21
-62
-90
-108
-114
-121
-124
-114
-94
-49
-2
28
37
31
23
15
15
24
22
2
-28
-69
-98
-107
-95
-65
-29
21
59
76
66
36
-4
-40
-51
-53
-53
-56
-58
-68
-69
-56
-56
-44
-29
-10
12
10
-6
-23
-43
-45
-32
-11
-4
-12
-29
-53
-70
-73
-51
-23
7
31
43
38
30
27
18
15
6
8
6
17
20
5
-9
-12
-4
10
37
58
69
71
74
72
53
34
7
-15
-29
-39
-43
-42
-19
10
55
104
140
147
143
145
145
145
132
113
60
-13
-82
-132
-147
-136
-102
-61
-6
61
123
171
203
219
198
161
111
58
4
-55
-100
-134
-133
-102
-56
-15
24
58
77
102
124
130
111
70
21
-34
-76
-103
-118
-125
-114
-104
-88
-72
-56
-41
-25
6
22
29
26
25
14
-4
-15
-22
-27
-29
-25
-22
-22
-12
-5
-2
5
22
28
30
20
-1
-36
-73
-107
-127
-117
-85
-48
-18
9
32
38
46
58
74
77
61
29
-13
-50
-81
-115
-144
-151
-133
-99
-55
4
64
115
160
170
141
87
38
4
-20
-27
-45
-66
-80
-77
-60
-34
12
51
81
92
90
64
26
-10
-41
-56
-58
-44
-28
-1
33
57
57
46
44
40
42
39
26
6
-9
-6
1
14
23
31
34
43
52
55
58
59
54
28
-1
-41
-85
-115
-125
-113
-90
-51
-12
24
63
96
116
114
100
51
-16
-89
-138
-161
-170
-153
-134
-112
-91
-55
-9
52
111
135
129
103
72
37
0
-38
-77
-113
-128
-121
-105
-71
-27
13
44
60
64
40
30
25
28
34
31
18
-19
-53
-76
-81
-74
-57
-36
-21
12
55
99
115
118
98
67
25
-16
-50
-66
-51
-18
17
48
68
77
75
75
63
48
36
33
20
-3
-22
-35
-22
8
61
112
140
138
101
57
22
4
-7
-7
1
6
-2
-13
-11
-13
3
25
49
65
72
79
75
75
75
72
61
43
22
-14
-35
-47
-44
-39
-32
-25
-12
11
42
70
79
82
66
40
22
11
5
-20
-35
-56
-69
-73
-59
-33
6
59
99
123
118
96
58
15
-15
-42
-47
-42
-30
-22
-12
9
29
46
68
94
109
107
88
52
5
-24
-37
-50
-58
-66
-65
-60
-45
-20
1
23
50
74
99
125
141
129
95
41
-21
-77
-117
-135
-137
-125
-99
-79
-62
-41
-26
11
67
128
166
168
151
119
80
35
-4
-35
-46
-39
-33
-35
-36
-26
-10
20
61
91
110
108
94
59
28
9
-10
-31
-49
-57
-63
-56
-34
-3
42
90
130
142
128
106
81
59
38
13
-32
-69
-95
-106
-94
-57
-4
37
61
59
33
-2
-32
-48
-49
-36
-28
-41
-83
-123
-154
-155
-122
-63
11
77
135
146
120
71
31
3
-20
-40
-77
-115
-135
-132
-121
-103
-83
-71
-66
-50
-20
21
65
93
92
65
24
-14
-49
-59
-59
-54
-52
-46
-35
-30
-15
5
27
43
60
67
61
51
42
34
17
6
-3
-6
-1
12
35
61
96
113
119
114
111
98
73
50
21
-10
-34
-47
-53
-44
-20
3
24
32
36
31
34
49
58
51
34
15
-3
-14
-15
-10
-11
-4
16
30
41
39
29
30
44
70
74
65
51
45
41
34
22
-2
-8
0
17
27
44
67
77
77
63
43
24
10
-2
-18
-30
-42
-47
-48
-23
4
36
65
87
87
69
42
3
-40
-72
-79
-71
-52
-34
-36
-41
-32
4
51
100
140
147
115
54
-8
-60
-77
-74
-69
-75
-76
-63
-45
-19
4
18
19
29
48
58
59
36
-6
-56
-92
-106
-111
-99
-76
-43
-14
15
25
24
12
-1
-17
-32
-34
-38
-47
-54
-60
-70
-84
-82
-79
-62
-40
-14
-2
-4
-8
-22
-39
-48
-45
-40
-25
-2
21
44
70
89
94
85
65
30
-14
-42
-55
-63
-56
-52
-50
-49
-43
-29
-25
-9
12
33
41
44
49
41
29
11
-16
-50
-73
-81
-73
-48
-15
18
47
80
100
111
117
123
114
85
46
-7
-57
-94
-104
-99
-87
-69
-56
-54
-55
-50
-39
-23
-1
12
24
37
54
60
57
47
28
5
-7
-11
-16
-16
-19
-27
-42
-60
-66
-61
-38
-15
-9
-21
-28
-18
4
29
41
47
48
56
55
36
6
-18
-26
-33
-29
-38
-58
-68
-65
-52
-35
-1
25
39
36
23
3
-23
-35
-50
-60
-75
-84
-91
-93
-82
-73
-61
-40
-5
21
39
45
31
10
-4
-1
-8
-10
-11
-14
-14
-13
-1
4
20
34
36
33
24
23
16
18
19
22
20
31
49
50
41
20
2
-6
5
20
31
43
52
48
20
-10
-29
-24
4
38
63
60
54
25
-4
-22
-25
-23
-24
-18
-13
-9
6
28
57
87
112
111
88
62
44
35
32
20
1
-25
-36
-32
-21
3
32
48
51
50
52
41
38
41
42
36
34
44
54
57
44
23
11
14
25
30
32
34
37
32
34
25
19
27
56
92
108
115
95
73
54
52
53
58
80
96
109
105
92
73
54
51
53
65
83
105
107
93
71
38
8
-14
-9
-5
-2
-9
-33
-56
-59
-38
-12
27
61
84
82
65
50
29
12
-7
-36
-58
-63
-49
-48
-47
-48
-44
-44
-28
-9
6
18
15
6
-17
-36
-56
-73
-78
-71
-65
-72
-73
-71
-58
-33
-6
27
49
66
55
23
-14
-41
-67
-82
-74
-53
-23
-4
23
32
32
31
23
18
14
17
4
-6
-24
-46
-66
-79
-73
-66
-45
-20
-2
0
-1
8
11
16
14
12
0
-8
-20
-40
-50
-52
-52
-51
-41
-28
-10
8
31
47
43
31
-10
-58
-96
-115
-114
-103
-68
-38
-13
-7
-9
-13
-4
23
42
47
35
18
-14
-41
-65
-81
-85
-77
-55
-47
-36
-18
1
7
3
-4
-5
5
12
9
-11
-35
-50
-67
-67
-62
-61
-74
-85
-96
-103
-86
-52
-9
17
28
24
4
-14
-39
-55
-67
-58
-43
-30
-9
21
49
68
83
85
77
56
40
26
26
38
35
22
1
-10
-25
-33
-24
4
42
76
92
88
77
68
51
17
-23
-59
-87
-86
-62
-26
15
42
72
86
109
127
129
109
79
44
6
-24
-48
-70
-86
-84
-58
-26
5
33
62
88
119
120
90
45
12
-3
-10
-8
-19
-30
-22
13
60
96
115
105
81
57
47
37
22
4
-13
-25
-28
-23
-23
-14
-5
-7
-11
-4
16
32
44
52
52
43
27
18
2
-13
-38
-68
-96
-101
-86
-71
-50
-31
-16
-2
18
52
82
109
119
103
67
32
0
-39
-68
-82
-77
-63
-30
6
46
85
114
131
128
117
84
38
-8
-39
-62
-72
-69
-65
-55
-50
-40
-26
-3
27
45
53
50
46
22
-6
-18
-31
-27
-12
9
11
5
-7
-12
-6
10
33
39
45
42
29
3
-23
-35
-39
-32
-17
-3
-5
-11
-21
-36
-44
-35
-15
3
18
15
-8
-30
-49
-62
-62
-48
-28
-7
6
15
5
-16
-21
-16
6
22
29
21
4
0
-5
-7
-4
4
2
-2
-4
-2
5
26
53
73
80
66
39
9
-7
-10
-12
-2
-1
-7
-21
-25
-13
1
29
58
87
98
109
113
99
82
61
44
24
4
-14
-36
-41
-28
0
30
67
89
96
95
88
74
62
57
42
18
-14
-34
-51
-68
-74
-82
-75
-45
-4
33
56
81
91
96
93
84
70
54
38
7
-26
-49
-50
-42
-20
0
10
8
0
2
-6
8
27
47
47
42
27
15
10
3
-3
-5
-5
-4
-21
-37
-38
-23
-11
-4
-6
-7
15
37
52
46
26
-9
-36
-52
-47
-39
-46
-36
-34
-25
-18
-10
-3
9
41
65
76
67
45
10
-28
-51
-62
-66
-61
-48
-43
-34
-13
13
41
71
107
130
133
113
76
40
20
12
4
-3
-12
-17
-20
-13
-4
2
5
16
37
52
69
82
91
100
99
78
43
19
9
7
8
13
13
8
14
12
16
35
66
98
112
120
109
95
76
66
59
56
62
53
26
-6
-12
-4
23
44
33
9
-16
-21
-8
22
61
90
100
106
109
97
77
44
4
-34
-60
-74
-87
-86
-72
-49
-18
23
62
73
66
45
27
15
17
5
-19
-48
-70
-79
-83
-67
-43
-12
18
51
72
77
75
55
28
3
-14
-24
-34
-32
-38
-52
-62
-51
-24
15
63
102
126
141
138
105
60
18
-23
-56
-75
-76
-72
-39
4
53
87
111
123
115
107
97
85
64
30
-1
-32
-42
-39
-35
-40
-37
-15
16
65
114
161
191
209
198
157
105
51
3
-43
-74
-95
-98
-82
-48
-15
19
65
115
170
210
222
193
148
102
55
6
-40
-77
-112
-142
-155
-151
-122
-76
-13
24
44
38
11
-24
-44
-47
-47
-33
-20
-10
-13
-29
-44
-63
-66
-50
-20
4
8
-8
-47
-72
-76
-64
-46
-19
8
24
35
43
55
60
69
54
15
-33
-82
-124
-158
-170
-168
-140
-93
-30
31
89
149
186
199
178
131
65
-2
-54
-102
-144
-172
-175
-159
-126
-80
-32
24
86
145
168
157
119
65
5
-58
-111
-157
-166
-147
-113
-73
-37
-3
14
36
59
79
82
80
62
26
-20
-64
-95
-101
-83
-63
-54
-40
-25
-9
1
16
31
46
64
79
92
81
65
28
-6
-23
-26
-21
-37
-41
-53
-58
-55
-47
-42
-30
0
34
61
77
92
94
84
47
-20
-93
-142
-145
-141
-128
-112
-95
-62
-23
22
56
93
129
158
166
147
102
26
-45
-92
-110
-110
-87
-66
-52
-39
-30
-19
-9
12
46
91
135
158
150
109
73
30
-8
-42
-57
-53
-50
-39
-39
-40
-29
4
56
118
178
209
204
167
115
45
-20
-67
-98
-107
-101
-82
-70
-51
-32
-1
41
96
157
191
209
197
157
84
-2
-73
-135
-156
-152
-133
-115
-95
-70
-53
-26
0
36
71
113
133
120
76
19
-39
-98
-132
-153
-149
-128
-90
-51
-24
13
43
73
96
106
99
71
51
23
-1
-22
-37
-44
-36
-12
13
33
41
39
24
10
15
22
33
47
58
53
39
29
22
19
20
23
15
14
18
19
19
19
24
27
40
57
81
101
113
105
70
30
7
-4
0
12
21
16
12
9
6
3
13
27
47
66
85
86
66
40
5
-18
-19
-2
16
21
18
-1
-24
-34
-13
25
87
151
197
216
199
158
83
1
-56
-92
-108
-126
-143
-168
-179
-169
-138
-85
-15
64
129
181
209
216
208
193
150
68
-19
-91
-128
-140
-140
-141
-149
-143
-120
-77
-26
38
85
115
127
137
137
122
101
56
11
-24
-45
-51
-63
-70
-85
-97
-95
-72
-46
-29
-28
-38
-61
-77
-78
-69
-46
-22
-13
-24
-43
-49
-49
-34
-15
-8
-16
-29
-43
-61
-67
-61
-42
-25
-15
-6
-6
2
4
9
4
4
-2
-21
-28
-26
-13
-3
12
21
17
0
-24
-40
-52
-53
-65
-80
-86
-65
-29
1
36
58
84
102
119
120
106
84
43
1
-33
-40
-41
-33
-14
3
26
48
72
87
90
91
82
68
50
41
27
23
23
25
32
38
46
40
37
28
14
-6
-29
-34
-35
-21
-17
-29
-53
-58
-34
4
51
88
98
81
47
-2
-59
-103
-123
-120
-111
-85
-73
-70
-65
-47
-8
52
123
175
183
147
76
-8
-82
-124
-147
-149
-137
-112
-102
-92
-77
-55
-18
31
81
106
106
81
47
1
-40
-68
-92
-93
-81
-66
-57
-53
-52
-48
-29
-7
19
24
27
26
14
3
-10
-17
-23
-21
-24
-33
-42
-35
-15
-3
10
5
-11
-20
-16
-1
14
45
65
76
66
46
18
-13
-27
-36
-35
-31
-23
-23
-20
-8
-3
5
21
37
35
22
-5
-38
-67
-80
-79
-82
-74
-59
-36
-15
-4
10
7
17
34
48
46
33
16
-10
-30
-50
-52
-59
-60
-64
-72
-63
-41
-10
20
54
73
71
56
41
27
10
2
-19
-38
-52
-56
-53
-40
-14
10
24
29
33
25
27
42
52
55
44
33
17
-1
-13
-32
-41
-43
-38
-38
-30
-16
4
18
25
37
35
37
33
27
13
-1
-12
-31
-38
-42
-40
-36
-14
15
46
85
115
123
99
62
23
-15
-46
-67
-71
-75
-66
-58
-34
8
63
109
124
125
106
86
68
43
-2
-58
-103
-137
-144
-108
-41
27
84
116
124
115
108
115
118
112
85
37
-24
-83
-126
-157
-152
-125
-88
-47
2
47
72
88
106
124
128
114
85
30
-27
-78
-105
-107
-85
-53
-20
20
62
98
110
109
91
74
62
50
21
-22
-57
-94
-114
-112
-79
-37
0
36
51
54
47
29
7
-8
-8
-11
-17
-36
-48
-60
-52
-32
-7
15
33
59
71
75
69
47
18
-16
-50
-88
-112
-122
-121
-115
-98
-74
-51
-17
32
77
105
104
83
43
12
-8
-21
-40
-54
-74
-88
-83
-58
-24
10
51
85
110
124
129
116
89
63
29
-2
-34
-60
-90
-111
-107
-87
-54
-16
23
46
54
60
61
65
61
55
28
0
-29
-56
-77
-80
-50
-13
39
74
76
54
24
4
-15
-17
-2
11
16
16
19
16
25
49
80
101
115
120
110
96
82
63
45
38
35
33
35
40
47
53
62
61
58
54
48
32
5
-17
-33
-40
-29
-7
13
26
37
32
28
25
29
27
28
32
28
14
3
-7
-21
-34
-36
-26
-17
-13
-12
-25
-42
-57
-70
-78
-70
-51
-41
-28
-29
-34
-41
-33
-6
19
37
35
9
-44
-94
-138
-158
-147
-123
-96
-84
-60
-37
-19
0
26
61
92
117
108
78
46
29
25
18
-1
-36
-75
-93
-87
-72
-57
-39
-34
-24
-15
0
3
11
26
37
34
21
-2
-32
-64
-89
-105
-115
-117
-116
-115
-100
-80
-56
-46
-38
-38
-48
-54
-58
-55
-64
-65
-62
-54
-38
-15
1
0
1
-2
-8
-15
-20
-31
-47
-46
-35
-11
12
33
42
43
56
59
50
29
2
-26
-52
-69
-84
-85
-73
-43
-15
13
36
41
46
50
62
51
32
5
-25
-58
-79
-76
-58
-4
56
108
128
123
109
88
85
92
88
61
14
-37
-81
-102
-95
-72
-43
-12
4
6
14
31
56
84
108
111
88
43
7
-11
-14
4
4
-7
-27
-36
-32
-14
23
53
81
92
92
75
56
48
39
20
-13
-47
-86
-103
-105
-90
-63
-26
19
39
60
73
71
50
23
3
-25
-43
-65
-85
-101
-104
-89
-60
-22
25
63
81
92
87
73
64
61
55
42
37
26
16
13
8
-3
-16
-17
-3
28
65
94
108
102
94
70
39
12
7
6
2
-19
-67
-104
-107
-71
-26
17
53
78
89
92
91
76
60
41
20
-1
-14
-19
-28
-23
-9
17
48
83
109
105
80
40
-1
-34
-44
-33
-19
-3
8
6
-4
-9
-3
12
39
63
80
70
52
16
-15
-21
4
41
67
83
73
61
51
52
53
61
82
101
115
113
104
68
30
6
-5
5
18
39
55
77
98
101
83
54
27
-1
-17
-22
-17
-10
-6
-2
-7
-2
16
52
89
116
124
90
35
-29
-78
-110
-119
-115
-102
-85
-69
-57
-54
-30
-2
42
84
116
122
95
56
2
-50
-84
-96
-97
-87
-64
-47
-31
-25
-24
-24
-21
9
49
94
130
150
123
65
-1
-51
-70
-63
-32
-6
23
39
40
36
40
52
54
54
45
32
17
10
7
-13
-26
-25
-4
17
43
62
63
54
33
17
6
13
16
22
24
28
26
20
24
28
44
66
91
103
88
72
35
-7
-37
-42
-29
-8
26
51
60
55
44
30
18
9
2
-2
-6
-4
-14
-16
-11
-6
0
2
9
15
32
45
41
20
-5
-18
-29
-23
-7
4
-3
-12
-18
-29
-28
-23
-16
-19
-15
-16
-21
-25
-36
-46
-53
-45
-31
-13
-5
2
6
18
45
66
78
82
80
72
48
36
26
30
43
51
26
-12
-51
-78
-86
-72
-36
2
44
80
97
98
83
72
52
40
29
8
-35
-94
-140
-171
-164
-132
-84
-34
19
60
75
73
58
41
21
9
-5
-43
-79
-114
-129
-123
-81
-30
12
34
48
54
43
33
14
8
20
30
19
-15
-51
-89
-115
-123
-118
-106
-93
-75
-61
-56
-53
-45
-36
-17
-3
-7
-19
-30
-28
-36
-41
-43
-40
-23
-7
6
0
-10
-33
-52
-65
-56
-29
-1
25
36
32
12
1
1
-8
-15
-26
-31
-38
-31
-27
-26
-20
-1
22
38
48
40
21
4
-1
-18
-34
-41
-54
-63
-63
-44
-19
-1
28
43
61
70
80
76
63
54
23
-14
-61
-98
-130
-142
-135
-118
-96
-64
-14
37
86
116
115
84
33
-6
-42
-48
-53
-69
-95
-110
-109
-101
-82
-54
-17
26
67
86
79
58
34
14
-6
-16
-30
-45
-49
-44
-33
-27
-1
18
22
13
-4
-21
-41
-37
-25
1
21
31
25
9
8
12
21
33
42
35
12
-15
-43
-58
-45
-20
-6
-4
-11
-27
-50
-66
-56
-42
-14
12
33
41
37
29
21
24
30
24
5
-5
0
5
16
22
20
2
-19
-34
-35
-14
12
28
24
8
-23
-61
-83
-74
-39
10
69
105
115
105
83
55
25
11
10
11
19
22
12
-11
-32
-56
-67
-59
-28
-5
14
21
21
16
15
19
27
47
63
66
45
15
-7
-30
-34
-40
-47
-54
-52
-31
-18
-4
6
10
22
48
75
91
89
71
34
-18
-55
-79
-77
-53
-15
20
38
60
81
93
92
79
64
43
30
1
-34
-58
-70
-79
-85
-65
-32
22
78
122
134
121
104
79
57
41
42
33
21
-2
-34
-59
-66
-47
-10
46
106
145
145
116
71
21
-10
-25
-31
-36
-30
-18
-15
-13
-14
-9
12
53
101
144
178
185
169
132
102
75
40
12
-1
-15
-32
-33
-20
12
42
56
47
29
29
34
45
53
52
32
2
-19
-30
-30
-17
-3
7
14
25
29
18
-1
-12
-24
-15
10
38
47
33
11
-23
-39
-34
-20
-10
-13
-20
-36
-36
-29
-19
-12
3
28
49
64
70
63
44
27
18
16
24
28
25
9
1
2
4
18
39
66
85
93
74
43
16
5
-6
-23
-40
-60
-66
-62
-55
-49
-37
6
59
106
134
129
94
55
25
-2
-28
-55
-73
-89
-95
-85
-68
-40
-3
39
82
126
164
174
161
131
98
60
38
28
29
22
6
-8
-11
20
74
122
140
138
114
77
44
12
-12
-39
-51
-52
-42
-21
-3
6
-3
-1
-7
-10
-13
-22
-38
-61
-73
-76
-60
-36
-9
0
-1
-1
-10
-13
-7
11
31
51
65
50
21
-7
-26
-40
-46
-41
-25
-7
9
25
27
33
45
54
59
49
38
20
8
-1
-13
-26
-39
-56
-79
-98
-103
-92
-70
-33
-6
1
-1
0
4
5
16
15
9
1
-4
-15
-36
-53
-73
-82
-77
-60
-38
-12
14
31
35
35
44
46
49
48
39
31
29
28
13
-1
-4
-2
5
18
28
25
23
18
11
3
6
21
35
50
55
49
34
23
15
-3
-12
-7
2
10
5
-6
-27
-33
-23
-5
5
16
9
4
2
1
-11
-40
-48
-48
-34
-11
5
10
7
16
23
35
48
51
34
2
-28
-45
-57
-64
-60
-60
-47
-21
7
34
56
72
73
68
57
43
28
19
22
17
22
22
23
20
16
17
9
12
21
29
24
26
18
7
-3
-19
-31
-52
-52
-51
-45
-39
-31
-22
-17
-14
-25
-33
-35
-18
-1
7
10
-1
-17
-35
-48
-55
-60
-49
-38
-27
-12
8
29
39
35
8
-28
-51
-48
-36
-18
-8
1
-2
-3
-3
-12
-16
-23
-21
-20
-19
-11
-19
-8
9
30
34
25
6
-11
-25
-30
-30
-24
-6
15
20
20
24
26
14
7
-4
-11
-20
-21
-16
-15
-2
-3
3
14
36
56
59
55
35
11
-4
0
10
26
48
51
40
22
1
-22
-35
-39
-34
-29
-22
-6
0
17
38
55
69
86
97
77
40
-4
-40
-68
-82
-80
-76
-69
-63
-58
-42
-10
29
60
81
86
74
42
16
-11
-32
-41
-43
-39
-37
-29
-25
-20
-2
12
22
15
7
-11
-29
-38
-37
-32
-37
-43
-61
-76
-71
-45
-21
-9
-11
-28
-51
-66
-67
-57
-27
16
49
60
51
34
9
1
0
-3
-20
-42
-53
-60
-46
-14
16
43
69
86
88
89
86
75
53
29
7
-15
-36
-49
-55
-57
-38
-10
25
60
89
95
82
74
66
73
86
101
103
88
65
27
-16
-45
-56
-50
-40
-19
-8
8
27
49
48
47
54
64
66
47
11
-35
-66
-76
-76
-64
-48
-22
-7
7
17
23
19
15
12
5
15
31
35
17
-4
-20
-22
-7
12
30
32
38
37
31
23
14
17
19
33
29
14
-5
-24
-27
-26
-15
-16
-20
-17
0
20
39
63
72
67
46
25
3
-13
-15
-20
-24
-19
-11
-2
9
17
14
7
1
18
39
66
82
80
60
33
9
-26
-50
-59
-55
-44
-28
-15
-18
-12
0
14
8
-2
-137
