# Supplementary material for: Electroencephalography (EEG) based epilepsy diagnosis via multiple feature space fusion using shared hidden space-driven multi-view learning
Source: PeerJ Comput Sci. 2024 Mar 7;10:e1874. doi: 10.7717/peerj-cs.1874 (PMC10936759; doi:10.7717/peerj-cs.1874)
Supplement: Supplemental Information 2 [file peerj-cs-10-1874-s002.zip › B/O021.txt]

-35
-27
-14
-2
-13
-24
-23
-23
-25
-32
-42
-57
-73
-82
-94
-99
-99
-90
-83
-75
-54
-28
-4
26
54
61
57
19
-9
-35
-32
-15
-16
-38
-54
-76
-86
-80
-76
-64
-37
11
65
92
114
104
85
57
32
22
18
31
31
13
-9
-35
-54
-41
2
54
106
129
129
88
40
7
0
16
39
48
30
-2
-26
-32
-23
-1
35
62
93
117
127
121
113
98
64
30
-2
-16
-27
-25
-21
-31
-33
-36
-38
-58
-72
-96
-108
-107
-94
-78
-64
-43
-36
-51
-77
-97
-117
-134
-134
-119
-79
-34
0
14
15
28
34
23
0
-23
-40
-53
-56
-80
-88
-105
-92
-74
-43
-8
-8
21
40
52
58
28
-11
-51
-82
-93
-94
-79
-70
-60
-55
-54
-53
-34
-5
24
44
43
22
-18
-52
-94
-114
-109
-68
-25
3
12
-2
-20
-30
-14
1
17
24
24
7
-12
-34
-42
-42
-26
-30
-33
-46
-58
-78
-90
-84
-67
-39
-37
-34
-46
-34
-1
25
38
37
38
32
10
-17
-46
-66
-68
-56
-41
-25
-11
3
19
42
70
73
63
46
22
-11
-44
-60
-67
-58
-41
-21
-16
-9
-16
-35
-55
-58
-57
-56
-53
-61
-71
-84
-86
-75
-65
-38
-20
-7
-10
-23
-49
-74
-96
-116
-118
-100
-66
-31
-3
24
48
58
85
93
94
77
51
19
-10
-40
-61
-92
-112
-123
-129
-122
-107
-68
-34
8
52
83
81
56
15
-36
-68
-92
-93
-103
-93
-82
-85
-82
-81
-63
-36
7
43
62
64
41
10
-26
-41
-52
-60
-68
-69
-64
-60
-48
-53
-54
-37
-1
40
66
75
66
47
20
-16
-67
-108
-125
-127
-126
-117
-101
-78
-39
-2
21
22
3
-4
-9
10
15
-1
-46
-86
-114
-133
-141
-137
-127
-112
-86
-64
-43
-20
1
18
17
11
-10
-37
-55
-65
-73
-94
-121
-152
-168
-155
-122
-80
-49
-20
-13
-18
-30
-41
-50
-61
-61
-60
-52
-48
-50
-75
-107
-130
-144
-141
-118
-86
-54
-18
10
30
35
36
44
36
15
-24
-64
-110
-150
-163
-173
-149
-110
-55
-7
23
35
29
24
15
-2
-29
-38
-41
-47
-39
-37
-26
-28
1
29
55
55
48
46
39
37
16
-15
-41
-54
-54
-57
-51
-57
-50
-39
-11
4
15
26
33
30
22
4
-17
-38
-50
-52
-42
-18
14
30
34
24
2
-28
-29
-10
8
18
1
-30
-73
-98
-93
-64
-23
11
27
27
21
14
-1
-9
-5
5
9
-1
-38
-79
-116
-121
-109
-95
-75
-65
-56
-40
-25
-15
-24
-28
-30
-22
-2
23
43
50
47
34
16
6
8
10
12
10
5
-10
-29
-39
-55
-49
-31
1
27
46
68
84
100
116
114
98
76
50
13
-24
-51
-76
-96
-96
-100
-92
-85
-64
-38
-13
19
45
59
59
51
28
-5
-24
-48
-51
-41
-22
-10
-28
-38
-48
-38
-21
-2
-3
-11
-19
-44
-62
-60
-47
-36
-24
-14
-5
7
18
45
51
48
34
9
-9
-40
-52
-90
-112
-120
-114
-92
-66
-35
-5
18
39
52
53
48
46
37
41
43
34
3
-38
-89
-126
-135
-95
-28
47
108
130
116
81
49
22
-2
-20
-45
-69
-86
-98
-110
-114
-99
-71
-43
-16
7
23
31
44
65
90
127
158
150
114
59
13
-4
1
15
9
-8
-35
-63
-86
-80
-51
-20
8
23
33
32
22
5
-19
-39
-50
-54
-50
-26
10
33
48
38
24
0
-4
-2
-10
-26
-51
-78
-107
-121
-126
-111
-71
-15
45
75
88
59
20
-10
-20
-29
-39
-47
-61
-77
-90
-91
-85
-82
-75
-85
-95
-95
-84
-72
-60
-50
-40
-40
-48
-57
-71
-78
-75
-65
-53
-39
-34
-51
-61
-58
-44
-24
-10
-6
-14
-21
-18
-15
-29
-56
-84
-106
-93
-57
-17
9
27
22
10
-4
-21
-26
-26
-15
-18
-32
-47
-57
-80
-106
-119
-123
-117
-104
-91
-86
-85
-89
-102
-120
-128
-118
-102
-69
-42
-35
-45
-64
-82
-93
-96
-94
-94
-105
-115
-114
-115
-96
-66
-27
7
33
42
32
11
-11
-32
-61
-71
-75
-85
-94
-83
-66
-48
-28
-19
-9
-1
8
19
14
-4
-40
-75
-104
-105
-120
-131
-131
-118
-94
-75
-65
-57
-42
-10
11
28
33
46
39
27
10
-10
-14
-14
7
22
54
83
100
102
109
132
141
141
106
44
-28
-105
-154
-179
-172
-140
-104
-87
-74
-68
-67
-39
-8
37
67
84
76
40
-13
-66
-92
-107
-97
-92
-76
-59
-40
-21
-18
0
16
34
53
72
71
59
45
20
-8
-31
-35
-24
-17
-20
-48
-82
-112
-121
-120
-95
-59
-19
10
34
51
37
18
9
9
13
11
-1
-21
-60
-81
-93
-88
-67
-41
-29
-19
-15
-29
-50
-63
-60
-50
-24
-2
9
-5
-37
-77
-99
-97
-73
-39
-24
-6
-10
-22
-50
-73
-88
-88
-57
-37
-29
-34
-34
-36
-28
-12
-3
-1
-1
0
-19
-42
-70
-87
-99
-89
-63
-46
-36
-37
-38
-32
-12
9
26
38
46
39
8
-29
-66
-101
-120
-120
-106
-81
-49
-32
-32
-48
-51
-48
-29
-1
17
15
-1
-23
-50
-91
-121
-138
-135
-126
-104
-87
-70
-58
-58
-61
-54
-28
16
41
45
2
-64
-122
-162
-177
-163
-122
-73
-28
3
15
-1
-23
-37
-27
-16
4
19
6
-9
-37
-59
-79
-98
-83
-67
-28
3
33
48
44
33
6
-14
-27
-46
-66
-72
-58
-30
22
60
79
67
50
46
43
35
14
-14
-44
-63
-80
-95
-95
-79
-48
-21
18
49
72
84
84
68
41
17
-17
-55
-86
-101
-104
-89
-62
-29
-11
0
2
11
27
49
65
71
62
48
14
-17
-41
-58
-67
-63
-46
-40
-25
-19
-13
-24
-35
-21
0
40
77
93
79
65
28
-13
-55
-84
-92
-84
-55
-33
-18
-8
0
2
-11
-27
-40
-50
-56
-56
-60
-59
-46
-29
-15
-5
12
27
43
39
4
-45
-96
-117
-122
-102
-66
-35
-13
-1
8
9
14
19
16
3
-11
-28
-42
-60
-68
-73
-70
-51
-26
-27
-35
-41
-44
-47
-53
-54
-47
-36
-19
-2
0
6
6
-6
-20
-33
-35
-42
-30
-38
-56
-79
-94
-111
-125
-128
-123
-94
-59
-25
-4
-3
12
32
60
89
107
104
92
67
23
-26
-77
-91
-81
-64
-54
-61
-73
-80
-64
-46
-10
30
61
71
54
14
-40
-85
-103
-105
-105
-98
-97
-111
-113
-110
-95
-76
-39
4
51
94
126
119
78
30
-9
-33
-46
-51
-58
-80
-78
-91
-86
-68
-35
0
11
17
20
33
64
104
128
117
83
27
-32
-70
-87
-102
-95
-78
-47
-24
-12
-8
-14
1
31
63
67
43
6
-42
-83
-108
-115
-100
-73
-49
-46
-47
-50
-57
-50
-27
2
25
38
39
29
9
-2
-19
-34
-56
-69
-80
-90
-73
-51
-29
-5
1
10
7
10
-2
-16
-30
-15
-1
11
5
-18
-39
-52
-48
-44
-49
-62
-89
-106
-96
-67
-26
13
61
83
78
46
5
-36
-62
-83
-109
-144
-176
-180
-177
-151
-114
-79
-50
-27
0
7
2
-10
-19
-30
-43
-63
-100
-122
-134
-131
-110
-63
-9
32
53
54
43
21
10
-7
-26
-51
-67
-84
-111
-122
-121
-100
-61
-31
-23
-21
-36
-41
-48
-53
-55
-66
-73
-84
-87
-94
-94
-75
-56
-26
6
22
22
17
16
17
25
26
21
14
10
19
7
11
13
24
12
7
-3
-11
-15
-18
-22
-30
-25
-32
-39
-52
-54
-56
-62
-55
-54
-32
-1
46
76
76
46
-10
-68
-106
-122
-131
-124
-94
-57
-28
-5
26
56
83
95
80
42
-2
-39
-82
-119
-148
-160
-159
-130
-81
-39
-1
24
29
30
30
40
42
27
1
-33
-78
-111
-128
-138
-125
-90
-51
-11
18
32
24
12
-2
-2
-10
-9
-23
-64
-116
-159
-176
-162
-121
-92
-62
-47
-21
2
15
27
9
-14
-34
-35
-35
-44
-59
-77
-83
-80
-59
-58
-50
-46
-33
-25
-2
21
33
30
6
-14
-42
-62
-82
-107
-104
-90
-64
-47
-33
-28
-39
-48
-48
-60
-78
-93
-102
-106
-110
-120
-131
-142
-138
-111
-69
-23
19
33
20
-1
-30
-55
-67
-63
-57
-64
-71
-86
-94
-88
-68
-42
-4
34
44
35
-6
-41
-79
-110
-124
-127
-117
-101
-79
-64
-42
-3
33
61
74
69
45
13
-16
-56
-94
-107
-97
-73
-42
-21
-8
-7
9
31
56
79
97
107
95
74
36
-13
-60
-91
-105
-110
-95
-81
-57
-31
-1
19
32
51
52
38
28
16
4
-12
-32
-40
-43
-46
-39
-41
-31
-10
14
38
57
73
76
64
46
15
-16
-30
-18
5
30
35
4
-54
-96
-103
-91
-63
-34
-8
-2
-14
-34
-63
-78
-79
-66
-41
-13
13
15
1
-33
-71
-105
-113
-104
-82
-49
-16
12
27
40
31
18
6
2
2
-8
-13
-29
-52
-81
-100
-120
-119
-105
-93
-85
-99
-111
-127
-137
-126
-108
-86
-59
-41
-32
-25
-18
-12
-12
-21
-32
-68
-84
-93
-90
-79
-66
-50
-32
-6
27
54
65
73
73
56
29
-1
-23
-51
-62
-61
-51
-28
4
23
27
27
13
6
8
23
48
59
77
66
41
-3
-44
-80
-99
-87
-62
-30
0
25
37
47
57
58
58
56
42
11
-29
-71
-114
-154
-178
-169
-139
-87
-29
7
13
-14
-36
-48
-35
-30
-38
-59
-71
-73
-75
-68
-63
-57
-57
-45
-31
-13
4
23
42
38
21
-21
-74
-108
-111
-93
-70
-29
8
27
22
12
6
15
53
79
91
86
63
25
-28
-73
-94
-90
-64
-33
-11
14
42
67
81
95
115
133
153
164
161
126
68
10
-54
-81
-87
-83
-75
-56
-27
-17
13
22
27
33
35
53
55
56
53
45
32
35
49
48
44
37
37
44
56
52
27
-3
-30
-53
-73
-78
-75
-77
-71
-76
-68
-59
-22
23
65
106
141
164
167
143
94
37
-16
-44
-75
-91
-95
-87
-71
-50
-25
-15
-1
20
49
82
119
158
179
186
172
138
88
31
-24
-66
-83
-81
-65
-52
-44
-52
-80
-99
-100
-80
-52
-12
28
49
46
30
23
14
18
0
-27
-59
-84
-107
-132
-141
-146
-137
-118
-83
-27
21
64
67
42
7
-21
-48
-62
-75
-95
-122
-147
-144
-126
-86
-27
27
66
83
75
41
-5
-47
-83
-105
-111
-104
-97
-92
-93
-96
-91
-62
-11
35
71
104
129
144
153
150
136
116
84
41
-13
-56
-85
-98
-89
-54
-5
30
58
54
41
31
21
12
-13
-22
-42
-64
-83
-92
-97
-96
-80
-57
-32
-13
0
-9
-35
-53
-61
-53
-32
-18
-26
-43
-61
-72
-78
-70
-55
-54
-40
-32
-24
-23
-28
-15
-18
-6
-2
-3
-20
-31
-38
-42
-39
-34
-14
2
22
34
37
39
54
66
61
44
2
-47
-95
-119
-113
-110
-90
-84
-74
-68
-59
-44
-26
11
34
49
52
56
41
0
-45
-98
-135
-143
-126
-107
-97
-112
-140
-181
-205
-200
-164
-84
19
112
161
171
145
83
5
-81
-152
-196
-208
-188
-165
-133
-111
-89
-73
-43
-4
27
73
115
150
149
126
71
12
-40
-83
-114
-141
-150
-156
-152
-136
-104
-60
-13
42
88
117
130
129
119
116
120
115
108
100
100
84
48
13
-31
-70
-96
-103
-95
-71
-55
-50
-60
-65
-55
-53
-43
-29
-32
-52
-81
-100
-113
-104
-87
-73
-71
-71
-62
-49
-25
3
23
30
20
-11
-55
-100
-126
-138
-147
-116
-85
-54
-47
-64
-84
-97
-81
-40
4
49
80
77
46
11
-27
-60
-86
-103
-120
-132
-139
-142
-132
-108
-69
-40
-14
5
18
6
-11
-25
-42
-56
-77
-106
-131
-144
-136
-121
-101
-89
-76
-67
-50
-25
-19
-6
-7
-23
-54
-99
-139
-164
-159
-130
-102
-76
-46
-21
-2
-2
-2
-3
-19
-33
-61
-93
-122
-134
-125
-100
-59
-44
-51
-76
-98
-96
-79
-35
10
45
51
21
-41
-102
-136
-144
-145
-135
-119
-103
-90
-78
-79
-75
-65
-41
-22
1
12
8
-11
-23
-30
-32
-35
-37
-42
-46
-52
-54
-60
-54
-51
-42
-45
-36
-33
-51
-67
-79
-74
-62
-42
-31
-34
-42
-46
-51
-51
-46
-47
-54
-60
-60
-59
-63
-66
-55
-52
-39
-27
-29
-35
-38
-43
-37
-32
-15
-10
-11
-22
-43
-63
-79
-78
-76
-53
-39
-27
-34
-36
-36
-29
-15
0
13
19
21
24
11
0
-7
-19
-34
-50
-50
-49
-42
-36
-34
-38
-38
-37
-35
-22
-6
4
4
-15
-51
-91
-120
-124
-114
-106
-83
-65
-49
-32
-8
6
5
7
2
2
-7
-15
-31
-44
-52
-53
-46
-40
-31
-29
-23
-7
0
-3
-20
-34
-58
-60
-53
-41
-25
-13
0
7
8
0
-16
-36
-52
-52
-49
-33
-20
-10
-14
-21
-27
-25
-14
-2
-3
-21
-23
-34
-55
-82
-94
-84
-49
-2
32
53
60
64
66
58
56
46
40
29
22
11
8
17
32
46
66
86
99
109
112
107
93
70
67
71
93
117
125
120
97
83
61
64
86
101
102
88
62
28
3
-3
9
18
22
16
2
0
2
-3
-12
-16
-14
-2
12
21
31
36
42
30
1
-40
-68
-86
-101
-98
-95
-88
-65
-36
-7
5
-4
-25
-61
-91
-99
-96
-88
-84
-89
-92
-85
-57
-27
21
67
86
63
23
-14
-48
-74
-98
-116
-123
-112
-95
-88
-67
-43
-15
2
1
-15
-49
-77
-92
-100
-111
-105
-94
-86
-78
-77
-81
-98
-110
-113
-101
-76
-54
-37
-37
-27
-17
-8
8
18
26
24
29
18
3
-21
-22
-27
-17
-1
-1
-9
-32
-53
-72
-80
-74
-62
-33
-4
22
25
23
25
26
21
7
-14
-51
-89
-122
-135
-133
-108
-82
-60
-29
-18
-17
-38
-45
-28
1
36
53
42
0
-44
-88
-121
-140
-140
-124
-99
-51
-7
37
72
95
103
83
68
39
4
-34
-72
-112
-153
-166
-165
-137
-100
-65
-41
-17
22
69
107
118
105
63
16
-29
-70
-105
-129
-142
-162
-181
-190
-185
-152
-103
-43
-3
24
46
63
55
37
11
-9
-32
-61
-98
-121
-125
-112
-96
-68
-37
-13
1
15
10
-8
-22
-24
-18
-14
-8
-23
-55
-89
-107
-105
-92
-74
-67
-64
-66
-57
-47
-29
1
38
69
83
80
46
4
-29
-53
-65
-74
-78
-96
-98
-99
-94
-87
-77
-58
-47
-35
-13
4
5
-3
-9
-19
-14
-11
-11
-22
-27
-19
-3
28
66
96
95
77
43
13
-6
-14
-26
-43
-66
-98
-125
-130
-119
-101
-102
-97
-93
-81
-63
-40
-28
-35
-33
-47
-68
-98
-117
-124
-114
-89
-71
-50
-39
-24
-13
-4
5
3
-20
-44
-69
-95
-114
-123
-124
-124
-116
-88
-52
-11
17
30
27
29
40
50
61
57
42
13
-16
-54
-106
-151
-184
-188
-177
-140
-92
-42
3
48
77
79
76
55
31
4
-25
-62
-107
-128
-139
-135
-118
-89
-55
-14
16
22
10
-2
-10
-17
-17
-18
-36
-61
-96
-130
-161
-165
-129
-71
-16
14
28
13
-4
-25
-38
-50
-54
-49
-59
-68
-83
-94
-91
-62
-19
15
32
13
-25
-71
-102
-121
-122
-103
-70
-51
-55
-63
-77
-71
-40
10
58
95
126
135
129
106
80
42
-10
-40
-67
-87
-111
-128
-142
-134
-105
-63
-20
32
85
124
141
131
89
29
-31
-77
-120
-136
-142
-151
-148
-136
-94
-49
6
54
82
84
73
60
37
4
-33
-78
-118
-141
-156
-164
-166
-150
-108
-60
-1
37
57
67
65
38
-20
-79
-134
-152
-130
-76
-27
-6
-18
-62
-113
-144
-140
-113
-72
-29
-15
-32
-64
-84
-92
-80
-63
-46
-41
-56
-87
-138
-178
-193
-179
-143
-100
-56
-31
-7
4
11
3
-18
-44
-76
-95
-110
-131
-160
-179
-174
-157
-127
-99
-77
-68
-52
-37
-26
-38
-65
-101
-142
-160
-166
-156
-138
-113
-83
-59
-42
-40
-43
-29
0
29
43
41
22
-14
-46
-69
-75
-62
-37
-15
-4
-3
-6
-11
-10
10
41
77
93
97
63
29
4
-19
-50
-76
-92
-102
-93
-74
-52
-39
-27
-12
-13
-12
-10
-2
0
19
35
50
61
65
58
42
21
12
4
13
23
20
5
-2
-13
-10
-8
-3
-1
7
33
52
65
73
86
88
76
61
45
36
24
14
-1
-1
5
15
18
7
-6
-27
-32
-12
21
49
61
56
29
3
-23
-38
-41
-21
2
7
-3
-14
-22
-12
8
39
42
38
35
27
11
-2
-14
-18
-1
16
32
32
37
40
43
45
46
46
32
14
-17
-45
-52
-30
-5
27
63
97
120
128
113
81
53
40
33
18
3
-16
-37
-43
-43
-40
-35
-32
-25
-16
-18
-16
-27
-36
-36
-25
-15
-3
-1
-5
-26
-38
-47
-46
-50
-47
-50
-56
-41
-22
-9
-7
-9
-10
-10
-4
14
22
27
14
-7
-37
-49
-61
-62
-52
-30
-10
-2
11
13
17
24
21
1
-26
-51
-67
-80
-92
-102
-105
-93
-66
-49
-54
-71
-85
-91
-77
-62
-60
-67
-67
-53
-37
-22
-6
1
-1
-14
-24
-41
-58
-78
-109
-126
-133
-114
-86
-50
-12
15
18
13
-8
-24
-39
-54
-75
-96
-103
-115
-131
-144
-144
-127
-101
-64
-50
-54
-69
-77
-89
-106
-117
-133
-136
-129
-110
-97
-91
-90
-90
-86
-71
-41
-26
-22
-34
-52
-75
-83
-75
-68
-59
-56
-61
-66
-67
-53
-29
-2
21
26
10
-14
-26
-39
-49
-72
-97
-117
-118
-107
-104
-92
-63
-25
-4
6
7
16
47
83
106
103
92
62
25
-3
-25
-38
-67
-74
-75
-65
-56
-43
-41
-25
-6
9
16
29
39
47
45
47
48
52
46
22
-18
-62
-86
-89
-71
-54
-25
0
22
32
28
16
25
46
72
98
109
106
79
49
28
10
10
2
-6
-20
-23
-21
-21
-17
-11
-10
-27
-38
-39
-19
8
24
26
14
10
-4
-31
-64
-85
-89
-81
-57
-43
-42
-59
-75
-79
-58
-12
37
69
74
54
7
-48
-94
-121
-144
-150
-139
-117
-91
-70
-64
-69
-56
-34
-14
9
23
29
20
-1
-19
-48
-57
-49
-36
-29
-19
-30
-46
-60
-60
-51
-28
10
57
86
94
79
52
15
-12
-38
-51
-47
-37
-27
-38
-36
-31
-11
22
46
49
30
9
-19
-43
-52
-42
-34
-39
-48
-60
-61
-42
-5
17
42
64
76
70
44
24
2
9
14
9
3
-4
12
28
49
56
52
29
12
0
-20
-27
-26
-23
-15
-7
-2
-7
5
19
35
43
52
69
75
74
65
36
-9
-48
-77
-87
-90
-93
-109
-124
-112
-81
-28
25
74
104
107
89
47
1
-30
-38
-48
-56
-56
-45
-33
-16
3
2
-2
-12
-30
-41
-33
-12
7
24
30
34
23
8
-7
-32
-40
-29
-9
11
27
19
-12
-60
-100
-129
-141
-128
-101
-63
-26
5
24
27
34
34
38
40
40
31
-4
-35
-72
-100
-117
-118
-113
-107
-92
-73
-55
-34
-21
-24
-38
-46
-41
-38
-35
-30
-41
-38
-40
-41
-58
-83
-103
-119
-112
-97
-81
-73
-68
-55
-47
-37
-23
-10
-10
-9
-15
-37
-49
-68
-81
-98
-100
-92
-79
-71
-71
-79
-90
-93
-91
-79
-53
-24
-13
-37
-60
-91
-108
-123
-121
-114
-97
-75
-64
-64
-58
-47
-34
-25
-18
-26
-32
-29
-12
3
9
0
-29
-63
-89
-89
-94
-86
-75
-61
-45
-33
-29
-39
-51
-54
-56
-61
-70
-70
-77
-68
-55
-29
-10
3
-2
-30
-51
-59
-48
-25
-7
-1
-24
-51
-73
-78
-75
-56
-51
-53
-58
-51
-42
-33
-13
5
25
33
33
23
13
30
49
81
104
115
85
38
-7
-33
-40
-28
-9
0
14
21
19
0
-21
-26
-26
-14
4
11
6
-8
-17
-24
-17
-1
15
28
32
36
33
23
7
-11
-42
-62
-82
-87
-72
-47
-23
-17
-5
0
1
0
6
14
8
7
-15
-39
-57
-57
-43
-25
2
14
11
1
-19
-44
-71
-74
-64
-35
-24
-7
-10
-9
2
7
15
13
7
-28
-63
-96
-99
-81
-46
-8
8
12
-3
-31
-64
-84
-77
-57
-29
0
28
45
57
51
29
6
-4
-7
-10
-10
-19
-38
-48
-40
-23
-7
6
13
17
15
10
-8
-45
-70
-98
-114
-117
-104
-69
-35
16
47
64
73
77
65
43
14
-17
-48
-78
-98
-115
-117
-110
-97
-88
-73
-41
-7
24
39
36
6
-23
-49
-69
-68
-57
-41
-37
-49
-66
-92
-102
-95
-79
-57
-26
2
9
-3
-25
-48
-78
-95
-104
-98
-87
-74
-76
-71
-58
-51
-46
-43
-25
-16
-9
-7
-21
-33
-56
-66
-77
-83
-82
-78
-78
-79
-68
-61
-52
-29
-16
-15
-11
-8
-5
0
13
23
22
13
9
-7
-15
-24
-33
-42
-53
-59
-66
-52
-48
-41
-55
-61
-58
-52
-36
-24
-13
-13
-16
-28
-52
-72
-76
-68
-66
-56
-54
-53
-54
-55
-65
-71
-73
-77
-78
-80
-77
-80
-88
-89
-87
-76
-59
-31
-8
3
3
-27
-74
-106
-108
-84
-52
-35
-44
-71
-89
-80
-63
-25
8
29
38
38
39
27
19
11
3
-15
-35
-40
-30
0
35
59
71
70
72
58
48
39
26
0
-23
-55
-81
-88
-78
-61
-43
-12
19
51
77
91
90
68
56
41
23
10
7
18
27
36
25
10
-4
2
12
27
47
61
58
41
9
-24
-41
-38
-36
-31
-39
-43
-57
-68
-53
-27
5
28
37
24
11
-3
-11
-23
-40
-60
-87
-103
-106
-97
-84
-56
-34
-14
-1
7
20
23
34
36
33
28
26
24
11
-3
-25
-45
-57
-56
-49
-41
-21
-11
-17
-41
-60
-65
-39
-4
21
29
28
30
32
29
15
-13
-54
-84
-88
-72
-32
14
35
26
-1
-23
-48
-54
-49
-27
-15
-22
-41
-70
-82
-76
-54
-138
