# Supplementary material for: Electroencephalography (EEG) based epilepsy diagnosis via multiple feature space fusion using shared hidden space-driven multi-view learning
Source: PeerJ Comput Sci. 2024 Mar 7;10:e1874. doi: 10.7717/peerj-cs.1874 (PMC10936759; doi:10.7717/peerj-cs.1874)
Supplement: Supplemental Information 2 [file peerj-cs-10-1874-s002.zip › B/O022.txt]

15
12
0
-17
-28
-31
-39
-51
-44
-35
-20
1
16
24
22
26
27
22
16
14
26
34
37
9
-39
-88
-113
-113
-88
-54
-23
-7
-3
17
37
62
79
73
46
17
-2
-28
-54
-86
-125
-155
-163
-147
-128
-90
-49
-1
52
105
158
173
158
114
44
-30
-82
-100
-99
-81
-68
-64
-77
-84
-82
-61
-8
55
114
136
138
114
74
31
-4
-27
-46
-50
-72
-89
-93
-65
-22
29
86
116
128
107
66
12
-32
-59
-67
-78
-85
-85
-85
-71
-50
-50
-28
-7
10
25
18
3
-19
-33
-36
-38
-31
-51
-73
-93
-108
-114
-108
-84
-51
-14
22
40
31
11
-11
-34
-50
-66
-69
-72
-55
-55
-53
-44
-26
-5
9
35
44
45
32
13
-3
-29
-44
-65
-76
-76
-59
-40
-22
0
27
60
100
125
129
121
112
100
83
63
41
-2
-51
-88
-102
-97
-77
-45
-19
13
44
68
78
83
78
56
26
-2
-18
-28
-35
-38
-45
-44
-32
-26
-15
-10
3
20
50
78
89
80
56
22
-12
-32
-38
-35
-43
-61
-88
-111
-117
-97
-62
-23
30
68
80
68
46
19
-2
-17
-41
-70
-107
-121
-124
-111
-87
-67
-58
-32
6
31
53
56
42
10
-41
-102
-156
-177
-158
-121
-78
-39
-18
-15
-14
-1
25
41
49
34
8
-28
-73
-127
-182
-202
-188
-139
-74
-9
34
47
51
40
31
21
17
13
16
17
3
-27
-56
-71
-78
-77
-69
-62
-57
-55
-40
-28
-13
-3
-12
-33
-60
-74
-73
-47
-7
22
31
23
5
-27
-63
-87
-95
-87
-68
-44
-24
10
44
77
90
95
87
67
40
11
-17
-55
-72
-90
-113
-135
-154
-154
-139
-87
-30
23
67
100
107
85
47
-19
-88
-133
-142
-127
-109
-92
-87
-79
-67
-36
10
70
116
123
95
40
-12
-65
-101
-123
-134
-132
-121
-94
-66
-35
-4
26
45
54
53
28
3
-22
-47
-67
-79
-81
-90
-92
-84
-63
-48
-37
-42
-50
-47
-20
10
20
9
-24
-62
-96
-120
-135
-133
-105
-65
-26
5
22
19
1
-12
-33
-41
-40
-22
-19
-33
-47
-61
-50
-15
39
80
98
78
29
-25
-72
-92
-109
-104
-88
-62
-45
-34
-20
-9
15
43
64
63
48
21
-8
-25
-27
-19
-11
-2
-3
-22
-37
-45
-34
-26
-11
-7
-1
7
19
21
10
13
12
6
0
-14
-18
-31
-37
-42
-50
-58
-49
-31
-1
36
51
44
22
6
-7
-17
-28
-47
-61
-73
-73
-83
-81
-67
-49
-21
20
70
97
95
60
14
-29
-50
-61
-83
-95
-94
-78
-65
-49
-42
-38
-25
-1
36
80
118
127
103
57
8
-41
-84
-116
-134
-134
-121
-97
-83
-69
-43
-25
-1
38
89
133
153
153
124
74
17
-25
-46
-53
-45
-42
-49
-60
-55
-53
-24
4
26
43
45
43
21
4
-15
-29
-41
-47
-47
-58
-68
-63
-49
-17
33
74
88
69
37
5
-9
-8
4
5
10
17
24
16
15
7
-4
-15
-25
-44
-64
-74
-83
-92
-94
-85
-68
-45
-27
-21
-9
15
65
127
189
230
222
169
82
6
-50
-74
-80
-90
-109
-116
-100
-84
-61
-41
-35
-38
-41
-30
-19
-3
10
13
7
-8
-22
-43
-43
-27
-6
-1
-8
-28
-53
-63
-57
-50
-52
-43
-55
-62
-67
-53
-35
-20
-3
17
28
30
24
27
45
86
115
123
103
68
23
-21
-53
-73
-88
-87
-74
-58
-23
16
57
89
101
98
76
50
25
-7
-35
-55
-60
-65
-55
-45
-36
-33
-9
27
53
58
40
16
-2
-5
3
4
0
0
6
12
18
9
-16
-32
-40
-33
-24
-10
6
21
37
57
64
59
45
25
-3
-27
-50
-56
-45
-12
17
40
51
57
49
39
34
26
13
-4
-14
-31
-47
-66
-86
-96
-83
-36
15
69
102
102
66
11
-28
-52
-41
-18
-14
-28
-56
-68
-81
-79
-71
-59
-49
-28
-5
8
7
-5
-30
-62
-86
-102
-112
-103
-82
-44
-20
0
-6
-16
-20
-21
-33
-45
-54
-70
-85
-96
-103
-116
-134
-132
-121
-91
-51
-18
-9
-8
-12
-11
-4
2
10
-2
-20
-40
-47
-46
-35
-27
-28
-29
-31
-32
-37
-38
-31
-23
-11
-5
-18
-43
-65
-79
-90
-85
-66
-43
-27
-8
5
23
40
49
39
6
-35
-71
-87
-83
-63
-40
-30
-17
-16
-10
1
21
33
28
16
-3
-25
-34
-39
-52
-61
-72
-80
-88
-97
-94
-96
-85
-68
-54
-33
-12
11
17
25
25
15
-9
-33
-45
-58
-59
-58
-61
-69
-84
-88
-84
-72
-50
-36
-38
-28
-11
8
31
43
50
48
57
48
19
-16
-42
-47
-39
-35
-47
-71
-87
-90
-86
-81
-67
-50
-40
-37
-41
-51
-59
-48
-41
-35
-40
-43
-51
-59
-57
-64
-67
-66
-34
-4
30
44
38
14
-7
-11
-23
-32
-37
-49
-48
-33
-9
9
28
35
27
7
-12
-24
-30
-21
-12
-5
-15
-17
-16
-17
-27
-39
-42
-28
3
26
33
28
20
-1
-31
-50
-56
-43
-22
-8
-20
-45
-64
-77
-77
-71
-51
-39
-30
-18
-18
-22
-21
-15
-11
1
10
2
-21
-48
-60
-55
-33
-16
-22
-42
-56
-50
-34
-17
-6
-16
-31
-45
-37
-27
-16
-3
3
0
1
0
-2
-18
-40
-54
-53
-38
-37
-51
-64
-57
-28
1
31
39
41
48
62
73
70
61
46
39
40
43
43
48
64
82
88
80
64
43
27
19
19
22
30
40
31
8
-18
-48
-67
-73
-55
-31
-2
20
28
17
3
-13
-32
-35
-38
-35
-38
-47
-53
-68
-70
-71
-64
-49
-23
5
13
15
14
13
5
6
3
6
8
2
-6
-22
-22
-25
-31
-29
-11
-5
-17
-37
-62
-74
-63
-47
-28
-10
10
24
32
37
44
26
7
-7
-17
-28
-29
-27
-15
-12
-11
-16
-21
-20
-16
-21
-24
-31
-30
-40
-48
-60
-72
-73
-61
-52
-43
-36
-27
-18
-10
-4
0
-12
-21
-45
-65
-75
-72
-73
-81
-73
-58
-33
-11
7
23
27
29
12
-19
-47
-64
-75
-71
-56
-38
-34
-49
-63
-75
-65
-39
-17
-6
-9
-21
-52
-83
-100
-105
-93
-73
-43
-30
-16
-11
-12
-26
-35
-39
-34
-18
-7
-7
-8
-15
-13
-14
-11
-12
-23
-49
-77
-110
-140
-144
-126
-90
-62
-29
-20
-15
-12
-6
1
5
6
0
-17
-27
-24
-23
-32
-47
-75
-95
-115
-112
-98
-54
6
45
65
65
61
43
19
-9
-35
-57
-65
-68
-69
-71
-60
-49
-45
-42
-39
-37
-18
12
47
79
91
88
69
61
55
40
9
-25
-53
-72
-74
-60
-50
-38
-14
19
51
74
78
72
51
33
5
-22
-41
-33
-8
13
23
0
-25
-25
-2
37
70
88
81
57
34
22
8
1
-4
-7
-11
-19
-30
-46
-58
-73
-82
-84
-70
-33
3
41
74
92
98
93
91
80
64
27
-31
-90
-130
-147
-152
-136
-108
-79
-57
-28
-2
28
54
60
45
13
-15
-43
-74
-93
-100
-91
-77
-37
-1
35
61
73
74
70
63
39
3
-33
-48
-56
-59
-60
-68
-69
-74
-73
-62
-39
4
29
44
44
46
30
22
19
15
11
14
16
7
-5
-17
-18
-5
20
52
72
82
82
64
29
-8
-37
-48
-49
-45
-34
-38
-36
-33
-31
-23
-7
18
40
64
57
25
-17
-58
-85
-102
-100
-94
-81
-62
-43
-29
-21
-1
22
50
61
53
21
-18
-43
-66
-87
-94
-86
-80
-63
-34
0
39
77
105
106
90
54
11
-26
-47
-62
-78
-84
-85
-84
-79
-57
-11
36
86
125
147
136
121
97
76
58
39
15
-27
-64
-102
-129
-123
-91
-34
25
86
128
147
148
130
99
67
44
16
-25
-70
-106
-132
-147
-141
-129
-106
-59
-10
43
75
113
138
156
152
121
58
-10
-62
-98
-111
-107
-83
-65
-42
-28
-27
-38
-57
-59
-47
-9
33
69
70
57
25
-1
-4
9
23
27
21
-7
-57
-111
-135
-130
-105
-69
-51
-41
-37
-39
-50
-75
-85
-88
-75
-58
-38
-43
-75
-97
-114
-104
-78
-49
-30
-22
-13
-25
-45
-73
-88
-100
-108
-109
-108
-103
-90
-77
-72
-56
-33
2
38
66
88
86
66
28
-19
-62
-87
-93
-99
-102
-101
-95
-86
-66
-38
-30
-19
-10
3
15
47
73
93
104
96
62
6
-49
-90
-109
-104
-86
-71
-62
-45
-39
-35
-23
7
43
78
99
100
83
53
24
-14
-44
-63
-83
-99
-108
-90
-62
-24
8
11
-1
-20
-26
-27
-21
-16
-20
-38
-42
-28
-17
-4
-9
-35
-71
-98
-103
-101
-80
-49
-21
-5
6
3
-17
-40
-58
-54
-48
-26
-18
-33
-60
-85
-90
-79
-55
-40
-36
-37
-28
-26
-20
-10
-4
0
8
20
23
18
0
-27
-47
-60
-42
-14
11
25
13
-6
-14
-11
-13
-7
4
14
21
32
48
48
54
54
59
54
44
41
17
-3
-23
-33
-28
-11
3
12
14
8
-5
-28
-36
-35
-29
-11
13
25
25
20
1
-22
-43
-61
-72
-79
-70
-58
-33
-9
28
51
58
58
59
72
81
77
40
11
3
12
11
-9
-46
-97
-135
-158
-156
-136
-102
-54
-31
-33
-56
-76
-87
-73
-48
-26
-4
0
-15
-46
-71
-91
-113
-127
-129
-124
-104
-69
-32
-6
11
21
30
27
26
24
17
23
26
20
3
-7
-24
-48
-83
-113
-129
-128
-103
-75
-39
8
69
124
175
205
200
152
85
19
-33
-70
-86
-98
-105
-102
-87
-70
-43
-10
23
54
86
132
169
191
182
141
77
7
-52
-88
-84
-59
-29
-19
-26
-40
-52
-44
-18
2
-2
-4
-12
-16
-32
-43
-56
-67
-66
-72
-74
-70
-57
-43
-36
-26
-27
-18
-2
14
25
20
5
-20
-56
-83
-92
-107
-101
-92
-87
-89
-95
-87
-72
-42
1
41
69
80
87
68
40
-7
-63
-114
-137
-125
-110
-103
-102
-115
-110
-78
-23
54
138
218
275
289
247
151
18
-102
-173
-195
-185
-151
-131
-125
-122
-112
-85
-51
11
79
156
218
239
204
123
48
-9
-49
-73
-87
-103
-121
-129
-136
-128
-100
-52
25
119
209
257
249
195
134
58
-14
-83
-141
-168
-167
-146
-132
-110
-85
-52
-10
36
93
135
176
198
187
126
36
-50
-120
-148
-151
-144
-143
-137
-128
-114
-86
-52
-13
16
53
66
53
14
-25
-63
-92
-111
-123
-126
-118
-98
-84
-69
-53
-43
-26
-1
28
46
51
44
18
-22
-59
-79
-88
-80
-59
-35
-19
-21
-23
-32
-28
-6
25
50
65
56
23
-6
-2
16
28
29
12
-24
-45
-57
-57
-53
-40
-16
9
38
64
73
68
64
54
38
16
-1
-13
-17
-11
-26
-50
-68
-76
-62
-30
20
75
121
147
151
121
69
10
-49
-92
-116
-114
-111
-100
-85
-72
-59
-26
21
82
158
224
250
224
152
53
-62
-157
-202
-210
-202
-203
-211
-228
-228
-196
-142
-65
24
110
174
214
231
229
221
214
179
113
38
-30
-67
-87
-91
-98
-107
-107
-94
-70
-44
-8
19
46
75
99
96
58
1
-63
-118
-144
-150
-139
-135
-139
-154
-167
-156
-118
-77
-42
-28
-38
-59
-77
-80
-77
-66
-59
-65
-69
-68
-53
-45
-39
-40
-50
-65
-69
-68
-75
-86
-95
-95
-96
-92
-81
-73
-47
-32
-19
-27
-34
-60
-73
-61
-28
22
54
79
69
35
-14
-62
-101
-132
-148
-173
-187
-178
-134
-80
-27
18
50
85
118
156
178
184
170
114
30
-52
-105
-135
-135
-122
-106
-87
-65
-25
9
48
80
100
94
71
40
4
-21
-26
-17
2
26
40
30
3
-36
-77
-115
-126
-115
-92
-61
-52
-63
-92
-103
-93
-56
-1
58
89
87
56
0
-66
-116
-133
-124
-106
-78
-74
-83
-95
-85
-53
9
83
145
173
159
104
22
-55
-116
-148
-155
-151
-140
-141
-143
-131
-106
-59
-3
75
140
188
185
148
76
7
-50
-104
-131
-133
-125
-119
-104
-91
-66
-29
9
44
62
86
95
88
76
53
33
9
-14
-53
-89
-106
-100
-77
-60
-38
-39
-44
-47
-24
2
25
47
51
46
33
20
4
-15
-27
-31
-35
-38
-37
-49
-55
-55
-51
-37
-16
11
12
0
-22
-37
-54
-63
-68
-87
-96
-87
-65
-42
-33
-20
-21
-6
14
32
31
26
15
-3
-17
-38
-57
-70
-66
-54
-47
-48
-45
-37
-30
-5
6
11
3
4
7
5
4
-18
-50
-75
-82
-75
-60
-39
-34
-36
-43
-35
-24
3
39
60
66
53
45
36
26
16
-12
-38
-65
-78
-89
-88
-74
-54
-37
-30
-17
-22
-13
-3
6
10
10
3
-7
-24
-37
-35
-27
2
18
20
11
0
-17
-41
-57
-73
-84
-93
-88
-70
-51
-23
-21
-18
-17
-6
1
-11
-36
-77
-115
-139
-144
-149
-151
-149
-145
-128
-84
-17
30
51
30
-1
-43
-65
-74
-84
-96
-110
-124
-140
-146
-134
-122
-99
-76
-55
-33
-3
19
16
4
-2
7
13
12
0
-31
-55
-68
-60
-49
-19
10
40
66
76
78
70
60
32
3
-26
-50
-80
-108
-116
-111
-88
-56
-14
18
40
52
42
14
-28
-70
-107
-125
-127
-123
-112
-99
-72
-45
-2
51
96
126
138
134
104
61
14
-36
-82
-105
-114
-117
-106
-94
-74
-60
-42
-19
5
57
121
172
183
155
100
31
-18
-53
-65
-67
-55
-48
-43
-34
-16
3
31
81
128
169
190
191
156
98
38
-19
-61
-88
-102
-110
-96
-63
-20
25
64
92
94
84
70
51
16
-30
-66
-99
-106
-101
-88
-78
-58
-15
29
75
94
81
45
6
-21
-43
-58
-62
-67
-83
-86
-80
-61
-15
46
105
145
175
188
183
165
139
108
66
18
-36
-87
-116
-116
-93
-64
-20
14
50
89
126
139
131
102
67
39
23
2
-23
-43
-51
-52
-55
-52
-36
-24
0
31
51
54
50
43
26
-1
-36
-66
-93
-108
-116
-131
-137
-137
-121
-104
-70
-48
-35
-17
3
21
32
53
69
69
47
2
-57
-122
-161
-180
-175
-149
-113
-79
-51
-15
13
41
68
110
157
196
218
194
143
82
39
7
-10
-39
-67
-89
-83
-52
-17
12
37
51
67
83
96
84
64
32
-1
-48
-88
-121
-146
-157
-151
-138
-117
-100
-96
-100
-101
-100
-102
-115
-119
-125
-132
-139
-137
-125
-116
-102
-95
-88
-85
-70
-55
-38
-18
-11
-17
-33
-49
-69
-81
-89
-89
-76
-54
-22
-2
5
18
38
57
57
42
0
-43
-76
-107
-123
-121
-92
-60
-29
-10
-12
-11
3
32
46
50
33
4
-37
-78
-101
-110
-83
-33
15
41
48
53
65
101
140
153
122
55
-29
-112
-172
-198
-195
-169
-121
-82
-48
-9
48
102
138
153
141
114
78
43
1
-40
-67
-90
-98
-97
-81
-68
-45
-6
32
72
105
126
123
99
63
20
-30
-75
-110
-137
-140
-134
-114
-89
-53
-9
24
64
102
122
113
82
35
-22
-69
-109
-126
-133
-128
-121
-105
-76
-31
17
46
79
88
92
87
75
45
1
-34
-58
-68
-70
-74
-90
-98
-94
-73
-40
8
57
84
89
84
67
42
10
-19
-50
-86
-124
-155
-166
-144
-104
-69
-39
-10
13
26
30
29
16
11
11
14
9
-5
-28
-62
-78
-69
-41
-6
35
55
46
6
-35
-62
-72
-45
-7
28
45
34
-1
-48
-80
-95
-91
-76
-59
-53
-56
-52
-55
-44
-16
25
65
83
93
78
61
39
13
-15
-32
-36
-21
-2
2
7
-6
-18
-27
-37
-41
-35
-10
13
44
62
53
22
-15
-38
-53
-50
-31
-3
24
54
64
43
4
-34
-40
-24
-1
10
-5
-31
-53
-74
-95
-106
-120
-120
-113
-99
-93
-93
-66
-27
20
51
62
41
-6
-66
-132
-186
-215
-214
-196
-159
-114
-75
-47
-28
-12
2
28
62
100
126
145
157
141
108
67
26
-2
-3
16
37
54
52
35
6
-8
-15
-17
-23
-23
-33
-48
-61
-77
-97
-108
-102
-72
-41
-5
8
-2
-26
-56
-75
-80
-66
-54
-52
-51
-43
-49
-54
-49
-41
-22
0
13
16
5
-4
-18
-42
-61
-61
-60
-47
-41
-33
-37
-37
-32
-23
-14
-26
-46
-65
-64
-40
-26
-12
-2
-4
-17
-40
-59
-75
-68
-49
-30
-36
-46
-57
-53
-31
1
21
28
36
34
19
1
-17
-26
-40
-44
-44
-46
-48
-51
-55
-67
-59
-44
-21
3
35
62
96
126
133
126
100
74
45
13
-5
-19
-27
-34
-43
-70
-93
-109
-100
-67
-17
46
83
109
120
110
86
44
-1
-51
-83
-93
-82
-75
-72
-74
-77
-59
-29
13
48
74
85
80
68
48
19
-30
-72
-113
-137
-139
-126
-95
-66
-18
19
48
61
65
56
37
15
-9
-23
-16
-3
1
-18
-46
-79
-118
-145
-159
-168
-166
-155
-143
-133
-113
-77
-35
6
29
22
2
-32
-47
-71
-82
-87
-83
-68
-47
-30
-39
-45
-58
-48
-31
1
32
41
35
14
-1
-21
-26
-35
-54
-69
-70
-55
-42
-22
-8
11
35
52
52
19
-21
-68
-86
-71
-26
5
24
36
28
9
-15
-25
-19
-4
17
20
10
-13
-37
-54
-44
-1
45
75
67
28
-27
-67
-75
-59
-34
-9
20
40
60
66
50
14
-28
-62
-81
-75
-62
-50
-53
-54
-52
-44
-29
-7
15
36
61
64
43
1
-43
-70
-84
-76
-68
-59
-41
-23
-1
15
35
41
23
-2
-27
-46
-54
-46
-30
-11
2
13
10
4
5
9
22
41
51
40
6
-28
-56
-61
-43
-16
-11
-11
-13
-24
-42
-60
-69
-68
-50
-28
-5
11
21
26
14
7
0
0
-1
5
12
2
-16
-47
-77
-106
-114
-116
-99
-70
-36
-15
-10
-10
-25
-45
-54
-43
-25
-9
5
6
5
-1
-8
-23
-53
-76
-96
-102
-86
-47
-8
25
39
27
-1
-34
-50
-71
-79
-76
-68
-52
-37
-11
4
30
59
81
80
70
54
33
16
-4
-28
-49
-60
-56
-50
-44
-44
-45
-42
-9
22
48
62
54
34
-7
-35
-63
-64
-44
-14
7
6
-2
-18
-37
-45
-39
-20
2
23
23
6
-8
-17
-33
-39
-35
-28
-16
-10
-9
-22
-27
-26
-24
-25
-25
-15
-14
-19
-18
-20
-20
-13
4
22
38
51
44
23
-9
-40
-76
-95
-94
-76
-53
-19
8
28
45
56
68
81
106
118
113
97
71
49
24
7
-30
-69
-90
-77
-42
-15
17
41
65
59
27
-13
-28
0
40
62
57
29
-9
-44
-71
-89
-96
-89
-69
-48
-31
-17
-13
-21
-33
-30
-18
19
66
94
82
36
-9
-56
-84
-104
-122
-142
-140
-121
-84
-43
-9
21
38
62
72
65
46
14
-21
-57
-87
-111
-120
-112
-91
-68
-50
-15
18
45
60
64
61
52
40
8
-37
-80
-107
-124
-130
-132
-135
-128
-106
-79
-52
-21
26
74
108
122
116
80
42
2
-39
-86
-125
-137
-137
-120
-100
-82
-64
-40
1
47
99
146
172
176
152
104
36
-16
-38
-35
-29
-27
-33
-22
12
64
110
123
124
100
68
42
16
-6
-44
-77
-108
-121
-121
-117
-117
-120
-104
-81
-60
-48
-42
-66
-103
-136
-150
-143
-123
-104
-102
-105
-111
-108
-98
-71
-33
2
35
43
21
-12
-41
-49
-56
-69
-81
-90
-96
-89
-70
-54
-22
12
40
49
51
49
49
50
48
38
22
20
3
-29
-72
-110
-132
-132
-112
-92
-85
-72
-54
-32
-13
7
16
21
24
23
11
-16
-46
-86
-122
-131
-113
-80
-44
-18
-10
-16
-18
-9
11
45
81
105
121
128
124
94
52
18
-4
-22
-30
-33
-46
-47
-46
-38
-15
18
60
86
100
94
75
45
17
-17
-54
-74
-67
-45
-17
-1
-1
-13
-20
-21
-17
-18
-15
-29
-36
-36
-25
-22
-36
-41
-40
-30
-10
-1
-10
-25
-30
-24
-12
3
18
13
0
-12
-21
-36
-57
-72
-84
-78
-55
-29
-8
5
8
-1
-7
-16
-22
-29
-18
8
33
52
58
52
27
3
-27
-49
-55
-53
-42
-39
-19
-17
-24
-39
-51
-54
-46
-14
27
69
93
97
78
43
9
-36
-73
-96
-96
-88
-85
-80
-77
-63
-44
-21
-10
-1
12
23
29
24
20
2
-13
-35
-59
-88
-105
-105
-105
-90
-66
-30
6
36
61
69
76
68
48
14
-22
-52
-75
-81
-77
-66
-55
-39
-38
-39
-34
-19
-3
8
29
44
48
51
60
56
37
17
-1
-12
-22
-33
-36
-41
-33
-44
-43
-28
-4
20
35
34
18
-3
-11
2
20
39
55
49
28
2
-19
-44
-61
-70
-69
-76
-78
-74
-79
-66
-49
-26
-1
24
51
55
49
29
-1
-36
-63
-79
-97
-112
-117
-117
-101
-76
-56
-38
-17
7
28
34
41
32
18
6
5
9
-4
-16
-42
-62
-67
-68
-74
-84
-90
-88
-66
-39
-5
8
7
-1
-20
-33
-41
-39
-49
-61
-78
-97
-114
-120
-103
-78
-39
3
37
56
58
51
20
-8
-33
-52
-77
-94
-107
-110
-91
-55
0
56
108
131
120
90
52
12
-32
-61
-86
-103
-107
-102
-87
-77
-55
-31
8
46
73
68
45
29
17
19
23
24
11
-8
-24
-42
-58
-60
-46
-20
3
28
43
56
68
80
68
57
33
2
-34
-72
-97
-119
-125
-115
-96
-65
-33
7
25
31
34
31
21
15
9
-1
-3
-8
-26
-64
-89
-104
-91
-58
-21
17
40
62
59
33
-7
-34
-48
-56
-47
-52
-60
-64
-70
-83
-94
-99
-96
-70
-22
36
79
98
105
89
60
24
-9
-42
-70
-86
-102
-106
-97
-73
-46
-20
-2
-1
-11
-15
5
33
59
68
54
24
-11
-43
-79
-104
-112
-102
-82
-49
-30
-22
-18
-4
5
6
4
-6
-12
-20
-28
-42
-62
-65
-70
-69
-66
-52
-29
-8
-28
