# Supplementary material for: Electroencephalography (EEG) based epilepsy diagnosis via multiple feature space fusion using shared hidden space-driven multi-view learning
Source: PeerJ Comput Sci. 2024 Mar 7;10:e1874. doi: 10.7717/peerj-cs.1874 (PMC10936759; doi:10.7717/peerj-cs.1874)
Supplement: Supplemental Information 2 [file peerj-cs-10-1874-s002.zip › B/O023.txt]

5
-30
-56
-81
-86
-80
-65
-49
-26
4
20
41
62
81
86
70
42
-4
-44
-71
-94
-110
-111
-97
-72
-39
-3
23
35
54
71
90
96
86
56
8
-27
-69
-99
-109
-103
-82
-58
-14
24
63
96
119
118
99
70
23
-33
-84
-116
-136
-137
-116
-86
-43
6
51
74
76
70
66
63
50
23
-27
-69
-102
-121
-137
-140
-116
-80
-22
34
70
74
52
18
-19
-40
-46
-51
-71
-95
-121
-141
-140
-115
-72
-24
34
75
94
92
75
43
3
-37
-79
-110
-119
-108
-88
-66
-33
-5
19
41
63
68
66
52
17
-26
-71
-92
-102
-92
-72
-53
-40
-34
-26
-40
-51
-62
-62
-74
-88
-104
-113
-129
-133
-126
-106
-77
-50
-24
-20
-27
-37
-47
-51
-49
-47
-57
-70
-81
-83
-74
-40
-2
32
50
54
50
41
53
54
42
14
-20
-55
-86
-90
-85
-68
-41
-10
11
17
21
24
26
29
27
10
-7
-20
-36
-53
-70
-72
-75
-61
-35
-5
25
49
67
59
46
28
9
-9
-26
-30
-32
-21
-5
7
15
25
44
54
58
54
39
13
-19
-43
-59
-56
-39
-19
-13
2
11
12
15
24
31
26
13
-21
-55
-77
-75
-58
-39
-17
-10
-16
-24
-24
-21
-8
11
26
16
-8
-29
-47
-47
-25
-10
3
10
19
15
19
25
32
32
27
25
14
5
-8
-21
-29
-21
-4
8
15
13
2
-16
-19
-14
-3
5
11
10
-3
-16
-29
-32
-19
9
41
58
66
49
24
2
5
20
36
52
38
-1
-51
-91
-108
-101
-64
-25
10
25
27
18
19
45
80
118
134
126
68
-1
-60
-93
-98
-83
-51
-33
-17
-12
-11
-7
18
64
98
109
87
38
-23
-56
-64
-51
-33
-14
-1
-1
10
20
31
55
72
74
47
11
-41
-82
-98
-80
-42
-1
46
81
104
109
93
68
40
23
-1
-33
-73
-108
-138
-147
-124
-87
-42
2
44
72
92
99
88
61
25
-4
-32
-45
-55
-66
-77
-85
-79
-67
-43
-21
-7
-12
-13
-15
-28
-41
-52
-59
-58
-46
-32
-31
-27
-21
-3
2
9
6
-1
3
4
0
-18
-32
-49
-55
-51
-34
-22
-13
2
13
20
31
39
42
38
30
13
-14
-44
-56
-62
-48
-25
-8
0
0
7
10
18
26
19
5
-12
-19
-29
-28
-20
-14
-16
-12
-10
-16
-13
-4
9
19
27
33
30
27
24
19
13
14
10
6
3
6
7
5
11
16
24
34
43
48
35
26
5
-8
-13
-1
12
18
25
19
13
7
4
2
4
13
18
18
14
23
20
27
27
33
39
51
68
70
66
62
48
23
-7
-33
-64
-80
-76
-61
-50
-30
-8
10
34
44
45
40
42
40
36
31
26
20
12
14
11
8
3
-2
-11
-26
-30
-37
-40
-36
-17
4
27
41
38
26
12
-4
-24
-37
-35
-23
-5
7
15
20
25
38
43
36
24
19
11
4
5
3
2
5
16
22
38
55
62
63
65
68
59
58
54
50
42
41
39
32
29
27
25
17
13
8
-2
-1
4
10
7
10
15
21
32
43
45
36
29
14
-2
-13
-22
-32
-45
-45
-46
-40
-31
-21
-11
-11
-14
-35
-63
-88
-81
-72
-46
-27
-18
-20
-27
-25
-26
-15
9
23
27
14
-5
-23
-34
-41
-45
-58
-60
-52
-43
-32
-18
-12
-11
-1
6
13
15
13
11
-8
-15
-21
-13
3
24
43
50
59
54
48
39
37
20
-2
-20
-37
-46
-35
-7
20
41
53
52
53
51
46
26
1
-26
-48
-68
-77
-65
-47
-24
1
11
11
14
21
31
43
47
41
19
-6
-28
-43
-41
-38
-36
-36
-23
-7
0
4
3
7
9
24
35
50
56
56
43
15
3
-2
0
6
11
-2
-20
-32
-42
-40
-25
5
34
49
62
61
62
59
56
36
14
-11
-32
-53
-69
-65
-61
-39
-7
23
45
64
80
78
69
52
33
15
4
-2
-11
-13
-22
-28
-42
-34
-9
22
54
71
66
45
30
17
15
17
22
23
10
7
1
-2
-2
3
4
-7
-11
-25
-31
-24
-2
24
46
63
52
25
2
2
10
22
24
7
-20
-43
-53
-61
-59
-53
-54
-71
-97
-110
-116
-95
-60
-29
-9
-5
-7
-21
-26
-33
-38
-53
-54
-52
-48
-43
-37
-30
-26
-15
-10
-15
-19
-25
-32
-45
-50
-54
-54
-51
-44
-34
-30
-18
-6
14
28
42
44
35
32
17
-2
-27
-46
-72
-96
-105
-106
-98
-85
-57
-33
-6
8
14
5
-11
-20
-27
-23
-11
-8
-19
-26
-29
-38
-34
-26
-18
-10
1
15
16
11
2
-21
-46
-66
-77
-81
-75
-65
-59
-60
-56
-47
-41
-33
-29
-29
-32
-25
-21
-11
-7
-10
-16
-28
-23
-16
-2
9
23
33
40
48
39
19
-12
-30
-47
-53
-46
-46
-50
-56
-49
-36
-8
23
49
63
62
55
24
-1
-23
-33
-41
-34
-17
-4
14
35
54
68
79
95
98
92
70
36
-3
-33
-46
-45
-30
-17
-6
-3
12
29
39
47
54
55
38
19
-22
-59
-77
-67
-43
-24
-3
1
14
17
23
24
29
38
39
26
-1
-29
-62
-80
-78
-68
-56
-46
-32
-18
7
37
52
51
40
31
16
7
-1
-5
-18
-24
-26
-36
-44
-40
-35
-28
-16
0
13
31
40
36
18
3
-7
-17
-15
-9
0
1
8
9
11
9
12
11
4
11
8
1
-11
-15
-21
-27
-27
-34
-31
-18
7
30
44
54
54
49
38
24
9
-9
-23
-32
-35
-29
-8
4
29
54
81
90
86
75
48
24
-2
-19
-32
-26
-4
15
38
48
50
42
43
42
42
44
49
42
14
-18
-56
-83
-89
-79
-57
-41
-18
-6
-5
-8
-17
-21
-23
-7
-3
0
-10
-23
-39
-45
-37
-23
-6
3
25
40
58
73
67
39
6
-17
-29
-23
-13
-3
-2
-1
2
1
17
31
45
52
55
60
51
45
31
12
-5
-13
-13
-12
-4
4
10
5
2
1
4
6
10
7
-2
2
-1
-7
-14
-15
-14
-12
-6
-6
1
0
0
-4
-8
-5
-21
-45
-79
-105
-130
-142
-139
-121
-96
-66
-31
-9
8
20
26
26
29
41
39
30
5
-31
-71
-99
-105
-109
-94
-66
-31
-5
12
21
23
36
50
53
29
-4
-42
-77
-95
-96
-84
-69
-43
-22
-11
4
23
43
52
57
47
30
3
-31
-61
-76
-61
-34
-5
25
51
66
79
94
99
91
69
48
19
-2
-15
-27
-41
-53
-52
-47
-32
-6
24
49
69
89
96
94
74
28
-31
-84
-113
-127
-108
-66
-12
28
55
66
53
38
29
24
13
-5
-50
-113
-167
-188
-173
-133
-72
-13
33
59
63
51
25
19
6
-14
-46
-85
-119
-137
-127
-104
-66
-13
50
100
126
122
95
60
26
5
-25
-48
-69
-87
-95
-90
-64
-37
2
48
83
104
115
119
96
59
8
-42
-83
-107
-109
-103
-91
-77
-61
-48
-24
-3
15
34
53
76
90
108
110
96
72
49
25
-4
-31
-67
-99
-117
-119
-102
-87
-56
-36
-21
-19
-23
-31
-37
-28
-21
-18
-20
-13
-13
-9
-5
-10
-24
-49
-64
-80
-84
-81
-74
-62
-51
-30
-25
-15
-3
5
10
10
6
-15
-37
-50
-65
-73
-77
-75
-80
-86
-92
-94
-98
-88
-68
-42
-19
-3
-1
-18
-35
-61
-78
-77
-60
-51
-58
-65
-81
-89
-86
-74
-56
-35
-4
18
34
37
36
25
11
3
-11
-13
-14
-10
-16
-25
-25
-22
-12
2
31
49
66
71
52
22
-4
-21
-36
-33
-21
-12
-14
-26
-36
-52
-43
-13
20
51
74
85
79
61
31
1
-30
-35
-32
-29
-30
-38
-46
-49
-36
-16
5
33
52
62
50
36
12
-8
-18
-14
-14
-8
-3
-10
-17
-26
-20
-9
6
22
26
12
-5
-26
-54
-72
-76
-72
-61
-55
-45
-42
-29
-11
1
7
12
22
13
-1
-16
-21
-19
-11
-15
-35
-62
-85
-97
-102
-80
-46
-6
27
46
44
25
8
-10
-13
-4
10
15
0
-14
-37
-47
-39
-19
0
11
19
12
-2
-13
-12
-1
17
43
52
45
28
11
-8
-19
-16
-12
-6
-3
-3
-11
-14
-3
10
22
28
28
11
-8
-21
-28
-32
-27
-19
-16
-19
-22
-29
-32
-23
2
30
64
84
84
59
35
9
-5
-5
12
17
5
-15
-50
-77
-85
-67
-37
-3
40
65
69
57
39
19
8
11
15
17
11
4
-20
-41
-53
-59
-51
-29
8
44
74
91
83
58
31
17
-3
-10
-13
-15
-15
-19
-12
-2
13
30
44
58
82
106
110
92
61
28
0
-12
-18
-29
-37
-38
-30
-12
20
47
59
57
52
46
31
17
-10
-32
-43
-39
-31
-27
-16
-5
13
31
60
81
98
109
102
82
47
18
-14
-32
-31
-28
-34
-41
-48
-57
-56
-47
-23
7
46
86
97
83
52
15
-14
-32
-31
-27
-11
6
16
11
3
-7
-12
-4
21
43
50
46
21
-6
-23
-24
-17
-8
5
22
32
41
51
58
51
44
24
7
6
21
38
41
29
-1
-30
-41
-26
-7
18
44
55
51
40
36
26
17
15
23
27
34
42
44
48
52
50
47
47
41
16
-13
-41
-59
-75
-76
-69
-58
-36
0
40
78
107
113
98
71
50
33
5
-23
-64
-102
-121
-111
-86
-62
-38
-30
-22
-2
38
88
120
126
89
34
-16
-41
-54
-59
-53
-49
-42
-38
-35
-38
-40
-32
-23
-15
-9
-4
-10
-24
-42
-66
-92
-103
-86
-55
-14
33
71
100
107
89
43
-2
-32
-51
-66
-80
-98
-124
-137
-132
-108
-70
-16
36
75
103
122
130
124
107
71
26
-13
-31
-25
-6
21
26
24
21
21
8
-11
-34
-64
-95
-119
-129
-134
-128
-108
-77
-35
11
55
59
57
40
24
5
-16
-29
-51
-69
-82
-94
-105
-110
-101
-91
-65
-43
-24
-20
-23
-28
-49
-60
-63
-52
-37
-22
-7
-11
-18
-29
-41
-47
-33
0
31
44
35
5
-28
-43
-50
-38
-18
2
8
-16
-37
-58
-68
-64
-49
-38
-36
-39
-49
-63
-62
-46
-30
-13
9
21
24
18
19
12
8
-7
-34
-66
-89
-88
-80
-53
-16
9
24
26
29
21
21
21
31
39
47
43
18
-15
-51
-72
-84
-75
-55
-42
-19
3
21
34
49
50
49
39
25
5
-20
-29
-37
-32
-16
8
21
12
1
-5
-2
10
31
42
51
65
64
50
18
-16
-50
-63
-52
-37
-21
3
25
40
57
71
77
80
79
78
54
26
-13
-41
-57
-59
-45
-33
-13
9
35
53
79
107
124
129
112
76
30
-5
-26
-47
-60
-76
-83
-80
-56
-31
-1
27
56
75
77
76
60
34
11
-7
-20
-21
-28
-43
-59
-81
-88
-89
-66
-17
32
70
86
77
45
7
-24
-50
-69
-82
-86
-96
-98
-92
-73
-40
5
62
88
94
79
51
21
-2
-15
-33
-49
-62
-83
-100
-112
-104
-81
-37
8
40
50
57
45
27
6
-7
-19
-40
-56
-77
-93
-95
-83
-64
-47
-25
-14
-8
-3
4
11
17
24
14
-2
-19
-27
-27
-19
-1
13
14
8
3
-11
-25
-35
-40
-43
-41
-35
-39
-37
-31
-23
-31
-40
-42
-42
-28
-9
0
3
1
-10
-25
-29
-23
-21
-28
-32
-36
-37
-31
-19
0
18
44
57
51
38
20
5
-14
-23
-42
-52
-59
-53
-47
-36
-20
-8
-6
-9
-8
-8
7
31
44
42
25
4
-28
-52
-60
-49
-27
3
30
31
33
43
54
60
57
45
21
-9
-35
-60
-78
-76
-53
-25
11
51
80
87
76
50
14
-11
-25
-27
-36
-32
-29
-30
-28
-26
-16
4
46
87
115
114
85
32
-31
-75
-104
-106
-90
-64
-49
-52
-59
-68
-67
-48
-7
40
93
133
146
127
79
23
-36
-72
-72
-45
-7
24
35
8
-17
-41
-50
-48
-43
-35
-47
-58
-70
-71
-67
-52
-20
13
50
80
87
70
42
3
-38
-69
-90
-105
-119
-114
-108
-97
-82
-63
-37
-11
25
47
53
44
30
9
-15
-29
-46
-55
-50
-31
-17
-6
9
25
39
50
56
45
24
-1
-27
-49
-54
-46
-35
-19
0
13
26
36
46
37
26
0
-34
-70
-90
-86
-76
-59
-41
-27
-23
-18
-13
-13
-5
2
11
11
9
-1
-17
-29
-33
-35
-36
-33
-37
-40
-37
-15
19
46
72
73
57
29
4
-20
-36
-36
-30
-20
-20
-20
-31
-39
-30
-10
13
31
41
34
30
34
31
29
22
16
1
-14
-27
-35
-39
-41
-25
-9
19
42
58
55
54
53
38
24
10
5
-1
0
1
-10
-20
-26
-23
-24
-12
-5
2
18
35
45
39
30
13
-8
-26
-25
-15
-10
-11
-24
-31
-27
-5
14
34
56
63
64
54
38
18
4
0
-5
-10
-7
6
12
17
21
27
28
25
25
17
13
18
25
29
29
34
31
33
41
44
38
33
23
8
0
-1
2
-8
-6
-1
7
16
23
20
14
11
2
-3
2
19
35
41
46
36
25
16
17
19
19
21
11
1
-13
-11
-9
-3
7
18
29
38
46
37
32
22
15
2
-9
-5
-4
-1
-4
-12
-27
-33
-27
-18
-6
2
5
-3
-14
-21
-30
-31
-26
-17
-18
-11
-7
-5
-10
-11
-12
-16
-10
-6
-14
-13
-14
-7
-9
2
11
23
23
18
4
-11
-22
-35
-44
-47
-43
-42
-47
-47
-45
-36
-17
8
16
15
7
-10
-32
-58
-72
-85
-83
-68
-51
-30
-12
0
10
27
53
76
85
83
73
46
23
0
-17
-33
-41
-38
-34
-22
-6
10
18
33
53
73
90
102
102
82
57
17
-25
-58
-72
-78
-75
-51
-25
-6
2
13
24
45
67
67
50
20
-9
-50
-77
-93
-95
-86
-70
-39
-21
-7
12
26
47
67
79
71
53
30
11
-7
-16
-21
-35
-38
-38
-39
-47
-48
-36
-21
-4
11
9
-12
-25
-45
-58
-56
-42
-24
-18
-16
-29
-45
-59
-59
-48
-40
-22
-15
-8
-3
-2
-16
-35
-41
-42
-45
-44
-31
-30
-34
-49
-70
-73
-55
-18
10
34
45
37
11
-24
-51
-70
-77
-64
-46
-30
-21
-16
-18
-9
10
27
35
38
35
12
-17
-46
-69
-83
-84
-74
-63
-42
-25
-13
-7
6
12
13
9
0
-15
-32
-32
-38
-36
-37
-34
-36
-45
-39
-30
-14
-2
6
3
-8
-6
-1
9
18
24
28
31
29
11
-20
-40
-40
-34
-17
-6
-3
-13
-19
-15
-13
-1
21
40
51
46
26
-10
-41
-54
-50
-34
-14
-5
-9
-8
-4
9
17
32
34
23
9
0
-8
-13
-11
-12
-13
-4
7
17
17
23
24
22
16
8
-9
-20
-17
-5
7
10
9
-6
-16
-21
-26
-23
-17
-7
-6
-6
-6
-6
-4
0
21
36
55
67
62
40
13
-10
-31
-35
-32
-22
-22
-26
-44
-70
-82
-75
-50
-29
-2
16
29
38
40
32
13
-2
-10
-10
-5
-5
-6
-19
-20
-34
-38
-34
-10
27
65
105
118
113
98
79
54
32
19
9
-2
-19
-19
-18
-9
4
13
18
21
39
45
49
33
-3
-38
-52
-40
-26
-8
4
7
0
-6
-7
-8
-4
-3
-13
-32
-42
-48
-48
-30
-3
22
31
29
13
-11
-32
-38
-30
-12
15
18
3
-25
-51
-55
-44
-5
35
61
68
62
45
32
31
26
23
17
16
9
-1
-22
-53
-74
-64
-20
31
81
107
104
81
50
30
10
-4
-4
-5
-10
-19
-24
-38
-38
-37
-40
-47
-41
-25
-9
4
17
18
0
-17
-36
-44
-30
0
33
46
47
32
3
-23
-44
-51
-52
-35
-28
-29
-37
-39
-36
-29
-5
21
46
59
58
31
-14
-46
-73
-85
-78
-59
-43
-31
-25
-32
-47
-59
-58
-47
-13
29
66
71
38
-12
-77
-117
-124
-106
-72
-39
-17
-23
-37
-49
-48
-38
-20
-3
-7
-17
-28
-38
-39
-28
-15
-5
13
42
70
87
103
100
87
65
40
19
-1
-1
-7
-11
-13
-6
5
14
30
41
54
69
87
82
62
31
-15
-55
-79
-77
-56
-19
15
43
49
46
40
29
25
29
36
34
20
-2
-39
-70
-86
-86
-74
-46
-18
2
18
21
7
-17
-38
-54
-63
-66
-62
-58
-64
-62
-63
-67
-64
-54
-41
-36
-27
-27
-28
-23
-17
-16
-14
-3
5
12
17
18
4
-9
-16
-21
-30
-36
-26
-3
26
50
57
50
47
58
61
69
64
47
16
-14
-27
-34
-17
8
31
55
71
78
61
41
26
15
-6
-15
-27
-39
-44
-42
-37
-26
-5
13
19
18
7
-5
-24
-24
-22
-22
-19
-9
1
9
24
36
40
33
27
20
3
-4
-22
-45
-65
-71
-68
-48
-17
10
30
41
50
43
37
37
36
27
6
-21
-64
-98
-116
-111
-81
-41
9
30
42
38
24
10
0
7
11
16
1
-30
-75
-107
-120
-101
-52
2
42
46
39
26
15
13
23
31
26
15
-13
-49
-75
-78
-51
-1
61
104
113
87
46
1
-33
-41
-42
-37
-43
-51
-71
-81
-71
-49
-21
11
52
79
98
97
71
23
-26
-55
-64
-49
-30
-31
-44
-56
-62
-71
-69
-53
-27
-1
18
38
54
70
72
54
19
-4
-18
-27
-38
-45
-47
-46
-32
-20
-5
7
21
19
0
-15
-34
-30
-14
6
20
17
11
7
5
9
18
24
21
8
-19
-51
-76
-81
-78
-51
-15
11
17
6
-1
-15
-13
6
24
27
17
2
-31
-54
-69
-68
-64
-51
-29
-6
21
43
61
60
54
35
6
-15
-27
-34
-45
-50
-46
-30
-2
35
65
80
98
97
87
68
41
2
-43
-76
-90
-85
-70
-53
-44
-39
-33
-34
-36
-35
-17
4
34
66
81
76
59
32
-3
-39
-67
-83
-78
-63
-43
-48
-57
-69
-72
-73
-66
-48
-39
-33
-36
-51
-81
-98
-100
-84
-51
-16
1
1
-7
-16
-18
-9
9
30
35
40
18
-7
-35
-46
-42
-32
-4
16
22
17
0
-9
-23
-16
-2
11
15
17
3
-9
-17
-33
-50
-62
-56
-50
-37
-23
-12
0
15
27
24
18
12
3
-1
4
16
12
3
-17
-47
-69
-76
-62
-43
-9
26
47
43
32
16
8
2
2
6
-7
-14
-35
-68
-100
-120
-118
-104
-72
-44
-22
-6
-4
-6
-8
12
31
43
47
39
23
0
-8
-9
-1
9
20
15
2
-11
-24
-36
-47
-50
-59
-57
-42
-23
-5
2
8
7
9
13
15
5
-14
-41
-81
-112
-128
-119
-95
-63
-29
-11
6
22
42
48
51
39
16
-11
-30
-42
-52
-46
-44
-38
-25
-10
9
14
31
44
60
77
91
90
66
35
-4
-29
-29
-2
29
51
52
33
4
-2
7
16
30
45
59
73
79
70
41
11
-6
-8
-2
7
16
1
-12
-19
-15
-9
4
23
39
59
72
73
64
49
33
16
4
3
3
-5
-10
-15
-15
-7
8
31
49
73
90
90
70
34
-5
-41
-59
-72
-77
-72
-61
-57
-56
-46
-32
-10
22
60
87
97
87
51
-1
-53
-84
-100
-88
-55
-18
4
13
14
3
6
15
22
35
52
76
83
74
51
19
-13
-25
-16
-4
9
13
1
-20
-32
-31
-20
7
35
47
33
16
-11
-30
-40
-40
-35
-38
-35
-43
-55
-68
-73
-70
-61
-39
-34
-39
-43
-34
-22
-5
12
9
-2
-18
-24
-32
-34
-28
-18
-9
1
3
-1
-6
-13
-19
-25
-29
-20
-17
-23
-38
-60
-81
-94
-93
-88
-71
-45
-18
7
25
33
30
31
32
34
23
19
7
-4
-18
-24
-32
-32
-20
-8
-2
4
7
11
2
-4
-21
-32
-33
-22
-8
-8
-8
-22
-30
-28
-14
-10
-9
-13
-30
-56
-78
-78
-71
-52
-28
-12
-7
-5
-2
-4
5
13
19
10
-7
-14
-32
-28
-16
2
9
16
30
33
40
47
53
54
59
58
47
33
18
6
0
6
17
28
41
49
53
44
43
34
25
27
32
42
48
60
58
45
24
8
-9
-17
-14
-12
-16
-20
-18
-21
-8
13
35
50
56
65
62
57
43
20
-11
-42
-55
-63
-59
-44
-24
-6
15
39
47
45
24
-1
-26
-33
-20
-17
-11
-14
-19
-27
-29
-19
-6
13
29
36
25
15
-1
-16
-21
-19
-16
-20
-21
-31
-47
-61
-57
-44
-32
-12
-9
-15
-24
-18
-4
12
34
38
33
31
33
24
7
-13
-34
-53
-65
-66
-65
-62
-54
-51
-50
-50
-42
-40
-23
-4
19
36
45
51
44
38
32
29
21
18
11
-12
-31
-49
-63
-79
-76
-62
-40
-15
6
20
31
51
62
65
61
49
25
-7
-20
-33
-43
-50
-58
-57
-47
-23
-6
11
24
50
74
93
109
106
81
47
10
-23
-48
-60
-58
-48
-31
-7
2
13
26
39
44
42
35
19
9
-5
-20
-39
-47
-44
-47
-46
-43
-39
-40
-31
-29
-32
-33
-32
-26
-28
-19
-11
-1
12
23
23
14
12
5
5
0
3
5
3
8
5
0
-7
-14
-22
-24
-6
11
23
22
18
14
19
32
40
42
48
49
33
3
-24
-52
-57
-48
-21
-13
-3
-1
-12
-22
-27
-20
-14
-7
1
-7
-23
-47
-64
-70
-54
-25
-7
-12
-25
-42
-50
-45
-30
-15
-8
3
3
3
-6
-12
-20
-34
-27
-24
-13
-14
-17
-21
-27
-15
-6
6
15
26
26
11
-6
-34
-58
-78
-85
-94
-90
-72
-44
-15
8
30
25
18
6
-5
-22
-43
-56
-74
-79
-70
-53
-30
-8
19
32
47
50
37
10
8
