# Supplementary material for: Electroencephalography (EEG) based epilepsy diagnosis via multiple feature space fusion using shared hidden space-driven multi-view learning
Source: PeerJ Comput Sci. 2024 Mar 7;10:e1874. doi: 10.7717/peerj-cs.1874 (PMC10936759; doi:10.7717/peerj-cs.1874)
Supplement: Supplemental Information 2 [file peerj-cs-10-1874-s002.zip › B/O024.txt]

-134
-116
-87
-73
-78
-93
-122
-139
-141
-120
-93
-69
-47
-54
-77
-107
-128
-141
-132
-115
-104
-106
-119
-130
-151
-160
-158
-145
-125
-102
-85
-86
-104
-126
-137
-134
-110
-70
-46
-28
-34
-55
-87
-118
-138
-152
-142
-118
-91
-73
-65
-59
-66
-73
-81
-85
-91
-92
-106
-125
-139
-140
-132
-122
-106
-93
-83
-82
-87
-103
-119
-118
-113
-103
-92
-77
-71
-69
-56
-54
-47
-52
-56
-65
-61
-50
-43
-34
-32
-27
-39
-31
-20
-16
-28
-37
-43
-57
-67
-68
-64
-52
-37
-24
-22
-15
-20
-31
-43
-43
-30
-31
-20
-8
-1
-9
-9
-14
-27
-38
-46
-41
-30
-26
-16
-23
-39
-60
-60
-43
-20
13
32
36
30
4
-32
-71
-95
-112
-118
-109
-91
-77
-64
-48
-41
-31
-12
12
15
5
-22
-44
-64
-76
-79
-86
-84
-85
-82
-83
-79
-60
-49
-37
-32
-35
-48
-77
-102
-133
-137
-119
-95
-79
-70
-77
-86
-77
-45
-20
-18
-25
-47
-70
-94
-114
-131
-140
-130
-110
-82
-61
-49
-54
-58
-49
-43
-29
-30
-31
-47
-63
-74
-85
-90
-91
-81
-70
-52
-20
11
36
53
58
43
17
-11
-44
-61
-69
-62
-54
-48
-32
-24
-14
-6
7
11
26
38
44
36
24
16
-3
-21
-37
-61
-79
-88
-99
-116
-124
-113
-93
-77
-53
-37
-17
5
27
32
8
-15
-42
-63
-83
-93
-103
-104
-94
-82
-60
-24
19
55
75
82
57
8
-52
-105
-142
-151
-130
-96
-55
-26
-3
12
26
44
62
78
86
84
48
-2
-54
-94
-120
-134
-128
-133
-118
-89
-49
-9
28
46
37
16
-6
-26
-39
-48
-63
-80
-87
-82
-69
-59
-35
-13
9
18
19
12
-1
-5
-16
-26
-42
-61
-95
-125
-134
-125
-102
-82
-54
-42
-29
-26
-42
-54
-63
-59
-58
-59
-61
-68
-81
-85
-77
-62
-34
-9
10
18
11
-4
-40
-63
-70
-68
-64
-60
-51
-46
-23
-2
13
18
16
8
-8
-23
-43
-48
-69
-82
-90
-88
-75
-51
-29
-8
18
31
37
18
-17
-57
-88
-98
-103
-101
-82
-59
-45
-50
-56
-67
-65
-57
-36
-27
-22
-16
-26
-46
-76
-89
-99
-92
-66
-32
5
45
71
68
53
26
3
-24
-54
-79
-108
-125
-131
-132
-131
-122
-91
-52
-5
39
62
55
30
-3
-42
-69
-91
-112
-139
-152
-161
-156
-146
-131
-126
-127
-107
-82
-52
-40
-38
-47
-60
-62
-71
-84
-97
-100
-102
-95
-77
-62
-45
-34
-29
-32
-44
-62
-87
-116
-133
-132
-129
-126
-124
-115
-89
-47
-10
2
-7
-28
-61
-88
-101
-100
-103
-96
-90
-87
-80
-74
-54
-33
-1
33
54
48
24
-10
-43
-60
-71
-58
-50
-29
-9
10
19
20
11
-7
-20
-41
-63
-76
-82
-87
-91
-78
-65
-38
-12
19
33
33
31
23
9
-8
-18
-33
-45
-54
-71
-87
-87
-62
-25
15
56
75
76
57
37
9
-10
-38
-55
-78
-85
-83
-79
-62
-38
-10
3
8
4
-5
-11
-20
-38
-59
-84
-101
-110
-112
-113
-113
-113
-99
-77
-48
-9
31
55
49
26
-15
-43
-63
-77
-93
-106
-103
-86
-57
-30
-1
22
35
43
43
29
7
-13
-55
-96
-128
-145
-149
-150
-144
-139
-120
-88
-54
-26
-1
10
3
-10
-31
-58
-85
-111
-131
-160
-175
-175
-158
-137
-105
-71
-28
17
58
84
84
76
49
-176
-185
-184
-157
-116
-51
7
44
63
49
20
-12
-41
-56
-78
-90
-108
-129
-138
-133
-117
-83
-33
22
61
72
54
10
-29
-58
-87
-114
-137
-146
-161
-165
-164
-156
-137
-109
-65
-26
4
16
20
11
3
-4
-23
-50
-79
-105
-124
-123
-105
-85
-61
-43
-30
-22
-2
26
55
73
69
28
-37
-107
-166
-196
-207
-201
-195
-188
-162
-130
-93
-54
-24
-7
-14
-35
-69
-107
-131
-137
-138
-133
-123
-115
-109
-104
-92
-96
-104
-123
-145
-167
-175
-180
-188
-187
-177
-160
-140
-119
-93
-83
-76
-74
-80
-91
-108
-126
-155
-167
-163
-142
-120
-92
-72
-62
-57
-45
-31
-30
-35
-53
-72
-84
-90
-92
-101
-96
-89
-78
-65
-56
-55
-61
-49
-56
-63
-83
-88
-83
-72
-57
-51
-51
-55
-56
-58
-49
-36
-26
-23
-23
-16
-8
10
25
26
17
4
-6
-18
-23
-20
-18
-15
-20
-28
-54
-69
-69
-53
-32
-12
9
18
27
29
20
-1
-17
-34
-45
-53
-50
-55
-66
-69
-55
-34
-7
17
25
22
24
19
10
-11
-32
-44
-54
-39
-23
-9
-3
-5
-17
-24
-22
-20
-22
-20
-14
-14
-21
-31
-39
-49
-65
-79
-99
-107
-111
-105
-87
-57
-22
7
34
55
63
59
43
21
-13
-40
-61
-74
-85
-92
-102
-120
-122
-100
-53
-8
42
79
89
80
54
28
-2
-25
-49
-76
-101
-123
-143
-149
-136
-119
-93
-61
-19
11
22
21
1
-19
-29
-28
-32
-34
-32
-39
-41
-43
-47
-69
-85
-91
-90
-80
-78
-71
-80
-85
-85
-79
-72
-70
-65
-62
-53
-35
-19
-18
-17
-14
-17
-22
-35
-54
-73
-80
-83
-89
-90
-84
-75
-73
-59
-49
-41
-38
-34
-33
-38
-37
-54
-73
-85
-91
-97
-111
-117
-124
-126
-121
-104
-80
-48
-16
-3
-10
-28
-49
-66
-87
-102
-111
-120
-122
-117
-115
-98
-69
-37
-10
9
33
34
32
17
-4
-31
-58
-78
-99
-95
-78
-51
-25
-13
-10
-19
-6
19
41
40
34
25
20
19
14
0
-29
-56
-89
-108
-112
-97
-77
-54
-23
-4
-3
-19
-45
-67
-79
-77
-79
-68
-61
-31
-15
-4
7
20
43
61
69
50
18
-8
-32
-54
-72
-82
-94
-90
-77
-66
-55
-48
-28
-19
-5
18
39
56
56
41
11
-24
-45
-73
-86
-76
-45
-20
6
34
57
58
55
41
32
30
31
22
-13
-46
-88
-115
-116
-98
-73
-40
4
40
72
88
98
93
72
51
17
-23
-75
-131
-188
-223
-226
-211
-180
-142
-86
-35
15
55
70
58
25
-12
-61
-106
-135
-152
-155
-153
-143
-140
-124
-91
-40
16
67
99
92
64
22
-35
-98
-154
-190
-193
-170
-144
-123
-115
-95
-75
-55
-36
-10
6
1
-14
-43
-72
-101
-115
-130
-149
-163
-183
-197
-196
-168
-122
-67
-12
13
11
-15
-50
-84
-99
-102
-108
-117
-124
-110
-101
-89
-85
-89
-93
-91
-82
-81
-76
-64
-60
-70
-91
-106
-121
-112
-94
-75
-71
-73
-76
-84
-89
-97
-102
-108
-92
-70
-48
-14
12
23
10
-16
-57
-104
-144
-166
-168
-161
-142
-127
-113
-90
-68
-44
-25
6
28
31
14
-13
-52
-94
-128
-151
-165
-163
-149
-133
-107
-66
-24
13
31
30
4
-20
-37
-61
-83
-103
-108
-109
-103
-93
-72
-54
-30
-11
-10
-11
-10
-8
-14
-16
-24
-37
-45
-53
-62
-72
-70
-62
-44
-29
-20
-18
-33
-38
-47
-62
-65
-66
-62
-57
-36
-26
-21
-11
4
9
0
-16
-45
-79
-101
-107
-97
-74
-39
-10
16
31
38
30
14
-6
-30
-55
-62
-76
-96
-113
-122
-106
-66
-19
38
71
88
91
70
32
-22
-79
-139
-174
-185
-174
-150
-110
-59
-1
63
124
160
148
105
34
-33
-83
-116
-142
-169
-178
-178
-157
-120
-71
-28
4
29
32
19
4
-4
-17
-46
-83
-128
-161
-167
-150
-125
-91
-59
-23
-2
7
13
10
23
43
51
23
-39
-105
-157
-171
-152
-118
-84
-54
-33
-27
-20
-5
16
35
38
11
-46
-112
-168
-201
-210
-187
-143
-93
-37
3
21
16
19
34
61
85
94
68
14
-51
-117
-166
-181
-163
-127
-91
-57
-36
-31
-28
-19
2
25
50
52
26
-20
-64
-115
-145
-155
-151
-140
-124
-103
-92
-82
-69
-56
-50
-44
-54
-77
-103
-128
-143
-149
-138
-117
-109
-107
-106
-114
-124
-134
-137
-132
-108
-78
-59
-67
-85
-103
-110
-102
-86
-64
-63
-55
-60
-68
-76
-83
-89
-85
-61
-48
-38
-46
-60
-86
-118
-129
-124
-100
-62
-22
-6
-11
-28
-53
-71
-74
-66
-58
-45
-31
-25
-17
-13
-11
-25
-37
-64
-91
-119
-131
-123
-110
-90
-68
-49
-37
-27
-8
8
26
38
27
-6
-34
-63
-93
-119
-137
-141
-134
-103
-60
-12
33
61
73
77
92
97
82
45
-5
-53
-89
-101
-107
-114
-115
-100
-80
-50
1
50
91
114
119
94
54
2
-50
-99
-133
-152
-166
-165
-145
-112
-78
-47
-29
-24
-15
9
38
53
39
5
-39
-83
-119
-146
-164
-157
-138
-109
-80
-49
-22
-8
11
27
23
11
-14
-37
-58
-64
-68
-76
-78
-77
-72
-74
-58
-47
-28
-14
-9
-27
-63
-83
-98
-99
-91
-76
-63
-51
-43
-43
-55
-66
-79
-94
-114
-133
-147
-148
-135
-116
-107
-87
-53
-12
22
47
59
50
35
18
-4
-30
-55
-74
-99
-111
-112
-108
-108
-107
-101
-87
-62
-23
11
30
48
48
33
12
-9
-19
-40
-57
-81
-108
-116
-103
-74
-49
-14
-8
-2
2
6
5
-1
1
-4
-15
-28
-29
-29
-23
-16
-22
-28
-33
-30
-27
-28
-27
-33
-40
-50
-47
-42
-34
-20
-22
-24
-18
9
33
63
76
65
19
-48
-114
-166
-188
-185
-165
-131
-82
-29
12
53
97
139
170
186
171
118
45
-28
-81
-124
-143
-155
-154
-128
-90
-48
-18
23
50
70
71
59
23
-23
-64
-102
-121
-122
-102
-83
-68
-58
-66
-70
-53
-11
43
97
135
136
96
28
-47
-116
-151
-158
-149
-146
-149
-156
-164
-152
-113
-55
0
45
63
41
2
-60
-120
-180
-201
-190
-158
-114
-73
-41
-25
-24
-37
-60
-79
-83
-79
-76
-75
-99
-131
-159
-172
-171
-151
-111
-71
-47
-30
-23
-24
-37
-50
-68
-84
-101
-118
-139
-152
-143
-120
-80
-39
4
32
54
71
81
74
65
44
4
-34
-79
-122
-160
-184
-177
-155
-101
-29
47
107
159
197
202
177
125
52
-19
-85
-139
-190
-214
-208
-174
-124
-47
33
105
152
171
155
103
38
-27
-82
-116
-142
-165
-184
-187
-182
-165
-126
-68
-16
22
41
29
-7
-52
-97
-136
-157
-163
-170
-178
-178
-157
-128
-88
-48
-13
19
36
29
-22
-87
-138
-165
-166
-153
-134
-125
-113
-96
-72
-51
-26
-17
-16
-22
-27
-30
-47
-64
-95
-135
-163
-164
-147
-126
-98
-79
-53
-27
-5
11
13
14
0
-18
-49
-76
-100
-126
-132
-127
-105
-70
-35
-13
5
22
37
45
47
48
32
13
-16
-51
-96
-128
-143
-156
-153
-144
-118
-76
-31
16
32
37
34
30
26
25
24
5
-19
-65
-115
-160
-181
-177
-159
-117
-59
2
43
67
61
41
21
13
11
5
-8
-44
-97
-150
-190
-215
-219
-189
-145
-94
-40
19
56
76
93
90
74
46
14
-25
-59
-92
-126
-148
-157
-144
-129
-104
-70
-36
-8
20
47
54
49
24
-13
-63
-107
-137
-152
-139
-109
-85
-74
-64
-37
-6
23
32
20
-8
-29
-37
-38
-29
-20
-3
20
47
50
38
19
11
4
-18
-41
-77
-117
-151
-172
-172
-153
-110
-65
-22
10
28
25
5
-4
-16
-25
-36
-35
-44
-55
-73
-95
-110
-113
-92
-78
-61
-44
-34
-31
-28
-27
-21
-14
-15
-27
-57
-88
-110
-127
-117
-91
-57
-35
-16
-10
-16
-14
0
13
13
5
-18
-41
-52
-50
-42
-27
0
25
55
81
99
98
64
25
-36
-97
-145
-170
-173
-163
-140
-122
-101
-71
-21
19
64
101
113
110
87
51
-8
-63
-105
-133
-153
-155
-144
-125
-83
-34
7
22
18
11
-1
-7
-21
-54
-99
-141
-163
-167
-142
-103
-56
-29
-15
-15
-24
-33
-44
-65
-108
-147
-189
-209
-210
-192
-169
-150
-119
-102
-88
-76
-67
-70
-82
-87
-93
-97
-102
-101
-98
-96
-97
-104
-114
-125
-126
-123
-105
-79
-58
-58
-65
-70
-83
-86
-84
-83
-84
-82
-70
-63
-54
-52
-52
-55
-56
-54
-61
-64
-72
-74
-74
-58
-38
-33
-38
-36
-36
-33
-22
-10
-5
-9
-17
-33
-56
-69
-90
-112
-128
-121
-95
-62
-20
9
33
47
50
35
5
-28
-66
-92
-104
-93
-80
-63
-48
-42
-31
-15
-2
5
5
1
-6
-14
-25
-38
-57
-71
-75
-63
-47
-35
-23
-40
-44
-60
-60
-45
-47
-50
-69
-81
-84
-81
-75
-47
-18
0
5
-5
-20
-41
-51
-58
-58
-50
-39
-31
-41
-45
-68
-82
-83
-69
-46
-29
-13
-11
-10
-8
-7
-11
-11
-9
-19
-38
-56
-57
-61
-65
-68
-64
-59
-39
-24
-22
-31
-48
-57
-69
-75
-84
-92
-78
-54
-32
-34
-47
-47
-50
-38
-22
-19
-29
-51
-65
-89
-99
-97
-85
-69
-43
-22
-5
8
12
-1
-29
-65
-104
-135
-150
-150
-146
-149
-154
-164
-167
-149
-108
-56
-19
4
0
-20
-51
-72
-102
-131
-145
-150
-145
-134
-119
-110
-98
-77
-55
-27
-1
17
13
8
5
6
-5
-31
-56
-90
-107
-115
-111
-101
-85
-59
-38
-15
3
12
10
4
-4
-18
-26
-33
-51
-76
-91
-109
-121
-123
-113
-97
-78
-45
-26
-10
-7
-16
-26
-42
-47
-66
-84
-93
-92
-86
-76
-48
-16
15
39
58
55
36
8
-27
-58
-76
-84
-97
-103
-98
-86
-64
-37
-10
-7
-10
-21
-43
-67
-91
-100
-112
-101
-80
-56
-45
-56
-65
-65
-57
-41
-22
-13
-9
-13
-22
-27
-24
-34
-69
-100
-121
-120
-107
-90
-75
-69
-49
-33
-17
-14
-23
-44
-76
-94
-117
-140
-155
-154
-141
-117
-88
-72
-71
-76
-78
-83
-86
-88
-93
-100
-91
-80
-77
-75
-87
-93
-106
-115
-116
-115
-96
-71
-60
-69
-92
-112
-132
-132
-120
-104
-86
-74
-64
-72
-73
-68
-56
-48
-38
-41
-54
-67
-80
-88
-95
-95
-94
-93
-89
-87
-88
-94
-91
-92
-87
-75
-59
-47
-45
-41
-53
-68
-89
-101
-113
-121
-116
-110
-100
-91
-77
-72
-61
-52
-49
-62
-74
-80
-90
-89
-84
-76
-62
-48
-23
-18
-13
-16
-38
-71
-97
-111
-123
-120
-111
-99
-89
-80
-81
-86
-88
-80
-66
-61
-59
-65
-74
-80
-73
-55
-39
-13
-5
-7
-19
-39
-68
-95
-111
-122
-124
-104
-63
-19
10
30
28
18
2
-4
-16
-19
-23
-29
-38
-40
-46
-59
-68
-59
-38
-20
-3
19
11
-2
-23
-36
-43
-34
7
50
85
101
84
50
10
-23
-55
-66
-54
-35
-17
7
34
57
71
79
73
54
41
18
-3
-27
-33
-32
-15
15
36
50
60
67
78
85
85
64
30
-5
-26
-47
-68
-91
-118
-135
-120
-72
-15
30
64
77
75
62
46
20
5
-5
-25
-70
-132
-185
-220
-215
-168
-89
1
81
131
134
119
100
80
51
14
-37
-99
-158
-201
-221
-218
-184
-127
-48
42
121
157
147
124
91
46
-17
-95
-171
-230
-250
-249
-219
-163
-83
9
98
174
209
190
117
10
-111
-203
-248
-250
-229
-201
-169
-148
-130
-96
-47
18
90
148
168
159
121
62
0
-41
-61
-72
-74
-79
-86
-92
-87
-57
-26
1
13
4
-14
-24
-21
-22
-21
-25
-36
-42
-45
-63
-88
-112
-126
-119
-106
-75
-34
22
96
157
175
151
110
54
0
-45
-74
-94
-115
-127
-138
-139
-127
-96
-52
7
71
121
156
166
158
131
105
79
48
5
-42
-91
-145
-172
-168
-142
-105
-68
-23
14
57
87
102
105
103
88
49
-1
-53
-94
-125
-139
-140
-138
-131
-119
-106
-101
-79
-54
-15
28
56
57
28
-1
-38
-81
-120
-141
-147
-145
-132
-127
-124
-113
-90
-62
-31
6
33
50
44
26
-15
-50
-78
-104
-141
-187
-227
-265
-280
-275
-243
-193
-131
-66
-22
0
-1
-14
-38
-63
-82
-105
-115
-118
-122
-136
-143
-139
-123
-93
-66
-53
-54
-65
-85
-105
-120
-125
-130
-141
-150
-168
-185
-194
-176
-145
-105
-67
-50
-45
-45
-33
-35
-40
-46
-71
-82
-90
-86
-74
-52
-25
-13
-18
-24
-28
-26
-12
-1
-1
-17
-39
-52
-64
-61
-55
-55
-65
-69
-59
-42
-29
-15
-10
-14
-19
-28
-41
-58
-68
-57
-43
-17
5
8
-2
-29
-68
-111
-135
-144
-126
-98
-69
-54
-58
-61
-58
-49
-40
-30
-39
-59
-84
-126
-170
-202
-204
-185
-145
-95
-56
-34
-36
-26
-9
15
32
21
-23
-95
-175
-243
-257
-219
-155
-101
-65
-39
-35
-29
-22
-19
-25
-35
-41
-43
-30
-27
-46
-78
-111
-121
-113
-88
-56
-25
-6
1
-18
-58
-99
-119
-114
-94
-45
8
52
76
77
57
19
-11
-41
-65
-91
-118
-146
-165
-161
-145
-120
-88
-48
-3
45
94
131
148
144
123
70
4
-54
-99
-130
-148
-150
-148
-135
-119
-102
-81
-47
7
52
90
105
91
48
-2
-40
-75
-92
-93
-82
-78
-73
-74
-69
-46
-11
29
44
47
17
-35
-86
-119
-132
-132
-116
-104
-101
-94
-91
-92
-96
-81
-55
-19
20
56
75
71
49
0
-57
-110
-146
-177
-187
-171
-143
-108
-74
-45
-33
-25
-11
-4
-3
-14
-24
-38
-41
-45
-62
-91
-118
-134
-148
-139
-113
-71
-29
4
26
13
-10
-38
-61
-81
-88
-89
-84
-67
-54
-47
-61
-71
-71
-58
-44
-29
-24
-39
-34
-42
-53
-76
-98
-110
-108
-91
-85
-83
-83
-73
-64
-55
-37
-18
6
35
57
55
28
-18
-81
-141
-185
-200
-205
-189
-165
-136
-114
-89
-46
0
58
98
104
68
4
-57
-111
-132
-141
-139
-138
-128
-104
-81
-42
-1
52
99
141
160
156
127
78
14
-57
-104
-141
-164
-172
-158
-131
-82
-7
65
125
164
187
190
169
121
40
-46
-113
-146
-169
-186
-193
-183
-159
-124
-78
-27
39
109
153
158
120
58
-18
-78
-115
-130
-127
-114
-90
-78
-66
-58
-46
-37
-26
-21
-33
-56
-91
-131
-170
-179
-168
-158
-136
-117
-96
-89
-74
-67
-62
-56
-51
-30
-2
29
38
17
-32
-85
-129
-150
-127
-97
-75
-74
-75
-75
-61
-27
10
40
46
40
12
-13
-27
-35
-54
-68
-78
-93
-100
-101
-97
-92
-74
-47
-26
-10
0
-2
-20
-40
-56
-76
-86
-98
-115
-131
-133
-114
-92
-58
-25
-1
2
-5
-24
-44
-53
-68
-85
-109
-120
-128
-120
-97
-58
-22
-2
16
24
21
-2
-26
-55
-68
-67
-73
-90
-114
-131
-130
-109
-71
-43
-21
-6
18
21
7
-33
-86
-147
-187
-200
-191
-160
-121
-81
-33
21
82
111
113
86
42
-15
-81
-147
-208
-238
-242
-224
-188
-128
-45
44
130
190
212
186
143
89
24
-50
-122
-172
-198
-188
-175
-156
-125
-83
-32
3
35
43
33
12
-13
-34
-58
-83
-112
-137
-145
-133
-117
-95
-73
-64
-68
-71
-59
-38
-3
19
8
-40
-109
-167
-216
-229
-222
-194
-157
-123
-97
-83
-67
-50
-26
-5
10
33
43
32
-2
-52
-105
-135
-151
-164
-169
-164
-143
-111
-69
-38
-15
10
44
80
99
101
72
25
-17
-40
-57
-69
-66
-69
-77
-82
-80
-70
-44
3
56
103
123
107
55
-11
-61
-99
-112
-102
-68
-44
-16
-5
-5
-14
-25
-29
-33
-40
-69
-109
-153
-183
-183
-168
-134
-99
-74
-62
-50
-24
-3
20
31
22
-10
-52
-98
-141
-166
-170
-158
-146
-117
-85
-52
-21
10
31
48
60
58
39
6
-33
-83
-127
-148
-162
-169
-164
-141
-106
-61
-19
3
14
19
27
31
34
29
-2
-47
-103
-133
-144
-126
-97
-63
-45
-48
-67
-87
-92
-87
-70
-51
-23
7
14
25
37
38
20
-13
-51
-91
-111
-117
-109
-101
-85
-66
-52
-28
-8
1
1
5
-3
-16
-30
-49
-77
-115
-136
-146
-130
-89
-25
32
69
76
46
2
-37
-58
-67
-71
-65
-67
-71
-81
-83
-93
-90
-82
-67
-47
-22
18
39
48
36
11
-24
-60
-72
-73
-53
-26
-4
7
3
2
-2
-1
-6
-19
-45
-50
-54
-53
-54
-54
-58
-52
-19
0
4
-14
-42
-45
-39
-21
-17
-26
-36
-44
-50
-60
-57
-43
-25
8
34
35
12
-18
-56
-83
-105
-112
-114
-97
-62
-31
-15
-6
9
18
41
55
46
7
-48
-91
-128
-144
-157
-167
-171
-151
-106
-48
14
63
82
73
44
8
-46
-103
-157
-198
-228
-236
-236
-226
-189
-130
-65
-23
20
42
50
32
-4
-59
-115
-165
-210
-235
-235
-205
-153
-89
-20
35
68
84
91
74
38
-17
-80
-154
-228
-288
-333
-343
-313
-254
-176
-83
15
88
137
138
101
34
-31
-94
-165
-219
-245
-238
-203
-160
-114
-79
-45
-9
19
42
62
78
84
98
110
96
40
-37
-125
-174
-177
-146
-112
-89
-72
-65
-64
-54
-30
-5
27
57
52
18
-34
-72
-97
-106
-91
-73
-54
-34
-26
-38
-55
-61
-71
-73
-66
-53
-47
-53
-63
-86
-106
-114
-109
-95
-58
-7
48
89
106
99
62
18
-24
-58
-86
-101
-117
-140
-161
-175
-178
-167
-140
-104
-67
-41
-17
-8
-3
9
11
-1
-26
-50
-70
-84
-96
-107
-108
-94
-81
-77
-89
-98
-109
-111
-103
-87
-71
-60
-49
-47
-57
-63
-63
-64
-67
-67
-71
-73
-75
-65
-68
-70
-66
-62
-59
-57
-53
-62
-65
-67
-71
-88
-106
-119
-120
-107
-80
-56
-44
-44
-49
-60
-54
-45
-29
-30
-21
-25
-26
-44
-53
-62
-64
-63
-68
-75
-78
-72
-61
-54
-46
-41
-32
-21
-11
-23
-53
-75
-93
-101
-100
-86
-69
-54
-41
-36
-34
-37
-34
-47
-55
-63
-69
-76
-79
-64
-50
-39
-30
-26
-16
-7
8
11
19
22
19
1
-22
-40
-58
-60
-50
-33
-20
-1
8
12
28
52
79
84
79
46
3
-43
-85
-122
-150
-149
-140
-123
-104
-74
-45
-16
12
28
39
50
68
84
83
61
2
-73
-144
-188
-208
-193
-158
-121
-80
-41
-13
-4
2
3
6
4
0
-3
-23
-56
-99
-132
-147
-133
-98
-69
-37
-10
2
-3
-13
-26
-39
-54
-70
-95
-142
-186
-216
-217
-184
-125
-64
-20
18
28
21
-5
-24
-32
-34
-38
-55
-86
-114
-133
-145
-148
-128
-91
-39
2
34
38
33
25
8
-13
-42
-69
-105
-134
-143
-142
-129
64
