# Supplementary material for: Electroencephalography (EEG) based epilepsy diagnosis via multiple feature space fusion using shared hidden space-driven multi-view learning
Source: PeerJ Comput Sci. 2024 Mar 7;10:e1874. doi: 10.7717/peerj-cs.1874 (PMC10936759; doi:10.7717/peerj-cs.1874)
Supplement: Supplemental Information 2 [file peerj-cs-10-1874-s002.zip › B/O025.txt]

7
17
4
-17
-35
-41
-46
-45
-35
-35
-42
-52
-52
-51
-41
-30
-25
-20
-19
-12
-34
-57
-85
-98
-99
-81
-50
-27
-8
10
15
10
4
-1
-13
-5
0
16
16
6
-4
-14
-14
-3
8
24
46
62
54
32
7
-8
-14
0
8
10
5
6
8
15
24
25
22
17
13
3
-12
-9
-10
1
12
32
36
33
27
16
1
-7
-4
-2
13
29
34
30
17
9
-4
-1
4
9
3
0
1
-12
-21
-24
-12
9
34
54
61
63
58
44
26
18
25
39
60
76
82
74
74
63
44
23
12
18
28
36
51
56
57
51
53
59
65
80
80
71
59
46
29
9
1
-8
-11
-11
-3
4
20
40
56
68
75
83
75
64
47
34
22
20
25
23
31
38
43
34
26
26
21
28
38
51
55
52
42
24
12
14
17
21
30
30
20
6
4
3
6
17
22
21
18
19
21
15
8
-18
-38
-47
-41
-29
-12
10
16
17
10
12
5
2
3
3
8
9
13
3
-8
-13
-10
1
13
24
24
25
31
33
31
24
16
7
1
-3
-7
-18
-25
-22
-22
-10
0
8
15
29
59
87
109
103
67
9
-43
-96
-136
-151
-133
-96
-65
-38
-22
2
43
101
142
153
158
141
113
57
-4
-60
-95
-109
-118
-124
-124
-108
-85
-53
-6
33
61
81
89
75
48
20
-2
-12
-14
-22
-38
-43
-36
-24
-1
24
61
85
103
102
78
35
-13
-42
-63
-61
-49
-29
-11
3
8
-4
-16
-19
-20
-10
2
9
2
-12
-23
-27
-33
-22
-11
-11
-12
-15
-18
-17
-12
-12
-11
-9
-8
-22
-39
-45
-39
-27
-25
-21
-25
-18
5
30
40
35
18
-9
-35
-53
-68
-80
-82
-68
-49
-16
12
35
40
37
37
26
18
13
3
-13
-35
-52
-70
-74
-61
-39
-17
6
23
30
38
45
42
23
-1
-29
-52
-63
-54
-41
-28
3
23
56
66
55
24
-17
-21
-21
-12
0
6
-5
-38
-64
-81
-81
-61
-26
1
29
51
59
53
37
18
-12
-33
-44
-47
-43
-24
4
27
48
60
63
62
61
64
50
33
14
-13
-50
-84
-104
-108
-88
-57
-26
-6
17
39
52
65
74
70
56
41
10
-28
-62
-88
-108
-122
-115
-97
-70
-45
-16
6
19
39
49
56
63
73
66
46
23
-3
-32
-56
-71
-77
-64
-50
-46
-52
-58
-55
-54
-45
-26
2
30
54
66
42
2
-41
-76
-95
-91
-68
-45
-21
-17
-24
-33
-32
-3
20
45
68
78
75
69
47
22
4
-2
-3
-7
-9
-22
-35
-43
-30
-6
17
45
56
53
47
54
60
53
37
8
-10
-14
-5
3
9
27
53
76
84
81
63
47
32
16
7
16
47
76
104
118
116
100
76
60
39
25
9
-14
-26
-35
-30
-34
-27
-9
22
58
96
115
111
90
62
33
-4
-27
-49
-65
-81
-96
-106
-106
-73
-24
42
115
181
215
212
186
144
107
80
63
42
18
7
-1
7
16
36
56
84
123
154
158
139
103
47
-8
-47
-67
-71
-69
-58
-54
-35
-18
1
10
21
35
41
36
15
-21
-64
-103
-125
-142
-137
-114
-79
-48
-9
22
57
89
112
117
106
91
65
-116
-133
-142
-130
-84
-13
55
97
115
96
61
18
-14
-29
-36
-36
-41
-51
-56
-51
-46
-29
13
61
103
118
103
54
3
-32
-56
-71
-81
-85
-96
-101
-98
-91
-73
-39
14
62
99
106
88
58
30
-3
-51
-96
-127
-135
-128
-103
-76
-58
-39
-14
21
59
108
150
184
201
196
166
105
37
-38
-93
-117
-105
-80
-59
-38
-27
-20
-11
-1
5
7
7
-11
-36
-55
-56
-50
-32
-7
14
19
7
-8
-40
-71
-90
-104
-107
-93
-71
-66
-64
-72
-74
-64
-46
-13
3
23
34
31
6
-30
-58
-79
-75
-55
-26
-6
22
35
35
36
43
51
43
31
12
10
13
27
33
28
29
24
27
36
49
54
54
58
55
40
21
7
-8
-12
-10
-14
-14
-9
-1
3
10
23
35
41
47
53
57
66
69
55
33
7
-4
-12
-1
16
36
45
52
53
52
53
63
73
77
84
91
88
82
67
41
7
-17
-32
-25
-8
25
44
47
52
51
54
61
73
73
59
51
35
19
4
2
10
33
74
110
135
147
140
106
65
32
5
-10
-16
-14
-18
-25
-30
-21
-10
16
57
84
102
93
65
33
11
6
8
11
8
-11
-37
-52
-45
-30
11
70
128
160
153
104
29
-39
-71
-69
-55
-17
6
9
-3
-16
-11
15
67
113
142
144
117
67
8
-41
-81
-99
-97
-83
-77
-76
-64
-49
-27
-3
42
69
89
93
83
70
52
23
-31
-87
-130
-153
-161
-158
-139
-125
-103
-81
-63
-41
-12
27
54
74
83
81
54
19
-21
-64
-97
-120
-127
-115
-77
-31
5
27
37
28
3
-8
-13
-11
-7
-10
-14
-23
-26
-38
-44
-36
-20
-10
-14
-23
-46
-73
-96
-103
-102
-88
-60
-35
-15
-1
7
6
4
-3
-17
-41
-65
-82
-103
-99
-78
-51
-30
-18
3
9
18
25
33
36
39
38
24
17
8
-1
-11
-22
-32
-45
-46
-35
-18
-1
20
40
72
106
134
134
103
64
17
-19
-37
-30
-16
-18
-21
-33
-37
-23
4
35
71
105
119
116
95
74
33
-2
-23
-27
-11
12
40
54
61
69
74
74
69
64
43
21
-13
-53
-88
-93
-68
-43
-17
15
50
89
121
140
135
121
110
93
68
33
-1
-43
-70
-74
-58
-33
-9
6
25
53
91
123
128
121
95
69
57
52
45
28
17
-2
-20
-34
-27
-8
12
49
77
88
67
22
-40
-86
-105
-109
-99
-86
-65
-53
-44
-48
-68
-101
-113
-82
-23
50
104
112
84
45
15
-12
-32
-39
-42
-41
-37
-37
-47
-61
-78
-85
-85
-71
-58
-54
-49
-47
-39
-30
-7
2
4
-9
-16
-27
-41
-34
-27
-16
-7
-4
-13
-31
-46
-59
-76
-88
-87
-77
-58
-34
-16
6
34
59
73
78
77
67
44
12
-14
-40
-51
-53
-58
-63
-58
-37
-14
12
30
31
16
-5
-8
-7
11
24
30
19
23
29
28
14
-8
-30
-47
-38
-20
-6
21
52
83
98
96
68
28
-10
-32
-42
-52
-53
-67
-80
-81
-66
-38
0
57
98
125
119
91
44
-9
-51
-83
-106
-114
-113
-115
-108
-85
-45
6
61
108
124
118
85
36
-18
-52
-63
-80
-88
-99
-102
-100
-78
-46
-12
28
63
89
92
85
67
42
20
-1
-22
-38
-44
-46
-39
-27
-14
-8
-13
-1
10
22
23
13
-9
-34
-39
-48
-48
-41
-24
-8
-1
4
0
-13
-22
-22
-18
-1
29
59
79
82
81
60
41
25
7
-10
-21
-18
-11
7
21
40
57
82
110
126
142
153
150
120
59
-22
-101
-144
-139
-105
-66
-22
14
44
82
125
160
168
165
137
106
80
53
18
-26
-63
-90
-96
-79
-46
-13
13
43
57
60
59
64
60
48
35
15
-1
-19
-26
-39
-40
-27
-14
-8
-3
9
24
55
85
101
96
80
59
28
4
-23
-51
-76
-85
-75
-57
-33
-11
12
29
41
38
18
-3
-16
-26
-35
-42
-51
-60
-58
-50
-40
-34
-14
16
47
75
88
79
59
42
22
-4
-21
-32
-32
-25
-13
-4
-3
-2
4
21
49
85
100
89
63
32
-1
-20
-29
-31
-28
-24
-6
10
29
41
40
29
13
-5
-29
-48
-58
-61
-63
-53
-41
-25
-10
15
38
45
40
19
-11
-35
-42
-43
-47
-48
-55
-55
-30
2
36
53
71
83
87
80
61
42
26
18
-4
-31
-48
-52
-52
-51
-35
-11
17
51
87
118
150
169
162
121
73
39
18
13
18
21
21
22
25
9
4
-5
-2
2
12
29
31
24
25
25
23
23
24
19
20
24
32
32
42
45
31
8
-8
-13
-13
-9
-10
-12
-8
5
17
30
57
74
77
62
42
20
5
4
-9
-23
-47
-65
-78
-79
-64
-39
-8
25
50
46
31
14
1
-10
-18
-24
-33
-39
-44
-48
-54
-47
-30
-18
2
28
57
76
78
63
31
9
-2
-7
-16
-24
-36
-47
-58
-59
-53
-43
-9
31
62
81
83
74
54
29
6
-11
-13
-2
3
-1
-5
-23
-31
-30
-18
-4
3
18
26
36
44
57
59
52
37
11
-25
-55
-65
-68
-67
-68
-68
-62
-47
-32
-30
-15
17
57
81
88
73
37
3
-13
-16
-10
3
22
34
43
45
35
16
-3
-21
-32
-28
-12
-5
-13
-15
-23
-28
-18
3
38
58
71
64
40
8
-22
-41
-52
-45
-42
-41
-44
-40
-40
-34
-7
8
20
27
37
41
41
37
28
18
5
1
-20
-39
-48
-54
-60
-56
-37
-21
15
43
53
47
39
46
58
87
101
99
57
-2
-64
-120
-145
-143
-127
-103
-67
-27
-3
13
31
54
82
122
145
141
114
66
18
-32
-64
-95
-123
-137
-131
-106
-72
-18
28
60
69
61
35
3
-10
-24
-26
-15
2
3
3
-9
-21
-22
-5
26
49
62
64
57
36
15
-11
-35
-30
-8
17
25
17
-2
-26
-31
-15
6
19
23
17
-2
-18
-35
-51
-72
-79
-73
-51
-12
34
67
82
77
55
25
5
4
7
2
-6
-36
-67
-88
-91
-75
-32
41
110
146
133
85
24
-25
-53
-71
-87
-104
-117
-131
-138
-130
-112
-74
-19
45
87
116
130
130
111
87
59
22
-4
-25
-44
-70
-96
-116
-125
-100
-42
33
108
173
218
228
209
174
128
81
30
-28
-90
-132
-148
-146
-139
-109
-71
-15
46
103
128
113
75
32
3
-11
-29
-60
-102
-134
-154
-153
-125
-74
-23
20
49
60
54
41
31
11
-7
-31
-60
-94
-120
-132
-135
-118
-85
-36
16
74
117
116
100
74
52
29
12
-4
-25
-40
-48
-49
-42
-21
8
30
52
72
87
91
89
65
22
-10
-22
-26
-32
-30
-30
-17
9
45
77
99
112
102
76
38
15
3
-1
11
11
14
25
41
48
58
73
94
117
142
170
172
158
121
75
24
-13
-33
-45
-43
-43
-51
-62
-62
-47
-28
9
59
100
114
101
71
35
9
-12
-28
-53
-74
-91
-103
-96
-73
-42
-19
9
21
34
37
38
32
28
43
55
53
20
-27
-79
-116
-119
-110
-91
-60
-14
21
46
66
74
77
75
65
45
24
-1
-21
-47
-64
-69
-86
-90
-74
-39
-3
33
57
59
52
43
44
54
70
77
63
44
23
-2
-34
-45
-24
12
60
87
92
79
78
91
107
123
134
132
115
98
66
41
28
37
42
32
22
4
-9
-14
-15
-12
1
35
65
86
88
76
53
21
6
3
9
30
52
60
65
65
59
59
62
72
63
54
52
49
35
18
10
4
10
24
46
64
75
83
82
92
99
100
85
69
46
17
3
6
15
14
12
7
8
21
41
60
71
85
88
83
78
68
58
39
20
-16
-59
-98
-124
-135
-125
-82
-27
17
47
63
68
76
83
77
67
47
28
-9
-45
-78
-100
-106
-84
-45
-9
25
46
61
54
41
23
-6
-29
-49
-67
-87
-95
-89
-80
-58
-32
-2
16
36
43
35
15
-9
-37
-69
-91
-114
-124
-125
-120
-121
-126
-109
-86
-57
-30
-6
-3
-13
-18
-20
-13
-13
-10
-33
-63
-95
-113
-114
-103
-89
-78
-54
-17
18
38
45
49
34
20
5
-9
-35
-57
-70
-80
-77
-71
-61
-59
-44
-11
38
100
147
164
144
109
69
22
-19
-49
-70
-83
-76
-70
-62
-47
-18
16
42
57
44
20
2
-1
7
-4
-16
-46
-58
-51
-25
-8
-9
-15
-26
-32
-32
-22
-27
-39
-49
-60
-60
-54
-42
-38
-17
2
26
31
18
6
-25
-40
-50
-47
-45
-35
-32
-41
-46
-46
-35
-16
-1
6
-4
-16
-16
-7
-2
11
23
28
30
22
4
-21
-28
-28
-18
-1
9
19
22
36
39
46
58
84
101
96
84
53
25
-1
-16
-27
-25
-13
1
12
31
57
69
76
75
63
41
24
19
7
-8
-35
-56
-73
-76
-64
-46
-5
42
77
87
79
75
66
62
53
35
10
-10
-22
-32
-34
-26
-5
8
34
48
56
67
87
117
132
129
89
33
-19
-60
-88
-115
-125
-130
-121
-95
-62
-24
6
49
76
88
85
69
33
-10
-53
-86
-108
-125
-129
-134
-121
-86
-41
1
36
55
52
42
27
10
-18
-50
-77
-101
-105
-97
-78
-57
-32
-6
1
11
20
25
24
24
29
33
40
39
21
-13
-35
-60
-78
-84
-78
-64
-51
-26
-2
29
55
78
88
78
68
39
10
-9
-27
-40
-51
-38
-22
1
20
48
66
77
77
62
43
32
32
30
34
30
15
-4
-20
-19
-28
-32
-39
-39
-28
0
32
45
53
54
49
33
17
5
-11
-18
-22
-16
1
20
37
50
69
85
86
63
44
20
8
0
-5
-10
-24
-17
-11
1
2
7
12
18
38
46
36
23
12
-1
-16
-28
-40
-45
-42
-27
-17
-4
6
3
-3
0
19
36
41
20
-22
-73
-105
-115
-111
-89
-63
-42
-34
-34
-35
-40
-30
-18
-19
-41
-72
-93
-110
-108
-94
-68
-40
-11
3
-3
-10
-20
-31
-41
-44
-48
-52
-57
-58
-53
-49
-28
-5
16
33
42
27
0
-18
-36
-43
-42
-33
-30
-26
-21
-22
-20
-18
-7
-2
9
25
24
7
-14
-25
-31
-15
2
24
40
51
66
61
55
41
21
-4
-19
-25
-37
-40
-37
-24
-10
10
19
22
24
29
35
29
22
18
19
34
44
50
47
54
64
76
89
103
99
83
57
20
-10
-17
5
33
57
79
88
94
104
126
143
163
167
155
118
75
35
-4
-31
-43
-32
-9
26
65
82
101
113
121
118
110
104
98
92
83
58
26
-4
-20
-35
-29
-7
21
45
73
96
120
135
138
119
87
70
55
36
12
-9
-19
-18
5
30
50
66
78
87
93
104
102
90
70
55
26
-2
-27
-54
-71
-73
-55
-30
-3
27
54
77
91
96
84
82
75
58
19
-29
-65
-102
-118
-117
-100
-73
-39
1
28
64
104
143
171
187
172
113
26
-56
-103
-117
-101
-84
-65
-34
7
54
90
133
173
205
201
143
26
-111
-190
-207
-169
-110
-56
-16
17
59
96
126
138
132
102
66
38
15
-1
-20
-26
-36
-34
-15
20
60
97
120
118
107
93
79
71
82
96
89
57
5
-41
-61
-49
-20
-6
-4
-12
-13
-7
25
75
116
135
118
75
18
-14
-40
-60
-80
-101
-101
-87
-51
-13
25
74
127
171
199
205
175
117
49
-4
-44
-70
-77
-82
-84
-97
-103
-106
-87
-44
16
91
173
253
295
300
265
205
136
73
15
-42
-86
-111
-122
-124
-107
-65
-22
31
81
126
159
185
185
152
104
59
22
-4
-14
-17
-14
-16
-34
-51
-80
-92
-95
-75
-27
34
86
108
115
90
47
-1
-39
-64
-81
-85
-92
-96
-96
-84
-68
-38
2
40
73
92
93
62
25
-12
-47
-95
-135
-155
-163
-154
-133
-102
-67
-29
9
23
32
36
41
49
57
64
52
43
30
11
-21
-46
-58
-63
-54
-42
-35
-31
-21
-6
6
26
40
40
17
-11
-48
-86
-116
-122
-116
-94
-66
-50
-35
-10
34
69
80
76
56
42
28
12
-8
-30
-38
-52
-69
-77
-64
-45
-19
-5
-3
-11
-10
-1
-3
-16
-41
-69
-91
-88
-68
-51
-42
-37
-32
-18
17
61
92
106
100
80
42
11
-18
-43
-65
-90
-121
-153
-158
-141
-98
-49
-1
38
59
80
89
91
75
45
-4
-73
-129
-184
-222
-231
-208
-172
-130
-80
-43
-16
1
27
61
107
151
162
120
21
-100
-211
-259
-246
-200
-156
-117
-80
-54
-20
8
24
29
34
51
71
91
94
64
8
-44
-77
-90
-83
-65
-46
-37
-34
-32
-29
-12
14
41
64
96
111
106
86
55
21
-15
-35
-55
-67
-69
-58
-41
-24
-1
15
32
57
96
124
137
129
100
59
14
-21
-52
-63
-59
-52
-42
-38
-34
-36
-15
23
66
104
129
138
110
62
8
-40
-74
-81
-71
-57
-41
-11
26
66
100
115
110
95
72
36
-10
-45
-79
-105
-117
-104
-72
-34
14
47
73
92
104
96
67
34
-3
-30
-35
-18
4
13
14
5
1
12
33
43
53
59
58
48
33
14
-18
-41
-47
-36
-17
-4
5
10
22
38
54
61
66
67
53
35
11
-14
-36
-39
-22
-4
18
38
51
60
77
100
123
144
151
137
105
73
42
14
-11
-24
-34
-33
-8
13
32
36
39
43
55
80
90
88
78
69
61
52
44
30
17
9
9
4
6
11
12
13
25
43
48
46
38
29
13
1
1
-1
7
5
-3
-36
-66
-78
-74
-43
-9
18
32
44
50
41
36
39
50
61
76
79
73
55
30
4
-20
-34
-47
-55
-54
-30
-2
22
55
81
117
156
201
227
213
168
86
0
-58
-73
-65
-43
-23
-12
-10
-10
2
16
43
74
89
82
59
29
-9
-29
-30
-17
3
19
32
34
37
38
42
40
42
49
40
25
2
-18
-42
-57
-66
-75
-66
-46
-16
13
58
88
109
119
119
118
112
116
113
94
56
7
-44
-72
-60
-37
-18
-10
-8
-2
16
47
70
76
66
53
40
41
47
44
29
10
-3
-3
5
21
31
24
15
5
-8
-11
-7
7
21
48
76
91
95
82
52
8
-37
-71
-104
-115
-113
-93
-67
-27
10
35
54
67
77
75
63
25
-23
-70
-102
-125
-135
-111
-75
-29
10
38
53
53
56
46
30
6
-18
-44
-65
-74
-82
-79
-62
-33
-21
-12
-9
-2
-3
-12
-24
-45
-60
-59
-34
13
68
114
119
96
49
-1
-51
-84
-104
-117
-125
-127
-122
-107
-73
-23
36
106
168
205
198
158
84
-10
-99
-162
-189
-191
-166
-146
-133
-115
-91
-63
-35
4
34
57
68
70
65
49
24
-22
-73
-113
-119
-108
-79
-49
-39
-50
-73
-85
-84
-55
2
56
85
76
36
-26
-74
-107
-125
-129
-128
-113
-108
-96
-81
-61
-40
-5
46
97
140
154
129
78
28
-22
-75
-116
-142
-144
-140
-120
-106
-87
-64
-36
4
42
83
97
78
47
18
-5
-23
-42
-71
-104
-125
-121
-103
-78
-42
-14
19
56
90
105
97
68
21
-25
-70
-99
-123
-122
-100
-64
-34
-12
0
-4
5
19
36
43
44
41
28
12
-9
-36
-63
-74
-65
-55
-37
-19
-4
11
33
53
64
75
83
81
65
57
44
28
-6
-25
-34
-27
-7
8
14
16
22
26
35
55
74
89
103
118
121
108
80
31
-16
-43
-45
-40
-24
-3
0
7
13
38
52
75
92
106
106
92
74
40
7
-20
-43
-49
-36
-5
17
48
74
88
86
80
78
79
82
72
44
6
-19
-31
-28
-17
0
8
9
18
16
18
27
40
51
53
54
38
18
10
24
38
43
41
28
13
4
-1
-13
-19
-16
-14
-7
2
18
19
14
-6
-42
-82
-110
-101
-74
-29
15
44
55
61
60
48
43
56
77
85
63
18
-39
-75
-88
-85
-79
-52
-12
37
76
94
88
84
116
150
160
113
33
-48
-104
-123
-118
-90
-34
35
104
148
175
169
140
113
99
83
63
30
-21
-77
-124
-142
-130
-87
-16
54
114
145
148
118
95
80
62
33
-9
-54
-101
-127
-136
-131
-109
-62
2
56
93
110
110
104
94
79
48
10
-24
-55
-81
-90
-89
-74
-41
4
33
33
23
-3
-25
-35
-36
-45
-61
-84
-104
-111
-93
-48
6
55
83
80
50
16
-4
-23
-29
-30
-32
-33
-47
-69
-99
-114
-99
-55
-3
43
79
84
83
64
40
9
-12
-22
-41
-54
-68
-69
-57
-38
-16
-7
11
34
55
57
47
33
16
14
14
6
-16
-38
-47
-39
-8
24
45
48
41
22
-2
-30
-48
-59
-53
-28
-5
16
35
60
79
89
88
63
24
-7
-23
-19
3
26
32
28
29
51
72
91
97
86
63
37
9
-24
-42
-36
-9
21
44
67
76
92
101
105
91
69
31
-21
-67
-91
-97
-82
-53
-21
5
31
65
95
112
126
123
99
54
3
-46
-93
-119
-133
-127
-93
-46
-8
22
44
50
53
65
86
107
120
120
92
46
-1
-31
-43
-28
1
31
57
74
88
91
92
89
79
58
32
9
-23
-38
-40
-29
-22
-13
-7
-2
10
24
28
24
19
7
-4
-11
-6
0
-4
1
0
11
19
28
27
17
12
1
-22
-31
-34
-28
-30
-23
-22
-15
-3
19
25
15
4
-12
-21
-28
-25
-23
-12
1
3
1
5
23
30
33
28
16
6
7
21
22
22
18
17
20
27
39
42
53
61
67
58
38
15
-1
7
36
75
105
124
113
87
65
51
38
17
13
14
16
11
1
-9
-11
12
39
57
62
58
39
12
-10
-27
-49
-67
-66
-49
-20
5
5
-8
-29
-29
-22
6
36
49
35
9
-25
-67
-94
-109
-104
-94
-71
-25
15
48
51
28
-9
-39
-55
-60
-43
-17
7
7
-5
-39
-79
-101
-105
-94
-93
-95
-104
-112
-104
-84
-61
-41
-20
-18
-33
-64
-89
-104
-109
-95
-92
-93
-100
-96
-93
-83
-66
-50
-36
-26
-18
-27
-31
-37
-48
-61
-66
-61
-61
-60
-56
-51
-46
-43
-35
-32
-19
-13
