# Supplementary material for: Electroencephalography (EEG) based epilepsy diagnosis via multiple feature space fusion using shared hidden space-driven multi-view learning
Source: PeerJ Comput Sci. 2024 Mar 7;10:e1874. doi: 10.7717/peerj-cs.1874 (PMC10936759; doi:10.7717/peerj-cs.1874)
Supplement: Supplemental Information 2 [file peerj-cs-10-1874-s002.zip › B/O026.txt]

-84
-62
-42
-28
-12
6
13
11
13
4
-7
-25
-40
-60
-73
-73
-69
-71
-71
-67
-65
-53
-34
-17
0
9
10
-9
-30
-48
-59
-72
-81
-80
-76
-56
-25
-5
2
-1
-1
-9
-6
-9
-18
-46
-68
-80
-92
-86
-74
-56
-42
-26
-18
-23
-26
-28
-33
-35
-38
-50
-70
-90
-110
-117
-121
-104
-84
-62
-39
-22
-24
-40
-46
-52
-52
-53
-57
-62
-76
-94
-106
-111
-105
-89
-62
-37
-23
-23
-36
-54
-67
-61
-63
-61
-54
-57
-71
-98
-113
-121
-108
-82
-54
-34
-19
-11
-18
-23
-26
-34
-48
-58
-59
-65
-74
-82
-87
-89
-78
-71
-74
-73
-61
-43
-27
-5
1
-12
-35
-57
-73
-87
-87
-93
-88
-77
-57
-37
-29
-20
-27
-39
-50
-52
-58
-68
-78
-95
-107
-114
-99
-77
-46
-7
18
28
27
15
-9
-34
-53
-68
-76
-74
-61
-60
-63
-66
-76
-89
-94
-91
-81
-42
15
64
73
45
-8
-64
-101
-117
-117
-119
-104
-90
-78
-71
-72
-76
-76
-56
-28
1
24
30
18
-12
-34
-72
-104
-120
-118
-101
-85
-72
-69
-67
-61
-49
-45
-45
-43
-47
-52
-53
-43
-39
-39
-31
-24
-17
-11
-9
-13
-23
-36
-57
-72
-80
-72
-73
-63
-53
-44
-40
-38
-21
-7
13
28
25
0
-32
-62
-92
-106
-100
-80
-63
-47
-47
-56
-66
-71
-68
-69
-54
-45
-45
-51
-49
-49
-46
-30
-21
-15
-25
-34
-49
-54
-46
-40
-40
-49
-56
-65
-65
-62
-68
-82
-103
-118
-130
-113
-75
-34
-10
-6
-13
-36
-44
-41
-33
-37
-54
-77
-105
-120
-120
-106
-89
-61
-35
-17
2
14
12
-6
-21
-34
-46
-57
-64
-78
-90
-87
-85
-85
-80
-63
-38
-25
-12
-22
-43
-66
-87
-105
-114
-109
-94
-71
-44
-12
-2
-9
-20
-40
-48
-48
-38
-40
-50
-70
-96
-124
-139
-126
-100
-51
-8
14
10
-12
-30
-42
-32
-29
-34
-64
-98
-123
-128
-110
-82
-49
-23
3
21
11
-15
-51
-82
-104
-96
-80
-63
-47
-37
-28
-32
-25
-30
-34
-36
-26
-10
1
15
10
-9
-30
-44
-54
-46
-25
-10
-13
-36
-52
-71
-76
-61
-44
-35
-35
-40
-61
-70
-68
-62
-41
-10
17
19
2
-19
-36
-48
-57
-51
-49
-42
-34
-32
-46
-69
-98
-129
-138
-112
-69
-10
50
92
101
82
46
8
-29
-47
-69
-101
-135
-161
-171
-162
-132
-102
-71
-42
-3
32
58
84
88
73
33
-11
-63
-106
-130
-138
-131
-114
-90
-72
-46
-9
24
46
48
33
-3
-49
-89
-123
-148
-164
-169
-173
-164
-139
-111
-86
-59
-28
-2
27
47
54
38
6
-36
-89
-128
-151
-163
-168
-155
-130
-103
-75
-52
-40
-33
-27
-30
-40
-47
-43
-39
-44
-41
-54
-61
-62
-54
-49
-50
-53
-64
-69
-63
-46
-28
-21
-22
-40
-60
-72
-70
-72
-69
-64
-61
-58
-61
-56
-65
-65
-59
-53
-44
-39
-33
-35
-35
-40
-48
-62
-73
-74
-84
-93
-104
-113
-116
-98
-71
-49
-33
-25
-24
-29
-27
-31
-47
-74
-102
-125
-147
-144
-126
-100
-73
-50
-36
-34
-31
-28
-19
-3
17
25
17
4
-19
-45
-66
-66
-64
-56
-50
-53
-62
-70
-59
-47
-23
0
9
-4
-28
-48
-61
-60
-55
-59
-63
-65
-59
-63
-66
-67
-63
-53
-27
2
24
30
23
-1
-40
-74
-97
-117
-121
-107
-80
-56
-28
-16
-16
-19
-10
10
16
9
-23
-66
-98
-111
-116
-114
-94
-68
-39
-24
-14
-18
-27
-24
-27
-31
-40
-50
-68
-83
-84
-80
-78
-73
-64
-58
-44
-36
-34
-43
-51
-46
-42
-35
-38
-48
-58
-72
-75
-86
-90
-89
-96
-112
-126
-130
-118
-90
-53
-18
-1
0
-17
-51
-82
-93
-80
-57
-23
-6
-1
-6
-17
-36
-58
-70
-72
-61
-51
-48
-58
-78
-88
-92
-92
-87
-68
-58
-43
-38
-50
-59
-61
-49
-50
-62
-80
-92
-88
-70
-46
-49
-69
-96
-111
-114
-99
-70
-54
-39
-38
-43
-50
-55
-52
-57
-49
-46
-36
-42
-49
-65
-92
-114
-129
-132
-132
-123
-113
-108
-96
-79
-54
-36
-9
10
26
32
26
4
-31
-55
-78
-95
-107
-108
-103
-99
-77
-59
-36
-17
-4
-9
-26
-46
-73
-106
-133
-142
-141
-127
-99
-69
-43
-21
7
26
40
38
13
-29
-70
-95
-107
-105
-92
-77
-65
-56
-45
-45
-44
-35
-26
-26
-31
-35
-50
-54
-62
-69
-83
-93
-99
-97
-85
-65
-39
-24
-9
-10
-23
-34
-45
-53
-60
-59
-63
-69
-78
-78
-74
-73
-67
-65
-68
-62
-51
-43
-44
-33
-31
-27
-29
-35
-43
-42
-41
-52
-71
-94
-97
-101
-86
-67
-51
-44
-48
-50
-63
-69
-69
-63
-58
-54
-53
-56
-59
-51
-49
-55
-56
-53
-62
-70
-76
-70
-58
-41
-34
-40
-49
-64
-72
-71
-54
-37
-15
1
16
19
9
0
-16
-31
-40
-46
-49
-57
-55
-48
-36
-19
-1
1
-3
-4
-3
2
4
2
-12
-22
-29
-35
-51
-67
-65
-65
-51
-31
-13
-6
-8
-12
-30
-50
-66
-73
-80
-75
-55
-38
-24
-19
-21
-30
-31
-37
-50
-67
-85
-98
-101
-86
-60
-38
-24
-19
-20
-25
-11
-8
-13
-33
-62
-94
-122
-126
-123
-113
-101
-81
-57
-34
-12
-5
-3
-7
-3
-9
-28
-60
-106
-145
-165
-153
-130
-97
-49
-8
25
44
47
21
-18
-62
-96
-113
-116
-106
-112
-114
-113
-107
-101
-88
-60
-34
4
34
47
28
-13
-66
-117
-147
-144
-118
-86
-47
-26
-27
-39
-53
-53
-46
-25
-22
-30
-55
-77
-99
-114
-109
-99
-76
-51
-19
1
4
-2
-17
-30
-22
3
23
21
0
-38
-81
-108
-108
-102
-83
-52
-20
7
22
32
29
30
36
41
43
35
16
-19
-44
-63
-75
-100
-122
-128
-127
-106
-73
-37
-4
27
41
29
1
-28
-48
-58
-47
-36
-19
-5
7
3
-24
-53
-80
-100
-109
-112
-119
-126
-124
-119
-111
-95
-79
-74
-76
-67
-48
-26
-20
-29
-62
-89
-108
-126
-146
-155
-137
-108
-67
-32
-25
-33
-42
-35
-21
2
24
23
-5
-51
-84
-112
-117
-109
-95
-85
-67
-47
-33
-25
-20
-17
-11
-6
-12
-41
-78
-102
-110
-102
-83
-70
-61
-38
-8
21
30
25
0
-30
-50
-66
-86
-117
-144
-159
-149
-111
-55
-11
11
24
23
27
29
38
27
3
-30
-75
-121
-146
-131
-91
-36
19
47
39
1
-43
-87
-101
-92
-75
-69
-76
-89
-113
-122
-120
-110
-108
-99
-77
-50
-1
59
110
132
131
104
56
1
-53
-92
-113
-108
-105
-103
-105
-100
-100
-111
-122
-126
-103
-49
21
77
96
100
74
35
-9
-52
-85
-103
-99
-102
-116
-147
-176
-193
-184
-144
-92
-40
2
27
17
-11
-46
-78
-98
-100
-81
-74
-59
-48
-46
-51
-54
-46
-31
-21
-10
-7
-15
-18
-24
-45
-64
-90
-110
-126
-122
-107
-94
-78
-69
-68
-66
-43
-21
-4
3
-5
-23
-55
-78
-105
-122
-133
-124
-108
-86
-58
-41
-24
-12
0
-1
-7
-8
-16
-33
-56
-79
-101
-104
-89
-65
-43
-21
-6
-4
-1
4
-1
-13
-31
-49
-74
-84
-81
-74
-71
-71
-72
-84
-90
-91
-85
-77
-60
-43
-35
-29
-27
-27
-34
-35
-35
-47
-55
-59
-58
-56
-44
-36
-31
-26
-16
-10
-10
-14
-29
-44
-62
-78
-95
-107
-99
-81
-65
-50
-32
-29
-19
-4
0
-10
-28
-57
-96
-129
-146
-152
-137
-109
-78
-68
-66
-67
-58
-41
-25
-10
-20
-41
-69
-95
-118
-121
-103
-91
-77
-71
-71
-77
-66
-44
-20
-7
-4
-17
-41
-58
-75
-90
-92
-82
-65
-50
-42
-39
-45
-49
-50
-54
-61
-63
-76
-94
-110
-110
-96
-80
-56
-39
-32
-26
-9
4
23
37
33
14
-15
-40
-61
-67
-65
-69
-84
-93
-81
-71
-55
-43
-33
-28
-16
1
11
13
5
-12
-34
-49
-45
-45
-38
-32
-31
-36
-23
-22
-38
-66
-94
-106
-104
-75
-41
-22
-17
-23
-46
-67
-65
-53
-31
-11
-3
-11
-31
-43
-59
-66
-74
-73
-77
-87
-88
-94
-95
-83
-52
-17
14
32
20
-14
-56
-95
-132
-147
-137
-115
-95
-85
-72
-64
-54
-28
8
45
71
75
36
-23
-84
-133
-148
-132
-97
-80
-75
-84
-93
-98
-83
-57
-25
6
20
11
-29
-71
-110
-135
-135
-119
-96
-80
-60
-55
-66
-83
-93
-88
-73
-38
-8
0
-9
-39
-73
-107
-120
-125
-115
-93
-71
-59
-59
-60
-66
-71
-70
-59
-63
-70
-83
-104
-117
-118
-108
-107
-95
-79
-60
-60
-67
-75
-88
-91
-91
-91
-96
-102
-107
-110
-90
-56
-26
-16
-27
-49
-69
-81
-78
-76
-82
-84
-98
-111
-118
-112
-97
-87
-65
-59
-59
-62
-68
-71
-79
-72
-70
-58
-46
-36
-33
-40
-36
-31
-31
-37
-40
-46
-43
-39
-42
-58
-64
-58
-52
-42
-30
-25
-30
-33
-29
-27
-28
-29
-39
-51
-62
-59
-54
-41
-26
-15
-24
-41
-59
-81
-84
-70
-51
-42
-39
-46
-61
-68
-57
-37
-13
12
14
1
-34
-69
-98
-126
-128
-124
-108
-98
-91
-92
-101
-94
-87
-69
-44
-22
-13
-23
-42
-65
-94
-126
-135
-139
-115
-73
-29
-3
9
18
23
34
41
32
-2
-47
-77
-103
-117
-132
-141
-137
-116
-82
-56
-35
-7
19
34
29
2
-44
-81
-108
-126
-149
-146
-132
-108
-80
-45
-10
12
33
40
36
27
5
-24
-57
-75
-92
-105
-123
-124
-111
-79
-28
22
61
84
98
96
85
71
34
-17
-75
-121
-159
-177
-174
-152
-117
-70
-10
40
90
120
130
112
86
59
16
-28
-75
-110
-130
-136
-130
-126
-114
-92
-59
-36
-15
-6
-11
-19
-34
-48
-75
-98
-116
-115
-89
-43
1
24
35
22
1
-12
-11
-5
-9
-16
-45
-84
-117
-130
-119
-88
-37
10
57
93
116
110
89
56
18
-19
-56
-86
-116
-126
-120
-97
-74
-44
-2
33
76
111
122
100
61
29
-3
-23
-51
-88
-124
-139
-126
-103
-68
-37
0
34
68
84
73
55
36
13
-29
-70
-107
-133
-136
-125
-106
-85
-68
-58
-66
-66
-52
-37
-24
-19
-40
-77
-116
-134
-136
-121
-86
-55
-27
-15
-2
6
6
5
-17
-51
-92
-117
-138
-139
-121
-96
-69
-40
-5
13
19
14
2
-9
-20
-34
-61
-89
-114
-128
-138
-137
-126
-120
-102
-78
-58
-46
-42
-46
-60
-66
-62
-58
-76
-90
-99
-102
-102
-102
-91
-44
-55
-74
-85
-80
-76
-81
-100
-121
-143
-156
-140
-116
-89
-69
-57
-59
-61
-60
-56
-51
-42
-19
-19
-27
-55
-88
-118
-130
-117
-105
-85
-68
-59
-53
-48
-35
-21
-7
-1
-4
-19
-35
-47
-59
-63
-50
-41
-49
-57
-59
-59
-47
-37
-28
-25
-16
-8
-6
-11
-22
-28
-28
-16
-10
-12
-22
-31
-40
-48
-45
-35
-23
-23
-25
-34
-43
-33
-26
-17
-14
-10
-21
-31
-33
-41
-42
-47
-49
-61
-69
-71
-66
-49
-36
-14
-1
8
13
15
19
19
18
-7
-26
-43
-57
-73
-82
-80
-71
-52
-34
-20
-11
0
10
4
-13
-38
-69
-95
-95
-85
-68
-46
-19
4
9
4
-26
-55
-74
-70
-53
-39
-23
-28
-43
-67
-93
-120
-135
-123
-100
-72
-52
-39
-51
-59
-57
-39
-18
5
23
16
-3
-38
-75
-116
-141
-145
-139
-120
-100
-86
-81
-83
-79
-73
-53
-30
-16
-12
-24
-38
-59
-74
-79
-81
-89
-96
-101
-98
-79
-44
4
55
105
124
98
45
-11
-54
-78
-81
-77
-67
-65
-58
-60
-68
-64
-70
-66
-56
-32
-10
-8
-12
-33
-54
-65
-69
-72
-73
-72
-76
-84
-92
-89
-89
-72
-41
-15
-6
-13
-28
-61
-88
-114
-134
-147
-142
-121
-100
-75
-55
-37
-22
-8
6
4
1
-16
-47
-90
-125
-146
-156
-156
-139
-112
-78
-30
0
13
16
12
-2
-23
-48
-78
-116
-148
-168
-174
-165
-134
-109
-87
-65
-39
-16
1
17
14
-8
-45
-82
-118
-135
-136
-131
-121
-106
-82
-66
-54
-47
-49
-57
-62
-68
-79
-81
-82
-77
-81
-86
-87
-96
-81
-46
-9
10
18
16
7
-8
-24
-46
-73
-86
-95
-101
-102
-100
-93
-81
-46
-15
7
15
11
-12
-45
-71
-97
-109
-112
-107
-104
-108
-100
-97
-84
-57
-20
5
13
7
-11
-39
-64
-80
-91
-87
-69
-52
-46
-41
-36
-38
-35
-22
-9
0
-1
-12
-40
-65
-84
-90
-84
-65
-42
-30
-14
-4
-2
-17
-27
-36
-47
-52
-66
-84
-109
-124
-135
-138
-124
-90
-45
-5
25
26
3
-29
-55
-72
-90
-96
-114
-131
-143
-139
-124
-102
-62
-22
12
43
64
71
66
56
36
0
-40
-76
-119
-149
-167
-165
-147
-112
-68
-38
-16
-4
-1
-5
-13
-9
-23
-39
-49
-52
-51
-39
-26
-15
-2
13
26
30
31
17
-7
-30
-38
-44
-51
-57
-64
-71
-76
-75
-63
-45
-27
-22
-30
-46
-56
-62
-71
-62
-60
-49
-38
-21
-18
-28
-32
-41
-48
-46
-37
-41
-47
-54
-67
-76
-78
-73
-70
-60
-40
-27
-29
-51
-68
-75
-56
-28
-12
-22
-50
-80
-106
-113
-104
-87
-69
-46
-19
-10
-14
-24
-42
-61
-76
-85
-94
-96
-95
-91
-92
-86
-77
-74
-67
-57
-37
-26
-14
-23
-49
-77
-100
-117
-128
-124
-116
-111
-103
-94
-85
-67
-44
-30
-28
-30
-26
-39
-55
-69
-80
-81
-78
-58
-42
-19
2
12
11
2
-4
-22
-34
-41
-46
-52
-62
-62
-78
-78
-66
-43
-27
-25
-24
-32
-40
-49
-58
-61
-49
-31
-28
-23
-30
-42
-60
-59
-52
-42
-28
-18
-22
-47
-71
-80
-72
-62
-58
-67
-81
-83
-85
-83
-67
-35
-7
3
1
-21
-42
-66
-78
-87
-95
-86
-77
-68
-56
-37
-24
-17
-21
-36
-61
-81
-90
-97
-95
-95
-97
-107
-114
-103
-93
-69
-42
-15
-4
-6
-20
-47
-68
-80
-84
-92
-92
-93
-93
-85
-63
-35
-7
13
14
-1
-24
-42
-55
-71
-78
-85
-92
-91
-86
-73
-60
-43
-31
-16
3
26
26
-1
-35
-69
-90
-103
-104
-102
-93
-75
-67
-72
-78
-74
-66
-50
-22
-4
1
-6
-19
-39
-58
-63
-64
-73
-79
-80
-88
-88
-89
-91
-102
-108
-104
-98
-77
-56
-40
-36
-30
-25
-28
-31
-41
-50
-69
-76
-76
-71
-59
-45
-34
-30
-21
-26
-41
-56
-63
-70
-81
-81
-80
-70
-55
-40
-36
-44
-50
-61
-61
-50
-30
-19
-20
-23
-31
-37
-40
-27
-13
4
19
18
-1
-30
-46
-63
-71
-80
-89
-101
-106
-96
-98
-91
-75
-47
-22
-5
-3
-19
-32
-38
-51
-72
-95
-115
-129
-132
-118
-100
-93
-81
-80
-78
-73
-58
-36
-26
-21
-25
-32
-42
-46
-53
-59
-52
-53
-64
-81
-94
-105
-102
-81
-61
-47
-41
-30
-28
-30
-27
-30
-35
-42
-40
-47
-48
-45
-44
-47
-41
-18
1
18
24
17
3
-10
-14
-25
-41
-56
-76
-98
-108
-106
-94
-70
-47
-27
-23
-9
-1
-8
-21
-38
-56
-71
-72
-67
-54
-40
-31
-31
-55
-73
-86
-83
-65
-36
-22
-33
-48
-79
-105
-121
-123
-123
-119
-100
-84
-64
-47
-37
-32
-22
0
25
35
21
-11
-61
-101
-120
-119
-106
-88
-58
-47
-31
-33
-49
-58
-57
-38
-23
-13
-8
-18
-43
-72
-99
-115
-104
-75
-46
-31
-26
-32
-46
-54
-60
-52
-32
0
25
27
8
-20
-54
-94
-117
-128
-118
-95
-69
-53
-56
-54
-59
-62
-61
-49
-42
-36
-30
-36
-61
-91
-118
-145
-153
-133
-88
-40
-2
21
18
12
7
-10
-34
-58
-77
-98
-107
-106
-99
-92
-84
-64
-48
-27
-11
-3
-11
-22
-30
-44
-52
-58
-58
-61
-61
-55
-55
-55
-56
-56
-65
-65
-74
-85
-95
-96
-83
-70
-49
-37
-32
-21
-7
1
-6
-11
-24
-32
-42
-50
-62
-69
-68
-61
-55
-43
-34
-30
-31
-31
-31
-32
-39
-40
-60
-75
-88
-100
-106
-99
-74
-50
-26
-18
-18
-26
-28
-16
-9
-3
-3
-15
-46
-84
-119
-136
-126
-94
-64
-48
-27
-7
12
29
39
36
15
-10
-44
-75
-101
-119
-127
-125
-100
-77
-59
-47
-34
-17
-10
1
-1
-10
-23
-34
-49
-72
-80
-81
-71
-55
-40
-45
-50
-47
-36
-30
-27
-30
-46
-64
-78
-91
-98
-95
-77
-65
-53
-44
-46
-62
-75
-75
-73
-48
-12
20
31
21
-7
-57
-94
-112
-109
-96
-79
-63
-61
-62
-64
-60
-60
-36
-25
-15
-22
-40
-56
-79
-82
-85
-92
-96
-90
-78
-66
-51
-38
-29
-14
-5
-3
-17
-27
-52
-78
-107
-121
-129
-124
-104
-84
-70
-59
-54
-57
-59
-54
-43
-32
-27
-22
-38
-42
-55
-59
-55
-41
-15
-6
-6
-15
-29
-37
-40
-41
-49
-51
-44
-40
-52
-57
-65
-68
-71
-69
-64
-72
-66
-64
-64
-56
-45
-35
-37
-33
-40
-46
-51
-55
-57
-69
-69
-78
-80
-74
-60
-53
-55
-52
-55
-59
-69
-73
-82
-85
-76
-60
-52
-52
-55
-63
-62
-48
-30
-20
-14
-18
-34
-41
-37
-25
-22
-20
-19
-30
-37
-44
-41
-42
-36
-28
-24
-19
-24
-39
-62
-67
-59
-47
-31
-24
-24
-32
-36
-33
-28
-18
-12
-12
-29
-41
-59
-76
-84
-83
-79
-75
-60
-59
-62
-68
-60
-47
-29
-1
12
5
-19
-51
-83
-99
-97
-99
-102
-105
-93
-82
-61
-36
-8
8
17
17
-3
-22
-41
-66
-94
-123
-137
-146
-138
-119
-102
-89
-62
-32
-10
-3
-4
-13
-32
-38
-37
-45
-44
-38
-36
-36
-31
-34
-32
-37
-26
-6
0
7
-5
-32
-61
-80
-91
-101
-94
-98
-99
-91
-74
-55
-39
-9
18
32
26
6
-32
-69
-99
-119
-129
-131
-126
-125
-115
-99
-82
-68
-58
-40
-37
-22
-19
-31
-59
-90
-112
-125
-106
-75
-39
-25
-20
-25
-37
-48
-50
-51
-51
-56
-53
-55
-51
-46
-33
-32
-23
-23
-34
-47
-53
-55
-64
-68
-81
-96
-105
-94
-71
-50
-24
-16
-14
-15
-11
-12
-13
-5
-10
-25
-51
-70
-88
-95
-90
-85
-72
-54
-28
-1
22
29
15
-14
-45
-63
-84
-94
-98
-98
-100
-95
-78
-66
-42
-25
-11
-2
3
6
-5
-20
-46
-76
-121
-154
-171
-172
-153
-115
-68
-33
-5
7
10
9
0
-13
-34
-45
-59
-75
-95
-103
-101
-99
-76
-56
-38
-22
-10
-13
-22
-31
-49
-76
-105
-118
-119
-109
-90
-81
-81
-80
-71
-64
-58
-43
-31
-13
4
16
-7
-50
-109
-160
-198
-199
-167
-123
-70
-29
0
11
14
7
-8
-7
4
12
-5
-46
-102
-153
-173
-155
-112
-54
8
49
58
38
11
-15
-41
-55
-69
-80
-92
-90
-94
-94
-81
-62
-32
-1
29
45
41
27
-8
-54
-101
-134
-162
-170
-161
-143
-118
-94
-62
-43
-30
-31
-34
-38
-42
-37
-48
-50
-65
-79
-92
-91
-68
-46
-26
-16
-18
-30
-47
-60
-79
-90
-93
-94
-105
-111
-115
-118
-110
-98
-83
-71
-53
-40
-38
-45
-49
-49
-51
-32
-21
-15
-15
-17
-27
-49
-75
-106
-121
-114
-84
-54
-29
-7
-6
-18
-39
-52
-61
-58
-40
-29
-24
-36
-50
-69
-77
-78
-76
-73
-67
-53
-46
-38
-25
-15
-15
-19
-26
-51
-74
-94
-101
-99
-77
-52
-38
-36
-38
-38
-37
-25
-13
-11
-13
-24
-42
-73
-95
-106
-99
-78
-48
-26
-23
-24
-38
-48
-45
-24
-10
8
27
27
5
-37
-74
-95
-104
-94
-83
-67
-44
-18
-7
-7
-1
7
18
15
-2
-46
-86
-117
-131
-126
-103
-59
-27
7
32
46
39
24
2
-29
-57
-76
-96
-109
-120
-111
-95
-70
-41
-6
30
73
108
116
91
45
-6
-53
-73
-82
-90
-99
-108
-109
-107
-77
-50
-22
-1
14
24
14
-2
-38
-72
-102
-111
-112
-105
-85
-67
-53
-39
-25
-14
-5
10
19
19
2
-21
-55
-79
-88
-86
-83
-72
-52
-44
-33
-25
-31
-51
-71
-83
-104
-107
-105
-100
-101
-105
-94
-84
-63
-48
-31
-37
-34
-41
-49
-49
-50
-48
-48
-45
-51
-61
-67
-57
-39
-22
-10
-6
-10
-19
-29
-43
-65
-74
-80
-80
-86
-94
-102
-93
-58
-35
-35
-50
-55
-48
-30
-15
-17
-34
-60
-73
-84
-78
-56
-30
-11
4
14
7
6
13
20
8
-19
-48
-79
-84
-75
-63
-65
-66
-63
-53
-40
-21
-10
-8
-5
-5
-14
-15
-8
-9
-16
-35
-43
-43
-42
-37
-38
-52
-63
-83
-98
-102
-89
-69
-50
-28
-26
-39
-59
-72
-79
-84
-74
-70
-67
-67
-61
-58
-54
-50
-56
-66
-78
-83
-93
-100
-106
-108
-103
-88
-65
-54
-41
-26
-15
-11
-15
-13
-16
-15
-19
-40
-69
-103
-122
-133
-122
-99
-76
-63
-53
-51
-51
-40
-29
-20
-30
-44
-59
-78
-81
-72
-57
-42
-28
-27
-35
-42
-46
-48
-58
-59
-68
-70
-62
-47
-28
-28
-44
-75
-107
-115
-93
-61
-35
-12
-11
-25
-50
-78
-111
-123
-107
-73
-28
14
35
26
1
-18
-24
-29
-38
-40
-58
-73
-92
-117
-138
-144
-130
-111
-75
-27
13
43
50
37
-4
-43
-62
-58
-45
-29
-32
-56
-86
-101
-108
-108
-88
-64
-42
-27
-37
-57
-86
-95
-85
-61
-42
-29
-31
-50
-61
-79
-84
-73
-40
-2
30
53
47
25
-1
-18
-37
-41
-30
-20
-17
-19
-24
-39
-48
-43
-29
-7
11
21
-3
-40
-80
-109
-130
-134
-123
-105
-77
-53
-34
-37
-52
-59
-59
-35
-5
14
0
-39
-84
-118
-124
-102
-61
-18
28
59
73
66
46
13
-26
-43
-58
-73
-90
-113
-131
-138
-124
-113
-100
-82
-45
-4
35
79
117
138
127
89
23
-40
-86
-125
-147
-153
-136
-122
-107
-97
-91
-92
-93
-89
-81
-56
-18
10
12
-19
-63
-123
-163
-177
-166
-137
-98
-69
-69
-86
-109
-122
-119
-89
-48
-17
-6
-23
-60
-110
-143
-151
-127
-80
-31
-5
-10
-19
-36
-51
-62
-56
-46
-39
-34
-56
-102
-153
-183
-184
-162
-120
-82
-45
-18
5
11
3
-2
-14
-35
-62
-90
-124
-148
-152
-140
-117
-95
-72
-63
-43
-18
2
6
-11
-42
-85
-117
-134
-137
-135
-125
-111
-101
-26
