# Supplementary material for: Electroencephalography (EEG) based epilepsy diagnosis via multiple feature space fusion using shared hidden space-driven multi-view learning
Source: PeerJ Comput Sci. 2024 Mar 7;10:e1874. doi: 10.7717/peerj-cs.1874 (PMC10936759; doi:10.7717/peerj-cs.1874)
Supplement: Supplemental Information 2 [file peerj-cs-10-1874-s002.zip › B/O027.txt]

-49
-28
0
29
41
39
27
12
-11
-40
-67
-98
-118
-120
-115
-104
-94
-83
-80
-72
-58
-36
-18
-5
-2
-29
-56
-77
-90
-108
-120
-119
-108
-78
-47
-28
-24
-30
-26
-39
-38
-35
-47
-56
-70
-76
-91
-107
-123
-123
-108
-73
-41
-19
-1
8
11
2
-1
-23
-53
-88
-115
-134
-148
-145
-138
-119
-94
-59
-34
-13
11
24
24
26
20
-5
-35
-78
-108
-127
-136
-134
-120
-106
-82
-51
-22
-1
10
17
8
-3
-20
-41
-73
-110
-131
-148
-144
-131
-116
-104
-84
-56
-29
12
43
61
54
43
25
-9
-50
-91
-120
-130
-123
-122
-128
-129
-117
-86
-43
11
49
68
62
41
2
-49
-91
-128
-147
-147
-131
-113
-89
-54
-36
-28
-38
-50
-77
-100
-115
-132
-147
-158
-149
-133
-103
-57
-12
24
54
70
61
33
-3
-51
-99
-133
-152
-161
-160
-155
-154
-154
-154
-152
-133
-80
3
96
155
174
135
61
-23
-99
-157
-199
-208
-202
-180
-156
-130
-110
-92
-62
-34
-6
21
42
54
50
37
1
-52
-105
-148
-170
-179
-171
-153
-124
-89
-51
-39
-29
-23
-23
-26
-33
-35
-50
-68
-86
-88
-83
-63
-31
-12
-12
-31
-73
-105
-113
-99
-81
-49
-20
6
10
12
14
18
30
37
32
-1
-35
-76
-114
-138
-149
-142
-130
-101
-73
-41
-18
0
9
5
10
3
-7
-19
-14
-12
-13
-6
-7
-15
-35
-56
-72
-69
-37
11
50
69
72
42
5
-32
-59
-86
-102
-123
-139
-131
-106
-78
-54
-28
-4
9
19
24
26
16
-10
-46
-91
-121
-139
-141
-141
-128
-105
-82
-43
-7
12
7
-9
-30
-52
-66
-85
-108
-125
-122
-114
-105
-93
-72
-48
-27
-14
-18
-29
-45
-64
-91
-115
-130
-133
-121
-95
-60
-39
-25
-18
-23
-30
-34
-27
-33
-39
-57
-84
-110
-125
-115
-88
-43
-2
24
31
28
21
3
-9
-23
-29
-48
-59
-67
-70
-61
-54
-45
-41
-24
-4
-5
-15
-35
-59
-96
-113
-127
-125
-115
-86
-52
-30
-18
-32
-49
-61
-48
-18
18
50
59
46
25
0
-27
-46
-53
-52
-60
-67
-71
-77
-76
-67
-47
-30
-14
-5
-7
3
19
36
54
71
80
58
20
-16
-42
-54
-54
-44
-39
-18
4
28
35
15
-38
-102
-132
-114
-66
-12
38
69
81
70
44
12
-25
-43
-74
-112
-152
-176
-181
-163
-119
-71
-20
25
69
97
105
103
78
43
0
-40
-91
-134
-171
-192
-194
-172
-132
-88
-33
27
78
105
106
88
50
10
-25
-55
-84
-113
-131
-152
-156
-150
-136
-115
-79
-21
44
121
187
229
226
185
109
13
-71
-134
-175
-203
-200
-178
-144
-102
-63
-32
-20
-11
-8
0
6
5
-23
-68
-106
-132
-140
-127
-103
-76
-61
-54
-57
-56
-29
12
58
85
83
34
-36
-104
-153
-183
-195
-186
-167
-151
-137
-127
-127
-114
-82
-38
0
39
68
65
35
-15
-74
-116
-132
-123
-116
-118
-131
-142
-147
-133
-113
-87
-63
-44
-39
-47
-49
-62
-78
-97
-113
-121
-128
-119
-114
-109
-102
-88
-75
-64
-51
-48
-35
-28
-12
-7
-7
-8
-16
-22
-21
-1
-1
-13
-46
-86
-114
-122
-108
-92
-71
-47
-27
-17
-8
8
18
30
26
11
-15
-41
-68
-107
-142
-158
-151
-122
-72
-19
24
43
58
60
49
32
5
-31
-61
-72
-69
-62
-52
-65
-85
-94
-84
-52
-17
6
4
-15
-34
-42
-50
-61
-64
-74
-89
-110
-124
-134
-122
-93
-58
-24
1
20
21
9
-4
-23
-45
-67
-77
-79
-65
-63
-75
-101
-121
-111
-87
-41
-3
22
29
15
-2
-29
-51
-67
-85
-107
-129
-144
-156
-149
-124
-89
-50
-7
23
28
17
11
18
24
28
4
-29
-62
-76
-85
-110
-131
-149
-147
-135
-110
-87
-66
-35
-12
0
1
-4
-30
-58
-90
-122
-143
-152
-148
-152
-159
-162
-149
-114
-70
-25
-9
-10
-17
-30
-51
-58
-61
-80
-99
-132
-156
-165
-151
-123
-96
-55
-22
-4
-1
-6
-11
-24
-50
-88
-130
-167
-180
-180
-176
-159
-129
-84
-33
29
81
128
158
160
136
81
25
-40
-108
-164
-195
-202
-188
-146
-102
-56
-9
26
44
42
22
-14
-56
-103
-134
-161
-168
-153
-134
-111
-85
-48
-21
1
6
-8
-41
-70
-95
-108
-110
-103
-97
-95
-92
-91
-97
-96
-83
-61
-41
-31
-40
-54
-70
-80
-89
-106
-108
-110
-106
-99
-82
-58
-44
-25
-26
-36
-40
-48
-51
-64
-68
-79
-87
-99
-107
-108
-104
-91
-85
-83
-84
-74
-67
-63
-39
-19
1
8
10
-16
-43
-73
-102
-128
-144
-148
-146
-128
-101
-72
-46
-27
-19
-26
-34
-46
-57
-58
-52
-54
-73
-91
-103
-105
-104
-98
-92
-92
-90
-78
-55
-32
-13
-16
-28
-47
-53
-59
-68
-65
-57
-36
-18
-5
3
-3
-14
-24
-40
-37
-29
-26
-30
-30
-38
-33
-28
-18
-17
-19
-13
-8
0
2
-3
-18
-28
-38
-53
-73
-88
-82
-75
-57
-38
-19
-7
2
2
-17
-46
-74
-97
-110
-103
-79
-49
-21
-1
7
3
0
-5
-17
-26
-40
-61
-84
-96
-99
-94
-78
-57
-39
-27
-1
7
1
-19
-49
-83
-113
-124
-129
-128
-130
-115
-90
-55
-11
9
10
-3
-20
-57
-81
-102
-122
-137
-147
-145
-147
-132
-92
-46
12
54
78
65
27
-26
-76
-109
-125
-128
-139
-139
-124
-95
-63
-33
-5
11
35
59
80
78
53
-1
-65
-118
-142
-137
-116
-74
-33
-6
14
30
41
50
61
57
39
3
-40
-91
-132
-152
-163
-152
-118
-66
-16
18
36
40
35
35
47
50
43
18
-31
-90
-128
-143
-150
-137
-106
-58
2
52
96
115
120
117
107
91
58
3
-73
-129
-152
-147
-137
-118
-98
-71
-43
-18
10
35
73
96
99
84
51
9
-39
-73
-96
-102
-91
-72
-63
-72
-80
-80
-77
-62
-49
-47
-55
-57
-71
-80
-87
-93
-126
-163
-182
-170
-132
-99
-68
-59
-47
-45
-58
-98
-139
-151
-144
-106
-68
-43
-33
-38
-26
-28
-14
5
18
6
-27
-70
-118
-147
-158
-156
-144
-113
-72
-27
17
52
71
72
60
37
-8
-63
-112
-139
-142
-123
-111
-101
-69
-14
45
80
99
89
72
53
30
-10
-64
-109
-134
-131
-102
-59
-27
-8
17
46
86
115
124
93
38
-26
-93
-145
-153
-118
-56
5
46
56
36
4
-14
-23
-10
4
3
-16
-48
-91
-135
-157
-159
-143
-125
-101
-72
-42
2
62
125
179
223
242
228
170
80
-19
-101
-134
-138
-124
-105
-85
-84
-100
-120
-142
-136
-90
-16
63
126
177
187
150
77
-14
-103
-161
-190
-207
-221
-241
-251
-250
-225
-182
-142
-109
-73
-25
6
31
33
13
-23
-61
-92
-120
-137
-140
-133
-126
-115
-102
-91
-75
-62
-44
-28
-9
4
-4
-31
-76
-125
-173
-192
-186
-167
-136
-102
-72
-52
-14
13
34
40
35
21
-3
-33
-78
-124
-159
-164
-149
-115
-66
-27
3
16
21
21
32
51
55
34
-10
-52
-96
-116
-111
-94
-74
-48
-24
-7
8
14
7
-9
-32
-41
-61
-75
-86
-85
-75
-57
-34
-37
-42
-55
-67
-71
-66
-59
-53
-54
-53
-55
-50
-36
-29
-26
-25
-20
-21
-30
-30
-28
-22
-13
-1
2
-4
-9
-21
-28
-36
-50
-70
-86
-89
-83
-75
-62
-34
-15
5
22
18
-2
-31
-69
-115
-160
-195
-208
-194
-155
-106
-75
-46
-28
-9
1
12
19
-2
-34
-77
-123
-165
-188
-189
-181
-153
-112
-58
-9
49
93
115
103
69
23
-29
-61
-95
-126
-149
-151
-132
-106
-70
-39
-12
11
35
44
29
5
-36
-71
-102
-122
-138
-146
-140
-126
-107
-81
-44
-6
38
80
110
120
110
81
36
-9
-57
-101
-145
-168
-159
-152
-141
-135
-125
-100
-53
4
47
73
83
75
59
44
27
-4
-43
-87
-126
-145
-142
-132
-124
-117
-104
-79
-53
-15
13
31
32
19
-8
-42
-60
-69
-64
-59
-49
-49
-55
-45
-43
-44
-50
-56
-72
-87
-106
-133
-151
-149
-113
-62
-3
40
45
13
-34
-89
-146
-179
-186
-174
-162
-153
-137
-130
-112
-82
-42
7
53
79
65
24
-30
-89
-135
-154
-152
-146
-138
-136
-130
-126
-106
-92
-80
-73
-65
-64
-84
-104
-134
-159
-165
-158
-142
-124
-92
-69
-60
-61
-73
-82
-86
-71
-53
-51
-54
-71
-94
-121
-139
-156
-159
-131
-89
-44
-13
5
7
-5
-21
-41
-72
-100
-125
-138
-141
-142
-137
-142
-125
-88
-36
2
22
20
0
-23
-58
-84
-116
-133
-143
-142
-125
-94
-67
-40
-15
-1
9
10
11
0
-29
-56
-83
-99
-108
-105
-95
-84
-63
-54
-44
-33
-31
-37
-45
-49
-52
-49
-34
-21
-24
-37
-43
-49
-50
-48
-39
-26
-10
-1
-13
-40
-67
-72
-78
-71
-56
-46
-49
-60
-67
-76
-79
-73
-71
-67
-56
-36
-21
-8
4
12
5
-2
-23
-40
-49
-47
-49
-52
-54
-59
-72
-90
-92
-83
-63
-32
-9
-1
-11
-28
-43
-68
-74
-77
-78
-80
-84
-95
-107
-99
-79
-54
-28
-17
-26
-48
-60
-79
-93
-106
-107
-111
-100
-81
-62
-50
-39
-15
13
54
81
70
18
-48
-98
-141
-163
-176
-178
-167
-139
-102
-64
-27
8
45
70
78
58
19
-18
-50
-87
-140
-180
-205
-203
-179
-128
-66
-2
59
84
78
56
27
6
-14
-30
-66
-110
-155
-180
-183
-162
-118
-67
-16
32
81
113
137
142
110
50
-25
-94
-154
-192
-202
-185
-148
-97
-39
-7
23
41
56
66
74
81
55
6
-55
-105
-136
-146
-144
-136
-117
-87
-47
-8
29
51
58
54
40
10
-40
-83
-120
-130
-115
-81
-36
-1
31
43
36
17
4
-8
-11
-6
-15
-36
-72
-92
-95
-78
-41
-1
46
91
132
142
136
106
50
-20
-84
-127
-156
-160
-153
-136
-113
-78
-23
29
88
146
177
171
135
88
29
-29
-92
-153
-195
-199
-171
-133
-88
-47
-5
30
73
107
132
147
142
103
18
-74
-164
-218
-233
-216
-179
-136
-90
-63
-49
-41
-28
-5
15
28
5
-51
-112
-159
-186
-191
-175
-150
-121
-91
-63
-40
-24
-24
-53
-100
-146
-171
-183
-169
-142
-117
-98
-79
-53
-29
-13
6
15
26
25
15
-33
-75
-112
-140
-161
-173
-177
-180
-165
-138
-105
-76
-49
-27
-18
-9
-2
2
-10
-22
-37
-56
-84
-115
-135
-40
-17
-7
0
13
14
3
-26
-72
-125
-163
-168
-152
-132
-112
-96
-92
-82
-69
-65
-62
-47
-23
-17
-26
-49
-69
-83
-81
-66
-58
-44
-37
-41
-51
-57
-45
-38
-21
-14
-19
-43
-73
-95
-102
-86
-49
-20
-13
-24
-42
-55
-64
-67
-70
-76
-64
-55
-47
-48
-54
-53
-48
-17
7
19
10
-14
-50
-80
-94
-101
-102
-97
-90
-88
-84
-69
-40
-11
23
49
48
34
12
-19
-47
-71
-82
-100
-109
-114
-109
-91
-64
-24
10
36
50
52
42
18
-8
-44
-63
-71
-74
-90
-84
-61
-18
30
66
74
59
38
13
-19
-52
-78
-93
-97
-89
-81
-76
-65
-44
-7
27
54
45
14
-31
-70
-90
-96
-84
-70
-58
-47
-46
-57
-64
-53
-28
-10
-1
-8
-40
-66
-77
-70
-49
-27
-7
-3
-5
-18
-44
-81
-113
-137
-155
-162
-163
-166
-177
-179
-163
-128
-69
1
60
86
79
52
14
-24
-59
-104
-152
-181
-192
-179
-148
-100
-36
30
105
153
160
135
96
45
-13
-66
-118
-165
-201
-219
-221
-203
-165
-136
-109
-78
-23
24
58
73
58
37
21
6
-32
-81
-129
-157
-166
-170
-165
-162
-133
-82
-34
-12
-12
-15
-27
-34
-62
-100
-145
-163
-157
-141
-120
-98
-73
-47
-30
-24
-33
-52
-69
-90
-119
-148
-176
-196
-201
-183
-152
-107
-55
-13
9
15
14
5
-4
-13
-42
-81
-131
-172
-196
-195
-161
-119
-67
-13
33
61
68
64
41
11
-32
-65
-100
-116
-115
-111
-110
-107
-91
-86
-72
-63
-49
-46
-46
-54
-71
-79
-82
-81
-89
-96
-99
-102
-81
-52
-22
-11
2
14
12
-3
-29
-58
-90
-106
-114
-109
-95
-80
-65
-51
-21
-1
18
23
27
21
13
5
-19
-52
-74
-83
-76
-68
-53
-46
-44
-40
-27
-25
-23
-18
-15
-11
-17
-33
-66
-92
-110
-119
-110
-86
-42
-15
3
13
13
9
5
3
-14
-32
-61
-94
-120
-129
-118
-98
-56
-16
18
32
24
7
-24
-44
-55
-63
-85
-102
-120
-128
-121
-96
-54
-14
27
44
45
33
8
-24
-61
-91
-107
-114
-112
-102
-86
-70
-38
-6
21
47
62
70
72
67
50
14
-25
-67
-113
-139
-147
-139
-120
-89
-53
-30
-13
-4
1
9
19
28
16
-1
-18
-39
-52
-61
-57
-46
-29
-5
15
35
50
43
16
-14
-25
-26
-24
-22
-25
-34
-45
-59
-69
-72
-62
-55
-41
-27
-14
-15
-32
-46
-66
-75
-77
-62
-51
-39
-26
-21
-29
-39
-48
-58
-69
-71
-70
-72
-81
-83
-100
-99
-80
-53
-38
-40
-41
-47
-35
-25
-24
-41
-66
-84
-97
-101
-97
-90
-81
-62
-36
-18
-8
-7
-17
-35
-55
-80
-100
-108
-117
-112
-114
-95
-72
-56
-44
-39
-29
-23
-14
-9
-15
-30
-53
-82
-110
-122
-132
-134
-124
-104
-72
-34
7
32
33
20
12
-5
-19
-35
-47
-54
-57
-49
-41
-13
19
50
71
76
72
46
13
-24
-58
-79
-86
-72
-70
-65
-60
-59
-62
-55
-37
-16
-3
-2
-8
-23
-25
-24
-21
-10
2
6
-5
-13
-22
-27
-24
-26
-33
-57
-82
-92
-82
-68
-56
-60
-74
-80
-90
-95
-84
-57
-31
-9
0
-12
-36
-61
-77
-93
-99
-91
-84
-79
-69
-51
-42
-34
-30
-40
-65
-90
-107
-123
-127
-132
-137
-145
-137
-115
-98
-76
-54
-30
-11
0
-3
-30
-53
-83
-109
-130
-134
-130
-119
-101
-72
-33
8
53
79
82
62
34
-7
-57
-100
-138
-163
-166
-145
-103
-49
12
56
91
108
112
90
53
11
-31
-66
-98
-119
-134
-126
-100
-62
-26
15
61
84
91
83
72
58
42
22
-12
-39
-62
-81
-100
-110
-103
-90
-65
-36
-25
-35
-56
-72
-84
-70
-53
-38
-46
-45
-49
-52
-57
-57
-59
-71
-76
-71
-54
-24
-7
2
-4
-4
-25
-58
-85
-93
-94
-89
-81
-77
-76
-75
-67
-63
-59
-56
-64
-73
-75
-67
-61
-60
-48
-48
-48
-50
-41
-35
-23
-9
-3
-7
-15
-27
-50
-71
-93
-108
-121
-126
-120
-126
-123
-113
-90
-74
-63
-69
-83
-90
-78
-76
-86
-94
-108
-121
-125
-113
-100
-93
-80
-76
-75
-71
-60
-49
-43
-33
-34
-35
-52
-66
-86
-95
-85
-75
-65
-65
-66
-74
-81
-81
-87
-92
-95
-81
-69
-54
-45
-44
-48
-48
-40
-34
-29
-26
-27
-33
-44
-38
-38
-33
-27
-23
-23
-23
-23
-39
-57
-67
-82
-98
-104
-95
-74
-47
-25
-18
-22
-18
-14
-15
-17
-29
-48
-84
-104
-119
-115
-97
-70
-51
-55
-52
-59
-51
-33
-4
16
22
11
-23
-64
-103
-138
-172
-192
-183
-157
-122
-87
-51
-28
-8
11
27
33
26
4
-37
-79
-108
-120
-125
-116
-96
-79
-55
-48
-47
-50
-49
-40
-47
-53
-65
-77
-83
-93
-97
-102
-96
-85
-83
-98
-109
-111
-109
-91
-69
-43
-7
30
48
42
16
-10
-49
-86
-114
-136
-140
-133
-116
-94
-67
-26
13
26
16
-5
-32
-45
-44
-62
-87
-118
-140
-163
-169
-149
-102
-42
26
83
120
144
145
113
55
-15
-73
-120
-140
-141
-137
-129
-115
-84
-42
1
43
75
86
87
79
55
21
-27
-77
-118
-126
-113
-91
-66
-37
-25
-30
-25
-32
-35
-30
-18
-7
-11
-12
-24
-32
-28
-10
3
6
16
20
25
17
4
-26
-52
-69
-80
-90
-85
-77
-83
-88
-86
-73
-46
-14
18
22
6
-22
-54
-72
-74
-63
-57
-59
-68
-80
-76
-54
-16
10
24
20
-2
-49
-98
-144
-176
-179
-159
-130
-100
-62
-18
16
40
53
46
26
-1
-35
-70
-106
-127
-143
-151
-142
-128
-104
-74
-41
-8
21
46
50
29
-3
-42
-71
-97
-112
-121
-114
-97
-74
-60
-36
5
55
92
94
61
5
-43
-78
-106
-129
-138
-124
-108
-84
-61
-48
-40
-38
-38
-37
-30
-6
25
55
72
59
11
-48
-99
-135
-157
-155
-142
-125
-105
-84
-66
-49
-27
-16
-12
-10
-16
-28
-50
-66
-79
-92
-92
-81
-72
-63
-58
-57
-54
-44
-31
-30
-34
-44
-61
-78
-104
-123
-136
-133
-109
-90
-66
-51
-32
-23
-25
-31
-41
-54
-59
-58
-65
-67
-74
-72
-73
-62
-46
-38
-27
-22
-10
-12
-21
-45
-66
-79
-73
-75
-89
-94
-105
-106
-99
-81
-55
-32
-13
-5
-7
-16
-33
-50
-73
-79
-84
-77
-60
-44
-37
-49
-50
-56
-54
-50
-34
-27
-26
-36
-58
-72
-77
-71
-66
-54
-43
-33
-31
-39
-48
-66
-67
-55
-36
-27
-19
-20
-34
-32
-22
-6
-5
-10
-25
-37
-41
-32
-32
-26
-19
-19
-25
-29
-45
-51
-69
-75
-76
-74
-65
-49
-43
-37
-23
-15
-7
-5
-4
-10
-23
-29
-42
-59
-77
-92
-99
-102
-90
-81
-71
-65
-51
-30
-11
13
20
11
-6
-30
-56
-68
-80
-88
-97
-105
-93
-75
-46
-11
13
23
25
20
9
6
1
-14
-46
-81
-109
-129
-126
-111
-92
-78
-54
-30
-6
1
-8
-14
-27
-21
-22
-34
-40
-45
-58
-62
-59
-57
-52
-50
-48
-40
-41
-27
-29
-39
-66
-95
-124
-149
-155
-160
-154
-133
-100
-65
-37
-5
16
24
20
3
-33
-72
-112
-152
-184
-207
-219
-225
-213
-179
-137
-88
-50
-8
15
29
23
-13
-57
-108
-140
-161
-147
-114
-77
-60
-44
-39
-32
-33
-31
-37
-46
-54
-69
-87
-99
-100
-92
-86
-62
-40
-24
-10
6
18
13
0
-35
-72
-100
-99
-86
-71
-61
-54
-46
-29
-8
8
19
26
18
2
-18
-36
-60
-76
-79
-79
-70
-53
-24
0
21
30
16
-12
-39
-55
-71
-86
-92
-97
-93
-86
-70
-60
-44
-29
-10
19
56
84
85
66
25
-28
-103
-170
-217
-237
-223
-179
-123
-82
-41
-13
12
41
66
76
67
42
-14
-84
-154
-198
-216
-211
-176
-132
-89
-50
-18
1
22
50
69
69
43
2
-51
-103
-142
-170
-182
-165
-125
-79
-34
0
21
28
38
46
26
-8
-69
-136
-194
-216
-197
-155
-94
-40
-3
18
38
50
50
51
49
36
-5
-61
-137
-200
-231
-218
-175
-115
-44
6
36
48
55
52
33
13
-12
-33
-59
-73
-96
-109
-104
-86
-56
-17
25
50
62
54
20
-31
-78
-112
-143
-156
-158
-153
-138
-115
-77
-53
-31
-15
-11
-2
6
13
-2
-22
-51
-76
-102
-107
-87
-68
-46
-31
-20
-19
-23
-37
-64
-80
-85
-89
-100
-109
-123
-132
-130
-127
-113
-96
-65
-44
-35
-40
-52
-62
-71
-64
-55
-44
-35
-21
-14
-27
-57
-96
-124
-128
-105
-77
-49
-21
-13
-15
-30
-38
-51
-56
-60
-61
-74
-90
-102
-112
-110
-102
-90
-72
-50
-17
3
25
37
43
31
10
-23
-70
-113
-143
-149
-138
-108
-71
-45
-21
-1
15
16
20
15
5
0
-8
-27
-60
-94
-122
-129
-117
-91
-59
-40
-18
-12
-7
2
25
42
60
82
81
56
5
-42
-85
-114
-127
-132
-119
-85
-43
-11
9
26
40
57
57
42
-8
-71
-122
-157
-170
-154
-112
-64
-11
30
48
45
35
23
-3
-35
-63
-93
-111
-123
-109
-90
-68
-49
-31
-3
42
89
115
109
69
11
-53
-92
-116
-129
-133
-133
-123
-109
-72
-33
-1
36
67
80
63
25
-40
-96
-139
-149
-146
-128
-101
-79
-55
-29
-6
4
13
25
35
34
15
-11
-50
-69
-78
-69
-67
-58
-41
-39
-28
-19
-23
-34
-49
-55
-70
-74
-74
-78
-90
-102
-94
-78
-53
-35
-17
-17
-10
-14
-28
-38
-48
-65
-82
-89
-99
-107
-100
-75
-41
-12
10
17
20
18
6
-20
-64
-102
-131
-144
-146
-140
-134
-113
-67
-25
6
13
11
-8
-28
-37
-53
-63
-83
-99
-125
-136
-125
-102
-64
-19
26
51
64
70
57
16
-45
-103
-149
-155
-145
-131
-133
-137
-131
-111
-75
-29
14
49
80
92
75
52
27
-2
-43
-81
-103
-115
-121
-121
-115
-103
-70
-47
-33
-32
-20
-1
18
36
32
9
-25
-55
-89
-118
-129
-125
-99
-59
-18
2
-2
-14
-43
-73
-104
-124
-138
-131
-119
-106
-99
-92
-71
-47
-11
29
58
66
45
11
-42
-86
-126
-164
-189
-194
-168
-131
-84
-45
-15
3
19
26
19
11
-1
-21
-60
-92
-118
-130
-114
-84
-44
-6
35
67
87
92
80
55
9
-38
-96
-140
-158
-147
-122
-99
-79
-68
-59
-39
-7
17
27
31
21
2
-31
-73
-127
-162
-169
-142
-89
-19
43
73
77
66
47
13
-26
-55
-74
-76
-81
-91
-109
-113
-100
-95
-88
-79
-58
-22
28
65
58
10
-48
-105
-130
-131
-131
-131
-127
-112
-100
-91
-74
-64
-55
-50
-48
-53
-61
-53
-37
-27
-43
-71
-112
-139
-142
-134
-106
-58
7
61
90
90
58
22
-4
-12
-24
-34
-42
-54
-65
-76
-75
-76
-47
-13
40
85
109
103
52
-16
-72
-105
-118
-124
-130
-138
-127
-102
-70
-44
-23
-4
10
38
68
73
43
-4
-59
-112
-143
-154
-144
-118
-69
-14
42
87
114
115
94
80
61
29
-20
-75
-121
-145
-147
-152
-151
-140
-108
-77
-42
2
47
92
128
146
123
66
-1
-80
-135
-164
-167
-171
-170
-162
-148
-127
-106
-82
-63
-22
42
105
135
113
44
-68
-171
-237
-258
-244
-217
-192
-186
-187
-186
-175
-151
-104
-50
-1
45
71
64
13
-48
-101
-126
-124
-105
-90
-90
-93
-109
-124
-130
-117
-87
-50
0
13
-15
-74
-134
-174
-190
-182
-166
-142
-112
-75
-51
-34
-17
6
24
23
0
-59
-122
-168
-195
-200
-187
-161
-128
-83
-37
-4
0
-12
-32
-52
-66
-71
-83
-113
-137
-154
-155
-135
-102
-131
