# Supplementary material for: Electroencephalography (EEG) based epilepsy diagnosis via multiple feature space fusion using shared hidden space-driven multi-view learning
Source: PeerJ Comput Sci. 2024 Mar 7;10:e1874. doi: 10.7717/peerj-cs.1874 (PMC10936759; doi:10.7717/peerj-cs.1874)
Supplement: Supplemental Information 2 [file peerj-cs-10-1874-s002.zip › B/O028.txt]

58
67
79
98
101
112
94
72
54
45
40
52
79
106
127
134
129
105
81
61
44
24
5
-1
-13
-10
7
39
63
73
71
55
50
46
38
20
7
13
20
30
34
26
12
16
21
32
33
36
50
60
77
84
85
95
112
137
144
146
115
72
36
24
28
42
64
82
93
104
129
132
132
123
114
108
94
74
44
14
8
7
7
30
44
59
49
45
42
42
35
39
55
65
72
70
69
58
42
30
13
13
16
34
46
57
66
74
93
105
107
89
83
77
70
56
52
47
46
57
65
73
92
100
99
78
72
84
98
111
117
108
90
86
79
102
119
139
130
109
95
92
89
91
98
100
101
95
76
66
29
-8
-62
-82
-64
-25
1
8
14
-4
-2
8
30
46
41
18
-26
-52
-63
-64
-60
-48
-32
-22
-14
-2
4
19
24
24
19
14
31
50
63
85
88
77
61
50
35
24
25
34
53
64
78
78
75
85
80
84
77
79
86
95
121
135
130
118
106
90
73
54
29
9
-11
-8
3
12
20
19
19
22
40
44
51
46
30
1
-17
-7
-4
10
13
21
30
43
53
63
83
108
124
126
122
96
72
36
16
8
-2
6
12
7
10
25
53
78
104
105
93
69
54
40
31
37
44
46
39
35
30
39
62
88
114
117
112
82
68
63
69
78
87
84
53
9
-29
-30
-4
32
60
69
67
65
73
65
62
59
53
63
70
78
67
60
47
35
32
53
65
66
59
46
42
45
61
73
69
58
27
4
9
37
69
94
120
131
137
130
126
112
85
64
46
41
38
32
14
4
-4
-11
-4
16
46
58
67
73
67
48
21
6
-3
5
17
26
15
4
9
8
10
10
13
25
54
75
76
69
57
52
51
67
102
121
121
88
49
17
12
15
15
33
55
66
72
55
23
-9
-19
1
35
62
82
75
49
17
12
7
6
12
25
46
60
74
64
44
33
-5
-34
-49
-32
-3
28
38
32
35
28
30
33
47
87
130
153
165
161
136
119
89
67
42
30
23
13
10
31
61
78
93
93
104
126
147
157
137
114
69
25
-9
-12
7
33
58
64
55
45
61
80
109
136
146
141
109
61
12
-21
-33
-27
-32
-21
4
24
59
82
100
105
105
112
120
131
124
94
38
0
-23
-53
-78
-98
-98
-70
-12
45
81
97
108
122
127
126
126
121
122
109
71
15
-33
-55
-58
-47
-32
-20
-14
22
48
87
112
133
138
118
103
84
62
58
49
37
25
31
39
48
41
39
46
82
116
134
120
104
99
82
74
69
71
75
65
77
76
98
110
101
75
49
30
19
13
6
10
21
29
42
46
71
121
156
164
156
138
125
120
95
64
28
20
37
62
82
97
96
76
65
41
24
29
40
65
81
90
77
66
58
78
113
135
152
152
148
137
121
96
77
65
51
32
22
26
16
15
12
23
54
98
145
170
178
170
151
141
127
110
69
30
7
-9
-10
1
20
37
50
80
104
115
110
92
80
79
73
70
56
45
33
20
29
36
54
58
75
93
98
102
94
78
63
62
66
83
73
60
39
32
43
51
49
43
46
43
45
47
38
18
-8
-3
7
24
39
45
72
87
99
76
49
47
54
59
67
77
85
103
95
63
15
-13
-1
25
64
98
123
129
138
144
134
113
87
80
85
94
85
61
32
7
-12
-16
-10
-2
6
8
32
51
56
59
66
96
151
199
214
198
177
154
129
106
86
68
51
38
30
43
53
70
67
53
45
52
69
98
131
133
131
106
75
58
40
49
48
52
57
55
39
26
18
7
9
20
18
3
-7
-23
-27
-35
-31
-21
-9
4
-1
-18
-32
-27
-1
28
52
50
24
1
-12
-14
-6
32
59
64
33
-6
-42
-38
-19
9
11
8
13
16
29
42
52
56
64
76
84
73
46
14
-9
4
28
38
42
43
47
39
33
45
45
55
65
82
107
122
111
74
29
4
-8
-6
19
47
92
112
109
75
33
18
19
19
22
32
37
33
41
56
64
54
30
23
41
77
89
84
67
56
51
55
76
104
131
134
131
110
98
91
75
64
72
100
116
121
121
125
108
94
75
54
50
46
49
51
60
65
62
54
51
58
56
66
58
36
10
-10
-13
-8
8
11
13
15
27
42
63
66
54
25
13
32
41
33
17
-2
-6
4
34
59
76
73
49
23
2
-5
-5
2
17
39
52
70
102
110
111
87
52
27
10
4
-3
4
25
46
60
67
69
55
39
30
30
25
27
29
24
19
20
34
58
74
75
53
35
30
36
47
69
83
86
90
89
80
57
40
38
54
72
85
88
78
77
86
101
117
123
100
79
70
55
39
25
36
55
69
73
61
51
36
30
17
21
42
72
91
84
57
18
0
7
11
23
29
41
48
76
93
103
90
73
62
43
24
6
13
11
23
23
20
24
45
62
75
86
78
66
64
48
25
-10
-16
-4
18
38
58
66
54
61
52
51
44
44
49
52
60
65
63
51
50
36
32
32
33
36
44
53
62
83
104
137
151
158
149
118
94
73
66
55
45
31
3
-4
-9
0
9
38
76
103
112
109
90
80
70
63
49
31
35
46
55
70
66
55
60
62
74
71
77
84
96
100
105
97
74
59
45
45
54
64
67
74
87
104
119
128
139
125
113
98
86
73
74
75
83
105
130
148
145
128
124
114
107
103
85
58
28
6
-9
-10
3
8
24
44
56
55
50
45
49
44
47
40
18
-3
-16
-14
-12
-7
-11
-12
-4
10
24
40
62
80
102
113
122
105
86
65
29
-6
-31
-30
2
19
32
21
9
7
14
7
26
44
64
79
85
94
72
48
35
47
87
117
150
153
154
153
138
113
94
99
95
104
110
122
128
125
111
88
77
77
79
78
82
87
88
85
82
97
93
87
57
29
17
19
19
5
12
13
37
45
54
45
29
12
-10
-19
7
57
95
114
118
107
84
54
25
-10
-33
-54
-65
-73
-58
-20
20
67
103
126
131
122
118
114
117
106
85
64
65
85
98
104
111
119
112
103
95
95
94
79
65
42
37
40
37
44
43
38
23
47
53
67
65
73
88
92
86
69
63
57
59
59
58
70
58
34
11
10
27
41
60
54
52
51
63
69
72
99
104
112
98
74
51
34
23
28
37
54
82
77
69
50
35
27
32
31
28
24
34
45
50
59
63
74
84
86
78
71
76
87
85
71
51
32
24
43
60
79
96
123
158
155
140
98
65
47
46
34
23
20
10
15
28
56
71
75
67
62
59
65
66
63
61
62
69
67
70
78
82
99
104
101
80
68
75
64
57
49
37
24
23
25
31
40
41
43
44
44
37
27
32
49
75
86
78
44
5
-13
-4
17
33
56
68
72
66
69
64
52
37
14
4
6
16
13
-1
-9
-15
-9
6
37
40
43
42
50
60
64
61
47
51
58
67
64
58
71
76
89
96
93
90
83
80
66
55
35
21
5
9
35
43
47
27
4
-16
-27
-29
-26
-16
-2
4
16
40
50
50
23
4
-7
-21
-15
-9
3
18
32
49
50
53
44
40
52
80
91
93
85
78
75
76
86
90
104
106
98
79
60
69
75
97
111
115
96
78
74
75
83
91
91
97
115
135
137
138
133
127
112
96
96
88
92
100
106
112
127
133
137
140
139
126
105
80
53
26
12
20
44
67
100
111
111
94
75
42
26
24
21
13
-9
-14
-6
16
45
61
58
51
63
56
49
23
2
-5
9
47
73
96
114
114
97
67
45
34
46
59
66
68
75
87
90
86
92
88
76
65
52
57
71
83
89
71
61
55
46
38
28
26
25
43
54
59
59
59
54
37
37
55
75
85
87
71
64
64
61
52
36
42
33
30
17
14
17
27
29
8
-6
-7
-3
12
38
70
89
94
79
61
38
19
4
-5
-9
-7
5
13
35
55
66
77
84
75
55
42
41
42
66
72
85
81
98
129
148
159
159
149
127
112
96
62
30
8
10
28
50
73
80
90
98
104
118
143
159
185
190
182
137
90
62
54
55
66
74
63
47
49
48
45
24
6
-3
18
50
75
92
101
108
104
85
55
27
11
33
62
83
93
100
113
112
105
88
71
71
80
90
94
93
62
30
1
17
48
73
102
109
111
110
107
89
54
19
-9
-28
-49
-64
-79
-79
-55
-4
35
69
83
87
92
96
71
34
3
-27
-58
-77
-67
-27
23
68
97
107
111
97
80
55
37
25
-7
-40
-69
-84
-80
-64
-38
-21
13
47
74
76
70
64
66
68
73
68
46
25
-7
-33
-54
-48
-33
-1
20
30
17
6
9
16
16
22
18
11
8
27
38
31
26
12
22
49
70
60
45
30
23
20
-1
-13
-25
-9
2
3
-26
-51
-53
-31
-10
6
3
1
5
15
12
11
30
52
60
75
65
51
37
37
47
59
70
70
54
46
59
70
75
70
55
36
13
-15
-42
-60
-61
-38
-14
17
45
54
67
73
68
46
20
23
36
44
45
33
23
27
48
73
105
132
152
154
147
133
102
78
60
32
4
-22
-23
-3
37
97
146
182
189
177
151
130
113
97
81
86
100
101
78
41
6
-10
3
21
36
61
94
135
162
168
148
119
110
119
119
87
46
4
-12
-31
-37
-47
63
71
73
67
71
64
59
50
47
41
49
65
82
100
108
112
94
78
77
78
80
80
84
92
78
51
21
8
29
66
78
69
50
35
11
-5
-18
-25
-18
-8
-2
-5
4
18
32
67
86
81
44
5
-27
-41
-40
-21
2
26
60
73
63
34
4
5
20
45
49
34
12
-4
-4
0
23
20
20
19
38
59
82
101
109
106
107
110
108
108
85
61
32
15
19
20
40
75
108
141
184
223
228
204
159
118
89
63
46
25
15
16
34
58
90
134
156
176
185
186
182
178
155
140
127
116
99
55
21
-10
-20
-7
19
51
84
120
146
166
179
195
193
181
160
114
55
-6
-49
-80
-69
-33
17
56
93
138
170
196
199
188
171
156
135
102
72
48
18
-14
-32
-33
-16
14
51
95
135
166
175
162
140
124
106
77
54
36
31
45
75
106
121
138
147
139
130
112
96
93
95
86
72
61
70
84
97
122
131
126
104
85
69
60
47
39
32
28
38
56
78
95
90
84
71
72
54
34
22
21
19
6
-6
-18
2
49
111
140
154
144
133
126
118
103
86
81
75
68
66
78
76
72
63
76
97
123
144
149
138
122
95
71
80
86
99
95
97
93
82
68
72
85
92
93
80
70
67
59
32
-6
-30
-41
-44
-46
-41
-42
-24
-3
5
15
16
28
20
18
21
22
12
-2
-7
-7
-5
8
25
55
69
71
46
35
38
54
62
71
72
56
35
18
0
-2
5
13
17
24
42
57
71
89
89
80
60
43
29
23
48
74
87
73
58
54
65
85
99
103
117
135
145
146
148
151
141
127
109
89
84
94
98
102
103
106
109
110
112
103
82
83
97
111
120
127
129
133
128
124
116
105
101
102
91
91
80
79
65
68
62
45
61
60
65
66
54
60
60
66
58
39
16
17
23
18
22
21
35
39
39
27
24
46
64
78
96
85
73
50
46
47
45
48
61
68
71
69
49
31
18
31
44
51
51
43
36
33
41
62
88
97
93
75
76
91
100
108
119
121
99
73
42
23
22
36
60
86
113
141
138
130
112
93
72
70
62
45
40
32
29
21
14
13
22
32
43
44
56
59
56
37
17
23
26
27
16
6
3
1
17
21
35
73
102
117
113
120
119
119
92
48
-15
-49
-50
-32
6
60
93
104
107
111
115
106
74
26
-8
-6
26
49
54
34
20
8
24
34
45
63
92
99
79
52
26
16
17
26
37
51
69
58
33
0
-14
-13
-1
21
31
31
24
28
44
57
69
71
68
70
73
71
74
100
121
132
124
106
84
72
68
73
77
89
105
103
100
73
43
13
1
13
22
34
47
56
72
71
62
33
3
-10
-19
-16
5
30
57
85
92
82
45
16
-7
-19
-13
9
41
47
47
26
5
-6
7
27
49
74
93
100
104
103
87
77
81
86
92
87
86
85
92
95
96
87
86
88
82
81
78
64
47
41
37
25
16
16
22
21
30
54
83
113
122
118
91
74
65
58
51
59
66
85
101
97
77
47
30
10
2
10
6
2
6
37
84
108
115
87
60
41
42
49
66
69
57
28
3
7
3
14
36
59
87
101
122
112
119
112
117
115
114
113
98
93
90
82
57
42
48
72
104
128
131
114
94
74
39
8
-23
-40
-46
-37
-21
-3
12
35
58
51
46
24
16
23
32
42
37
46
41
55
71
77
62
30
23
24
27
22
23
34
65
89
93
80
56
52
44
41
37
32
23
20
40
56
80
99
96
91
89
92
92
91
85
72
72
56
42
2
-26
-38
-35
-24
-7
5
12
43
65
98
100
108
109
102
88
72
59
26
13
-15
-34
-33
-24
2
29
61
83
99
99
94
101
91
84
62
39
31
24
10
-7
-10
-12
-17
-20
-5
0
11
20
34
46
50
41
24
14
-1
-10
-23
-25
-14
-9
4
31
42
41
29
33
50
80
101
103
85
86
96
96
84
59
35
22
38
57
80
101
118
127
117
118
107
110
112
119
118
101
88
64
41
24
21
15
24
50
81
116
156
180
180
155
123
88
54
21
0
-20
-28
-18
-5
27
56
87
103
110
113
116
104
95
88
63
47
31
15
1
-3
14
49
71
86
81
83
94
102
89
76
61
55
50
60
58
56
56
63
74
68
72
77
92
116
132
126
88
65
35
18
12
19
47
70
92
98
95
86
71
49
49
43
35
7
-10
-3
15
29
49
53
54
50
52
51
55
75
75
62
33
23
24
45
60
71
68
57
59
60
65
69
68
74
86
91
83
69
54
41
44
50
59
56
44
45
46
52
74
88
95
95
96
97
102
104
102
87
87
101
108
102
84
52
50
47
60
50
32
27
35
42
43
54
57
65
86
87
79
64
54
47
45
33
19
-2
-15
-8
-8
4
21
42
62
83
95
89
71
53
55
40
30
12
0
4
6
7
15
36
82
117
135
134
114
96
94
87
77
62
65
54
41
25
8
12
21
35
54
75
119
145
149
135
109
86
74
73
60
42
32
48
69
90
107
122
121
101
82
62
59
67
80
103
115
117
102
103
116
122
109
87
77
51
41
32
33
37
42
54
62
92
114
128
113
104
98
100
106
118
127
136
126
101
61
44
47
57
55
57
53
59
77
92
89
72
58
56
64
77
95
110
123
121
96
52
0
-24
-35
-27
-8
29
45
56
63
59
67
74
77
71
60
46
22
15
24
38
39
32
21
22
23
33
42
43
61
69
71
67
60
53
35
24
21
18
32
60
81
91
104
98
89
67
43
23
16
36
63
87
96
114
100
81
62
53
61
67
63
45
31
41
47
65
68
73
61
55
53
43
30
18
24
30
32
26
14
3
7
14
15
13
21
15
0
-12
-5
17
49
67
65
45
31
29
24
30
38
48
56
59
45
32
32
41
30
12
-10
-19
-10
8
22
34
41
59
91
111
114
100
77
58
54
37
16
0
4
9
11
4
-11
-14
-4
14
22
25
41
47
72
83
113
105
94
82
72
70
59
51
36
30
39
69
87
111
115
111
110
102
89
65
62
73
80
80
61
45
29
25
20
10
12
27
33
38
50
62
84
92
87
72
54
51
50
52
65
69
54
23
4
-10
-20
-25
-13
1
16
34
40
33
24
23
34
53
63
53
31
10
4
8
4
0
-18
-34
-34
-21
-13
5
17
33
34
38
35
27
11
1
1
18
46
71
83
87
87
75
61
37
14
-6
-9
7
24
18
8
-7
-15
-5
21
61
115
152
156
123
86
72
63
55
56
48
42
28
25
27
22
25
15
14
30
51
63
69
65
59
55
47
37
10
4
9
17
24
34
60
73
101
106
89
54
17
18
22
39
56
73
78
83
87
89
107
119
120
107
100
92
86
66
46
22
-8
-22
-36
-37
-4
30
71
87
92
89
84
91
107
114
102
76
41
9
-21
-28
-31
-14
1
19
32
62
92
104
106
103
90
75
68
73
77
75
59
49
35
29
31
26
44
68
89
95
89
81
62
49
31
19
12
34
70
91
104
95
86
71
67
63
45
27
4
-8
-27
-28
-20
-14
-1
20
58
95
134
131
115
88
79
77
76
80
78
95
104
120
110
88
64
39
32
52
90
115
130
136
118
90
51
36
46
61
59
27
-22
-49
-44
-33
-9
26
60
84
104
116
109
99
82
61
50
28
14
-17
-24
-11
18
50
86
104
102
81
64
49
44
65
86
102
94
93
88
80
75
65
65
78
100
123
144
143
112
52
12
2
15
31
51
57
59
58
78
91
103
112
114
102
78
55
26
12
-3
-16
-17
-4
15
29
50
71
99
122
149
152
127
98
81
79
72
61
47
31
31
48
78
101
132
136
123
97
79
71
65
69
74
86
96
108
110
123
140
150
154
147
143
131
107
92
80
76
74
83
77
79
80
79
82
80
88
86
78
61
29
18
13
17
6
0
15
38
61
87
110
115
119
104
79
41
14
9
12
21
27
23
12
7
10
11
20
36
43
31
11
-9
-31
-30
-24
-9
-3
23
49
63
61
49
44
56
83
96
86
57
47
47
59
85
98
101
96
109
113
117
104
68
42
26
26
12
-6
0
8
25
31
30
37
51
58
50
21
-3
-20
-26
-3
32
48
56
47
57
72
79
80
74
69
74
92
107
108
104
78
63
59
57
61
72
105
117
93
50
-10
-48
-60
-51
-35
-38
-34
-41
-41
-18
-1
15
16
17
18
8
-10
-22
-28
-6
9
9
-4
-22
-18
-13
-7
1
-1
3
20
47
61
61
55
54
53
52
58
54
53
53
57
47
24
-4
-31
-35
-12
24
68
110
132
149
144
125
91
46
22
11
12
25
35
27
29
36
62
89
116
160
190
209
224
210
181
137
99
65
36
16
9
-1
6
43
71
104
131
163
196
213
211
169
104
43
-13
-44
-71
-77
-87
-72
-48
-16
7
25
56
58
58
43
28
17
10
2
-13
-10
9
27
49
73
113
144
164
162
142
119
99
70
34
5
-1
8
18
41
57
70
78
111
135
152
160
146
130
105
87
87
90
101
102
98
83
59
26
11
27
52
70
80
90
88
89
111
115
110
82
53
25
3
-8
-10
2
25
59
96
110
118
107
106
119
137
140
145
148
136
104
62
26
1
-1
26
68
100
131
148
141
133
114
110
87
70
49
24
15
21
35
52
67
77
82
90
107
136
145
156
144
138
126
110
71
38
34
48
73
89
106
118
114
106
85
73
82
105
124
123
105
79
64
81
100
102
97
95
97
82
53
24
-3
-18
-20
-7
18
46
70
72
56
38
14
3
3
10
13
18
22
25
17
19
12
20
28
45
51
45
46
41
26
23
31
42
47
60
78
104
98
66
2
-46
-58
-56
-32
1
39
70
83
89
95
85
82
82
73
73
64
44
2
-38
-63
-68
-41
9
74
103
106
79
38
20
18
32
53
79
101
104
109
92
72
46
30
32
31
21
18
15
15
22
19
20
9
-6
-31
-57
-59
-51
-24
16
66
110
120
130
107
82
57
37
29
19
22
31
49
71
103
122
123
114
86
65
48
40
26
29
53
81
100
115
138
143
131
91
48
23
22
33
38
55
75
88
82
78
84
97
94
75
35
-7
-34
-40
-41
-13
23
49
100
