# Supplementary material for: Electroencephalography (EEG) based epilepsy diagnosis via multiple feature space fusion using shared hidden space-driven multi-view learning
Source: PeerJ Comput Sci. 2024 Mar 7;10:e1874. doi: 10.7717/peerj-cs.1874 (PMC10936759; doi:10.7717/peerj-cs.1874)
Supplement: Supplemental Information 2 [file peerj-cs-10-1874-s002.zip › B/O029.txt]

-8
-13
-24
-44
-56
-58
-54
-43
-24
-16
-22
-25
-28
-39
-46
-38
-26
-18
-23
-34
-56
-68
-67
-58
-47
-25
-1
5
6
1
0
5
20
28
17
-5
-36
-59
-72
-68
-55
-55
-47
-35
-16
2
16
16
6
-11
-12
-11
-16
-15
-22
-21
-20
-10
-1
3
11
12
8
10
10
14
17
30
27
18
5
4
20
54
84
90
90
68
40
26
17
18
27
41
44
39
37
21
24
35
47
50
50
55
45
38
28
10
-7
-17
-16
-18
-15
-5
-1
-6
-10
-14
-9
11
26
39
28
18
-2
-15
-22
-15
-10
-22
-20
-24
-17
-11
-3
-1
-4
-3
-4
-11
-8
2
11
22
23
12
-4
-19
-13
-17
-15
-10
2
8
10
10
17
18
21
12
10
22
37
30
25
18
13
9
2
-7
-21
-22
-12
-4
-11
-19
-23
-24
-5
24
50
65
78
85
80
61
20
-30
-74
-79
-61
-32
-7
13
24
24
23
14
3
-4
-5
-3
-1
-5
-16
-40
-55
-49
-43
-24
12
44
71
97
100
89
73
63
55
37
19
8
5
15
28
33
25
13
10
15
30
39
32
7
-10
-16
-14
-7
-5
-4
-17
-11
-1
7
20
36
65
71
79
64
37
15
5
-3
2
20
37
54
59
50
22
10
6
20
30
36
50
42
36
22
9
3
5
22
31
38
30
20
-3
-10
-8
-5
4
13
12
6
-2
6
8
22
37
43
31
19
22
27
40
46
40
19
3
6
11
17
29
31
41
62
78
82
73
55
39
20
16
5
-9
-26
-35
-37
-38
-23
-14
-1
3
18
29
29
31
22
9
-2
-7
-17
-23
-14
-7
6
25
50
64
62
56
33
2
-22
-24
-18
1
30
54
66
64
51
25
8
-2
4
17
29
32
22
14
8
3
-18
-23
-13
-1
23
40
55
61
65
53
31
19
10
-1
-11
-14
-25
-30
-26
2
24
35
27
5
-27
-52
-59
-53
-38
-17
-13
-6
6
16
17
8
9
4
-2
-11
-3
0
-1
-15
-33
-48
-49
-42
-49
-47
-40
-30
-33
-30
-10
8
35
47
41
22
5
-7
-16
-18
-19
-17
-16
-1
4
1
-10
-20
-25
-33
-22
-10
6
14
17
6
-18
-34
-57
-83
-98
-88
-75
-53
-23
2
22
35
44
44
40
33
23
4
-5
-9
-22
-43
-71
-109
-143
-158
-139
-99
-43
4
25
17
0
-4
-6
10
26
22
10
-1
2
15
45
77
98
96
85
81
75
81
79
66
37
7
-21
-47
-58
-45
-13
17
62
100
122
131
125
116
98
82
54
26
4
-2
-2
1
10
35
46
53
47
26
6
-7
-7
-2
3
11
4
11
28
42
47
46
43
36
44
47
41
19
-7
-23
-37
-42
-33
-27
-37
-55
-76
-80
-60
-25
10
22
28
19
9
-1
6
15
25
46
53
51
40
44
64
71
65
37
-3
-38
-47
-49
-39
-18
11
43
65
80
82
80
81
70
59
41
36
24
28
34
17
-16
-50
-67
-74
-69
-61
-53
-41
-21
4
15
14
12
7
6
-1
-7
-27
-47
-55
-47
-32
-1
37
55
71
69
61
49
46
47
45
46
46
37
7
-21
-56
-75
-78
-58
-28
-10
26
53
71
65
47
25
11
11
13
8
4
-8
-27
-40
-27
-15
-1
10
29
38
43
42
26
-1
-17
-25
-20
-2
14
16
9
-7
-3
-16
-13
-3
9
8
7
17
22
30
29
20
3
-18
-37
-51
-35
-7
28
46
57
60
50
37
31
36
51
77
88
74
39
2
-36
-66
-62
-40
-2
39
67
74
56
32
8
-14
-27
-19
-13
5
16
-7
-57
-119
-151
-160
-132
-92
-60
-40
-30
-24
-41
-58
-61
-45
-31
-22
-29
-51
-49
-31
-10
-6
-14
-33
-40
-34
-14
5
16
33
31
4
-19
-36
-41
-45
-46
-53
-48
-42
-29
-27
-23
-8
9
37
60
76
63
33
12
0
6
12
22
24
32
41
37
21
6
8
29
49
68
62
42
24
18
21
16
15
-1
-21
-41
-48
-51
-42
-25
7
37
58
75
69
68
49
25
-17
-52
-81
-108
-124
-122
-110
-85
-48
-20
-20
-21
-23
-28
-44
-55
-59
-57
-42
-30
-21
-15
-1
8
-2
-8
-11
-10
-9
-7
-12
-21
-22
-24
-24
-45
-51
-69
-76
-80
-74
-77
-87
-93
-80
-61
-27
14
28
53
63
54
31
0
-19
-48
-49
-46
-26
-16
-9
1
1
8
12
25
34
33
26
6
-5
-5
-16
-37
-49
-58
-54
-35
-19
-5
-11
-11
-3
10
24
30
24
8
-3
-25
-45
-51
-41
-33
-42
-35
-35
-17
0
17
19
7
-6
-23
-52
-82
-100
-107
-94
-79
-69
-65
-51
-26
-4
15
32
29
14
-17
-44
-63
-64
-48
-40
-44
-48
-40
-40
-33
-28
-34
-44
-43
-26
-1
15
22
1
-34
-66
-86
-95
-87
-73
-64
-64
-56
-58
-57
-54
-38
-18
-16
-17
-22
-23
-10
10
25
16
5
-30
-62
-81
-88
-91
-96
-92
-86
-89
-70
-28
15
57
81
82
64
36
15
-14
-35
-53
-71
-82
-81
-72
-61
-45
-16
16
31
38
31
21
5
-5
-23
-44
-52
-39
-26
-5
9
18
12
10
2
0
4
22
41
63
86
89
59
14
-16
-26
-27
-6
12
31
42
49
45
32
26
20
32
44
61
56
50
50
40
31
21
20
19
26
23
4
-28
-39
-29
-14
7
25
39
36
16
-8
-38
-45
-35
-15
-7
-3
-2
-11
-13
-11
-12
-13
-4
11
22
32
40
31
4
-30
-62
-73
-68
-41
-9
22
53
55
36
6
-18
-23
-32
-28
-29
-32
-32
-22
-23
-30
-31
-46
-49
-43
-32
-12
8
41
69
78
80
82
76
67
51
32
11
1
13
12
22
20
7
-7
-17
-11
5
40
72
90
82
54
23
-20
-29
-28
-8
10
34
53
50
41
21
12
7
22
43
57
61
48
31
14
2
-15
-31
-39
-30
-27
-33
-22
0
22
50
73
80
67
52
31
20
5
2
-8
-13
2
21
48
71
93
86
85
89
97
103
88
71
40
16
8
6
0
-10
-18
-24
-11
10
33
35
33
15
-5
-17
-17
-10
10
46
80
95
92
83
69
58
59
45
22
-3
-16
-8
0
28
45
58
45
18
-18
-41
-19
26
70
106
122
108
70
22
-14
-42
-41
-25
0
33
80
111
111
83
43
10
-6
-8
-7
2
19
45
54
48
35
13
6
23
59
74
73
49
12
-25
-54
-37
-16
19
45
65
64
49
18
-16
-42
-46
-48
-44
-27
-8
2
9
17
16
6
5
-4
-4
-8
-5
7
15
16
6
-12
-13
4
20
23
18
-1
-23
-35
-26
-11
8
25
25
17
10
7
3
10
11
8
-14
-45
-61
-69
-55
-44
-29
-30
-25
-19
-20
-22
-19
-22
-23
-26
-28
-36
-42
-34
-27
-23
-8
16
27
29
24
13
3
4
14
17
19
26
37
37
37
15
-3
-14
-4
13
17
26
25
25
30
40
46
52
61
53
38
17
9
6
8
18
12
-3
-4
10
32
51
61
58
43
34
34
22
8
-16
-45
-61
-61
-25
10
45
68
67
43
16
3
-1
7
14
12
-5
-14
-23
-21
-4
23
42
42
31
13
0
-7
-5
7
16
37
38
26
4
-12
-16
-15
-7
-8
-15
-27
-33
-36
-25
-1
23
38
42
35
27
25
34
38
41
37
26
-5
-36
-48
-57
-58
-62
-58
-55
-50
-39
-23
-15
2
25
32
28
18
13
3
-5
-27
-55
-64
-52
-41
-34
-38
-43
-57
-62
-62
-45
-30
-11
-8
-26
-36
-33
-21
-13
-7
-11
-15
-5
14
32
29
30
16
11
11
22
33
32
30
14
-6
-15
-13
-10
3
14
24
26
28
37
31
24
19
22
27
19
4
-20
-30
-19
2
23
37
56
63
77
81
74
54
33
13
-1
-10
-20
-41
-67
-78
-70
-46
-15
27
58
57
40
5
-14
-15
7
14
1
-13
-35
-47
-59
-60
-61
-59
-36
-26
-18
-18
-1
16
30
40
44
41
34
30
13
-7
-26
-55
-61
-57
-38
-25
-12
14
34
33
25
15
0
9
13
11
-3
-18
-19
-19
-6
8
15
8
-4
-9
-14
-17
-19
-14
-5
12
23
10
-6
-11
-23
-29
-21
-9
4
5
12
18
12
28
29
36
31
27
9
-7
-15
-17
-16
-15
-5
-7
-10
-11
-11
-14
-5
0
-1
0
3
-2
-26
-45
-52
-48
-33
-29
-30
-39
-37
-21
-23
-18
-17
-8
-1
7
23
33
38
23
1
-33
-50
-57
-60
-44
-26
-9
-4
6
14
4
6
11
12
7
4
2
7
10
14
14
10
24
35
37
26
10
-11
-28
-28
-25
-18
-3
24
46
63
74
79
76
77
96
105
104
81
48
7
-22
-24
-17
17
43
57
60
61
61
57
46
39
27
5
-15
-21
-31
-32
-28
-10
6
22
30
25
21
25
45
58
69
63
44
19
6
-10
-21
-5
17
41
59
73
88
93
98
97
80
63
43
27
22
25
15
6
2
22
47
68
82
73
61
45
32
16
2
-3
-19
-37
-52
-55
-58
-57
-45
-29
-3
32
77
103
117
115
95
59
11
-38
-86
-120
-137
-154
-164
-160
-131
-87
-35
23
60
70
73
63
48
38
27
13
-4
-8
-7
4
11
26
34
31
33
30
24
6
-20
-52
-74
-66
-43
-11
12
26
31
42
56
64
61
53
42
20
-10
-32
-60
-88
-102
-92
-74
-44
-14
8
21
24
27
17
14
3
-19
-43
-54
-57
-70
-73
-76
-67
-62
-47
-41
-39
-36
-28
-13
2
17
23
16
9
-2
-17
-42
-37
-35
-22
-13
2
17
20
21
6
-12
-23
-16
-9
-10
1
11
33
48
65
59
46
39
31
30
19
4
-23
-39
-40
-31
-22
-9
11
5
-2
-13
-16
-17
-6
17
26
43
42
31
7
-10
-14
-7
7
25
29
21
16
-9
-33
-46
-39
-26
-26
-27
-21
-13
-12
-7
-11
-20
-10
2
8
-4
-19
-23
-7
12
7
-20
-44
-48
-44
22
31
21
-3
-37
-58
-73
-76
-68
-64
-58
-55
-56
-56
-46
-31
-27
-18
-14
-14
-30
-35
-35
-41
-40
-32
-18
1
1
-5
-17
-17
3
26
35
34
13
-14
-42
-53
-61
-70
-70
-70
-64
-53
-34
-21
-20
1
8
11
10
7
0
-19
-35
-64
-88
-96
-86
-73
-65
-50
-36
-21
-7
20
27
36
28
16
-5
-20
-32
-38
-33
-23
-15
-13
-9
-9
-17
-9
11
28
40
53
75
95
109
101
78
29
-10
-39
-55
-45
-27
-19
-36
-60
-79
-82
-72
-40
-13
3
13
-1
-18
-25
-15
-2
-6
-9
-15
-22
-27
-31
-43
-56
-58
-59
-57
-50
-39
-31
-19
-1
9
12
14
21
16
13
-2
-36
-72
-86
-74
-40
-2
30
45
36
22
15
11
24
26
27
19
2
-10
-28
-32
-26
-8
0
21
36
32
27
22
10
-9
-21
-34
-46
-59
-63
-59
-57
-35
-14
6
29
44
47
50
58
54
46
31
20
0
-41
-76
-101
-96
-71
-28
4
16
20
8
-1
-3
7
9
5
-1
-16
-35
-55
-53
-58
-42
-32
-22
6
45
77
91
104
109
119
126
126
115
71
26
-16
-45
-52
-39
-5
22
51
74
90
91
90
78
50
21
3
-13
-27
-31
-34
-40
-35
-18
7
40
81
100
102
96
89
77
50
27
-12
-32
-46
-32
-5
30
71
101
112
116
119
112
111
101
76
43
18
5
-16
-32
-41
-32
-16
4
30
51
72
81
82
55
30
11
-7
-4
4
13
13
12
4
-3
-4
-3
-4
-6
3
11
19
17
3
-23
-60
-81
-85
-70
-47
-13
10
26
43
46
40
33
22
2
-25
-54
-75
-90
-84
-50
-6
47
105
132
138
118
102
79
72
63
37
5
-36
-53
-67
-75
-71
-63
-40
-6
33
50
53
52
54
64
63
48
12
-20
-40
-46
-48
-38
-10
10
34
53
52
28
0
-27
-49
-50
-44
-30
-4
10
25
24
31
48
60
52
49
36
35
31
24
1
-25
-28
-20
10
51
83
108
116
126
132
120
103
93
73
51
20
-23
-63
-93
-99
-97
-85
-60
-26
2
32
65
84
98
102
92
65
33
8
-32
-53
-57
-55
-50
-43
-32
-15
11
29
39
39
39
27
2
-15
-18
-11
-12
-12
-5
1
14
31
39
38
39
36
33
18
3
-24
-36
-20
-1
23
46
68
68
51
33
11
-9
-34
-54
-68
-53
-26
-1
4
4
12
10
17
17
19
15
2
-14
-35
-45
-33
-16
20
65
94
88
53
12
-16
-15
14
46
64
68
63
56
27
-1
-28
-41
-27
3
32
46
50
42
29
16
2
-6
-17
-2
6
15
16
18
1
-2
5
23
42
58
68
66
62
55
39
22
10
12
7
3
3
-1
3
-2
2
8
17
25
17
-5
-22
-23
-32
-34
-46
-56
-69
-80
-78
-70
-42
-12
0
-12
-21
-22
-25
-29
-37
-47
-53
-34
-6
17
37
45
40
21
4
-22
-45
-47
-35
-19
-17
-19
-26
-31
-43
-45
-41
-26
-1
5
6
0
4
-1
-1
-5
-15
-24
-38
-36
-45
-44
-23
-6
3
4
8
3
5
6
-5
-14
-33
-40
-50
-47
-27
-11
-12
-16
-25
-29
-22
4
26
38
35
22
1
-23
-41
-56
-60
-38
-24
-8
-5
1
-4
-14
-18
-16
-13
-21
-30
-35
-39
-39
-45
-53
-56
-51
-56
-52
-30
-7
16
32
56
64
67
64
57
52
42
33
30
37
44
48
35
34
38
41
44
45
37
29
21
25
21
19
16
14
13
16
28
19
14
9
10
12
15
15
18
25
44
57
51
43
23
13
4
-1
-10
-14
-19
-35
-57
-64
-48
-18
8
35
46
33
16
9
-4
-18
-32
-45
-37
-20
9
19
22
25
21
12
7
18
30
56
72
60
30
-8
-31
-44
-41
-35
-29
-27
-40
-45
-62
-57
-30
-6
-1
2
6
14
30
46
56
54
53
47
44
40
34
24
7
-5
-23
-38
-53
-44
-25
8
47
86
112
120
113
93
67
45
19
-7
-23
-23
-25
-31
-26
-21
-6
2
20
29
42
58
63
71
77
83
70
58
42
23
-2
-31
-46
-52
-45
-22
-7
8
22
28
24
13
-2
-16
-36
-45
-50
-59
-62
-51
-39
-37
-41
-47
-38
-8
37
65
69
60
47
21
-3
-14
-23
-26
-22
-22
-18
-13
-2
12
9
15
13
15
24
38
44
48
55
48
28
1
-10
-14
-5
5
18
31
48
75
81
76
66
48
28
15
5
-1
-1
-10
-26
-39
-39
-18
2
19
29
25
15
10
7
-4
-3
-1
8
7
6
8
5
5
18
21
20
18
13
7
-6
-22
-40
-54
-47
-31
-12
3
20
23
10
-5
-20
-33
-26
-3
17
37
54
53
30
8
-6
-21
-26
-12
3
11
4
-7
-21
-23
-14
-8
-3
16
37
56
68
70
53
23
-7
-28
-51
-66
-63
-55
-46
-30
-9
15
41
53
51
33
20
8
-5
-9
-4
18
22
34
28
19
11
11
14
15
19
14
13
31
56
70
64
54
42
32
21
12
-6
-22
-19
-19
-22
-26
-20
-12
10
34
51
52
42
24
3
-10
-16
-21
-24
-37
-38
-52
-49
-42
-33
-20
-7
16
30
41
53
56
43
23
2
-23
-48
-58
-73
-74
-64
-51
-37
-18
17
49
70
78
58
32
-3
-27
-39
-54
-50
-56
-54
-48
-33
-22
-25
-12
-4
10
25
46
50
35
12
-5
-20
-27
-22
-21
-15
-3
5
2
-12
-21
-32
-22
-1
18
30
36
39
31
33
33
26
4
-15
-11
-5
15
23
29
14
7
10
14
23
31
26
21
15
14
9
-1
-12
-18
-35
-28
-22
-13
-1
-3
-13
-34
-45
-56
-52
-42
-18
1
13
21
16
5
-2
5
9
20
20
13
4
5
3
-6
-17
-27
-33
-37
-25
-8
2
7
14
26
44
59
81
72
63
56
52
52
51
60
58
59
65
45
16
-8
-14
-12
-3
5
10
8
-3
-19
-39
-50
-44
-21
2
24
31
9
-12
-34
-47
-64
-66
-74
-79
-66
-50
-27
-11
5
5
-9
-26
-35
-39
-36
-19
-5
-4
2
14
17
27
31
34
20
7
8
23
38
53
49
38
31
32
30
33
38
33
11
-13
-24
-34
-36
-35
-40
-48
-53
-52
-51
-50
-44
-41
-34
-26
-26
-18
-5
14
17
-7
-23
-38
-49
-45
-24
-1
10
11
-8
-27
-34
-33
-27
-29
-23
-33
-54
-73
-78
-73
-52
-26
-3
3
-1
-4
-16
-31
-39
-50
-44
-42
-33
-46
-50
-50
-49
-51
-52
-41
-33
-15
-2
2
6
11
25
23
10
-20
-59
-93
-110
-98
-75
-38
2
36
52
53
39
25
23
30
31
25
17
7
-3
-2
18
43
60
65
40
7
-23
-26
-24
-23
-27
-46
-77
-102
-113
-126
-123
-110
-96
-74
-56
-38
-31
-22
-5
6
2
-6
-13
-29
-34
-44
-46
-50
-32
-5
16
44
60
73
59
48
41
30
26
25
17
-3
-30
-32
-38
-23
-8
17
31
47
50
39
24
8
-4
-9
0
2
2
-4
-4
-6
-3
1
-4
-16
-28
-33
-38
-50
-50
-48
-23
10
47
63
64
67
57
39
17
0
-16
-27
-40
-46
-54
-57
-45
-38
-19
-3
8
13
23
41
44
42
35
31
4
-15
-50
-74
-81
-63
-28
8
39
52
48
43
54
59
54
44
31
15
8
-3
1
-10
-6
-2
-9
-11
-5
22
55
86
96
78
50
20
-21
-53
-61
-59
-39
-21
-1
6
-4
-1
2
11
20
28
21
13
6
-13
-34
-54
-55
-50
-23
14
43
57
56
52
28
13
7
7
22
34
48
37
22
7
-6
-25
-33
-26
-3
34
69
84
67
40
5
-25
-30
-27
-27
-34
-41
-36
-24
-17
-13
-14
-8
14
29
35
35
25
8
-26
-40
-44
-21
9
45
56
56
58
48
37
31
34
35
39
41
26
1
-16
-26
-31
-37
-24
-5
9
18
23
10
2
4
8
10
9
5
-4
2
14
27
30
29
31
19
15
18
29
29
29
15
-6
-11
-6
14
24
30
22
19
33
48
68
68
68
61
46
39
37
33
24
15
0
-17
-28
-23
-26
-26
-17
-14
-1
7
28
34
40
58
69
69
64
52
35
20
10
21
26
37
46
40
39
32
25
7
-11
-13
-11
4
22
27
21
6
-5
-9
-3
0
1
-20
-34
-44
-45
-38
-23
-16
-19
-27
-34
-35
-12
16
32
14
-14
-49
-70
-77
-59
-32
-6
21
30
21
7
3
6
8
20
21
12
-5
-22
-39
-43
-32
-13
10
42
58
47
29
18
24
17
11
3
-14
-20
-19
-30
-41
-42
-12
20
57
87
99
90
70
44
13
-1
-8
-22
-25
-16
-2
16
27
42
63
84
101
99
71
36
8
-10
-40
-52
-68
-72
-56
-14
19
42
58
64
65
74
77
83
86
86
69
43
13
-6
-29
-30
-13
4
18
14
20
19
28
32
23
8
-9
-14
-24
-30
-20
-19
-19
-15
-1
21
35
40
38
19
3
-7
-18
-18
-8
-6
-1
11
22
20
18
9
5
-2
-4
3
6
15
19
13
0
3
3
5
2
-4
-11
-23
-5
12
35
41
44
41
34
28
21
11
1
-4
-8
-5
4
0
-18
-20
-5
7
16
18
21
30
33
26
-9
-31
-38
-29
-17
-11
-4
-12
-9
1
12
16
25
31
27
15
-1
-18
-36
-35
-28
-31
-29
-22
-4
6
27
31
28
25
36
50
45
40
12
-13
-42
-62
-70
-73
-49
-29
-14
-3
0
-7
-3
17
42
57
62
53
32
-4
-40
-75
-90
-86
-60
-32
2
29
39
29
24
24
16
3
-15
-19
-23
-16
-2
11
39
57
62
38
7
-9
-23
-25
-20
-10
-10
-5
-1
-4
-10
-9
-1
3
19
21
13
-1
-17
-25
-35
-34
-24
-12
11
27
35
34
40
40
38
30
25
12
-1
-2
6
17
23
28
42
60
87
87
74
48
38
22
11
5
3
0
-6
-10
-21
-18
-2
14
28
51
87
101
109
93
66
21
-28
-62
-74
-56
-30
-18
-21
-24
-30
-36
-35
-17
6
34
65
82
72
30
-9
-59
-87
-75
-41
0
33
44
35
1
-23
-32
-15
12
43
43
24
-5
-37
-63
-72
-57
-29
-2
15
14
1
-14
-21
-20
-8
11
23
32
21
9
-15
-33
-34
-33
-30
-35
-33
-34
-21
-6
-4
2
4
12
11
8
4
-5
-21
-24
-29
-29
-18
0
23
37
61
69
57
33
17
8
1
-9
-24
-38
-51
-50
-45
-31
-2
22
33
28
12
-14
-38
-53
-74
-89
-92
-77
-56
-49
-36
-26
-12
10
34
45
41
40
18
-9
-38
-64
-97
-121
-137
-144
-138
-111
-56
-7
33
63
73
65
51
40
25
18
26
24
9
-6
-25
-35
-27
-14
4
25
55
84
112
124
115
88
47
23
6
-7
-6
8
26
35
43
40
31
23
24
28
50
72
72
44
-1
-26
-31
-28
-16
-20
-32
-46
-47
-43
-23
3
33
57
82
103
103
86
58
25
-12
-37
-41
-48
-39
-32
-26
-15
5
41
82
116
131
117
76
33
13
-5
-2
-7
-7
-12
5
29
49
53
56
49
32
27
13
-1
-44
