# Supplementary material for: Electroencephalography (EEG) based epilepsy diagnosis via multiple feature space fusion using shared hidden space-driven multi-view learning
Source: PeerJ Comput Sci. 2024 Mar 7;10:e1874. doi: 10.7717/peerj-cs.1874 (PMC10936759; doi:10.7717/peerj-cs.1874)
Supplement: Supplemental Information 2 [file peerj-cs-10-1874-s002.zip › B/O030.txt]

-35
-37
-32
-21
-13
-9
-8
2
4
20
32
47
47
35
17
-13
-39
-60
-79
-105
-117
-115
-109
-87
-55
-15
20
53
57
44
20
1
-22
-50
-77
-87
-90
-77
-67
-68
-80
-86
-76
-47
-23
-2
0
-8
-6
-5
-3
-1
10
19
28
36
26
-2
-31
-52
-63
-59
-44
-27
-13
-7
1
2
12
25
38
38
27
12
-14
-41
-56
-62
-62
-65
-62
-63
-70
-73
-69
-58
-42
-18
13
31
41
34
13
-19
-45
-66
-91
-105
-106
-100
-97
-87
-76
-69
-53
-36
-14
6
26
29
30
24
22
10
-14
-35
-60
-88
-112
-122
-123
-107
-79
-56
-37
-24
-9
9
26
43
40
23
7
-4
-24
-49
-74
-93
-101
-96
-80
-67
-52
-41
-35
-49
-77
-106
-134
-145
-139
-132
-130
-130
-120
-110
-84
-48
-13
6
14
5
-25
-60
-97
-129
-157
-162
-157
-138
-123
-116
-106
-116
-106
-97
-76
-31
29
93
128
143
112
57
-9
-70
-122
-159
-159
-135
-102
-74
-56
-58
-56
-39
-25
-19
-12
-1
13
34
57
55
32
-3
-33
-68
-96
-118
-131
-130
-117
-94
-80
-57
-37
-19
-18
-26
-27
-41
-46
-47
-50
-58
-64
-65
-68
-75
-87
-102
-107
-101
-86
-71
-49
-13
5
8
6
-2
-3
-8
-18
-35
-61
-77
-100
-125
-137
-130
-109
-90
-64
-44
-19
-7
8
4
-6
-12
-25
-37
-57
-66
-78
-64
-31
9
36
37
26
-1
-8
9
48
79
88
72
20
-30
-74
-96
-102
-100
-87
-90
-81
-60
-36
-20
-12
-4
3
18
30
38
32
21
-1
-32
-56
-67
-62
-60
-48
-36
-25
-5
15
28
10
-6
-34
-55
-67
-67
-61
-47
-22
-4
4
9
12
6
-13
-37
-63
-84
-100
-104
-121
-130
-131
-116
-87
-47
-12
1
0
-14
-34
-54
-65
-72
-83
-86
-95
-107
-134
-140
-127
-94
-45
-3
23
25
18
12
5
2
-5
-20
-34
-40
-41
-37
-38
-38
-41
-38
-15
0
-1
-12
-31
-58
-92
-111
-119
-105
-83
-35
-6
13
17
-4
-32
-58
-58
-41
-7
24
43
40
27
5
-24
-54
-77
-91
-99
-99
-74
-53
-31
-13
-5
-8
-12
-13
-14
2
27
60
93
125
139
121
79
28
-20
-50
-65
-64
-59
-50
-32
-16
-19
-17
-25
-24
0
47
97
121
118
83
38
-5
-39
-55
-62
-62
-74
-102
-127
-130
-111
-66
-2
47
74
74
69
53
39
18
-11
-40
-58
-58
-66
-62
-60
-46
-28
-2
28
47
68
81
84
63
40
13
-24
-58
-83
-92
-88
-79
-67
-59
-45
-26
-10
2
22
51
80
112
139
148
125
79
5
-56
-105
-129
-144
-153
-139
-103
-54
-6
26
33
28
29
30
32
27
19
-7
-33
-56
-79
-94
-99
-83
-67
-37
-17
-7
-9
-12
2
23
47
59
46
11
-30
-66
-99
-108
-100
-89
-88
-94
-95
-108
-106
-84
-46
-14
19
38
50
58
66
59
26
-2
-37
-63
-82
-105
-130
-141
-124
-90
-54
-29
-23
-31
-47
-51
-58
-65
-69
-73
-79
-94
-101
-112
-119
-113
-94
-63
-30
2
23
33
38
38
21
0
-12
-35
-67
-96
-111
-122
-118
-111
-98
-77
-44
-1
25
52
68
67
48
24
8
-17
-37
-60
-79
-87
-80
-63
-53
-45
-40
-34
-22
5
30
47
56
58
46
14
-14
-43
-68
-85
-82
-64
-41
-4
7
10
6
7
13
17
29
35
24
6
-17
-38
-47
-46
-37
-33
-31
-26
-24
-20
-11
-8
-22
-38
-50
-59
-54
-42
-32
-27
-13
-3
2
8
12
2
-17
-25
-12
-5
6
1
-27
-67
-96
-109
-83
-54
-13
5
7
7
-1
-11
-17
-14
-7
7
31
34
11
-24
-56
-76
-96
-96
-98
-90
-68
-52
-45
-50
-59
-57
-35
2
47
79
99
112
112
94
75
49
8
-28
-60
-79
-88
-85
-75
-79
-84
-95
-80
-45
9
65
83
76
41
2
-41
-59
-63
-67
-66
-76
-88
-101
-103
-96
-86
-54
-14
17
22
8
-18
-39
-65
-82
-93
-106
-108
-119
-126
-122
-100
-63
-22
28
61
87
98
100
80
53
31
5
-24
-66
-104
-137
-149
-134
-102
-68
-29
5
24
24
14
-6
-28
-49
-63
-80
-95
-100
-103
-103
-88
-63
-40
-15
-4
-13
-33
-54
-66
-71
-69
-57
-44
-36
-27
-37
-57
-73
-73
-62
-49
-23
0
27
36
25
-11
-68
-94
-114
-109
-98
-84
-74
-69
-56
-45
-41
-37
-28
-11
17
52
62
47
3
-36
-64
-70
-47
-31
-20
-18
-20
-28
-24
-19
-7
16
44
77
90
88
68
31
-15
-53
-79
-101
-111
-114
-106
-100
-86
-72
-57
-38
-26
-18
-14
1
-4
-34
-77
-110
-127
-132
-121
-117
-114
-108
-80
-44
-14
15
18
17
17
20
6
-17
-46
-69
-72
-61
-44
-32
-38
-38
-53
-68
-80
-69
-51
-26
4
23
29
27
22
4
-10
-28
-39
-52
-67
-73
-82
-68
-39
-13
-2
3
15
16
14
3
-8
-27
-37
-49
-66
-87
-92
-89
-79
-52
-23
4
17
20
11
11
29
40
31
1
-36
-69
-88
-83
-70
-48
-29
-12
-11
-9
5
8
22
23
20
-5
-33
-53
-72
-91
-109
-99
-80
-50
-21
-10
-8
-18
-18
-27
-30
-33
-41
-44
-56
-74
-104
-120
-112
-91
-61
-36
-15
-10
-9
-9
-8
-16
-20
-33
-59
-90
-110
-118
-116
-95
-71
-49
-21
2
22
32
46
39
22
-4
-24
-47
-72
-78
-84
-81
-76
-59
-36
-14
1
17
21
14
6
-9
-18
-25
-29
-47
-50
-42
-46
-47
-45
-34
-18
6
37
64
84
96
82
64
41
24
-1
-16
-22
-22
-20
-24
-21
-36
-46
-46
-34
-20
2
10
0
-13
-23
-44
-55
-45
-19
9
31
47
61
67
76
69
46
19
-4
-18
-26
-25
-16
-8
2
12
6
-10
-19
-30
-36
-37
-41
-43
-45
-42
-43
-40
-25
-1
-2
-21
-46
-61
-63
-63
-53
-52
-33
-15
-16
-45
-72
-85
-81
-58
-33
-16
-16
-22
-26
-26
-18
-1
10
6
-7
-22
-40
-53
-65
-77
-85
-74
-61
-54
-48
-37
-28
-17
-8
-6
-13
-31
-42
-55
-55
-47
-44
-38
-22
11
42
61
58
31
-3
-33
-46
-63
-75
-78
-69
-59
-46
-30
-21
-8
14
47
80
101
102
62
8
-39
-61
-68
-50
-16
21
63
89
96
79
53
31
18
27
44
54
31
-9
-52
-89
-108
-103
-85
-65
-28
8
42
75
109
140
166
186
175
139
83
24
-30
-72
-82
-83
-76
-71
-63
-63
-74
-94
-116
-105
-57
16
87
129
145
128
79
18
-51
-121
-166
-195
-213
-230
-240
-233
-206
-158
-96
-49
-13
12
50
63
67
52
22
-11
-28
-36
-33
-34
-34
-41
-50
-44
-33
-25
-22
-26
-34
-43
-42
-42
-46
-64
-93
-129
-157
-148
-130
-105
-86
-64
-51
-42
-33
-28
-26
-28
-23
-25
-33
-39
-58
-88
-112
-118
-107
-78
-45
-20
-3
4
11
1
14
37
59
64
49
23
-15
-45
-68
-67
-64
-47
-31
-15
0
17
18
7
-2
-11
-27
-41
-46
-43
-32
-1
19
21
1
-27
-44
-57
-44
-40
-39
-38
-34
-28
-22
-11
0
11
28
44
51
45
35
15
-5
-16
-24
-34
-45
-54
-56
-51
-40
-28
-37
-44
-37
-20
-11
-7
-3
-9
-4
-12
-23
-42
-50
-50
-57
-70
-89
-101
-103
-79
-48
-36
-34
-40
-46
-50
-51
-61
-69
-77
-74
-78
-90
-91
-82
-65
-45
-18
7
19
31
23
0
-32
-59
-75
-75
-61
-52
-51
-52
-43
-23
-11
-2
-1
-8
-14
-19
-38
-58
-76
-87
-92
-92
-85
-83
-74
-53
-30
-12
7
24
34
53
69
65
57
33
10
-14
-32
-36
-34
-41
-42
-34
-34
-41
-58
-70
-71
-47
-13
20
31
30
7
-29
-58
-86
-100
-104
-102
-92
-75
-49
-40
-49
-71
-85
-94
-99
-85
-73
-61
-55
-50
-59
-62
-63
-58
-51
-42
-26
-32
-39
-37
-43
-52
-64
-78
-87
-98
-114
-133
-143
-128
-83
-35
14
44
46
3
-32
-76
-110
-128
-128
-112
-85
-48
-15
7
16
19
27
37
56
70
68
57
46
25
11
14
20
22
21
10
0
-26
-36
-41
-40
-30
-11
3
2
6
1
-5
-12
-25
-35
-41
-28
-14
-18
-31
-43
-47
-26
4
30
28
12
-4
-22
-27
-49
-60
-55
-57
-11
7
63
89
98
75
47
27
10
-7
-10
-28
-35
-33
-35
-37
-32
-9
22
49
75
82
76
63
48
33
1
-21
-50
-72
-69
-43
-18
-3
14
26
45
54
60
54
32
15
0
1
15
35
40
28
18
0
-16
-27
-39
-45
-44
-36
-25
-12
-4
6
-13
-29
-35
-31
-18
-1
21
33
46
46
23
-16
-50
-77
-98
-104
-93
-84
-78
-68
-48
-24
4
26
25
-1
-25
-43
-49
-51
-49
-40
-31
-12
1
6
6
11
11
12
13
-5
-32
-58
-73
-81
-74
-58
-41
-29
-24
-15
-14
-7
8
22
31
30
15
-10
-40
-55
-63
-59
-55
-59
-78
-95
-96
-88
-83
-81
-67
-60
-32
-4
28
49
65
76
77
75
62
33
-12
-43
-57
-65
-66
-69
-73
-75
-64
-52
-37
-24
-8
21
36
40
11
-30
-64
-77
-84
-92
-92
-101
-99
-86
-63
-47
-41
-41
-49
-60
-80
-93
-109
-116
-107
-99
-98
-102
-102
-98
-82
-58
-33
-30
-40
-59
-78
-75
-53
-31
-18
-17
-34
-66
-93
-112
-114
-109
-89
-62
-40
-25
-19
-24
-37
-40
-33
-39
-52
-76
-87
-87
-77
-68
-61
-47
-27
-6
7
13
1
-20
-41
-53
-66
-93
-110
-128
-129
-111
-81
-53
-32
-12
-12
-33
-54
-59
-62
-60
-56
-52
-46
-50
-54
-69
-71
-65
-49
-33
-17
4
6
2
-20
-58
-108
-151
-172
-181
-174
-157
-134
-110
-82
-48
-19
11
55
92
93
76
33
-19
-67
-111
-143
-160
-151
-135
-113
-88
-51
-3
37
81
99
101
84
57
3
-66
-138
-202
-231
-224
-196
-156
-114
-75
-51
-50
-61
-56
-43
-10
23
37
8
-33
-62
-81
-77
-64
-57
-48
-42
-30
-21
-19
-26
-63
-111
-156
-169
-162
-126
-80
-37
0
26
51
53
34
9
-19
-30
-23
-24
-55
-92
-128
-150
-154
-147
-135
-123
-99
-66
-26
-1
18
21
20
32
54
66
41
6
-37
-87
-129
-159
-169
-19
8
23
43
73
97
110
103
91
71
55
53
55
54
45
36
21
19
21
26
29
48
77
88
83
57
30
18
23
41
49
46
21
-8
-38
-44
-28
-13
7
17
22
13
11
-1
3
8
20
10
-15
-46
-78
-93
-92
-76
-63
-48
-25
-13
0
-9
-13
-24
-17
2
7
-8
-42
-77
-103
-113
-107
-96
-84
-69
-48
-36
-19
-4
10
18
23
23
9
-16
-47
-77
-104
-109
-106
-102
-89
-62
-31
11
64
112
124
102
53
14
-20
-46
-78
-112
-128
-121
-99
-80
-41
2
49
98
132
147
142
130
97
56
8
-45
-96
-145
-164
-164
-149
-124
-82
-34
11
55
74
79
75
72
61
51
40
9
-39
-103
-160
-206
-210
-178
-123
-62
-2
49
74
86
94
105
112
107
89
45
-5
-52
-104
-151
-177
-179
-160
-128
-87
-57
-38
-23
-10
9
37
66
69
55
16
-24
-52
-64
-62
-67
-75
-71
-60
-39
-18
15
55
107
163
184
165
114
60
14
-23
-49
-74
-90
-97
-83
-75
-64
-58
-60
-63
-48
0
58
105
118
92
32
-8
-38
-50
-60
-75
-97
-121
-146
-154
-146
-99
-28
34
66
79
79
76
56
17
-26
-76
-86
-80
-66
-58
-51
-42
-32
-15
-2
5
9
18
17
-5
-30
-66
-95
-114
-110
-102
-82
-55
-39
-29
-29
-21
-24
-33
-45
-61
-76
-96
-112
-134
-145
-140
-134
-125
-111
-97
-82
-71
-56
-54
-63
-80
-84
-96
-92
-83
-71
-61
-59
-54
-60
-63
-59
-51
-51
-48
-56
-71
-76
-73
-63
-54
-44
-32
-31
-24
-9
-4
-17
-29
-36
-34
-27
-19
-16
-20
-16
-20
-17
-15
-21
-27
-32
-3
16
28
16
-1
-28
-40
-41
-41
-41
-35
-17
0
12
24
25
18
13
15
7
11
9
12
10
-1
-13
-29
-27
-30
-28
-37
-26
5
24
34
36
29
15
-1
-16
-23
-28
-28
-25
-18
2
4
2
-29
-20
-10
-30
-19
-34
-23
-2
-27
-62
-82
-82
-61
-59
-54
-29
1
23
41
33
13
-31
-53
-73
-75
-65
-68
-59
-54
-47
-53
-48
-22
11
48
78
101
94
71
33
0
-38
-66
-97
-122
-146
-157
-160
-153
-131
-91
-53
-14
6
20
24
38
55
47
17
-12
-45
-72
-92
-98
-95
-75
-40
-6
32
61
60
45
21
4
-8
-24
-44
-62
-92
-119
-130
-134
-119
-100
-78
-68
-51
-36
-28
-31
-30
-44
-50
-64
-70
-73
-76
-74
-79
-80
-87
-86
-91
-80
-66
-42
-30
-26
-24
-29
-21
-19
-34
-75
-121
-146
-144
-111
-67
-35
-29
-29
-24
-28
-40
-59
-80
-88
-73
-47
-29
-23
-32
-46
-71
-68
-70
-60
-49
-36
-21
-16
-4
3
5
-1
2
5
11
18
8
-16
-45
-61
-62
-51
-46
-40
-43
-32
-12
11
44
81
101
89
70
61
46
40
37
40
47
52
63
67
90
112
131
136
138
133
106
70
32
-1
-34
-42
-34
-21
-14
2
8
22
43
58
66
60
46
24
11
14
30
46
65
71
60
32
3
-17
-25
-15
2
8
1
-13
-25
-26
-16
2
14
19
20
9
0
3
18
23
29
26
19
3
-12
-25
-33
-24
-13
1
12
26
38
45
47
42
22
-13
-46
-76
-105
-127
-149
-150
-142
-110
-66
-32
-2
19
31
29
20
-1
-36
-67
-86
-98
-117
-124
-139
-137
-131
-115
-97
-73
-39
-19
-11
-16
-14
-15
-18
-28
-49
-77
-92
-88
-71
-48
-18
-8
-5
-6
-9
-28
-37
-43
-43
-41
-43
-41
-38
-23
-6
13
24
35
52
54
49
30
11
-9
-11
0
13
33
47
44
17
-14
-41
-61
-73
-84
-91
-103
-99
-96
-93
-77
-57
-38
-28
-12
0
1
-1
-6
-11
-24
-31
-29
-19
-6
-1
-13
-36
-42
-51
-66
-88
-96
-92
-67
-33
-20
-14
-22
-21
-27
-33
-36
-42
-55
-64
-56
-45
-23
-3
16
22
28
31
26
29
25
15
-12
-35
-56
-75
-92
-109
-120
-128
-121
-118
-122
-117
-93
-56
-14
18
30
27
17
13
-4
-37
-75
-121
-154
-165
-151
-121
-87
-47
-22
-8
-2
9
22
33
48
56
51
35
7
-35
-72
-95
-109
-120
-128
-123
-115
-93
-67
-42
-31
-16
7
28
44
47
41
22
3
-8
-36
-47
-60
-67
-76
-76
-60
-34
1
30
46
44
49
48
42
25
10
-7
-26
-29
-24
2
33
61
68
51
39
21
2
-17
-25
-33
-46
-44
-50
-42
-38
-30
-34
-42
-36
-19
7
30
49
46
37
18
-14
-56
-97
-127
-158
-173
-171
-149
-116
-81
-35
-11
14
31
49
57
51
26
-27
-77
-119
-147
-165
-151
-118
-81
-49
-26
-13
-8
0
-3
-14
-32
-47
-54
-63
-66
-80
-77
-65
-43
-36
-45
-45
-42
-28
-5
16
24
26
28
18
1
-14
-19
-23
-27
-27
-21
-11
2
6
0
-12
-24
-37
-53
-65
-60
-61
-58
-58
-69
-75
-86
-86
-91
-74
-38
11
47
65
70
64
59
46
22
-14
-36
-59
-76
-75
-56
-33
-19
0
20
42
57
68
75
63
54
35
13
-12
-38
-59
-65
-47
-23
-3
9
18
25
26
36
32
31
32
39
43
40
30
7
-9
-21
-22
-28
-34
-33
-29
-16
-1
7
13
13
18
19
5
-3
-14
-35
-55
-73
-82
-82
-78
-62
-56
-35
-6
23
41
52
56
30
0
-47
-76
-96
-93
-75
-50
-25
-15
-19
-47
-62
-68
-58
-42
-24
-12
-1
20
37
39
30
3
-16
-43
-54
-73
-82
-85
-73
-67
-56
-33
-3
22
45
55
55
48
30
-6
-53
-89
-98
-86
-60
-25
7
19
19
15
-4
-11
-10
0
12
15
14
3
-10
-13
-23
-46
-70
-92
-112
-113
-103
-95
-95
-91
-85
-79
-60
-25
6
25
36
42
39
32
18
-7
-37
-60
-84
-99
-113
-118
-118
-115
-95
-79
-69
-68
-63
-65
-72
-71
-66
-62
-71
-65
-78
-86
-100
-126
-145
-153
-147
-144
-136
-118
-113
-111
-114
-110
-106
-96
-81
-75
-82
-96
-107
-130
-144
-153
-150
-151
-142
-134
-134
-123
-109
-83
-55
-21
10
25
23
3
-30
-72
-97
-120
-123
-116
-92
-74
-70
-64
-60
-58
-60
-51
-40
-26
4
16
20
11
-7
-25
-44
-35
-29
-22
-18
-27
-43
-64
-71
-66
-52
-27
2
7
4
-10
-26
-44
-60
-60
-61
-54
-41
-30
-27
-24
-24
-31
-34
-30
-24
-24
-13
6
11
23
27
26
5
-11
-15
-16
-6
13
33
48
60
51
37
22
8
-13
-37
-45
-40
-20
-5
15
28
43
65
86
103
110
115
109
85
59
17
-21
-51
-62
-75
-80
-86
-69
-58
-29
10
35
55
77
83
81
76
67
51
35
22
16
5
-8
-11
-16
-6
5
26
47
73
99
108
112
105
84
49
19
1
-2
2
-1
-16
-38
-40
-30
-15
-3
3
4
-4
9
21
25
30
27
21
16
17
18
23
27
28
11
-14
-28
-48
-67
-83
-91
-99
-94
-87
-87
-90
-86
-65
-46
-28
-7
10
16
11
-3
-36
-63
-84
-106
-120
-131
-132
-134
-130
-119
-94
-77
-58
-37
-24
-19
-21
-33
-43
-39
-28
-23
-9
1
2
-22
-46
-77
-92
-94
-84
-73
-76
-78
-83
-90
-84
-66
-43
-20
14
25
18
5
-8
-17
-25
-32
-49
-74
-98
-105
-106
-91
-70
-55
-38
-14
7
19
21
13
-12
-45
-84
-98
-108
-101
-86
-75
-64
-54
-26
3
24
20
-10
-47
-73
-84
-96
-103
-88
-74
-57
-33
-16
-3
5
20
36
56
84
93
87
56
13
-42
-108
-165
-210
-224
-202
-145
-74
-19
29
55
74
97
118
126
116
87
37
-19
-79
-119
-157
-165
-138
-90
-38
12
48
65
77
90
100
106
103
103
83
48
-1
-57
-102
-115
-98
-74
-44
-20
2
14
29
35
26
11
-12
-43
-76
-82
-60
-21
19
34
37
24
17
8
-7
-26
-30
-43
-66
-95
-123
-129
-117
-75
-27
15
56
63
52
27
9
-6
-24
-35
-55
-61
-56
-40
-41
-43
-51
-45
-35
-8
33
66
81
78
46
-1
-51
-82
-104
-101
-100
-98
-102
-100
-80
-59
-32
-1
21
40
62
80
77
65
31
0
-40
-56
-64
-72
-75
-69
-50
-31
-4
6
3
-7
-12
-20
-41
-46
-47
-45
-40
-30
-23
-14
-2
-6
-21
-39
-47
-42
-34
-20
-19
-23
-25
-22
-17
-17
-23
-39
-51
-42
-10
16
37
39
21
-8
-44
-69
-94
-108
-108
-100
-87
-77
-66
-58
-37
-9
20
36
57
68
59
41
18
1
-20
-40
-67
-100
-120
-115
-93
-66
-28
-8
8
10
8
6
-1
9
23
38
50
54
43
22
6
-4
-4
4
13
14
7
1
-14
-23
-26
-13
-16
8
30
49
41
10
-17
-49
-74
-96
-109
-111
-97
-73
-58
-48
-34
-15
9
38
49
22
-19
-61
-89
-115
-122
-113
-100
-77
-60
-61
-75
-82
-80
-78
-71
-64
-60
-58
-64
-80
-93
-102
-97
-84
-65
-24
16
30
15
-18
-52
-69
-60
-54
-56
-62
-65
-64
-52
-22
1
16
18
35
43
38
13
-38
-88
-119
-124
-126
-118
-102
-79
-62
-44
-20
-8
2
9
8
-11
-36
-71
-99
-104
-98
-83
-79
-62
-41
-25
-11
-10
-18
-34
-40
-35
-38
-39
-41
-62
-96
-117
-117
-99
-73
-58
-46
-55
-63
-84
-100
-106
-104
-96
-92
-91
-97
-110
-109
-89
-60
-45
-23
-11
-3
-6
-22
-47
-78
-100
-125
-138
-138
-129
-117
-95
-63
-41
-38
-37
-26
-21
-4
9
14
3
-17
-29
-46
-48
-43
-33
-22
-25
-22
-33
-33
-9
19
37
38
18
-8
-15
-21
-37
-71
-100
-108
-94
-65
-31
-6
3
27
49
75
98
115
113
87
49
8
-17
-41
-58
-79
-97
-97
-97
-94
-86
-59
-18
40
108
158
183
177
154
104
43
-18
-78
-127
-158
-164
-163
-151
-139
-122
-99
-75
-52
-42
-33
-25
-30
-40
-55
-63
-66
-60
-46
-28
-18
6
27
39
38
26
5
-16
-36
-48
-58
-59
-43
-31
-20
-1
2
-3
-7
-7
4
18
30
30
26
22
39
53
72
87
81
57
19
-9
-43
-74
-90
-99
-92
-74
-46
-23
9
29
35
29
17
12
-3
-31
-70
-102
-119
-120
-115
-119
-114
-93
-54
-1
62
115
138
137
115
77
13
-52
-109
-144
-153
-139
-119
-103
-76
-55
-37
-21
-1
14
39
66
77
56
9
-35
-77
-92
-90
-85
-81
-80
-69
-65
-54
-32
-8
20
39
43
19
-10
-22
-11
4
2
-11
-41
-61
-72
-75
-62
-29
20
66
95
93
69
39
17
10
-1
-1
-3
-8
-20
-42
-60
-83
-83
-61
-19
25
64
75
46
3
-40
-70
-86
-84
-76
-64
-46
-27
-17
-11
-2
1
11
31
63
82
70
36
-8
-47
-65
-60
-41
-13
35
84
114
119
96
50
5
-22
-41
-55
-67
-70
-68
-53
-33
-17
-7
7
36
63
85
91
82
61
26
-12
-58
-83
-91
-91
-91
-102
-116
-142
-152
-139
-102
-56
-3
50
79
86
88
73
40
-9
-67
-130
-172
-184
-170
-146
-112
-103
-115
-142
-168
-181
-179
-146
-106
-54
-4
31
47
26
5
-12
-16
-7
2
-6
-28
-48
-63
-64
-64
-50
-41
-23
-11
-23
-51
-92
-114
-128
-114
-87
-56
-32
-17
-6
-9
-18
-34
-41
-56
-62
-68
-84
-92
-91
-81
-74
-63
-54
-44
-34
-22
-34
-65
-97
-126
-138
-126
-105
-80
-74
-68
-102
