# Supplementary material for: Electroencephalography (EEG) based epilepsy diagnosis via multiple feature space fusion using shared hidden space-driven multi-view learning
Source: PeerJ Comput Sci. 2024 Mar 7;10:e1874. doi: 10.7717/peerj-cs.1874 (PMC10936759; doi:10.7717/peerj-cs.1874)
Supplement: Supplemental Information 2 [file peerj-cs-10-1874-s002.zip › B/O031.txt]

-21
-28
-37
-41
-51
-62
-65
-63
-50
-19
29
64
88
95
81
60
49
46
38
29
17
-8
-43
-68
-71
-63
-39
-13
-10
-9
-8
-11
-19
-25
-16
0
11
18
-10
-41
-64
-60
-45
-29
-3
7
20
26
22
0
-25
-32
-36
-38
-42
-47
-64
-74
-71
-63
-48
-23
0
0
-4
-21
-45
-59
-54
-26
-5
17
24
22
22
6
-6
-14
-24
-18
-6
-6
-7
-15
-30
-48
-54
-39
-21
-9
9
21
32
40
44
34
18
14
8
-5
-22
-21
-10
7
35
43
40
27
14
4
-2
6
5
6
6
17
17
20
32
40
47
58
65
59
45
34
12
-17
-42
-54
-62
-63
-56
-58
-62
-59
-46
-36
-18
-2
4
-4
3
25
40
55
60
59
52
45
33
8
-14
-31
-43
-49
-33
-11
4
5
-3
-12
-18
-6
-1
-3
-6
-5
-14
-27
-27
-36
-41
-65
-89
-116
-129
-109
-84
-54
-23
19
56
87
101
85
59
43
34
17
-2
-26
-64
-94
-109
-98
-85
-59
-33
-4
13
23
17
-5
-12
-7
-5
-20
-38
-56
-74
-76
-73
-69
-71
-63
-59
-52
-37
-11
11
19
20
-8
-26
-24
11
46
58
70
61
54
39
30
14
-9
-25
-52
-78
-88
-86
-85
-73
-48
-25
-5
7
16
7
-4
-9
-22
-29
-32
-26
-33
-34
-33
-36
-40
-41
-37
-31
-24
-10
-8
-5
9
28
34
25
4
-31
-71
-86
-83
-73
-53
-35
-14
0
32
42
37
8
-18
-29
-28
-8
-7
-18
-37
-50
-69
-90
-81
-66
-36
-10
14
11
-2
-4
-17
-29
-45
-53
-61
-61
-50
-46
-46
-48
-38
-34
-24
-16
-22
-27
-27
-17
-19
-17
-11
-14
-27
-40
-41
-45
-26
-3
9
2
-17
-29
-49
-47
-38
-30
-33
-26
-15
2
34
74
100
103
88
43
-9
-57
-71
-55
-24
14
29
21
-1
-17
-30
-43
-38
-35
-22
-3
18
24
0
-20
-49
-57
-56
-41
-32
-19
2
12
15
22
23
6
-8
-18
-14
-20
-32
-46
-75
-94
-98
-97
-88
-75
-56
-54
-49
-41
-29
-11
20
40
43
39
29
8
-18
-34
-46
-59
-63
-59
-59
-67
-75
-80
-72
-55
-29
-15
-14
1
-4
-11
-30
-52
-81
-94
-73
-42
-4
16
30
14
-17
-36
-50
-41
-19
13
27
25
9
-17
-38
-48
-38
-24
-7
9
4
-17
-40
-65
-90
-105
-101
-94
-85
-62
-33
-10
10
43
73
93
99
87
55
30
10
-1
-11
-15
-31
-62
-97
-124
-140
-138
-112
-88
-64
-46
-23
0
19
52
54
34
-6
-52
-97
-117
-97
-65
-40
-29
-22
-27
-33
-28
-32
-23
-5
24
35
31
27
11
4
3
22
36
53
62
50
30
23
18
10
6
15
29
37
40
32
6
-7
-7
0
-4
-8
-7
-4
4
12
11
8
24
40
53
58
57
54
44
44
26
-5
-36
-48
-51
-51
-48
-62
-77
-85
-74
-65
-57
-35
-17
5
30
40
30
0
-20
-32
-34
-29
-25
-41
-51
-47
-44
-39
-31
-26
-28
-31
-24
-26
-35
-49
-57
-72
-73
-73
-65
-63
-61
-61
-63
-43
-9
14
17
18
15
5
-4
-15
-22
-33
-26
-26
-42
-64
-82
-90
-87
-66
-50
-39
-28
-19
-13
-11
1
1
-11
-20
-20
-20
-21
-15
-19
-18
-12
5
10
11
17
27
41
41
31
-6
-30
-26
-21
-17
-22
-32
-49
-62
-66
-62
-47
-17
13
33
35
31
22
17
22
19
-9
-38
-64
-81
-85
-62
-35
-26
-20
-23
-19
-21
-6
-3
1
11
21
20
-6
-24
-42
-45
-38
-17
4
3
7
-8
-22
-33
-30
-27
-22
-9
-16
-27
-45
-51
-63
-64
-53
-43
-37
-32
-18
-9
14
30
32
29
36
59
64
65
58
40
14
-5
-13
-20
-15
-6
-10
-19
-12
0
15
29
40
38
18
2
-17
-35
-47
-55
-66
-81
-74
-53
-23
13
48
62
58
58
44
33
23
15
4
-26
-51
-84
-94
-70
-21
22
52
78
81
69
47
32
7
-16
-36
-68
-109
-145
-161
-166
-139
-94
-51
-11
22
49
63
72
78
79
69
60
55
42
36
21
-11
-44
-55
-45
-33
-16
-6
-1
2
25
47
60
62
54
41
8
-15
-42
-55
-56
-37
-16
2
29
44
57
63
66
54
26
6
-30
-56
-64
-53
-32
-19
-1
1
-6
-20
-22
-20
-22
-13
-26
-34
-40
-37
-36
-23
-9
1
4
7
18
23
24
23
11
-7
-11
-4
4
7
3
-18
-45
-67
-76
-84
-78
-62
-41
-13
29
55
64
60
59
58
61
74
67
45
17
0
-18
-28
-22
-23
-20
-18
-4
9
13
33
54
78
96
99
81
52
33
8
-6
-6
7
14
20
26
21
17
22
28
21
21
24
23
16
11
1
-17
-32
-42
-49
-55
-47
-26
-11
3
15
21
19
20
17
5
-1
-1
1
-10
-10
-17
-26
-21
-3
18
35
54
58
57
54
59
62
52
54
41
30
20
7
-13
-31
-28
-28
-20
-14
7
30
55
80
86
77
75
85
86
64
32
-5
-25
-23
-17
-10
-4
5
-3
-13
-10
2
11
23
25
18
3
1
6
13
25
33
29
11
10
14
8
2
2
4
6
13
16
16
12
15
14
7
8
4
-1
-1
2
-9
-35
-54
-75
-76
-63
-36
-13
-5
9
-2
-20
-39
-45
-49
-54
-50
-58
-61
-50
-27
-12
-1
-6
-15
-16
-7
11
14
12
0
-17
-36
-47
-51
-65
-70
-60
-46
-42
-40
-40
-49
-35
-13
17
33
48
43
17
-20
-57
-84
-91
-78
-67
-68
-77
-76
-67
-54
-16
13
37
48
42
25
-1
-16
-35
-44
-48
-49
-67
-91
-92
-82
-55
-24
11
32
39
39
24
-1
-34
-67
-101
-108
-100
-93
-99
-104
-93
-77
-42
0
26
36
34
31
30
37
44
34
9
-10
-32
-61
-86
-99
-101
-90
-66
-48
-47
-53
-57
-55
-61
-53
-65
-82
-99
-106
-104
-96
-57
-21
4
20
28
35
35
52
50
41
26
9
-19
-55
-76
-93
-93
-87
-71
-64
-58
-34
-16
-8
-7
-19
-32
-35
-37
-44
-63
-82
-92
-98
-86
-72
-67
-84
-104
-120
-129
-111
-72
-38
-34
-36
-52
-64
-61
-48
-38
-37
-31
-43
-73
-104
-121
-123
-112
-78
-47
-26
-22
-28
-43
-62
-51
-35
-11
4
23
21
9
-3
-48
-95
-134
-150
-156
-152
-134
-106
-65
-20
18
36
34
34
29
25
35
44
38
26
11
-8
-38
-69
-100
-132
-142
-130
-97
-63
-28
-14
-23
-43
-52
-43
-18
29
66
76
77
72
68
51
44
27
14
10
16
7
-22
-48
-66
-66
-52
-27
-12
-5
6
1
-1
-6
-3
-11
-23
-24
-23
-14
-5
18
31
40
48
47
46
50
59
53
42
34
15
-4
-1
15
23
34
39
44
43
48
48
35
23
13
6
0
6
20
10
3
-14
-18
-14
-1
5
-3
-10
-13
-12
-19
-13
-15
-24
-26
-26
-24
-20
-7
-2
-2
-2
-1
1
-1
10
14
23
33
44
42
15
-1
-20
-25
-27
-33
-50
-74
-84
-93
-92
-83
-67
-69
-68
-58
-37
-16
-5
-8
-25
-37
-38
-32
-27
-13
4
6
14
13
-2
-30
-47
-53
-54
-39
-16
12
32
52
61
59
64
74
78
64
39
1
-26
-23
-1
18
22
25
15
6
2
15
35
46
54
33
9
-15
-20
-29
-46
-60
-77
-75
-49
-7
27
47
58
46
29
17
6
-9
-17
-23
-30
-47
-60
-65
-68
-53
-24
7
23
36
48
53
55
50
32
10
-11
-32
-60
-71
-72
-65
-67
-66
-70
-77
-69
-53
-36
-21
3
16
22
22
20
15
-12
-28
-43
-43
-20
12
42
56
74
76
70
59
54
33
6
-10
-23
-24
-15
-6
-9
-16
-24
-42
-61
-59
-39
-13
4
25
17
0
-13
-18
-18
-10
-7
-23
-52
-68
-65
-52
-28
4
33
42
42
25
-16
-54
-84
-97
-94
-73
-55
-45
-40
-37
-43
-57
-43
-25
-9
0
5
-7
-30
-45
-64
-71
-68
-58
-49
-55
-57
-71
-73
-64
-32
0
24
48
49
36
24
27
30
37
48
46
30
18
9
-5
-19
-26
-29
-11
11
37
37
29
24
24
24
34
39
25
15
12
6
-2
-7
-14
-35
-57
-71
-73
-60
-26
-1
10
12
19
23
11
8
0
-4
0
3
-1
-15
-23
-26
-27
-24
-2
10
14
19
11
5
-6
-17
-39
-54
-51
-49
-53
-58
-57
-46
-18
11
27
32
31
32
20
13
8
3
-2
5
7
-4
-19
-28
-29
-30
-20
-10
-9
-5
-8
-23
-46
-59
-62
-67
-58
-44
-28
-17
-3
-3
-13
-22
-22
-12
-5
6
-1
-24
-40
-44
-42
-36
-25
-26
-33
-39
-32
-35
-46
-50
-56
-57
-54
-46
-52
-64
-63
-60
-34
5
45
47
20
-19
-58
-84
-95
-93
-90
-70
-40
-24
-34
-57
-65
-63
-36
-2
23
28
29
29
20
14
10
1
-13
-10
-9
-14
-24
-30
-37
-52
-55
-67
-78
-83
-88
-90
-87
-71
-54
-38
-24
-1
13
14
23
21
19
21
22
9
-26
-63
-104
-121
-112
-79
-42
-6
32
44
36
23
9
-11
-19
-11
-3
-8
-20
-29
-49
-50
-34
-4
33
75
109
112
101
76
50
23
9
0
-9
-25
-41
-43
-34
1
42
68
91
98
85
39
-1
-43
-82
-108
-118
-107
-76
-29
-2
18
37
70
99
106
111
100
82
57
30
-1
-30
-36
-45
-53
-56
-43
-24
2
28
23
-1
-25
-33
-30
-16
-6
-3
-6
-15
-19
-33
-38
-31
-17
-4
9
18
6
-1
-8
-29
-62
-82
-79
-62
-33
-15
-3
-1
19
44
53
49
36
16
-5
-14
-31
-60
-86
-96
-85
-47
4
34
33
27
34
45
50
58
52
45
33
15
-14
-48
-66
-83
-95
-96
-89
-83
-68
-22
17
50
60
70
72
80
87
82
66
43
17
-14
-31
-31
-26
-30
-20
8
37
63
68
54
32
23
26
17
13
1
-12
-29
-26
-19
-16
-21
-35
-47
-58
-49
-47
-40
-25
0
17
11
8
-7
-16
-29
-32
-36
-48
-36
-29
-10
18
54
85
102
117
109
87
59
29
-6
-32
-33
-25
-6
32
79
109
86
76
70
80
91
88
68
46
36
20
21
11
1
-17
-10
12
30
43
46
42
29
23
8
-11
-15
-5
-3
-17
-33
-55
-68
-69
-53
-37
-25
3
15
17
9
11
19
28
53
58
42
15
-14
-39
-46
-31
-21
-22
-16
0
18
27
32
23
14
15
26
21
18
10
-2
-14
-18
-19
-30
-34
-27
-12
1
27
47
47
39
17
-3
-29
-34
-29
-28
-24
-32
-49
-72
-88
-94
-94
-84
-69
-57
-56
-51
-52
-49
-45
-36
-42
-58
-53
-52
-42
-37
-29
-42
-61
-76
-98
-108
-100
-79
-65
-53
-45
-49
-65
-86
-92
-95
-75
-39
-10
6
5
1
-11
-9
9
29
38
40
29
-10
-43
-66
-70
-82
-84
-79
-83
-75
-75
-77
-82
-72
-52
-29
-10
4
-2
-23
-43
-67
-81
-81
-66
-39
-16
9
14
8
3
5
24
46
78
93
86
66
39
7
-22
-29
-39
-44
-47
-41
-30
-24
-20
-22
-34
-45
-56
-76
-94
-97
-94
-90
-77
-59
-39
-8
28
47
46
38
27
9
-8
-5
-1
1
-8
-39
-73
-84
-81
-66
-72
-71
-61
-60
-44
-31
-24
-28
-26
-24
-24
-32
-54
-78
-90
-78
-57
-39
-25
-20
-25
-38
-35
-35
-31
-29
-37
-54
-81
-87
-87
-71
-43
-16
-2
-1
-1
-7
-8
-1
0
-11
-41
-55
-60
-54
-33
-10
-1
4
8
12
8
7
2
-19
-40
-52
-62
-67
-62
-53
-51
-33
-12
10
23
36
43
42
45
49
48
33
18
0
-23
-21
-5
8
10
16
25
41
58
72
66
48
31
5
-23
-46
-53
-49
-37
-5
10
17
23
39
55
74
92
91
69
45
30
4
-22
-50
-77
-101
-103
-98
-90
-79
-68
-60
-59
-49
-35
-36
-42
-54
-73
-90
-93
-77
-62
-35
-6
13
14
19
15
1
-8
-13
-21
-46
-75
-109
-132
-134
-115
-93
-73
-41
-13
8
27
43
47
30
11
-24
-66
-87
-94
-92
-86
-79
-86
-100
-104
-74
-32
5
40
44
33
-1
-43
-90
-115
-103
-78
-60
-41
-25
-24
-16
-8
2
7
11
13
-3
-19
-50
-85
-121
-138
-133
-117
-84
-54
-31
-19
8
42
67
91
107
107
81
50
16
-9
-29
-39
-54
-76
-79
-81
-72
-61
-46
-41
-53
-53
-68
-84
-95
-99
-100
-103
-83
-66
-44
-25
-14
-13
-16
-15
-26
-37
-41
-24
-11
-2
-5
-16
-28
-19
4
12
18
17
4
-9
-12
-8
-19
-30
-43
-48
-53
-36
-8
17
47
76
87
77
57
28
-15
-50
-73
-86
-90
-83
-76
-75
-70
-60
-44
-25
8
29
37
39
31
3
-38
-63
-83
-87
-73
-48
-30
-19
-2
7
12
16
27
30
34
25
-5
-39
-60
-60
-54
-34
-6
13
9
2
-5
-16
-20
-21
-24
-20
-10
3
-2
-16
-32
-45
-59
-53
-42
-42
-43
-45
-39
-36
-24
-28
-49
-68
-77
-78
-79
-68
-53
-43
-29
-14
-9
-6
3
10
17
26
35
28
-2
-23
-53
-80
-97
-99
-88
-80
-63
-53
-39
-23
1
19
36
49
45
34
17
1
-17
-21
-13
-13
-29
-40
-47
-49
-35
-17
3
8
11
10
4
5
3
5
-5
-10
-20
-40
-48
-40
-23
-12
0
3
-4
-6
8
23
35
53
71
80
86
81
77
66
69
57
37
19
9
-2
-17
-22
-28
-31
-26
-11
8
24
35
35
25
23
22
2
-20
-30
-26
-20
-5
5
7
11
22
24
19
13
2
-22
-48
-70
-89
-124
-151
-169
-169
-135
-91
-51
-33
-16
-16
-27
-37
-38
-31
-30
-30
-40
-68
-87
-94
-93
-91
-77
-68
-57
-39
-21
-7
-3
13
18
17
19
27
34
41
57
56
50
44
39
34
23
21
24
23
21
31
22
13
-1
-24
-46
-56
-42
-25
-4
12
26
31
29
32
19
12
10
2
-4
-1
-3
-25
-44
-55
-54
-51
-41
-35
-46
-46
-39
-22
-10
3
10
10
8
7
2
-9
-12
-16
-23
-21
-25
-33
-46
-33
-13
2
17
19
20
7
10
3
-2
-2
-2
-6
-12
-7
-15
-19
-15
-2
0
9
22
33
35
31
26
10
0
-7
-20
-40
-54
-56
-68
-68
-65
-52
-43
-27
-11
2
23
40
51
52
57
58
37
13
-10
-24
-43
-55
-65
-78
-77
-56
-29
-8
12
19
15
16
12
-4
-26
-31
-39
-41
-45
-54
-67
-78
-66
-54
-44
-33
-14
2
8
21
17
7
-4
-2
-4
-4
0
-14
-37
-56
-57
-60
-51
-40
-33
-39
-37
-27
-22
-2
26
43
46
39
37
33
41
34
18
-7
-26
-41
-64
-69
-66
-57
-64
-69
-70
-60
-32
-2
14
10
4
-14
-29
-31
-18
-4
-9
-9
-22
-36
-34
-28
-23
-27
-23
-24
-32
-32
-17
-1
27
49
39
11
-25
-47
-71
-86
-86
-75
-63
-47
-34
-36
-31
-32
-36
-44
-40
-18
-4
14
14
7
-2
11
35
33
27
9
-3
-10
-7
-8
-8
-7
-9
-21
-38
-42
-40
-38
-22
-11
3
5
2
-14
-32
-41
-32
-13
-12
-12
-23
-36
-43
-41
-41
-40
-35
-38
-44
-43
-37
-37
-44
-38
-39
-40
-47
-56
-67
-60
-37
-7
5
8
3
-11
-19
-25
-36
-52
-65
-66
-80
-85
-96
-106
-111
-97
-69
-55
-32
-10
5
16
33
43
40
33
23
9
-17
-32
-42
-51
-53
-49
-45
-46
-40
-43
-43
-22
22
55
66
61
39
9
-14
-22
-26
-21
0
17
26
22
15
-2
-15
-15
-22
-29
-31
-14
-1
21
40
44
28
11
4
-8
-10
-12
-15
-21
-18
-4
-5
-1
-5
-4
-1
11
18
8
-1
-15
-36
-67
-70
-54
-29
-7
-4
-15
-36
-28
-5
13
33
45
51
43
40
26
7
7
14
19
13
11
-1
-11
-26
-33
-38
-39
-22
-15
-14
-14
-2
8
20
50
68
75
68
57
36
27
24
18
18
25
31
20
8
9
14
10
3
-4
-18
-14
-2
19
28
32
41
35
38
32
20
-3
-17
-26
-41
-45
-54
-58
-67
-67
-63
-59
-41
-23
-17
-21
-16
-14
-23
-22
-26
-38
-54
-66
-78
-85
-82
-59
-42
-27
-4
7
22
32
42
46
50
66
75
75
65
47
9
-31
-54
-63
-57
-43
-26
-31
-27
-29
-35
-45
-43
-41
-47
-48
-46
-40
-43
-42
-45
-58
-60
-50
-37
-29
-15
-3
-5
-9
-21
-28
-28
-10
12
26
31
27
16
3
8
20
24
28
25
9
-12
-22
-31
-41
-44
-47
-48
-54
-46
-42
-38
-37
-25
-11
10
32
38
18
-1
-3
-4
3
12
10
-6
-18
-21
-31
-27
-20
-16
-17
-18
-13
-19
-8
10
26
25
21
12
-4
-12
-26
-30
-40
-32
-20
-17
-17
-19
-19
-19
-18
-23
-33
-33
-32
-33
-42
-39
-43
-58
-69
-75
-78
-72
-48
-30
-20
-14
-4
-1
-6
-2
-13
-26
-35
-43
-59
-75
-80
-91
-94
-96
-89
-84
-73
-46
-25
-7
7
34
50
68
75
74
68
66
70
64
69
74
73
66
53
43
13
-6
-14
-20
-21
-17
-3
4
21
43
64
70
83
86
81
76
75
60
42
36
32
28
27
28
31
24
26
22
11
-1
-12
-23
-37
-28
-15
3
24
43
45
43
47
46
43
40
37
19
-2
-22
-40
-57
-64
-59
-59
-38
-9
25
49
71
79
60
37
17
6
-4
-4
4
-6
-8
-15
-11
-11
-3
7
9
14
15
10
-2
-7
-16
-32
-37
-27
-6
17
41
53
51
40
19
-6
-37
-48
-65
-73
-72
-62
-57
-62
-62
-67
-68
-56
-29
-6
21
39
38
20
-1
6
3
26
38
25
-15
-62
-81
-82
-58
-24
4
21
31
27
10
3
9
22
37
47
50
24
-1
-31
-58
-76
-74
-44
-20
3
9
2
-13
-16
-10
-8
11
33
43
32
22
7
-18
-44
-59
-59
-45
-18
-1
-2
-14
-12
-7
2
17
12
-4
-19
-23
-20
-8
15
33
36
28
22
-6
-26
-36
-44
-55
-62
-65
-71
-63
-51
-43
-50
-53
-49
-51
-42
-42
-43
-63
-79
-85
-97
-85
-65
-45
-33
-16
7
13
21
25
21
14
8
2
-9
-18
-27
-41
-65
-78
-91
-98
-96
-84
-81
-78
-68
-57
-47
-35
-28
-30
-35
-21
-6
6
4
9
0
-5
-7
-26
-41
-50
-44
-55
-63
-63
-56
-43
-22
-2
3
11
13
6
-3
-16
-24
-40
-46
-39
-27
-23
-24
-39
-77
-109
-131
-135
-124
-98
-67
-52
-41
-37
-39
-37
-20
0
2
3
0
-5
-19
-21
-20
-24
-19
-21
-25
-27
-18
-2
0
0
5
4
3
5
-4
-14
-16
-21
-39
-56
-56
-48
-35
-17
10
22
28
36
36
37
33
35
22
22
21
16
-9
-32
-46
-66
-80
-92
-101
-94
-66
-22
4
35
53
58
35
3
-19
-37
-39
-44
-64
-85
-85
-60
-28
9
44
70
77
69
44
12
-12
-11
-11
-13
-13
-24
-34
-35
-20
-7
3
16
18
11
5
9
5
-6
-19
-43
-63
-70
-57
-48
-38
-36
-40
-46
-36
-25
-39
-58
-77
-90
-93
-87
-75
-69
-55
-24
2
19
33
35
20
1
-23
-41
-51
-42
-31
-30
-24
-16
-4
0
10
23
15
7
3
2
3
12
15
7
-1
3
12
25
43
46
27
8
7
19
36
60
68
56
36
22
0
-3
4
9
1
-16
-18
-14
-5
8
6
9
15
37
37
46
53
50
35
22
14
9
2
3
7
7
16
27
20
17
7
0
-13
-21
-21
-28
-23
-17
-19
-18
-6
7
9
11
-1
-7
-22
-30
-36
-47
-50
-55
-65
-67
-46
-21
-2
13
25
32
33
40
35
19
-9
-34
-57
-77
-84
-97
-100
-87
-66
-52
-38
-22
-30
-44
-50
-44
-42
-47
-54
-68
-90
-103
-103
-98
-75
-37
-7
12
18
22
3
-12
-20
-23
-24
-21
-15
-18
-8
8
32
53
76
97
99
92
74
42
0
-31
-48
-48
-30
-20
-18
-30
-33
-39
-43
-32
3
38
52
58
48
29
-2
-31
-64
-69
-46
-25
-5
2
14
17
16
23
19
16
6
-7
-45
-95
-136
-175
-191
-180
-143
-117
-87
-61
-33
-13
3
3
-17
-28
-31
-30
-38
-49
-56
-74
-78
-77
-80
-81
-72
-44
-20
12
29
29
6
-11
-16
-28
-35
-39
-44
-39
-22
-5
19
48
71
76
61
45
18
0
-10
-9
-17
-28
-32
-43
-46
-44
-35
-35
-40
-29
-20
-11
-1
8
3
3
0
-11
-27
-44
-52
-70
-80
-91
-105
-113
-101
-72
-48
-22
-11
-11
-24
-45
-60
-93
-115
-124
-125
-130
-125
-108
-87
-56
-32
-20
-15
-6
15
23
26
20
-4
-37
-58
-64
-57
-30
9
35
49
54
45
30
8
-5
-25
-32
-20
-13
-19
-32
-48
-65
-73
-52
-24
16
49
75
71
47
16
-23
-55
-66
-54
-48
-34
-36
-50
-68
-66
-35
-12
20
45
56
60
53
50
36
25
11
-10
-27
-34
-29
-26
-12
-2
9
14
23
29
24
28
38
44
34
26
5
-32
-73
-97
-106
-91
-51
-13
21
40
51
44
32
37
48
68
86
101
84
55
18
-18
-46
-57
-45
-45
-45
-47
-51
-42
-30
-10
-8
2
15
23
29
32
29
10
-3
-10
-3
8
19
33
25
22
14
2
-11
-20
-23
-35
-31
-14
0
-6
-14
-26
-38
-36
-20
-4
7
23
37
35
32
26
21
14
13
10
1
-6
-10
-15
-14
3
23
35
33
23
-13
