# Supplementary material for: Electroencephalography (EEG) based epilepsy diagnosis via multiple feature space fusion using shared hidden space-driven multi-view learning
Source: PeerJ Comput Sci. 2024 Mar 7;10:e1874. doi: 10.7717/peerj-cs.1874 (PMC10936759; doi:10.7717/peerj-cs.1874)
Supplement: Supplemental Information 2 [file peerj-cs-10-1874-s002.zip › B/O032.txt]

-33
-44
-45
-36
-31
-31
-31
-48
-51
-38
-13
7
31
52
58
50
24
2
-8
-5
4
0
-3
-7
-15
-39
-47
-42
-16
2
5
-12
-43
-45
-42
-24
-11
-13
-25
-44
-44
-37
-28
-26
-39
-63
-78
-60
-33
-13
-2
6
-1
-1
2
-6
-24
-53
-71
-87
-95
-95
-96
-92
-81
-61
-52
-34
3
31
32
4
-36
-79
-94
-83
-60
-49
-44
-43
-35
-20
-4
4
12
26
42
47
44
36
17
-15
-39
-56
-58
-46
-24
0
14
28
33
35
23
-3
-41
-78
-89
-96
-105
-103
-73
-28
6
25
12
-3
-3
13
31
31
29
11
-16
-41
-59
-67
-73
-61
-32
-2
17
28
33
17
0
-25
-50
-66
-68
-44
-21
-8
-22
-50
-74
-67
-34
-5
12
3
-14
-44
-51
-44
-38
-19
10
42
49
40
17
5
3
17
29
27
22
11
5
6
5
7
-1
15
29
37
32
16
-1
-18
-16
-32
-51
-67
-60
-55
-44
-38
-30
-29
-17
4
19
30
26
22
8
-3
-18
-43
-48
-23
21
55
72
65
27
-3
-21
-18
-21
-23
-40
-73
-90
-81
-48
-16
6
17
21
29
42
40
10
-23
-53
-64
-60
-54
-68
-97
-105
-107
-87
-51
-6
32
55
67
70
73
75
75
58
32
8
-26
-45
-49
-30
-7
14
25
23
16
15
32
39
44
29
8
-2
1
11
3
-1
10
33
53
61
58
31
16
11
16
13
17
23
20
23
18
6
-18
-35
-40
-37
-31
-19
-3
15
39
37
29
10
6
-6
-37
-61
-77
-62
-21
16
27
9
-11
-11
3
31
55
61
61
63
52
36
11
-5
-31
-48
-58
-62
-62
-61
-46
-41
-26
-3
6
2
-12
-28
-49
-62
-60
-48
-38
-26
-14
-7
12
25
47
57
57
38
3
-30
-56
-66
-67
-53
-39
-31
-18
16
53
72
65
23
-9
-22
-14
-18
-29
-35
-26
-7
15
37
40
30
20
14
24
33
41
28
9
0
-4
-6
-2
7
3
15
33
59
83
88
83
54
23
3
-20
-43
-58
-80
-107
-126
-124
-92
-43
2
27
26
27
51
75
77
63
30
2
-16
-27
-42
-53
-39
-14
20
40
43
24
-2
-10
3
17
29
34
27
19
29
45
61
60
56
47
48
57
60
52
38
27
15
13
17
21
12
-2
-17
-34
-33
-10
12
32
37
36
27
33
45
53
43
25
31
56
101
144
163
170
171
150
107
66
35
28
29
33
29
16
13
20
25
18
16
13
17
23
27
17
0
-8
-4
18
37
47
36
20
18
17
14
9
8
-1
-5
-13
-34
-52
-47
-21
-3
-4
-23
-46
-69
-76
-61
-40
-9
7
5
-26
-61
-86
-99
-82
-49
-12
-5
-10
-22
-41
-40
-38
-41
-49
-55
-42
-30
-17
-32
-63
-100
-100
-73
-36
-11
1
2
4
9
2
-16
-35
-46
-55
-74
-86
-99
-95
-71
-38
-24
-17
-10
-3
7
5
-5
-34
-63
-75
-73
-61
-48
-40
-47
-44
-29
1
22
25
8
-30
-61
-74
-71
-65
-50
-30
-19
-15
-14
-10
2
21
37
27
9
-10
-19
-24
-18
-24
-26
-19
0
25
25
6
-30
-55
-56
-26
0
7
3
-13
-21
-17
-11
-13
-28
-22
-13
1
10
16
11
1
-6
-11
-16
-12
-4
0
-5
-4
-4
-1
9
23
21
21
23
28
22
19
10
-6
-8
-1
10
15
16
17
10
13
19
23
17
6
-1
-9
4
19
31
20
9
-1
-3
10
36
57
61
69
60
43
14
-4
-26
-45
-48
-43
-27
-3
22
38
48
60
71
67
41
8
-34
-55
-52
-38
-19
-5
2
-2
-14
-14
-6
8
18
27
13
-3
-11
-18
-24
-22
-12
-12
-9
0
6
-4
-26
-50
-72
-74
-62
-47
-44
-34
-23
-17
-8
-1
-7
-13
-6
0
8
9
7
9
9
14
14
12
3
-16
-35
-56
-56
-58
-63
-73
-80
-82
-72
-39
-4
28
42
60
54
45
31
8
-22
-46
-57
-56
-33
1
23
21
-2
-29
-47
-37
-5
30
39
25
10
-4
0
10
10
0
-6
6
21
34
25
11
-7
0
14
25
30
31
25
17
12
-9
-30
-36
-9
32
62
72
50
19
-6
-11
-15
-13
-3
13
17
16
18
18
16
18
8
-6
-18
-14
-3
17
41
49
37
13
5
3
7
8
-5
-25
-37
-28
-27
-21
-8
21
54
80
73
30
-14
-37
-29
-2
20
26
6
5
11
18
17
25
23
18
13
3
-5
-25
-31
-29
-14
-2
4
-3
-15
-14
-13
-14
-20
-13
-10
-7
-2
-3
9
16
30
30
35
35
15
-19
-54
-75
-81
-72
-50
-25
-10
8
25
27
28
20
7
-7
-12
-10
-17
-24
-28
-31
-29
-22
-16
-21
-18
-4
15
26
33
22
1
-14
-24
-36
-52
-51
-52
-62
-89
-119
-123
-93
-28
19
25
-3
-40
-59
-43
-6
15
9
-15
-30
-26
-21
-11
-6
3
9
24
19
16
16
24
27
9
-10
-41
-49
-39
-24
-22
-22
-16
-1
39
80
106
99
76
38
-14
-54
-65
-42
-6
25
52
61
66
66
64
58
64
63
46
17
-11
-31
-41
-38
-42
-36
-8
32
66
82
94
95
85
51
18
-25
-64
-67
-55
-33
-12
4
16
31
68
103
122
109
74
31
12
7
3
-2
0
6
-6
-13
-25
-31
-30
-23
-1
-4
-8
-21
-35
-44
-38
-19
-2
17
33
38
31
26
18
-3
-31
-57
-72
-72
-55
-40
-37
-35
-28
-8
10
37
43
34
34
47
59
50
22
-13
-39
-43
-32
-19
-14
-19
-24
-28
-17
4
7
8
13
18
27
29
27
7
-9
-9
9
30
46
54
46
42
34
5
-40
-86
-109
-108
-83
-59
-47
-56
-62
-54
-35
4
49
79
85
89
96
96
92
91
86
71
52
7
-38
-69
-68
-36
18
76
101
94
51
4
-38
-62
-65
-69
-72
-59
-20
22
43
39
6
-29
-43
-36
-33
-32
-35
-47
-59
-77
-73
-74
-60
-41
-22
-14
-9
-4
3
12
5
-25
-73
-109
-109
-93
-51
-16
4
-4
-29
-52
-71
-62
-50
-36
-43
-53
-75
-90
-94
-83
-64
-53
-36
-22
-5
7
22
19
3
-2
-2
1
-8
-25
-57
-82
-75
-47
2
39
58
36
4
-16
-25
-33
-44
-42
-42
-21
0
16
20
25
31
27
29
31
33
31
26
11
-8
-20
-11
14
29
29
27
22
30
38
39
17
-8
-31
-46
-52
-55
-55
-49
-20
3
21
10
-3
-14
-21
-8
-8
-10
-19
-18
-7
3
19
12
0
-7
5
30
51
61
51
28
4
-17
-36
-39
-19
10
34
36
31
17
21
41
54
40
20
1
-13
-14
-2
11
20
30
22
3
-2
11
29
40
36
35
32
33
42
38
23
17
12
10
5
5
26
44
65
54
31
9
9
15
20
15
-1
-10
-15
-18
-23
-24
-7
15
42
62
77
73
67
73
71
64
51
35
1
-24
-32
-11
18
39
45
27
17
18
27
35
40
37
20
4
-21
-33
-28
-4
34
50
42
19
3
2
34
66
76
58
14
-27
-56
-49
-37
-35
-43
-44
-41
-36
-23
-24
-24
-22
-6
19
32
42
27
0
-15
-16
-17
-21
-21
-26
-29
-26
-17
-9
-5
5
13
24
27
28
7
-8
-10
-11
-12
-18
-25
-40
-39
-24
-9
-5
-16
-18
-22
-10
3
7
2
-5
-11
-21
-32
-36
-34
-31
-21
-18
-21
-23
-10
9
21
30
30
28
28
23
6
-20
-31
-43
-42
-35
-22
-18
-18
-12
-10
-6
-7
-17
-35
-35
-10
25
42
25
-12
-58
-68
-42
0
34
58
74
67
53
27
8
-11
-25
-32
-42
-30
-5
30
51
66
71
56
45
28
15
8
4
-6
-39
-58
-55
-23
8
30
31
12
-7
-16
-14
-6
12
18
14
-5
-16
-24
-35
-31
-24
-2
22
46
62
63
64
41
5
-24
-30
-27
-14
13
27
31
22
23
21
35
37
17
-12
-27
-28
-31
-36
-40
-47
-59
-73
-76
-79
-65
-41
-21
-6
5
4
-13
-35
-56
-76
-97
-99
-80
-64
-42
-25
-5
19
41
48
38
20
1
-13
-31
-37
-46
-54
-58
-51
-27
9
57
74
64
35
6
-9
-21
-20
-29
-41
-54
-63
-64
-48
-6
27
41
37
25
10
9
3
-25
-63
-89
-83
-54
-21
-2
-4
-11
-12
7
26
40
46
39
31
34
36
28
20
22
40
63
91
108
100
76
45
17
-7
-22
-38
-55
-65
-55
-24
9
49
67
64
49
32
19
4
6
-1
-14
-34
-39
-35
-21
6
20
33
39
50
44
29
12
-7
-22
-34
-37
-51
-61
-68
-68
-55
-24
18
41
48
34
11
0
-2
0
-27
-51
-59
-37
3
37
54
42
10
-11
-19
-18
9
35
39
23
-6
-21
-27
-7
15
29
21
0
-14
-15
8
25
29
19
2
-10
-21
-13
-15
-10
-12
-4
-6
2
22
32
43
44
43
33
22
18
12
5
-12
-32
-60
-72
-70
-55
-44
-40
-33
-39
-34
-14
14
34
42
32
-5
-40
-45
-31
-15
-12
-1
15
52
90
103
82
54
35
28
26
18
4
-14
-19
-29
-30
-27
-9
16
34
39
20
-8
-27
-18
-10
-7
-14
-28
-36
-31
-14
-11
-25
-43
-63
-56
-35
-15
-20
-22
-19
4
34
60
81
69
47
15
-9
-27
-33
-26
-30
-27
-29
-28
-30
-36
-34
-36
-38
-52
-73
-93
-89
-66
-30
5
33
45
43
43
28
-3
-47
-79
-81
-59
-13
10
13
-1
-12
-20
-28
-24
-25
-27
-30
-22
-14
-1
20
19
0
-22
-35
-38
-21
8
20
1
-40
-68
-71
-41
-4
26
42
48
56
50
40
23
2
-20
-37
-30
-18
4
32
48
48
34
23
5
4
11
16
6
4
3
4
-3
-8
-7
1
14
15
-6
-39
-62
-68
-65
-41
-30
-21
-14
-4
8
8
12
6
3
-10
-30
-56
-79
-83
-77
-66
-48
-24
-2
13
18
12
3
-4
1
-2
-8
-24
-38
-42
-24
11
34
52
56
51
27
-5
-23
-46
-43
-28
-16
-17
-17
-7
6
37
70
90
79
50
2
-49
-81
-87
-76
-58
-37
-32
-30
-31
-14
13
30
38
30
25
23
27
11
-12
-22
-22
-5
17
32
42
45
57
54
39
20
11
-2
-1
9
24
40
46
50
47
45
46
46
46
42
36
4
-33
-64
-64
-37
13
52
65
58
50
43
39
23
-6
-44
-64
-51
-22
-10
-9
-23
-30
-26
-5
12
17
15
-3
-20
-28
-25
-19
-18
-6
0
21
48
69
61
27
-10
-40
-52
-39
-9
10
15
20
25
48
78
97
89
67
51
59
82
98
96
64
35
34
39
37
17
-16
-41
-40
-12
13
28
32
49
72
108
132
128
95
62
36
22
4
-23
-57
-89
-93
-81
-50
-14
20
35
31
22
8
0
-11
-16
-34
-57
-62
-63
-55
-51
-48
-53
-49
-28
-12
3
14
29
39
50
60
58
42
9
-23
-64
-82
-79
-61
-42
-28
-16
-21
-28
-23
-11
-5
6
17
22
30
41
49
53
55
51
30
8
-13
-24
-46
-62
-86
-102
-99
-73
-35
-4
20
32
44
73
108
124
107
72
35
22
31
45
50
35
31
32
45
63
73
55
31
15
5
5
14
39
47
40
8
-34
-63
-62
-43
-30
-25
-25
-21
-14
8
31
19
-23
-54
-50
-11
41
60
43
3
-12
-5
5
8
-9
-18
-16
1
14
24
58
95
132
145
140
128
111
102
85
68
50
37
17
2
11
18
20
8
1
1
24
49
47
20
-3
-10
-7
9
23
25
15
6
7
2
8
16
14
-3
-23
-31
-40
-29
-27
-26
-36
-45
-47
-52
-56
-58
-56
-59
-63
-62
-65
-47
-19
9
8
-2
-19
-28
-12
6
12
-1
-1
6
25
38
41
17
-14
-27
-31
-24
-32
-43
-58
-66
-48
-22
10
27
39
27
16
20
29
34
39
30
7
-20
-38
-33
-15
16
40
34
13
-6
-21
-28
-32
-24
-24
-19
-20
-27
-43
-49
-35
-26
-7
4
8
-3
-10
-15
-27
-37
-44
-46
-49
-43
-42
-42
-33
-19
-13
-24
-31
-36
-35
-32
-31
-44
-70
-84
-102
-114
-111
-84
-46
-13
14
22
18
14
23
22
8
-20
-52
-66
-63
-46
-37
-32
-25
-21
-18
-5
15
27
36
28
9
-18
-38
-50
-59
-61
-58
-50
-45
-26
-3
8
13
6
-8
-31
-35
-33
-30
-29
-32
-31
-28
-15
-13
-12
-10
7
27
30
12
-24
-52
-48
-13
23
37
39
14
-9
-20
-17
2
17
23
8
-22
-54
-68
-67
-45
-22
-14
-35
-61
-65
-50
-15
15
27
15
-3
-31
-52
-65
-64
-64
-65
-52
-34
-13
2
8
-6
-36
-58
-67
-78
-73
-57
-24
7
36
32
17
-6
-19
-21
-29
-14
3
10
23
28
25
18
25
20
12
-9
-36
-66
-86
-82
-59
-26
16
45
51
25
-10
-40
-46
-35
-21
-22
-22
-11
7
30
46
51
35
13
-2
-19
-26
-28
-13
-10
-6
-10
-13
-19
-11
12
28
50
50
44
33
32
37
36
21
-2
-23
-25
0
22
26
15
4
0
-13
-12
-22
-45
-71
-77
-61
-33
-3
15
20
13
14
16
23
31
19
-1
-14
-19
-22
-15
5
25
40
41
31
13
3
7
12
8
4
-1
-13
-15
-17
-25
-43
-61
-67
-55
-20
15
32
20
-2
-14
-31
-37
-39
-43
-46
-34
-10
14
39
50
48
28
18
12
2
-9
-24
-37
-50
-37
-27
-20
-15
-5
5
18
39
46
49
41
41
37
24
6
-20
-34
-37
-24
-23
-28
-29
-28
-20
-21
-26
-45
-46
-23
15
45
58
60
35
24
26
36
50
51
43
25
12
11
15
6
-14
-38
-61
-60
-28
11
28
21
1
-15
-11
0
4
-6
-14
-26
-32
-25
-8
-5
-23
-27
-28
-22
-17
-9
-1
12
31
40
34
32
35
41
50
52
29
-10
-48
-64
-63
-52
-37
-24
-13
3
7
-3
-4
3
6
-6
-32
-45
-56
-45
-34
-24
-16
-1
22
37
47
41
16
-9
-19
-12
-4
-4
-4
-4
-5
7
18
21
19
29
46
49
35
-2
-41
-48
-29
4
37
62
57
20
-29
-59
-64
-49
-18
-1
-2
-11
-14
-12
-5
15
10
0
-11
7
27
49
62
59
45
28
14
0
-1
6
9
6
-1
4
5
23
39
38
16
-1
-13
-22
-27
-32
-30
-28
-27
-32
-41
-32
1
32
44
33
8
-7
-1
17
29
17
2
-21
-39
-46
-34
-6
26
66
83
82
66
60
50
26
-4
-39
-62
-66
-56
-50
-48
-42
-37
-26
-7
25
37
39
17
-15
-41
-52
-41
-38
-39
-42
-41
-28
-2
29
42
50
52
47
34
21
8
-16
-36
-45
-47
-50
-39
-15
5
27
38
52
65
90
89
78
56
39
13
-19
-40
-50
-34
-8
18
33
39
51
50
44
37
34
24
7
-9
-24
-23
-7
18
28
26
19
14
16
27
41
30
8
-10
-28
-34
-28
-6
18
40
61
64
47
34
31
22
14
-5
-40
-72
-81
-64
-41
-7
18
34
31
29
24
15
10
-1
-20
-51
-73
-83
-67
-27
22
55
66
62
45
31
23
17
-2
-35
-59
-78
-84
-70
-19
47
104
130
122
93
69
56
48
33
7
-32
-66
-73
-53
-42
-30
-19
-11
5
22
34
30
15
-9
-30
-42
-29
4
28
50
57
47
25
5
-1
-3
6
5
13
5
-3
-26
-49
-52
-29
-5
9
15
15
17
24
33
35
25
17
1
6
21
37
29
3
-15
-32
-31
-25
-8
8
24
35
33
14
0
0
6
16
27
24
23
22
27
12
-6
-18
-18
-12
-10
-15
-27
-28
-19
-9
-10
-21
-33
-43
-31
-1
31
37
32
14
-4
-19
-40
-62
-93
-110
-109
-89
-40
29
93
118
121
95
63
38
13
-6
-29
-41
-62
-87
-105
-103
-84
-52
-7
24
28
18
2
-8
-20
-29
-31
-24
-12
17
37
59
70
68
60
57
65
48
20
-5
-14
-15
-2
8
-14
-51
-88
-94
-63
-16
15
8
-24
-51
-58
-49
-29
-20
-27
-40
-42
-27
-1
33
46
42
34
30
27
17
14
3
-11
-19
-19
-12
-7
10
16
5
-11
-29
-42
-48
-51
-59
-67
-67
-52
-50
-47
-36
-29
-30
-33
-25
-13
-3
-1
-13
-31
-39
-26
-19
-6
3
3
4
10
24
24
18
10
0
-9
-9
-6
-9
-11
0
9
9
6
-12
-24
-10
16
40
41
42
31
19
3
-4
-1
-7
-6
-24
-47
-64
-59
-35
-11
22
36
44
36
20
-15
-41
-45
-29
-13
-1
6
1
3
7
10
16
25
43
50
56
48
22
-26
-65
-82
-82
-58
-26
-5
2
-6
-3
-2
21
42
58
48
24
-8
-39
-54
-47
-17
12
56
75
68
45
27
27
37
52
43
15
-24
-55
-69
-74
-66
-56
-36
5
57
86
83
53
8
-31
-51
-44
-43
-55
-89
-129
-157
-153
-112
-59
1
48
66
67
58
59
53
51
32
4
-38
-68
-60
-36
-1
18
22
19
27
49
57
58
52
39
21
5
-18
-44
-56
-46
-13
11
32
28
13
-1
-2
2
3
4
-8
-5
19
48
52
28
10
-3
5
8
14
9
23
44
52
40
7
-30
-75
-96
-92
-70
-41
-20
-2
-1
-6
-6
-15
-16
-8
10
15
4
-5
-6
-3
11
27
18
10
9
18
27
22
0
-34
-53
-57
-40
-25
-10
0
4
7
13
11
-1
-1
-4
-8
-17
-20
-27
-41
-38
-38
-39
-42
-34
-10
19
45
36
0
-36
-61
-71
-60
-38
-29
-31
-40
-30
-12
24
49
61
67
70
70
42
-1
-38
-68
-85
-87
-82
-86
-79
-56
-19
22
49
68
60
44
-48
-56
-52
-40
-24
-5
13
33
44
50
39
19
-6
-15
-29
-43
-51
-44
-40
-38
-20
-4
11
21
28
27
20
21
15
9
5
8
15
29
29
-1
-56
-107
-126
-116
-80
-27
18
47
53
45
27
24
34
35
25
-3
-28
-52
-55
-43
-20
1
21
35
28
27
29
35
24
0
-33
-64
-66
-31
19
51
60
31
0
-8
9
38
45
41
14
-12
-13
-12
-10
-27
-22
-13
13
38
46
21
-16
-31
-32
-24
-22
-22
-26
-15
12
25
11
-35
-70
-85
-75
-56
-48
-49
-46
-29
-13
4
17
22
23
17
-9
-55
-98
-109
-101
-75
-48
-14
17
44
74
98
102
94
60
18
-11
-23
-23
-39
-51
-64
-54
-26
11
49
70
87
86
86
91
103
97
64
29
-4
-21
-22
-3
19
43
70
79
69
43
21
6
4
11
1
-23
-50
-60
-51
-21
16
49
72
79
77
57
52
60
74
70
51
21
-20
-43
-45
-20
8
35
47
41
40
43
46
44
43
38
27
17
12
14
17
29
31
31
33
38
32
10
-13
-31
-35
-25
-1
9
6
10
-1
-12
-14
1
23
38
30
0
-31
-41
-20
4
32
51
49
30
4
-12
-28
-30
-24
-12
3
9
1
-36
-66
-69
-47
-23
-11
-18
-42
-51
-37
-10
-1
-3
-11
5
43
100
121
94
47
1
-20
-29
-35
-50
-64
-58
-59
-64
-81
-100
-113
-110
-79
-46
-22
-6
15
48
78
103
108
90
60
28
0
-5
-5
-16
-39
-56
-46
-14
24
55
56
34
4
-26
-62
-84
-89
-82
-67
-42
-13
-5
-4
-10
-7
14
47
79
81
55
16
-23
-49
-52
-51
-55
-64
65
87
84
57
23
-17
-25
-18
-1
0
-4
-21
-35
-32
-21
-9
3
-2
-17
-31
-22
-3
18
29
42
39
38
29
3
-27
-47
-35
-25
-13
-8
-9
-4
-8
-4
-15
-22
-29
-41
-49
-56
-52
-43
-13
25
47
32
-5
-32
-53
-52
-25
7
18
22
6
-12
-24
-27
-19
-5
22
28
12
-17
-41
-49
-42
-15
4
-1
-1
8
27
37
45
38
33
25
21
0
-30
-58
-86
-81
-48
4
34
34
33
33
40
53
59
52
42
21
-11
-58
-97
-114
-114
-88
-49
-8
15
31
42
34
17
-10
-31
-41
-24
-4
12
15
18
29
46
72
93
105
111
113
95
63
27
-10
-35
-43
-31
-14
3
30
44
63
79
94
86
42
-4
-37
-55
-35
1
35
60
62
51
42
44
65
82
94
99
85
57
31
9
-26
-51
-63
-46
-20
8
20
16
17
27
47
61
69
67
46
15
-6
-14
-1
15
25
7
-20
-45
-49
-27
19
68
84
74
51
23
-2
-24
-52
-77
-86
-71
-45
-14
15
34
48
54
68
69
59
47
23
2
-15
-11
-4
9
24
30
41
56
76
69
41
11
-4
-17
-13
4
29
59
76
71
43
10
-1
-10
-8
2
3
-3
-7
6
12
18
12
2
-9
-9
-12
-19
-25
-26
-23
-27
-22
-22
-26
-25
-19
-14
-17
-21
-37
-43
-42
-25
-6
3
11
4
-10
-19
-15
-9
-12
-20
-38
-52
-56
-31
1
33
56
51
29
-8
-19
-13
25
63
73
53
24
9
1
7
8
-8
-32
-45
-34
-24
-16
-25
-43
-63
-75
-70
-73
-69
-72
-62
-43
-12
13
18
17
8
1
-17
-20
-21
-21
-22
-27
-37
-48
-33
-13
11
20
16
-12
-45
-59
-59
-49
-47
-51
-59
-65
-60
-53
-40
-23
12
29
42
32
0
-35
-68
-78
-93
-94
-88
-79
-73
-64
-42
-27
-11
-8
-14
-39
-60
-62
-50
-17
7
3
-28
14
