# Supplementary material for: Electroencephalography (EEG) based epilepsy diagnosis via multiple feature space fusion using shared hidden space-driven multi-view learning
Source: PeerJ Comput Sci. 2024 Mar 7;10:e1874. doi: 10.7717/peerj-cs.1874 (PMC10936759; doi:10.7717/peerj-cs.1874)
Supplement: Supplemental Information 2 [file peerj-cs-10-1874-s002.zip › B/O033.txt]

-77
-75
-52
-43
-36
-40
-46
-48
-26
-5
9
12
13
24
44
83
97
85
44
5
-8
6
44
57
34
1
-19
-31
-32
-22
-19
-25
-36
-35
-27
4
50
71
64
29
-5
-26
-16
6
21
4
-37
-71
-85
-65
-29
-2
-1
1
23
40
55
55
34
4
-35
-60
-79
-81
-76
-73
-72
-53
-36
-26
-18
-9
9
13
5
-34
-81
-118
-119
-97
-75
-44
-32
-23
-16
-14
-12
-3
18
29
19
2
-11
-20
-23
-32
-52
-79
-95
-85
-49
3
49
53
16
-41
-84
-100
-85
-66
-70
-95
-117
-103
-56
20
89
110
75
29
5
4
4
11
12
-18
-72
-113
-120
-85
-26
24
31
1
-29
-38
-35
-17
-1
-5
-35
-55
-53
-32
-8
-1
-14
-35
-30
-23
-6
5
7
-16
-60
-82
-77
-45
-4
26
25
-1
-9
1
39
85
123
121
91
43
5
-15
-22
-26
-50
-69
-71
-56
-37
-24
-22
-33
-40
-29
-12
2
0
-17
-55
-67
-49
-6
26
40
35
17
13
36
71
90
85
53
27
36
80
119
122
97
40
-15
-40
-36
-17
-12
-19
-36
-49
-52
-37
-18
-7
10
27
50
73
91
78
33
-21
-60
-63
-48
-37
-69
-114
-142
-127
-61
29
108
119
84
34
9
21
65
108
105
57
-6
-63
-82
-60
-5
39
67
60
27
-16
-35
-14
19
49
53
29
-5
-13
-4
12
27
34
26
6
2
13
44
84
113
116
84
49
17
17
38
57
38
-5
-39
-51
-32
-2
20
11
-3
3
26
63
78
67
23
-27
-53
-45
-12
20
27
-4
-29
-26
5
59
107
132
107
72
50
42
38
27
2
-28
-46
-40
-15
-1
8
-7
-21
-17
3
17
5
-17
-58
-91
-103
-85
-59
-50
-45
-50
-34
4
54
85
80
64
37
11
-4
-12
-29
-41
-34
-8
32
80
120
125
113
88
63
53
45
36
-1
-34
-50
-33
-8
23
47
43
31
30
52
73
78
53
6
-15
-4
32
60
79
72
42
34
53
91
123
116
67
1
-46
-45
-28
-19
-32
-75
-117
-127
-84
-15
48
86
88
81
86
115
130
113
75
17
-27
-44
-41
-40
-43
-37
-11
30
65
86
68
47
37
48
61
70
67
43
29
42
72
95
98
87
65
55
51
47
35
31
35
31
30
31
33
21
5
-21
-44
-38
-2
38
69
73
58
38
28
36
44
34
24
25
52
107
160
180
172
158
128
101
78
70
60
39
9
-11
-17
-2
18
21
24
37
63
92
110
109
75
33
11
14
31
44
44
15
-6
-14
1
33
55
45
-14
-77
-121
-124
-106
-66
-34
-36
-54
-64
-51
-14
38
73
77
50
7
-32
-56
-54
-62
-81
-94
-94
-73
-37
20
52
54
22
-22
-60
-72
-52
-27
-25
-51
-86
-115
-112
-64
4
63
76
59
21
-6
-8
3
20
20
-2
-36
-54
-42
-13
9
20
23
21
30
51
65
56
14
-34
-79
-89
-65
-33
-18
-22
-35
-44
-21
19
62
63
33
-21
-68
-84
-65
-44
-34
-30
-36
-39
-38
-31
-25
-26
-13
-1
-3
-12
-30
-49
-56
-27
0
16
23
33
41
53
49
25
-9
-32
-23
-13
0
-1
-4
-19
-22
-13
-6
-3
-10
-20
-22
-8
12
7
-8
-31
-48
-54
-35
0
16
10
-6
-5
5
34
44
24
-9
-24
-13
9
41
41
12
-28
-38
-4
46
99
103
61
3
-33
-42
-27
14
41
50
42
34
34
40
56
55
41
30
34
47
61
72
59
29
-4
-12
-1
26
49
61
60
47
34
16
14
20
27
19
13
16
13
14
7
-7
-12
5
27
30
11
-9
-17
9
59
99
98
65
25
2
-1
25
45
38
3
-41
-70
-67
-30
-5
-5
-27
-58
-69
-64
-30
0
17
17
7
-16
-36
-34
-17
9
30
38
28
36
51
66
67
50
27
-2
-17
-13
8
13
2
-28
-66
-72
-37
19
63
74
68
49
50
52
42
2
-39
-60
-51
-10
39
70
61
40
13
6
21
37
38
16
3
0
6
13
22
27
30
46
66
84
89
71
39
13
17
22
19
5
-10
-31
-30
-10
10
12
-1
-5
1
30
57
57
28
-7
-22
-19
13
53
82
67
21
-13
-20
10
49
70
57
38
36
45
63
70
50
21
6
8
3
-10
-31
-57
-77
-61
-32
-5
3
-4
-18
-15
18
38
24
-17
-59
-71
-40
19
54
47
5
-27
-42
-23
28
73
97
86
60
20
-3
13
45
72
64
42
7
0
20
42
40
12
-19
-55
-69
-60
-22
29
66
64
18
-24
-44
-34
-5
19
26
3
-32
-47
-39
-18
21
48
47
25
1
-14
-18
-5
0
-7
-19
-44
-77
-99
-94
-83
-69
-48
-21
9
23
37
38
28
10
-14
-49
-90
-111
-131
-139
-140
-125
-98
-56
-6
20
18
8
6
0
-2
-5
-28
-63
-85
-81
-62
-36
0
37
67
78
72
40
8
-6
-1
10
21
15
-10
-33
-44
-34
-20
7
21
6
-19
-45
-54
-43
-14
1
-7
-23
-30
-25
-14
23
62
92
101
80
41
5
-1
10
35
47
48
18
-16
-41
-48
-30
13
71
110
125
115
94
67
40
19
-8
-18
-6
10
5
-17
-30
-43
-29
3
36
67
90
100
81
57
48
58
59
54
28
3
-13
-18
-18
-22
-23
-31
-35
-21
1
13
-1
-20
-42
-41
-20
13
44
49
59
54
53
47
38
14
-23
-48
-68
-68
-50
-30
-31
-39
-34
-20
8
43
81
80
45
-14
-61
-66
-28
33
73
83
71
64
64
78
91
79
54
33
11
-13
-32
-48
-67
-69
-54
-27
-4
18
33
41
49
46
15
-35
-74
-100
-92
-65
-23
6
12
17
7
1
17
50
83
89
82
49
26
23
50
86
103
99
68
29
9
9
9
21
42
58
66
50
25
-8
-26
-36
-55
-80
-88
-62
-31
8
39
56
55
50
34
13
3
1
3
-6
-22
-35
-51
-54
-43
-20
-1
26
39
45
52
65
60
28
-12
-52
-75
-65
-28
18
44
47
21
-8
-12
1
14
-1
-27
-64
-90
-93
-77
-51
-31
-14
-12
-3
12
37
41
31
17
-3
-17
-22
-4
2
5
3
-1
14
43
76
70
42
-7
-43
-64
-57
-30
-25
-28
-36
-31
-7
40
80
72
37
13
13
33
61
56
27
-3
-9
20
60
94
88
48
1
-21
-10
20
55
49
12
-41
-68
-58
-17
34
49
22
-19
-34
-22
16
47
36
-3
-47
-49
-18
28
64
56
11
-31
-28
14
68
86
55
0
-57
-88
-94
-53
16
69
73
46
19
7
27
74
113
112
75
6
-43
-61
-38
1
21
32
-6
-51
-75
-50
17
76
106
80
30
-11
-17
0
38
64
53
10
-27
-34
-21
16
58
76
60
20
-11
-41
-44
-29
-1
-1
-31
-70
-94
-67
-5
59
94
90
65
23
13
23
30
13
-17
-53
-83
-83
-55
-8
38
69
74
56
31
7
-4
-1
22
37
40
34
31
36
52
85
105
95
62
21
-11
-32
-16
-1
8
-3
-17
-30
-35
-20
2
37
57
61
36
9
-5
-9
-1
-1
0
-3
11
50
80
83
54
16
-22
-26
-5
21
14
-16
-56
-83
-64
-7
54
78
55
15
-22
-25
11
42
47
16
-30
-56
-41
11
48
48
26
-5
-10
13
42
45
13
-20
-53
-53
-34
-7
-11
-43
-72
-78
-45
3
45
46
19
-3
-15
-5
5
6
-14
-51
-75
-75
-56
-31
-18
-32
-55
-64
-56
-39
-23
-29
-70
-110
-118
-85
-35
1
7
-20
-40
-34
0
43
79
84
49
2
-31
-31
-18
-6
-22
-57
-78
-65
-17
44
106
125
93
47
9
9
22
34
8
-38
-82
-82
-40
39
114
142
116
53
0
-42
-49
-25
-8
-13
-43
-72
-87
-68
-30
16
46
60
67
58
54
45
34
13
-11
-25
-24
16
71
110
115
96
76
55
48
42
23
-6
-29
-58
-88
-106
-85
-38
17
51
52
28
1
3
26
65
98
91
48
-11
-57
-77
-81
-53
-32
-34
-45
-48
-27
6
42
44
18
-17
-47
-68
-68
-45
-27
-25
-37
-46
-40
-9
44
92
102
81
45
6
-5
12
34
38
27
2
-12
-2
28
62
76
72
51
25
14
14
2
-24
-45
-54
-43
-24
-15
-14
-9
7
28
42
42
36
27
21
44
63
84
96
100
94
87
96
103
95
79
64
41
15
-15
-50
-75
-72
-38
0
38
58
51
27
1
-20
-43
-51
-33
-11
1
-1
-2
-1
10
26
44
58
69
79
72
57
40
25
8
5
-1
-7
3
9
14
16
29
46
57
60
55
42
29
28
30
24
29
32
29
25
28
30
24
7
-15
-44
-61
-40
-10
10
6
-16
-44
-60
-53
-37
-29
-41
-63
-83
-68
-19
36
70
72
54
17
-17
-38
-36
-17
1
27
24
27
37
51
57
44
13
-44
-83
-85
-59
-38
-53
-101
-157
-177
-151
-91
-42
-3
-4
-30
-51
-55
-34
-4
26
31
3
-44
-78
-80
-57
-30
-29
-53
-68
-59
-40
-9
40
72
73
41
4
-8
1
15
17
-11
-55
-91
-105
-74
-14
42
62
52
35
11
7
14
21
14
-7
-31
-55
-50
-17
20
42
34
4
-32
-36
-14
26
55
70
61
29
-1
-24
-29
-22
9
35
35
23
7
1
-3
14
35
48
50
42
28
17
14
6
-7
-23
-25
-21
-10
20
41
44
33
22
14
21
34
38
23
5
-14
-29
-24
-8
16
29
32
32
20
26
52
73
74
47
6
-38
-51
-22
25
61
70
56
30
35
65
106
120
98
49
5
-6
22
49
51
37
14
5
16
56
89
85
42
-24
-67
-58
-1
63
93
98
73
52
43
50
64
74
69
22
-40
-96
-105
-80
-26
22
44
33
8
-1
-1
5
10
-2
-21
-44
-59
-64
-51
-27
-5
6
18
28
34
44
45
45
37
39
43
33
26
18
21
33
62
93
119
128
118
88
40
-3
-34
-40
-18
5
4
-14
-17
0
35
86
140
157
126
65
-17
-78
-106
-95
-53
0
45
49
18
-18
-27
-2
45
73
65
17
-41
-80
-109
-101
-71
-33
0
23
31
17
16
49
90
97
69
15
-42
-65
-47
7
61
94
93
64
48
53
83
107
116
83
24
-31
-60
-51
-27
3
-2
-18
-32
-18
-1
7
-4
-36
-60
-67
-49
-36
-41
-50
-66
-66
-55
-38
-29
-22
-17
-11
-15
-25
-29
-29
-14
9
40
65
85
76
31
-11
-34
-35
-36
-34
-26
-13
12
42
65
79
93
100
94
88
98
118
126
118
93
65
47
41
26
5
0
-7
-1
0
14
22
26
38
46
61
84
104
108
92
70
45
30
22
22
-1
-27
-52
-63
-42
8
59
78
64
44
38
54
72
81
45
-3
-41
-53
-35
-16
-16
-54
-81
-71
-28
14
31
22
0
-7
11
39
46
28
-18
-64
-71
-46
-14
-11
-33
-72
-97
-87
-48
-5
5
-3
-29
-40
-21
10
34
27
12
-3
1
12
9
-28
-93
-135
-144
-103
-33
33
51
30
-1
-18
14
90
156
153
90
5
-43
-26
32
95
107
74
37
26
54
102
137
118
72
25
5
20
60
95
79
35
-17
-43
-27
25
72
80
55
25
22
45
84
101
68
5
-47
-58
-30
27
54
53
28
21
46
83
107
78
25
-17
-24
6
51
119
163
174
159
152
165
194
200
167
107
60
43
49
61
63
39
-6
-51
-59
-37
18
55
48
5
-33
-32
-7
35
58
45
8
-14
-8
7
27
36
28
1
-23
-40
-44
-35
-26
-28
-42
-37
-31
-26
-33
-43
-52
-58
-48
-37
-22
3
18
19
5
-4
-5
4
1
-17
-57
-84
-78
-45
0
31
43
29
15
24
36
36
13
-12
-49
-66
-52
-19
13
27
31
18
19
36
58
74
65
31
-30
-76
-86
-48
13
74
86
45
-11
-45
-50
-35
-8
2
-13
-37
-58
-65
-64
-31
21
65
84
72
36
-17
-42
-56
-51
-60
-78
-102
-105
-83
-53
-20
18
49
47
16
-19
-57
-74
-66
-34
-28
-52
-101
-150
-164
-133
-67
1
52
81
81
62
45
38
22
-6
-58
-107
-138
-132
-107
-77
-37
2
32
40
50
63
68
57
38
16
-14
-24
-37
-46
-47
-35
-15
3
23
32
25
14
-2
-30
-59
-66
-76
-72
-64
-34
7
39
56
45
21
-9
-10
-2
19
22
4
-19
-27
-6
4
4
0
-11
-23
-29
-31
-20
10
43
46
7
-43
-73
-68
-27
16
36
21
-8
-29
-29
-1
41
67
53
17
-28
-33
0
40
35
-17
-60
-75
-42
15
56
60
21
-15
-39
-36
-14
20
46
48
42
24
20
24
28
22
2
12
34
63
81
75
44
6
-23
-35
-33
-25
-24
-46
-58
-44
-2
39
59
53
21
-6
-17
-14
-4
-4
-13
-40
-51
-39
-7
28
60
74
63
44
29
22
10
13
13
20
28
30
26
25
42
54
66
71
76
71
61
56
40
29
22
24
20
12
19
26
21
13
15
13
11
-1
-20
-35
-40
-26
-7
10
13
6
6
19
50
66
67
54
31
-3
-35
-45
-41
-12
15
25
16
14
30
46
61
56
23
-29
-54
-39
-3
26
22
-14
-48
-49
-26
13
47
66
59
35
20
2
-18
-42
-62
-68
-53
-10
24
32
12
-11
-22
-13
26
53
56
39
20
10
11
19
29
29
27
39
42
51
61
60
46
29
24
13
6
3
1
-2
6
23
23
23
29
32
31
28
27
16
13
15
22
29
39
34
15
-8
-25
-31
-35
-21
-20
-11
-3
5
13
8
6
-16
-39
-45
-24
-3
1
-17
-55
-77
-74
-34
12
56
96
104
90
74
67
52
31
5
-24
-40
-38
-9
19
43
51
38
25
30
57
79
88
64
19
-25
-34
-13
12
25
14
-7
-21
-3
30
54
52
24
-23
-68
-85
-69
-41
-22
-20
-21
-16
21
49
59
45
20
-17
-51
-69
-79
-78
-75
-60
-57
-52
-28
-6
4
7
19
25
24
6
-21
-45
-45
-30
-17
-3
0
-7
-35
-56
-53
-39
-13
8
10
-5
-17
-7
12
40
62
66
58
54
68
82
103
111
112
99
92
80
62
43
27
21
25
42
51
54
58
62
58
40
29
6
-16
-27
-24
-19
-19
-11
-8
-7
9
35
59
72
75
57
34
23
33
39
37
24
0
-17
-18
10
55
93
120
110
79
47
44
54
67
52
6
-50
-81
-69
-28
19
49
42
17
3
13
24
50
67
62
19
-27
-64
-80
-75
-46
-10
15
29
24
17
22
44
67
70
64
28
-9
-45
-65
-76
-67
-30
7
33
51
79
105
122
132
115
83
42
10
-22
-47
-57
-50
-28
1
39
57
71
72
56
28
1
-9
-30
-42
-53
-51
-43
-16
23
51
59
47
18
3
22
60
72
44
-4
-41
-44
-13
17
18
8
0
7
20
40
36
13
-21
-46
-56
-62
-56
-60
-68
-58
-25
21
46
54
28
-14
-41
-46
-41
-36
-40
-48
-48
-18
33
73
95
89
61
22
0
4
0
-9
-32
-62
-79
-68
-17
35
70
67
45
26
32
53
67
71
50
2
-55
-76
-62
-30
-3
4
-15
-38
-33
4
59
92
91
47
-5
-25
-4
36
60
56
25
-9
-8
17
62
88
81
45
8
-1
-6
-9
-17
-23
-28
-16
22
59
84
99
109
97
81
60
42
21
3
-4
-18
-12
-1
6
8
14
29
37
48
51
42
13
-17
-36
-40
-22
9
34
46
57
63
67
66
54
22
-19
-42
-46
-28
1
27
36
28
12
0
6
34
70
91
72
34
-20
-61
-78
-71
-72
-86
-96
-92
-61
-8
48
88
105
100
73
39
17
10
4
-10
-27
-43
-46
-34
-9
0
13
26
32
20
11
4
-4
-13
-22
-21
-7
21
48
52
47
42
41
41
53
50
23
-12
-41
-50
-51
-40
-36
-44
-58
-67
-63
-52
-27
-24
-29
-31
-22
-17
-24
-24
-30
-34
-33
-29
-31
-32
-26
-20
-20
-21
-20
-27
-24
-3
16
17
1
-23
-46
-45
-22
0
9
-2
-14
-29
-20
-2
22
31
24
-1
-48
-72
-57
-19
8
13
9
3
4
14
31
44
55
51
27
6
-7
-4
11
27
20
-7
-35
-44
-24
4
41
43
19
-18
-43
-47
-27
14
40
42
23
7
-6
12
62
100
100
52
-8
-58
-80
-58
-17
20
30
19
3
9
40
84
123
126
85
-4
-80
-111
-95
-56
-2
51
84
96
90
80
73
79
77
62
36
6
-9
-33
-49
-67
-78
-65
-26
19
48
56
33
-2
-22
-15
-1
10
13
-15
-47
-56
-38
-7
4
7
5
7
24
44
37
20
-10
-36
-52
-62
-59
-68
-72
-68
-47
-6
54
115
132
119
79
32
-15
-40
-44
-55
-74
-109
-137
-147
-122
-81
-44
-12
18
37
48
45
31
11
2
3
2
-12
-23
-27
-13
19
60
92
109
124
119
102
75
57
41
21
7
-12
-23
-21
-8
4
4
-1
-7
-14
-12
-11
-27
-45
-53
-47
-23
15
50
51
36
29
37
55
45
14
-31
-38
-4
42
63
53
20
-36
-70
-66
-21
22
51
51
21
-19
-62
-94
-98
-66
-22
0
4
-1
1
19
59
80
67
24
-14
-32
-25
0
7
-3
-24
-39
-36
-24
-1
3
4
4
7
6
-1
1
-1
-3
-6
2
9
14
23
25
17
8
17
26
40
41
20
-27
-69
-81
-73
-35
-3
13
2
-7
-1
8
33
47
41
28
12
17
25
40
46
31
1
-19
-30
-28
-11
15
39
58
68
68
66
77
-72
-105
-99
-70
-48
-53
-61
-59
-18
48
95
83
20
-46
-99
-105
-76
-20
26
56
66
50
32
30
66
92
103
85
37
-19
-57
-53
-27
8
18
-1
-43
-64
-46
-6
45
74
73
39
-1
-40
-57
-32
13
39
16
-19
-51
-47
-5
52
93
86
44
-28
-90
-100
-60
-1
34
29
-9
-53
-65
-23
50
118
142
94
10
-73
-112
-107
-60
6
49
69
76
65
60
67
95
108
86
34
-21
-58
-50
-14
16
25
13
9
11
34
59
52
-1
-65
-106
-97
-40
29
63
41
-2
-27
-19
11
43
65
62
50
7
-36
-56
-43
-18
-1
16
28
40
53
75
90
84
64
20
-24
-43
-29
2
25
33
14
-8
-5
31
70
93
91
69
48
42
49
47
28
-1
-33
-54
-52
-26
-1
19
19
-3
-42
-68
-57
-15
48
95
92
41
-14
-41
-29
26
86
104
68
15
-13
-6
41
89
106
68
14
-29
-52
-52
-34
-10
12
29
31
40
59
86
99
78
45
0
-21
-17
16
42
54
44
11
-15
-11
25
49
41
1
-58
-91
-83
-40
-5
19
19
-2
-27
-32
-7
28
59
56
19
-27
-46
-21
20
59
71
40
-15
-60
-70
-54
-25
-7
2
6
12
3
-23
-45
-40
-11
27
57
48
17
-10
-6
17
30
25
10
3
26
73
97
86
44
-3
-26
-11
19
27
9
-19
-46
-53
-46
-32
-36
-51
-59
-59
-43
-9
39
72
89
85
66
35
9
-5
-15
-10
-7
-20
-41
-42
-7
40
74
76
45
4
-13
-13
6
27
34
10
-22
-35
-32
-19
-3
7
7
0
11
21
34
36
31
12
-20
-32
-48
-45
-28
57
66
85
97
67
15
-24
-37
-27
-14
-2
-12
-38
-73
-87
-66
-19
10
-11
-51
-68
-44
8
57
82
45
-11
-64
-76
-51
2
58
71
46
6
-20
-16
20
58
74
74
61
38
15
13
20
28
29
16
-6
-34
-41
-40
-32
-29
-28
-35
-47
-27
2
34
46
38
17
4
22
48
65
51
17
-32
-54
-35
1
31
46
55
53
58
73
82
75
46
14
-21
-33
-26
-3
27
57
75
68
57
65
79
92
108
112
93
54
16
-17
-40
-37
-31
-16
12
51
90
105
109
93
70
50
41
26
6
-3
-16
-12
-6
13
35
50
69
79
95
115
127
113
78
48
36
45
64
87
89
90
104
119
135
135
118
61
-2
-45
-40
-16
26
46
40
32
36
55
76
97
110
103
92
97
113
129
128
87
3
-68
-96
-75
-25
26
41
22
-1
-8
10
22
37
28
10
-13
-22
-18
-10
10
17
16
14
20
34
52
84
107
114
93
58
14
-18
-37
-56
-69
-67
-36
-6
32
66
81
79
68
76
82
86
63
17
-33
-52
-31
6
46
69
75
69
65
68
60
52
37
12
-33
-59
-68
-54
-19
20
38
35
26
16
9
2
-7
-19
-33
-30
-25
-27
-36
-45
-44
-35
1
22
32
23
6
-1
-2
4
-4
-21
-38
-47
-50
-39
-29
-29
-39
-34
0
31
52
48
14
-28
-61
-58
-43
-24
-22
-38
-55
-53
-17
25
70
88
72
35
5
3
23
46
51
29
0
-4
19
52
71
66
38
3
9
34
64
68
43
-3
-55
-74
-70
-56
-41
-39
-50
-59
-41
-13
7
11
-1
-29
-47
-48
-48
-51
-52
-53
-62
-58
-29
8
28
28
15
-11
-26
-15
11
27
10
-30
-72
-83
-69
-38
-13
9
32
42
58
57
36
-2
-43
-68
-82
-74
-60
-57
-72
-73
-58
-34
-14
-11
-16
-26
-27
-32
-42
-52
-42
