# Supplementary material for: Electroencephalography (EEG) based epilepsy diagnosis via multiple feature space fusion using shared hidden space-driven multi-view learning
Source: PeerJ Comput Sci. 2024 Mar 7;10:e1874. doi: 10.7717/peerj-cs.1874 (PMC10936759; doi:10.7717/peerj-cs.1874)
Supplement: Supplemental Information 2 [file peerj-cs-10-1874-s002.zip › B/O034.txt]

-106
-114
-114
-123
-113
-84
-47
-34
-21
-21
-24
-12
9
36
69
108
106
66
5
-32
-29
8
48
55
36
9
-5
-17
-17
-7
-14
-32
-48
-47
-35
1
57
96
102
70
29
-8
-23
-27
-35
-57
-83
-94
-90
-71
-46
-34
-47
-52
-28
-7
12
2
-31
-77
-117
-129
-128
-101
-60
-32
-23
-24
-48
-64
-49
0
51
65
43
-19
-86
-127
-111
-63
-20
9
12
6
1
0
-2
-10
-7
-14
-31
-45
-45
-47
-48
-46
-36
-24
-9
0
2
15
33
33
11
-15
-34
-57
-79
-103
-112
-99
-63
-17
17
54
91
113
103
75
43
20
20
19
23
19
-5
-28
-43
-46
-33
-15
4
11
16
9
-28
-69
-107
-123
-119
-85
-51
-37
-37
-37
-25
-13
10
21
28
23
14
-12
-34
-36
-26
-13
-6
-10
-25
-38
-30
-14
6
32
66
75
69
46
9
-33
-69
-81
-80
-49
1
41
61
58
45
29
22
25
17
-2
-28
-47
-56
-17
27
65
53
22
-6
-23
-18
4
22
19
14
-4
1
27
68
92
94
96
80
57
29
15
1
-19
-33
-49
-62
-74
-79
-63
-23
35
74
82
68
57
38
15
-16
-49
-75
-94
-113
-142
-155
-139
-96
-24
52
105
97
62
26
15
27
53
71
52
13
-25
-46
-48
-29
-9
-13
-27
-40
-38
-30
-18
-19
-28
-21
10
48
74
82
59
20
-7
-12
-12
-16
-2
7
26
40
45
44
26
15
11
19
27
20
-19
-58
-74
-68
-50
-38
-38
-59
-78
-68
-33
16
53
69
51
13
-32
-65
-66
-40
-19
-35
-69
-88
-77
-34
19
61
55
31
18
2
-19
-45
-71
-81
-78
-56
-28
-22
-12
-14
-3
20
45
49
25
-19
-79
-131
-163
-163
-140
-111
-74
-52
-34
-17
5
24
36
47
35
6
-29
-57
-83
-96
-77
-30
42
110
168
175
164
130
92
55
24
-5
-45
-68
-73
-53
-24
15
53
60
57
52
50
53
55
37
1
-28
-37
-31
-19
-7
-2
0
22
66
111
131
119
70
3
-51
-78
-104
-138
-170
-202
-194
-156
-85
-23
14
36
39
42
51
65
60
36
10
-27
-61
-76
-67
-45
-10
33
63
74
70
56
30
15
3
2
4
18
34
36
29
28
34
41
48
58
47
32
15
6
5
16
25
21
25
30
29
11
-17
-52
-78
-77
-59
-41
-28
-16
2
26
44
56
50
25
14
14
37
83
127
136
121
107
83
68
56
52
41
20
-1
-13
-22
-19
0
8
25
40
44
49
64
78
77
63
39
10
-11
-16
-1
-1
-3
-9
-9
-2
5
-4
-52
-100
-131
-130
-126
-118
-123
-139
-140
-125
-100
-66
-21
9
20
3
-19
-42
-62
-67
-75
-75
-72
-65
-60
-50
-17
8
27
20
-2
-26
-35
-32
-43
-70
-102
-115
-121
-114
-100
-74
-33
2
34
27
19
10
9
6
-10
-38
-54
-51
-32
-25
-39
-42
-11
19
44
47
34
18
3
-12
-34
-50
-56
-56
-62
-63
-65
-58
-22
20
56
52
26
-17
-53
-67
-65
-62
-64
-69
-82
-98
-111
-107
-96
-84
-65
-51
-46
-41
-47
-55
-54
-29
-15
-18
-28
-19
-1
21
21
2
-28
-40
-22
-3
13
17
13
-1
-7
-7
-16
-27
-31
-37
-38
-40
-40
-47
-45
-42
-44
-59
-62
-50
-41
-33
-38
-48
-54
-44
-41
-45
-46
-45
-43
-42
-26
-26
-43
-63
-62
-32
10
52
59
29
-18
-60
-89
-89
-53
-14
17
30
34
31
20
18
4
-10
-15
5
40
81
115
109
72
19
-9
-17
2
36
59
64
51
32
-1
-10
-3
3
-6
-21
-18
-3
10
13
-6
-30
-26
-11
13
29
31
13
3
23
60
92
100
85
56
18
3
-11
-15
-29
-41
-54
-50
-17
8
17
6
-16
-36
-44
-25
-1
17
27
23
-10
-47
-71
-61
-34
-6
13
7
8
29
45
46
31
16
2
6
15
20
11
-1
-18
-27
-11
21
45
55
58
70
54
32
2
-30
-60
-76
-83
-81
-71
-50
-34
-23
-6
-8
-11
-13
-12
-12
-17
-8
-1
1
4
12
24
27
22
14
21
51
80
86
58
19
-24
-52
-59
-45
-43
-55
-68
-88
-94
-75
-34
4
22
19
-5
-33
-47
-44
-51
-55
-61
-68
-74
-80
-79
-77
-67
-57
-43
-32
-11
6
-6
-27
-54
-74
-90
-99
-107
-123
-123
-120
-121
-131
-129
-121
-100
-84
-71
-72
-78
-72
-79
-96
-121
-130
-118
-74
-17
16
16
-5
-25
-45
-40
-18
11
38
61
73
58
37
35
44
59
58
50
27
17
11
-11
-51
-89
-103
-113
-109
-96
-67
-37
-33
-41
-63
-52
-7
51
89
94
59
-2
-59
-93
-96
-83
-41
-5
13
14
5
-12
-21
-20
-37
-79
-128
-167
-195
-202
-178
-154
-131
-103
-59
-1
55
97
104
74
27
-21
-78
-131
-169
-189
-187
-161
-116
-68
-17
24
42
44
41
29
-7
-52
-97
-136
-163
-168
-145
-102
-35
40
93
119
120
109
75
32
-8
-28
-43
-45
-46
-43
-33
-12
24
59
98
103
71
19
-29
-63
-81
-77
-76
-78
-83
-83
-67
-40
13
58
89
96
79
43
21
16
9
5
6
21
21
14
1
-1
14
52
107
141
151
123
69
7
-35
-59
-79
-82
-67
-46
-22
-1
30
43
50
49
37
30
31
38
35
30
45
68
66
55
20
-7
-20
-35
-53
-77
-77
-60
-28
13
43
40
19
5
-7
-13
-20
-14
9
54
114
153
168
148
108
54
-1
-40
-66
-71
-50
-19
-13
-16
-15
-6
7
14
22
7
-19
-49
-66
-49
-6
52
75
76
56
44
40
54
63
46
9
-26
-51
-69
-78
-81
-85
-76
-66
-43
-24
13
49
71
80
67
19
-46
-96
-130
-130
-101
-47
7
47
73
69
45
25
34
55
67
60
27
1
-3
20
44
49
44
23
-10
-43
-62
-87
-90
-71
-44
-24
-28
-45
-74
-81
-73
-69
-77
-71
-45
-21
6
24
26
4
-21
-35
-46
-43
-35
-28
-17
-11
-18
-32
-47
-55
-50
-48
-29
-16
-9
-1
13
18
9
5
1
1
3
11
12
14
9
-7
-28
-34
-35
-32
-34
-31
-38
-49
-48
-38
-27
-25
-27
-34
-23
-4
28
41
53
56
49
33
18
13
-3
-19
-37
-50
-32
12
63
79
73
39
-5
-52
-81
-79
-73
-66
-57
-45
-19
26
58
56
27
7
21
45
67
47
6
-29
-36
-16
8
37
36
11
-15
-39
-46
-44
-22
-4
-6
-25
-45
-61
-61
-46
-33
-32
-44
-55
-64
-45
-16
-13
-36
-75
-91
-90
-73
-45
-31
-34
-37
-22
3
37
44
16
-28
-69
-82
-83
-72
-52
-38
-35
-27
-17
-5
19
47
53
26
-21
-81
-112
-107
-80
-60
-76
-89
-112
-118
-95
-50
-8
17
39
45
42
22
6
-5
-6
-8
-25
-62
-86
-71
-25
42
92
97
43
-35
-91
-117
-95
-64
-52
-81
-132
-161
-151
-86
-7
49
73
68
49
14
-1
-3
-1
-13
-41
-79
-114
-121
-86
-29
26
60
67
46
9
-24
-43
-53
-39
-39
-42
-41
-20
17
71
141
174
163
109
54
7
-16
-12
-14
-15
-26
-38
-48
-39
-5
42
89
118
128
96
46
3
-28
-41
-43
-40
-41
-20
31
83
112
107
84
50
37
42
40
13
-26
-65
-83
-71
-36
-2
13
7
1
-5
1
17
12
-15
-58
-97
-107
-90
-49
-16
2
20
36
53
74
91
81
51
22
-6
-20
-32
-40
-63
-83
-85
-66
-29
-1
16
9
1
14
23
15
-23
-76
-129
-152
-143
-116
-92
-69
-52
-46
-43
-41
-47
-60
-66
-69
-94
-113
-117
-107
-89
-70
-57
-48
-30
-7
14
32
51
61
57
48
32
3
-44
-84
-107
-115
-106
-86
-55
-20
29
55
60
53
41
31
11
7
-18
-40
-53
-32
8
58
92
90
61
22
-6
-30
-42
-37
-43
-65
-99
-112
-111
-82
-49
-28
-18
-11
10
22
30
12
-22
-59
-86
-77
-59
-20
23
55
74
86
82
57
31
7
-20
-42
-54
-64
-73
-75
-55
-23
-7
-3
-15
-28
-19
18
59
92
104
73
18
-29
-55
-63
-72
-87
-123
-166
-190
-165
-104
-32
26
33
4
-23
-38
-40
-29
-17
-24
-45
-74
-84
-78
-34
25
77
89
67
34
-5
-20
-17
-10
-19
-36
-57
-71
-69
-47
-16
2
22
26
4
-14
-31
-51
-68
-64
-60
-50
-45
-44
-40
-33
-9
13
23
13
-11
-42
-71
-70
-58
-34
-1
31
52
64
72
67
52
25
2
-33
-61
-85
-106
-123
-112
-72
-30
13
41
50
52
44
27
-8
-35
-48
-66
-103
-138
-149
-140
-109
-68
-29
-4
3
-2
-15
-18
-11
-13
-38
-65
-88
-83
-52
-24
-23
-41
-43
-19
23
76
110
96
36
-24
-62
-73
-65
-65
-75
-84
-70
-47
-33
-34
-53
-85
-102
-85
-49
-18
-11
-22
-49
-71
-78
-83
-96
-98
-90
-75
-43
-5
7
-3
-41
-83
-132
-163
-163
-151
-127
-108
-90
-83
-66
-39
-21
-19
-33
-64
-108
-148
-170
-180
-183
-190
-213
-247
-260
-253
-224
-203
-173
-151
-126
-99
-79
-71
-73
-74
-82
-101
-122
-129
-128
-119
-108
-119
-143
-167
-177
-167
-137
-86
-50
-37
-31
-14
-3
2
-12
-46
-87
-121
-130
-118
-81
-20
44
84
92
80
51
43
48
52
45
20
-10
-44
-57
-47
-29
-15
-5
1
-7
6
29
46
42
35
31
34
36
24
8
-15
-19
-16
-9
8
30
54
79
113
125
110
77
45
25
18
21
1
-30
-59
-63
-40
-3
31
51
43
32
15
-6
-20
-12
-14
-28
-54
-82
-97
-75
-20
41
81
86
75
58
72
116
161
175
140
78
5
-15
17
83
145
186
187
149
103
67
46
29
24
13
3
0
-1
-2
-2
14
26
31
38
61
71
51
6
-57
-90
-67
2
67
98
104
91
83
90
107
113
102
76
22
-39
-93
-110
-93
-36
31
74
82
71
56
37
34
44
42
37
24
13
-3
-2
14
37
59
91
117
120
107
84
70
58
68
66
50
23
0
5
37
98
155
189
188
156
106
53
29
22
27
38
38
19
-4
-4
24
74
133
185
201
175
127
54
-16
-71
-96
-94
-57
2
37
48
38
36
47
71
89
103
90
64
15
-58
-105
-112
-81
-28
25
65
77
79
83
72
37
5
-21
-43
-54
-39
-1
56
106
119
102
86
94
118
131
117
57
-15
-71
-93
-85
-71
-42
-28
-10
12
35
34
18
3
-12
-27
-52
-70
-82
-83
-78
-84
-84
-64
-30
-9
-14
-45
-81
-109
-104
-72
-36
-1
27
43
53
49
28
-26
-64
-74
-54
-36
-28
-31
-40
-36
-20
-11
-11
-14
-4
14
45
81
113
120
109
70
27
-11
-31
-46
-62
-62
-64
-65
-75
-71
-68
-58
-21
10
37
49
47
29
16
18
6
-13
-57
-96
-124
-123
-99
-76
-57
-42
-22
-8
9
24
27
16
1
-2
-4
3
-1
-19
-31
-32
-24
-29
-26
-22
-26
-49
-71
-85
-88
-81
-63
-44
-28
-21
-29
-48
-60
-63
-65
-75
-72
-68
-65
-63
-66
-77
-88
-79
-61
-18
20
57
52
18
-12
-31
-32
-42
-65
-99
-116
-102
-71
-32
1
28
25
11
-11
-18
4
47
92
90
53
9
-17
-12
29
74
88
76
57
50
53
72
85
63
25
-1
-12
9
42
71
66
47
24
13
21
40
45
38
29
37
59
73
88
86
61
19
-19
-50
-68
-61
-65
-70
-69
-46
-10
17
23
-9
-40
-53
-38
-16
17
55
83
105
118
129
136
129
115
97
87
84
80
56
36
28
17
0
-28
-39
-38
-15
1
4
-20
-35
-25
-13
-1
-4
-17
-31
-23
-14
-22
-30
-37
-47
-68
-80
-89
-82
-67
-46
-34
-23
-8
-3
-6
-12
-18
-23
-30
-34
-47
-53
-46
-36
-44
-67
-71
-67
-53
-50
-66
-103
-131
-129
-98
-62
-33
-7
-1
5
5
-7
-22
-37
-38
-46
-45
-37
-39
-54
-68
-50
-11
34
55
44
9
-24
-52
-83
-95
-87
-65
-42
-12
-1
-12
-25
-27
-30
-42
-56
-83
-101
-99
-74
-42
-25
-13
-4
-13
-10
-13
-16
-32
-53
-85
-117
-152
-166
-165
-143
-100
-61
-27
9
35
37
11
-23
-65
-89
-94
-83
-88
-105
-134
-161
-166
-139
-86
-31
21
65
93
91
67
22
-40
-96
-137
-164
-185
-183
-166
-132
-82
-36
-13
-20
-26
-22
-15
-11
-13
-21
-34
-37
-55
-79
-83
-63
-36
-18
-6
-11
-14
-19
-33
-63
-97
-102
-100
-78
-63
-43
-31
-26
-24
-35
-65
-93
-104
-103
-81
-66
-65
-64
-44
3
26
22
-4
-26
-28
-15
-7
-23
-39
-52
-71
-93
-100
-72
-39
-10
-9
-16
-26
-25
-18
-20
-14
-7
-10
-40
-62
-79
-66
-29
0
-1
-31
-38
-34
-19
-19
-31
-51
-70
-69
-73
-72
-68
-50
-39
-27
-16
-12
-16
-28
-26
-37
-38
-21
-11
0
0
-5
-20
-32
-35
-38
-49
-67
-75
-85
-69
-37
-4
16
7
-22
-50
-54
-33
-16
-23
-27
-34
-42
-38
-33
-23
-19
6
19
21
24
36
50
63
73
71
53
33
20
28
48
83
105
109
104
100
91
81
69
35
4
-12
-12
-5
3
36
63
74
65
44
13
-7
-7
-2
-1
-1
-3
-15
-13
-8
7
21
29
37
37
38
38
19
-10
-38
-50
-49
-20
22
54
61
55
43
30
25
21
-3
-30
-36
-12
23
43
36
14
2
20
37
56
66
82
82
72
54
21
-8
-44
-64
-68
-54
-19
7
5
-21
-46
-56
-39
1
22
23
9
-4
-11
-14
-8
-4
-4
-3
7
-2
-2
4
15
32
44
48
24
-4
-21
-16
8
31
45
28
9
1
5
15
23
21
10
7
11
24
31
22
-18
-69
-110
-113
-83
-49
1
29
46
52
54
39
15
-14
-50
-79
-80
-50
-13
4
-9
-46
-80
-84
-45
5
53
87
86
53
11
-22
-58
-79
-90
-85
-63
-23
16
32
40
47
51
53
51
46
25
6
-17
-42
-64
-68
-55
-44
-32
-33
-39
-55
-47
-31
-12
-11
-25
-54
-79
-82
-68
-60
-62
-60
-43
-6
34
39
23
2
-24
-42
-63
-77
-102
-127
-136
-121
-106
-93
-64
-38
-23
-12
-19
-31
-49
-72
-102
-130
-135
-119
-100
-81
-82
-95
-126
-146
-135
-108
-64
-39
-53
-102
-146
-154
-132
-90
-52
-32
-19
-7
18
42
73
99
106
86
57
23
-7
-22
-23
-19
-19
-9
-6
-1
25
59
76
65
46
9
-31
-65
-76
-76
-63
-32
2
37
67
83
79
72
73
66
47
33
36
30
25
15
-1
-13
-7
22
65
115
155
159
125
72
32
11
18
16
-12
-58
-88
-78
-38
12
50
57
41
39
42
49
58
60
53
9
-34
-68
-75
-53
-12
26
42
50
39
30
31
43
39
10
-16
-42
-43
-52
-58
-74
-81
-61
-32
1
33
54
54
55
76
96
99
75
41
7
1
15
41
58
62
58
41
33
36
29
4
-38
-67
-89
-78
-56
-37
-29
-20
5
21
32
22
-1
-14
-3
17
24
13
-7
-21
-26
-4
18
25
25
24
13
-2
-14
-37
-55
-70
-78
-92
-107
-107
-98
-69
-36
2
19
10
-9
-39
-69
-86
-94
-109
-124
-130
-123
-98
-55
-4
32
56
56
25
-24
-67
-81
-97
-98
-98
-99
-100
-86
-51
-10
30
43
37
16
8
12
-2
-10
-34
-66
-95
-101
-89
-69
-45
-28
-21
-20
2
43
87
104
78
15
-47
-66
-53
-31
-29
-38
-47
-45
-13
20
44
70
86
92
85
67
25
-26
-65
-70
-49
-2
50
94
115
123
120
90
55
16
-13
-49
-74
-82
-75
-44
-5
23
31
37
51
56
53
33
6
-27
-42
-52
-62
-49
-15
30
69
103
123
129
118
81
26
-28
-51
-71
-70
-67
-59
-65
-75
-63
-32
6
48
82
91
75
40
-19
-76
-122
-150
-171
-175
-148
-104
-52
-17
11
38
69
95
81
36
-5
-35
-61
-84
-106
-104
-79
-35
20
47
60
62
45
15
-8
-4
5
14
-1
-18
-23
14
62
91
100
101
93
84
69
40
-5
-56
-107
-151
-176
-159
-129
-102
-96
-97
-91
-79
-56
-52
-55
-50
-35
-27
-23
-16
-7
-1
2
-6
-30
-45
-44
-45
-55
-72
-90
-103
-95
-73
-59
-63
-70
-63
-53
-34
-15
-2
1
-5
-5
-10
-6
-2
-1
3
6
-5
-28
-51
-52
-39
-30
-22
-24
-28
-30
-27
-19
-4
21
24
1
-32
-59
-63
-51
-22
-17
-29
-45
-47
-31
-20
6
13
10
-16
-49
-82
-93
-63
-24
15
36
34
15
11
33
50
42
-2
-60
-114
-135
-109
-57
-11
16
30
38
63
104
131
133
104
52
-24
-78
-102
-91
-78
-46
6
61
111
128
115
86
76
81
70
39
3
-38
-69
-75
-70
-51
-17
20
47
60
76
65
42
8
-22
-45
-61
-67
-83
-88
-76
-47
-29
-35
-48
-60
-58
-42
-36
-75
-128
-179
-200
-196
-180
-160
-150
-126
-84
-38
5
52
103
124
121
83
23
-33
-68
-76
-89
-101
-120
-136
-148
-129
-100
-75
-59
-45
-33
-28
-26
-46
-84
-113
-131
-137
-127
-98
-65
-33
-12
10
36
59
83
75
37
-8
-36
-43
-48
-44
-46
-41
-26
-5
7
-1
-14
-27
-32
-29
-32
-57
-82
-93
-83
-48
5
62
72
56
21
2
-15
-30
-42
-53
-36
-9
10
-2
-35
-63
-86
-74
-42
-3
15
22
16
-1
-28
-62
-95
-103
-76
-29
-1
2
-6
-5
15
52
53
15
-42
-73
-75
-59
-38
-29
-19
-7
-1
-3
-10
-17
-25
-27
-24
-14
-29
-50
-62
-67
-59
-40
-14
4
24
38
50
46
38
35
28
22
6
-17
-46
-68
-67
-60
-37
-12
5
11
12
12
3
7
5
2
-7
-9
-10
-17
-25
-33
-48
-65
-67
-60
-54
-47
-35
-12
12
37
56
72
90
-95
-102
-87
-51
-20
1
11
11
20
33
35
4
-34
-60
-83
-97
-106
-91
-77
-49
-14
2
15
33
70
91
99
81
42
-1
-42
-56
-60
-47
-38
-39
-58
-75
-73
-53
-1
53
78
52
-6
-64
-89
-60
-7
26
8
-25
-58
-49
-3
46
66
33
-20
-76
-109
-98
-53
-15
3
10
7
14
35
79
114
128
108
54
-7
-54
-68
-62
-38
-6
15
34
55
69
76
80
84
69
36
-2
-20
-29
-18
-11
-17
-24
-3
43
87
117
105
56
-13
-66
-76
-47
-3
27
28
2
-5
6
34
57
59
35
-6
-43
-89
-124
-133
-113
-83
-63
-35
-8
18
36
56
70
73
57
7
-53
-90
-90
-71
-62
-68
-90
-97
-65
0
48
77
83
75
62
51
33
-7
-53
-93
-115
-108
-76
-21
17
39
36
17
-7
-24
-34
-45
-44
-21
2
6
-10
-29
-36
-14
23
41
30
4
-17
-21
-4
7
-1
-36
-59
-78
-101
-124
-120
-76
-2
71
93
80
54
48
46
30
-3
-47
-68
-58
-13
15
17
4
-28
-34
-13
19
15
-26
-79
-125
-150
-154
-137
-113
-73
-42
-32
-49
-59
-34
-3
23
25
4
-25
-27
-17
-20
-40
-63
-74
-56
-24
-13
-25
-42
-41
-23
-8
-11
-41
-87
-116
-100
-53
5
50
70
60
41
39
45
43
26
-7
-31
-32
-10
-5
-11
-34
-68
-85
-62
-6
31
31
-11
-72
-121
-134
-112
-96
-93
-101
-105
-85
-30
48
112
145
135
94
33
-14
-36
-47
-48
-56
-76
-97
-80
-24
52
115
123
83
24
-6
-22
-29
-37
-46
-53
-51
-18
18
51
66
62
45
15
5
-9
-9
-9
-12
-31
-60
-82
-101
-91
-49
12
0
6
12
-15
-51
-64
-45
5
52
89
85
57
18
-16
-30
-27
-29
-63
-96
-103
-68
-7
60
102
80
21
-27
-35
-6
44
69
41
-7
-51
-60
-31
20
44
44
43
58
84
104
114
106
89
75
53
17
-20
-37
-44
-40
-32
-13
7
25
55
70
81
86
91
79
62
38
12
-17
-46
-67
-87
-86
-53
-10
22
48
68
69
63
51
24
-8
-42
-58
-63
-55
-48
-46
-32
0
53
99
132
144
128
93
70
48
13
-35
-92
-142
-179
-172
-153
-113
-62
-6
39
62
81
86
85
71
51
19
-16
-28
-45
-41
-33
-8
9
19
33
41
63
90
105
86
48
14
5
22
47
69
64
65
93
126
155
147
118
55
-6
-31
-32
-34
-35
-47
-59
-69
-86
-105
-120
-109
-79
-54
-33
-15
5
20
32
16
-40
-105
-142
-143
-113
-59
-31
-31
-50
-64
-57
-45
-29
-36
-55
-76
-79
-80
-90
-103
-125
-133
-125
-100
-70
-29
28
76
100
88
40
-29
-95
-136
-166
-181
-177
-149
-121
-72
-12
43
77
76
61
27
-6
-34
-64
-89
-94
-74
-46
-12
19
46
59
59
53
31
2
-39
-80
-110
-96
-60
-17
24
51
54
40
39
39
48
46
29
-10
-60
-83
-91
-86
-87
-96
-103
-96
-56
-11
24
36
35
16
0
3
-1
-8
-22
-30
-41
-44
-39
-32
-16
6
30
32
27
20
17
6
-14
-31
-49
-48
-34
-22
-2
12
38
58
80
88
69
32
-5
-24
-35
-39
-43
-45
-47
-38
-36
-34
-28
-7
4
-5
-8
-10
0
15
15
-7
-39
-50
-51
-42
-20
-5
-4
-11
-9
-4
-6
-21
-39
-63
-80
-84
-88
-99
-103
-105
-108
-85
-33
22
52
51
32
-7
-31
-35
-29
-39
-63
-86
-103
-92
-76
-53
-35
-5
32
51
65
59
35
-2
-48
-87
-111
-105
-86
-71
-74
-64
-45
-16
6
9
11
-5
-3
-1
-8
-20
-86
