# Supplementary material for: Electroencephalography (EEG) based epilepsy diagnosis via multiple feature space fusion using shared hidden space-driven multi-view learning
Source: PeerJ Comput Sci. 2024 Mar 7;10:e1874. doi: 10.7717/peerj-cs.1874 (PMC10936759; doi:10.7717/peerj-cs.1874)
Supplement: Supplemental Information 2 [file peerj-cs-10-1874-s002.zip › B/O035.txt]

72
102
111
121
137
152
135
83
20
-42
-80
-108
-110
-99
-102
-120
-142
-130
-87
-10
56
79
43
-14
-75
-120
-125
-105
-66
-33
9
41
84
103
114
84
20
-50
-129
-176
-186
-169
-136
-107
-83
-51
-2
67
140
175
165
127
62
10
-27
-53
-70
-78
-75
-65
-47
-7
35
68
89
91
81
68
45
21
-20
-72
-117
-152
-151
-109
-40
28
86
113
86
29
-33
-83
-115
-121
-104
-90
-95
-102
-94
-47
8
60
87
69
61
35
7
-14
-33
-48
-79
-103
-113
-100
-61
-4
48
107
149
162
132
69
2
-68
-103
-125
-132
-121
-104
-71
-34
-34
8
55
96
120
120
93
40
-16
-54
-93
-133
-164
-172
-140
-73
29
116
156
150
110
54
14
-19
-37
-49
-49
-46
-42
-28
-14
13
28
58
70
76
71
62
44
17
-4
-35
-57
-69
-50
-26
15
54
82
106
114
118
101
63
14
-45
-100
-142
-164
-174
-155
-110
-50
-1
27
50
43
10
3
-5
8
15
-3
-41
-59
-63
-45
-12
39
86
96
78
45
6
-34
-72
-84
-88
-70
-56
-46
-28
6
47
99
142
172
148
65
-21
-123
-195
-223
-205
-144
-80
-20
18
44
82
132
176
196
176
110
9
-103
-182
-206
-169
-112
-75
-70
-88
-92
-97
-80
-53
-37
-32
-41
-68
-73
-59
-17
14
37
51
57
39
14
-9
-22
-40
-61
-61
-62
-43
-25
-5
16
35
39
37
41
42
34
11
9
-13
-38
-67
-72
-31
1
44
60
62
58
52
54
54
55
27
-19
-53
-73
-64
-38
9
50
66
67
63
83
117
143
140
103
43
-13
-71
-82
-51
2
65
108
141
155
159
149
119
90
50
32
-2
-34
-62
-70
-56
-13
45
96
138
159
169
152
137
109
51
-6
-54
-83
-93
-88
-76
-38
17
87
131
139
120
73
10
-65
-136
-194
-230
-202
-159
-87
-20
32
75
97
110
90
43
-18
-60
-110
-124
-124
-99
-66
-29
13
48
77
102
119
126
131
126
88
43
-7
-37
-59
-63
-37
13
72
123
168
203
244
277
276
253
198
117
49
-9
-46
-87
-117
-117
-102
-79
-46
11
65
106
100
52
-11
-66
-117
-155
-170
-155
-115
-80
-38
-5
13
24
23
6
0
3
6
9
11
13
4
-3
2
6
20
27
33
30
23
24
29
35
47
52
54
69
101
125
128
104
64
10
-15
-42
-60
-70
-52
9
84
159
198
207
182
154
126
100
82
76
75
74
96
115
138
147
138
122
98
85
55
25
1
15
45
80
109
120
110
108
91
76
51
36
15
-8
-26
-24
-16
18
58
82
99
89
100
85
59
23
-18
-59
-98
-126
-141
-124
-83
-38
-6
30
63
63
44
2
-30
-53
-68
-89
-116
-135
-122
-91
-58
-16
13
53
92
118
102
64
20
-26
-67
-103
-125
-132
-123
-85
-55
-25
-9
5
18
27
41
35
5
-49
-95
-123
-128
-120
-120
-133
-130
-104
-74
-30
10
38
45
15
-27
-81
-130
-147
-139
-110
-70
-49
-35
-15
15
43
40
19
0
-22
-28
-34
-37
-43
-46
-59
-62
-44
-9
47
85
105
95
62
21
-16
-46
-62
-46
-37
-24
-28
-33
-49
-54
-40
-28
-15
-3
4
12
6
4
-1
-10
-8
-8
-12
-6
6
17
14
5
-7
-19
-19
-9
0
2
12
32
26
17
-3
-11
-9
11
34
46
48
28
-9
-61
-92
-86
-53
-5
36
55
53
44
21
-3
0
7
8
-11
-18
-19
-1
19
3
-40
-104
-155
-151
-111
-40
8
25
20
13
-8
-31
-51
-54
-55
-57
-53
-44
-28
0
35
44
40
27
12
-3
-25
-16
-20
-11
-15
-17
-24
-17
-12
-19
-14
5
29
42
50
49
38
28
33
33
15
-9
-36
-48
-45
-13
15
31
30
-1
-27
-47
-30
-1
25
43
35
19
8
-2
-13
-29
-39
-52
-61
-61
-37
-25
-22
-28
-44
-32
-6
26
29
3
-29
-63
-86
-104
-118
-128
-124
-101
-50
-1
39
58
50
57
81
92
80
44
0
-38
-51
-37
-12
-6
-1
5
-1
0
4
13
27
40
21
-11
-61
-98
-116
-110
-68
-31
-6
5
14
33
61
113
142
153
130
81
21
-36
-64
-67
-54
-31
-4
8
27
46
65
89
113
146
152
140
117
70
12
-48
-82
-89
-56
-18
22
53
82
107
122
127
125
112
84
61
39
9
-10
-19
-24
-31
-23
6
60
118
167
177
131
73
14
-20
-26
-22
-12
-20
-22
-34
-34
-30
-13
5
13
16
-11
-58
-105
-140
-144
-128
-75
-8
58
92
109
102
113
137
126
87
24
-27
-71
-92
-105
-109
-105
-85
-35
14
74
119
147
153
135
94
24
-36
-69
-85
-83
-57
-11
44
94
134
176
201
231
241
218
162
78
-23
-113
-161
-172
-148
-111
-60
5
72
140
171
183
168
134
96
53
19
-23
-79
-112
-119
-95
-54
-3
39
80
109
145
140
97
24
-66
-145
-185
-183
-151
-103
-59
-32
-14
1
20
26
42
59
63
45
-4
-63
-114
-138
-121
-80
-30
14
55
80
105
131
135
107
52
-27
-109
-172
-189
-180
-159
-122
-79
-40
-8
8
29
78
129
135
73
-35
-142
-224
-260
-232
-175
-97
-28
40
86
113
140
151
152
126
70
0
-63
-100
-127
-152
-162
-143
-105
-56
-19
5
30
58
77
60
26
-7
-20
-30
-31
-20
-27
-26
-21
-2
12
23
23
25
29
16
-30
-111
-178
-213
-204
-164
-109
-45
17
83
116
112
88
69
68
61
44
-2
-52
-79
-56
-14
34
77
101
107
103
102
88
75
39
-14
-63
-98
-106
-105
-81
-42
-12
5
9
41
83
135
160
114
23
-74
-141
-178
-175
-134
-56
35
125
184
195
173
120
63
3
-36
-71
-81
-79
-78
-86
-104
-104
-104
-108
-118
-99
-63
-16
38
66
96
122
130
121
80
32
-17
-38
-21
34
91
129
142
144
126
80
5
-59
-102
-93
-80
-58
-32
-8
15
29
36
31
3
-16
-24
-30
-30
-19
-13
-6
-7
-6
-1
14
19
26
38
43
35
3
-33
-49
-46
-52
-24
-3
32
58
87
101
100
87
56
26
-9
-23
-43
-35
-11
9
4
-9
-6
-4
11
22
40
52
51
45
27
18
16
12
5
-9
-12
-28
-41
-38
-20
8
38
65
62
57
29
10
-7
-19
-18
-18
1
23
32
20
17
28
42
52
55
40
15
-3
-30
-35
-32
3
49
81
109
104
96
98
99
91
68
42
14
-20
-45
-56
-54
-46
-22
8
62
110
150
155
136
114
92
71
50
30
3
-29
-43
-41
-21
19
77
118
151
172
174
156
129
83
29
-21
-65
-77
-70
-36
32
81
111
122
120
126
134
136
128
107
72
24
-41
-100
-130
-141
-100
-54
-10
24
69
119
155
143
69
-50
-178
-247
-249
-196
-108
-41
7
28
59
81
108
135
148
127
71
5
-58
-109
-129
-120
-95
-66
-40
-12
17
76
148
205
225
185
89
-27
-119
-171
-188
-166
-115
-61
-4
27
58
75
100
113
81
-1
-112
-194
-240
-233
-191
-131
-77
-33
1
24
55
92
101
85
53
-15
-98
-167
-197
-183
-143
-106
-86
-69
-56
-7
45
79
65
-12
-95
-163
-179
-185
-170
-144
-119
-90
-68
-19
27
85
119
107
52
-17
-73
-109
-109
-94
-58
-18
16
41
42
40
29
25
20
12
-5
-53
-97
-128
-131
-111
-81
-47
-26
2
39
99
141
163
141
90
43
3
-37
-70
-82
-81
-59
-24
32
85
125
157
162
151
121
77
31
-20
-51
-70
-71
-48
-15
24
67
92
111
113
116
119
95
59
8
-54
-120
-168
-180
-169
-125
-67
0
59
96
106
100
95
97
96
64
12
-35
-79
-82
-61
-36
-7
16
43
62
75
72
48
6
-25
-56
-86
-96
-77
-48
-10
15
41
62
95
124
146
154
151
108
31
-52
-118
-156
-149
-89
-13
48
88
115
131
140
125
71
2
-62
-100
-132
-132
-105
-46
9
48
73
90
119
147
164
150
122
68
8
-37
-74
-99
-121
-117
-72
-17
43
94
130
166
198
222
203
144
52
-51
-98
-98
-66
-33
-9
5
14
6
12
34
61
97
115
104
48
-22
-91
-114
-92
-48
-18
-13
-13
-17
-9
10
49
77
94
74
19
-30
-72
-69
-50
-2
51
75
89
80
82
60
29
2
-17
-15
-6
12
8
18
27
48
45
56
44
30
20
16
-2
-49
-101
-147
-158
-133
-72
0
60
121
155
191
200
170
99
8
-59
-107
-127
-143
-125
-84
-23
49
110
154
178
183
157
144
129
99
42
-15
-53
-72
-57
-28
9
48
75
112
116
132
157
176
167
107
7
-90
-158
-173
-145
-91
-26
12
26
26
44
70
89
92
72
43
22
17
19
17
9
-17
-48
-42
-13
27
57
86
93
80
43
-4
-43
-72
-67
-61
-42
-36
-14
2
37
75
110
144
165
177
156
123
78
31
-8
-35
-44
-39
-9
33
84
118
155
188
212
218
235
233
219
175
96
-4
-83
-118
-115
-81
-33
19
56
81
125
163
192
186
142
70
13
-16
-23
-17
-7
2
9
7
5
13
46
103
144
149
118
77
20
-21
-52
-65
-78
-69
-61
-60
-58
-69
-61
-56
-26
2
11
8
-7
-14
-13
21
55
66
36
-22
-80
-127
-151
-151
-149
-140
-110
-73
-28
9
37
51
49
46
29
-6
-44
-85
-110
-112
-94
-73
-58
-31
5
45
72
79
62
26
1
-36
-50
-57
-50
-42
-30
2
20
32
49
87
121
140
123
68
5
-48
-85
-117
-154
-180
-185
-147
-74
21
81
107
87
26
-48
-112
-127
-112
-75
-40
-32
-33
-35
-8
19
43
52
48
34
18
9
-5
-11
-26
-30
-13
44
109
161
173
149
109
57
19
-24
-67
-104
-115
-112
-91
-45
6
76
149
208
223
195
132
58
-12
-53
-72
-86
-85
-73
-62
-52
-19
37
99
135
116
52
-37
-121
-163
-175
-160
-138
-131
-111
-90
-49
-14
33
79
108
86
21
-67
-164
-205
-195
-153
-101
-60
-25
3
29
57
79
84
73
36
-27
-98
-169
-216
-224
-191
-124
-58
13
70
97
105
97
83
63
49
32
-6
-70
-125
-170
-179
-148
-74
-1
51
88
82
68
25
-22
-78
-105
-120
-108
-84
-55
-15
10
40
58
48
6
-52
-79
-85
-84
-89
-116
-136
-123
-80
-28
22
55
72
74
76
63
35
-1
-26
-33
-32
-29
-27
-15
6
43
66
83
96
106
103
85
58
28
6
8
3
7
13
37
54
60
49
29
14
8
18
25
34
25
6
-15
-26
-21
-11
10
42
80
113
126
124
90
59
28
-2
-20
-32
-28
-32
-15
26
77
117
137
160
177
210
228
215
168
99
32
-22
-56
-76
-81
-75
-50
2
52
108
152
177
182
167
119
56
4
-38
-68
-90
-93
-80
-55
-16
19
23
16
18
18
4
-48
-109
-164
-183
-181
-154
-117
-68
-9
24
48
58
51
29
1
-27
-69
-93
-102
-82
-49
-27
17
44
73
94
91
82
62
35
-24
-84
-122
-123
-77
-28
10
39
70
115
150
154
138
101
57
23
-5
-18
-34
-36
-44
-57
-78
-65
-60
-23
14
31
22
-5
-33
-56
-60
-43
-31
-27
-28
-29
-1
36
76
85
56
14
-19
-37
-32
-20
0
4
13
25
50
72
81
60
23
-4
-21
-29
-26
-6
31
46
73
94
113
124
109
89
61
60
55
60
74
79
71
66
93
116
131
107
78
50
42
57
67
76
77
63
55
46
53
63
54
45
40
34
26
16
10
12
17
19
3
-10
-7
2
0
2
11
24
38
48
44
52
54
56
30
9
-9
-3
-16
-25
-42
-50
-28
36
79
90
69
37
-6
-45
-70
-77
-72
-62
-64
-68
-58
-37
-4
19
35
23
3
-28
-54
-70
-75
-51
-40
-51
-71
-77
-64
-49
-31
-23
-15
-8
-17
-64
-115
-147
-155
-142
-108
-57
-12
39
63
72
30
-43
-110
-163
-158
-122
-63
-12
41
79
91
76
30
-10
-50
-63
-90
-125
-158
-171
-140
-106
-41
17
52
86
104
102
87
71
57
25
-24
-74
-117
-107
-67
-20
23
44
79
110
142
167
173
151
114
58
-28
-103
-156
-175
-160
-121
-52
16
82
144
173
175
150
122
84
33
-19
-69
-94
-88
-67
-45
-14
21
42
52
67
87
97
87
40
-9
-65
-82
-81
-74
-57
-35
1
33
63
71
69
60
44
24
-2
-12
-27
-16
8
50
70
66
41
21
-10
-31
-44
-41
-27
7
2
-24
-67
-89
-94
-88
-52
-12
25
50
41
17
-9
-18
-22
-15
-3
12
9
-2
-24
-31
-16
4
26
24
20
29
48
61
62
50
25
23
34
48
49
50
41
34
22
15
18
14
22
44
67
85
82
62
39
13
-3
-31
-37
-39
-31
-16
7
14
26
40
66
72
65
42
14
-1
-5
17
23
24
20
16
31
46
59
51
58
65
63
30
-27
-73
-94
-90
-74
-72
-85
-83
-69
-32
10
48
58
33
-3
-42
-88
-119
-139
-134
-115
-66
-11
39
71
101
105
80
22
-43
-93
-106
-96
-60
-31
12
36
44
56
75
99
109
98
68
14
-36
-73
-94
-72
-33
26
60
84
106
103
95
80
44
14
-17
-33
-50
-49
-31
0
34
55
56
32
26
43
76
74
62
30
-13
-61
-102
-127
-111
-72
-24
17
75
124
157
119
57
-15
-55
-63
-49
-35
-37
-33
-37
-38
-30
-12
4
17
18
-6
-21
-33
-34
-34
-46
-55
-66
-63
-50
-29
-21
-30
-49
-71
-104
-100
-84
-64
-26
-9
7
6
-13
-28
-47
-48
-44
-55
-64
-76
-55
-21
22
55
68
55
24
-18
-67
-100
-107
-93
-77
-52
-17
16
46
46
35
13
20
30
37
42
32
-10
-51
-89
-91
-86
-62
-33
14
57
92
107
105
92
84
61
49
24
-8
-44
-77
-76
-70
-46
-3
31
58
76
89
104
100
84
46
-1
-44
-69
-71
-38
16
59
78
94
97
96
109
118
113
71
29
-1
-23
-32
-12
15
53
89
109
115
108
98
89
72
43
-5
-53
-85
-83
-72
-63
-22
15
68
109
128
112
80
56
44
37
33
16
-15
-43
-52
-43
-12
34
72
76
61
41
37
40
34
2
-68
-143
-194
-207
-182
-123
-43
26
75
113
119
105
61
12
-44
-87
-112
-121
-117
-86
-36
14
64
88
93
85
85
95
80
54
23
-23
-73
-104
-132
-125
-117
-89
-41
11
65
84
82
75
52
3
-83
-162
-226
-234
-204
-149
-105
-79
-47
1
54
94
114
98
85
61
20
-49
-126
-184
-210
-205
-160
-105
-39
22
79
118
145
144
113
42
-40
-102
-145
-148
-132
-100
-55
-3
41
60
91
128
174
201
204
156
72
-19
-77
-95
-87
-63
-38
-18
12
52
82
97
97
69
34
-14
-44
-58
-51
-30
5
23
42
50
59
80
111
111
85
27
-17
-54
-70
-62
-31
2
24
33
25
32
48
58
57
28
-1
-42
-62
-68
-61
-55
-36
-12
17
46
66
95
107
104
77
12
-33
-65
-78
-70
-46
-18
24
66
107
145
169
198
187
138
59
-18
-77
-110
-107
-78
-32
23
73
117
139
153
150
129
92
45
-19
-67
-91
-95
-95
-102
-93
-82
-41
8
59
90
105
109
105
98
75
34
-6
-45
-65
-90
-87
-48
19
81
126
160
179
200
203
182
134
78
9
-47
-92
-105
-98
-80
-28
22
84
138
170
156
85
1
-102
-173
-204
-187
-139
-89
-38
-5
25
56
87
94
71
28
-17
-72
-123
-149
-155
-119
-59
7
76
120
155
167
147
104
14
-89
-176
-221
-233
-203
-141
-68
-5
40
69
82
97
111
126
104
52
-23
-102
-146
-159
-141
-111
-52
14
74
121
144
166
192
218
219
171
96
20
-51
-111
-145
-156
-143
-114
-70
-31
2
40
58
52
20
-30
-78
-114
-129
-142
-127
-103
-67
-42
-8
34
61
65
45
18
-19
-60
-110
-149
-162
-141
-99
-67
-30
13
66
108
136
145
133
124
120
112
75
39
5
-10
-11
-7
-8
-11
9
27
54
92
133
157
145
109
56
21
6
19
39
61
82
93
97
97
97
86
64
38
10
-15
-25
-30
-25
-5
32
53
61
65
76
76
78
71
66
61
61
46
13
-14
-29
-23
-9
15
52
70
98
125
127
96
33
-25
-68
-73
-60
-46
-49
-63
-81
-84
-50
-4
34
48
43
26
3
-25
-49
-73
-100
-114
-119
-108
-73
-23
21
52
76
77
68
56
29
-30
-87
-143
-162
-164
-143
-93
-41
11
48
80
112
133
130
90
32
-4
-24
-34
-46
-63
-79
-72
-46
-24
-1
29
62
74
58
21
-34
-81
-109
-117
-110
-81
-45
-5
11
30
49
72
95
95
58
3
-45
-82
-109
-122
-127
-73
-20
59
96
109
129
164
193
192
165
113
40
-38
-112
-169
-188
-176
-129
-76
-15
48
88
135
177
208
206
162
90
6
-50
-98
-116
-121
-93
-41
-3
41
76
115
144
166
160
111
41
-38
-113
-177
-202
-181
-131
-63
-3
29
38
47
51
65
57
34
-7
-48
-69
-88
-95
-82
-40
29
80
133
145
115
64
-4
-45
-55
-42
-33
-47
-62
-62
-55
-29
4
33
53
66
70
69
65
45
8
-31
-72
-75
-77
-30
37
103
134
141
131
118
101
89
59
11
-35
-64
-77
-51
-30
-5
7
33
58
65
68
94
126
140
132
89
53
11
4
23
54
84
95
102
110
118
119
115
110
80
37
2
-15
-18
-9
24
44
74
101
119
146
167
179
153
104
54
24
-9
-39
-57
-58
-60
-41
-2
55
113
151
160
150
134
119
103
99
90
58
0
-33
-55
-54
-52
147
159
157
118
61
-17
-67
-97
-119
-134
-119
-91
-38
18
70
107
137
169
180
164
116
45
-33
-87
-127
-141
-136
-91
-30
41
103
143
152
120
111
92
108
111
97
48
-15
-75
-108
-114
-92
-40
1
22
23
7
-9
-13
-5
-15
-31
-74
-105
-110
-63
-16
21
32
20
5
2
7
25
31
21
-19
-73
-106
-97
-75
-42
-14
17
17
0
-20
-44
-63
-66
-47
-31
-20
-6
8
29
51
68
64
46
38
30
21
-3
-32
-77
-82
-63
-8
68
136
186
176
141
93
31
-19
-55
-79
-104
-109
-91
-49
-1
56
119
166
181
176
147
92
28
-38
-83
-105
-100
-99
-95
-70
-35
10
72
123
156
161
172
166
129
64
-29
-113
-170
-182
-164
-128
-96
-59
-29
7
61
108
117
79
3
-89
-162
-192
-177
-127
-71
-21
9
31
56
55
50
48
43
32
13
-32
-87
-138
-150
-133
-113
-94
-81
-48
-20
13
31
49
65
60
2
-87
-176
-208
-214
-183
-155
-133
-112
-73
-41
-7
15
29
30
13
-7
-36
-89
-148
-185
-189
-142
-55
51
137
199
228
227
213
182
113
16
-76
-148
-205
-219
-195
-140
-78
-25
34
93
160
211
210
150
54
-33
-101
-136
-157
-164
-170
-158
-107
-41
29
73
86
71
37
-14
-73
-113
-133
-131
-107
-61
-17
6
11
15
27
32
62
78
65
18
-39
-82
-88
-71
-25
21
76
132
178
220
249
235
184
101
5
-88
-156
-179
-176
-138
-89
-33
-1
22
46
83
117
134
121
57
-7
-53
-67
-69
-60
-49
-24
9
51
78
88
70
40
-8
-45
-72
-95
-112
-122
-116
-120
-102
-63
-9
47
124
183
201
167
-109
-139
-153
-128
-66
10
78
107
102
77
46
12
-25
-44
-57
-60
-50
-13
28
60
87
91
86
86
87
75
62
34
-9
-58
-107
-109
-90
-33
28
69
82
82
96
111
124
106
40
-42
-111
-141
-138
-108
-57
-19
-1
15
61
103
157
173
151
89
15
-53
-91
-90
-65
-36
-24
4
26
62
98
146
172
180
155
76
2
-57
-83
-87
-68
-34
5
38
68
106
132
153
170
171
147
91
21
-66
-140
-182
-192
-155
-99
-34
9
65
110
155
174
182
183
155
114
69
18
-22
-59
-80
-86
-71
-35
8
45
79
127
159
186
181
135
78
26
-17
-63
-105
-124
-111
-82
-30
9
28
44
47
33
-6
-73
-131
-190
-217
-240
-236
-218
-190
-165
-142
-100
-24
49
114
162
183
168
125
67
1
-57
-100
-111
-109
-84
-27
46
152
241
278
248
187
113
35
-38
-96
-144
-164
-158
-118
-76
-28
15
65
103
147
177
196
194
170
119
46
-20
-82
-121
-131
-107
-53
17
99
156
182
164
125
89
55
14
-57
-130
-174
-169
-144
-102
-54
7
62
105
128
109
87
62
21
-32
-72
-95
-106
-81
-40
26
82
115
119
97
55
18
0
-23
-48
-84
-120
-126
-112
-90
-73
-69
-35
6
67
113
113
74
25
-19
-46
-70
-89
-94
-95
-79
-70
-53
-37
-3
28
60
97
107
83
41
-18
-53
-89
-100
-93
-58
-3
46
68
83
91
88
70
37
-12
-81
-131
-151
-127
-90
-55
-32
-23
6
41
73
87
86
78
53
27
-19
-71
-98
-104
-92
-85
-84
-60
-21
27
71
99
74
11
-66
-134
-184
-190
-185
-153
-99
-43
8
35
76
94
112
105
96
92
70
29
-37
-92
-117
-103
-66
-15
39
87
132
177
210
222
207
186
135
66
0
-51
-81
-84
-75
-57
-40
-6
31
66
81
94
91
73
29
-32
-99
-141
-149
-139
-114
-71
-31
7
113
