# Supplementary material for: Electroencephalography (EEG) based epilepsy diagnosis via multiple feature space fusion using shared hidden space-driven multi-view learning
Source: PeerJ Comput Sci. 2024 Mar 7;10:e1874. doi: 10.7717/peerj-cs.1874 (PMC10936759; doi:10.7717/peerj-cs.1874)
Supplement: Supplemental Information 2 [file peerj-cs-10-1874-s002.zip › B/O036.txt]

-12
-8
-12
-14
-2
1
10
1
-14
-21
-12
-7
-18
-38
-48
-45
-30
6
31
47
45
34
19
9
8
3
-20
-46
-63
-70
-71
-53
-34
-14
-6
1
-7
-16
-22
-37
-50
-58
-58
-58
-53
-39
-33
-29
-23
-9
-1
8
3
-6
-9
0
20
30
34
29
17
-1
-8
-4
-1
-2
-24
-57
-83
-70
-33
0
12
1
-9
-20
-11
-12
-22
-45
-70
-95
-115
-109
-99
-74
-42
-16
-1
-1
7
16
27
32
34
19
-1
-29
-66
-96
-104
-78
-45
-12
14
23
11
-16
-43
-68
-74
-73
-82
-99
-117
-107
-86
-45
-10
9
8
9
10
4
4
-9
-27
-52
-76
-85
-78
-62
-38
-12
-9
-19
-33
-35
-22
13
47
60
33
-1
-28
-35
-25
-21
-22
-24
-11
1
-2
-16
-25
-31
-37
-35
-45
-51
-62
-62
-53
-38
-12
6
18
21
24
21
20
25
23
13
-7
-32
-65
-87
-96
-93
-84
-76
-72
-78
-73
-49
-8
23
36
27
-23
-84
-127
-137
-120
-84
-44
-16
11
31
50
59
67
60
43
30
29
25
8
-12
-43
-72
-76
-66
-43
-17
15
29
28
18
5
-4
-22
-35
-47
-42
-19
11
29
30
29
21
14
7
-2
-30
-62
-86
-97
-92
-65
-15
24
61
77
70
55
41
41
32
22
3
-21
-55
-78
-75
-58
-19
10
21
6
-5
1
16
28
21
-2
-38
-54
-57
-53
-40
-22
0
16
37
44
48
55
61
60
40
14
-28
-58
-69
-58
-47
-44
-35
-30
-21
-8
13
26
39
47
38
13
-30
-65
-94
-91
-63
-32
-13
-8
-1
10
43
78
92
79
45
19
-9
-16
-9
4
14
29
43
45
51
59
67
60
43
12
-23
-50
-62
-69
-77
-65
-50
-24
5
32
49
39
32
20
14
16
24
24
14
10
9
11
8
16
19
25
32
32
18
-2
-13
-24
-22
-14
-13
-7
-7
4
15
16
21
18
-1
-21
-34
-45
-40
-25
-4
10
19
10
10
23
56
84
95
103
95
64
26
-10
-37
-52
-48
-27
3
34
65
85
98
108
90
52
9
-21
-26
-24
-8
-2
2
27
59
85
93
91
74
50
17
-18
-68
-111
-127
-115
-80
-38
-1
14
29
48
66
72
61
45
20
4
11
32
51
52
55
44
43
39
22
-1
-9
-6
-5
-6
-8
-7
-7
-3
-14
-28
-20
13
55
84
93
71
35
4
-11
-16
-25
-22
6
54
116
158
169
163
162
149
127
102
81
54
32
15
2
1
2
9
7
11
26
47
59
53
41
13
-4
-17
-18
-23
-24
-25
-29
-22
-1
19
32
29
21
0
-12
-14
-18
-23
-23
-20
-23
-22
-10
3
8
12
2
-11
-23
-41
-64
-91
-103
-115
-115
-101
-71
-36
-11
15
19
6
-10
-31
-52
-78
-85
-87
-82
-78
-73
-75
-68
-43
-16
-2
-9
-21
-44
-59
-59
-57
-56
-66
-74
-83
-78
-56
-30
-9
-3
-3
-15
-13
-5
-9
-32
-65
-90
-110
-107
-88
-66
-47
-26
-10
-10
-11
-17
-17
-21
-26
-46
-77
-99
-100
-87
-70
-36
-16
2
14
22
25
21
23
13
-11
-34
-55
-71
-79
-62
-41
-18
-2
8
13
16
19
14
5
-9
-15
-32
-51
-66
-71
-66
-46
-13
2
13
20
24
32
39
45
29
1
-36
-60
-71
-59
-38
-20
0
24
47
62
70
64
33
1
-22
-30
-34
-24
-22
-16
-9
4
27
33
38
29
20
17
18
16
8
0
-9
-30
-41
-29
-5
19
44
56
62
68
64
32
-9
-51
-78
-89
-80
-46
-22
1
16
21
23
30
41
41
37
21
0
-16
-22
-16
-21
-22
-16
-8
9
26
31
12
-15
-33
-29
-9
14
13
-8
-38
-53
-49
-37
-11
2
-2
-11
-20
-19
-21
-22
-35
-56
-72
-71
-62
-52
-33
-29
-28
-29
-26
-27
-23
-17
-10
0
2
10
1
0
-4
-3
-5
1
20
21
15
2
-6
-5
-4
-4
-33
-64
-75
-64
-42
-21
-6
4
14
25
22
0
-18
-21
-7
25
61
78
67
50
23
5
5
14
24
11
1
-7
-8
-1
12
28
42
60
61
41
4
-34
-54
-42
3
38
55
47
30
9
8
27
45
39
9
-15
-31
-22
-10
-6
-15
-20
-12
-1
28
61
80
63
22
-15
-29
-16
15
37
30
14
2
0
22
47
65
74
80
79
65
40
10
-11
-35
-33
-26
-15
0
22
38
48
67
78
76
63
39
7
-24
-42
-57
-65
-60
-40
-21
-7
10
19
16
13
16
13
2
-15
-42
-64
-68
-50
-35
-14
7
22
31
29
34
31
31
31
16
-7
-22
-30
-41
-48
-59
-75
-89
-86
-63
-21
30
75
91
67
29
-16
-56
-76
-75
-63
-58
-46
-31
-2
33
65
84
87
90
76
49
14
-23
-61
-97
-108
-102
-84
-66
-42
-28
-11
10
18
12
-17
-61
-115
-150
-145
-122
-91
-56
-19
6
22
23
19
14
14
18
-5
-44
-80
-103
-108
-102
-88
-74
-51
-21
12
50
90
108
85
40
-15
-64
-103
-114
-104
-80
-46
-16
13
24
40
43
39
41
37
24
-4
-35
-60
-68
-48
-14
5
2
1
4
23
37
41
27
5
-12
-32
-52
-64
-62
-58
-36
3
41
73
85
90
79
71
60
33
-12
-61
-90
-101
-83
-48
-16
8
27
39
40
30
21
18
12
14
3
-20
-31
-29
-18
-16
-18
-37
-62
-74
-62
-38
-26
-21
-37
-48
-46
-33
-26
-43
-60
-80
-88
-81
-67
-57
-42
-14
5
18
5
-13
-42
-56
-48
-38
-14
10
33
33
25
12
5
-2
-1
11
14
14
11
12
18
22
38
40
50
57
48
22
-1
-15
-22
-17
-10
-17
-33
-44
-45
-41
-24
-4
6
11
14
14
9
5
1
-10
-26
-26
-28
-19
-1
19
35
36
39
27
18
7
13
18
19
22
14
16
26
46
56
61
62
58
54
47
44
24
-1
-34
-65
-88
-103
-97
-91
-71
-37
-1
25
42
44
29
16
0
-20
-52
-79
-88
-87
-71
-45
-18
9
42
64
75
71
56
28
-11
-51
-85
-107
-109
-92
-56
-15
34
65
82
86
68
35
-7
-40
-66
-84
-94
-90
-75
-41
4
45
65
65
50
16
-17
-40
-51
-56
-57
-46
-30
7
44
69
68
49
36
11
-5
-18
-27
-33
-32
-18
-10
5
12
15
15
18
22
18
17
15
11
-7
-13
-24
-26
-22
-9
8
19
34
34
27
16
18
19
20
28
20
10
-1
-4
2
8
17
14
2
-8
-7
-7
-11
-6
-8
-2
2
23
35
42
49
44
30
14
6
6
14
18
16
4
-11
-19
-25
-4
24
50
53
43
37
29
37
44
50
47
53
52
42
24
9
10
14
39
45
27
1
-13
-8
-3
2
-9
-20
-26
-17
0
11
26
33
35
32
23
-14
-52
-72
-72
-42
-6
25
25
14
5
13
36
54
55
25
-9
-32
-34
-29
-26
-20
-22
-6
6
7
-2
-7
5
15
30
26
4
-24
-44
-51
-56
-51
-39
-22
-7
23
56
87
100
85
40
-25
-76
-115
-125
-107
-76
-43
-26
-4
10
23
33
44
32
0
-49
-99
-133
-149
-137
-115
-79
-42
-18
-2
8
37
48
44
16
-27
-73
-104
-110
-113
-99
-77
-52
-27
3
24
38
51
58
53
19
-19
-58
-87
-89
-68
-34
2
37
55
52
51
56
61
46
19
-30
-78
-108
-108
-89
-67
-40
-33
-25
-12
10
27
23
15
-6
-19
-30
-31
-42
-51
-54
-53
-41
-20
10
17
9
-13
-27
-36
-35
-36
-46
-57
-56
-53
-47
-37
-29
-28
-22
-18
-10
-7
10
23
14
-1
-16
-23
-33
-34
-33
-39
-41
-35
-18
-7
2
-1
-10
-6
8
24
26
26
11
-17
-36
-41
-29
-18
-9
-13
-18
-24
-19
-18
-13
-7
-6
-14
-24
-27
-37
-42
-35
-23
-8
0
7
-6
-8
-1
10
23
29
28
13
5
8
25
36
34
33
29
44
68
80
63
38
25
12
8
1
-10
-33
-46
-54
-59
-53
-34
-4
21
53
67
60
33
-8
-51
-85
-79
-60
-36
-23
-29
-40
-49
-28
1
28
43
47
37
20
6
-12
-26
-33
-43
-58
-72
-65
-49
-32
-18
-8
-11
-18
-20
-18
-15
-20
-28
-49
-53
-43
-24
-11
6
30
41
46
46
38
27
23
19
18
26
46
52
36
16
2
4
8
9
-6
-26
-31
-26
-16
2
31
66
88
107
91
58
18
-12
-24
-15
17
39
52
55
56
58
58
63
61
59
51
37
7
-22
-39
-51
-59
-68
-69
-67
-45
-3
45
89
113
120
94
64
31
7
-7
-8
0
-5
-6
-8
1
16
41
56
50
40
29
36
42
42
27
-2
-33
-47
-44
-21
20
52
64
71
76
79
69
54
33
20
12
11
3
-8
-17
-30
-44
-46
-36
-22
-10
6
17
20
0
-33
-71
-83
-61
-29
5
33
61
68
64
46
30
20
31
52
57
52
35
20
9
0
-10
-36
-57
-56
-35
-15
-7
-14
-32
-41
-31
-7
10
31
30
14
-11
-26
-26
-12
11
19
13
-12
-31
-40
-29
-15
-12
-20
-8
20
48
65
80
78
59
22
-17
-42
-41
-23
-13
-23
-50
-71
-81
-62
-38
-25
-36
-53
-59
-75
-90
-106
-112
-109
-90
-63
-44
-16
10
27
35
37
38
27
15
-4
-18
-29
-21
-11
-8
-6
-8
-11
-17
-2
3
5
4
9
4
-19
-48
-70
-72
-54
-29
-19
-25
-31
-39
-33
-17
6
12
8
7
2
3
4
17
33
50
55
43
13
-5
6
18
30
20
-7
-36
-50
-35
-25
-13
-8
-16
-28
-28
-11
1
4
-6
-32
-65
-93
-95
-78
-36
15
53
68
62
42
18
5
1
7
8
9
8
8
5
12
14
17
28
29
21
11
4
-4
-15
-3
12
20
10
-8
-32
-46
-42
-31
-13
5
22
12
-16
-44
-65
-62
-44
-18
-8
-7
-15
-28
-45
-50
-43
-35
-32
-41
-53
-68
-68
-53
-35
-14
-1
-2
-13
-18
-14
-11
3
17
32
28
18
-6
-22
-20
-4
8
-1
-20
-41
-50
-43
-22
-6
3
21
24
19
-2
-21
-38
-46
-45
-47
-43
-23
12
30
36
17
-5
-25
-29
-17
-8
2
0
-21
-52
-74
-62
-43
-16
2
5
10
12
11
-13
-35
-39
-20
6
19
21
9
9
18
19
2
-9
-7
6
23
31
28
16
19
16
13
1
-11
-11
-8
8
1
-20
-45
-47
-39
-31
-26
-29
-26
-11
7
2
-18
-28
-34
-36
-49
-67
-85
-78
-51
-24
-14
-20
-20
-19
-1
23
44
51
46
28
-2
-29
-44
-54
-63
-60
-34
0
37
75
107
134
149
141
105
65
37
21
13
17
23
20
27
39
57
62
84
95
100
98
90
70
45
29
22
24
32
40
47
47
47
49
55
64
72
52
17
-19
-50
-61
-48
-16
4
13
17
22
35
51
58
30
-10
-44
-66
-77
-84
-89
-103
-97
-73
-37
0
21
34
31
38
41
41
27
4
-21
-45
-48
-33
-13
-15
-28
-53
-70
-68
-44
-17
-10
-12
-37
-73
-99
-96
-70
-29
11
27
20
3
-15
-45
-88
-122
-149
-150
-127
-85
-48
-18
5
16
24
28
35
18
-1
-25
-40
-42
-37
-18
-9
0
19
35
43
42
41
25
19
21
16
1
-11
-21
-27
-25
-19
-15
-20
-11
7
32
49
56
50
37
32
17
-14
-41
-47
-34
-19
14
31
47
53
58
65
68
73
56
41
29
29
25
21
46
72
99
110
123
141
164
173
154
114
71
47
30
24
16
2
-18
-33
-23
-9
22
51
64
61
49
39
23
15
2
-21
-47
-58
-51
-38
-21
-6
2
10
12
5
-6
-21
-31
-41
-59
-61
-71
-79
-86
-86
-82
-74
-53
-32
-23
-8
11
32
44
43
22
-9
-34
-46
-64
-75
-73
-57
-31
-5
17
23
21
28
26
19
0
-23
-59
-91
-103
-82
-44
-11
9
-3
-12
-2
16
40
48
27
-20
-59
-78
-69
-58
-43
-35
-37
-34
-29
-14
7
26
26
8
-17
-48
-72
-92
-87
-70
-46
-25
-12
-5
-16
-5
4
19
24
13
-9
-31
-45
-59
-70
-69
-54
-41
-29
-22
-31
-40
-46
-36
-37
-47
-70
-95
-112
-107
-82
-60
-48
-45
-49
-52
-45
-25
-5
6
5
3
-12
-19
-24
-41
-57
-66
-56
-26
22
55
65
55
42
21
-4
-15
-25
-35
-53
-68
-68
-54
-22
-3
-7
-24
-38
-55
-68
-68
-78
-92
-103
-96
-75
-48
-21
-3
13
30
57
74
82
69
37
-13
-58
-89
-117
-118
-96
-76
-63
-54
-35
-10
23
56
75
62
20
-36
-90
-105
-89
-63
-52
-47
-52
-56
-46
-16
23
51
54
27
-9
-39
-48
-58
-81
-91
-96
-73
-29
19
54
54
43
18
-3
-18
-21
-22
-31
-35
-42
-37
-28
-8
5
10
27
45
53
54
47
29
0
-31
-65
-80
-68
-37
-22
-12
-5
14
30
50
72
66
42
6
-20
-38
-45
-48
-54
-46
-21
8
31
42
39
14
-16
-46
-74
-107
-112
-95
-54
0
38
51
32
15
-6
-18
-23
-27
-35
-45
-36
-28
-20
-10
7
15
14
5
-15
-29
-34
-15
-1
8
5
-12
-26
-34
-26
-16
-5
-7
-10
-4
9
27
24
12
4
-9
-19
-36
-48
-61
-61
-56
-50
-42
-27
-7
0
9
12
6
-10
-22
-36
-50
-48
-37
-27
-22
-12
-9
-7
-8
-12
-22
-38
-42
-45
-48
-47
-36
-18
-5
15
21
25
28
29
28
22
20
8
2
-1
9
13
22
29
37
43
50
57
57
55
46
27
0
-28
-31
-24
-4
12
16
2
-3
8
19
38
49
41
17
-15
-34
-46
-40
-34
-26
-15
18
53
85
99
91
60
10
-34
-77
-102
-111
-99
-74
-42
4
37
58
62
53
24
-15
-44
-63
-68
-71
-66
-62
-46
-11
17
39
50
61
65
64
55
32
-3
-37
-52
-56
-41
-25
-16
-14
-5
21
35
44
38
19
-1
-6
5
10
11
7
-6
-12
-12
-5
-7
-7
-10
-24
-41
-56
-60
-48
-27
-13
-5
-11
6
16
25
23
19
0
-18
-28
-37
-31
-29
-26
-41
-58
-60
-53
-40
-28
-12
-9
-10
-7
0
10
25
32
20
8
1
-4
-15
-26
-35
-53
-57
-51
-26
3
33
59
72
78
74
61
39
9
-18
-45
-58
-55
-38
-17
16
45
65
74
75
71
64
56
34
3
-26
-38
-37
-36
-20
-14
-3
15
32
47
48
39
12
-25
-48
-42
-28
-14
-7
-8
-12
-10
-7
-8
-5
4
0
-3
-12
-9
-21
-41
-54
-51
-27
3
37
44
40
35
25
8
-16
-41
-68
-60
-36
-6
12
16
9
-4
-12
-14
-11
-13
-10
-12
-19
-36
-42
-41
-35
-17
1
17
33
57
83
89
83
45
-5
-43
-60
-53
-35
-6
14
21
30
54
75
81
70
34
1
-16
-22
-44
-76
-105
-114
-94
-54
-1
32
61
74
76
69
60
57
38
20
9
7
1
2
10
11
13
15
13
15
33
58
74
69
39
4
-27
-40
-45
-53
-53
-34
0
38
74
82
76
65
65
57
28
-6
-54
-91
-98
-70
-24
17
50
57
55
48
45
42
37
35
24
8
-9
-20
-30
-23
-11
12
33
53
78
80
70
43
21
2
-6
-14
-33
-45
-44
-25
-2
22
34
32
31
31
24
10
2
1
1
-4
-22
-46
-73
-79
-80
-73
-56
-30
5
28
61
85
98
95
74
41
6
-3
-7
-11
-20
-37
-58
-59
-30
3
29
36
33
16
-6
-29
-42
-48
-38
-9
11
28
37
36
35
34
41
34
23
-1
-31
-60
-75
-64
-43
-5
33
54
48
43
40
40
36
14
-25
-61
-74
-70
-67
-59
-45
-36
-27
-10
15
47
80
113
135
129
101
46
-4
-30
-34
-30
-26
-10
3
10
21
34
47
52
54
45
38
35
33
20
-1
-10
-12
-6
-6
0
9
33
53
52
19
-25
-62
-87
-82
-54
-24
-7
-5
-19
-47
-56
-41
-16
-4
-13
-30
-50
-52
-54
-56
-60
-44
-27
-14
-2
13
28
26
18
-7
-34
-54
-55
-47
-42
-27
-29
-24
-17
-5
-11
-29
-47
-61
-65
-55
-37
-31
-26
-24
-8
6
23
40
31
11
-9
-21
-25
-20
-15
-32
-46
-51
-44
-28
-10
-1
-8
-10
-4
5
12
9
-4
-31
-52
-56
-43
-32
-14
2
16
17
12
6
-3
-2
14
28
48
57
54
33
10
-15
-42
-49
-39
-23
-18
-1
-1
5
10
18
27
30
27
13
-16
-44
-53
-60
-50
-30
-12
3
10
29
31
34
31
19
-1
-34
-55
-72
-68
-50
-27
-14
-16
-17
-27
-24
-16
-4
2
-1
-11
-32
-44
-44
-35
-23
-8
-7
-14
-15
-2
17
19
7
-30
-71
-97
-96
-79
-61
-46
-46
-50
-39
-17
10
29
43
37
14
-22
-50
-74
-88
-85
-68
-42
-12
18
41
55
63
52
28
2
-7
-30
-47
-64
-67
-56
-27
7
13
21
25
24
16
8
11
-8
-22
-51
-74
-94
-92
-78
-53
-21
10
27
25
17
12
8
19
37
47
34
5
-37
-59
-50
-15
21
41
53
56
58
64
70
62
42
22
-6
-41
-68
-74
-64
-47
-32
-32
-36
-31
-1
22
38
38
21
-13
-43
-59
-59
-34
-1
30
39
27
6
-22
-20
8
41
53
36
-2
-53
-81
-74
-40
-12
0
-2
-23
-32
-31
-19
-13
-10
-22
-37
-51
-56
-55
-51
-29
-12
3
5
5
2
5
22
21
1
-36
-57
-66
-65
-55
-52
-40
-18
11
27
32
38
34
24
14
5
-15
-37
-57
-69
-69
-55
-22
1
17
26
23
11
2
10
23
41
44
24
-6
-36
-46
-48
-31
-13
-6
-7
-4
11
39
66
78
64
30
-1
-26
-32
-23
-9
-1
3
15
19
22
26
-16
-55
-76
-78
-76
-81
-75
-60
-24
16
44
33
-5
-44
-70
-64
-38
4
29
42
45
37
31
26
26
17
3
-5
-21
-28
-25
-9
-2
-1
6
19
42
69
86
64
20
-32
-62
-70
-49
-33
-25
-24
-24
-21
-27
-18
-20
-24
-23
-12
0
2
-1
-21
-49
-69
-73
-69
-63
-55
-63
-77
-78
-57
-20
16
38
22
-10
-49
-70
-80
-78
-68
-53
-37
-14
2
9
7
13
22
24
17
2
-28
-39
-25
0
6
-12
-31
-55
-48
-27
-9
-11
-25
-45
-56
-43
-15
9
7
-6
-32
-49
-49
-34
-14
-1
20
22
21
21
37
57
69
73
59
32
12
-4
-18
-33
-38
-47
-53
-53
-36
-9
30
77
109
115
90
44
-14
-64
-90
-89
-68
-37
1
20
27
41
48
45
21
-5
-44
-68
-76
-83
-88
-83
-52
-11
35
67
71
53
42
41
41
35
16
-13
-40
-45
-32
-13
9
34
50
44
40
40
51
60
51
17
-33
-66
-75
-60
-31
-5
5
5
22
35
50
53
50
34
14
-3
-30
-61
-80
-72
-57
-35
-17
-4
8
15
30
32
34
35
28
17
0
-18
-41
-45
-42
-33
-26
-8
41
93
146
163
123
33
-59
-108
-111
-91
-75
-70
-64
-30
13
41
49
46
31
17
9
-17
-56
-88
-90
-70
-43
-8
18
45
71
97
94
66
32
-1
-21
-35
-46
-61
-66
-47
-12
31
62
79
69
51
38
20
-1
-31
-51
-70
-66
-45
-13
4
12
11
12
32
58
74
64
35
-12
-68
-107
-108
-84
-51
-25
-3
15
32
41
26
-5
-36
-73
-108
-133
-139
-120
-87
-39
0
20
25
31
38
47
67
66
45
5
-9
15
36
61
71
67
53
19
-30
-88
-134
-170
-178
-166
-138
-109
-68
-21
18
52
80
88
72
38
2
-42
-64
-85
-98
-102
-84
-43
-3
28
53
62
53
40
23
12
12
4
-17
-57
-81
-88
-76
-55
-33
-20
-18
-5
2
6
8
8
-8
-42
-67
-92
-100
-93
-68
-39
-10
26
53
63
50
27
-2
-19
-25
-32
-42
-52
-53
-43
-22
13
48
72
78
75
52
35
23
17
19
20
9
-20
-52
-61
-47
-15
21
54
72
90
106
118
119
114
93
70
52
46
51
48
46
29
14
4
13
30
42
59
64
64
57
54
51
49
52
47
34
21
11
4
11
23
29
27
31
46
60
72
73
55
27
-1
-18
-41
-61
-74
-70
-58
-31
2
27
62
106
144
161
148
120
83
63
60
60
55
43
22
-2
0
22
56
76
88
76
59
39
25
6
-22
-45
-62
-60
-42
-9
28
53
87
109
128
138
134
109
63
16
-19
-41
-49
-40
-30
-9
11
31
47
53
64
64
66
56
31
7
-18
-11
0
16
18
13
9
16
34
42
47
38
14
-10
-21
-17
-19
-10
1
19
18
7
-19
-44
-50
-36
-11
-4
-2
-17
-43
-58
-68
-67
-59
-44
-36
-36
-32
-27
-18
-18
-9
-17
-30
-47
-54
-52
-45
-31
-33
-43
-56
-54
-50
-29
-12
-15
-30
-34
-9
15
28
17
-11
-35
-35
-12
-1
-4
-19
-40
-56
-62
-53
-43
-27
-4
11
20
18
14
10
23
40
49
46
43
46
48
38
24
11
5
19
28
26
15
3
-6
-16
-19
-28
-47
-67
-86
-94
-87
-53
-26
-7
1
14
12
15
17
8
-2
-11
-10
-12
-20
-38
-59
-73
-67
-38
-17
12
38
57
59
42
25
7
11
23
25
4
-33
-56
-63
-44
-21
-10
-7
-8
-5
-19
-25
-26
-20
-20
-21
-29
-42
-55
-60
-58
-54
-48
-50
18
