# Supplementary material for: Electroencephalography (EEG) based epilepsy diagnosis via multiple feature space fusion using shared hidden space-driven multi-view learning
Source: PeerJ Comput Sci. 2024 Mar 7;10:e1874. doi: 10.7717/peerj-cs.1874 (PMC10936759; doi:10.7717/peerj-cs.1874)
Supplement: Supplemental Information 2 [file peerj-cs-10-1874-s002.zip › B/O037.txt]

127
160
166
149
120
86
42
-14
-63
-107
-129
-137
-120
-86
-62
-53
-61
-63
-53
-32
-14
-34
-91
-137
-167
-172
-143
-98
-40
2
50
84
115
113
73
-19
-133
-229
-295
-303
-268
-199
-138
-89
-58
-18
32
96
142
132
79
14
-56
-108
-140
-150
-154
-136
-109
-67
-15
37
84
102
104
83
60
29
-8
-39
-86
-125
-137
-137
-116
-67
-9
64
125
158
124
37
-67
-162
-219
-237
-216
-187
-169
-143
-105
-38
30
79
89
51
30
-1
-28
-61
-93
-120
-145
-164
-155
-120
-51
43
123
202
235
216
140
37
-45
-134
-190
-229
-231
-203
-157
-88
-30
-30
35
88
118
120
96
51
-16
-81
-123
-154
-176
-181
-157
-89
-4
90
147
166
146
104
44
-11
-56
-80
-88
-75
-65
-56
-48
-42
-19
2
42
64
68
50
36
10
-8
-34
-58
-75
-83
-61
-49
-30
-15
-1
32
63
95
100
80
55
26
-7
-42
-73
-98
-93
-70
-28
0
18
39
42
19
18
17
26
34
22
-11
-30
-42
-36
-21
17
53
67
53
24
-8
-52
-89
-109
-116
-102
-87
-69
-44
-3
29
70
108
137
117
42
-48
-153
-236
-272
-260
-212
-152
-88
-33
18
74
138
201
238
239
182
71
-63
-170
-232
-230
-208
-186
-177
-165
-131
-99
-62
-26
-16
-17
-20
-30
-32
-23
-1
8
13
19
20
-5
-32
-56
-65
-64
-64
-54
-53
-39
-23
-5
-9
-15
-49
-79
-88
-77
-62
-50
-19
-14
-31
-64
-88
-64
-36
6
18
18
-1
-13
-18
-8
11
13
-2
-10
-7
6
18
39
48
45
40
28
28
34
33
34
22
6
-11
-34
-24
15
74
131
163
169
139
100
64
21
-5
-36
-41
-54
-60
-51
-21
24
88
131
152
145
112
76
28
5
-17
-64
-103
-126
-132
-117
-92
-67
-23
27
84
112
109
86
32
-37
-115
-176
-220
-237
-213
-165
-83
11
99
148
166
157
122
59
-21
-93
-168
-197
-198
-163
-113
-56
8
64
94
99
79
42
19
0
-22
-39
-53
-57
-58
-41
-8
43
95
150
205
250
287
294
264
216
142
52
-25
-84
-123
-147
-157
-134
-106
-76
-35
20
79
120
111
55
-15
-72
-119
-153
-170
-157
-131
-102
-75
-55
-44
-40
-41
-52
-46
-40
-50
-64
-70
-63
-57
-43
-22
1
18
13
-3
-21
-30
-16
3
16
33
38
39
40
58
67
60
31
-16
-60
-74
-74
-64
-56
-23
54
129
189
194
163
115
80
49
22
10
21
47
93
157
198
212
198
167
121
66
13
-46
-97
-121
-96
-48
10
68
111
134
139
115
74
23
-3
-35
-69
-99
-98
-70
1
75
129
161
166
180
149
87
-2
-93
-168
-211
-227
-208
-160
-87
-18
37
101
147
151
116
39
-38
-119
-186
-237
-251
-228
-163
-95
-35
31
81
131
158
160
116
50
-17
-89
-148
-196
-209
-198
-154
-100
-63
-28
-4
26
40
26
-10
-71
-135
-197
-225
-234
-219
-189
-147
-109
-55
-1
32
48
40
21
-13
-64
-119
-165
-194
-187
-160
-121
-70
-41
-11
19
57
74
48
8
-49
-99
-129
-147
-147
-135
-105
-84
-52
-11
36
82
96
81
41
1
-31
-52
-80
-106
-112
-113
-92
-63
-22
6
26
44
50
38
9
-24
-58
-80
-85
-80
-72
-54
-35
-9
17
40
43
12
-25
-50
-62
-64
-65
-69
-69
-47
-16
6
26
39
58
69
77
63
36
2
-43
-92
-146
-167
-144
-90
-27
38
79
88
82
44
6
-17
-29
-58
-107
-141
-151
-129
-87
-61
-48
-39
-26
11
37
53
30
-30
-84
-131
-167
-189
-195
-176
-153
-120
-82
-35
12
53
78
59
22
-28
-67
-103
-143
-146
-149
-130
-107
-78
-57
-21
5
21
33
48
53
49
41
16
-14
-34
-26
-6
-3
2
-5
2
20
55
76
72
42
-19
-65
-100
-87
-64
-22
11
16
-7
-39
-62
-86
-92
-95
-93
-100
-108
-102
-102
-99
-95
-97
-82
-62
-36
-30
-36
-54
-76
-94
-107
-114
-134
-141
-121
-56
6
52
57
21
0
1
-1
-17
-41
-76
-95
-106
-87
-60
-52
-25
-3
27
55
60
50
9
-35
-86
-121
-148
-152
-149
-126
-82
-50
-30
-21
2
31
70
110
129
116
74
13
-55
-103
-117
-105
-87
-60
-29
-14
-8
-7
10
53
112
175
183
155
100
27
-36
-83
-96
-90
-59
-22
14
40
65
92
126
162
191
193
163
129
78
15
-46
-84
-94
-75
-28
18
69
116
150
160
127
87
38
-7
-27
-40
-35
-35
-29
-37
-46
-52
-48
-43
-30
-28
-46
-85
-135
-178
-196
-183
-124
-44
35
73
84
68
72
97
99
70
13
-37
-85
-100
-97
-76
-51
-20
24
47
62
63
71
66
52
10
-49
-95
-113
-121
-117
-79
-33
25
74
112
147
158
163
135
88
22
-49
-117
-172
-191
-188
-161
-120
-59
8
80
154
188
195
171
146
124
105
73
12
-78
-145
-170
-146
-87
-10
53
99
113
126
100
47
-22
-98
-163
-189
-183
-149
-104
-61
-27
-9
4
12
12
28
61
87
82
42
-32
-89
-127
-111
-76
-24
31
70
92
103
107
89
48
-7
-78
-157
-221
-249
-242
-202
-139
-73
-31
-14
-2
18
67
111
98
25
-71
-164
-233
-279
-276
-236
-158
-70
14
62
85
109
140
162
151
88
-9
-97
-150
-179
-195
-197
-168
-119
-57
-8
3
17
35
62
52
13
-37
-72
-91
-77
-44
-21
-15
-19
-23
-24
-18
-25
-29
-30
-49
-99
-169
-208
-210
-169
-107
-34
34
91
131
124
82
24
-10
-17
-8
-14
-53
-100
-123
-85
-18
59
125
166
166
126
76
18
-14
-51
-100
-160
-205
-214
-191
-128
-44
25
67
74
83
87
100
102
57
-27
-122
-207
-255
-250
-193
-96
6
106
169
194
182
134
65
-19
-84
-148
-179
-195
-197
-203
-199
-166
-130
-113
-120
-116
-100
-58
2
41
83
107
111
95
53
-7
-70
-119
-126
-82
-32
19
58
94
117
106
55
-12
-78
-112
-134
-130
-111
-79
-44
-13
11
21
9
-2
3
5
5
0
-23
-61
-99
-132
-131
-106
-70
-41
-10
16
27
11
-19
-42
-65
-94
-99
-110
-98
-89
-52
-14
26
48
44
34
9
3
-26
-41
-55
-68
-85
-93
-76
-65
-43
-25
9
35
37
26
-14
-44
-65
-81
-93
-99
-94
-89
-74
-41
-14
5
16
20
4
-6
-30
-43
-60
-61
-56
-42
-20
-1
-1
-28
-27
-18
-3
-1
-7
-25
-58
-79
-111
-110
-86
-30
33
69
78
47
11
-8
-19
-27
-34
-27
-19
-22
-23
-23
-21
-16
-4
19
46
62
75
61
43
32
19
4
-8
-14
-40
-63
-74
-58
-23
40
114
165
189
180
147
90
32
-36
-96
-138
-153
-133
-101
-45
35
98
152
188
200
193
172
132
89
39
-15
-78
-146
-194
-201
-176
-105
-26
36
76
111
128
132
103
34
-65
-172
-237
-233
-183
-98
-26
23
53
76
81
69
55
49
29
1
-32
-57
-74
-73
-61
-43
-31
-18
6
45
107
162
168
133
59
-30
-114
-165
-181
-164
-114
-47
11
50
62
57
32
13
-5
-37
-83
-140
-172
-184
-162
-118
-55
9
66
107
115
103
78
39
-1
-32
-85
-152
-193
-201
-181
-143
-98
-54
-15
12
47
61
48
-1
-81
-146
-188
-189
-189
-174
-147
-120
-87
-49
0
44
77
82
56
4
-49
-89
-127
-148
-151
-122
-82
-35
8
23
34
36
35
17
-5
-40
-85
-124
-145
-151
-137
-106
-78
-54
-29
15
82
142
180
155
80
-4
-68
-107
-124
-122
-115
-87
-44
23
78
118
137
125
92
47
2
-39
-78
-96
-97
-81
-43
6
52
95
112
116
98
69
38
-3
-29
-45
-70
-110
-148
-163
-154
-108
-41
33
95
137
138
118
79
46
17
-29
-70
-111
-132
-122
-88
-47
-2
44
86
109
115
88
38
-29
-76
-113
-138
-137
-99
-39
30
77
96
92
92
101
110
108
97
53
-11
-83
-132
-144
-107
-20
72
130
157
156
123
71
2
-74
-141
-189
-199
-198
-158
-89
1
77
129
150
147
132
100
51
-20
-82
-144
-182
-188
-165
-126
-96
-50
-12
23
58
95
121
135
141
132
98
45
-19
-81
-95
-72
-20
20
46
59
48
33
26
37
48
62
66
41
-6
-64
-120
-135
-105
-46
-2
21
25
18
2
-12
-20
-22
-8
-7
-23
-52
-90
-96
-78
-38
11
27
44
53
57
45
6
-16
-33
-39
-32
-20
-15
-8
-5
3
-7
2
3
-3
-12
-24
-39
-66
-90
-117
-127
-121
-92
-49
3
66
117
163
179
159
91
7
-57
-104
-128
-146
-131
-93
-43
8
56
97
127
142
113
84
48
2
-61
-112
-124
-111
-74
-38
1
37
63
100
97
93
82
66
33
-17
-84
-139
-176
-175
-140
-76
0
44
53
35
17
2
-19
-34
-56
-67
-66
-57
-40
-28
-22
-25
-33
-21
9
41
59
63
56
39
19
-2
-25
-38
-35
-27
-7
1
20
20
47
73
102
111
94
72
29
1
-21
-42
-61
-72
-61
-39
2
52
108
151
193
226
240
234
234
212
181
127
42
-45
-113
-132
-111
-65
-1
55
100
140
195
226
229
193
128
63
14
-24
-55
-83
-87
-57
-10
31
53
51
54
69
84
78
61
43
2
-37
-73
-98
-120
-109
-87
-67
-50
-45
-32
-33
-24
-16
-24
-34
-52
-50
-36
-4
6
-11
-57
-98
-118
-133
-130
-122
-116
-113
-91
-64
-37
-6
6
7
-7
-31
-69
-110
-149
-179
-197
-195
-175
-147
-117
-68
-5
53
85
90
59
10
-40
-93
-133
-159
-165
-154
-122
-63
-9
37
79
131
163
168
126
45
-45
-119
-169
-208
-238
-247
-225
-165
-73
27
80
93
61
-9
-106
-193
-233
-224
-176
-120
-82
-60
-34
4
31
29
1
-38
-71
-80
-82
-84
-80
-89
-83
-55
17
93
141
124
63
-4
-61
-95
-137
-179
-210
-205
-182
-135
-76
-21
42
97
156
176
166
118
44
-45
-118
-155
-168
-143
-105
-62
-26
15
61
99
111
85
31
-46
-131
-185
-212
-203
-169
-135
-87
-45
-5
18
29
27
-1
-63
-125
-191
-249
-262
-233
-176
-116
-56
-10
32
64
88
87
48
-8
-83
-160
-216
-254
-253
-219
-157
-73
-4
56
100
104
97
69
27
-23
-56
-71
-87
-123
-157
-170
-149
-90
-4
54
89
98
62
2
-66
-108
-130
-111
-92
-76
-70
-69
-52
-41
-14
14
15
-11
-60
-97
-116
-126
-127
-133
-133
-101
-63
-27
-16
-2
9
27
42
29
5
-25
-44
-36
-27
-12
-16
-18
-5
26
41
52
57
73
82
82
79
58
53
58
53
52
45
44
30
12
-15
-43
-59
-41
8
51
83
74
42
-1
-23
-32
-39
-41
-28
0
28
53
68
57
40
19
8
2
-1
-11
-32
-25
5
53
83
93
97
108
138
168
173
141
85
12
-40
-74
-81
-79
-73
-49
-7
44
96
139
155
151
123
74
14
-33
-71
-112
-140
-150
-136
-107
-71
-33
-29
-33
-34
-41
-55
-96
-125
-141
-131
-110
-84
-59
-16
31
52
53
34
6
-31
-64
-96
-135
-142
-124
-74
-14
33
82
103
106
92
56
14
-12
-38
-73
-115
-137
-130
-78
-18
33
85
132
196
244
258
241
189
120
59
7
-30
-67
-87
-108
-126
-136
-103
-77
-20
27
54
56
23
-19
-69
-97
-94
-91
-84
-81
-73
-40
1
40
39
-4
-61
-93
-108
-89
-73
-46
-37
-19
-5
1
-1
-13
-31
-45
-37
-26
-26
-35
-22
16
41
79
83
75
48
16
-7
-27
-15
-5
20
46
49
30
18
39
75
98
84
61
25
7
5
12
31
46
54
45
46
66
85
76
47
21
-5
-17
-32
-40
-49
-48
-41
-43
-35
-13
16
20
10
-13
-41
-55
-55
-56
-40
-20
-5
-16
-30
-47
-36
-32
-29
-41
-49
-32
24
65
67
36
-9
-62
-101
-120
-125
-119
-94
-71
-40
-9
27
64
90
103
77
29
-41
-100
-155
-187
-187
-175
-162
-145
-85
-19
52
89
82
44
-5
-62
-135
-192
-222
-217
-191
-131
-46
36
104
122
111
55
-21
-104
-182
-217
-202
-153
-96
-23
42
94
116
101
56
-13
-65
-122
-171
-215
-236
-220
-190
-129
-69
-15
49
112
144
134
107
68
16
-46
-105
-155
-157
-125
-71
-18
16
69
112
163
192
198
160
100
14
-88
-163
-208
-213
-194
-148
-63
29
117
181
204
187
154
121
84
45
15
-15
-38
-52
-67
-76
-62
-29
10
45
81
100
93
63
6
-53
-116
-125
-113
-82
-43
-3
51
96
134
141
124
99
58
14
-32
-52
-75
-75
-67
-32
-12
-6
-16
-25
-43
-58
-55
-51
-24
8
13
4
-21
-37
-69
-98
-96
-70
-35
-7
-14
-29
-41
-33
-26
-35
-37
-34
-29
-40
-62
-79
-76
-52
-30
-19
-20
-7
17
43
59
48
6
-43
-74
-92
-99
-91
-86
-65
-46
-26
-4
5
23
47
81
111
114
92
44
-7
-49
-84
-88
-75
-58
-30
8
44
76
90
99
90
72
44
6
-32
-51
-39
-38
-29
-23
-1
43
92
122
104
73
31
-3
-51
-91
-120
-128
-116
-91
-76
-69
-67
-73
-74
-78
-81
-93
-118
-126
-133
-135
-118
-95
-59
-36
3
28
35
16
-14
-55
-82
-107
-134
-148
-141
-117
-68
-16
39
73
80
79
74
52
14
-40
-83
-129
-162
-171
-159
-97
-18
62
104
128
142
123
97
60
4
-48
-95
-117
-116
-86
-31
34
94
135
148
130
119
109
105
63
23
-34
-83
-137
-170
-177
-140
-71
-18
30
77
111
117
49
-26
-89
-105
-95
-61
-41
-39
-29
-26
-31
-41
-43
-54
-48
-47
-65
-92
-119
-135
-137
-127
-105
-84
-59
-32
1
6
1
-17
-42
-84
-107
-123
-128
-109
-91
-65
-40
-28
-14
-22
-19
-14
-16
-35
-62
-82
-95
-86
-70
-40
-15
1
-8
-31
-44
-37
-22
-28
-42
-59
-57
-40
-25
-11
-6
21
51
73
83
68
12
-51
-109
-139
-146
-132
-95
-51
4
53
82
92
84
75
41
18
-14
-53
-96
-131
-136
-127
-96
-47
-1
27
34
34
24
14
4
-8
-31
-67
-102
-120
-94
-18
62
121
161
162
139
104
63
19
-37
-65
-78
-80
-70
-39
1
64
134
188
208
191
164
131
84
25
-46
-101
-133
-125
-110
-83
-30
16
76
124
162
151
114
72
39
12
-13
-48
-88
-108
-107
-76
-28
33
89
93
74
36
1
-23
-29
-38
-73
-121
-155
-167
-152
-107
-56
-8
23
52
56
33
-4
-48
-83
-105
-111
-113
-109
-80
-46
-18
-2
-3
-9
-14
0
14
8
-3
-21
-49
-82
-104
-125
-114
-101
-66
-23
33
93
137
143
113
43
-54
-144
-211
-249
-254
-224
-171
-133
-108
-72
-12
64
137
182
167
111
22
-80
-174
-236
-255
-242
-205
-143
-70
10
86
142
169
170
134
74
-8
-83
-140
-183
-199
-194
-166
-112
-40
33
90
151
190
208
173
109
18
-74
-152
-194
-199
-168
-116
-58
-15
35
86
129
154
151
109
48
-38
-96
-143
-152
-134
-85
-35
14
54
77
95
104
85
47
-4
-47
-90
-110
-111
-81
-59
-45
-49
-55
-31
7
40
57
47
25
-5
-32
-57
-79
-106
-100
-79
-44
-19
4
39
75
106
109
67
19
-30
-70
-86
-80
-57
-24
17
53
80
90
97
81
45
-1
-30
-56
-68
-69
-54
-30
-1
25
52
72
88
71
31
-31
-74
-107
-103
-84
-61
-62
-67
-57
-37
1
40
70
78
73
55
29
5
-26
-50
-63
-67
-75
-96
-92
-43
43
121
175
184
160
124
76
15
-52
-105
-153
-179
-182
-145
-90
-41
6
27
43
51
52
21
-31
-86
-148
-197
-217
-193
-139
-64
15
84
136
169
178
138
69
-8
-68
-113
-144
-160
-170
-149
-101
-34
45
110
156
168
133
75
-27
-142
-234
-281
-286
-243
-159
-56
32
85
93
78
64
54
41
-4
-68
-156
-228
-261
-243
-190
-136
-53
23
99
157
183
197
197
195
168
106
29
-35
-88
-120
-135
-141
-127
-90
-30
28
79
113
113
69
0
-72
-134
-178
-200
-209
-191
-152
-93
-48
-3
31
45
43
25
6
-28
-71
-129
-175
-205
-192
-158
-118
-62
7
86
144
188
199
183
158
124
86
29
-14
-60
-86
-104
-104
-89
-64
-11
24
52
64
87
99
95
62
3
-51
-82
-74
-44
7
50
75
83
71
67
51
31
-2
-38
-82
-104
-103
-93
-69
-44
-34
-39
-24
13
43
64
63
51
37
33
19
-8
-40
-63
-72
-77
-62
-29
-12
21
48
55
38
-1
-43
-76
-97
-107
-118
-138
-153
-165
-150
-91
-16
55
87
77
37
-14
-56
-89
-119
-159
-188
-199
-185
-132
-68
-8
30
46
32
4
-20
-45
-84
-117
-154
-165
-166
-149
-105
-63
-11
30
75
112
133
123
70
-5
-70
-113
-140
-156
-162
-156
-119
-60
-1
41
81
95
84
54
10
-45
-110
-159
-190
-188
-146
-86
-30
3
25
53
82
118
142
128
97
48
-20
-92
-156
-182
-137
-61
32
87
114
142
174
191
173
124
50
-40
-122
-176
-210
-206
-180
-118
-45
38
113
155
198
241
280
273
200
89
-26
-89
-119
-123
-116
-84
-40
2
48
81
116
127
137
126
85
20
-70
-166
-248
-271
-241
-181
-106
-42
-7
13
30
31
42
31
18
-20
-60
-84
-94
-94
-74
-33
29
74
109
110
79
34
-24
-80
-111
-111
-94
-82
-60
-29
-11
8
10
3
-9
-18
-32
-43
-47
-61
-91
-118
-139
-103
-62
12
91
151
163
148
107
68
35
11
-21
-70
-111
-132
-127
-75
-17
44
77
86
81
60
50
46
46
33
12
-20
-50
-97
-102
-88
-38
15
54
82
89
86
60
29
-2
-50
-108
-149
-159
-154
-130
-97
-71
-31
9
53
83
99
94
52
-4
-56
-78
-90
-103
-106
-94
-81
-44
-1
39
70
89
99
97
95
80
49
14
-16
-46
-84
-99
-118
-118
-120
139
165
151
86
7
-85
-146
-191
-223
-235
-204
-142
-46
48
121
149
143
123
83
40
-14
-73
-138
-191
-235
-255
-240
-178
-91
0
83
148
169
148
116
53
5
-41
-76
-117
-151
-159
-151
-133
-99
-52
-8
7
-3
-35
-74
-85
-82
-90
-115
-159
-178
-163
-89
-23
26
38
21
-4
-38
-56
-63
-70
-79
-102
-129
-129
-102
-65
-34
-17
-3
-20
-48
-76
-102
-123
-126
-108
-98
-91
-90
-76
-54
-34
-23
-43
-64
-71
-64
-53
-47
-60
-92
-86
-55
13
82
138
169
139
83
14
-59
-110
-134
-141
-136
-109
-65
-1
58
125
171
193
173
135
81
12
-45
-93
-114
-114
-90
-70
-36
18
83
160
230
270
249
164
77
-1
-50
-84
-115
-139
-138
-112
-71
-34
-10
15
29
46
64
65
40
-9
-57
-106
-129
-122
-83
-29
17
50
55
49
55
40
16
-11
-41
-69
-88
-107
-108
-100
-71
-42
-38
-49
-56
-29
6
48
52
51
51
44
1
-70
-145
-177
-187
-161
-118
-69
-14
36
55
51
22
-1
-27
-42
-61
-85
-128
-176
-201
-195
-133
-34
80
176
237
255
211
150
77
-5
-92
-161
-199
-223
-218
-189
-140
-81
-17
34
77
113
132
131
98
52
5
-49
-90
-120
-131
-135
-119
-78
-13
52
93
87
34
-22
-87
-134
-151
-147
-125
-89
-41
-1
24
35
50
61
65
83
68
19
-71
-155
-194
-167
-100
-10
57
127
190
231
272
293
276
206
87
-46
-167
-231
-232
-188
-114
-46
24
57
77
90
105
115
106
81
17
-39
-69
-70
-54
-31
-21
-8
-5
20
44
63
59
29
-17
-51
-74
-82
-84
-86
-91
-105
-95
-54
13
81
147
174
153
91
-177
-177
-161
-127
-80
-12
58
98
107
82
51
8
-30
-57
-68
-65
-47
1
53
99
134
128
109
94
84
59
30
-10
-47
-88
-120
-111
-82
-22
42
85
98
107
116
123
109
57
-26
-114
-169
-190
-172
-115
-27
39
79
103
135
163
188
183
140
56
-28
-100
-131
-122
-91
-62
-46
-21
12
63
120
181
206
194
144
54
-21
-74
-90
-91
-76
-57
-29
-8
27
74
106
122
123
101
57
-1
-47
-99
-132
-149
-141
-99
-45
5
35
66
93
117
111
101
89
62
27
-8
-49
-77
-103
-119
-116
-107
-85
-50
-14
28
61
78
82
77
54
30
6
-29
-77
-131
-160
-167
-156
-126
-99
-84
-72
-66
-79
-102
-137
-161
-194
-209
-232
-237
-225
-204
-176
-164
-135
-89
-49
-12
21
46
54
48
24
-18
-71
-122
-145
-144
-110
-51
14
85
132
138
109
75
30
-11
-52
-73
-81
-73
-45
-8
13
26
30
38
52
69
73
64
38
16
-3
-18
-15
-22
-36
-43
-27
17
81
141
158
124
52
-19
-58
-60
-64
-90
-125
-141
-122
-97
-61
-17
41
77
79
54
-4
-41
-54
-57
-64
-63
-63
-57
-46
-19
27
69
90
82
47
-10
-57
-87
-106
-109
-121
-125
-105
-74
-44
-37
-22
10
50
86
101
78
37
-5
-38
-52
-65
-70
-76
-76
-64
-49
-27
-10
16
32
55
81
92
67
18
-56
-105
-138
-122
-84
-35
11
40
43
48
53
54
37
13
-28
-84
-136
-164
-149
-115
-74
-32
-9
23
50
63
56
50
34
7
-13
-41
-86
-112
-110
-89
-71
-69
-49
-20
13
44
60
43
6
-50
-110
-167
-186
-182
-142
-75
-11
30
45
63
76
90
87
77
67
45
10
-48
-100
-135
-138
-124
-86
-35
30
84
126
154
155
134
106
46
-24
-92
-136
-160
-158
-142
-111
-79
-31
35
85
110
108
81
37
-17
-76
-126
-147
-133
-103
-67
-23
3
36
-28
