# Supplementary material for: Electroencephalography (EEG) based epilepsy diagnosis via multiple feature space fusion using shared hidden space-driven multi-view learning
Source: PeerJ Comput Sci. 2024 Mar 7;10:e1874. doi: 10.7717/peerj-cs.1874 (PMC10936759; doi:10.7717/peerj-cs.1874)
Supplement: Supplemental Information 2 [file peerj-cs-10-1874-s002.zip › B/O038.txt]

-54
-74
-89
-106
-111
-104
-88
-64
-59
-48
-60
-74
-114
-165
-199
-218
-193
-127
-39
38
95
121
112
86
31
-39
-110
-158
-166
-150
-117
-84
-57
-46
-33
-11
3
1
-11
-39
-70
-97
-122
-153
-167
-159
-159
-141
-105
-47
6
69
111
138
129
85
27
-43
-108
-155
-181
-190
-182
-151
-119
-92
-69
-35
-10
29
69
99
79
15
-72
-143
-169
-154
-128
-90
-39
-6
13
37
62
77
60
21
-31
-88
-134
-160
-155
-132
-80
-23
45
108
175
212
203
141
36
-89
-189
-254
-280
-267
-208
-126
-37
46
105
140
160
165
138
91
31
-29
-104
-173
-215
-236
-235
-223
-197
-155
-86
-5
61
90
88
70
22
-32
-81
-110
-125
-128
-118
-99
-49
6
44
41
23
22
8
-1
-26
-42
-61
-75
-94
-117
-123
-110
-73
-31
10
25
18
-21
-71
-144
-213
-245
-242
-221
-195
-163
-118
-61
2
35
33
24
29
49
68
68
33
-32
-101
-130
-129
-93
-37
5
53
87
104
87
34
-31
-98
-150
-186
-193
-191
-173
-142
-111
-80
-59
-40
-35
-38
-46
-72
-111
-137
-138
-123
-93
-68
-56
-67
-89
-106
-121
-123
-116
-98
-103
-111
-131
-142
-133
-113
-81
-45
10
53
77
78
75
65
45
27
-8
-40
-63
-75
-87
-114
-148
-182
-203
-185
-152
-111
-67
-29
-14
-26
-55
-61
-64
-50
-51
-76
-119
-165
-188
-194
-178
-156
-144
-143
-147
-139
-129
-101
-73
-45
-29
-17
-13
-22
-30
-51
-82
-141
-183
-209
-216
-196
-162
-116
-75
-38
-19
-10
6
23
34
24
-1
-34
-54
-52
-32
-10
-3
5
5
-1
-12
-38
-78
-118
-130
-125
-104
-76
-34
17
63
88
85
54
22
-4
-21
-18
-20
-24
-40
-59
-72
-88
-100
-113
-115
-105
-80
-40
-12
22
44
55
38
1
-36
-50
-37
-13
1
-10
-7
14
37
46
25
-10
-47
-77
-99
-112
-108
-83
-47
-9
2
-14
-50
-86
-98
-103
-108
-99
-102
-104
-102
-90
-72
-68
-70
-76
-69
-47
-12
6
2
-8
-42
-86
-126
-142
-138
-110
-81
-61
-61
-53
-31
-16
-10
-27
-75
-117
-139
-128
-103
-75
-46
-29
-22
-15
4
15
31
27
-3
-39
-67
-70
-69
-47
-22
4
20
29
30
36
51
60
49
12
-38
-92
-142
-158
-133
-78
-11
63
110
117
87
40
-17
-69
-106
-136
-149
-139
-94
-52
-5
15
22
35
41
43
1
-54
-94
-130
-156
-164
-139
-92
-25
25
46
29
1
-16
-38
-48
-69
-94
-132
-166
-184
-184
-157
-107
-51
-13
11
24
19
13
-8
-58
-120
-163
-196
-196
-185
-154
-111
-85
-62
-45
-23
13
32
23
-10
-46
-82
-114
-142
-154
-149
-121
-77
-50
-52
-73
-95
-100
-88
-64
-48
-38
-41
-50
-51
-21
25
63
76
63
35
-13
-52
-90
-122
-152
-183
-194
-194
-167
-106
-33
20
59
65
57
64
68
46
-6
-66
-91
-95
-88
-76
-68
-46
-6
33
59
74
70
54
30
15
-4
-27
-62
-93
-123
-130
-98
-47
16
83
145
187
194
172
106
6
-110
-209
-274
-283
-241
-167
-88
-7
52
86
115
147
167
161
125
78
35
9
-12
-29
-45
-51
-46
-44
-32
-14
-7
-1
-9
-21
-60
-92
-113
-119
-117
-109
-96
-68
-11
68
130
153
114
24
-95
-196
-239
-233
-202
-159
-125
-99
-69
-32
10
47
92
113
112
92
51
0
-53
-93
-130
-160
-180
-167
-127
-61
11
62
81
79
52
-2
-73
-157
-221
-248
-224
-166
-105
-49
-6
27
57
91
129
128
90
22
-43
-102
-141
-163
-163
-123
-57
15
75
134
163
159
132
86
45
-1
-48
-88
-113
-114
-83
-49
-9
34
55
74
106
147
166
133
35
-93
-215
-277
-255
-172
-80
-2
24
33
35
63
89
106
89
28
-52
-128
-168
-178
-149
-102
-50
-16
3
11
-4
-18
-38
-58
-91
-130
-148
-140
-104
-57
-18
8
14
4
-25
-55
-78
-104
-134
-154
-169
-160
-138
-97
-58
-48
-49
-59
-61
-51
-41
-51
-76
-95
-120
-127
-117
-103
-89
-91
-74
-50
-24
-21
-38
-73
-97
-104
-98
-95
-84
-68
-44
-27
-6
-10
-36
-73
-96
-102
-82
-50
-35
-39
-57
-66
-87
-93
-86
-66
-39
-15
6
5
-2
-28
-52
-71
-75
-74
-84
-94
-92
-86
-79
-63
-37
-11
7
25
34
28
7
-36
-83
-124
-151
-160
-151
-99
-29
49
114
150
140
86
23
-35
-84
-126
-160
-172
-160
-107
-47
19
75
126
148
141
103
37
-40
-116
-170
-213
-220
-199
-173
-148
-121
-68
0
82
152
181
155
84
-16
-108
-169
-202
-222
-246
-244
-218
-165
-85
2
77
119
135
113
44
-56
-170
-257
-305
-308
-287
-247
-201
-157
-138
-144
-135
-117
-89
-66
-62
-93
-140
-178
-202
-204
-180
-149
-129
-113
-102
-100
-111
-133
-152
-164
-148
-122
-110
-114
-120
-127
-144
-150
-148
-132
-115
-93
-67
-57
-49
-59
-80
-101
-95
-65
-43
-38
-54
-87
-112
-115
-92
-74
-67
-84
-102
-121
-111
-92
-74
-53
-40
-37
-36
-28
-23
-17
-17
-25
-32
-65
-86
-104
-105
-85
-60
-43
-23
1
25
31
31
-2
-52
-107
-126
-118
-92
-81
-76
-89
-95
-93
-88
-74
-43
-20
-30
-70
-122
-159
-168
-137
-92
-58
-22
-1
22
34
43
40
15
-15
-45
-62
-66
-57
-37
-21
-16
-31
-64
-99
-116
-108
-96
-77
-70
-82
-104
-117
-123
-114
-96
-67
-49
-45
-46
-59
-65
-68
-55
-49
-45
-38
-31
-21
-18
-28
-51
-69
-60
-41
-6
17
17
-10
-46
-66
-63
-50
-40
-39
-69
-94
-90
-64
-26
5
23
30
38
36
33
17
4
-16
-54
-105
-146
-161
-137
-64
22
88
105
83
42
7
-10
-24
-44
-65
-87
-118
-146
-157
-147
-107
-25
66
138
174
188
168
124
58
-22
-91
-146
-169
-197
-220
-230
-196
-134
-57
7
26
11
-13
-36
-76
-123
-169
-195
-199
-172
-132
-87
-35
14
61
86
96
88
46
-2
-68
-139
-200
-222
-189
-144
-96
-77
-66
-62
-48
-25
2
24
17
-21
-82
-112
-120
-129
-142
-164
-181
-169
-117
-46
24
67
62
3
-92
-166
-199
-196
-176
-164
-157
-139
-102
-56
-19
-1
-8
-31
-52
-57
-59
-67
-87
-111
-147
-177
-176
-128
-37
57
132
140
94
11
-75
-137
-159
-149
-145
-136
-120
-85
-46
-2
21
21
19
13
-3
-37
-71
-99
-106
-93
-67
-41
-17
5
26
24
11
-20
-50
-71
-61
-64
-70
-95
-111
-117
-109
-82
-48
-10
36
87
119
116
75
8
-47
-66
-66
-85
-113
-130
-127
-108
-65
-22
3
30
37
39
8
-47
-100
-153
-174
-175
-167
-150
-117
-51
10
65
97
106
100
77
49
7
-35
-82
-119
-141
-126
-91
-52
-18
9
41
76
124
129
87
-3
-103
-189
-242
-238
-202
-149
-106
-71
-49
-22
3
6
-25
-71
-108
-126
-135
-141
-155
-164
-157
-122
-75
-28
0
-1
-19
-45
-56
-60
-51
-35
-38
-46
-56
-57
-61
-45
-6
27
40
18
-21
-74
-103
-108
-102
-96
-90
-86
-86
-87
-85
-76
-68
-56
-52
-51
-39
-30
-43
-59
-59
-54
-52
-62
-69
-65
-62
-53
-59
-71
-73
-82
-99
-121
-118
-96
-56
-14
-1
-11
-34
-38
-38
-44
-64
-93
-124
-138
-129
-100
-61
-29
-10
-10
-8
2
20
30
21
-7
-54
-92
-95
-89
-66
-34
7
28
35
23
2
-23
-39
-36
-39
-47
-64
-79
-85
-69
-46
-19
10
36
45
23
-5
-45
-77
-80
-74
-63
-47
-33
-29
-40
-44
-19
13
38
56
37
1
-32
-45
-35
-21
-20
-31
-37
-35
-21
-3
13
29
11
-24
-67
-89
-101
-102
-109
-123
-126
-109
-57
-9
36
54
52
30
6
-8
-22
-43
-74
-104
-130
-141
-137
-128
-99
-52
-19
2
5
3
7
4
-5
-41
-88
-120
-135
-135
-115
-82
-56
-44
-41
-68
-79
-79
-70
-58
-47
-21
-5
-14
-29
-46
-52
-32
-3
22
24
16
6
-8
-16
-11
-21
-38
-76
-109
-133
-112
-56
-1
35
44
33
-2
-33
-48
-44
-44
-35
-37
-42
-39
-29
-12
-5
-2
-4
-23
-45
-60
-63
-65
-46
-26
-10
12
39
64
70
58
14
-30
-57
-65
-61
-75
-53
-41
-10
20
46
64
53
32
4
-19
-32
-48
-72
-101
-116
-132
-137
-133
-113
-90
-57
-8
28
49
23
-34
-108
-161
-178
-173
-169
-159
-143
-128
-112
-102
-99
-89
-55
-38
-63
-128
-197
-230
-229
-194
-162
-144
-116
-66
-5
32
46
18
-21
-67
-95
-114
-126
-141
-168
-184
-151
-74
23
79
88
39
-15
-37
-21
-19
-62
-135
-203
-225
-193
-120
-40
28
72
85
66
28
-7
-46
-75
-98
-129
-147
-153
-133
-114
-90
-55
-11
39
87
122
122
93
44
-13
-67
-117
-152
-184
-184
-162
-111
-51
17
75
115
146
175
162
84
-40
-177
-280
-315
-289
-221
-152
-84
-33
15
65
102
128
118
81
15
-59
-114
-136
-145
-152
-147
-123
-97
-51
-6
30
52
55
36
12
-7
-22
-53
-98
-156
-209
-237
-224
-160
-79
12
94
151
188
195
171
95
-5
-89
-133
-150
-147
-135
-118
-63
-2
56
82
90
93
89
91
94
63
-1
-76
-127
-145
-117
-65
-9
31
67
93
109
107
68
-2
-78
-134
-181
-219
-237
-232
-204
-156
-86
-32
-13
-13
-19
-37
-54
-84
-124
-173
-213
-230
-208
-150
-74
-4
31
36
36
53
98
143
130
37
-102
-224
-294
-293
-248
-188
-133
-73
-21
5
26
27
19
-6
-41
-91
-145
-174
-171
-136
-92
-44
-20
-19
-13
12
47
62
50
-4
-88
-171
-225
-232
-214
-187
-175
-152
-107
-36
30
68
74
46
-2
-46
-87
-107
-119
-113
-108
-111
-101
-65
-6
68
131
154
122
48
-40
-134
-203
-253
-273
-270
-226
-139
-42
39
89
76
52
16
-7
-39
-71
-111
-154
-195
-203
-191
-180
-162
-132
-76
2
94
178
220
214
135
12
-113
-184
-213
-213
-199
-174
-139
-98
-40
15
62
93
86
28
-63
-141
-198
-225
-236
-229
-218
-188
-128
-55
21
79
111
87
31
-30
-88
-135
-162
-155
-135
-102
-63
-21
26
67
104
116
113
81
31
-34
-86
-112
-125
-110
-81
-29
24
80
120
127
104
52
-19
-92
-130
-138
-111
-58
7
59
92
125
165
208
244
261
238
171
80
-18
-104
-150
-169
-163
-137
-77
0
82
157
233
283
295
270
212
142
69
-16
-103
-158
-169
-145
-108
-68
-18
16
39
38
10
-39
-92
-123
-150
-155
-155
-163
-181
-176
-132
-65
19
90
147
176
162
94
-38
-179
-294
-366
-396
-376
-323
-234
-127
-31
32
51
39
-17
-104
-172
-199
-184
-152
-111
-96
-86
-82
-68
-54
-51
-46
-68
-88
-112
-141
-179
-214
-217
-183
-129
-74
-11
17
55
92
105
89
30
-43
-127
-183
-209
-209
-197
-172
-138
-92
-38
13
43
44
15
-21
-80
-129
-164
-179
-171
-146
-115
-93
-62
-23
25
36
11
-41
-89
-105
-92
-73
-63
-55
-51
-53
-51
-36
-12
3
5
-11
-28
-42
-53
-75
-92
-75
-33
6
25
19
5
-1
16
35
28
9
-24
-53
-76
-73
-65
-39
0
30
37
29
11
-13
-37
-55
-76
-99
-109
-98
-62
-24
18
47
53
36
3
-35
-63
-73
-80
-115
-162
-215
-234
-215
-156
-89
-38
-1
27
57
71
65
20
-55
-128
-160
-162
-153
-142
-144
-131
-102
-58
-14
15
31
10
-29
-79
-114
-143
-172
-189
-197
-190
-164
-123
-78
-23
24
65
98
128
149
134
80
-2
-101
-187
-229
-215
-181
-124
-61
-4
39
74
97
85
28
-55
-140
-192
-212
-202
-187
-154
-118
-82
-53
-20
8
11
3
-9
-33
-59
-76
-102
-129
-147
-154
-155
-150
-121
-76
-18
39
73
75
50
47
55
66
53
20
-25
-63
-91
-115
-129
-118
-83
-37
-1
27
36
29
15
-7
-46
-92
-130
-148
-123
-75
-14
27
74
110
134
130
97
33
-65
-157
-216
-238
-228
-207
-177
-146
-91
-33
31
81
110
109
75
22
-26
-84
-139
-167
-189
-185
-142
-87
-14
43
82
88
64
9
-49
-112
-155
-171
-168
-150
-113
-71
-36
-8
6
-3
-31
-73
-119
-161
-180
-155
-122
-90
-63
-27
8
48
81
86
81
58
23
-35
-94
-135
-149
-145
-123
-87
-48
1
59
110
145
149
111
29
-58
-129
-165
-185
-184
-176
-143
-90
-27
22
51
84
93
59
-14
-98
-160
-182
-165
-152
-144
-135
-108
-63
-8
57
99
113
95
40
-36
-114
-165
-193
-194
-181
-145
-102
-60
-8
50
128
204
239
188
75
-74
-200
-284
-312
-282
-228
-144
-56
7
46
58
66
64
65
58
25
-32
-78
-111
-118
-101
-63
-19
17
43
48
50
41
12
-45
-130
-205
-245
-240
-198
-143
-102
-86
-74
-85
-102
-112
-117
-128
-153
-177
-188
-171
-134
-78
-35
8
59
101
125
114
79
22
-34
-79
-128
-172
-203
-205
-188
-145
-87
-35
-4
10
15
8
-5
-40
-108
-193
-254
-269
-252
-205
-147
-88
-38
15
46
42
6
-50
-94
-139
-164
-181
-194
-200
-202
-187
-149
-77
-2
40
32
-5
-61
-108
-130
-139
-132
-130
-117
-89
-45
20
72
99
96
48
-34
-136
-225
-290
-323
-317
-278
-216
-140
-60
15
65
77
47
-14
-92
-155
-206
-239
-244
-224
-198
-154
-105
-47
-1
33
56
67
68
28
-55
-151
-222
-242
-225
-183
-129
-76
-35
-1
11
24
47
84
101
89
50
-11
-76
-111
-116
-93
-64
-23
15
45
68
73
46
-17
-83
-141
-166
-168
-154
-129
-91
-34
12
40
55
54
25
-43
-132
-226
-288
-287
-240
-182
-125
-69
-25
16
32
28
-8
-60
-114
-160
-175
-158
-127
-117
-112
-115
-100
-81
-45
-13
-2
-3
-20
-35
-55
-64
-72
-77
-68
-43
8
63
125
158
153
100
19
-69
-124
-137
-109
-68
-20
10
31
30
45
60
78
86
64
20
-39
-87
-133
-178
-215
-217
-189
-126
-51
14
52
65
59
18
-37
-100
-148
-168
-166
-141
-106
-71
-29
-7
-4
-8
0
20
45
44
18
-12
-29
-37
-61
-89
-102
-86
-40
28
97
135
145
116
55
-24
-69
-103
-122
-122
-107
-74
-44
-14
8
14
23
36
24
-17
-83
-150
-170
-146
-102
-62
-43
-26
-11
0
27
67
114
150
163
117
38
-53
-107
-132
-130
-125
-123
-118
-99
-49
0
43
50
7
-61
-132
-170
-185
-180
-176
-166
-144
-96
-26
49
116
154
156
105
29
-59
-143
-181
-184
-163
-135
-97
-67
-49
-46
-55
-79
-104
-116
-132
-152
-172
-178
-176
-173
-152
-137
-114
-76
-20
51
108
131
102
33
-45
-109
-178
-222
-246
-242
-208
-150
-77
-10
28
49
44
11
-28
-72
-111
-112
-90
-72
-76
-84
-61
-13
51
114
159
174
163
133
81
38
5
-14
-27
-43
-55
-54
-27
12
53
68
85
73
48
20
-6
-31
-67
-82
-92
-89
-75
-47
-23
-10
3
-1
-4
-11
-25
-45
-73
-88
-101
-115
-129
-137
-141
-135
-117
-87
-50
-26
-14
-31
-51
-61
-70
-84
-92
-92
-94
-85
-66
-34
4
39
62
48
17
-27
-67
-99
-118
-115
-110
-92
-63
-40
-15
-4
0
0
7
17
11
-18
-51
-98
-138
-150
-145
-126
-111
-85
-62
-38
-26
-21
-11
-11
-7
-13
-26
-33
-36
-47
-61
-55
-52
-46
-34
-12
-5
-5
-15
-39
-66
-97
-118
-138
-148
-149
-141
-114
-79
-23
-2
11
-4
-32
-69
-103
-125
-148
-152
-140
-127
-114
-86
-40
10
48
50
22
-20
-48
-59
-63
-57
-51
-53
-57
-67
-77
-80
-77
-62
-40
-12
28
50
50
28
-4
-41
-81
-101
-110
-100
-86
-62
-41
-34
-29
-47
-71
-89
-103
-112
-142
-174
-208
-219
-197
-147
-94
-39
6
28
37
38
44
50
37
4
-58
-130
-182
-192
-173
-125
-75
-38
-5
39
80
97
77
26
-35
-97
-136
-156
-165
-147
-114
-81
-56
-35
-10
20
50
67
60
28
-13
-73
-138
-184
-190
-154
-97
-35
10
33
35
21
-3
-22
-36
-45
-52
-59
-73
-98
-112
-95
-68
-41
-20
-3
7
17
15
-5
-43
-79
-102
-128
-151
-154
-132
-77
-19
20
15
-3
-17
-14
-30
-57
-99
-148
-177
-193
-197
-192
-163
-117
-75
-31
2
19
11
7
12
3
-42
-123
-207
-260
-264
-237
-187
-118
-41
33
84
131
159
170
150
98
9
-112
-217
-295
-309
-263
-173
-63
36
118
161
181
196
193
136
25
-97
-190
-225
-208
-164
-113
-57
7
55
81
84
83
69
51
13
-44
-97
-116
-91
-62
-11
42
113
167
184
169
124
89
70
49
27
-5
-39
-80
-97
-76
-30
28
82
118
141
166
178
177
142
87
-3
-92
-150
-153
-125
-91
-56
-21
19
63
108
137
156
158
135
83
17
-45
-109
-167
-193
-189
-151
-99
-59
-52
-71
-93
-85
-47
-7
7
-35
-115
-181
-215
-202
-150
-76
-25
-1
1
-2
-11
-6
4
1
-24
-72
-129
-177
-198
-183
-161
-121
-82
-50
-32
-7
24
38
30
-20
-97
-177
-216
-210
-174
-121
-72
-22
2
25
18
-13
-64
-105
-125
-118
-96
-94
-107
-122
-110
-73
-22
31
59
67
47
7
-54
-112
-162
-198
-231
-234
-209
-160
-98
-45
-20
-21
-37
-55
-71
-71
-63
-65
-76
-88
-92
-103
-105
-95
-85
-68
-34
11
61
103
126
112
59
-9
-83
-137
-178
-182
-163
-133
-92
-54
-7
48
83
94
73
51
11
-18
-39
-33
-20
-14
2
4
7
18
49
73
58
1
-89
-164
-200
-191
-172
-143
-118
-89
-54
-9
36
52
40
2
-42
-89
-116
-126
-127
-108
-87
-71
-58
-48
-39
-45
-63
-90
-136
-167
-169
-134
-90
-57
-47
-48
-60
-59
-56
-53
-44
-41
-54
-78
-86
-81
-62
-54
-61
-75
-90
-72
-42
-12
8
17
12
-8
-26
-51
-64
-83
-99
-113
-119
-100
-69
-30
-5
16
6
-8
-17
-25
-33
-38
-51
-78
-100
-111
-109
-107
-92
-74
-65
-45
-39
-44
-61
-83
-75
-73
-54
-32
-6
7
4
-8
-32
-42
-43
-45
-38
-14
-5
-26
-72
-112
-129
-123
-105
-80
-56
-10
44
81
78
46
-17
-76
-119
-131
-139
-152
-150
-131
-92
-48
11
46
77
97
93
60
-1
-88
-182
-264
-305
-314
-305
-271
-222
-165
-85
0
86
162
219
255
230
162
43
-75
-180
-255
-304
-336
-339
-315
-261
-189
-101
-25
21
46
32
-14
-103
-191
-261
-313
-340
-329
-288
-221
-126
-25
72
152
197
193
141
51
-55
-155
-227
-247
-234
-182
-103
-21
56
113
159
181
181
170
119
27
-69
-148
-196
-214
-209
-200
-171
-117
-47
23
84
123
141
138
120
69
-23
-133
-234
-289
-298
-252
-178
-108
-52
-6
15
26
37
75
109
110
49
-61
-164
-209
-199
-160
-116
-89
-77
-75
-51
-20
11
35
33
1
-44
-88
-116
-134
-133
-124
-102
-84
-54
-35
-12
9
24
7
-32
-78
-119
-148
-165
-171
-189
-202
-197
-170
-126
-81
-46
-29
-14
-10
-14
-36
-69
-91
-112
-108
-90
-70
-59
-47
-29
-19
-9
-18
-43
-74
-93
-90
-90
-94
-103
-109
-121
-113
-101
-76
-61
-54
-53
-44
-23
-16
-27
-41
-36
-29
-26
-26
-23
-1
39
55
45
5
-16
-20
-13
-6
-10
-43
-89
-120
-122
-109
-82
-48
-15
10
29
23
0
-20
-29
-33
-34
-37
-46
-62
-73
-75
-85
-96
-103
-97
-78
-47
-14
-1
6
18
32
38
25
-5
-53
-79
-79
-53
-17
18
27
25
29
43
57
49
22
-19
-56
-82
-90
-84
-61
-30
-8
-1
-2
-1
2
-3
-14
-37
-60
-81
-83
-79
-63
-53
-55
-84
-99
-93
-79
-69
-75
-93
-113
-124
-112
-95
-64
-32
-6
1
-1
2
-10
-19
-48
-92
-153
-189
-191
-168
-120
-62
-6
46
99
144
158
137
89
25
-45
-114
-169
-205
-202
-174
-128
-85
-27
24
61
83
90
73
22
-44
-131
-199
-223
-206
-173
-146
-109
-56
13
96
170
211
206
156
49
-80
-188
-245
-252
-230
-193
-154
-126
-100
-77
-54
-18
21
40
13
-47
-115
-178
-207
-206
-180
-137
-95
-50
-10
35
85
119
101
29
-81
-203
-290
-333
-327
-284
-217
-155
-120
-84
-46
22
90
153
165
113
12
-88
-158
-183
-166
-138
-97
-48
7
62
108
152
174
178
159
117
47
-44
-133
-194
-216
-197
-145
-91
-43
1
32
62
93
100
51
-35
-129
-178
-177
-126
-73
-46
-54
-85
-109
-119
-102
-74
-51
-20
-11
-29
-75
-128
-168
-188
-183
-163
-141
-128
-107
-93
-82
-79
-86
-102
-127
-145
-161
-162
-154
-125
-82
-40
17
50
70
62
47
17
-19
-53
-86
-106
-102
-86
-62
-57
-35
-27
-27
-31
-33
-27
-13
3
14
3
-33
-76
-135
-173
-185
-176
-141
-88
-11
61
120
151
139
100
41
-7
-54
-91
-131
-170
-199
-172
-103
-30
32
71
92
102
113
110
79
24
-37
-97
-149
-168
-160
-127
-76
-17
39
83
119
128
128
121
111
77
-1
-96
-195
-256
-269
-251
-226
-194
-135
-65
7
58
83
80
60
34
-12
-69
-128
-161
-164
-127
-70
-19
19
51
92
120
137
132
108
67
19
-38
-108
-171
-211
-215
-180
-118
-59
-9
46
100
129
103
29
-65
-148
-200
-209
-199
-186
-151
-101
-31
57
145
212
235
213
137
28
-86
-165
-209
-222
-193
-159
-119
-77
-15
39
77
83
57
28
-5
-42
-99
-147
-152
-114
-43
33
114
163
188
189
158
108
36
-45
-141
-207
-230
-217
-190
-160
-130
-91
-31
31
69
61
34
-11
-64
-123
-178
-207
-210
-185
-150
-114
-72
-8
61
113
134
102
43
-30
-106
-170
-206
-201
-176
-148
-103
-56
-8
36
85
118
130
96
17
-101
-221
-290
-302
-266
-202
-130
-73
-29
6
28
53
69
72
27
-56
-136
