# Supplementary material for: Electroencephalography (EEG) based epilepsy diagnosis via multiple feature space fusion using shared hidden space-driven multi-view learning
Source: PeerJ Comput Sci. 2024 Mar 7;10:e1874. doi: 10.7717/peerj-cs.1874 (PMC10936759; doi:10.7717/peerj-cs.1874)
Supplement: Supplemental Information 2 [file peerj-cs-10-1874-s002.zip › B/O039.txt]

-161
-224
-239
-209
-154
-90
-9
62
105
122
99
61
24
2
-14
-25
-35
-40
-51
-68
-70
-64
-52
-46
-33
-23
-15
-6
15
11
-4
-35
-35
-81
-108
-103
-75
-31
1
31
38
36
36
28
-1
-42
-90
-127
-139
-132
-127
-122
-99
-57
-3
50
87
104
93
71
35
1
-37
-65
-83
-84
-52
-11
9
29
52
77
97
107
94
56
11
-30
-49
-56
-51
-12
24
75
122
158
169
145
75
7
-35
-49
-66
-86
-96
-79
-48
4
49
92
128
172
183
162
93
15
-68
-135
-171
-191
-204
-185
-162
-135
-110
-86
-42
23
80
111
78
12
-57
-111
-146
-149
-125
-74
5
90
153
167
146
108
78
68
67
73
51
14
-35
-71
-73
-41
10
59
119
157
166
110
48
-29
-78
-118
-132
-138
-132
-119
-97
-59
-1
34
52
62
64
70
62
41
-3
-67
-118
-127
-93
-35
32
89
128
145
138
107
65
39
12
-26
-70
-97
-99
-68
-14
42
67
75
55
45
65
98
107
65
-11
-64
-100
-80
-29
13
35
27
5
-17
-17
4
30
33
17
-23
-69
-103
-124
-123
-97
-35
26
67
79
76
81
93
126
121
88
30
-27
-73
-104
-127
-139
-138
-93
-34
23
53
75
88
83
58
30
2
-9
-22
-44
-59
-62
-44
-46
-35
-20
21
61
76
64
41
37
41
51
38
25
13
-6
-7
-5
2
-3
8
12
-1
-23
-57
-76
-89
-80
-79
-70
-45
-14
22
38
52
68
80
94
84
59
11
-23
-38
-46
-41
-35
-34
-33
-16
-2
29
70
107
140
146
144
120
85
50
27
14
18
34
50
58
63
65
54
35
10
-22
-45
-43
-25
0
30
56
82
83
78
66
60
58
55
39
3
-29
-60
-60
-51
-34
-18
-6
20
26
19
21
31
29
7
-29
-78
-108
-126
-114
-91
-83
-68
-44
-1
57
105
116
85
29
-36
-85
-100
-82
-49
-13
19
36
47
51
73
94
127
143
124
59
-14
-46
-55
-38
-22
-25
-9
28
83
119
136
133
106
50
-18
-61
-83
-58
-18
12
32
42
58
75
95
109
106
71
30
-14
-47
-54
-41
-14
8
29
37
39
44
54
56
61
72
64
31
-16
-50
-64
-57
-28
-9
-5
-7
-11
-11
-6
-1
2
3
8
20
12
-5
-26
-44
-55
-55
-33
-9
26
43
37
18
-13
-10
-9
19
36
36
11
-21
-43
-46
-20
26
59
61
45
12
-6
-12
-15
-31
-59
-69
-63
-53
-44
-20
4
21
19
11
11
33
58
70
62
50
25
-6
-41
-55
-33
5
61
97
103
75
32
-18
-48
-45
-23
9
28
44
50
78
131
179
199
179
137
81
51
12
-36
-93
-119
-114
-92
-59
-13
54
111
142
145
120
103
89
69
30
7
-10
-14
-18
-12
-4
12
42
67
82
90
87
81
56
31
1
-32
-57
-76
-85
-61
-15
37
75
118
170
214
220
184
100
-1
-100
-163
-190
-172
-129
-82
-37
13
61
88
101
116
135
140
129
105
57
21
-11
-29
-36
-31
-18
2
30
51
44
10
-29
-59
-80
-85
-74
-54
-30
-2
19
48
82
123
156
145
93
2
-104
-186
-221
-198
-142
-69
-3
38
88
133
165
180
182
163
132
93
45
-13
-64
-77
-62
-38
-12
27
76
128
169
171
146
116
88
54
25
-1
-27
-47
-61
-39
-10
29
63
89
122
169
197
183
138
54
-27
-99
-137
-136
-118
-82
-18
46
107
164
193
210
203
185
161
125
81
32
-9
-28
-12
22
61
115
141
153
157
155
135
76
-5
-80
-131
-126
-84
-22
39
84
98
97
75
62
45
26
12
-10
-38
-67
-87
-100
-83
-60
-26
-5
12
35
27
17
-1
-28
-54
-79
-85
-61
-12
52
105
132
145
126
102
75
45
11
-34
-64
-90
-92
-72
-34
4
29
54
63
80
73
47
-4
-62
-89
-93
-63
-28
2
16
23
43
58
56
38
16
-4
-10
4
16
19
29
41
50
63
74
60
41
21
-2
-8
-15
-15
-20
-44
-51
-44
-35
-20
4
15
15
-1
-13
-31
-43
-63
-85
-90
-80
-55
-35
-13
8
11
17
22
31
41
52
71
77
62
36
-1
-30
-56
-69
-67
-54
-6
36
70
75
59
24
-24
-59
-86
-89
-91
-98
-104
-95
-59
-21
18
62
100
104
100
71
26
-26
-73
-102
-118
-121
-98
-72
-52
-41
-18
19
71
111
131
112
64
-14
-99
-159
-195
-209
-212
-183
-142
-96
-51
-5
29
58
74
52
-9
-81
-140
-162
-166
-154
-140
-117
-79
-26
9
22
26
9
-15
-45
-59
-86
-123
-147
-148
-107
-39
33
84
115
125
86
20
-70
-135
-181
-198
-198
-181
-169
-144
-103
-61
-17
-3
-4
-23
-30
-35
-62
-84
-108
-116
-104
-68
-23
6
29
38
48
48
63
81
75
35
-39
-107
-148
-130
-88
-55
-27
4
34
44
56
62
80
93
93
82
42
-3
-62
-93
-77
-43
-11
12
29
52
73
87
82
35
-27
-59
-69
-60
-62
-62
-64
-43
-6
33
62
80
83
46
-3
-60
-109
-124
-108
-68
-37
5
30
39
29
29
30
19
1
-18
-15
-5
22
43
41
31
12
-1
-7
-1
8
19
35
42
31
6
-24
-44
-54
-43
-23
2
12
13
0
-10
-17
-4
10
13
16
3
-14
-28
-39
-59
-75
-74
-48
-7
25
40
20
-1
3
16
26
23
11
-20
-46
-61
-56
-34
-1
42
78
116
134
130
102
57
5
-49
-90
-109
-122
-107
-59
1
53
76
97
121
129
116
82
42
15
-3
-43
-92
-128
-139
-122
-77
-16
34
57
102
137
164
150
97
28
-38
-88
-134
-170
-188
-171
-133
-72
-17
11
31
61
112
130
101
20
-74
-152
-186
-169
-123
-66
-24
2
15
27
49
80
117
134
103
29
-44
-84
-88
-63
-55
-45
-42
-27
-6
14
39
69
76
63
46
21
-7
-56
-109
-155
-182
-169
-118
-44
22
57
43
0
-28
-45
-60
-93
-137
-165
-155
-107
-40
19
74
108
112
94
73
42
7
-40
-90
-147
-182
-165
-106
-14
76
146
165
141
105
67
38
12
-41
-104
-148
-149
-106
-35
29
87
113
142
178
189
169
119
50
-16
-62
-77
-77
-44
-1
52
78
76
36
-11
-49
-39
-3
50
84
78
33
-32
-69
-78
-39
20
80
108
104
92
83
84
92
100
68
12
-46
-85
-84
-42
32
79
112
98
70
45
38
56
48
16
-35
-85
-100
-90
-48
-18
17
46
66
77
92
113
141
133
80
-9
-88
-118
-114
-107
-92
-69
-32
17
88
133
159
155
127
89
37
-2
-45
-77
-105
-105
-94
-65
-26
16
54
88
114
119
104
63
-1
-74
-133
-154
-145
-118
-76
-47
-2
52
114
167
197
209
168
92
-2
-78
-132
-150
-135
-106
-62
-18
38
84
128
159
171
150
100
11
-74
-143
-171
-171
-155
-125
-92
-46
22
85
116
118
122
114
80
9
-72
-124
-157
-142
-114
-70
-12
44
92
130
176
200
190
127
30
-66
-123
-118
-90
-55
-42
-29
-15
21
64
84
64
14
-60
-131
-162
-154
-109
-43
12
39
43
38
55
81
103
107
90
42
-1
-33
-56
-60
-61
-42
-24
1
25
40
56
66
63
50
25
7
-18
-37
-42
-49
-61
-47
-9
45
99
131
125
78
25
-10
-13
-7
15
21
22
28
50
79
97
106
104
95
79
56
39
27
19
2
-11
-26
-33
-59
-78
-92
-88
-56
-13
36
66
79
89
69
43
20
6
-11
-14
-5
1
0
1
-3
-13
-25
-27
-32
-36
-31
-26
-9
6
21
26
32
35
34
17
-1
-9
-26
-47
-67
-79
-80
-76
-58
-23
7
58
94
116
105
76
27
-8
-23
-39
-53
-54
-40
-18
7
31
49
65
69
55
12
-23
-43
-47
-53
-61
-53
-49
-25
0
24
51
85
115
131
146
136
108
45
-17
-61
-93
-99
-88
-55
-17
40
90
128
176
199
204
156
79
-23
-111
-150
-149
-124
-97
-39
24
105
176
225
240
220
169
115
59
4
-50
-114
-165
-187
-181
-159
-126
-79
-29
22
77
99
93
72
43
-1
-43
-80
-114
-140
-140
-105
-57
-11
11
7
14
39
67
57
13
-59
-119
-173
-188
-166
-140
-103
-62
-12
28
41
8
-28
-45
-20
19
32
11
-52
-121
-140
-107
-48
-1
26
40
54
87
121
124
73
-26
-147
-233
-255
-210
-137
-71
-21
14
36
57
69
79
72
52
-5
-71
-137
-173
-189
-178
-145
-111
-46
20
94
127
153
154
152
122
82
28
-42
-98
-125
-114
-83
-43
-3
36
77
118
132
102
36
-62
-148
-194
-189
-158
-114
-64
-16
16
50
78
115
145
167
155
104
36
-14
-42
-60
-64
-65
-68
-41
5
62
106
124
112
90
76
80
66
50
27
-1
-27
-40
-19
21
80
126
153
161
143
110
41
-26
-81
-96
-108
-104
-93
-85
-39
-10
3
4
8
44
82
99
88
48
-1
-34
-59
-61
-44
1
45
84
123
157
187
182
155
96
29
-44
-112
-174
-194
-177
-132
-79
-21
5
19
32
59
76
67
33
-27
-91
-132
-153
-140
-100
-37
4
30
46
75
117
165
199
196
136
31
-71
-163
-203
-195
-162
-115
-61
-13
24
52
69
73
45
6
-42
-76
-89
-78
-65
-44
-11
25
49
68
97
120
119
98
49
-13
-70
-118
-134
-120
-82
-46
-18
21
91
156
187
176
127
53
1
-35
-63
-76
-75
-68
-57
-27
18
66
115
138
149
127
82
12
-76
-150
-194
-198
-176
-129
-66
0
66
128
158
171
145
93
8
-74
-135
-170
-188
-170
-133
-84
-45
-2
39
93
153
196
197
172
124
52
-37
-92
-136
-154
-148
-126
-66
4
76
135
169
184
171
119
46
-20
-81
-125
-144
-143
-132
-101
-43
27
105
165
193
150
69
-2
-48
-61
-65
-62
-62
-46
-4
44
106
162
225
267
297
290
250
178
103
38
-14
-37
-13
46
122
202
273
313
311
266
180
95
39
7
-7
-8
-6
3
4
33
72
127
179
231
248
220
174
105
48
11
-16
-46
-61
-56
-22
30
90
164
222
246
249
229
205
161
88
-7
-72
-87
-56
-24
-5
35
50
67
62
40
14
-16
-33
-61
-75
-72
-77
-81
-94
-75
-26
36
86
129
130
99
23
-81
-161
-217
-242
-254
-231
-169
-73
23
76
68
4
-62
-118
-151
-161
-141
-98
-57
-12
3
25
43
46
24
-32
-83
-138
-165
-154
-126
-99
-83
-55
-10
45
99
134
138
142
143
127
88
29
-19
-70
-91
-91
-66
-25
20
70
99
117
115
94
40
-19
-82
-133
-152
-149
-127
-86
-41
-3
7
14
42
86
101
82
11
-55
-88
-75
-35
9
47
68
84
89
96
97
101
113
113
82
32
-15
-57
-84
-76
-38
16
70
105
114
115
120
115
92
60
27
-10
-36
-44
-33
-3
33
76
109
128
138
129
106
67
21
-41
-93
-118
-116
-88
-46
-17
2
3
1
-6
0
32
62
44
-9
-91
-152
-181
-162
-126
-82
-43
1
41
76
102
111
97
75
61
36
5
-43
-101
-134
-144
-127
-89
-42
15
46
54
55
51
29
-9
-48
-85
-113
-123
-113
-96
-71
-36
-3
36
72
98
96
70
16
-56
-125
-164
-158
-143
-106
-55
-4
38
72
93
100
76
37
-22
-74
-101
-111
-114
-98
-68
-27
8
51
90
105
109
98
63
9
-41
-77
-99
-103
-97
-84
-60
-16
32
88
137
174
170
132
85
29
-20
-58
-68
-66
-30
10
50
69
82
92
94
89
76
50
19
-12
-44
-78
-94
-78
-53
-18
24
73
111
151
164
152
102
32
-39
-96
-114
-98
-55
-14
18
37
39
50
62
69
61
34
-8
-56
-87
-77
-50
-25
5
37
75
127
160
160
121
64
6
-43
-73
-78
-67
-27
31
85
113
125
117
91
58
11
-36
-79
-120
-143
-149
-132
-77
-12
48
88
107
107
106
107
80
38
-23
-77
-130
-149
-126
-63
9
74
130
158
161
148
118
91
52
-1
-63
-109
-117
-87
-47
13
51
65
72
56
41
21
14
2
-33
-66
-84
-63
-27
27
56
66
66
72
75
66
56
24
-7
-29
-47
-43
-27
9
28
25
14
1
-3
-20
-17
-10
11
43
73
74
57
19
-30
-67
-96
-99
-110
-104
-81
-60
-41
-36
-12
16
63
118
162
185
192
174
126
86
50
23
-14
-48
-73
-69
-50
-26
-7
-5
-2
10
23
43
65
57
18
-33
-100
-142
-155
-131
-93
-45
-7
22
37
59
91
114
129
119
85
25
-47
-94
-129
-127
-95
-59
-23
-11
7
8
23
34
43
39
23
-10
-44
-61
-66
-79
-96
-109
-101
-86
-53
-11
24
42
53
38
3
-44
-89
-100
-89
-53
-15
10
25
45
65
85
108
116
97
45
-21
-83
-118
-119
-98
-54
-15
35
81
126
202
233
214
128
10
-106
-192
-235
-249
-235
-196
-146
-87
-28
43
111
148
135
83
4
-49
-81
-107
-145
-174
-170
-141
-82
-24
32
62
83
99
104
111
103
69
16
-28
-50
-54
-42
-28
3
23
44
74
85
111
109
94
50
5
-48
-95
-106
-92
-59
-30
11
26
31
19
3
-33
-85
-118
-129
-121
-113
-100
-75
-35
18
51
68
67
61
45
6
-55
-125
-187
-209
-181
-146
-93
-38
34
103
159
200
188
136
55
-35
-99
-123
-123
-114
-98
-75
-40
-8
19
44
64
96
106
103
56
9
-39
-75
-77
-52
-5
51
120
176
194
168
119
71
42
34
22
4
-9
-23
-21
-20
2
30
57
83
118
144
166
143
87
-12
-103
-158
-171
-147
-93
-32
8
48
75
103
124
141
124
76
9
-52
-93
-103
-92
-68
-40
-3
42
81
105
107
92
70
75
76
55
9
-47
-91
-103
-77
-19
40
97
133
149
151
158
146
112
64
5
-57
-120
-136
-146
-100
-59
-5
36
46
53
44
53
70
92
92
52
10
-40
-67
-57
-24
31
69
96
93
87
76
80
56
30
-5
-43
-92
-113
-106
-80
-45
-14
5
19
18
9
-23
-54
-85
-115
-139
-142
-113
-65
0
68
116
126
103
52
-12
-80
-120
-147
-145
-117
-90
-69
-67
-69
-62
-42
-4
23
37
35
35
17
-26
-57
-91
-95
-68
-19
26
57
82
104
131
153
146
89
-9
-110
-182
-203
-179
-124
-77
-43
-21
2
23
52
74
96
109
111
65
-9
-82
-116
-110
-62
10
69
101
103
107
110
123
145
144
116
54
-17
-62
-37
27
82
100
96
80
58
43
46
48
33
9
-38
-85
-117
-128
-123
-95
-52
-12
30
58
87
104
112
124
110
62
-13
-100
-171
-196
-189
-152
-99
-39
14
26
21
18
18
22
23
13
-31
-81
-108
-98
-47
14
76
113
130
127
100
79
76
93
79
42
-1
-22
-3
37
78
102
110
125
135
138
140
120
70
18
-40
-90
-140
-169
-165
-127
-75
-11
39
60
68
54
50
68
87
77
51
25
3
-19
-23
-9
7
13
4
-19
-20
-17
-10
-26
-57
-91
-120
-116
-89
-31
4
25
25
5
-25
-42
-42
-35
-26
-32
-51
-82
-82
-56
-28
6
23
28
25
25
19
4
-14
-16
-13
-19
-29
-45
-55
-53
-40
-12
15
67
94
92
60
14
-21
-44
-42
-36
-24
-14
5
14
23
27
28
17
13
4
-9
-36
-55
-68
-67
-50
-10
30
64
80
76
62
47
59
69
82
75
32
-32
-75
-86
-74
-44
-11
22
53
88
113
115
107
76
40
-3
-39
-64
-86
-87
-68
-42
-29
-16
1
21
50
71
71
57
32
2
-31
-51
-51
-37
-10
33
70
100
118
112
91
50
7
-35
-66
-98
-96
-90
-64
-16
37
82
109
120
118
119
104
68
10
-49
-87
-104
-93
-54
-21
40
80
111
106
95
103
120
116
75
-1
-86
-129
-139
-135
-136
-128
-101
-72
-22
24
58
74
80
88
81
64
30
-6
-47
-66
-69
-55
-17
34
91
133
181
212
235
223
173
94
-8
-71
-107
-111
-99
-75
-42
-2
39
78
118
157
169
133
56
-21
-68
-82
-73
-66
-58
-21
36
86
118
126
143
143
128
91
23
-39
-74
-59
-25
25
65
84
104
101
88
59
31
26
34
33
19
-16
-64
-85
-61
-11
34
61
76
98
133
169
190
169
108
11
-70
-112
-106
-92
-77
-49
-23
1
20
53
97
156
202
198
131
31
-63
-133
-171
-169
-137
-81
-25
16
8
-22
-51
-46
0
64
98
65
-5
-74
-111
-99
-50
12
52
70
77
87
96
124
145
135
86
9
-75
-146
-173
-156
-111
-54
-2
34
67
104
125
110
74
15
-37
-86
-106
-107
-91
-67
-45
-17
-14
-7
-22
-44
-55
-47
-29
-7
3
-8
-33
-52
-48
-21
24
69
97
105
92
65
17
-27
-64
-100
-141
-158
-154
-123
-87
-65
-49
-44
-38
-28
-31
-16
0
6
5
-5
-18
-52
-83
-95
-89
-55
0
69
119
149
147
129
85
32
-37
-100
-148
-154
-130
-91
-38
19
85
144
178
172
128
89
40
17
-1
-1
-3
0
38
89
130
140
133
116
84
40
-26
-77
-107
-118
-127
-120
-93
-47
2
45
89
103
108
86
64
32
9
-22
-63
-77
-63
-31
0
23
53
66
60
40
5
-16
-16
7
23
13
9
12
26
50
64
66
77
78
66
36
19
4
-5
-13
-31
-41
-34
-2
36
65
86
102
89
45
15
-26
-48
-67
-76
-78
-67
-41
-1
30
50
74
79
91
86
61
33
15
1
-19
-35
-45
-37
-30
-5
30
50
54
42
28
17
2
12
4
9
10
19
42
58
70
66
63
75
82
102
113
99
49
-20
-73
-105
-101
-68
-28
12
56
103
138
136
111
55
-5
-56
-77
-81
-73
-45
-17
11
30
54
77
114
168
197
188
122
35
-58
-140
-195
-219
-226
-204
-162
-113
-32
45
112
165
197
211
178
151
107
76
36
-25
-73
-119
-138
-131
-104
-60
-2
38
70
84
79
33
-39
-94
-128
-145
-151
-139
-107
-63
2
65
116
149
154
134
88
30
-40
-113
-173
-174
-148
-91
-23
34
87
126
158
185
186
181
149
93
31
-37
-96
-137
-144
-136
-105
-70
-9
46
117
174
222
232
213
150
35
-87
-197
-251
-259
-218
-153
-93
-38
-1
34
68
108
142
149
113
50
-33
-109
-135
-129
-108
-81
-58
-36
-20
11
39
81
113
120
90
20
-60
-120
-152
-147
-130
-104
-87
-61
-32
3
40
60
42
4
-28
-68
-92
-110
-112
-119
-122
-115
-94
-66
-22
34
67
81
60
23
-14
-60
-86
-108
-102
-81
-56
-25
13
49
77
101
110
87
33
-16
-28
-24
-22
-24
-29
-30
-18
-14
-2
24
58
96
136
155
138
74
7
-30
-54
-49
-33
-2
29
64
105
131
125
110
76
46
18
-18
-69
-116
-130
-114
-71
-33
11
46
96
140
163
147
111
64
16
-19
-51
-71
-77
-69
-41
-28
-10
5
36
74
118
143
116
59
-3
-43
-59
-56
-42
-32
-11
23
64
101
137
136
102
52
15
-3
-16
-15
-17
-16
-12
-1
27
64
109
132
116
87
52
17
-20
-57
-88
-97
-79
-36
17
73
106
94
47
-10
-32
-44
-56
-59
-73
-72
-56
-30
-11
21
49
65
65
70
76
55
6
-54
-109
-147
-154
-133
-100
-54
5
64
115
157
191
200
172
99
9
-78
-137
-169
-178
-131
-60
18
70
106
133
152
165
163
144
109
54
-31
-115
-177
-180
-157
-120
-73
-26
45
130
201
222
178
97
-15
-116
-179
-186
-150
-109
-69
-52
-42
-17
22
77
130
167
156
94
5
-83
-156
-193
-181
-130
-70
-8
36
76
119
162
175
139
59
-46
-145
-220
-258
-256
-211
-136
-61
-1
50
109
159
186
187
161
101
28
-37
-88
-109
-103
-92
-62
-19
40
104
154
198
212
194
163
126
77
11
-54
-108
-126
-115
-61
-9
41
86
103
103
81
44
8
-19
-39
-48
-53
-36
-7
9
15
24
20
23
18
16
16
18
23
28
21
19
5
-17
-27
-9
15
35
47
49
43
30
6
-26
-52
-65
-78
-85
-78
-48
-7
34
76
85
79
52
19
-18
-60
-67
-57
-26
9
30
27
17
32
41
48
37
32
28
28
13
-22
-66
-99
-99
-82
-56
-32
-20
4
37
88
122
134
120
77
24
-25
-62
-88
-90
-82
-83
-83
-55
-9
39
67
91
103
99
89
67
27
-6
-49
-75
-86
-60
-21
12
26
26
18
21
33
45
74
80
66
20
-39
-63
-70
-72
-77
-89
-97
-95
-61
-5
47
68
66
42
0
-30
-67
-83
-71
-39
-8
12
22
30
49
75
112
128
124
101
58
18
-11
-29
-42
-44
-38
-23
-3
36
78
106
131
142
116
46
-44
-118
-154
-150
-131
-108
-89
-48
5
55
99
125
134
121
89
29
-45
-114
-154
-170
-160
-121
-83
-46
-6
42
74
85
58
12
-37
-71
-84
-82
-56
-13
42
96
137
161
148
119
83
28
-35
-92
-135
-165
-170
-156
-132
-92
-47
-1
26
48
72
96
91
65
19
-37
-83
-114
-121
-108
-72
-35
8
52
106
145
156
136
79
-1
-74
-121
-146
-158
-147
-127
-91
-36
27
76
100
106
88
57
1
-53
-116
-154
-154
-125
-84
-46
-16
11
31
65
84
92
84
58
6
-43
-68
-71
-52
-27
-5
11
34
57
63
60
55
62
57
50
162
