# Supplementary material for: Electroencephalography (EEG) based epilepsy diagnosis via multiple feature space fusion using shared hidden space-driven multi-view learning
Source: PeerJ Comput Sci. 2024 Mar 7;10:e1874. doi: 10.7717/peerj-cs.1874 (PMC10936759; doi:10.7717/peerj-cs.1874)
Supplement: Supplemental Information 2 [file peerj-cs-10-1874-s002.zip › B/O040.txt]

15
-6
-28
-37
-35
-26
-24
-24
-15
-11
10
34
49
37
-1
-47
-104
-136
-142
-132
-109
-64
-6
46
92
111
113
95
78
48
-1
-48
-83
-103
-112
-102
-86
-69
-54
-42
-34
-28
-19
-9
-11
-20
-43
-43
-86
-131
-152
-151
-137
-114
-78
-41
-10
13
17
5
-16
-35
-62
-90
-105
-122
-130
-115
-73
-24
21
46
44
23
1
-13
-40
-66
-89
-97
-88
-57
-17
6
29
55
71
77
68
43
1
-40
-62
-61
-52
-29
-3
9
26
50
76
95
95
62
7
-32
-47
-48
-48
-31
-17
-2
15
33
47
58
81
96
93
59
4
-63
-125
-153
-155
-134
-94
-56
-41
-44
-45
-19
20
58
70
39
-5
-40
-66
-89
-103
-102
-87
-44
8
46
58
53
35
-7
-48
-79
-90
-94
-90
-89
-92
-82
-54
-15
25
64
92
89
52
15
-22
-43
-53
-66
-77
-75
-62
-48
-30
-1
29
48
53
51
39
13
-13
-47
-82
-101
-94
-67
-22
35
81
109
111
91
39
-19
-49
-54
-54
-51
-47
-45
-30
-13
-2
-5
-18
-39
-61
-60
-38
-15
-10
-30
-51
-69
-60
-28
8
37
52
58
51
51
45
22
-12
-37
-43
-40
-29
-21
-11
2
33
57
65
55
39
33
36
64
71
59
31
7
-2
0
10
6
-5
-4
16
29
24
17
3
0
12
28
36
48
59
52
32
8
-3
-18
-25
-29
-9
27
58
80
65
52
34
23
14
-3
-22
-53
-73
-85
-87
-85
-70
-48
-45
-47
-52
-48
-42
-29
-23
-22
-3
19
36
26
14
-1
-13
-10
-10
-8
-8
7
18
18
18
14
10
-3
-15
-44
-70
-82
-63
-27
9
42
46
30
-1
-30
-51
-51
-28
0
25
45
59
46
26
11
-8
-24
-35
-30
-21
8
35
48
41
27
16
3
-15
-26
-31
-31
-23
-10
-6
-3
3
18
30
40
26
-1
-21
-25
-33
-55
-85
-109
-112
-89
-52
-27
-29
-30
-21
9
44
69
57
19
-19
-66
-102
-122
-110
-74
-33
6
31
46
63
92
106
99
74
24
-30
-80
-96
-95
-72
-46
-30
-19
-11
4
3
-9
-28
-55
-88
-114
-113
-107
-80
-57
-39
-18
9
24
25
20
25
36
29
19
-5
-23
-21
-7
12
26
37
40
29
3
-15
-39
-47
-28
-12
-12
-21
-28
-20
-3
29
46
39
17
-9
-30
-37
-22
-3
8
10
6
-1
-9
-12
-36
-72
-111
-142
-172
-179
-168
-151
-133
-119
-90
-63
-24
8
19
-3
-43
-87
-124
-131
-110
-80
-69
-64
-61
-60
-51
-47
-59
-84
-102
-113
-112
-101
-82
-63
-54
-48
-50
-57
-52
-37
-29
-36
-52
-84
-113
-127
-114
-80
-46
2
30
43
36
16
-26
-70
-90
-87
-62
-31
-5
7
16
31
40
51
55
57
30
2
-35
-76
-119
-146
-152
-149
-116
-64
-11
23
34
28
5
-2
-7
-20
-48
-68
-81
-77
-62
-30
3
34
74
99
101
83
54
18
-23
-49
-61
-68
-66
-59
-41
-4
53
109
147
168
178
179
156
117
44
-38
-109
-141
-138
-101
-42
11
52
91
120
126
113
94
67
36
11
1
-14
-16
-13
-6
5
27
66
104
140
161
144
93
34
-4
-29
-35
-21
1
32
62
83
96
115
138
154
144
123
80
24
-27
-63
-74
-66
-27
11
43
62
79
95
117
156
182
186
158
105
44
-4
-24
-30
-30
-23
-5
11
27
49
64
76
87
99
86
55
18
-29
-71
-104
-112
-113
-95
-61
-16
33
80
111
104
79
25
-37
-100
-140
-151
-152
-142
-115
-77
-30
33
80
108
104
82
42
-12
-65
-110
-136
-126
-82
-21
36
90
126
142
149
148
118
49
-33
-104
-141
-133
-103
-73
-50
-20
20
64
98
114
105
77
44
-10
-72
-132
-164
-173
-139
-82
-20
29
61
90
86
69
39
-6
-53
-96
-116
-119
-90
-31
27
81
115
130
125
110
89
56
6
-38
-72
-85
-72
-45
-16
-5
15
30
49
61
55
24
-19
-36
-43
-41
-45
-51
-53
-51
-25
-6
4
0
-3
-5
-8
0
-12
-36
-51
-43
-35
-33
-36
-45
-40
-29
-20
-29
-39
-40
-42
-48
-55
-54
-56
-49
-31
-12
-6
-11
-25
-36
-32
-26
-26
-33
-40
-29
-17
10
34
48
46
42
33
19
13
14
16
8
1
-10
-20
-26
-21
-15
-9
15
34
55
62
60
38
3
-17
-33
-35
-35
-32
-35
-37
-20
-8
0
5
13
16
25
37
42
23
4
-14
-20
-7
12
26
23
11
11
10
25
37
38
27
26
28
24
16
0
-23
-40
-31
-12
-7
-5
11
42
87
117
105
58
21
10
17
19
16
-2
-15
-10
23
58
75
76
46
11
-17
-33
-52
-74
-79
-58
-9
56
112
128
113
93
55
11
-46
-94
-131
-151
-150
-141
-130
-109
-71
-24
37
85
103
88
60
32
-21
-69
-104
-117
-101
-66
-21
4
17
27
43
55
70
71
43
-1
-52
-103
-142
-156
-144
-115
-66
-14
25
45
60
71
78
77
66
40
-4
-40
-73
-88
-81
-67
-54
-41
-6
31
72
92
91
59
5
-34
-62
-65
-64
-59
-66
-61
-35
-5
31
56
69
54
25
-13
-50
-83
-101
-92
-82
-60
-38
-24
-21
-21
-11
-11
-11
-23
-30
-38
-33
-21
-26
-28
-25
-13
0
9
9
-2
-6
-10
-25
-41
-50
-50
-49
-36
-18
9
9
7
-13
-37
-48
-41
-31
-32
-20
-14
-4
7
16
6
-14
-34
-52
-57
-49
-30
-13
6
30
40
35
26
27
25
15
-4
-34
-50
-41
-7
24
54
71
75
66
43
16
-25
-52
-62
-60
-57
-47
-36
-19
11
62
119
161
171
144
97
62
40
20
-15
-41
-62
-74
-66
-40
-1
33
85
118
129
111
72
26
-16
-37
-58
-78
-77
-43
-1
44
77
80
72
74
95
114
105
66
3
-46
-53
-19
18
47
57
53
44
43
58
66
84
89
69
15
-37
-54
-46
-9
10
14
-8
-17
-8
18
52
76
69
44
29
29
30
24
-4
-43
-83
-93
-80
-47
-3
37
57
54
47
33
21
6
-12
-49
-85
-104
-95
-62
-2
68
113
121
109
80
52
18
-26
-83
-127
-130
-111
-77
-39
6
45
95
142
168
161
127
69
-11
-74
-111
-112
-88
-56
-13
22
87
174
239
247
193
97
-7
-84
-120
-128
-121
-109
-88
-55
-4
45
75
76
73
70
70
70
54
18
-34
-69
-82
-49
17
80
106
95
80
70
66
58
55
37
16
-3
-24
-32
-11
33
60
58
26
-10
-39
-38
-21
-22
-40
-68
-79
-60
-23
17
14
-1
-22
-37
-45
-34
-14
0
0
-5
-15
-20
-16
-15
-35
-60
-81
-89
-80
-49
-14
19
42
53
50
33
20
-3
-41
-82
-106
-121
-122
-106
-82
-43
16
80
124
128
97
37
-32
-84
-116
-139
-160
-166
-154
-106
-32
54
125
165
176
142
79
3
-44
-85
-110
-132
-153
-152
-118
-51
15
74
115
144
149
125
69
-2
-57
-89
-110
-122
-105
-61
-3
47
83
96
94
93
71
23
-36
-84
-110
-128
-118
-92
-44
11
57
82
100
135
157
144
82
-9
-101
-150
-129
-77
-29
-7
3
9
35
70
78
47
-11
-77
-130
-145
-124
-86
-45
-5
28
48
64
80
91
89
71
36
-21
-70
-97
-105
-93
-69
-34
-8
10
13
15
7
5
5
-3
-15
-26
-40
-48
-38
-19
3
32
60
77
78
81
63
26
-26
-63
-70
-49
-1
29
48
59
73
83
82
79
67
52
38
27
20
10
4
-5
-16
-18
-13
-22
-28
-17
4
37
59
64
45
29
29
34
22
2
-12
-26
-20
2
26
35
39
40
25
12
-3
-26
-50
-63
-66
-65
-61
-53
-42
-27
7
32
40
37
24
9
-9
-24
-42
-64
-82
-82
-64
-36
7
46
76
92
96
75
37
-1
-41
-76
-95
-96
-92
-79
-54
-23
13
51
73
61
31
-5
-45
-79
-110
-114
-112
-92
-60
-21
30
88
139
155
149
120
73
13
-37
-69
-93
-96
-79
-45
-7
31
62
82
108
131
140
112
52
-28
-101
-134
-121
-85
-54
-18
10
48
89
124
130
107
72
35
10
-19
-44
-67
-82
-74
-55
-38
-19
2
11
25
50
60
46
16
-6
-19
-17
-20
-44
-71
-77
-44
-1
39
49
24
-6
-17
-6
-16
-42
-93
-142
-173
-167
-128
-83
-42
-21
-15
-19
-21
-33
-55
-55
-40
-20
-25
-31
-50
-64
-66
-55
-38
-15
17
57
86
107
115
111
84
38
-35
-107
-146
-147
-131
-108
-71
-29
20
66
105
125
125
103
53
-14
-80
-121
-151
-160
-148
-125
-89
-38
21
60
96
117
123
111
80
35
-23
-63
-80
-73
-61
-42
-23
-16
-2
24
43
42
32
-1
-37
-67
-73
-69
-60
-40
-16
12
45
79
101
102
96
75
39
-1
-23
-29
-23
-2
11
12
11
18
27
40
58
59
44
15
-9
-35
-38
-20
-5
3
7
15
21
40
56
64
64
42
8
-40
-77
-96
-101
-108
-99
-66
-34
3
22
27
33
58
100
118
105
63
14
-22
-31
-26
-21
-8
15
43
73
117
146
150
120
75
27
-19
-51
-80
-99
-90
-58
-12
39
103
150
177
174
147
85
6
-66
-120
-144
-143
-127
-101
-65
-16
29
76
131
178
186
152
89
20
-31
-65
-70
-83
-84
-77
-66
-53
-22
26
69
96
90
58
14
-15
-27
-29
-23
-11
-1
8
26
53
77
97
113
109
81
41
-5
-45
-72
-91
-105
-106
-77
-47
-20
9
48
82
91
75
31
-18
-44
-46
-36
-28
-14
-4
5
23
48
55
56
52
42
28
14
-12
-57
-96
-117
-113
-88
-52
-10
15
30
51
75
93
88
51
-25
-96
-136
-145
-137
-117
-92
-71
-52
-36
-14
7
29
32
5
-33
-66
-93
-105
-91
-73
-61
-57
-52
-25
9
52
78
82
79
66
47
16
-4
-39
-64
-76
-67
-56
-36
-6
21
43
63
76
68
47
30
11
7
-8
-9
-13
-11
-1
12
37
70
114
138
153
147
128
90
56
31
7
5
26
61
100
138
176
194
185
150
92
38
12
6
6
10
5
1
-2
10
29
49
78
105
113
94
72
34
6
-18
-25
-18
-1
24
38
40
38
52
69
81
90
84
69
45
20
-19
-46
-59
-52
-34
-10
18
30
48
54
39
-3
-54
-88
-104
-83
-41
4
37
47
51
46
43
45
39
11
-28
-77
-133
-161
-168
-156
-136
-106
-64
-21
26
54
54
25
-3
-27
-45
-52
-44
-26
-12
5
10
12
12
4
-19
-60
-83
-100
-97
-76
-50
-26
-11
6
19
23
23
30
17
11
5
-9
-26
-54
-71
-89
-91
-82
-62
-39
-14
12
11
6
1
-12
-35
-63
-91
-118
-128
-119
-103
-77
-48
-19
-7
7
23
50
59
53
29
-4
-18
-9
7
21
29
40
56
75
94
104
100
104
91
57
14
-17
-42
-65
-66
-59
-36
6
51
79
89
89
76
55
36
24
0
-27
-40
-41
-20
8
43
57
66
72
70
54
28
0
-35
-56
-64
-68
-69
-65
-54
-51
-38
-21
-4
14
35
51
39
16
-15
-36
-57
-65
-78
-96
-108
-102
-81
-50
-2
45
77
91
82
50
7
-27
-57
-73
-84
-94
-105
-108
-81
-41
1
35
58
60
40
12
-23
-59
-86
-93
-99
-101
-99
-102
-97
-83
-59
-49
-35
-22
-23
-40
-64
-77
-90
-81
-52
-15
19
40
50
29
-1
-36
-71
-101
-108
-99
-96
-82
-56
-18
21
63
87
82
67
44
3
-52
-95
-117
-115
-90
-58
-20
11
45
58
59
58
61
57
37
15
-20
-55
-86
-94
-82
-45
13
64
89
92
83
59
32
15
-1
-23
-42
-58
-67
-54
-21
15
38
51
64
72
95
111
102
63
8
-35
-67
-67
-41
-6
19
30
31
9
3
2
7
8
-3
-37
-82
-103
-82
-37
-1
26
31
28
28
29
18
-4
-17
-28
-37
-36
-27
-5
30
82
117
113
80
36
-1
-19
-28
-51
-83
-116
-127
-121
-100
-64
-28
-8
-7
-10
-27
-29
-20
-19
-24
-42
-55
-85
-100
-88
-44
14
69
104
101
74
37
-2
-32
-53
-65
-81
-82
-68
-40
-19
2
12
13
16
18
24
14
0
-32
-77
-114
-125
-105
-74
-20
23
51
59
53
40
20
18
8
-9
-28
-42
-47
-39
-8
10
20
15
7
-7
-23
-19
-17
-19
-22
-21
-22
-20
-8
-2
-2
-10
-18
-38
-44
-43
-38
-36
-35
-26
-20
-1
33
68
90
101
99
68
40
20
5
-18
-42
-65
-74
-58
-23
22
55
76
80
67
53
44
20
-21
-52
-80
-95
-97
-81
-51
-10
29
56
63
69
79
87
87
74
39
-12
-59
-83
-96
-91
-55
-13
40
76
96
87
72
63
56
50
42
33
14
-10
-34
-51
-48
-25
8
23
30
32
25
14
6
6
-2
-3
-3
-7
-12
-11
-2
6
17
35
47
58
73
81
73
46
11
-27
-49
-45
-34
-15
8
40
79
124
179
200
173
102
14
-68
-123
-138
-131
-102
-61
-24
-6
-2
16
46
79
101
102
64
19
-14
-27
-29
-27
-22
-34
-43
-56
-64
-63
-44
-6
12
26
35
36
30
22
14
-1
-5
0
14
17
16
23
23
37
38
21
-19
-63
-101
-135
-138
-113
-77
-37
10
45
65
64
46
15
-30
-59
-93
-122
-150
-154
-132
-89
-36
1
27
43
52
30
-13
-64
-116
-157
-175
-160
-140
-109
-72
-28
13
53
92
98
80
32
-36
-97
-131
-136
-141
-135
-119
-87
-55
-18
10
32
50
54
36
-13
-56
-86
-97
-88
-62
-33
-3
27
55
62
52
30
15
0
-1
-12
-27
-37
-40
-38
-36
-15
8
28
43
56
57
45
25
-2
-33
-58
-68
-80
-85
-71
-52
-39
-23
-7
14
37
53
32
-19
-74
-110
-123
-110
-86
-65
-42
-19
7
14
13
2
-13
-31
-39
-27
-20
-13
-20
-45
-72
-79
-61
-30
14
50
68
62
50
37
17
-8
-43
-84
-125
-130
-125
-103
-86
-75
-68
-60
-31
-14
-12
-20
-22
-13
-7
1
-17
-38
-49
-33
-15
-13
-15
-23
-16
-5
4
0
-10
-13
-17
-31
-46
-55
-63
-54
-31
6
42
67
80
55
25
-6
-39
-65
-79
-70
-49
-12
27
53
63
58
43
6
-28
-55
-74
-81
-71
-67
-70
-72
-65
-44
-18
21
39
41
31
13
-5
-40
-63
-86
-93
-76
-43
-14
-6
16
42
81
113
115
73
7
-48
-87
-102
-94
-59
-20
12
36
47
55
70
95
106
99
65
2
-61
-106
-113
-105
-70
-14
37
65
73
81
90
105
126
130
114
78
39
9
19
54
82
88
83
75
68
67
71
57
28
3
-25
-45
-63
-82
-97
-99
-70
-36
9
54
96
121
115
99
65
25
-21
-58
-87
-102
-95
-85
-67
-46
-19
-1
16
32
36
37
29
19
-11
-36
-57
-62
-55
-33
11
42
74
92
91
79
69
70
47
13
-23
-43
-38
-21
0
9
23
52
82
100
105
85
47
8
-27
-63
-110
-142
-145
-105
-41
26
64
59
38
11
-8
3
23
33
20
4
-14
-27
-20
1
22
27
25
13
13
12
10
-26
-67
-99
-114
-102
-70
-24
2
14
18
13
-5
-21
-32
-42
-37
-33
-39
-59
-72
-55
-29
4
32
42
33
24
12
-15
-39
-48
-45
-42
-38
-40
-48
-41
-26
0
22
57
66
55
26
-10
-39
-56
-44
-23
-3
5
11
11
18
31
40
35
23
-1
-30
-63
-71
-76
-74
-55
-22
11
33
34
13
-17
-42
-41
-46
-42
-43
-56
-71
-77
-62
-43
-10
30
58
69
68
65
48
37
24
7
-20
-44
-59
-64
-46
-15
15
25
22
11
-5
-10
-7
-10
-16
-22
-29
-42
-46
-30
6
45
78
89
84
82
84
70
39
-1
-40
-72
-85
-64
-37
2
46
80
100
101
91
69
43
22
-13
-61
-106
-125
-118
-81
-28
13
48
73
105
115
118
119
102
69
19
-29
-73
-86
-83
-71
-66
-51
-28
-3
34
67
80
68
45
23
-10
-43
-78
-106
-120
-106
-85
-70
-47
-26
-4
3
13
9
5
-9
-33
-69
-112
-123
-117
-101
-93
-89
-86
-74
-37
-3
19
25
9
-24
-62
-80
-81
-64
-39
-15
-7
6
30
48
59
56
56
45
33
15
-15
-48
-66
-53
-26
12
50
65
72
76
79
75
68
65
63
49
28
9
-17
-12
13
41
54
49
41
40
59
89
112
102
67
6
-47
-71
-61
-41
-25
-2
15
30
44
69
100
126
141
119
67
15
-22
-50
-72
-74
-65
-42
-13
19
35
39
43
41
45
47
43
17
-14
-42
-52
-43
-14
28
49
62
65
72
75
86
95
75
40
-5
-59
-100
-107
-79
-43
-4
28
44
41
37
24
-5
-26
-46
-49
-57
-49
-47
-51
-50
-49
-41
-35
-17
-5
-6
-13
-17
-21
-22
-16
-16
-29
-42
-45
-40
-20
10
27
24
10
-11
-34
-49
-53
-56
-64
-68
-54
-34
-15
-8
-4
-2
2
5
-6
-12
-19
-23
-22
-11
11
5
-2
-10
-14
-5
12
37
57
76
80
72
49
21
-11
-54
-88
-104
-100
-82
-39
5
45
74
90
85
52
27
-1
-13
-17
-15
-17
-12
9
29
40
36
21
-1
-13
-6
2
17
25
19
-1
-20
-15
9
41
63
78
68
60
56
52
45
30
6
-35
-57
-54
-43
-33
-28
-19
-16
-13
-5
-6
-12
-29
-37
-54
-63
-63
-62
-59
-46
-33
-27
-17
-4
2
-5
-10
-23
-27
-15
-11
-6
-12
-8
-10
-9
-10
-3
2
0
9
-3
-32
-65
-86
-94
-90
-70
-55
-45
-34
-7
15
28
25
14
4
6
12
5
-12
-26
-33
-30
-13
19
30
36
38
41
41
34
20
-13
-44
-66
-63
-41
-10
19
26
32
42
64
88
108
107
63
1
-58
-93
-92
-52
-10
20
52
83
112
117
111
82
46
10
-21
-42
-45
-15
15
39
58
72
88
106
129
127
100
58
30
11
0
-12
-25
-34
-31
-15
-2
19
39
45
40
37
44
46
51
52
40
21
-11
-35
-60
-69
-64
-51
-35
-15
10
34
60
70
44
-13
-64
-83
-83
-77
-76
-73
-57
-22
6
13
13
17
31
31
21
-20
-71
-113
-112
-84
-50
-12
12
33
49
62
64
53
53
50
39
21
-9
-45
-76
-78
-68
-48
-35
-13
2
34
73
100
94
73
44
3
-44
-86
-121
-132
-114
-73
-37
-8
7
25
46
68
82
58
25
-11
-39
-62
-69
-68
-65
-39
-5
33
61
91
102
103
103
91
68
29
-5
-17
-14
5
14
11
-1
11
37
71
96
92
54
0
-27
-47
-50
-48
-32
-18
-8
3
12
17
30
37
27
3
-28
-51
-69
-69
-57
-46
-33
-23
-13
-2
17
38
41
35
14
-14
-49
-58
-41
-18
-3
3
-8
-10
-13
-13
-17
-15
4
29
43
42
22
-13
-31
-35
-33
-28
-12
9
29
50
66
70
55
41
22
1
-13
-28
-47
-62
-53
-40
-28
-30
-25
-18
1
25
40
39
29
15
-3
-25
-38
-57
-67
-59
-34
-13
9
22
35
46
54
56
24
-21
-61
-77
-76
-56
-27
-15
4
22
42
63
78
74
45
16
-8
-17
-26
-20
-20
-30
-36
-26
0
29
58
70
70
70
68
56
25
-2
-32
-52
-54
-29
-1
30
56
50
20
-18
-38
-42
-37
-25
-29
-41
-48
-41
-29
-8
14
29
42
51
63
46
8
-42
-86
-114
-116
-95
-82
-67
-53
-32
-8
15
31
34
17
-12
-49
-83
-108
-124
-138
-117
-73
-22
10
32
41
40
33
31
24
6
-10
-39
-69
-92
-95
-93
-82
-56
-34
-13
0
11
16
3
-10
-50
-84
-108
-97
-70
-42
-20
-25
-29
-21
16
50
66
52
17
-24
-53
-65
-82
-81
-62
-30
-2
21
39
39
45
54
58
54
37
1
-61
-114
-144
-134
-95
-32
25
58
88
114
131
116
84
41
-2
-31
-46
-52
-51
-31
-15
-5
7
29
60
85
106
100
70
34
6
-12
-28
-30
-34
-29
-17
15
37
51
67
73
71
52
22
-21
-46
-51
-48
-45
-41
-28
-13
16
51
72
73
55
30
-2
-22
-27
-18
-16
-7
-2
-3
10
25
32
19
3
-18
-38
-51
-59
-74
-94
-97
-90
-68
-42
-14
7
10
17
5
-13
-33
-52
-66
-79
-67
-48
-27
-16
-11
-20
-22
3
16
11
-24
-54
-65
-51
-29
-39
-64
-88
-84
-61
-29
-1
1
-2
-14
-15
-19
-16
-14
-15
-25
-33
-40
-56
-65
-61
-61
-62
-56
-38
-21
11
47
75
81
75
52
14
-16
-35
-37
-29
-2
24
36
34
18
-4
-18
-4
21
52
61
43
3
-32
-21
5
34
32
11
-16
-28
-2
29
60
72
70
41
-1
-30
-50
-48
-28
2
19
26
23
21
22
33
50
42
24
4
-15
-18
-3
12
24
28
23
11
-13
-26
-34
-40
-28
-15
-18
-45
-79
-99
-108
-94
-74
-48
-29
-12
-4
1
14
25
27
9
-18
-69
-120
-161
-175
-172
-162
-138
-120
-100
-57
8
74
106
99
51
-19
-75
-98
-96
-68
-37
-16
-15
-13
1
16
34
36
10
-39
-82
-99
-101
-91
-78
-62
-36
0
39
52
49
36
19
1
-22
-42
-73
-85
-83
-71
-56
-31
0
39
79
121
150
156
149
106
33
-42
-95
-117
-117
-85
-47
-6
28
53
70
72
83
80
61
24
-12
-48
-66
-56
-34
-12
9
27
41
60
89
119
147
156
141
88
-114
