# Supplementary material for: Electroencephalography (EEG) based epilepsy diagnosis via multiple feature space fusion using shared hidden space-driven multi-view learning
Source: PeerJ Comput Sci. 2024 Mar 7;10:e1874. doi: 10.7717/peerj-cs.1874 (PMC10936759; doi:10.7717/peerj-cs.1874)
Supplement: Supplemental Information 2 [file peerj-cs-10-1874-s002.zip › B/O041.txt]

83
90
62
-16
-105
-200
-268
-302
-292
-252
-195
-96
-8
59
91
82
59
24
-8
-51
-97
-133
-156
-179
-196
-183
-155
-116
-84
-48
-17
18
58
94
98
73
15
15
-62
-115
-145
-137
-119
-91
-45
-10
30
60
67
35
-20
-81
-144
-180
-189
-182
-166
-134
-93
-46
-9
18
34
30
15
-12
-51
-92
-128
-147
-157
-128
-86
-53
-19
19
50
65
74
57
25
-11
-38
-50
-52
-40
-13
11
50
93
128
143
124
64
-1
-44
-57
-66
-77
-80
-62
-29
40
119
197
252
280
255
189
80
-26
-122
-185
-211
-208
-190
-142
-86
-49
-30
-32
-23
-1
15
12
-31
-93
-143
-173
-181
-149
-88
2
103
210
283
297
262
176
92
26
-20
-45
-79
-101
-123
-126
-95
-43
11
48
94
114
110
59
7
-53
-91
-126
-138
-128
-105
-78
-58
-38
-12
6
14
11
-5
-38
-72
-101
-126
-149
-151
-115
-51
20
86
130
146
135
108
59
9
-43
-106
-176
-216
-204
-145
-52
42
118
139
135
98
75
83
107
105
46
-54
-134
-176
-144
-62
25
94
125
120
96
75
60
39
-1
-45
-96
-133
-155
-164
-160
-132
-64
20
83
114
108
86
60
38
-9
-75
-142
-180
-198
-186
-166
-148
-124
-73
-3
40
49
36
14
-10
-43
-74
-101
-115
-119
-105
-73
-33
3
-4
-10
-15
8
19
12
-14
-42
-50
-52
-59
-79
-85
-79
-71
-61
-44
-33
-35
-28
-40
-56
-76
-93
-105
-103
-84
-73
-57
-31
-2
32
40
42
34
16
-2
-22
-40
-62
-67
-65
-63
-48
-31
-19
-3
6
3
0
-7
-16
-19
-19
-5
0
2
3
7
12
18
41
63
70
61
39
9
-25
-51
-71
-80
-56
-24
13
44
65
82
74
67
44
26
0
-20
-52
-96
-138
-176
-170
-135
-66
-1
47
91
89
56
12
-23
-65
-100
-116
-122
-106
-77
-35
0
14
18
25
43
62
65
22
-46
-114
-169
-193
-188
-148
-98
-32
32
82
118
131
133
106
75
31
-27
-110
-175
-193
-175
-123
-55
8
74
139
190
208
197
162
100
11
-71
-121
-133
-105
-59
-14
27
69
105
134
144
137
100
40
-12
-59
-85
-93
-86
-67
-49
-20
11
44
75
89
67
40
10
-21
-58
-94
-108
-104
-82
-47
-25
-23
-36
-52
-59
-48
-23
1
17
22
28
7
-19
-43
-57
-55
-39
-16
-8
-3
-9
-20
-25
-27
-31
-37
-26
-5
14
4
-12
-14
4
38
77
75
30
-29
-83
-103
-90
-63
-45
-43
-34
-22
-9
9
45
79
107
105
83
50
25
8
-8
-23
-31
-45
-62
-70
-56
-1
71
137
165
144
82
10
-70
-121
-141
-127
-89
-49
1
42
89
142
176
175
134
66
-8
-61
-105
-142
-184
-183
-163
-121
-67
0
84
148
184
185
151
104
45
-24
-95
-130
-142
-127
-95
-51
5
59
111
137
139
125
102
65
13
-43
-101
-150
-186
-202
-193
-139
-68
2
46
74
100
109
101
72
17
-57
-148
-208
-241
-219
-173
-128
-83
-34
22
61
79
83
87
77
64
39
-16
-68
-110
-127
-116
-81
-35
6
42
60
50
7
-40
-91
-126
-147
-147
-127
-102
-56
-13
39
80
111
113
72
20
-41
-100
-154
-189
-197
-163
-100
-26
25
80
125
148
153
127
71
3
-56
-92
-117
-123
-114
-88
-53
2
76
146
209
235
224
178
114
50
-30
-81
-98
-91
-77
-81
-67
-42
-6
36
68
91
97
71
23
-17
-64
-101
-135
-136
-111
-87
-59
-21
28
81
141
168
182
165
146
125
100
63
6
-58
-99
-91
-46
7
67
95
96
77
49
10
-48
-96
-123
-129
-95
-56
-14
23
56
69
58
9
-41
-97
-127
-132
-123
-108
-102
-94
-102
-99
-99
-81
-66
-41
-14
-26
-43
-73
-103
-118
-117
-104
-71
-34
19
56
72
74
45
20
3
-14
-38
-83
-109
-121
-113
-84
-44
-5
18
38
34
15
-37
-98
-159
-191
-173
-127
-64
-19
11
21
38
56
56
17
-33
-82
-116
-120
-105
-83
-59
-24
25
49
62
50
25
4
-9
-29
-48
-66
-68
-66
-70
-53
-19
23
63
96
99
68
29
-12
-48
-80
-105
-126
-126
-102
-59
-17
14
35
33
30
27
18
5
-2
9
13
1
-22
-53
-73
-80
-59
-25
22
86
123
125
80
17
-60
-128
-160
-167
-137
-101
-71
-55
-30
10
59
100
130
126
72
20
-31
-64
-97
-118
-121
-109
-80
-30
26
62
87
114
139
159
149
116
43
-37
-132
-211
-262
-276
-258
-214
-133
-54
6
22
14
-19
-47
-66
-103
-152
-200
-214
-192
-160
-123
-99
-73
-38
14
51
68
49
-7
-75
-135
-160
-185
-199
-195
-154
-78
13
103
156
176
153
72
-27
-127
-184
-220
-228
-222
-187
-146
-85
-9
59
104
101
59
-7
-56
-100
-149
-181
-184
-161
-117
-52
11
53
80
92
107
113
124
100
48
-32
-109
-158
-175
-137
-86
-46
-18
16
46
68
96
98
88
49
7
-26
-57
-74
-93
-87
-52
-8
22
43
59
81
92
73
30
-50
-123
-152
-143
-109
-79
-53
-36
0
41
71
78
59
34
-14
-64
-111
-145
-151
-126
-79
-36
14
41
42
13
-4
-21
-38
-64
-88
-89
-78
-45
-22
-21
-20
-21
-19
-20
-18
-30
-37
-31
-27
-46
-73
-93
-96
-87
-69
-42
-11
12
27
19
-1
-23
-29
-35
-35
-30
-40
-49
-56
-38
-34
-28
-34
-21
-5
6
6
-15
-30
-18
-3
17
32
35
13
-12
-38
-37
-24
2
34
50
55
53
40
15
-10
-40
-73
-85
-81
-82
-65
-37
-3
36
60
98
141
157
137
73
-2
-61
-93
-107
-115
-105
-93
-73
-44
-3
38
66
103
118
118
79
23
-41
-92
-121
-139
-144
-125
-80
-33
28
71
89
89
91
103
85
28
-57
-149
-211
-219
-171
-102
-35
11
31
37
44
56
75
89
80
25
-59
-131
-172
-171
-139
-102
-65
-34
3
37
65
86
100
84
47
3
-32
-57
-74
-87
-98
-105
-87
-46
13
69
113
113
83
41
-8
-51
-96
-127
-154
-150
-112
-46
28
102
154
154
119
59
-11
-84
-145
-183
-195
-172
-105
-32
44
97
130
121
84
45
10
-23
-52
-100
-144
-162
-143
-82
-8
60
112
127
139
159
152
107
29
-75
-167
-219
-220
-185
-114
-27
62
120
136
106
49
-10
-40
-43
-34
-27
-48
-81
-116
-115
-84
-10
77
145
159
131
91
56
28
-2
-27
-79
-130
-174
-190
-159
-87
14
80
105
68
14
-29
-19
17
28
-5
-67
-121
-141
-121
-78
-43
-2
40
71
77
94
106
133
130
90
15
-73
-126
-159
-179
-178
-148
-95
-21
64
112
128
103
74
54
27
-7
-74
-138
-175
-162
-130
-81
-36
8
48
87
124
125
102
35
-49
-141
-204
-214
-197
-155
-94
-33
46
127
192
214
191
142
54
-54
-153
-214
-234
-224
-190
-154
-109
-40
45
129
192
213
187
115
25
-89
-178
-233
-237
-210
-162
-94
-34
27
82
125
125
98
61
15
-31
-98
-156
-192
-207
-181
-135
-70
10
84
129
146
152
132
83
-6
-101
-182
-209
-183
-128
-74
-39
1
28
69
103
102
52
-18
-101
-169
-190
-172
-119
-45
24
68
75
54
41
38
37
33
11
-27
-59
-79
-80
-67
-49
-26
-16
-6
4
11
17
25
15
-3
-31
-50
-73
-84
-75
-63
-52
-31
13
56
83
93
71
23
-29
-61
-66
-44
-3
24
40
48
53
55
55
56
53
45
39
30
21
9
-7
-17
-21
-6
8
-11
-36
-63
-64
-37
4
31
35
24
27
11
-10
-33
-49
-44
-10
48
88
83
42
-23
-84
-121
-130
-131
-131
-118
-109
-86
-56
-21
14
43
55
38
4
-29
-42
-61
-80
-99
-110
-104
-77
-27
37
94
137
152
146
108
63
-11
-65
-96
-107
-105
-83
-42
-3
37
75
103
120
117
84
15
-52
-99
-119
-128
-125
-95
-57
-2
31
52
71
103
137
157
165
141
86
-9
-89
-151
-184
-190
-158
-104
-35
56
119
161
183
178
150
77
-13
-121
-209
-240
-221
-173
-117
-35
58
167
266
337
360
332
256
164
55
-62
-169
-270
-324
-320
-267
-196
-118
-29
45
126
190
211
187
140
85
8
-75
-154
-223
-258
-244
-180
-105
-35
9
26
39
61
77
51
-20
-128
-217
-283
-281
-234
-166
-93
-22
55
109
137
115
80
54
50
37
-3
-53
-111
-149
-147
-106
-59
-11
26
51
56
54
53
31
-5
-72
-153
-224
-245
-211
-153
-92
-50
-24
-12
6
29
44
40
10
-58
-135
-198
-226
-233
-210
-160
-107
-13
78
157
175
156
105
56
2
-24
-56
-96
-135
-144
-120
-83
-41
-4
20
44
53
41
-1
-53
-116
-161
-176
-153
-121
-69
-9
50
92
108
106
99
87
76
46
-7
-66
-101
-111
-94
-66
-46
-34
-10
34
78
102
97
56
2
-51
-79
-106
-111
-93
-63
-31
2
43
91
142
165
152
101
39
-15
-74
-120
-149
-151
-150
-121
-80
-40
3
22
17
-1
8
43
75
63
11
-51
-91
-85
-73
-45
-12
48
110
172
227
252
234
162
72
-22
-106
-176
-227
-247
-228
-171
-101
-38
10
21
20
13
19
9
-15
-62
-118
-165
-179
-171
-140
-89
-24
20
60
92
140
183
210
209
178
99
10
-64
-132
-173
-181
-165
-122
-63
-29
-7
-8
-11
-14
-34
-61
-103
-130
-130
-107
-83
-56
-19
19
49
61
60
33
-13
-58
-101
-137
-162
-174
-162
-116
-49
14
45
67
98
120
115
70
1
-72
-108
-109
-104
-87
-60
-29
3
47
97
124
143
126
100
52
-1
-62
-132
-174
-179
-151
-107
-61
-22
11
71
134
175
170
124
51
-38
-122
-179
-206
-209
-177
-114
-31
42
106
143
177
203
205
169
110
51
-20
-104
-152
-187
-192
-164
-113
-36
40
99
119
110
88
61
10
-52
-113
-151
-168
-145
-100
-52
2
55
108
150
165
137
49
-55
-119
-145
-132
-118
-98
-75
-25
55
135
196
223
227
205
179
133
81
14
-42
-93
-127
-131
-77
15
127
246
334
357
304
202
88
12
-15
-21
-35
-50
-65
-53
-24
43
107
162
182
192
168
124
76
11
-33
-50
-45
-47
-39
-27
11
59
132
215
271
280
251
196
122
27
-76
-177
-217
-202
-137
-74
-23
34
62
87
76
40
-10
-56
-76
-90
-88
-79
-80
-84
-96
-85
-47
-5
35
57
39
0
-69
-133
-169
-191
-204
-227
-222
-189
-119
-38
6
-6
-69
-128
-170
-184
-173
-139
-95
-58
-22
-2
11
5
-29
-93
-170
-227
-262
-261
-230
-176
-126
-81
-39
1
29
50
57
52
54
51
41
11
-24
-47
-84
-100
-105
-82
-38
23
84
106
93
49
-15
-88
-134
-165
-165
-145
-119
-87
-54
-17
2
-5
-24
-36
-28
-30
-32
-71
-112
-129
-102
-53
-1
29
36
34
20
8
-9
-15
-10
-11
-29
-62
-75
-90
-89
-77
-43
6
69
118
125
113
85
42
1
-28
-40
-52
-51
-39
-14
21
56
96
121
131
124
90
38
-21
-71
-124
-159
-164
-145
-100
-46
-8
15
16
15
0
-13
-3
1
-13
-48
-88
-112
-118
-100
-74
-31
12
64
106
125
136
129
107
66
20
-41
-91
-132
-162
-167
-151
-111
-55
8
63
74
43
5
-17
-52
-87
-126
-151
-163
-151
-110
-73
-36
-10
9
24
38
55
56
43
-2
-66
-126
-153
-135
-106
-54
6
53
82
91
84
75
50
29
-17
-62
-81
-99
-98
-92
-65
-23
12
57
81
83
67
45
9
-35
-70
-91
-107
-109
-101
-84
-59
-27
3
32
62
92
94
83
55
14
-31
-70
-84
-83
-60
-24
20
48
60
60
28
-4
-36
-57
-73
-86
-89
-85
-65
-23
11
36
55
74
79
82
61
28
-16
-49
-67
-72
-58
-23
25
63
101
108
95
63
29
-6
-51
-86
-130
-158
-162
-122
-61
-11
43
93
136
163
159
99
9
-85
-156
-194
-197
-173
-139
-77
9
87
124
126
104
59
11
-54
-115
-167
-195
-189
-164
-111
-46
30
87
117
105
66
27
5
-25
-56
-103
-147
-188
-197
-157
-78
4
80
129
155
151
125
74
20
-28
-88
-138
-168
-143
-85
-20
49
80
71
44
-1
-45
-73
-85
-96
-115
-135
-129
-93
-49
13
59
85
80
65
24
-25
-71
-117
-145
-152
-135
-96
-37
48
105
122
105
66
18
-31
-68
-81
-81
-61
-31
-6
19
37
27
-1
-51
-97
-142
-168
-166
-158
-146
-126
-86
-30
37
108
164
188
191
149
72
-3
-65
-111
-155
-180
-187
-162
-117
-65
-26
-13
-16
-32
-49
-56
-60
-88
-127
-151
-163
-144
-105
-46
9
65
89
89
55
25
19
29
57
66
43
-24
-103
-143
-155
-124
-79
-41
-15
-16
-8
-17
-11
-21
-27
-47
-69
-101
-134
-141
-112
-73
-42
-34
-47
-66
-72
-60
-49
-54
-60
-94
-120
-134
-127
-94
-53
0
45
82
105
129
128
103
68
27
-11
-63
-118
-172
-195
-175
-122
-45
31
109
152
173
190
162
97
-4
-97
-177
-220
-233
-214
-162
-83
-6
48
70
66
53
19
-25
-69
-121
-137
-133
-124
-132
-136
-120
-81
-19
44
101
128
144
136
98
50
-1
-52
-96
-116
-123
-117
-97
-74
-26
15
63
106
111
98
42
-16
-75
-106
-134
-144
-135
-100
-62
-24
12
28
26
-7
-49
-102
-143
-150
-143
-131
-127
-115
-89
-53
-19
-10
-15
-39
-55
-70
-82
-101
-128
-155
-159
-126
-90
-30
35
106
166
206
214
167
82
-16
-105
-162
-172
-153
-110
-58
-4
42
61
59
39
19
15
1
-18
-68
-105
-130
-126
-93
-27
47
124
204
256
268
235
187
130
80
35
-21
-75
-109
-117
-100
-62
-8
46
79
96
112
120
124
90
29
-61
-143
-202
-231
-218
-165
-85
-13
61
120
165
181
172
124
44
-46
-125
-182
-193
-172
-122
-58
17
88
137
155
146
126
95
95
80
46
-8
-65
-103
-109
-79
-15
59
133
198
233
237
209
154
88
20
-55
-138
-215
-230
-219
-150
-86
-13
36
72
108
117
112
80
48
-2
-62
-112
-150
-154
-125
-68
1
53
88
106
113
107
88
30
-32
-87
-134
-182
-193
-171
-128
-80
-37
4
26
25
-5
-59
-100
-136
-166
-184
-174
-138
-79
-5
68
117
119
82
14
-61
-135
-178
-215
-221
-204
-183
-160
-144
-116
-81
-35
6
22
32
37
45
30
-10
-58
-96
-108
-87
-41
1
39
77
124
179
214
198
106
-29
-158
-243
-266
-241
-177
-121
-70
-33
11
55
86
93
80
53
26
-28
-97
-159
-198
-202
-165
-88
-8
44
64
67
67
60
59
34
-20
-81
-152
-176
-133
-48
24
57
76
89
98
97
91
53
-14
-89
-168
-225
-248
-232
-195
-133
-61
6
60
109
149
152
130
90
34
-39
-119
-185
-227
-212
-175
-116
-49
32
110
131
103
61
26
-1
-30
-85
-152
-194
-189
-140
-64
16
80
124
145
158
143
109
68
25
-33
-83
-111
-103
-59
1
48
73
78
98
112
111
98
54
-5
-61
-112
-148
-170
-170
-141
-94
-35
41
101
128
122
83
42
23
19
2
-24
-48
-68
-88
-80
-59
-33
-18
-28
-55
-60
-54
-35
-50
-83
-123
-152
-143
-103
-41
-2
16
-1
-40
-87
-102
-94
-71
-51
-55
-69
-106
-108
-103
-95
-82
-67
-44
-26
-11
-12
-36
-54
-55
-48
-53
-54
-67
-72
-70
-51
-19
14
61
81
77
44
1
-39
-66
-71
-61
-52
-44
-26
-23
-11
-2
11
6
-1
-13
-24
-27
-18
-23
-33
-45
-36
-24
-14
-16
-18
-16
-9
22
40
64
60
32
-12
-34
-40
-31
-19
5
31
51
62
64
59
59
50
31
-3
-26
-45
-49
-47
-25
-2
-1
1
-5
-10
-8
-1
-1
-5
-7
-14
-28
-42
-45
-44
-28
5
37
53
55
42
17
-6
-24
-49
-75
-99
-84
-56
-7
46
100
127
132
116
87
66
42
11
-38
-87
-116
-121
-94
-54
-32
-5
13
49
73
91
103
96
60
-2
-84
-164
-199
-193
-172
-154
-123
-71
-19
45
101
131
138
124
88
36
-10
-35
-47
-58
-61
-62
-47
-14
37
85
117
132
114
82
42
7
-34
-71
-81
-69
-50
-38
-33
-34
-23
-10
5
19
20
7
-37
-85
-106
-99
-75
-41
-24
-15
9
45
85
111
113
112
87
54
22
-20
-54
-72
-58
-27
27
83
113
135
135
117
91
64
47
30
-8
-37
-73
-90
-71
-17
44
84
114
135
156
155
130
76
10
-55
-117
-149
-141
-96
-60
-22
20
51
69
73
82
83
95
107
97
55
-8
-77
-130
-141
-108
-39
40
106
142
128
89
45
15
8
6
-2
-38
-88
-125
-138
-111
-60
2
43
61
72
81
80
100
99
69
10
-65
-135
-188
-197
-176
-130
-78
-20
38
86
125
118
76
18
-37
-93
-138
-154
-150
-117
-81
-46
-21
-22
-24
-48
-79
-94
-76
-60
-28
-17
-21
-44
-48
-30
5
49
73
76
53
21
-13
-57
-94
-124
-152
-174
-175
-161
-130
-105
-88
-82
-79
-74
-67
-67
-56
-46
-39
-42
-45
-57
-79
-97
-92
-74
-46
4
54
82
82
58
29
-19
-60
-117
-163
-190
-185
-147
-94
-23
60
129
167
162
113
43
-3
-37
-45
-48
-39
-31
-8
52
121
167
167
128
63
-3
-67
-124
-165
-195
-205
-209
-177
-114
-28
36
66
76
59
40
16
-11
-41
-60
-93
-127
-132
-100
-49
0
39
62
57
18
-35
-89
-123
-121
-97
-78
-78
-65
-50
-29
-8
-1
7
28
38
41
26
22
14
3
-17
-38
-41
-27
13
60
86
93
80
29
-28
-61
-78
-76
-78
-83
-94
-90
-76
-45
-23
-11
11
12
21
9
-19
-38
-44
-38
-36
-30
-23
-13
-8
-2
20
20
-2
-32
-57
-55
-45
-27
-31
-42
-60
-55
-35
4
35
46
42
48
47
47
47
34
2
-36
-76
-107
-116
-87
-45
-10
13
36
52
48
33
-8
-64
-106
-124
-116
-88
-46
-14
-1
-1
2
8
34
72
89
70
13
-41
-97
-151
-203
-233
-235
-194
-129
-64
17
86
140
169
176
155
95
52
10
0
-28
-67
-104
-131
-130
-103
-66
-36
-10
-21
-45
-71
-89
-121
-151
-160
-148
-128
-116
-93
-56
-10
51
90
95
67
25
-20
-58
-76
-106
-139
-171
-150
-102
-26
45
101
144
174
192
198
187
170
143
93
29
-42
-117
-158
-157
-129
-88
-57
0
39
98
146
179
163
124
68
-8
-85
-161
-205
-213
-171
-114
-56
-14
23
61
107
151
150
105
24
-48
-112
-153
-149
-120
-81
-37
3
33
40
42
28
31
33
24
-5
-65
-124
-158
-163
-139
-109
-92
-86
-81
-79
-73
-63
-58
-69
-84
-91
-102
-104
-92
-63
-43
-32
-28
-42
-70
-85
-77
-72
-70
-86
-100
-111
-116
-106
-96
-77
-57
-36
-10
18
34
28
10
-20
-60
-111
-126
-103
-58
-24
-6
-5
-7
2
7
18
35
61
83
90
86
62
22
-8
-19
-27
-9
16
46
70
78
97
94
65
34
-8
-40
-55
-65
-81
-88
-77
-57
-19
-1
17
17
36
53
65
51
24
-7
-39
-64
-72
-64
-41
-4
38
56
65
60
64
70
87
91
56
-4
-69
-118
-133
-116
-72
-21
24
69
104
124
133
110
52
-16
-61
-82
-88
-67
-53
-29
2
59
129
175
191
158
91
30
-14
-55
-90
-129
-151
-155
-125
-55
29
118
171
163
111
33
-20
-79
-127
-158
-182
-185
-170
-131
-89
-27
25
58
60
59
47
6
-61
-134
-198
-228
-217
-180
-128
-67
7
80
136
158
140
94
28
-42
-102
-149
-168
-179
-164
-106
-26
55
100
126
144
164
179
177
150
98
40
-28
-94
-150
-162
-153
-116
-65
-19
38
96
136
121
56
-26
-110
-169
-197
-185
-146
-103
-60
-47
-29
5
60
116
154
154
91
-14
-117
-194
-235
-239
-206
-141
-73
-6
55
104
139
163
144
85
-2
-100
-180
-227
-238
-216
-167
-96
-40
13
59
112
149
141
99
43
-12
-55
-87
-122
-137
-125
-99
-54
-2
60
121
169
197
187
133
72
18
-30
-69
-109
-143
-152
-140
-93
-66
-38
-14
6
6
-13
-51
-82
-86
-69
-41
-27
-20
-19
-32
-44
-37
-40
-41
-50
-48
-43
-34
-26
-18
-29
-36
-62
-93
-109
-99
-69
-37
-2
21
40
41
36
21
1
-14
-35
-50
-50
-19
11
35
53
52
49
39
21
-6
-36
-41
-38
-20
-21
-18
-39
-36
-2
29
46
24
-2
-35
-54
-67
-85
-103
-110
-84
-41
9
45
53
51
58
82
99
95
68
23
-29
-63
-91
-114
-118
-104
-88
-69
-33
-9
3
-1
5
17
17
15
0
-22
-47
-75
-88
-80
-34
20
63
75
58
26
4
8
17
36
25
-7
-59
-98
-91
-66
-42
-30
-26
-34
-22
-6
14
22
6
-11
-45
-69
-87
-103
-101
-70
-18
16
40
48
64
81
93
85
41
-13
-56
-80
-87
-78
-70
-51
-17
25
64
85
114
126
108
73
26
-28
-91
-141
-171
-172
-150
-117
-70
-27
33
84
114
110
85
42
5
-25
-62
-105
-141
-154
-146
-107
-55
-7
23
37
46
27
0
-43
-75
-106
-122
-117
-91
-20
78
179
241
243
191
85
-21
-91
-141
-175
-181
-174
-152
-125
-92
-60
-8
51
105
123
115
107
108
103
86
47
-7
-51
-76
-77
-57
-14
31
85
133
157
140
83
28
-25
-68
-97
-105
-107
-109
-101
-93
-69
-31
6
25
17
-9
-45
-76
-100
-103
-114
-107
-88
-54
-28
-19
-27
-42
-57
-45
-32
-26
-22
-21
-37
-48
-41
-23
-7
-4
-23
-50
-61
-52
-34
-155
