# Supplementary material for: Electroencephalography (EEG) based epilepsy diagnosis via multiple feature space fusion using shared hidden space-driven multi-view learning
Source: PeerJ Comput Sci. 2024 Mar 7;10:e1874. doi: 10.7717/peerj-cs.1874 (PMC10936759; doi:10.7717/peerj-cs.1874)
Supplement: Supplemental Information 2 [file peerj-cs-10-1874-s002.zip › B/O042.txt]

-71
-87
-106
-117
-122
-115
-97
-85
-75
-71
-59
-58
-55
-53
-56
-65
-79
-85
-106
-115
-123
-122
-122
-109
-85
-67
-54
-59
-77
-103
-125
-138
-145
-139
-132
-121
-111
-98
-92
-96
-97
-88
-82
-119
-149
-158
-161
-138
-110
-78
-52
-43
-51
-65
-72
-72
-75
-81
-85
-84
-90
-100
-102
-106
-109
-111
-103
-95
-82
-72
-70
-73
-69
-68
-72
-83
-108
-134
-160
-170
-155
-138
-113
-93
-86
-88
-88
-94
-103
-108
-108
-98
-89
-79
-84
-108
-131
-144
-144
-135
-117
-99
-95
-89
-85
-83
-103
-114
-118
-117
-107
-88
-71
-71
-81
-102
-125
-143
-147
-146
-137
-111
-97
-85
-88
-83
-74
-75
-58
-57
-74
-102
-117
-128
-127
-116
-107
-105
-108
-108
-102
-87
-65
-57
-54
-67
-74
-89
-82
-71
-57
-60
-72
-78
-85
-74
-51
-33
-37
-52
-69
-90
-98
-98
-83
-75
-70
-77
-91
-93
-76
-52
-31
-20
-25
-41
-56
-68
-73
-80
-81
-77
-74
-73
-67
-67
-69
-74
-89
-111
-121
-110
-89
-73
-70
-90
-118
-143
-143
-135
-112
-76
-38
-23
-28
-48
-78
-104
-118
-117
-112
-107
-100
-109
-110
-112
-119
-131
-128
-99
-63
-22
-1
-11
-42
-79
-112
-138
-143
-126
-98
-72
-47
-40
-53
-71
-83
-91
-95
-88
-84
-83
-92
-103
-116
-130
-123
-107
-86
-70
-61
-55
-61
-65
-74
-84
-91
-86
-91
-112
-130
-155
-167
-169
-154
-135
-115
-95
-83
-83
-81
-74
-67
-64
-53
-46
-50
-62
-73
-96
-110
-110
-103
-93
-84
-69
-73
-67
-67
-60
-66
-65
-57
-47
-41
-41
-58
-79
-89
-91
-77
-67
-57
-53
-53
-41
-35
-43
-52
-69
-90
-113
-119
-113
-92
-73
-57
-48
-40
-26
-16
-21
-33
-42
-53
-59
-60
-68
-78
-83
-78
-81
-77
-72
-69
-70
-78
-80
-89
-91
-75
-59
-42
-28
-18
-25
-32
-39
-40
-45
-53
-56
-81
-97
-105
-111
-119
-113
-94
-71
-52
-45
-49
-56
-54
-48
-76
-77
-93
-116
-131
-127
-106
-81
-51
-26
-13
-17
-24
-38
-60
-75
-96
-116
-120
-112
-110
-121
-143
-169
-191
-189
-159
-119
-74
-31
3
17
17
9
-15
-35
-53
-64
-76
-89
-99
-125
-143
-148
-136
-112
-77
-40
-15
-1
2
-5
-22
-36
-47
-61
-80
-90
-87
-92
-95
-103
-107
-100
-73
-45
-28
-16
-24
-47
-70
-77
-73
-63
-47
-51
-65
-88
-104
-110
-110
-93
-76
-61
-60
-65
-74
-76
-80
-79
-79
-76
-66
-79
-91
-101
-103
-103
-93
-76
-67
-68
-76
-92
-98
-96
-81
-71
-52
-35
-32
-49
-72
-86
-100
-88
-64
-30
-10
-6
-27
-67
-98
-106
-93
-83
-68
-65
-72
-89
-102
-104
-113
-100
-89
-74
-53
-40
-33
-45
-50
-69
-82
-98
-97
-89
-87
-72
-66
-70
-77
-77
-71
-66
-59
-69
-88
-97
-98
-103
-105
-104
-107
-108
-112
-99
-91
-69
-44
-33
-40
-54
-72
-90
-106
-109
-112
-105
-89
-70
-63
-61
-57
-53
-50
-41
-31
-35
-49
-64
-83
-93
-91
-88
-82
-74
-66
-61
-67
-65
-71
-75
-75
-77
-76
-84
-90
-95
-99
-93
-84
-78
-63
-40
-23
-15
-20
-22
-40
-53
-57
-64
-68
-78
-76
-76
-67
-50
-42
-50
-59
-61
-71
-71
-67
-66
-65
-72
-72
-87
-91
-87
-83
-77
-71
-67
-80
-94
-109
-119
-126
-126
-117
-108
-100
-91
-89
-91
-86
-81
-76
-71
-61
-55
-57
-54
-68
-102
-145
-178
-194
-195
-171
-148
-130
-112
-87
-62
-47
-30
-29
-41
-61
-75
-92
-94
-75
-68
-59
-61
-60
-79
-95
-104
-105
-94
-79
-54
-46
-43
-47
-59
-73
-83
-81
-84
-86
-91
-92
-107
-122
-133
-139
-119
-79
-46
-34
-42
-63
-80
-85
-73
-56
-56
-61
-75
-92
-113
-127
-133
-131
-113
-97
-87
-88
-92
-97
-94
-79
-66
-51
-38
-34
-46
-78
-109
-133
-139
-131
-102
-80
-57
-42
-32
-33
-47
-52
-66
-70
-66
-73
-75
-66
-49
-36
-28
-31
-56
-84
-103
-92
-75
-61
-48
-43
-45
-48
-48
-57
-64
-71
-86
-97
-108
-113
-114
-99
-79
-56
-53
-43
-43
-49
-62
-69
-67
-61
-56
-66
-84
-103
-109
-110
-112
-96
-78
-61
-49
-42
-47
-57
-51
-45
-35
-29
-29
-39
-56
-73
-86
-88
-78
-55
-50
-47
-53
-62
-69
-72
-78
-81
-76
-71
-68
-81
-89
-88
-94
-95
-92
-83
-81
-76
-74
-78
-69
-52
-32
-33
-47
-74
-99
-113
-115
-110
-114
-114
-110
-100
-89
-72
-50
-39
-27
-43
-65
-87
-98
-91
-86
-68
-58
-65
-78
-90
-92
-83
-62
-49
-36
-37
-39
-49
-59
-55
-53
-53
-48
-40
-46
-50
-58
-63
-80
-96
-99
-102
-82
-63
-40
-27
-26
-25
-29
-27
-26
-31
-50
-70
-89
-113
-128
-128
-120
-112
-101
-95
-86
-75
-67
-54
-63
-66
-71
-82
-97
-106
-115
-125
-122
-121
-113
-101
-87
-80
-81
-81
-93
-109
-119
-110
-92
-78
-68
-86
-111
-133
-135
-125
-108
-86
-74
-58
-53
-44
-54
-66
-78
-82
-93
-99
-99
-97
-84
-70
-71
-85
-102
-97
-84
-57
-37
-33
-54
-90
-123
-152
-161
-149
-127
-109
-91
-84
-85
-85
-78
-65
-58
-60
-67
-81
-103
-122
-137
-141
-126
-111
-92
-71
-48
-34
-31
-29
-46
-68
-86
-103
-107
-109
-101
-100
-106
-111
-103
-97
-95
-89
-78
-64
-48
-42
-59
-81
-93
-100
-98
-89
-58
-51
-49
-61
-81
-102
-111
-105
-104
-99
-100
-104
-115
-126
-130
-138
-137
-127
-115
-109
-97
-88
-81
-72
-59
-49
-52
-53
-68
-84
-86
-67
-53
-46
-52
-66
-80
-84
-80
-78
-73
-60
-51
-43
-45
-43
-53
-65
-70
-80
-90
-93
-90
-102
-116
-124
-124
-110
-89
-61
-42
-31
-22
-22
-22
-23
-21
-25
-24
-23
-25
-37
-54
-65
-88
-98
-101
-90
-72
-58
-52
-50
-44
-37
-42
-64
-79
-82
-77
-65
-57
-60
-73
-73
-68
-70
-68
-78
-87
-104
-103
-100
-97
-91
-71
-52
-43
-34
-39
-45
-42
-23
-12
-14
-25
-51
-74
-94
-91
-89
-82
-69
-66
-67
-85
-96
-112
-108
-96
-83
-83
-92
-95
-105
-100
-85
-69
-61
-56
-55
-63
-62
-70
-75
-79
-75
-67
-78
-88
-97
-95
-92
-82
-73
-77
-90
-103
-107
-111
-106
-111
-124
-130
-121
-104
-94
-82
-75
-72
-63
-55
-53
-52
-38
-24
-15
-28
-48
-78
-97
-95
-90
-81
-79
-82
-90
-106
-105
-94
-70
-37
-5
-2
-21
-45
-72
-86
-91
-87
-82
-70
-54
-50
-54
-61
-59
-63
-68
-61
-49
-39
-31
-32
-58
-87
-119
-135
-145
-143
-137
-129
-106
-73
-48
-42
-44
-56
-70
-84
-86
-79
-76
-71
-77
-91
-102
-99
-89
-83
-60
-46
-36
-37
-53
-78
-110
-124
-127
-121
-107
-82
-75
-70
-71
-80
-80
-72
-49
-34
-26
-34
-51
-70
-84
-70
-56
-38
-29
-38
-62
-92
-97
-104
-99
-93
-85
-86
-88
-83
-82
-77
-64
-53
-44
-32
-32
-43
-51
-58
-46
-44
-43
-54
-72
-93
-108
-103
-99
-86
-83
-79
-76
-57
-45
-36
-40
-53
-78
-100
-109
-116
-118
-109
-96
-78
-63
-48
-51
-53
-50
-45
-44
-50
-61
-79
-92
-95
-89
-81
-65
-46
-45
-44
-51
-60
-75
-83
-79
-77
-74
-75
-89
-108
-124
-124
-120
-109
-99
-87
-90
-88
-87
-95
-91
-78
-58
-52
-45
-51
-53
-55
-51
-49
-49
-40
-35
-43
-61
-54
-47
-44
-38
-46
-48
-51
-43
-47
-53
-51
-52
-47
-43
-32
-35
-49
-53
-69
-70
-68
-62
-62
-73
-88
-104
-111
-112
-94
-82
-60
-54
-48
-55
-64
-65
-72
-70
-69
-76
-91
-112
-128
-148
-147
-135
-113
-87
-59
-40
-31
-25
-25
-36
-61
-78
-88
-86
-80
-78
-82
-102
-113
-117
-116
-101
-71
-40
-13
9
12
-4
-31
-57
-88
-118
-127
-129
-120
-104
-72
-52
-38
-29
-33
-50
-69
-75
-84
-79
-81
-77
-82
-85
-82
-85
-79
-68
-66
-79
-92
-101
-104
-89
-78
-82
-92
-104
-99
-97
-91
-86
-77
-74
-68
-58
-47
-28
-11
-3
-19
-38
-55
-78
-93
-102
-110
-119
-123
-132
-130
-122
-99
-70
-44
-18
-7
-10
-26
-36
-49
-60
-66
-78
-85
-99
-93
-87
-77
-61
-46
-41
-43
-52
-76
-99
-109
-115
-117
-119
-113
-116
-110
-106
-104
-98
-87
-62
-51
-41
-41
-50
-67
-90
-106
-122
-126
-122
-111
-106
-98
-91
-87
-77
-56
-45
-50
-62
-84
-105
-116
-116
-114
-122
-121
-125
-123
-111
-91
-59
-43
-28
-33
-43
-57
-68
-80
-90
-90
-89
-85
-78
-68
-66
-60
-45
-42
-49
-67
-83
-100
-104
-98
-92
-85
-76
-67
-69
-64
-57
-49
-50
-55
-53
-68
-84
-91
-100
-107
-113
-115
-119
-113
-100
-86
-77
-65
-53
-54
-57
-59
-61
-73
-76
-83
-96
-109
-115
-112
-114
-105
-108
-104
-96
-76
-60
-53
-44
-40
-45
-58
-64
-79
-80
-73
-66
-65
-67
-69
-73
-62
-40
-19
-19
-29
-36
-48
-57
-58
-55
-52
-48
-42
-49
-60
-68
-73
-77
-66
-49
-40
-35
-43
-55
-73
-70
-63
-57
-51
-48
-50
-53
-58
-58
-64
-73
-75
-72
-70
-54
-54
-67
-83
-100
-109
-106
-89
-76
-63
-54
-45
-29
-20
-13
-28
-59
-83
-85
-82
-91
-103
-119
-121
-117
-100
-99
-93
-83
-70
-64
-61
-51
-63
-72
-90
-114
-138
-148
-137
-123
-102
-84
-76
-75
-77
-73
-71
-52
-34
-15
-17
-32
-60
-91
-110
-112
-108
-105
-87
-69
-58
-52
-44
-46
-49
-48
-44
-46
-55
-67
-86
-114
-121
-124
-117
-113
-107
-98
-87
-67
-61
-69
-85
-95
-104
-106
-89
-77
-67
-67
-70
-85
-99
-105
-105
-99
-86
-71
-73
-75
-80
-83
-83
-81
-74
-63
-44
-42
-54
-78
-95
-87
-77
-61
-53
-62
-78
-97
-103
-107
-94
-73
-49
-43
-43
-52
-71
-74
-66
-58
-56
-54
-64
-68
-78
-77
-69
-70
-64
-64
-62
-59
-58
-58
-66
-59
-51
-47
-52
-58
-62
-71
-71
-88
-96
-96
-87
-96
-107
-119
-120
-105
-80
-46
-38
-37
-41
-44
-51
-56
-51
-56
-57
-67
-91
-118
-139
-141
-137
-112
-83
-56
-50
-51
-53
-65
-69
-74
-59
-50
-46
-51
-77
-101
-117
-121
-121
-106
-88
-64
-38
-20
-21
-40
-52
-61
-64
-71
-74
-80
-84
-83
-80
-81
-85
-87
-90
-89
-76
-73
-78
-73
-65
-64
-63
-63
-70
-80
-92
-94
-93
-75
-53
-37
-34
-50
-62
-80
-83
-63
-48
-47
-59
-84
-106
-115
-103
-83
-68
-52
-51
-68
-87
-94
-92
-81
-59
-49
-57
-60
-68
-54
-46
-31
-29
-31
-36
-35
-32
-40
-52
-71
-97
-127
-153
-172
-178
-148
-106
-70
-41
-30
-33
-37
-36
-26
-13
-2
-16
-61
-118
-159
-167
-148
-111
-71
-37
-15
-2
-5
-17
-24
-23
-29
-26
-38
-62
-109
-151
-173
-177
-157
-117
-68
-38
-19
-18
-39
-53
-61
-72
-75
-65
-64
-80
-104
-125
-130
-125
-97
-72
-50
-30
-11
-2
-8
-19
-47
-74
-95
-106
-116
-125
-116
-108
-105
-109
-110
-109
-98
-73
-48
-31
-22
-12
-16
-34
-50
-83
-111
-128
-124
-112
-95
-91
-97
-106
-112
-112
-116
-103
-77
-52
-38
-45
-62
-99
-135
-158
-159
-151
-124
-97
-84
-82
-89
-91
-98
-93
-89
-81
-74
-74
-78
-94
-101
-114
-127
-133
-132
-124
-116
-106
-94
-94
-99
-99
-98
-95
-79
-81
-91
-108
-114
-116
-110
-97
-92
-93
-97
-94
-98
-97
-94
-95
-96
-98
-90
-87
-70
-56
-38
-33
-45
-56
-76
-78
-76
-74
-81
-87
-90
-93
-80
-62
-52
-57
-68
-80
-87
-86
-80
-81
-81
-83
-83
-83
-80
-71
-49
-38
-30
-43
-57
-68
-67
-74
-81
-78
-75
-75
-77
-83
-83
-81
-69
-67
-78
-88
-90
-83
-83
-75
-80
-86
-93
-86
-84
-77
-73
-74
-77
-77
-65
-67
-66
-67
-67
-63
-57
-40
-41
-42
-50
-52
-70
-72
-76
-78
-75
-75
-72
-80
-83
-82
-86
-85
-80
-75
-67
-55
-47
-47
-56
-71
-73
-85
-75
-64
-59
-55
-58
-70
-79
-75
-70
-67
-75
-80
-85
-88
-82
-79
-80
-85
-86
-90
-94
-86
-80
-63
-47
-31
-44
-62
-86
-93
-95
-80
-55
-40
-36
-45
-56
-70
-68
-55
-49
-44
-53
-69
-87
-93
-88
-89
-79
-61
-45
-46
-48
-42
-44
-38
-30
-28
-36
-45
-45
-41
-35
-32
-45
-74
-91
-104
-102
-85
-67
-54
-49
-41
-43
-43
-51
-52
-53
-54
-45
-37
-52
-76
-96
-104
-96
-88
-92
-91
-83
-63
-57
-60
-63
-81
-91
-90
-72
-68
-70
-74
-90
-105
-112
-105
-99
-88
-79
-93
-108
-127
-132
-135
-127
-108
-91
-88
-94
-109
-119
-113
-83
-53
-39
-34
-41
-58
-71
-85
-93
-99
-89
-82
-86
-95
-109
-112
-108
-83
-66
-61
-62
-67
-67
-75
-82
-105
-127
-142
-140
-130
-114
-93
-78
-65
-52
-34
-24
-23
-34
-56
-83
-102
-100
-94
-85
-80
-75
-76
-72
-49
-37
-23
-19
-26
-40
-52
-48
-48
-38
-38
-44
-52
-53
-54
-65
-74
-69
-62
-58
-59
-69
-91
-115
-121
-114
-96
-80
-77
-80
-84
-76
-68
-63
-57
-65
-81
-95
-101
-110
-123
-127
-130
-129
-131
-128
-125
-113
-85
-57
-31
-14
-8
-21
-31
-38
-51
-74
-106
-135
-158
-154
-135
-111
-98
-94
-90
-84
-60
-32
-5
-1
-7
-26
-61
-100
-121
-129
-130
-120
-104
-93
-88
-78
-71
-72
-63
-61
-54
-54
-59
-81
-116
-148
-168
-161
-134
-98
-72
-62
-46
-40
-38
-30
-17
-17
-31
-54
-83
-111
-136
-150
-156
-140
-108
-67
-44
-30
-14
-8
0
7
6
-3
-21
-37
-75
-112
-144
-169
-185
-178
-144
-105
-67
-37
-18
-16
-12
-1
3
8
3
-12
-39
-54
-64
-76
-89
-101
-107
-105
-81
-56
-36
-35
-52
-68
-94
-89
-87
-88
-105
-113
-116
-110
-90
-69
-41
-14
13
20
11
3
-17
-37
-54
-64
-82
-105
-117
-127
-134
-133
-117
-98
-67
-28
0
5
-11
-37
-70
-78
-80
-75
-85
-105
-121
-138
-138
-128
-110
-90
-71
-47
-37
-27
-23
-29
-54
-70
-71
-73
-67
-72
-77
-98
-106
-109
-104
-98
-89
-79
-79
-82
-87
-86
-72
-51
-33
-30
-34
-62
-94
-114
-108
-89
-71
-62
-72
-87
-93
-88
-72
-61
-49
-52
-62
-79
-83
-91
-88
-83
-84
-96
-108
-107
-107
-95
-83
-76
-68
-73
-77
-88
-93
-88
-81
-73
-64
-58
-57
-57
-50
-51
-72
-90
-103
-107
-104
-92
-77
-72
-74
-82
-103
-115
-117
-108
-99
-78
-66
-61
-63
-52
-39
-34
-24
-27
-40
-59
-77
-96
-109
-113
-117
-118
-118
-109
-104
-91
-80
-67
-63
-59
-63
-61
-62
-65
-70
-80
-78
-67
-65
-52
-40
-36
-41
-44
-37
-37
-33
-40
-51
-77
-90
-98
-114
-127
-131
-130
-123
-104
-87
-69
-62
-56
-61
-78
-83
-82
-80
-74
-72
-73
-77
-79
-84
-96
-108
-109
-109
-107
-104
-115
-124
-135
-123
-115
-114
-109
-109
-106
-97
-82
-75
-75
-62
-57
-60
-65
-73
-88
-104
-118
-128
-128
-121
-99
-81
-52
-40
-31
-41
-47
-56
-61
-59
-55
-54
-63
-79
-87
-110
-129
-135
-123
-111
-95
-87
-89
-87
-79
-62
-61
-54
-46
-41
-45
-54
-75
-99
-105
-98
-76
-51
-30
-27
-43
-53
-69
-81
-86
-87
-89
-87
-81
-82
-91
-103
-108
-118
-120
-109
-92
-79
-74
-68
-68
-66
-65
-59
-64
-66
-61
-55
-44
-41
-46
-59
-66
-66
-60
-57
-52
-50
-61
-66
-73
-92
-101
-93
-72
-49
-31
-32
-57
-87
-105
-96
-75
-54
-52
-72
-96
-107
-108
-108
-93
-79
-65
-59
-58
-71
-91
-102
-111
-115
-112
-103
-96
-86
-70
-59
-54
-63
-66
-68
-48
-34
-33
-51
-76
-99
-124
-138
-141
-137
-127
-108
-80
-66
-47
-38
-31
-35
-45
-59
-83
-107
-131
-159
-191
-207
-197
-169
-111
-47
5
27
31
22
4
-15
-44
-69
-81
-76
-74
-99
-140
-184
-206
-201
-150
-90
-41
-19
-16
-33
-53
-68
-92
-103
-99
-79
-57
-41
-33
-48
-77
-106
-120
-117
-85
-41
-6
5
-6
-22
-44
-59
-64
-69
-69
-73
-70
-68
-60
-66
-85
-114
-129
-113
-84
-52
-25
-15
-14
-13
-15
-30
-43
-58
-52
-56
-52
-58
-66
-69
-58
-54
-62
-62
-71
-77
-84
-88
-88
-90
-84
-77
-79
-89
-97
-101
-101
-83
-87
-93
-102
-94
-79
-66
-64
-77
-99
-115
-113
-114
-108
-98
-88
-82
-75
-60
-39
-23
-14
-11
-25
-43
-58
-75
-80
-77
-74
-82
-93
-92
-90
-74
-59
-49
-57
-66
-71
-70
-61
-53
-49
-54
-55
-55
-59
-58
-67
-80
-104
-114
-123
-130
-125
-121
-111
-110
-96
-83
-60
-41
-29
-34
-56
-68
-84
-90
-93
-79
-64
-44
-20
-7
-6
-13
-19
-34
-39
-41
-53
-81
-112
-129
-137
-132
-124
-114
-103
-85
-58
-48
-33
-19
-13
-22
-42
-70
-101
-117
-120
-112
-115
-113
-109
-104
-92
-83
-70
-61
-47
-48
-66
-87
-100
-111
-114
-102
-95
-98
-106
-113
-112
-107
-90
-69
-56
-48
-47
-55
-67
-67
-70
-70
-75
-84
-92
-99
-105
-108
-112
-105
-78
-61
-43
-39
-47
-62
-70
-57
-45
-36
-30
-28
-35
-42
-55
-78
-96
-101
-92
-79
-50
-23
-14
-14
-27
-42
-61
-67
-66
-72
-72
-74
-76
-84
-89
-87
-86
-87
-74
-57
-44
-32
-34
-42
-49
-58
-64
-84
-94
-110
-121
-132
-125
-117
-103
-86
-76
-76
-79
-78
-77
-81
-76
-69
-63
-59
-52
-67
-74
-77
-83
-76
-77
-70
-71
-61
-51
-39
-45
-64
-85
-115
-134
-135
-121
-99
-63
-30
-9
-1
-6
-16
-37
-56
-72
-92
-102
-109
-112
-115
-104
-95
-86
-76
-51
-34
-28
-34
-55
-78
-107
-127
-145
-164
-169
-169
-160
-142
-112
-77
-53
-30
-29
-37
-56
-70
-84
-90
-74
-62
-64
-82
-98
-110
-90
-64
-39
-24
-16
-12
-20
-37
-55
-69
-77
-84
-85
-88
-88
-88
-86
-84
-81
-70
-57
-42
-29
-18
-18
-20
-25
-32
-33
-34
-48
-71
-91
-111
-115
-105
-81
-55
-40
-42
-44
-46
-40
-37
-48
-68
-77
-93
-101
-109
-104
-95
-71
-44
-31
-35
-51
-47
-42
-30
-10
-8
-19
-37
-57
-64
-69
-61
-62
-64
-79
-86
-94
-89
-74
-61
-64
-75
-77
-81
-86
-89
-97
-110
-117
-120
-125
-120
-105
-89
-76
-70
-72
-84
-93
-93
-82
-69
-48
-35
-35
-44
-62
-82
-108
-119
-130
-135
-134
-114
-96
-87
-73
-62
-54
-53
-52
-57
-59
-48
-52
-71
-87
-104
-122
-131
-125
-105
-76
-46
-22
-31
-51
-73
-90
-90
-86
-76
-83
-95
-102
-111
-120
-118
-93
-58
-21
-4
-23
-67
-113
-129
-128
-105
-77
-61
-67
-76
-94
-105
-107
-97
-82
-75
-69
-63
-63
-69
-77
-81
-85
-74
-64
-55
-43
-38
-37
-39
-59
-74
-93
-100
-97
-89
-93
-102
-118
-122
-115
-86
-65
-46
-34
-31
-48
-80
-116
-144
-141
-113
-86
-77
-81
-92
-110
-118
-114
-106
-97
-87
-79
-83
-94
-105
-115
-126
-121
-105
-95
-81
-72
-76
-87
-96
-100
-95
-81
-66
-57
-60
-57
-66
-63
-58
-51
-43
-46
-52
-57
-60
-58
-57
-52
-57
-59
-68
-85
-93
-97
-102
-101
-84
-70
-57
-60
-69
-83
-93
-86
-76
-67
-60
-53
-53
-67
-82
-97
-108
-108
-94
-77
-64
-57
-58
-66
-73
-69
-59
-50
-52
-57
-75
-89
-96
-108
-119
-113
-107
-98
-81
-67
-57
-65
-78
-89
-99
-92
-93
-97
-104
-102
-93
-78
-58
-56
-52
-53
-52
-58
-72
-76
-79
-77
-72
-65
-64
-64
-66
-72
-84
-86
-77
-70
-66
-76
-84
-101
-112
-108
-108
-95
-78
-64
-71
-81
-84
-78
-64
-48
-45
-56
-74
-83
-97
-106
-114
-115
-117
-106
-94
-82
-65
-57
-50
-59
-66
-74
-75
-76
-83
-99
-116
-114
-104
-90
-82
-70
-68
-71
-68
-61
-50
-42
-29
-25
-32
-34
-43
-52
-68
-75
-86
-97
-105
-107
-102
-87
-58
-46
-44
-54
-69
-84
-96
-94
-102
-99
-87
-75
-61
-49
-34
-25
-13
-7
-5
-16
-25
-31
-49
-66
-64
-58
-51
-43
-40
-48
-64
-82
-92
-96
-90
-82
-84
-89
-97
-109
-127
-122
-113
-91
-73
-67
-56
-61
-46
-37
-36
-42
-54
-72
-84
-74
-76
-68
-68
-67
-75
-88
-86
-91
-87
-75
-56
-51
-63
-83
-102
-113
-122
-117
-118
-103
-81
-63
-68
-76
-76
-76
-68
-58
-61
-66
-86
-96
-103
-93
-77
-67
-75
-84
-90
-103
-104
-99
-79
-63
-27
-2
-3
-29
-65
-90
-102
-108
-115
-124
-128
-116
-95
-86
-62
-46
-33
-22
-8
-7
-19
-32
-50
-76
-109
-143
-168
-178
-160
-147
-132
-119
-99
-84
-63
-41
-14
-3
-7
-22
-52
-90
-130
-172
-202
-202
-178
-151
-117
-82
-50
-33
-28
-22
-28
-27
-21
-17
-27
-54
-97
-147
-180
-188
-178
-159
-122
-84
-47
-21
-3
-4
-6
-5
-9
-17
-37
-54
-67
-89
-89
-91
-94
-96
-82
-64
-50
-43
-48
-56
-62
-44
-33
-20
-9
-20
-44
-73
-86
-97
-94
-87
-82
-85
-79
-71
-71
-74
-71
-68
-72
-79
-80
-90
-88
-93
-95
-105
-107
-96
-87
-74
-61
-54
-61
-66
-69
-76
-69
-50
-34
-28
-24
-28
-40
-52
-68
-77
-94
-106
-115
-119
-114
-101
-81
-70
-61
-57
-61
-70
-70
-61
-56
-42
-46
-54
-63
-62
-56
-49
-51
-59
-77
-90
-86
-82
-71
-58
-54
-56
-67
-77
-90
-95
-89
-78
-76
-79
-87
-103
-100
-83
-57
-39
-35
-36
-51
-58
-62
-64
-71
-73
-71
-73
-64
-62
-63
-81
-97
-112
-123
-127
-119
-104
-99
-85
-77
-84
-86
-86
-76
-64
-52
-52
-64
-76
-83
-80
-67
-50
-41
-47
-57
-63
-67
-62
-43
-30
-24
-25
-30
-47
-64
-71
-73
-76
-76
-68
-76
-79
-88
-97
-102
-98
-88
-77
-74
-80
-90
-103
-104
-86
-75
-68
-58
-64
-83
-94
-97
-93
-79
-63
-46
-52
-72
-96
-125
-132
-117
-92
-76
-67
-75
-85
-95
-87
-73
-64
-58
-65
-72
-83
-83
-86
-75
-55
-47
-46
-55
-59
-65
-68
-58
-56
-61
-79
-81
-95
-102
-100
-91
-87
-90
-93
-102
-88
-58
-30
-21
-26
-34
-53
-77
-106
-124
-128
-114
-88
-69
-53
-48
-52
-59
-61
-60
-31
