# Supplementary material for: Electroencephalography (EEG) based epilepsy diagnosis via multiple feature space fusion using shared hidden space-driven multi-view learning
Source: PeerJ Comput Sci. 2024 Mar 7;10:e1874. doi: 10.7717/peerj-cs.1874 (PMC10936759; doi:10.7717/peerj-cs.1874)
Supplement: Supplemental Information 2 [file peerj-cs-10-1874-s002.zip › B/O043.txt]

2
2
9
22
35
44
54
49
38
24
14
7
9
26
34
34
22
5
-19
-32
-27
-15
-2
4
6
-3
-8
-11
-9
-15
-7
4
6
5
6
0
-11
-23
-23
-23
-10
5
17
13
4
0
-5
0
5
30
42
46
37
9
-18
-40
-59
-54
-30
-2
22
45
45
54
56
56
51
44
35
32
22
15
20
32
30
26
26
18
-2
-16
-26
-35
-29
-11
7
15
17
25
27
42
53
53
42
30
25
12
-2
-14
-28
-44
-41
-29
-17
0
13
26
29
31
31
28
29
23
3
-21
-37
-47
-49
-54
-52
-51
-51
-36
-26
-17
3
31
53
57
49
22
-4
-35
-51
-62
-62
-42
-23
-8
0
-1
-10
-18
-24
-32
-44
-46
-32
-28
-19
-23
-37
-52
-63
-53
-43
-27
-16
-5
-2
3
1
-18
-48
-73
-80
-56
-9
48
80
89
75
50
18
-1
-19
-33
-42
-45
-44
-47
-32
-9
17
41
65
80
82
86
80
62
31
-7
-43
-70
-67
-60
-36
-7
36
60
62
55
39
39
50
76
83
68
30
-30
-94
-131
-126
-95
-31
32
74
82
64
34
-2
-20
-21
-11
-15
-35
-74
-127
-158
-154
-112
-54
13
71
105
118
115
96
64
29
-4
-42
-74
-93
-102
-108
-99
-86
-61
-20
45
106
144
153
126
95
70
56
39
5
-25
-63
-99
-121
-119
-103
-81
-56
-48
-41
-28
-9
8
30
48
62
61
56
48
30
13
2
-8
-18
-19
-9
-5
1
7
13
12
6
0
-18
-33
-52
-73
-98
-108
-106
-101
-90
-69
-42
-17
11
27
30
27
30
34
23
4
-31
-67
-89
-97
-94
-88
-62
-39
-16
0
20
31
27
18
-5
-24
-40
-44
-55
-61
-59
-53
-45
-36
-26
-25
-14
-1
14
13
3
-9
-28
-35
-32
-30
-28
-22
-12
-3
8
24
42
61
75
79
59
34
7
-8
-29
-34
-35
-35
-26
-2
25
38
45
37
31
36
23
1
-21
-34
-27
-11
23
46
50
43
28
10
-8
-12
-17
-18
-18
-17
-18
-29
-44
-72
-85
-75
-34
11
49
73
74
62
51
45
39
32
30
24
10
-3
0
-1
10
22
30
33
32
29
13
5
2
3
0
0
3
6
16
26
25
16
17
24
35
38
32
20
8
8
11
10
25
36
37
21
13
1
-9
-17
-22
-35
-40
-35
-33
-26
-20
-4
0
-4
5
17
28
30
18
-8
-20
-19
-16
-8
-9
-7
-16
-14
-5
8
9
9
19
20
15
8
-5
-20
-18
-1
9
14
1
-16
-44
-47
-25
12
56
84
89
65
37
18
8
14
37
60
69
69
46
15
-14
-25
-18
-5
19
36
41
32
19
1
-1
17
34
41
40
37
24
10
0
-4
-4
-4
-2
-4
1
12
13
17
26
41
44
47
40
28
17
19
28
22
19
22
19
1
-11
-10
-1
20
38
50
47
40
30
15
6
0
8
7
14
20
26
25
26
24
21
23
20
21
25
42
57
58
52
31
6
-15
-17
-12
-3
11
16
13
15
28
34
43
51
50
40
25
6
-22
-38
-42
-48
-55
-62
-50
-38
-18
-2
-3
-11
-22
-26
-28
-27
-24
-24
-29
-29
-19
-14
-9
-9
-5
-21
-28
-37
-44
-39
-19
-3
2
4
2
-1
4
7
5
1
0
-7
-17
-20
-17
-18
-28
-40
-56
-63
-57
-37
-23
-21
-20
-21
-17
-9
3
8
18
31
43
37
23
-8
-44
-63
-64
-48
-35
-22
-6
-1
8
10
16
22
40
59
55
43
13
-20
-45
-57
-55
-62
-61
-55
-42
-27
2
20
23
10
-7
-15
-27
-31
-40
-56
-74
-76
-67
-44
-4
32
62
83
92
79
44
6
-31
-55
-61
-48
-39
-42
-58
-87
-111
-115
-90
-58
-22
8
18
16
8
21
28
37
35
18
-14
-50
-66
-80
-72
-55
-34
-20
-6
0
0
20
47
77
85
72
40
-5
-35
-36
-17
-8
2
-4
-23
-42
-52
-46
-29
-7
5
4
7
5
3
-6
-1
-3
-9
-22
-28
-28
-22
0
5
11
15
22
21
19
19
16
12
13
15
10
12
8
8
11
9
22
26
34
42
42
37
24
21
2
-5
-13
-15
-10
-7
2
1
11
23
42
48
48
41
19
-2
-15
-23
-24
-17
-16
-22
-20
-7
3
3
-8
-20
-30
-27
-13
1
4
11
6
-9
-21
-22
-11
2
22
30
26
13
-1
-25
-41
-40
-31
-19
-9
6
10
11
13
20
28
38
41
21
-19
-55
-77
-82
-63
-24
2
32
42
31
4
-20
-28
-29
-20
-18
-30
-44
-45
-31
-19
-15
-17
-21
-26
-13
6
30
47
56
39
2
-30
-53
-51
-23
27
73
98
104
84
55
28
11
-2
-14
-27
-52
-78
-87
-80
-63
-48
-27
-19
-11
-5
0
-8
-30
-52
-67
-70
-60
-44
-34
-24
-11
0
19
38
57
47
25
-1
-11
-16
-18
-13
-26
-39
-61
-81
-96
-83
-49
-9
25
39
33
0
-40
-73
-96
-98
-87
-67
-53
-31
-20
-10
2
19
28
32
36
28
18
11
4
-2
-16
-19
-29
-32
-29
-8
4
21
27
14
-10
-34
-41
-37
-17
13
28
26
3
-10
-21
-12
17
36
33
19
-4
-29
-45
-49
-40
-29
-15
0
-5
-10
-21
-25
-36
-39
-26
-9
14
24
22
7
-2
2
3
11
13
0
-11
-18
-21
-25
-27
-29
-34
-46
-54
-59
-51
-28
-2
26
40
53
42
9
-31
-55
-61
-42
4
43
69
68
62
39
29
30
25
2
-35
-68
-90
-86
-63
-40
-28
-21
-12
-8
2
9
10
0
-3
2
-1
-3
-12
-19
-22
-4
20
33
36
31
25
18
24
39
52
57
43
18
-8
-9
-6
-2
-5
-1
-3
0
9
21
30
32
34
25
8
3
-8
-24
-35
-29
-18
-6
12
23
38
54
57
38
9
-11
-34
-51
-66
-72
-80
-75
-53
-24
9
42
67
67
58
43
31
22
24
36
39
41
37
21
3
-6
-7
2
10
14
6
-20
-39
-47
-43
-30
-21
-22
-33
-37
-37
-32
-20
2
19
20
18
9
-6
-8
0
7
9
9
-3
-28
-40
-29
-9
14
41
58
61
51
44
30
22
23
21
12
-10
-30
-45
-40
-17
12
49
81
103
90
57
19
-13
-38
-41
-23
0
25
43
41
12
-28
-53
-59
-33
7
32
42
36
19
-4
-18
-24
-23
-13
7
28
46
54
55
40
8
-12
-33
-54
-69
-65
-50
-35
-17
-18
-26
-33
-21
1
29
47
36
8
-31
-50
-61
-55
-38
-31
-28
-26
-15
-7
12
32
52
62
66
63
39
15
-3
-6
-11
-11
-13
-24
-31
-27
-8
18
47
66
72
71
57
32
2
-10
-10
-11
-12
-12
-16
-29
-29
-17
1
28
49
52
35
15
-5
-17
-17
-6
-6
-18
-29
-43
-54
-51
-33
-5
18
37
32
6
-26
-46
-54
-51
-41
-42
-52
-64
-60
-48
-23
-5
-4
-30
-63
-83
-101
-98
-84
-64
-48
-35
-23
-16
-1
19
32
23
14
6
-4
1
10
21
24
27
30
32
32
33
23
11
14
20
30
32
30
17
-3
1
8
16
18
5
-5
-12
-3
2
1
-4
-4
-1
9
33
57
68
66
55
32
15
7
1
-6
-15
-14
-6
19
56
72
68
51
43
37
35
32
12
-14
-29
-27
-23
-16
-15
-27
-46
-56
-47
-32
-2
23
37
32
27
19
-3
-28
-46
-63
-67
-61
-55
-56
-58
-52
-41
-32
-11
-2
-3
-4
-8
-14
-34
-43
-53
-62
-66
-60
-43
-19
12
20
14
1
-5
-13
-16
-15
-16
-23
-30
-23
-23
-13
-3
0
-1
3
11
7
5
3
-1
3
5
16
5
-3
-23
-36
-44
-37
-21
-7
11
29
44
51
61
62
49
27
-1
-21
-36
-28
-19
-6
7
24
32
29
39
52
57
48
27
7
-17
-21
-32
-38
-33
-16
9
28
40
23
-1
-21
-25
-28
-28
-32
-45
-66
-82
-69
-45
-12
12
13
0
-13
-12
-20
-26
-31
-36
-40
-37
-17
-7
-1
-15
-32
-40
-28
-8
2
19
28
36
34
37
40
32
14
-8
-26
-34
-14
4
19
20
18
11
5
16
20
19
12
-2
-18
-34
-29
-24
-14
-4
9
10
11
28
43
48
37
23
-2
-9
-11
-8
-7
-3
0
-4
-2
12
33
46
57
69
60
50
30
11
0
1
20
28
36
26
4
-35
-52
-51
-39
-12
11
32
33
31
26
23
18
24
33
33
35
21
0
-19
-30
-38
-38
-19
6
20
29
34
42
43
46
34
11
-3
-6
-12
-12
-2
10
27
37
33
9
-9
-14
-3
7
13
23
10
-5
-26
-46
-48
-37
-15
-1
12
9
-7
-25
-39
-39
-41
-30
-13
9
26
33
30
22
25
35
46
42
43
35
23
8
7
12
12
24
19
16
9
15
18
20
23
9
-21
-46
-50
-41
-27
-15
-5
5
7
-3
-19
-30
-23
-20
-31
-49
-63
-77
-76
-66
-57
-53
-47
-35
-27
-16
2
15
19
17
10
2
1
5
19
34
46
57
47
39
25
3
-11
-24
-21
-25
-21
-14
-4
4
13
18
13
11
20
33
41
46
36
14
-9
-29
-48
-53
-41
-25
-8
10
25
27
6
-11
-34
-39
-26
4
23
29
18
-8
-32
-42
-42
-37
-15
13
32
25
-7
-38
-59
-57
-39
-23
-9
6
24
28
17
-1
-19
-18
-4
12
8
-6
-16
-15
-3
18
35
33
36
44
50
42
35
30
34
46
57
48
24
11
4
12
17
23
27
23
18
6
-6
-11
-5
7
12
20
6
-12
-29
-33
-30
-22
-8
-1
1
3
5
1
3
4
6
-4
-14
-22
-26
-20
-12
-8
-11
-7
11
26
43
50
44
33
22
13
-3
-19
-24
-18
-10
-7
-7
-18
-20
-14
5
12
28
29
18
0
-6
-15
-16
-5
8
9
-2
-22
-42
-62
-61
-63
-62
-53
-40
-23
-15
-4
1
11
25
42
44
34
25
14
4
-15
-28
-50
-50
-32
-7
17
36
60
66
68
61
43
26
9
7
-7
-14
-29
-46
-63
-72
-62
-47
-16
25
58
71
59
31
-4
-21
-10
-3
-5
-10
-23
-38
-47
-46
-37
-16
25
54
63
45
15
-10
-34
-43
-47
-38
-17
19
42
38
15
-14
-20
2
46
73
68
46
-2
-54
-94
-90
-53
6
51
58
35
11
6
3
10
20
31
39
43
44
23
-4
-32
-58
-77
-83
-80
-83
-73
-50
-20
6
33
61
76
84
72
47
14
-7
-13
-20
-27
-43
-64
-85
-78
-58
-19
20
56
70
57
37
-1
-31
-34
-10
14
12
-5
-34
-49
-48
-22
4
33
69
83
77
52
23
-2
2
27
56
61
50
28
7
3
15
24
27
33
57
81
96
86
48
-1
-34
-43
-40
-21
4
23
29
30
28
25
29
37
35
5
-25
-50
-54
-33
-3
16
17
9
-8
-22
-23
-17
-16
-31
-35
-41
-41
-33
-14
0
3
19
24
27
27
25
14
3
-11
-24
-38
-46
-41
-45
-44
-38
-30
-28
-21
-6
-13
-18
-32
-47
-58
-61
-47
-33
-15
-8
-9
-20
-31
-34
-40
-39
-35
-36
-42
-39
-31
-26
-18
-6
4
4
3
-7
-18
-26
-28
-33
-41
-38
-35
-29
-17
0
12
12
16
3
-7
-19
-24
-31
-39
-39
-44
-44
-40
-26
-20
-16
-13
-11
-20
-32
-37
-43
-41
-40
-39
-38
-23
-4
0
0
-3
-7
-11
-19
-19
-30
-32
-38
-31
-25
-12
2
1
-2
-5
-9
-9
1
6
0
-6
-5
-2
0
-1
-7
-22
-37
-40
-27
-14
-2
-4
-19
-30
-31
-18
-2
23
32
28
25
33
41
48
49
36
9
-9
-20
-26
-27
-28
-35
-51
-63
-58
-39
-6
24
42
46
45
49
41
35
33
19
6
-4
0
-5
2
20
35
37
28
25
13
12
13
13
13
21
24
15
8
9
14
11
13
11
0
-9
-9
-4
5
25
33
33
24
23
23
27
41
46
46
41
42
41
28
17
-8
-29
-35
-25
-30
-47
-61
-66
-57
-37
-17
-6
7
32
49
60
58
57
51
55
59
52
25
-8
-39
-70
-83
-75
-65
-63
-70
-75
-75
-61
-37
-10
13
40
44
23
-12
-38
-46
-42
-24
-15
-18
-14
-4
7
19
35
48
59
64
59
29
-16
-42
-52
-41
-27
-16
-13
-13
-4
2
11
18
30
24
13
5
-9
-15
-21
-4
17
37
55
58
55
47
49
43
40
37
28
9
-15
-37
-54
-48
-25
0
6
10
-1
-15
-12
9
41
54
51
37
12
-6
-22
-42
-56
-45
-21
8
37
55
58
46
44
43
44
41
38
42
46
58
55
44
32
23
5
-13
-24
-31
-36
-36
-28
-25
-9
15
36
50
60
78
81
85
77
57
27
-15
-53
-91
-108
-103
-83
-58
-27
14
40
62
70
63
39
17
4
-9
-8
-10
-15
-28
-36
-40
-38
-21
2
14
9
-1
-24
-38
-44
-32
-16
-9
3
-4
-22
-39
-45
-29
-6
28
41
33
14
0
-18
-24
-14
-9
-11
-27
-41
-53
-52
-30
-7
20
36
47
42
44
52
55
39
17
9
-7
-9
-12
-21
-31
-39
-41
-46
-42
-32
-21
-15
-6
-1
-4
0
13
28
38
47
45
23
-5
-22
-25
-23
-14
-13
-20
-14
-2
17
22
27
14
-11
-33
-50
-57
-60
-45
-33
-23
-20
-9
0
7
16
21
31
46
59
47
22
-12
-45
-74
-85
-71
-51
-26
-7
0
3
13
25
26
30
35
33
14
-15
-51
-88
-106
-103
-74
-33
7
37
32
23
19
32
48
69
74
49
-1
-45
-84
-107
-103
-79
-44
6
60
97
111
116
101
87
75
68
45
0
-47
-97
-128
-136
-120
-97
-65
-20
25
60
74
68
41
19
14
10
-1
-19
-36
-61
-87
-109
-115
-103
-67
-19
10
30
32
24
11
8
20
25
26
17
-2
-23
-35
-36
-25
-1
25
45
44
34
10
-14
-31
-33
-30
-36
-29
-31
-35
-33
-28
-19
-18
-7
-7
-3
-5
-4
-19
-35
-35
-37
-32
-25
-8
4
5
13
15
13
10
0
-11
-17
-3
1
0
-7
-13
-18
-16
-6
4
13
28
37
22
-7
-25
-28
-22
-10
-7
-20
-27
-26
-17
-9
-2
8
9
14
21
18
5
-1
-10
-15
-14
-13
-10
-11
6
19
22
16
15
18
12
15
2
-14
-27
-29
-29
-26
-12
-4
-1
0
-4
-13
-16
-5
2
7
9
10
3
4
16
32
42
44
41
29
25
30
31
27
18
6
-11
-12
-3
12
16
15
25
25
31
37
40
33
33
31
22
18
16
11
1
-11
-19
-27
-26
-8
12
26
36
25
11
-1
-4
-1
-2
3
-11
-41
-71
-83
-73
-49
-13
6
12
9
9
3
-6
-13
-21
-29
-39
-41
-44
-33
-15
-6
0
1
-1
-18
-27
-34
-26
-8
5
18
2
-18
-43
-52
-45
-27
-8
-12
-20
-24
-19
-19
-20
-18
-17
-7
-1
-5
-21
-29
-33
-34
-29
-31
-34
-41
-32
-18
-1
10
20
20
8
-9
-30
-42
-32
-5
20
29
36
30
26
22
24
16
14
22
37
48
41
27
-8
-32
-31
-15
4
22
31
33
44
59
57
33
2
-24
-48
-54
-55
-54
-60
-65
-66
-70
-59
-34
8
52
83
90
64
24
-12
-38
-54
-52
-52
-50
-47
-35
-23
-22
-11
-10
-12
-2
19
35
31
23
0
-26
-49
-50
-44
-30
0
25
52
58
48
15
-11
-22
-21
-11
-1
15
26
42
63
68
63
58
58
44
21
-13
-42
-57
-49
-28
-18
-10
-5
1
2
10
10
-2
-12
-16
-10
-8
-6
0
-2
-1
2
7
9
8
-7
-31
-39
-33
-19
-18
-23
-46
-75
-92
-87
-71
-54
-31
-15
6
30
55
56
41
24
4
-11
-21
-26
-44
-58
-54
-43
-30
-29
-26
-24
-9
14
25
18
1
-18
-48
-68
-73
-65
-45
-16
9
9
-6
-25
-23
0
32
42
18
-24
-60
-72
-66
-38
-12
16
39
56
60
40
21
-3
-18
-33
-42
-46
-43
-18
13
44
67
81
83
79
68
37
-6
-41
-48
-39
-27
-15
-11
-6
7
29
31
13
-15
-44
-59
-60
-41
-36
-25
-13
-4
-3
-4
-3
-15
-15
-12
-16
-34
-56
-61
-51
-15
21
44
50
51
51
39
35
41
57
72
78
60
20
-25
-44
-50
-46
-31
-13
3
8
6
5
2
19
39
53
37
13
-28
-59
-64
-54
-20
23
68
93
100
106
105
102
97
88
66
38
5
-28
-58
-68
-58
-44
-20
11
42
65
70
68
56
49
46
34
6
-29
-58
-83
-80
-47
-1
43
71
84
76
66
70
87
110
116
88
25
-37
-81
-105
-103
-68
-16
32
63
76
73
60
52
35
17
2
-1
-8
-15
-5
-9
-4
1
8
15
12
16
14
8
6
5
-3
-14
-19
-31
-45
-51
-32
-8
26
53
47
21
-10
-20
-30
-28
-37
-54
-76
-80
-60
-33
-3
16
26
19
8
-13
-44
-67
-74
-64
-50
-31
-22
-24
-21
-15
-7
-2
9
13
12
8
2
3
-9
-4
-5
-7
-8
-8
-5
-6
2
0
-1
2
14
20
19
19
13
15
21
33
32
13
-7
-34
-44
-48
-45
-56
-61
-43
-13
23
55
68
56
31
7
-14
-38
-51
-54
-66
-73
-83
-87
-83
-55
-12
29
54
59
43
16
-1
-22
-46
-64
-69
-66
-58
-41
-23
-3
9
22
28
19
22
9
-10
-28
-35
-27
-27
-26
-41
-51
-55
-42
-31
-19
-1
9
16
17
18
13
6
1
-14
-29
-39
-39
-45
-43
-38
-37
-37
-40
-37
-44
-48
-48
-38
-18
11
40
48
48
44
39
29
24
26
25
24
17
5
-16
-21
-18
-4
29
70
98
103
93
62
25
1
2
19
29
33
11
-27
-60
-70
-56
-27
14
33
36
22
9
-1
-4
13
32
46
48
37
4
-24
-42
-51
-54
-56
-55
-61
-52
-29
2
25
32
31
12
0
-2
4
14
24
25
-3
-35
-66
-69
-44
2
61
95
109
97
62
18
-6
-21
-24
-23
-25
-22
-22
-19
-29
-35
-24
10
47
60
59
34
7
-21
-33
-37
-32
-18
-16
-28
-43
-51
-54
-41
-19
-1
-3
-20
-47
-78
-86
-64
-23
19
49
67
58
38
21
2
-10
-22
-35
-60
-83
-92
-95
-89
-74
-42
-14
14
30
32
22
22
25
17
9
-4
-27
-50
-70
-76
-58
-19
34
70
71
56
32
16
15
28
31
9
-19
-51
-73
-76
-58
-27
4
32
34
21
2
-9
-12
-7
4
5
-2
-8
-12
-21
-5
24
63
88
90
73
40
23
25
32
36
36
35
11
-3
-21
-21
-6
21
49
55
49
25
-1
-28
-31
-14
6
27
33
17
-15
-31
-32
-22
-9
2
1
-5
-9
-18
-30
-40
-45
-48
-53
-47
-42
-36
-22
-3
11
17
24
22
22
17
11
-4
-10
-2
10
13
7
2
-12
-16
-4
8
21
26
29
19
10
4
-3
-4
-2
2
-1
1
-4
-7
-23
-34
-40
-46
-42
-29
-11
-2
3
2
-8
-9
5
22
35
33
18
-16
-37
-51
-58
-66
-61
-59
-55
-58
-52
-37
-8
30
59
67
57
42
29
20
24
33
43
48
53
48
41
38
30
7
-21
-46
-79
-98
-99
-88
-70
-46
-20
-10
-12
-13
-14
-12
-7
7
-4
-8
-21
-25
-17
6
39
59
72
71
62
39
22
-1
-9
-11
-7
-3
-8
-7
-7
-11
-12
-5
3
12
25
30
29
23
23
18
7
5
-10
-25
-34
-34
-34
-45
-47
-44
-43
-48
-55
-58
-57
-38
-24
-14
-12
-17
-34
-40
-30
-21
-12
-4
14
18
26
36
49
63
71
74
59
38
6
-30
-55
-51
-26
-7
-3
-1
-10
-18
-15
-5
7
28
46
42
3
-44
-89
-109
-99
-70
-44
-23
6
20
29
30
33
31
23
24
25
22
13
13
10
9
15
7
-1
-3
13
30
38
34
20
15
16
27
25
17
2
-26
-49
-66
-60
-50
-20
10
33
30
21
24
29
43
54
57
49
37
28
6
-3
-16
-32
-49
-62
-73
-83
-79
-57
-27
0
29
50
61
64
60
49
32
29
31
34
30
19
-7
-38
-58
-70
-70
-57
-31
-4
18
39
48
43
38
43
48
48
43
14
-8
-14
5
20
24
16
5
-4
-7
-5
-13
-17
-17
-10
-6
-10
-19
-42
-51
-36
-6
15
28
27
9
-3
-7
1
1
4
4
-8
-9
-2
9
17
20
17
-4
-28
-43
-41
-27
-1
10
3
-14
-28
-35
-33
-16
-4
2
-2
-7
-13
-19
-8
-2
8
11
4
-19
-41
-44
-43
-36
-24
-13
-14
-18
-18
-11
-3
-5
0
4
14
21
18
4
-11
-12
-25
-28
-33
-35
-38
-26
-4
11
28
37
42
37
31
25
13
7
2
5
-5
-8
-23
-48
-64
-59
-38
-9
29
49
46
24
-8
-33
-40
-23
4
17
14
-6
-34
-53
-46
-25
3
18
24
-3
-39
-69
-88
-88
-71
-36
-16
-6
-12
-31
-49
-58
-54
-47
-39
-33
-35
-47
-63
-61
-61
-42
-18
11
26
25
14
-4
-3
14
28
36
39
26
-1
-25
-31
-26
-19
-10
-1
-3
-4
-1
-6
-1
22
43
58
54
42
22
7
18
34
47
46
34
12
-9
-18
-19
-13
-8
-9
-19
-18
-8
4
13
26
39
43
39
38
23
10
2
6
13
12
-1
-19
-37
-43
-34
-31
-26
-23
-21
-20
-14
5
30
