# Supplementary material for: Electroencephalography (EEG) based epilepsy diagnosis via multiple feature space fusion using shared hidden space-driven multi-view learning
Source: PeerJ Comput Sci. 2024 Mar 7;10:e1874. doi: 10.7717/peerj-cs.1874 (PMC10936759; doi:10.7717/peerj-cs.1874)
Supplement: Supplemental Information 2 [file peerj-cs-10-1874-s002.zip › B/O044.txt]

16
24
40
49
55
53
38
21
10
17
21
31
49
51
51
41
32
14
1
5
18
18
16
9
-4
-4
1
16
22
26
26
15
4
3
12
24
39
51
46
38
28
21
3
-13
-32
-38
-35
-23
52
78
102
110
90
60
16
-20
-36
-29
-22
-17
-10
-10
-1
7
19
40
52
56
58
49
29
13
2
-10
-19
-21
-22
-21
-14
4
13
31
53
72
74
68
57
37
29
25
25
25
31
43
47
48
41
30
6
-1
2
5
7
8
12
9
11
10
13
17
23
29
25
30
25
10
-13
-29
-43
-55
-45
-36
-19
4
39
62
66
59
42
22
0
-14
-36
-43
-42
-43
-44
-45
-39
-32
-22
-6
6
17
29
37
21
1
-18
-30
-39
-39
-35
-31
-26
-16
-6
2
11
21
18
0
-17
-21
-12
17
44
56
51
33
11
-13
-21
-18
-19
-11
1
11
11
18
20
20
15
13
5
1
11
17
19
9
2
-11
-18
0
18
40
62
81
73
47
21
7
12
26
50
51
44
27
0
-21
-40
-37
-25
9
41
57
47
22
1
-24
-37
-30
-10
6
9
-7
-43
-69
-76
-60
-34
1
31
45
41
28
14
-2
-5
-12
-25
-36
-44
-48
-54
-57
-71
-84
-76
-45
-5
22
39
33
16
0
-3
-3
2
16
9
-19
-64
-100
-127
-130
-114
-98
-79
-54
-16
14
47
69
75
64
56
58
55
53
38
3
-44
-87
-102
-104
-86
-56
-21
5
16
15
3
-7
-21
-33
-44
-42
-48
-72
-99
-107
-85
-46
12
45
50
33
13
-2
-22
-32
-47
-69
-85
-92
-93
-90
-73
-57
-36
-18
2
14
7
-3
-25
-46
-68
-70
-74
-65
-51
-42
-42
-48
-47
-42
-23
4
30
35
31
29
13
-2
-9
-24
-28
-37
-30
-30
-29
-23
-12
-3
19
39
52
62
71
71
58
39
14
-13
-30
-24
-11
-14
-17
-33
41
81
104
112
96
61
26
-7
-28
-47
-69
-89
-93
-93
-82
-52
-18
10
34
57
65
68
64
45
23
9
5
-6
-21
-39
-56
-73
-77
-63
-48
-24
1
17
22
22
35
42
55
57
50
35
10
-9
-29
-33
-22
-9
-8
-9
-11
-11
5
23
34
29
28
24
21
11
6
1
-4
-2
-4
-4
3
20
34
40
46
45
36
27
17
0
-14
-18
-20
-11
5
26
33
25
21
27
36
35
33
15
11
1
-9
-14
-16
-3
0
15
32
42
40
29
26
12
10
6
2
-3
1
11
9
4
-4
-18
-32
-28
-6
22
46
55
49
24
8
2
6
22
48
70
73
74
52
24
-2
-15
-17
-11
13
24
28
20
13
16
30
56
77
80
69
55
29
8
7
0
3
2
12
14
25
38
50
54
54
50
34
24
21
19
19
25
31
24
19
19
18
0
-5
-3
4
20
33
38
27
22
11
6
-3
-4
0
3
24
35
43
46
44
45
35
30
20
-2
-20
-22
-11
7
37
46
35
13
-5
-18
-14
3
14
22
26
28
23
25
33
43
49
43
34
0
-25
-41
-47
-49
-50
-32
-16
10
26
27
16
10
10
3
-3
-15
-25
-39
-38
-32
-22
-6
16
31
30
24
7
-12
-22
-23
-18
-21
-14
-16
-18
-24
-19
-23
-34
-40
-45
-40
-23
2
17
9
-3
-29
-48
-61
-57
-55
-60
-59
-57
-48
-36
-19
-6
9
22
27
18
-1
-19
-44
-57
-63
-62
-66
-70
-66
-68
-59
-38
-8
22
56
80
82
73
57
36
11
-11
-33
-64
-87
-103
-106
-100
-75
-49
-34
-23
-14
-1
-3
8
7
-1
-15
-29
-44
-51
-39
-21
-2
20
42
48
42
32
15
4
-5
-5
-15
-28
-39
-59
-82
-100
-97
-83
-53
-21
2
14
23
43
56
69
78
69
47
21
5
-21
-44
-65
-73
-80
-74
-56
-33
6
49
82
94
95
88
70
60
58
58
50
41
17
-22
-61
-82
-77
-56
-28
-20
-28
-34
-34
-28
-28
-14
-12
-11
-20
-20
-15
-11
5
-2
-13
-27
-34
-48
-57
-59
-59
-54
-48
-40
-37
-33
-21
-10
-2
1
10
4
5
8
9
0
-18
-25
-42
-38
-25
-2
22
38
49
46
43
35
27
18
12
14
-1
-30
-56
-76
-77
-48
-20
7
26
53
75
79
73
43
8
-27
-44
-54
-59
-51
-46
-36
-24
-4
19
37
60
66
62
46
29
8
-8
-16
-24
-34
-46
-47
-49
-41
-21
-1
29
51
64
47
17
-13
-26
-29
-21
-2
7
18
15
-3
-32
-53
-61
-64
-56
-40
-19
-3
21
41
41
31
16
0
-13
-22
-23
-18
-6
0
-4
-31
-39
-37
-15
25
75
117
129
125
97
61
26
3
-5
-13
-9
-22
-33
-39
-31
-21
-14
1
0
1
0
0
-16
-28
-35
-36
-30
-23
-7
1
14
25
24
20
16
18
6
-12
-36
-50
-59
-52
-39
-44
-41
-37
-30
-23
-9
12
31
36
33
25
5
-10
-35
-58
-70
-68
-52
-44
-32
-29
-18
1
28
45
43
39
19
-6
-24
-33
-37
-44
-40
-37
-30
-21
-3
3
3
5
-4
-25
-48
-50
-46
-26
-5
9
12
9
13
10
20
33
40
28
9
-12
-47
-63
-63
-48
-18
14
43
51
52
50
49
43
41
43
44
47
42
28
5
-4
1
10
25
31
30
17
18
22
29
34
20
-1
-38
-61
-80
-85
-72
-43
-11
13
34
37
15
-15
-35
-43
-32
-4
22
30
24
16
-6
-10
2
8
-8
-38
-66
-82
-74
-55
-39
-34
-35
-29
-27
-17
-4
-1
1
4
5
-5
-9
-11
-8
-6
-1
-3
-8
-24
-35
-42
-46
-32
-16
-11
-15
-29
-42
-48
-39
-31
-21
-12
2
17
18
20
7
0
-5
0
1
-4
-5
-15
-31
-47
-50
-53
-52
-45
-41
-33
-26
-14
-14
-8
-3
-7
-19
-29
-33
-35
-34
-24
-17
-8
-1
19
19
18
10
3
-6
-8
3
13
28
37
35
23
13
10
8
9
1
-11
-34
-38
-31
-21
-11
3
17
23
26
25
26
30
41
46
37
30
13
-1
-8
-10
-6
-10
-6
-18
-33
-42
-23
-1
29
57
71
75
72
72
64
53
41
16
-12
-35
-43
-38
-16
10
31
49
65
81
74
61
49
36
13
-10
-27
-35
-27
-12
3
0
-10
-11
-11
9
43
73
85
81
56
18
-18
-40
-46
-45
-23
4
30
46
54
41
10
-8
-24
-36
-43
-43
-41
-50
-51
-64
-72
-70
-45
-6
34
64
60
40
14
-2
-14
-16
-13
-16
-29
-48
-56
-62
-54
-31
-6
16
29
36
19
0
-15
-27
-40
-39
-34
-44
-51
-52
-43
-29
-8
9
22
30
35
26
10
-3
-16
-21
-22
-24
-27
-30
-16
3
23
42
57
59
39
15
-11
-26
-31
-26
-29
-33
-33
-28
-25
-21
-6
5
22
34
26
0
-31
-53
-66
-68
-67
-74
-89
-94
-84
-70
-45
-21
-15
-34
-62
-80
-93
-87
-68
-43
-24
-10
0
2
5
21
31
36
44
43
30
19
8
3
-2
11
19
32
39
47
44
32
27
23
21
19
13
0
-22
-31
-33
-36
-33
-27
-22
-16
0
8
14
11
7
-3
-8
-4
3
-2
-9
-7
-17
-19
-17
-12
-14
-15
-6
-6
6
21
32
27
18
14
6
3
-11
-24
-44
-54
-53
-50
-34
-20
-6
-9
-12
-7
-3
11
23
25
13
0
-12
-34
-52
-54
-46
-30
-14
-9
-6
-7
-2
0
-8
-3
-6
-5
-2
-1
-3
-22
-37
-52
-58
-55
-36
-17
0
17
18
9
-5
-15
-29
-36
-36
-31
-26
-18
-6
-8
-9
-9
0
3
4
7
1
-3
-5
-4
-6
-11
-9
-9
-6
-10
-13
-17
-18
-18
-16
-2
19
31
26
20
10
1
-15
-32
-42
-41
-23
-1
18
37
49
53
43
43
41
42
36
29
13
-6
-19
-38
-48
-44
-28
-14
1
11
12
5
1
5
0
-1
-12
-33
-62
-85
-84
-81
-63
-43
-23
-14
-11
-3
-6
-1
11
23
29
29
21
-4
-26
-40
-38
-22
-2
23
36
50
69
91
95
100
88
63
34
12
2
-7
6
9
5
0
5
13
25
49
64
71
71
64
47
28
20
14
12
6
2
-1
-3
7
16
13
4
-1
-1
11
28
40
40
35
28
13
8
12
23
26
28
30
20
16
11
17
27
44
62
61
52
31
6
-25
-43
-44
-45
-32
-22
-13
-12
-7
-2
0
12
28
48
52
58
42
21
-2
-13
-30
-46
-45
-32
-21
-6
10
25
38
43
25
5
-18
-25
-30
-38
-34
-25
-13
-9
-2
-6
-11
-17
-12
-13
-10
1
-3
-4
-12
-22
-26
-24
-13
-11
-10
-10
-3
-12
-18
-19
-29
-36
-36
-34
-34
-21
-6
15
43
68
80
68
57
42
34
33
43
45
35
27
13
7
9
19
21
20
22
11
-1
-14
-22
-36
-51
-52
-42
-26
-12
-1
-1
0
9
5
-13
-32
-46
-54
-46
-41
-42
-52
-59
-52
-43
-25
3
23
27
18
17
2
0
1
5
1
-1
-2
-9
-16
-20
-28
-39
-40
-34
-30
-31
-23
-13
-12
-5
-10
-21
-29
-25
-12
-1
13
12
-1
-25
-42
-53
-58
-45
-39
-30
-24
-14
-11
-24
-28
-36
-38
-31
-15
-1
11
12
3
-13
-24
-27
-33
-29
-22
-16
-19
-30
-33
-39
-36
-29
-22
-8
7
30
28
9
-15
-27
-27
-11
-3
-13
-25
-32
-27
-17
1
16
17
23
28
30
19
15
11
16
19
22
19
3
3
-2
5
11
16
18
18
29
31
26
22
24
30
36
39
23
-1
-19
-22
-19
-5
24
51
74
94
110
111
103
88
61
26
-11
-35
-52
-46
-28
-16
-9
1
27
40
58
73
79
73
60
49
30
19
10
2
-5
-16
-22
-26
-19
-4
10
25
41
50
50
43
38
27
19
22
22
5
-22
-53
-75
-83
-61
-49
-36
-29
-23
-22
-28
-26
-24
-21
-11
3
15
21
26
18
10
-2
-12
-29
-30
-19
-3
7
14
24
27
27
22
16
9
13
24
18
8
-8
-22
-37
-41
-34
-31
-18
2
21
26
26
15
5
3
15
34
42
47
45
33
18
1
-19
-41
-43
-43
-45
-51
-60
-64
-64
-40
-17
12
48
95
135
138
109
50
-1
-30
-24
-18
-18
-37
-67
-102
-117
-91
-38
38
112
151
156
139
112
68
23
-8
-32
-52
-67
-74
-83
-85
-75
-47
-4
44
86
96
86
56
19
-20
-34
-23
-2
17
25
10
-12
-26
-26
-14
10
34
41
23
0
-26
-42
-42
-25
-4
0
-1
-23
-39
-37
-13
6
-4
-17
-32
-45
-50
-45
-43
-36
-21
-5
7
17
25
25
34
48
58
50
31
12
-4
-9
-1
10
15
20
31
28
23
6
-23
-56
-79
-81
-78
-56
-26
1
18
21
15
8
-2
-5
-13
-35
-48
-59
-51
-34
-11
3
3
1
1
-1
6
22
21
6
-8
-26
-36
-38
-27
-21
-18
-7
0
13
26
39
43
38
26
10
-16
-33
-39
-44
-42
-42
-37
-33
-22
2
5
6
-2
-15
-26
-26
-18
-16
-9
-11
-17
-26
-30
-31
-38
-40
-35
-25
-15
-3
3
-4
-18
-25
-26
-25
-19
-11
-10
-11
-22
-42
-65
-73
-69
-58
-42
-21
1
14
24
19
9
-6
-14
-31
-48
-55
-66
-72
-67
-48
-26
-3
13
21
11
2
-3
-12
-9
-11
-17
-31
-35
-30
-31
-25
-21
-18
-25
-26
-16
-7
7
10
10
-2
-11
-20
-31
-37
-40
-37
-31
-19
-13
-15
-19
-14
-7
-4
-3
-6
-4
-1
5
7
-2
-7
-19
-33
-46
-49
-44
-39
-21
-12
-7
-1
13
20
22
16
1
-17
-31
-24
-19
-13
-13
-20
-40
-55
-48
-32
-8
16
31
36
39
47
39
28
16
6
-1
-11
-15
-21
-19
-7
11
16
17
11
3
-1
-4
-5
-7
-4
3
2
7
16
26
30
37
39
40
39
38
35
29
28
20
3
-14
-15
-12
-10
2
0
-1
-3
-2
-3
-9
-10
-21
-32
-39
-35
-45
-63
-84
-93
-96
-89
-70
-53
-28
-1
15
16
9
12
16
35
54
59
37
0
-39
-78
-97
-99
-95
-93
-86
-67
-51
-30
-9
13
30
50
57
49
29
-1
-24
-45
-44
-43
-40
-35
-24
-11
3
29
48
63
64
54
24
-18
-53
-88
-110
-127
-122
-108
-87
-55
-27
-7
2
2
-14
-41
-67
-92
-115
-136
-141
-140
-125
-99
-69
-44
-26
-9
-11
-13
-15
-25
-46
-73
-93
-111
-111
-100
-79
-65
-47
-32
-22
-6
18
40
39
28
5
-24
-52
-76
-95
-105
-91
-63
-29
9
41
55
50
50
45
38
24
11
-6
-26
-29
-32
-29
-21
-7
9
20
42
53
50
37
22
4
-3
0
6
-1
-11
-7
-2
12
23
27
35
44
60
59
46
27
10
0
-6
-2
-13
-19
-28
-36
-48
-45
-25
5
49
76
78
51
20
-4
-20
-19
-7
-5
-12
-16
-32
-35
-25
3
38
62
83
74
41
-7
-42
-57
-54
-34
-26
-31
-47
-60
-72
-66
-33
0
29
50
54
48
31
14
-6
-28
-46
-48
-60
-58
-50
-42
-43
-42
-20
5
37
57
56
43
18
-6
-36
-51
-48
-40
-35
-33
-35
-42
-37
-17
14
36
55
57
30
4
-14
-17
-22
-19
-30
-41
-41
-27
-1
21
41
46
49
48
49
36
11
1
-16
-25
-34
-31
-22
-12
5
17
22
33
51
59
66
61
41
5
-26
-41
-49
-49
-48
-49
-49
-39
-12
15
48
75
88
75
50
22
-10
-29
-37
-30
-16
5
14
9
9
14
37
62
87
91
67
29
-3
-27
-42
-39
-26
-10
18
49
71
85
106
116
124
126
119
88
39
-10
-52
-81
-101
-104
-98
-77
-37
7
43
63
65
50
41
42
44
37
16
-11
-53
-96
-131
-141
-126
-85
-31
9
32
44
43
32
25
26
28
39
43
34
7
-15
-25
-30
-22
-9
10
19
29
27
15
2
-9
-15
-30
-30
-35
-36
-32
-16
-7
-4
6
1
3
3
6
-3
-23
-22
-26
-18
-5
21
40
53
61
54
36
20
8
-1
-6
-8
-15
-23
-30
-27
-26
-12
5
22
27
33
37
20
5
-5
-6
-5
-9
-12
-24
-26
-21
-5
2
15
25
25
32
36
36
21
6
-13
-27
-38
-41
-37
-33
-11
2
8
16
27
39
41
45
28
9
-10
-14
-16
-17
-10
-8
-8
-12
-12
-10
-1
11
14
4
-4
-7
-10
-4
9
18
15
5
3
-7
-1
11
24
25
19
12
-4
-8
-6
2
-1
-4
-5
-9
-4
8
19
23
31
40
43
50
51
41
17
1
-12
-22
-24
-11
-2
0
1
-6
-8
-3
13
32
35
36
19
-9
-34
-48
-53
-50
-36
-26
-22
-21
-11
-8
-4
9
18
24
23
24
20
25
42
44
40
32
30
8
-7
-15
-11
7
23
37
31
22
12
11
17
24
30
7
-17
-34
-37
-39
-32
-23
-18
-4
5
15
12
17
19
22
33
36
22
-15
-32
-35
-20
-2
8
10
3
2
-4
-3
16
45
63
64
53
35
17
4
0
-9
-13
-10
0
8
-1
-13
-31
-41
-31
-14
11
37
75
97
113
116
95
58
20
-11
-46
-68
-89
-101
-107
-94
-73
-46
-17
16
57
94
127
139
118
73
19
-34
-73
-86
-86
-78
-65
-44
-28
-22
-22
-25
-20
-4
25
48
44
26
-11
-48
-76
-74
-58
-35
-9
10
22
24
20
14
18
36
48
45
24
2
-23
-31
-32
-33
-35
-33
-20
-10
-1
6
1
-8
-12
-16
-33
-48
-57
-57
-54
-43
-31
-26
-19
-14
-4
-6
-4
-2
-3
-2
-2
-7
-23
-32
-42
-49
-49
-46
-47
-53
-57
-68
-80
-85
-72
-53
-41
-24
-14
-3
16
38
48
41
33
17
0
-15
-20
-35
-44
-52
-64
-74
-82
-70
-45
-6
34
54
52
33
14
-20
-43
-59
-66
-71
-69
-54
-51
-43
-34
-16
10
35
45
27
-1
-27
-39
-40
-29
-16
-11
-9
-9
-5
-9
-5
-6
-16
-30
-32
-27
-22
2
20
42
61
75
75
56
39
4
-21
-35
-22
-8
1
-2
-17
-25
-18
3
18
17
5
-15
-31
-38
-27
-19
-5
7
12
6
2
6
7
21
36
37
21
-1
-15
-24
-21
-3
7
13
22
26
24
26
41
69
94
104
83
33
-15
-45
-53
-53
-38
-28
-17
-4
6
21
34
68
106
132
129
102
56
5
-28
-47
-45
-22
13
41
53
65
72
82
92
110
110
100
72
32
-16
-50
-66
-75
-66
-32
5
34
39
32
17
20
34
48
49
30
4
-31
-44
-34
-3
25
49
60
46
25
10
16
26
43
42
22
-3
-24
-41
-51
-36
-3
28
60
80
79
54
34
3
-14
-18
-10
-9
-24
-33
-40
-36
-21
-3
11
16
26
34
39
37
25
-2
-32
-58
-84
-104
-113
-100
-73
-35
-1
16
7
-11
-18
-24
-13
-5
-2
-20
-37
-46
-47
-36
-16
4
11
-1
-25
-65
-92
-99
-84
-62
-28
-4
4
3
-3
-8
-14
-6
-6
-5
-10
-22
-31
-45
-42
-45
-48
-52
-44
-29
-11
5
7
6
3
9
5
-1
-7
-20
-33
-43
-39
-35
-26
-15
-5
4
4
0
-24
-47
-53
-51
-41
-32
-24
-28
-32
-30
-31
-29
-25
-20
-17
-16
-10
-7
-5
4
16
27
35
34
18
-8
-27
-47
-69
-81
-80
-66
-49
-16
11
39
52
56
43
21
6
-20
-39
-54
-53
-38
-25
-7
-5
-1
-2
11
19
21
29
31
30
24
22
3
-8
-23
-41
-55
-54
-40
-29
-17
0
-7
-11
-16
-12
-16
-18
-19
-26
-24
-15
2
9
18
23
30
35
47
62
69
75
71
56
24
-3
-21
-28
-17
10
34
40
38
21
5
1
31
79
116
144
136
99
47
3
-19
-21
-6
-6
-11
-19
-19
-19
-15
13
44
72
80
72
46
21
4
-11
-20
-32
-34
-37
-30
-11
10
28
31
32
20
12
8
12
18
37
43
17
-26
-57
-59
-29
20
67
78
63
33
-1
-24
-20
-5
17
25
18
1
-26
-37
-44
-39
-18
13
36
35
19
-16
-48
-69
-64
-46
-18
10
13
0
-17
-18
-14
1
20
30
12
-27
-70
-105
-106
-75
-26
24
63
91
88
72
50
30
19
8
2
-17
-37
-56
-67
-60
-38
4
32
49
52
47
36
36
39
30
20
7
-4
-24
-31
-38
-29
-9
16
32
27
21
0
-18
-21
-15
-8
-22
-40
-70
-98
-108
-91
-53
-11
24
29
17
-13
-33
-50
-49
-32
-16
-13
-18
-26
-35
-23
2
40
61
59
44
17
5
10
23
29
27
20
-10
-37
-60
-66
-48
-13
24
40
42
34
21
4
6
18
38
55
56
38
4
-15
-22
-19
-15
-14
-16
-30
-37
-51
-62
-68
-64
-56
-54
-43
-36
-32
-28
-19
-14
-19
-10
-19
-22
-28
-29
-25
-11
9
19
17
10
15
12
14
24
33
33
28
21
1
-15
-22
-21
-14
-3
7
-1
-2
-5
0
3
16
33
36
41
39
32
12
0
-12
-20
-20
-8
6
17
23
21
7
-4
-8
-11
-22
-31
-45
-64
-77
-75
-59
-41
-14
-1
-3
-4
-2
5
15
26
23
26
31
37
35
32
25
9
-20
-56
-83
-110
-116
-104
-80
-48
-15
11
23
23
18
11
1
-6
-10
-28
-37
-44
-44
-34
-8
26
42
51
51
46
30
19
3
-9
-18
-18
-16
-20
-19
-21
-19
-17
4
20
32
48
45
29
12
4
-3
-13
-25
-47
-68
-75
-63
-46
-36
-25
-23
-28
-36
-36
-38
-43
-32
-29
-25
-24
-25
-36
-33
-14
7
17
21
32
34
37
41
45
51
54
53
34
9
-14
-31
-50
-43
-17
3
18
19
12
2
5
0
-6
-10
-7
-5
-21
-38
-62
-80
-78
-56
-21
13
50
66
65
52
48
45
39
37
31
12
-15
-33
-40
-27
-1
21
36
52
81
101
112
107
78
38
-8
-45
-86
-110
-122
-122
-109
-87
-48
-9
42
98
135
144
132
116
84
53
15
-24
-63
-84
-85
-82
-63
-39
-14
4
24
28
11
-4
-15
-17
-25
-21
-23
-21
-24
-28
-35
-37
-15
20
46
49
30
-2
-47
-75
-90
-90
-77
-55
-29
0
34
59
69
63
60
37
3
-27
-61
-80
-75
-42
-2
33
52
57
42
24
11
-11
-23
-27
-33
-41
-52
-54
-52
-30
8
50
76
87
81
53
30
13
-1
-11
-18
-28
-29
-22
-9
7
13
26
30
21
2
-13
-19
-22
-18
-30
-46
-58
-57
-47
-40
-15
-3
8
15
16
8
-6
-10
-16
-27
-41
-52
-65
-66
-48
-11
23
47
55
32
5
-7
-9
-9
-15
-19
-37
-43
-46
-37
-23
6
50
77
89
78
49
8
-22
-35
-42
-36
-28
-22
-24
-13
1
17
37
61
84
85
81
55
20
-13
-26
-29
-28
-10
-7
-10
-20
-22
-16
1
32
63
73
58
27
-14
-39
-43
-40
-36
-37
-43
-67
-89
-106
-113
-105
-82
-34
-1
22
19
-6
-38
-69
-86
-95
-94
-85
-83
-90
-99
-94
-83
-47
0
46
75
82
74
46
19
-5
-27
-44
-45
-41
-46
-52
-51
-45
-42
-26
-2
15
28
33
29
17
21
19
14
6
3
4
6
25
42
52
45
30
3
-31
-55
-62
-54
-39
-20
-17
-16
-9
-5
-2
6
20
25
25
22
10
-5
-11
-7
-7
-9
-22
-38
-47
-42
-24
-17
-8
-12
-14
-31
-38
-32
-29
-9
