# Supplementary material for: Electroencephalography (EEG) based epilepsy diagnosis via multiple feature space fusion using shared hidden space-driven multi-view learning
Source: PeerJ Comput Sci. 2024 Mar 7;10:e1874. doi: 10.7717/peerj-cs.1874 (PMC10936759; doi:10.7717/peerj-cs.1874)
Supplement: Supplemental Information 2 [file peerj-cs-10-1874-s002.zip › B/O045.txt]

-52
-37
-27
-21
-19
-21
-33
-51
-64
-83
-101
-121
-127
-126
-109
-75
-28
3
25
31
23
13
8
17
9
-2
-26
-58
-107
-143
-163
-162
-132
-82
-21
37
89
122
112
72
18
-31
-75
-104
-131
-156
-166
-154
-4
9
29
59
79
91
65
32
-7
-34
-59
-80
-85
-85
-95
-94
-84
-59
-46
-31
-27
-36
-54
-78
-93
-111
-130
-145
-151
-141
-111
-73
-36
-5
21
35
24
-3
-42
-93
-132
-154
-157
-156
-153
-144
-133
-100
-55
-8
24
50
65
59
30
-14
-66
-118
-154
-184
-201
-192
-171
-140
-106
-47
18
86
129
144
125
89
58
11
-48
-110
-156
-182
-180
-151
-111
-67
-16
32
65
83
82
57
15
-37
-86
-132
-155
-148
-118
-76
-39
5
32
49
55
46
27
1
-33
-68
-93
-105
-115
-122
-111
-83
-43
6
47
74
74
59
23
-33
-80
-128
-158
-173
-162
-144
-120
-90
-46
3
45
78
81
62
25
-27
-83
-135
-167
-181
-175
-148
-97
-37
29
97
137
150
123
65
-19
-96
-144
-181
-209
-222
-214
-193
-151
-86
-6
82
160
210
205
156
74
-20
-104
-156
-183
-201
-202
-186
-151
-103
-42
38
119
198
245
241
177
74
-38
-137
-204
-234
-248
-254
-230
-185
-112
-30
52
124
183
214
203
149
63
-32
-134
-217
-260
-279
-279
-262
-220
-162
-88
-7
63
121
164
192
187
158
113
54
-14
-78
-124
-157
-163
-161
-152
-136
-103
-43
11
68
107
123
111
76
36
-14
-51
-86
-115
-142
-149
-139
-116
-82
-40
-2
26
48
56
39
8
-26
-63
-88
-93
-92
-92
-103
-117
-133
-140
-118
-85
-52
-22
4
6
-13
-40
-80
-109
-125
-135
-143
-152
-139
-118
-84
-44
-3
32
66
80
65
20
-40
-88
-131
-146
-144
-137
-128
-111
-74
-34
12
52
73
72
54
32
-11
-53
-98
-132
-162
-167
-149
-121
-81
-45
-7
26
58
81
78
57
16
-43
-105
-150
-175
-58
-8
36
78
105
100
54
-18
-98
-175
-226
-243
-228
-199
-166
-122
-83
-44
-2
36
56
75
104
137
155
133
61
-46
-151
-215
-235
-226
-198
-164
-139
-114
-86
-52
-19
18
71
122
165
171
136
62
-17
-89
-128
-133
-112
-91
-87
-88
-97
-103
-90
-52
2
48
67
40
-15
-70
-91
-89
-76
-48
-40
-48
-52
-52
-41
-19
6
15
3
-23
-41
-65
-84
-92
-101
-98
-83
-59
-52
-54
-55
-57
-62
-60
-65
-64
-55
-49
-56
-61
-52
-18
5
21
18
5
-19
-48
-72
-102
-104
-91
-66
-62
-60
-59
-48
-32
-12
8
16
26
17
-9
-44
-83
-113
-131
-116
-88
-58
-40
-30
-26
-29
-25
-30
-24
-17
-6
-1
-10
-22
-40
-59
-67
-52
-45
-26
-16
-15
-22
-34
-46
-57
-49
-33
-19
-13
-7
3
-3
-6
-7
-11
-19
-30
-33
-43
-43
-42
-40
-39
-31
-35
-47
-60
-77
-80
-82
-64
-43
-29
-23
-29
-51
-71
-80
-83
-79
-77
-64
-43
-39
-25
-27
-34
-46
-49
-51
-57
-39
-27
-23
-38
-64
-89
-103
-90
-74
-53
-43
-39
-34
-30
-17
-10
-15
-29
-33
-40
-40
-36
-50
-73
-105
-126
-145
-144
-132
-106
-80
-50
-11
12
36
49
51
31
2
-31
-82
-121
-147
-158
-160
-141
-112
-69
-13
57
125
173
197
185
138
70
-4
-75
-136
-174
-195
-195
-179
-143
-108
-85
-57
-30
12
64
115
135
126
98
47
-13
-72
-112
-139
-155
-161
-164
-160
-142
-107
-74
-48
-18
-4
18
40
70
75
65
36
-7
-61
-117
-160
-192
-185
-154
-119
-105
-102
-99
-95
-69
-31
3
23
21
-2
-45
-87
-130
-167
-198
-205
-204
-191
-167
-131
-87
-60
-28
-9
14
32
37
8
-58
-123
-190
-240
-251
-222
-171
-115
-61
-21
16
42
63
62
51
39
21
0
-31
-58
-96
-125
-135
-126
-95
-56
-15
13
30
42
39
34
33
38
25
-1
-36
-71
-92
-99
-85
-66
-37
-26
-31
-53
-63
-67
-68
-68
-61
-46
-30
-5
14
15
7
-5
-27
-57
-76
-105
-124
-140
-139
-131
-118
-95
-78
-60
-36
-9
4
-13
-43
-75
-98
-117
-126
-144
-165
-179
-198
-204
-192
-161
-123
-79
-36
-11
-9
-29
-54
-82
-105
-119
-137
-155
-171
-166
-157
-123
-78
-35
2
29
39
18
-18
-69
-111
-148
-164
-158
-148
-133
-116
-98
-79
-55
-38
-29
-37
-39
-41
-32
-13
-8
-22
-49
-67
-84
-96
-95
-93
-85
-61
-30
-5
5
4
-13
-29
-33
-25
-9
-5
-11
-45
-86
-118
-132
-143
-138
-118
-95
-64
-38
-8
8
31
64
81
73
37
-6
-66
-112
-144
-167
-169
-147
-114
-74
-25
30
83
113
126
105
55
-5
-54
-99
-135
-156
-171
-178
-160
-122
-71
-14
53
103
129
120
86
26
-47
-102
-142
-158
-155
-134
-97
-54
8
55
82
89
89
66
27
-13
-59
-104
-140
-158
-167
-153
-120
-83
-41
-4
37
57
70
61
33
-20
-83
-134
-181
-211
-233
-240
-230
-198
-141
-75
3
89
164
209
212
165
78
-22
-109
-163
-179
-164
-149
-146
-150
-147
-132
-106
-59
-10
39
79
91
68
11
-39
-89
-129
-161
-181
-182
-168
-137
-109
-85
-51
-11
6
-6
-30
-71
-102
-128
-137
-146
-148
-141
-126
-94
-54
-7
22
40
45
31
7
-13
-33
-51
-74
-100
-111
-104
-79
-39
-5
30
56
80
95
109
104
76
44
13
-7
-27
-40
-54
-72
-77
-68
-40
-10
29
56
72
81
87
93
92
79
38
-30
-97
-143
-163
-155
-121
-82
-43
-1
37
60
59
40
-6
-57
-102
-111
-111
-96
-87
-93
-105
-110
-86
-58
-27
0
18
34
44
38
2
-41
-73
-87
-90
-95
-109
-143
-166
-163
-139
-106
-83
-76
-84
-94
-97
-97
-106
-113
-142
-181
-217
-234
-222
-190
-140
-93
-56
-20
14
37
32
12
-41
-105
-153
-177
-183
-176
-156
-133
-102
-66
-31
-31
-45
-66
-87
-109
-134
-150
-163
-159
-145
-123
-97
-61
-14
17
39
45
32
2
-43
-85
-140
-171
-181
-166
-147
-125
-103
-85
-61
-41
-14
0
19
22
2
-35
-80
-122
-151
-150
-130
-104
-73
-36
1
42
86
109
121
123
125
117
92
58
7
-51
-108
-149
-173
-176
-145
-95
-33
30
83
110
109
98
72
41
-1
-38
-73
-90
-84
-80
-72
-57
-19
24
62
78
59
18
-26
-63
-106
-139
-156
-156
-144
-131
-120
-124
-112
-83
-42
3
56
102
141
160
147
98
19
-59
-117
-156
-175
-178
-176
-165
-134
-99
-60
-32
-11
4
5
7
-15
-41
-66
-85
-100
-123
-127
-126
-109
-86
-57
-36
-22
-17
-20
-12
-7
-1
-21
-43
-67
-85
-102
-113
-116
-118
-115
-112
-110
-111
-113
-107
-94
-73
-62
-59
-65
-64
-46
-31
-16
-13
-30
-73
-110
-130
-135
-120
-84
-44
-17
-8
-27
-55
-64
-56
-44
-25
-13
-18
-41
-57
-75
-87
-96
-90
-79
-63
-57
-53
-45
-37
-17
-8
-17
-46
-78
-121
-141
-141
-130
-117
-102
-84
-73
-60
-57
-58
-65
-69
-64
-65
-69
-77
-88
-93
-88
-67
-48
-26
-4
12
14
7
2
-21
-34
-44
-50
-57
-53
-39
-30
-21
-19
-25
-40
-49
-55
-57
-53
-38
-36
-41
-48
-70
-87
-95
-87
-70
-53
-27
-13
-9
-16
-30
-53
-80
-99
-110
-108
-99
-85
-82
-84
-80
-83
-87
-87
-77
-68
-57
-54
-51
-54
-45
-33
-47
-62
-75
-82
-83
-83
-81
-89
-94
-102
-99
-91
-71
-46
-22
-3
17
27
18
0
-24
-51
-69
-80
-89
-102
-106
-111
-108
-89
-50
-3
28
49
56
57
53
41
12
-27
-63
-104
-128
-134
-119
-96
-74
-52
-26
-2
18
40
50
66
79
78
53
9
-47
-108
-149
-157
-151
-135
-107
-77
-57
-36
-21
-8
2
6
10
0
-8
-21
-38
-67
-95
-110
-120
-107
-76
-34
-1
25
29
14
-5
-31
-59
-97
-115
-125
-123
-112
-93
-65
-39
-5
17
19
4
-16
-36
-50
-54
-73
-94
-115
-122
-124
-116
-106
-100
-100
-94
-77
-66
-55
-45
-46
-43
-54
-51
-61
-70
-83
-98
-97
-76
-39
-20
-12
-10
-15
-21
-38
-59
-88
-102
-97
-75
-53
-32
-16
-7
4
17
36
50
49
35
4
-24
-42
-55
-68
-75
-84
-87
-67
-39
-3
15
25
16
4
-6
-5
-6
-22
-40
-65
-85
-91
-73
-49
-20
9
25
32
27
16
-1
-23
-48
-70
-86
-88
-75
-59
-43
-27
-12
-1
13
35
46
55
54
44
23
-2
-29
-72
-97
-103
-87
-73
-67
-75
-95
-98
-80
-43
0
40
59
43
1
-47
-91
-129
-150
-161
-156
-132
-104
-71
-47
-13
15
40
61
81
79
47
-5
-70
-131
-165
-167
-145
-112
-67
-21
34
87
126
121
87
43
4
-31
-57
-82
-127
-172
-209
-219
-200
-152
-84
-28
18
36
25
-4
-33
-49
-69
-93
-129
-155
-170
-156
-120
-79
-30
10
44
68
91
91
62
14
-35
-80
-117
-136
-144
-140
-135
-121
-108
-84
-44
-1
37
64
84
88
66
32
-14
-52
-80
-103
-125
-130
-103
-63
-25
10
43
60
62
50
16
-26
-59
-80
-94
-97
-92
-88
-79
-64
-44
-21
13
54
86
82
46
-6
-60
-91
-104
-120
-139
-153
-154
-150
-133
-98
-60
-31
-1
19
15
-24
-82
-143
-188
-201
-200
-190
-169
-138
-112
-94
-72
-60
-54
-41
-31
-31
-51
-77
-117
-149
-177
-185
-173
-137
-87
-51
-39
-43
-48
-65
-67
-69
-72
-74
-73
-59
-60
-75
-102
-118
-111
-74
-32
-12
-17
-35
-54
-73
-82
-76
-74
-66
-57
-54
-61
-68
-70
-72
-64
-57
-51
-61
-66
-68
-74
-77
-80
-82
-82
-70
-72
-89
-105
-109
-98
-79
-48
-24
-11
-10
-20
-33
-45
-37
-30
-33
-37
-41
-50
-56
-47
-34
-20
-8
5
15
25
30
25
22
22
32
42
50
45
14
-29
-68
-85
-91
-79
-55
-28
-1
19
33
32
40
47
46
29
6
-20
-58
-98
-136
-164
-170
-139
-85
-28
29
80
115
135
135
112
66
11
-35
-80
-110
-115
-115
-112
-102
-77
-33
14
71
101
111
102
74
29
-23
-64
-106
-146
-176
-183
-175
-143
-97
-41
8
53
91
97
94
74
41
-4
-63
-108
-151
-166
-161
-142
-116
-80
-35
-4
28
51
61
60
52
32
-3
-44
-85
-111
-123
-110
-91
-79
-78
-79
-74
-53
-13
37
86
127
141
116
43
-31
-103
-144
-154
-145
-128
-109
-70
-29
1
14
12
-2
-17
-21
-33
-52
-84
-117
-155
-172
-160
-120
-59
17
83
117
128
123
109
78
32
-18
-69
-99
-112
-128
-161
-194
-203
-185
-126
-38
59
142
199
219
195
142
69
-14
-101
-172
-217
-231
-205
-157
-110
-71
-40
-13
15
54
101
141
149
128
60
-26
-115
-177
-213
-227
-206
-172
-134
-106
-92
-92
-87
-56
-11
25
40
30
-15
-75
-134
-177
-191
-170
-125
-82
-49
-28
-23
-43
-62
-80
-101
-123
-149
-165
-175
-182
-194
-225
-234
-210
-153
-85
-25
5
0
-30
-72
-118
-165
-193
-208
-198
-172
-131
-99
-84
-71
-66
-59
-60
-63
-75
-99
-111
-119
-116
-102
-71
-44
-17
8
12
2
-26
-54
-92
-121
-133
-131
-114
-89
-61
-48
-38
-33
-26
-32
-36
-31
-43
-52
-67
-76
-78
-71
-52
-42
-15
9
27
26
13
-12
-52
-85
-109
-117
-115
-101
-78
-66
-53
-42
-37
-38
-35
-36
-54
-74
-93
-107
-111
-100
-92
-85
-78
-74
-75
-78
-78
-77
-76
-77
-74
-74
-80
-83
-84
-76
-62
-48
-60
-77
-86
-88
-88
-92
-86
-92
-78
-62
-47
-43
-41
-36
-40
-49
-64
-68
-76
-83
-87
-91
-87
-79
-68
-57
-47
-32
-34
-33
-22
-25
-42
-68
-101
-136
-149
-142
-124
-109
-101
-98
-102
-97
-80
-69
-65
-54
-40
-16
5
13
1
-28
-50
-65
-76
-86
-97
-106
-114
-102
-96
-83
-69
-56
-59
-73
-86
-94
-99
-88
-58
-31
-10
-7
-16
-31
-35
-22
-4
13
20
5
-25
-65
-89
-111
-109
-98
-82
-61
-43
-24
-27
-29
-34
-41
-48
-55
-55
-60
-67
-79
-91
-94
-79
-58
-45
-31
-21
-17
-6
13
28
42
52
54
38
-5
-52
-108
-149
-172
-164
-140
-110
-76
-52
-32
-20
-3
-5
-11
-21
-42
-75
-104
-123
-140
-142
-133
-114
-99
-84
-66
-60
-47
-36
-39
-64
-87
-105
-136
-155
-170
-176
-176
-167
-139
-107
-61
-26
5
29
50
61
47
18
-20
-51
-82
-104
-124
-139
-138
-116
-88
-60
-26
8
40
61
65
45
-1
-47
-102
-137
-160
-162
-160
-155
-141
-129
-112
-88
-43
4
53
101
128
125
103
53
-9
-65
-107
-145
-168
-176
-155
-130
-85
-43
1
34
57
76
83
87
78
47
5
-32
-54
-68
-68
-57
-35
-5
30
61
77
78
63
32
4
-12
-34
-51
-66
-70
-70
-68
-52
-26
1
28
44
45
26
6
-25
-55
-80
-96
-115
-134
-139
-135
-119
-92
-55
-3
61
134
184
197
180
154
110
66
15
-46
-109
-166
-199
-214
-193
-145
-89
-33
25
85
122
128
109
73
37
6
-30
-80
-124
-150
-159
-151
-127
-91
-47
-6
22
23
-1
-21
-40
-59
-75
-89
-99
-104
-88
-73
-48
-26
0
29
52
81
87
69
25
-32
-110
-177
-216
-227
-210
-178
-134
-102
-67
-29
0
29
61
95
102
83
30
-42
-117
-176
-203
-224
-214
-188
-151
-115
-79
-37
5
52
79
78
54
23
-9
-45
-80
-104
-114
-116
-105
-96
-95
-83
-66
-51
-43
-36
-40
-62
-97
-129
-145
-150
-130
-112
-93
-75
-58
-45
-43
-32
-22
-1
22
38
28
-6
-51
-103
-149
-175
-171
-156
-134
-118
-111
-108
-96
-69
-39
-6
29
58
66
61
37
-19
-76
-125
-151
-160
-152
-124
-101
-75
-49
-43
-40
-40
-27
-17
-2
10
0
-27
-55
-73
-88
-95
-103
-109
-117
-118
-121
-111
-80
-37
-1
11
22
16
7
-15
-39
-72
-102
-117
-131
-137
-129
-107
-83
-50
0
43
69
79
68
31
-21
-73
-118
-146
-158
-150
-148
-146
-139
-134
-117
-94
-63
-42
-31
-26
-35
-52
-68
-85
-103
-114
-118
-116
-118
-114
-105
-98
-75
-45
-18
-7
-15
-35
-73
-104
-133
-149
-152
-127
-100
-77
-67
-59
-49
-44
-32
-27
-25
-25
-27
-37
-50
-61
-72
-79
-81
-71
-58
-45
-27
-13
0
4
11
1
-13
-32
-58
-74
-73
-55
-51
-51
-58
-66
-60
-47
-30
-18
-11
-9
-21
-44
-66
-71
-69
-61
-53
-50
-57
-62
-57
-55
-42
-29
-23
-25
-27
-39
-56
-67
-69
-63
-66
-59
-60
-64
-66
-58
-43
-27
-12
-22
-39
-61
-81
-96
-107
-94
-75
-41
-5
19
22
4
-20
-47
-77
-101
-107
-107
-98
-86
-78
-74
-65
-51
-48
-49
-52
-69
-90
-105
-106
-103
-94
-82
-67
-64
-53
-43
-51
-58
-68
-73
-76
-69
-61
-62
-59
-51
-52
-57
-59
-59
-59
-52
-36
-25
-23
-16
-13
-12
-13
-19
-40
-87
-122
-149
-153
-135
-104
-77
-57
-28
-1
28
51
69
73
67
52
24
-15
-57
-89
-110
-111
-94
-72
-50
-20
15
48
87
114
120
106
76
54
28
5
-19
-49
-85
-102
-100
-89
-61
-21
24
60
87
103
94
77
57
39
19
6
-9
-29
-48
-65
-80
-81
-58
-16
25
51
58
41
7
-21
-54
-77
-93
-92
-88
-84
-78
-74
-64
-41
-6
24
43
40
11
-35
-87
-116
-146
-162
-161
-148
-126
-104
-75
-57
-24
14
37
50
57
57
26
-22
-78
-126
-164
-178
-158
-128
-79
-37
-2
16
23
22
19
16
22
20
0
-22
-52
-91
-131
-156
-164
-156
-120
-83
-54
-30
-13
3
4
7
-8
-23
-41
-68
-91
-126
-139
-143
-132
-106
-68
-28
14
61
87
97
90
75
53
30
5
-37
-96
-157
-192
-215
-211
-195
-177
-161
-140
-96
-48
8
49
64
45
5
-46
-99
-139
-165
-182
-191
-178
-155
-118
-80
-46
-30
-28
-32
-45
-73
-111
-147
-177
-200
-193
-176
-151
-123
-92
-52
-9
40
79
100
96
68
19
-37
-84
-135
-177
-206
-206
-189
-150
-96
-49
-13
9
19
18
20
28
27
9
-24
-54
-77
-82
-77
-75
-77
-73
-48
-18
11
20
6
-34
-78
-101
-107
-86
-67
-62
-81
-101
-110
-105
-81
-49
-21
-13
-18
-44
-90
-138
-167
-167
-153
-127
-110
-101
-89
-74
-56
-52
-37
-33
-42
-55
-70
-83
-105
-112
-117
-106
-92
-67
-54
-45
-43
-57
-75
-90
-95
-103
-105
-101
-98
-94
-88
-63
-29
16
52
63
45
17
-8
-30
-51
-77
-106
-121
-111
-75
-45
-15
16
46
52
42
11
-30
-59
-80
-99
-117
-128
-122
-95
-57
-22
4
18
35
37
29
19
18
10
-7
-20
-36
-51
-51
-44
-29
-8
24
45
50
34
6
-31
-61
-73
-79
-86
-88
-77
-67
-46
-15
30
70
89
77
34
-19
-66
-97
-117
-130
-133
-132
-117
-86
-50
-7
39
80
102
109
92
51
-10
-69
-115
-151
-169
-178
-185
-197
-184
-147
-76
9
87
140
153
138
93
20
-48
-100
-140
-164
-161
-147
-118
-84
-45
-14
11
27
30
27
21
11
-19
-58
-92
-118
-133
-144
-149
-152
-137
-113
-95
-89
-81
-75
-85
-101
-112
-117
-120
-124
-124
-127
-108
-76
-36
-9
1
-5
-32
-57
-75
-82
-78
-69
-58
-55
-51
-50
-53
-61
-60
-48
-43
-39
-47
-59
-76
-76
-75
-82
-96
-110
-119
-117
-100
-89
-83
-76
-59
-46
-41
-29
-30
-33
-44
-55
-78
-112
-139
-166
-185
-188
-165
-128
-76
-21
26
53
65
73
65
47
2
-68
-143
-193
-196
-173
-137
-101
-74
-56
-35
-22
-12
3
24
49
53
36
0
-53
-98
-131
-148
-156
-149
-138
-122
-98
-72
-40
-14
25
47
44
14
-28
-67
-101
-124
-148
-170
-178
-163
-129
-90
-41
1
38
77
110
125
106
62
6
-41
-64
-73
-89
-101
-101
-99
-91
-78
-58
-33
-6
13
12
-1
-19
-21
-29
-34
-32
-34
-49
-68
-80
-87
-77
-54
-34
-29
-32
-49
-76
-87
-81
-66
-57
-49
-56
-75
-100
-121
-135
-136
-111
-72
-29
12
31
31
17
6
-2
-13
-25
-36
-54
-74
-80
-78
-60
-27
5
13
7
-12
-33
-50
-65
-66
-72
-70
-64
-62
-57
-46
-21
-8
-9
-19
-42
-56
-63
-46
-36
-31
-35
-44
-49
-41
-23
-7
15
36
39
21
-17
-62
-108
-136
-146
-141
-132
-112
-95
-83
-70
-54
-35
-28
-17
-14
-9
-22
-47
-80
-111
-117
-118
-110
-92
-67
-37
-10
18
37
45
47
50
31
1
-31
-59
-71
-75
-63
-58
-39
-18
2
10
6
-7
-34
-50
-61
-72
-79
-82
-69
-55
-30
-5
13
27
51
71
65
40
1
-29
-57
-64
-60
-57
-47
-31
-22
-9
13
38
59
64
44
-3
-67
-116
-151
-164
-155
-135
-111
-88
-56
-32
-17
1
15
24
28
32
26
6
-32
-79
-129
-160
-163
-143
-111
-72
-32
-14
-6
-2
-3
-4
-5
-1
-17
-41
-67
-100
-131
-148
-137
-118
-84
-52
-27
-19
-18
-15
-9
13
41
63
59
34
-12
-63
-109
-129
-124
-113
-88
-66
-52
-36
-25
-18
-28
-43
-65
-74
-65
-44
-42
-57
-72
-92
-112
-122
-122
-115
-109
-97
-90
-79
-56
-30
-19
-21
-45
-75
-109
-128
-122
-117
-103
-85
-68
-46
-23
4
16
14
-1
-27
-55
-87
-90
-101
-101
-89
-67
-35
12
59
96
113
104
77
29
-8
-47
-74
-88
-90
-94
-90
-68
-46
-21
-7
5
11
7
0
-27
-65
-95
-111
-112
-109
-93
-86
-85
-79
-68
-67
-67
-64
-64
-64
-74
-83
-92
-94
-89
-88
-92
-86
-60
-30
-6
-3
-19
-52
-77
-90
-95
-89
-83
-84
-90
-96
-85
-67
-28
9
41
53
48
24
-26
-77
-113
-134
-152
-156
-157
-149
-133
-111
-88
-69
-41
-11
22
47
61
52
20
-16
-60
-101
-132
-146
-151
-157
-156
-151
-131
-94
-42
0
31
49
40
8
-30
-53
-71
-83
-90
-97
-95
-76
-41
-9
27
65
88
86
61
23
-26
-68
-95
-114
-126
-125
-115
-99
-67
-29
3
17
19
10
-11
-25
-29
-27
-31
-41
-54
-85
-116
-141
-146
-126
-78
-27
24
74
117
143
152
152
119
53
-31
-94
-129
-140
-131
-123
-115
-95
-67
-38
-5
25
51
76
92
90
49
-7
-61
-110
-145
-171
-182
-189
-169
-132
-82
-27
32
96
136
162
154
109
23
-88
-183
-253
-265
-251
-234
-231
-226
-205
-166
-97
-11
65
132
185
206
186
123
35
-63
-153
-213
-246
-255
-235
-194
-151
-114
-76
-37
-5
20
32
19
-8
-44
-71
-99
-116
-129
-136
-127
-101
-72
-42
-28
-35
-54
-84
-103
-115
-123
-137
-142
-149
-136
-115
-89
-68
-47
-20
-7
4
3
-5
-29
-51
-53
-55
-50
-52
-61
-77
-82
-76
-73
-64
-61
-65
-78
-84
-89
-83
-70
-52
-49
-60
-66
-66
-65
-67
-70
-80
-91
-94
-106
-116
-114
-94
-65
-39
-15
1
10
14
16
1
-28
-57
-87
-117
-135
-132
-116
-81
-37
2
28
40
36
4
-26
-44
-59
-67
-79
-94
-117
-128
-119
-94
-66
-30
10
26
32
22
1
-23
-45
-66
-90
-99
-91
-75
-60
-34
-10
-3
-1
-6
0
-1
10
11
3
-10
-27
-47
-78
-94
-102
-99
-77
-40
1
28
33
15
-11
-27
-21
-23
-30
-47
-77
-103
-122
-123
-125
-111
-91
-71
-55
-38
-19
-13
-11
-27
-54
-87
-125
-146
-157
-151
-133
-113
-94
-74
-60
-61
-60
-45
-22
-3
8
9
-10
-48
-96
-146
-178
-182
-168
-147
-118
-91
-66
-51
-36
-17
-7
0
-2
-12
-42
-59
-76
-94
-104
-103
-97
-94
-89
-91
-92
-88
-67
-54
-47
-50
-60
-62
-56
-30
-13
-3
1
-6
-21
-49
-76
-103
-110
-105
-92
-82
-65
-45
-36
-34
-33
-34
-30
-26
-25
-36
-59
-78
-100
-118
-124
-118
-107
-37
