# Supplementary material for: Electroencephalography (EEG) based epilepsy diagnosis via multiple feature space fusion using shared hidden space-driven multi-view learning
Source: PeerJ Comput Sci. 2024 Mar 7;10:e1874. doi: 10.7717/peerj-cs.1874 (PMC10936759; doi:10.7717/peerj-cs.1874)
Supplement: Supplemental Information 2 [file peerj-cs-10-1874-s002.zip › B/O046.txt]

67
93
112
124
103
73
36
-3
-34
-46
-36
-19
9
39
64
68
57
33
-1
-17
-9
17
46
64
68
48
28
12
-5
-21
-35
-46
-47
-37
-23
25
47
78
104
104
87
42
3
-20
-30
-33
-31
-25
-25
-14
-6
8
29
35
43
53
56
46
29
5
-25
-49
-56
-42
-8
32
79
105
122
134
135
123
102
71
30
-1
-15
-10
0
16
40
54
80
109
124
112
96
78
59
45
31
20
12
13
13
17
28
49
75
100
125
126
111
80
49
17
-11
-13
-11
0
21
49
73
94
113
124
126
115
96
57
16
-26
-68
-100
-108
-88
-59
-17
37
92
139
172
178
145
100
56
26
9
-8
-26
-52
-70
-72
-72
-59
-35
1
29
55
72
78
75
70
53
24
-12
-47
-72
-80
-60
-32
-6
18
53
75
85
86
70
51
19
-16
-50
-79
-84
-80
-64
-38
8
57
105
149
176
188
176
144
84
28
-2
-17
-19
-22
-23
-36
-34
-10
32
77
111
133
130
124
104
72
34
11
6
4
14
32
50
64
71
72
59
48
40
37
29
28
23
13
13
19
25
20
25
32
48
62
71
68
58
49
28
3
-18
-34
-47
-55
-45
-39
-34
-28
-4
32
89
149
179
166
117
59
4
-21
-25
-22
-17
-14
-1
7
22
32
36
34
42
71
93
111
104
69
8
-51
-87
-104
-89
-63
-40
-29
-19
-15
1
24
55
84
109
126
109
43
-38
-95
-105
-84
-42
-19
-25
-47
-70
-81
-79
-54
-26
0
22
43
50
45
36
10
-21
-51
-81
-108
-126
-123
-107
-77
-39
7
42
74
88
82
56
17
-13
-38
-40
-34
-35
-45
-53
-38
-22
0
25
37
33
19
6
-17
-35
-55
-70
-78
-60
-21
30
84
129
154
154
133
93
42
5
-12
-31
-60
-84
-106
51
119
178
222
233
209
150
66
-22
-114
-187
-225
-223
-198
-153
-87
-14
48
95
118
112
110
123
146
155
135
77
-13
-99
-167
-201
-210
-192
-151
-110
-63
-19
16
32
47
67
85
99
93
66
25
-21
-66
-106
-127
-126
-114
-94
-65
-44
-26
-5
19
37
39
39
20
-11
-43
-66
-79
-82
-74
-68
-61
-47
-27
-12
-1
11
23
34
41
48
34
17
-1
-16
-17
1
31
42
42
41
34
22
7
4
8
23
26
19
9
7
20
30
49
67
74
61
39
18
-4
-5
-3
13
24
36
41
35
28
26
20
11
16
25
33
38
30
13
-4
-5
5
24
45
64
74
66
67
57
48
33
21
12
6
16
17
19
16
27
42
63
85
92
85
67
42
7
-15
-14
3
19
38
65
70
83
94
102
99
83
63
29
13
5
11
21
33
44
46
55
66
75
66
53
37
20
10
0
-11
-27
-35
-43
-46
-42
-25
7
34
66
75
75
60
45
30
10
3
-17
-42
-73
-94
-98
-80
-31
5
32
34
24
-1
-18
-23
-28
-34
-39
-41
-51
-51
-47
-36
-19
-6
10
6
6
-3
-13
-35
-52
-55
-56
-38
-23
-11
-16
-16
-10
2
15
28
23
-1
-27
-49
-60
-44
-8
33
59
72
60
36
14
-2
-6
-6
-2
-9
-28
-41
-42
-42
-47
-38
-15
18
62
108
123
110
82
41
10
-17
-28
-41
-49
-48
-47
-39
-24
-1
10
23
21
10
-5
-2
20
42
64
65
46
1
-48
-86
-109
-98
-64
-24
0
14
20
20
41
78
119
142
145
123
74
19
-38
-83
-116
-122
-119
-110
-90
-64
-32
-6
30
60
95
124
142
136
95
43
-20
-77
-98
-84
-53
-21
10
29
40
40
39
25
23
35
45
42
18
-13
-46
-65
-68
-55
-29
-3
20
28
41
59
77
94
112
122
101
61
14
-28
-65
-84
-87
-81
-59
-34
-6
17
57
98
136
171
194
198
180
162
130
79
9
-57
-105
-125
-116
-104
-88
-66
-40
-14
2
22
33
49
68
91
96
76
45
3
-32
-58
-69
-79
-87
-90
-93
-90
-80
-61
-46
-20
2
16
19
-1
-20
-47
-57
-59
-63
-68
-75
-67
-56
-21
30
78
120
154
175
161
123
66
11
-29
-41
-39
-42
-53
-63
-60
-40
10
62
106
128
145
155
166
172
149
96
26
-34
-82
-110
-99
-70
-29
9
41
61
70
79
78
78
83
97
101
89
57
1
-58
-101
-109
-106
-84
-57
-36
-19
-7
3
11
27
50
68
68
51
34
2
-18
-40
-58
-73
-83
-85
-81
-62
-28
11
42
75
91
87
76
66
54
36
10
-18
-46
-56
-50
-42
-29
-5
23
45
58
67
62
58
61
59
52
37
27
26
31
47
60
66
71
72
64
55
50
44
40
36
38
29
26
23
19
18
19
27
31
48
62
61
42
21
8
-7
-24
-40
-47
-46
-32
-14
-3
12
36
66
86
102
101
83
50
20
5
4
16
15
3
-16
-26
-23
-22
-9
0
20
44
70
75
59
39
10
-23
-54
-74
-86
-90
-76
-57
-31
1
26
33
22
9
-8
-21
-36
-42
-46
-46
-41
-36
-23
-5
21
32
34
25
8
-11
-34
-48
-69
-70
-56
-37
-13
16
51
72
91
106
119
123
124
114
90
73
54
29
2
-14
-18
-17
-8
5
21
32
54
71
78
75
55
30
3
-9
-27
-50
-72
-88
-96
-90
-61
-32
0
24
45
55
61
58
32
-5
-44
-53
-49
-24
2
9
-1
-12
-4
11
32
42
30
-5
-52
-94
-130
-145
-137
-103
-61
-23
3
7
14
31
46
43
20
-28
-95
-150
-178
-182
-168
-125
-86
-62
-53
-55
-58
-55
-45
-36
-25
-11
1
8
1
-2
-16
-33
-46
-49
-58
-58
-47
-38
-30
-36
-40
-69
-102
-130
-150
-159
-156
-143
-120
-81
-34
-1
27
55
85
95
87
60
18
-32
-65
-82
-101
-105
-99
-81
-63
-42
-23
-11
15
40
51
44
27
2
-33
-64
-83
-96
-101
-92
-73
-42
0
51
92
118
131
127
110
82
48
9
-20
-36
-42
-46
-47
-36
-31
-23
-12
-10
-9
1
19
29
30
27
13
5
6
18
20
13
4
-13
-18
-12
11
33
52
50
26
-8
-35
-40
-40
-24
6
38
55
51
30
-3
-17
-23
-19
-25
-25
-32
-42
-34
-13
20
49
77
93
92
79
64
47
30
30
23
19
12
8
-1
-20
-23
-21
-5
16
33
35
14
2
-14
-16
-5
6
26
43
54
50
48
50
59
54
49
42
28
9
-9
-25
-50
-67
-73
-67
-57
-48
-36
-35
-21
-9
0
5
17
30
37
35
20
-10
-54
-81
-90
-80
-57
-28
-2
9
12
4
0
1
10
11
6
15
15
12
5
-3
-12
-31
-39
-45
-39
-33
-23
-23
-13
6
29
42
40
30
9
-5
-15
-29
-44
-56
-59
-59
-53
-47
-48
-56
-53
-40
-29
-8
17
21
6
-21
-39
-55
-58
-47
-29
-10
8
22
29
35
46
63
81
107
121
112
87
54
22
-3
-8
-8
-4
10
25
33
31
40
44
50
49
48
37
20
14
5
3
5
10
6
1
7
17
22
20
20
14
15
19
13
-4
-16
-22
-28
-22
-16
-3
12
25
41
38
35
35
35
24
15
12
6
4
-1
-1
-2
5
16
30
58
84
92
71
46
25
9
3
-3
-15
-41
-53
-59
-60
-50
-27
6
35
60
59
50
36
27
18
5
6
3
4
3
2
-4
-13
-23
-29
-22
-7
24
45
61
67
60
37
8
-23
-51
-59
-44
-18
7
32
53
48
34
26
23
25
19
17
0
-14
-22
-20
-8
10
35
51
72
85
91
84
83
81
78
76
62
32
-13
-46
-72
-86
-84
-63
-23
17
64
95
112
112
114
109
106
108
97
76
48
14
-23
-52
-68
-72
-63
-45
-21
-4
9
36
57
76
88
102
96
77
40
-1
-37
-52
-50
-50
-43
-31
-15
1
9
20
23
40
70
99
109
102
69
18
-20
-34
-21
4
28
39
36
37
43
51
47
47
41
38
41
54
61
55
51
28
6
-16
-17
-1
19
44
52
53
50
48
36
22
24
34
43
41
32
15
6
-1
-9
-23
-28
-13
-2
19
32
38
37
39
42
40
45
47
46
29
4
-21
-54
-65
-60
-38
-9
28
51
56
58
63
73
76
79
64
30
-14
-59
-86
-104
-94
-81
-65
-45
-18
12
42
76
89
93
86
76
53
22
-2
-20
-37
-38
-35
-29
-26
-24
-19
-7
16
36
31
17
1
-9
-12
-2
11
9
0
-24
-52
-73
-72
-47
-26
-1
17
17
10
-2
-5
-7
-3
4
12
9
5
5
-1
-2
-8
-19
-35
-40
-37
-32
-13
5
19
13
4
-1
-1
8
25
21
3
-12
-25
-34
-39
-35
-32
-31
-17
-2
15
29
30
7
-23
-36
-34
-15
-5
-1
-20
-35
-42
-47
-48
-32
-5
25
52
56
45
22
4
1
-8
-12
-14
-18
-29
-32
-19
-3
12
13
3
-20
-29
-28
-20
-3
5
-6
-45
-75
-84
-79
-66
-49
-33
-28
-35
-57
-78
-79
-60
-35
-16
5
11
7
-10
-14
-15
-8
8
1
-19
-50
-64
-67
-51
-24
-5
5
8
12
9
11
14
10
3
3
15
14
2
-19
-35
-40
-23
6
23
34
36
28
17
10
5
-8
-15
-15
-9
-8
-7
-5
-3
4
15
25
28
30
27
21
19
11
4
-13
-13
-20
-23
-25
-17
-10
-12
-6
-8
1
2
4
0
6
25
35
23
3
-9
-13
-13
-8
-12
-20
-20
-2
14
34
51
62
70
80
97
109
126
128
107
65
17
-20
-49
-60
-55
-45
-32
-14
13
25
45
68
95
113
125
123
99
67
24
-20
-57
-77
-82
-76
-56
-26
2
31
65
94
113
123
128
116
90
68
34
-10
-56
-89
-96
-78
-37
-5
15
26
33
35
37
46
38
21
4
-2
-7
-1
11
12
15
12
16
10
18
30
49
60
59
57
32
9
-11
-17
-8
14
39
47
47
46
43
42
50
58
51
35
11
-11
-30
-25
0
41
81
111
122
109
103
97
93
90
74
37
-24
-79
-125
-147
-145
-121
-78
-25
42
92
121
143
166
182
177
146
73
-15
-95
-141
-165
-167
-155
-137
-105
-61
1
68
146
215
255
250
208
138
49
-31
-91
-139
-183
-209
-205
-180
-124
-52
30
114
189
241
242
199
121
36
-50
-104
-136
-139
-107
-61
-20
4
22
35
64
107
156
187
180
145
77
1
-66
-109
-131
-139
-124
-102
-68
-30
9
32
45
63
70
65
43
16
-18
-42
-53
-54
-45
-26
-4
7
19
36
49
46
40
26
11
11
17
25
24
18
10
-21
-43
-57
-52
-32
-8
15
21
26
34
43
48
48
36
21
8
12
18
20
21
8
-6
-23
-24
-15
5
38
61
78
93
103
95
70
48
15
-7
-26
-33
-39
-37
-16
10
38
62
78
70
56
35
11
-18
-36
-41
-40
-32
-23
-15
-7
1
14
14
10
-1
-19
-31
-33
-27
-31
-25
-24
-12
-4
8
10
-1
-5
3
17
25
30
22
-7
-36
-55
-56
-44
-15
8
14
8
-3
-21
-41
-46
-49
-50
-49
-34
-15
4
14
12
4
3
6
-4
-23
-35
-52
-62
-62
-49
-27
0
29
48
53
53
52
39
28
18
4
-12
-35
-47
-58
-49
-32
-16
-2
11
32
48
61
70
62
38
6
-31
-66
-82
-76
-55
-32
-6
7
7
-3
-2
-4
-15
-12
-2
23
50
62
55
30
15
1
-13
-26
-33
-39
-46
-45
-53
-56
-54
-45
-40
-36
-35
-38
-41
-31
-7
11
25
22
3
-20
-33
-29
-28
-31
-38
-47
-54
-52
-47
-50
-46
-36
-21
-12
-8
-8
-25
-48
-61
-68
-74
-77
-75
-75
-73
-71
-73
-71
-53
-31
-18
-6
3
9
6
4
-7
-19
-24
-18
-5
8
17
5
-19
-40
-46
-46
-47
-45
-52
-54
-54
-45
-44
-39
-40
-47
-56
-53
-38
-30
-28
-27
-33
-39
-44
-43
-40
-24
-8
-12
-35
-61
-78
-92
-82
-63
-35
-13
2
10
-4
-17
-30
-34
-27
2
37
55
57
47
40
32
42
53
64
64
53
26
-10
-33
-50
-53
-37
-15
-1
7
17
18
25
35
53
57
47
31
5
-15
-35
-35
-28
-8
25
62
98
130
149
141
123
97
61
20
-20
-41
-59
-58
-40
-13
16
43
66
76
90
105
104
87
62
39
7
-17
-38
-52
-57
-40
-12
20
44
61
65
59
57
50
38
26
13
-3
-28
-31
-28
-7
27
57
78
81
88
90
91
85
74
39
-6
-36
-56
-58
-48
-27
2
45
99
139
161
168
173
160
140
102
46
-30
-101
-143
-165
-158
-133
-96
-35
53
154
220
245
235
207
174
128
70
-11
-88
-144
-175
-186
-161
-110
-32
46
101
120
108
101
89
68
41
18
-2
-17
-23
-34
-31
-15
16
61
110
165
188
176
132
80
22
-38
-90
-133
-160
-175
-171
-159
-116
-40
44
121
187
234
245
222
166
86
-4
-89
-147
-192
-201
-186
-158
-131
-94
-39
18
80
133
165
175
159
121
65
8
-37
-77
-106
-116
-115
-109
-90
-61
-33
-14
2
7
0
-11
-17
-18
-34
-46
-71
-86
-86
-70
-50
-37
-17
-6
22
59
95
108
88
53
-1
-56
-100
-121
-129
-122
-107
-90
-74
-52
-15
22
76
124
148
135
99
56
-3
-61
-113
-145
-160
-150
-117
-78
-31
12
37
49
66
95
119
134
129
96
43
-6
-39
-57
-59
-54
-45
-36
-23
-23
-20
-3
30
62
74
76
61
35
7
-17
-28
-23
3
27
38
39
36
32
41
72
99
105
75
30
-29
-75
-97
-101
-87
-63
-34
-14
1
16
23
39
59
79
73
54
22
-9
-48
-72
-84
-90
-78
-55
-25
-9
6
28
55
98
138
152
135
105
59
8
-36
-72
-86
-90
-63
-32
-6
20
38
46
41
44
42
46
52
58
51
25
1
-27
-45
-57
-50
-39
-22
4
18
29
40
57
65
68
61
45
20
7
7
4
1
-8
-15
-20
-16
3
18
43
63
68
54
35
15
-5
-8
-3
4
0
-12
-28
-43
-39
-24
3
26
55
72
81
87
91
93
77
60
36
7
-18
-36
-36
-26
2
20
31
38
44
53
56
65
65
62
56
45
26
10
10
22
30
28
23
16
23
32
34
25
19
20
15
15
16
16
13
11
18
19
29
38
45
44
44
52
46
43
36
36
35
38
42
37
33
37
37
35
38
48
62
81
92
90
74
61
43
22
-4
-19
-32
-47
-50
-49
-32
-5
29
57
72
88
86
72
41
6
-32
-67
-83
-87
-84
-75
-53
-34
-7
32
68
98
119
129
120
113
97
67
31
-2
-21
-38
-49
-47
-36
-13
11
44
66
86
102
109
106
95
78
38
-7
-53
-87
-107
-97
-69
-35
-2
15
20
16
25
43
64
89
101
80
34
-4
-43
-56
-61
-55
-48
-37
-21
-14
-6
17
44
60
50
28
4
-12
-21
-19
-35
-55
-68
-74
-72
-71
-65
-62
-46
-22
-3
15
34
60
77
87
89
71
40
7
-11
-33
-44
-55
-65
-76
-80
-70
-47
-12
34
78
117
154
170
159
119
64
-1
-64
-94
-108
-115
-113
-106
-100
-93
-78
-54
-14
38
89
123
135
125
75
5
-61
-91
-96
-80
-59
-51
-53
-62
-63
-60
-36
2
32
45
26
-9
-69
-125
-169
-196
-213
-212
-182
-148
-99
-50
-18
-12
-22
-33
-55
-69
-71
-70
-75
-81
-98
-118
-132
-134
-126
-113
-93
-76
-64
-59
-58
-62
-68
-52
-32
-13
-6
-20
-38
-51
-49
-48
-47
-42
-22
-6
7
13
0
-15
-23
-11
-1
22
47
66
74
67
51
22
0
-13
-23
-38
-51
-49
-33
-1
36
63
79
88
97
91
83
57
13
-40
-80
-90
-80
-44
-5
26
41
59
76
91
109
122
122
105
78
41
-8
-62
-94
-101
-92
-69
-49
-26
11
62
115
150
176
174
152
115
75
29
-14
-41
-60
-65
-57
-32
-6
13
26
31
33
40
48
40
26
7
-19
-42
-60
-59
-54
-41
-26
-21
-16
-7
9
34
67
91
92
69
37
7
-31
-63
-83
-89
-89
-72
-47
-23
10
43
74
89
97
87
65
41
16
-18
-49
-69
-87
-86
-65
-27
4
27
53
78
110
141
170
182
172
152
107
49
-12
-53
-79
-79
-63
-43
-32
-16
10
38
72
106
133
151
154
135
84
25
-23
-44
-52
-55
-56
-59
-46
-23
8
34
61
86
95
104
99
79
37
-6
-47
-92
-119
-131
-127
-125
-106
-80
-39
14
70
119
149
162
149
114
74
38
1
-41
-58
-74
-67
-44
-5
27
36
39
40
48
60
70
57
33
10
-6
-17
-24
-25
-33
-40
-45
-63
-81
-90
-82
-71
-58
-46
-32
-29
-31
-34
-40
-28
-12
-1
4
8
9
-5
-16
-17
-8
-4
-12
-31
-53
-66
-66
-58
-43
-20
-2
4
8
13
15
15
16
5
-11
-35
-59
-83
-93
-81
-67
-58
-50
-31
1
38
84
109
114
102
77
33
-19
-67
-119
-155
-171
-156
-124
-78
-17
37
85
126
156
161
148
112
47
-34
-106
-145
-158
-138
-103
-69
-40
-12
13
36
68
120
167
183
171
135
88
44
6
-36
-77
-105
-123
-128
-112
-82
-40
9
78
141
185
195
170
112
44
-6
-52
-83
-105
-102
-74
-38
12
52
85
119
154
171
171
158
132
99
64
34
-7
-41
-72
-92
-96
-78
-39
0
40
69
70
61
52
62
64
64
50
23
-7
-29
-36
-42
-33
-17
1
17
34
49
58
68
75
81
73
72
65
48
22
-5
-45
-82
-98
-99
-77
-33
26
84
134
192
233
254
240
197
130
62
8
-35
-58
-59
-45
-36
-33
-20
-2
29
61
93
109
119
122
103
73
38
14
-9
-7
4
13
13
6
14
28
48
64
71
79
96
104
85
52
21
11
13
24
16
-11
-39
-53
-46
-25
18
61
101
129
135
118
78
47
13
-7
-26
-33
-40
-45
-38
-38
-34
-14
21
63
97
123
132
121
103
86
63
53
53
51
39
22
11
1
3
17
35
52
76
99
94
77
50
24
4
-3
4
12
23
27
26
26
39
60
60
51
29
14
4
4
8
5
5
21
36
53
65
57
34
6
-19
-35
-46
-39
-41
-47
-54
-55
-49
-40
-24
-21
-29
-39
-46
-48
-47
-38
-36
-33
-38
-38
-49
-50
-43
-34
-30
-29
-23
-28
-29
-39
-51
-68
-78
-68
-54
-22
10
29
19
0
-13
-34
-42
-53
-66
-76
-79
-76
-77
-62
-34
-1
23
50
66
71
65
53
34
8
-2
-16
-21
-29
-33
-43
-56
-57
-53
-38
-13
21
39
38
26
1
-26
-53
-66
-71
-75
-74
-84
-91
-91
-73
-46
-12
13
26
20
12
17
11
8
7
2
-8
-24
-38
-61
-77
-85
-79
-66
-46
-28
-36
-45
-47
-33
-3
45
87
105
104
83
52
10
-22
-57
-81
-95
-95
-93
-86
-72
-54
-36
-8
26
56
70
66
32
-17
-58
-89
-109
-125
-127
-133
-137
-126
-95
-58
-21
6
23
37
39
39
22
2
-16
-44
-76
-98
-106
-110
-95
-67
-37
-6
30
65
85
93
80
52
15
-14
-41
-64
-68
-63
-51
-39
-21
0
11
24
39
50
52
53
38
15
-13
-25
-36
-48
-49
-45
-21
13
53
85
102
115
105
81
53
32
15
-9
-37
-73
-100
-106
-81
-44
-1
35
52
52
51
58
55
44
31
8
-7
-14
-13
-10
10
40
63
75
74
73
65
54
44
35
26
19
2
-22
-33
-32
-29
-25
-14
-2
-5
-14
-11
-1
22
43
41
13
-22
-49
-60
-61
-51
-46
-41
-35
-7
20
49
78
80
67
44
33
20
10
-2
-22
-50
-78
-95
-99
-79
-49
-19
13
57
113
154
170
159
117
63
5
-41
-90
-121
-142
-154
-152
-134
-98
-58
4
76
155
204
216
195
130
63
-9
-67
-116
-147
-161
-168
-151
-116
-69
-17
45
91
116
119
103
72
24
-16
-54
-83
-91
-85
-77
-70
-50
-21
6
20
21
9
-2
-8
-15
-18
-21
-14
-12
5
29
47
55
51
39
5
-35
-67
-91
-98
-90
-61
-23
30
77
113
124
122
115
91
75
48
17
-20
-43
-37
-21
12
57
95
120
134
135
121
107
90
68
32
1
-32
-51
-53
-40
-27
-26
-12
4
23
33
43
42
31
16
-16
-43
-51
-39
-18
-4
5
1
-2
-6
2
-2
-12
-21
-33
-51
-63
-64
-61
-37
4
53
87
92
68
16
-26
-44
-50
-51
-52
-52
-66
-65
-55
-21
21
69
116
137
138
108
64
13
-26
-59
-86
-95
-84
-59
-30
5
42
67
91
117
145
156
168
159
142
116
83
43
-3
-34
-58
-57
-34
12
53
83
98
94
74
63
62
58
48
29
-3
-35
-58
-70
-82
-81
-71
-67
-70
-63
-36
-5
30
42
38
16
-13
-37
-59
-60
-46
-35
-31
-29
-17
-10
20
61
103
125
120
93
55
12
-26
-63
-87
-89
-78
-63
-49
-29
-11
11
50
91
124
139
130
103
69
46
15
-18
-46
-57
-59
-52
-35
-22
-12
-4
13
19
20
8
-9
-19
-14
2
4
2
-7
-24
-47
-63
-54
-42
-18
2
14
16
19
35
36
34
26
15
1
-6
-14
-23
-23
-11
-2
-11
-22
-37
-47
-41
-21
8
29
51
51
39
28
25
31
31
40
42
11
