# Supplementary material for: Electroencephalography (EEG) based epilepsy diagnosis via multiple feature space fusion using shared hidden space-driven multi-view learning
Source: PeerJ Comput Sci. 2024 Mar 7;10:e1874. doi: 10.7717/peerj-cs.1874 (PMC10936759; doi:10.7717/peerj-cs.1874)
Supplement: Supplemental Information 2 [file peerj-cs-10-1874-s002.zip › B/O047.txt]

31
8
-9
-29
-34
-28
-12
8
29
48
54
61
49
29
-1
-5
12
33
49
66
79
82
76
69
54
51
63
65
56
31
4
-2
10
25
25
15
18
19
16
17
34
67
87
98
81
58
43
42
30
17
10
6
30
68
103
109
98
79
54
37
32
32
22
7
-4
6
6
16
30
37
46
41
37
28
28
43
56
59
55
50
43
38
36
19
7
2
3
10
13
19
30
31
23
15
4
3
11
14
33
46
54
48
36
39
36
31
38
45
43
38
37
65
81
99
88
64
55
59
74
88
105
99
79
48
31
28
35
44
46
43
58
77
74
67
65
69
79
83
98
96
106
111
104
88
69
69
79
94
102
107
100
103
105
97
94
93
80
59
52
48
51
55
67
76
61
37
7
-9
12
48
89
109
125
124
125
113
94
61
22
15
6
8
6
19
39
55
67
65
65
56
61
49
48
48
45
33
21
18
14
23
38
41
21
5
6
13
36
57
85
114
129
133
104
70
42
34
33
49
69
80
108
109
101
81
79
99
119
131
139
131
103
91
70
52
38
39
57
76
113
131
141
137
126
130
123
117
92
67
45
31
7
-4
2
23
41
58
87
97
96
85
73
84
104
129
138
138
137
151
168
169
159
118
78
47
16
-1
-16
-19
-26
-13
0
24
28
32
42
44
59
68
81
93
108
125
112
95
81
79
83
93
107
128
158
182
185
145
97
50
25
27
32
28
26
38
53
87
110
144
154
164
172
167
150
142
135
122
114
111
108
94
69
66
70
78
81
79
64
59
73
66
69
59
50
38
33
37
43
58
72
95
98
95
78
54
57
65
69
53
34
10
-9
-6
-3
15
21
35
49
62
65
69
77
91
118
123
10
-29
-66
-84
-62
-10
28
66
87
103
119
139
164
175
180
159
129
88
59
49
36
33
34
51
77
87
94
71
62
62
64
54
49
44
40
46
38
29
6
-11
-23
-37
-45
-27
-2
12
42
49
54
39
24
16
19
34
39
41
38
46
49
53
53
45
42
43
52
54
45
40
28
31
39
41
33
14
6
9
21
51
87
110
109
95
80
48
25
12
9
26
35
24
1
-7
13
51
74
99
94
76
49
32
13
3
-8
-13
-9
27
42
45
27
14
26
36
46
41
32
32
38
49
54
59
60
29
0
-23
-27
-15
7
5
7
-11
-22
-34
-27
-16
-1
0
6
23
27
23
19
11
8
31
59
69
55
26
3
-16
-20
-13
-6
16
60
88
110
106
107
91
81
71
64
57
61
68
65
55
44
42
34
34
32
33
44
49
58
77
85
77
43
12
10
28
44
59
68
74
95
110
112
93
70
39
18
-2
-3
-2
10
30
49
60
59
56
43
30
29
42
63
85
94
94
76
54
27
4
-5
2
13
22
42
44
33
33
38
38
35
34
39
45
53
45
26
11
16
38
72
105
121
111
91
77
70
64
61
54
52
43
38
25
13
21
29
38
49
56
61
50
61
63
55
36
22
20
30
38
33
27
17
31
48
59
71
66
59
57
62
73
87
100
98
80
82
76
66
50
42
42
39
40
61
82
109
125
129
135
126
123
104
96
95
94
76
60
35
9
-2
10
33
50
87
98
111
115
120
123
112
104
87
82
79
84
82
52
27
-5
-11
7
36
52
59
60
51
35
20
20
25
33
58
68
76
69
57
55
71
100
127
141
143
136
110
81
56
34
17
9
21
18
17
15
22
36
65
86
96
102
110
121
120
110
88
53
21
9
7
-7
-5
-8
1
9
20
26
37
54
74
86
96
96
87
80
78
75
63
44
39
34
38
47
48
44
49
56
59
67
63
66
59
48
57
62
74
89
87
74
51
38
20
9
13
9
14
32
37
26
10
5
14
17
23
41
49
51
44
32
19
13
5
10
16
26
21
11
28
54
77
102
124
135
124
109
90
89
102
97
81
58
65
87
102
111
115
124
123
121
108
96
96
120
113
93
55
21
6
12
37
60
84
105
122
118
105
85
63
53
47
40
30
22
41
70
115
150
160
152
133
102
61
32
33
50
72
89
102
98
91
94
105
93
79
53
38
52
78
101
112
120
101
67
31
18
25
38
42
34
20
12
-2
-18
-32
-18
12
37
57
73
78
80
90
94
112
113
109
83
61
57
54
44
38
45
54
79
106
127
119
90
49
6
-7
0
28
44
49
40
27
34
69
89
98
83
72
67
68
79
83
80
78
65
49
44
40
44
48
67
86
107
118
120
111
107
105
92
60
16
-5
-15
-14
-2
7
7
16
39
44
53
52
52
54
57
55
37
31
38
75
99
113
116
98
77
54
31
13
12
16
8
-3
-27
-28
-9
18
54
82
104
127
122
95
51
10
-10
0
29
55
69
96
94
76
36
25
31
53
76
81
85
78
87
86
73
64
47
38
35
54
72
102
144
161
160
123
82
51
33
31
29
48
53
68
59
54
48
42
34
33
48
67
69
62
41
40
63
95
101
92
83
76
64
57
49
39
43
54
66
77
84
88
88
90
97
110
109
100
75
56
46
51
70
71
79
59
32
15
31
46
59
86
88
85
64
49
35
30
42
58
64
69
76
64
48
29
14
15
25
47
66
94
107
100
78
52
61
65
71
71
74
84
87
88
66
54
49
53
38
21
10
15
39
52
46
16
-9
-17
-33
-42
-36
-12
4
25
27
23
30
54
80
99
113
103
103
81
67
47
34
43
46
49
44
51
55
73
92
103
91
80
72
59
52
48
54
79
79
75
40
21
19
23
20
19
22
28
52
73
90
89
87
86
69
47
31
31
21
6
-4
-8
5
25
43
53
63
68
72
65
54
41
35
55
66
53
25
-8
-22
-26
14
43
71
80
92
100
89
79
56
44
43
44
42
37
45
55
73
95
114
117
128
122
113
91
81
79
73
60
55
70
75
81
82
73
74
75
83
81
81
77
53
41
24
15
4
-1
5
14
28
52
64
71
76
77
87
95
89
62
30
18
14
9
6
16
39
51
63
59
68
65
59
49
33
36
32
16
0
-1
0
2
48
74
86
66
45
33
32
47
60
76
77
87
81
67
49
36
33
56
77
80
79
86
93
99
96
96
83
73
68
70
88
110
138
143
132
105
67
39
29
37
37
35
26
29
31
30
23
-2
-13
-17
-14
-23
-24
-34
-41
-41
-28
6
28
37
18
-12
-25
-17
-6
19
31
31
38
33
40
23
15
25
39
58
78
103
100
81
48
0
-31
-33
-14
13
31
46
58
66
73
75
58
36
16
13
21
32
30
5
-3
6
33
49
58
54
38
24
17
18
39
66
78
66
44
33
35
33
39
49
63
81
91
97
76
68
53
40
43
55
74
93
110
114
103
85
90
86
104
126
140
141
124
101
68
53
48
54
61
65
94
93
96
90
78
66
53
50
43
46
41
38
34
48
58
67
65
60
60
52
45
32
24
39
66
105
112
110
84
54
27
17
4
-8
-10
-5
4
20
58
82
90
79
46
21
8
14
27
43
54
50
37
29
56
68
92
107
117
123
113
105
88
81
75
86
94
97
101
92
99
109
126
138
146
149
140
127
114
109
96
87
74
53
59
72
85
83
81
79
89
111
134
147
130
103
72
40
7
-6
-26
-35
-24
8
47
94
118
123
101
72
47
43
55
80
89
75
62
46
39
32
32
35
45
60
65
50
37
30
20
19
22
17
19
23
35
46
46
47
42
28
25
53
61
72
65
43
28
15
16
23
43
79
98
85
53
13
-10
-7
8
40
71
103
113
92
71
52
44
50
67
75
71
52
49
35
25
14
18
36
59
76
88
93
110
103
90
64
43
25
19
23
29
39
45
49
63
75
89
86
71
59
73
80
84
81
68
70
75
78
73
69
76
78
70
73
81
83
95
108
114
106
91
84
84
96
102
100
82
68
63
53
32
14
-4
0
16
26
20
0
-16
-20
-23
3
16
16
4
-2
-7
4
33
64
92
115
110
89
63
53
43
32
11
9
17
51
73
89
96
97
111
108
107
102
104
104
119
131
123
95
48
24
3
4
8
12
13
21
25
18
11
15
11
23
38
59
77
90
84
76
63
53
46
30
26
15
17
19
22
14
-5
-3
11
34
79
114
136
128
121
104
92
73
58
52
59
78
91
104
94
82
54
44
56
80
89
87
85
73
65
74
80
86
101
122
145
166
172
161
132
93
64
42
58
80
99
87
67
44
31
29
42
55
64
81
79
68
39
20
21
29
46
47
38
23
17
28
34
42
31
16
12
18
14
15
19
19
20
22
50
62
68
63
56
64
78
89
82
74
66
55
37
27
23
7
1
5
17
28
46
62
70
79
83
86
89
90
76
46
16
6
15
17
19
30
47
65
83
89
92
105
104
94
75
66
58
36
18
4
6
38
76
105
111
106
95
87
87
100
104
97
82
67
52
50
76
90
111
122
120
104
89
79
67
70
72
66
51
43
54
84
101
99
77
52
40
35
18
15
24
41
50
61
78
99
105
108
99
95
99
102
92
86
77
65
46
39
36
30
34
26
22
18
32
41
43
44
56
70
68
61
49
58
74
102
105
100
94
76
47
9
-27
-54
-60
-38
3
48
63
62
36
36
64
93
115
117
103
53
2
-35
-44
-23
-6
13
10
32
54
69
71
76
82
80
74
72
70
67
49
35
24
38
71
92
92
75
46
21
6
20
40
42
48
34
24
18
30
41
54
68
69
62
56
54
67
85
108
116
108
89
74
56
64
74
77
69
73
75
70
56
46
43
45
43
45
30
2
-26
-59
-57
-45
-6
13
25
33
38
28
21
7
-7
-4
25
84
115
128
103
73
55
51
53
51
63
63
50
42
35
40
67
91
106
96
88
96
96
86
81
69
60
46
51
61
89
120
131
111
67
36
11
5
3
10
8
2
10
10
25
43
64
94
104
102
83
75
88
96
89
72
61
54
62
80
94
93
83
60
51
45
60
70
70
77
80
73
68
63
62
51
50
32
23
26
38
42
31
33
34
34
34
42
59
68
80
64
41
22
16
21
27
34
42
48
60
81
85
85
83
99
112
120
111
86
73
70
70
66
60
66
66
72
89
98
97
79
63
54
62
73
82
80
77
74
67
69
84
84
74
57
48
52
63
81
96
96
94
88
86
89
90
97
82
81
71
67
69
73
60
54
61
64
76
77
97
94
92
82
66
48
35
18
1
-10
-4
1
23
24
26
15
12
23
36
44
54
64
53
47
52
51
40
13
-5
-12
-1
22
34
30
25
17
2
12
4
16
5
8
17
24
33
42
50
43
40
28
36
26
20
6
-1
19
29
26
17
21
22
30
30
24
16
17
21
19
17
23
27
29
43
41
39
41
55
83
102
99
102
101
121
151
162
149
123
107
80
54
33
22
16
30
25
10
-9
-8
2
17
44
68
102
126
143
166
174
192
182
158
127
94
63
31
31
60
80
105
110
105
95
91
87
87
95
119
130
124
104
65
36
15
21
38
67
99
132
138
138
123
94
78
68
55
39
24
27
45
71
85
92
78
72
63
35
13
-4
-7
-9
-5
9
-5
-8
-3
11
37
62
76
75
71
71
53
35
14
-1
-5
-9
-13
-17
-14
14
40
71
82
86
72
56
55
43
22
-8
-24
-27
-19
6
24
28
20
16
15
20
29
33
32
24
20
11
15
16
8
0
15
45
65
67
59
51
43
31
16
23
27
44
45
34
41
48
53
57
66
81
85
107
108
103
85
66
62
59
67
64
47
28
26
30
44
77
88
96
78
68
75
94
123
138
139
126
114
92
79
65
49
41
53
77
73
55
33
32
50
81
111
127
122
107
85
59
44
43
41
49
57
59
60
75
88
97
88
77
64
50
41
29
6
-7
-2
21
33
54
65
80
101
121
124
108
99
84
70
48
30
30
18
15
3
15
44
80
94
86
76
68
60
58
69
63
59
54
51
50
51
63
73
93
104
118
107
91
71
41
29
33
43
49
41
32
14
16
34
56
92
107
107
76
50
52
75
87
88
79
62
46
23
7
16
38
69
89
108
125
122
89
56
29
17
20
35
28
-1
-34
-43
-28
1
39
71
89
104
87
53
26
-2
-9
-26
-24
-18
-17
-27
-23
-5
37
82
104
121
126
136
123
107
87
67
43
20
15
4
17
21
44
44
48
61
82
127
175
199
191
164
125
84
55
48
65
77
102
88
56
20
1
1
8
17
19
15
17
32
39
63
83
104
116
121
132
132
125
118
104
88
74
71
62
73
72
70
54
43
55
61
69
71
67
57
41
32
12
18
25
34
35
38
60
75
92
97
86
68
58
61
52
43
52
46
35
7
2
19
54
84
93
87
86
91
89
82
77
73
57
47
27
25
33
40
42
36
44
44
40
39
61
83
95
87
53
25
5
-2
-9
-11
-8
-1
13
49
71
73
60
49
50
52
59
68
65
58
52
57
46
34
25
21
32
36
34
24
17
20
19
27
46
54
55
58
57
52
39
27
28
31
55
76
83
73
52
47
41
54
54
50
46
52
46
35
31
31
35
43
57
75
84
90
78
59
46
53
51
45
37
34
45
66
95
112
106
104
87
81
83
89
92
98
99
92
77
77
74
52
30
13
9
14
21
37
64
91
117
134
118
99
71
51
47
54
57
49
44
44
52
82
109
125
129
128
121
106
85
71
66
61
65
63
63
58
53
53
58
88
93
83
60
52
53
60
82
84
77
53
25
2
-5
0
7
14
24
43
67
70
58
27
0
2
19
34
54
64
75
69
58
45
25
21
18
10
3
6
37
78
109
134
137
124
110
89
69
63
66
69
58
66
73
72
77
87
101
115
123
112
92
81
80
80
74
75
79
84
79
74
64
55
48
46
57
74
86
72
49
33
20
10
13
37
57
74
73
59
44
38
50
46
47
37
28
20
25
49
55
63
63
61
49
37
37
45
54
56
61
55
53
40
22
24
44
58
63
64
56
49
54
49
48
32
50
78
101
111
106
99
97
115
135
152
160
162
148
127
107
75
49
28
21
27
27
31
25
25
42
74
100
120
135
146
160
165
154
119
76
40
17
2
2
26
47
71
98
111
102
86
75
68
72
78
70
43
21
30
47
85
116
139
147
141
114
81
51
44
39
37
40
36
42
39
44
37
25
12
-12
-25
-36
-33
-23
4
46
78
93
84
64
33
7
14
11
5
-3
-8
-12
-1
10
35
50
78
91
82
57
31
20
29
44
61
61
52
56
66
77
85
83
73
61
41
14
-9
-20
-15
-1
1
-3
-19
-43
-47
-25
9
49
87
105
108
103
87
60
50
59
79
81
72
31
-7
-4
15
43
57
65
67
56
35
24
12
5
8
12
13
10
8
-20
-39
-34
-3
25
46
65
86
127
142
132
90
55
45
35
33
26
18
6
18
48
71
83
71
53
33
36
41
57
72
86
60
14
-21
-33
-1
41
91
128
135
129
102
66
51
37
40
43
54
63
69
69
70
69
67
74
75
78
76
78
68
59
60
58
50
41
49
57
76
82
85
85
75
64
24
4
0
11
22
29
42
51
66
79
91
95
90
68
31
1
-11
-9
-7
9
41
73
102
131
126
93
58
26
18
18
21
28
22
18
-2
-13
-6
29
47
60
51
35
21
9
12
4
7
10
7
9
12
29
33
32
26
31
37
31
26
14
15
24
26
20
31
52
81
98
100
91
61
31
6
-11
-3
20
43
53
58
85
93
108
115
121
119
117
92
58
38
32
46
70
108
141
165
177
188
177
149
116
75
38
10
-5
-3
14
40
70
113
137
153
139
118
109
101
97
95
93
86
80
75
65
56
73
94
105
107
111
113
108
99
107
118
136
148
160
143
119
92
73
80
97
109
105
87
66
43
35
38
49
50
46
39
24
25
37
52
52
59
64
57
45
41
40
54
80
83
82
66
53
35
20
19
25
33
51
71
84
86
71
44
16
7
21
34
54
66
59
43
31
42
65
87
107
97
74
64
75
91
107
109
93
64
53
52
48
53
57
68
63
44
26
23
46
71
79
56
42
15
5
1
11
35
54
70
71
62
52
44
35
28
41
53
52
45
42
53
67
83
91
93
94
88
69
50
62
75
89
84
73
63
60
64
79
98
123
151
165
156
121
68
8
-20
-18
-9
17
34
45
42
56
81
96
117
123
129
116
90
60
27
30
49
65
59
44
31
33
42
55
68
68
84
101
99
81
57
40
43
59
70
72
62
69
81
80
77
60
56
59
69
61
51
59
66
70
76
95
107
121
109
91
66
46
39
50
43
30
-7
-34
-27
4
21
28
27
22
13
0
2
-3
11
29
41
37
23
11
6
19
41
59
72
82
68
38
15
9
32
42
60
58
46
52
61
61
54
48
54
58
67
77
91
104
108
98
78
70
66
77
95
111
120
103
90
83
65
57
60
59
53
43
42
45
51
49
40
27
24
49
66
77
70
50
27
23
28
29
32
37
54
59
67
52
34
35
46
59
64
73
88
83
74
53
36
24
38
53
67
75
82
108
115
121
105
92
91
91
79
62
47
35
39
39
44
30
25
29
34
24
17
19
18
21
36
38
48
58
87
125
158
173
175
148
118
89
65
67
78
76
54
38
29
29
40
69
81
73
43
9
-11
-16
-12
-4
1
19
36
45
45
45
39
35
49
58
69
74
74
80
66
67
49
37
36
50
61
70
74
80
88
93
105
112
136
156
154
134
116
124
124
140
130
113
81
62
69
71
87
91
96
88
76
61
37
22
22
24
11
7
1
1
3
17
59
81
88
64
40
42
52
61
51
52
54
64
57
54
50
52
76
95
102
100
89
83
52
45
47
54
67
67
56
51
53
45
50
54
55
35
15
8
2
-10
-26
-30
-37
-24
4
30
49
59
77
102
119
131
133
122
109
90
48
9
-22
-34
-37
-24
-20
-5
8
39
53
69
87
94
96
93
104
111
99
88
86
80
83
73
59
30
2
-22
-31
-25
3
43
48
43
14
-10
1
34
70
100
125
131
119
108
90
70
48
41
35
25
16
14
6
29
62
121
146
135
93
31
-4
-11
-8
-1
13
34
50
64
81
102
103
108
110
108
104
70
20
-27
-54
-58
-41
-6
25
39
31
33
46
57
55
54
44
40
41
32
22
36
50
56
31
11
4
21
36
49
42
33
29
23
9
11
29
33
16
-10
-30
-39
-32
-14
2
25
39
42
30
26
42
69
87
87
66
51
52
64
51
25
11
8
15
28
30
33
42
73
89
92
84
71
69
64
62
54
37
33
23
19
20
42
34
30
33
53
89
115
121
111
90
77
66
74
84
104
94
73
51
27
27
39
63
100
113
111
79
36
10
25
46
86
112
117
112
84
54
9
-14
-3
25
45
65
87
98
117
119
118
108
102
102
98
88
81
62
43
41
39
39
39
43
63
80
105
112
97
83
70
57
36
27
20
15
23
49
64
62
44
14
5
19
35
45
42
33
13
-5
6
24
52
71
87
93
81
62
53
39
32
37
49
66
75
80
71
76
70
63
39
30
31
30
40
55
74
88
93
94
78
68
68
75
81
97
90
76
54
