# Supplementary material for: Electroencephalography (EEG) based epilepsy diagnosis via multiple feature space fusion using shared hidden space-driven multi-view learning
Source: PeerJ Comput Sci. 2024 Mar 7;10:e1874. doi: 10.7717/peerj-cs.1874 (PMC10936759; doi:10.7717/peerj-cs.1874)
Supplement: Supplemental Information 2 [file peerj-cs-10-1874-s002.zip › B/O048.txt]

-4
33
65
82
85
80
77
84
69
45
10
-26
-63
-82
-88
-78
-48
-12
18
34
55
67
73
64
51
29
12
3
-18
-37
-54
-53
-36
-46
-37
-21
11
46
64
67
51
28
-2
-32
-49
-49
-67
-81
-80
-65
-61
-37
-18
-4
-12
-35
-51
-64
-64
-57
-47
-33
-24
-13
-13
-9
-8
-16
-35
-51
-66
-90
-106
-114
-104
-93
-77
-67
-60
-41
-19
2
3
5
0
-9
-27
-47
-76
-100
-103
-100
-93
-79
-58
-42
-18
22
59
91
105
112
103
88
66
30
-15
-63
-94
-119
-117
-96
-59
-25
11
52
72
88
93
87
66
30
-1
-43
-65
-70
-63
-51
-36
-21
-2
18
41
54
55
56
54
46
29
13
-6
-35
-59
-69
-56
-22
12
25
2
-23
-59
-71
-74
-54
-24
-1
24
21
19
6
8
5
2
3
-9
-22
-40
-57
-80
-95
-94
-90
-81
-60
-34
-13
6
20
25
11
-14
-53
-93
-117
-127
-132
-139
-147
-138
-117
-78
-26
35
94
137
153
112
43
-34
-94
-130
-132
-120
-109
-95
-81
-65
-39
-2
55
112
158
172
136
57
-37
-117
-167
-183
-171
-162
-144
-110
-63
-2
51
93
110
109
109
87
52
-9
-84
-158
-207
-217
-203
-181
-147
-103
-70
-38
-1
24
59
93
128
143
144
136
113
80
52
27
-2
-29
-56
-79
-93
-95
-88
-79
-69
-49
-25
-6
4
10
5
11
17
18
2
-5
-10
-15
-5
17
31
41
52
64
81
91
89
63
19
-15
-38
-50
-59
-67
-79
-80
-69
-52
-46
-26
2
28
39
29
10
-7
-9
-8
-18
-29
-37
-28
-20
-21
-12
-7
14
25
26
4
-24
-46
-68
-73
-63
-49
-42
-31
-21
-15
-5
9
15
13
6
-2
-11
-10
-14
-26
-52
-72
-85
-91
-71
-46
-16
-6
2
5
7
5
-5
-24
-47
-55
-59
-17
-18
-34
-49
-60
-56
-58
-57
-66
-75
-74
-64
-38
-24
-10
5
11
7
2
1
-9
-7
12
46
65
63
25
-37
-92
-125
-131
-129
-113
-96
-87
-81
-70
-46
-27
-3
12
18
24
23
15
-14
-38
-69
-82
-88
-86
-85
-85
-79
-81
-83
-74
-47
-4
21
47
39
23
8
3
-3
-13
-21
-40
-60
-80
-86
-78
-56
-31
-12
-7
-2
16
25
28
18
-8
-36
-56
-67
-77
-78
-75
-70
-71
-51
-35
-18
-2
11
17
6
-1
4
6
-6
-27
-43
-58
-71
-78
-97
-89
-69
-41
-27
-19
-29
-31
-27
-4
13
24
28
5
-36
-84
-123
-139
-140
-118
-99
-82
-79
-73
-85
-99
-99
-96
-76
-54
-29
-26
-29
-42
-58
-71
-66
-41
-33
-30
-34
-58
-77
-97
-105
-103
-83
-55
-31
-18
-1
17
19
20
20
23
13
0
-14
-35
-53
-65
-71
-77
-72
-71
-63
-57
-57
-59
-64
-41
-26
-18
-28
-39
-50
-63
-62
-65
-66
-61
-53
-47
-46
-41
-51
-67
-86
-92
-97
-93
-70
-49
-26
-28
-41
-75
-89
-81
-61
-37
-16
-6
-14
-19
-26
-32
-44
-62
-70
-82
-74
-54
-45
-54
-71
-80
-79
-61
-39
-13
8
28
30
12
-2
-5
3
11
19
11
-10
-30
-39
-37
-24
-3
12
20
31
51
77
101
120
120
100
60
15
-27
-67
-87
-100
-106
-93
-62
-26
-5
9
17
23
32
56
75
90
96
77
35
-11
-41
-62
-68
-68
-69
-73
-74
-62
-63
-60
-45
-23
13
54
96
114
115
97
69
37
3
-27
-59
-66
-58
-52
-67
-81
-99
-111
-100
-74
-42
-25
-18
-20
-20
-10
-12
-21
-50
-74
-101
-119
-120
-106
-92
-89
-79
-74
-59
-38
-15
-15
-37
-68
-103
-143
-165
-159
-138
-101
-68
-37
-17
0
19
36
59
86
105
116
106
75
18
-40
-87
-105
-105
-87
-63
-47
-30
-9
12
34
46
62
57
53
52
57
62
67
54
25
-12
-47
-77
-101
-94
-76
-62
-46
-35
-20
-6
16
32
43
52
49
28
3
-21
-42
-61
-81
-85
-86
-76
-58
-50
-42
-35
-27
-24
-35
-54
-58
-65
-64
-59
-60
-59
-63
-77
-99
-121
-130
-134
-121
-92
-69
-56
-48
-53
-71
-82
-96
-96
-108
-117
-118
-106
-88
-70
-61
-64
-59
-60
-74
-95
-115
-125
-129
-104
-71
-44
-21
-10
-3
-8
-26
-44
-56
-69
-79
-84
-79
-50
-26
-14
-20
-27
-41
-54
-61
-64
-65
-57
-48
-49
-61
-81
-100
-114
-112
-87
-61
-38
-23
-34
-54
-79
-90
-104
-106
-101
-104
-112
-118
-100
-57
7
65
94
75
29
-33
-88
-119
-129
-118
-94
-53
-23
-4
-3
4
10
21
26
21
9
-10
-26
-42
-66
-68
-83
-95
-100
-84
-61
-33
-6
6
11
2
-18
-50
-95
-118
-134
-133
-125
-105
-87
-54
-12
15
30
28
28
17
4
-18
-44
-77
-101
-105
-87
-54
-4
35
62
67
57
22
-9
-31
-48
-66
-91
-115
-139
-144
-134
-115
-94
-60
-22
33
79
123
146
134
101
32
-51
-126
-168
-169
-134
-69
-22
-3
-4
-5
-10
-11
5
16
27
20
-3
-35
-67
-86
-94
-100
-95
-79
-58
-34
-10
-1
-10
-17
-21
-30
-35
-44
-38
-30
-19
0
-5
-4
-14
-24
-37
-46
-37
-44
-48
-50
-57
-57
-49
-32
-19
-8
-8
-11
-24
-25
-27
-19
-4
9
23
34
47
40
10
-21
-38
-37
-26
-5
-4
-13
-18
-8
6
19
25
11
-7
-21
-15
2
22
48
53
34
3
-23
-39
-36
-19
0
17
46
67
69
56
25
-9
-41
-46
-33
-30
-29
-30
-24
-15
1
23
26
21
6
10
26
49
51
27
-7
-21
-23
-23
-22
-33
-55
-56
-38
-18
-2
0
-1
-8
-17
-20
-33
-46
-54
-77
-100
-109
-100
-78
-57
-40
-18
-7
6
25
25
20
16
-1
-15
-39
-51
-62
-64
-54
-40
-25
-9
7
2
0
-9
-12
-19
-28
-29
-32
-32
-25
-17
-11
-1
13
16
19
22
23
13
-6
-30
-61
-74
-73
-63
-63
-63
-79
-84
-85
-69
-44
-33
-9
-1
5
3
0
-10
-13
1
7
15
14
18
21
22
22
14
6
-3
5
15
25
33
28
14
-9
-35
-61
-69
-44
-14
20
41
50
39
25
3
-19
-50
-77
-94
-104
-91
-63
-43
-29
-10
6
14
17
9
-11
-49
-89
-118
-140
-146
-140
-126
-108
-92
-88
-89
-82
-59
-22
18
77
113
117
78
14
-47
-93
-116
-115
-107
-90
-71
-66
-71
-74
-77
-71
-68
-43
-24
1
22
25
29
29
21
-2
-27
-39
-45
-34
-20
-2
-8
-24
-30
-28
-15
9
32
33
31
21
13
-7
-28
-48
-70
-80
-83
-88
-99
-98
-91
-76
-55
-35
-23
-16
0
26
48
63
54
23
-28
-68
-90
-95
-89
-69
-48
-25
-11
-17
-19
-24
-14
3
16
21
7
-23
-49
-64
-76
-77
-59
-43
-38
-41
-42
-38
-20
-1
14
13
-1
-20
-53
-81
-93
-95
-91
-74
-54
-44
-34
-34
-34
-27
-9
19
20
3
-22
-41
-38
-13
19
34
47
48
48
38
26
16
7
0
-1
-6
-19
-26
-32
-39
-47
-52
-62
-71
-62
-64
-64
-66
-59
-46
-38
-28
-31
-37
-41
-41
-31
-11
6
8
-1
-13
-18
-39
-56
-67
-68
-47
-21
5
-6
-25
-53
-79
-103
-110
-85
-54
-16
10
21
32
34
29
-13
-50
-83
-100
-111
-111
-112
-112
-109
-94
-68
-43
-17
-7
-12
-19
-21
-12
4
23
27
16
-4
-20
-36
-43
-41
-44
-32
-5
27
44
36
35
35
38
42
42
32
15
1
-19
-31
-30
-12
14
50
76
90
88
73
65
44
38
40
45
38
23
4
-24
-35
-25
-8
1
8
10
10
12
9
2
-4
-8
-5
-13
-21
-23
-25
-32
-38
-44
-39
-15
21
57
65
70
48
6
-37
-77
-103
-117
-116
-106
-88
-63
-32
-6
17
37
41
28
3
-9
-16
-3
0
-13
-36
-55
-54
-51
-33
-21
-8
-8
-9
-1
-3
-10
-22
-34
-36
-34
-15
-6
6
13
17
29
48
68
59
41
18
1
-18
-35
-45
-63
-73
-68
-56
-35
-11
7
14
24
34
39
26
11
-19
-56
-94
-120
-141
-150
-139
-128
-109
-84
-52
-32
-29
-36
-57
-74
-74
-52
-41
-39
-59
-91
-119
-126
-101
-73
-46
-27
-27
-40
-59
-71
-86
-86
-91
-90
-93
-74
-53
-33
-23
-14
-5
1
17
36
35
24
-1
-30
-57
-66
-69
-68
-55
-42
-19
-23
-25
-47
-69
-71
-49
-4
43
84
92
67
23
-7
-34
-51
-54
-63
-64
-62
-60
-57
-66
-57
-45
-22
3
31
45
42
24
-9
-46
-67
-69
-64
-45
-6
30
68
92
105
88
68
43
23
4
-21
-30
-59
-74
-80
-70
-46
-14
12
29
30
27
13
-5
-15
-16
-28
-42
-52
-60
-62
-50
-27
3
34
54
71
68
60
28
-26
-80
-109
-120
-120
-109
-104
-98
-100
-98
-94
-78
-42
-7
24
48
63
57
36
13
1
-4
-11
-16
-28
-26
-13
-10
-16
-22
-19
-16
-15
-8
-5
-6
-9
-12
-21
-33
-32
-24
-12
8
25
30
33
39
49
36
14
-22
-68
-96
-103
-110
-117
-129
-136
-134
-110
-64
-10
23
48
48
40
13
-24
-67
-105
-113
-116
-110
-107
-106
-104
-111
-97
-85
-65
-37
-1
24
26
19
-3
-27
-51
-62
-71
-58
-32
-17
-30
-46
-56
-59
-53
-29
-25
-14
-17
-3
-6
-18
-40
-52
-45
-8
29
44
40
26
1
-26
-55
-73
-83
-71
-51
-26
-23
-17
-26
-40
-44
-42
-40
-40
-42
-40
-43
-50
-61
-71
-73
-61
-64
-79
-97
-108
-96
-72
-34
-16
-19
-28
-34
-45
-51
-49
-40
-33
-38
-39
-55
-59
-40
-11
16
31
44
24
14
-6
-13
-24
-31
-27
-27
-21
-18
-28
-41
-35
-25
-16
-10
-3
-2
-14
-30
-39
-41
-28
-14
-10
-24
-45
-62
-65
-65
-69
-78
-79
-54
-22
11
33
50
44
23
-1
-29
-47
-65
-78
-87
-100
-89
-82
-70
-52
-24
-2
12
20
21
15
4
-8
-32
-48
-57
-64
-82
-98
-105
-111
-104
-79
-59
-35
-9
19
31
29
11
-15
-57
-95
-114
-130
-129
-118
-104
-87
-62
-35
-24
-11
0
8
6
2
-13
-41
-73
-94
-96
-88
-63
-52
-61
-90
-112
-118
-106
-71
-33
4
34
51
36
-4
-43
-68
-68
-42
-16
-9
-12
-8
-1
-8
-31
-67
-102
-116
-105
-76
-58
-50
-43
-43
-27
4
49
98
143
165
139
94
47
18
-2
-20
-33
-40
-23
-3
10
2
-10
-10
-2
29
72
115
141
151
146
136
123
107
79
29
-18
-68
-108
-119
-106
-83
-57
-23
1
29
55
74
80
73
56
20
-31
-78
-105
-121
-112
-87
-51
-28
-25
-33
-49
-41
-14
14
33
28
12
-21
-50
-79
-87
-96
-81
-65
-62
-68
-87
-111
-139
-141
-116
-91
-79
-85
-97
-120
-132
-158
-192
-200
-174
-115
-41
20
48
37
5
-26
-58
-84
-89
-92
-88
-82
-72
-66
-70
-61
-51
-36
-17
-2
-9
-29
-43
-54
-52
-44
-17
8
32
56
59
41
5
-31
-75
-100
-111
-116
-114
-104
-84
-68
-46
-22
1
15
21
19
1
-9
-10
-9
-17
-16
-19
-2
28
64
92
86
72
41
2
-29
-49
-52
-44
-29
-10
-5
-8
-18
-25
-36
-26
-26
-39
-54
-65
-71
-63
-51
-46
-42
-40
-28
-18
-8
-6
-15
-40
-51
-49
-49
-48
-49
-48
-48
-42
-32
-29
-29
-22
-11
-2
0
-5
-23
-30
-27
-22
-14
-11
-11
-27
-38
-42
-34
-30
-32
-39
-38
-24
-14
-10
-12
-13
-21
-34
-33
-21
-10
-18
-40
-72
-97
-112
-105
-94
-88
-82
-74
-70
-62
-52
-52
-63
-57
-48
-35
-31
-31
-49
-69
-69
-63
-52
-51
-56
-68
-77
-75
-76
-74
-80
-90
-111
-127
-133
-128
-125
-108
-80
-53
-25
-11
-1
3
19
35
39
37
31
15
-10
-42
-69
-89
-84
-68
-51
-45
-37
-32
-28
-26
-20
-14
-5
6
24
32
35
30
25
12
6
-1
-14
-21
-34
-35
-33
-15
-1
18
24
28
14
-12
-38
-61
-62
-52
-35
-25
-20
-19
-24
-37
-58
-70
-77
-60
-28
5
12
3
-2
-9
2
12
27
30
24
6
-22
-45
-68
-88
-105
-108
-100
-103
-109
-117
-122
-123
-103
-71
-28
20
50
77
89
107
109
90
51
8
-29
-64
-75
-82
-77
-62
-28
-10
1
18
30
47
59
73
69
42
19
-25
-65
-100
-121
-121
-98
-69
-45
-36
-30
-16
-9
7
27
42
44
41
29
6
-16
-43
-64
-81
-81
-69
-67
-61
-57
-51
-51
-43
-34
-32
-23
-12
2
13
21
26
24
19
21
24
20
23
17
2
-16
-35
-44
-52
-46
-43
-34
-25
-16
5
19
36
31
6
-26
-45
-59
-59
-58
-57
-71
-82
-87
-89
-78
-62
-47
-34
-30
-10
1
19
45
68
74
70
72
57
39
10
-23
-50
-68
-82
-87
-72
-38
-12
0
10
30
48
60
66
63
53
41
12
-17
-49
-58
-66
-57
-43
-29
-22
-33
-37
-49
-52
-35
-22
-12
-20
-28
-44
-50
-27
0
23
38
37
30
15
1
-16
-28
-36
-50
-87
-125
-151
-139
-106
-61
-16
6
24
29
33
30
31
34
7
-9
-34
-54
-85
-112
-121
-122
-108
-92
-80
-72
-63
-55
-47
-31
-10
7
3
13
15
18
13
7
-10
-35
-45
-56
-59
-54
-46
-36
-36
-33
-40
-47
-51
-47
-47
-48
-37
-26
-17
-14
-8
-15
-14
-8
-4
-8
-17
-13
-24
-21
-24
-41
-58
-68
-62
-61
-54
-54
-52
-56
-62
-51
-42
-22
12
34
43
41
24
-11
-43
-65
-60
-51
-37
-26
-24
-22
-29
-33
-31
-14
8
26
35
34
11
-26
-52
-66
-71
-75
-80
-88
-111
-112
-116
-88
-38
18
55
63
63
41
12
-25
-47
-79
-104
-127
-144
-155
-155
-138
-106
-47
7
50
66
70
72
58
36
7
-28
-68
-100
-109
-126
-135
-143
-150
-139
-117
-75
-30
16
55
68
70
62
40
4
-27
-44
-49
-50
-51
-61
-80
-86
-79
-63
-52
-48
-58
-73
-83
-85
-88
-87
-68
-47
-24
-17
-15
-26
-33
-36
-32
-33
-29
-28
-41
-52
-54
-48
-43
-41
-39
-44
-53
-53
-54
-55
-57
-59
-72
-80
-89
-91
-76
-42
-3
15
15
3
-8
-13
-13
-9
-14
-25
-29
-37
-50
-59
-51
-24
18
50
55
39
25
16
4
-8
-28
-44
-69
-79
-91
-95
-95
-79
-57
-41
-18
-9
-4
-5
3
7
5
0
-24
-63
-101
-122
-139
-146
-136
-106
-60
-16
15
16
4
-11
-29
-50
-68
-55
-50
-46
-55
-74
-88
-99
-103
-107
-107
-110
-118
-130
-129
-115
-103
-87
-76
-62
-58
-46
-41
-56
-74
-93
-106
-109
-92
-78
-71
-66
-65
-70
-68
-57
-39
-33
-46
-56
-69
-75
-63
-54
-44
-37
-34
-45
-69
-88
-101
-96
-78
-48
-29
-21
-21
-17
-15
2
22
29
34
37
35
22
3
-7
-15
-10
7
16
23
18
17
0
-7
-10
5
18
37
57
78
93
100
83
44
19
6
6
21
39
49
45
40
28
34
45
65
90
101
119
113
81
34
1
-15
-13
14
36
47
51
44
37
34
34
31
20
14
27
35
43
49
45
35
21
13
-1
-10
-16
-29
-47
-59
-61
-69
-56
-43
-28
-22
-25
-9
5
34
56
66
66
62
55
27
-9
-53
-91
-118
-121
-96
-64
-18
26
60
69
65
56
53
49
47
30
0
-21
-46
-64
-78
-73
-59
-38
-7
8
11
8
-1
0
-4
9
8
1
-22
-47
-76
-98
-101
-89
-69
-43
-7
14
33
45
37
20
4
-6
-8
-13
-23
-45
-84
-109
-119
-129
-124
-117
-95
-78
-55
-26
-7
16
31
34
16
-7
-34
-60
-74
-80
-90
-98
-86
-72
-48
-28
-4
10
8
3
-21
-45
-70
-89
-99
-100
-76
-53
-32
-17
4
22
49
86
127
159
183
181
142
72
-1
-72
-124
-158
-168
-164
-140
-105
-71
-50
-32
-18
4
36
77
108
121
118
105
74
38
-1
-37
-66
-77
-67
-47
-23
7
14
20
15
15
14
16
17
0
-39
-79
-105
-102
-71
-29
1
8
-4
-35
-76
-106
-117
-114
-88
-57
-29
-12
-11
-8
-25
-51
-68
-88
-106
-114
-107
-91
-72
-50
-32
-19
-16
-23
-41
-52
-57
-61
-75
-91
-94
-101
-84
-67
-45
-27
-13
9
19
28
30
26
16
17
19
14
3
-14
-32
-39
-28
-8
-10
-17
-15
-6
-7
-19
-40
-70
-82
-88
-94
-108
-107
-89
-57
-17
15
35
41
48
40
28
14
13
17
10
1
-27
-57
-67
-54
-41
-19
2
15
8
-10
-31
-50
-61
-62
-64
-72
-77
-81
-89
-90
-75
-50
-23
-5
1
0
-3
-8
-18
-35
-57
-80
-100
-112
-104
-84
-61
-32
-2
21
36
35
10
-27
-55
-75
-81
-84
-91
-117
-157
-166
-151
-96
-32
22
61
65
64
39
-7
-47
-79
-97
-92
-67
-37
-12
-1
-1
-15
-23
-34
-34
-41
-42
-33
-41
-47
-50
-47
-53
-62
-69
-76
-69
-62
-61
-68
-70
-69
-82
-95
-101
-103
-94
-83
-68
-56
-37
-14
7
9
2
-23
-58
-79
-99
-109
-114
-93
-63
-28
-6
8
3
-21
-31
-36
-32
-29
-43
-54
-73
-77
-81
-92
-100
-98
-93
-84
-69
-69
-75
-80
-75
-75
-66
-55
-57
-66
-83
-99
-114
-118
-108
-83
-65
-54
-40
-33
-18
-19
-17
-28
-27
-22
-14
-1
-4
-29
-67
-93
-93
-81
-50
-17
7
20
35
44
47
43
47
44
28
0
-30
-68
-81
-79
-52
-25
6
35
58
75
84
77
51
32
0
-36
-73
-96
-110
-109
-107
-92
-79
-51
-11
15
38
58
71
80
86
84
70
43
11
-22
-47
-58
-52
-44
-23
-3
15
24
36
58
81
100
107
90
61
28
4
-16
-23
-21
-18
-35
-53
-73
-82
-68
-41
-14
-14
-16
-36
-53
-72
-79
-75
-73
-58
-59
-74
-99
-121
-132
-122
-84
-36
8
31
32
7
-20
-34
-45
-52
-49
-42
-47
-60
-70
-73
-61
-36
-12
-1
-3
-17
-36
-67
-86
-85
-76
-52
-30
-16
-10
-7
7
9
7
-10
-40
-70
-82
-78
-60
-44
-23
-7
-13
-31
-48
-54
-33
-8
-5
-35
-75
-118
-148
-151
-134
-102
-80
-54
-59
-67
-73
-73
-80
-95
-103
-103
-96
-89
-82
-84
-81
-65
-44
-27
-14
-5
-12
-11
-14
-3
8
24
35
24
4
-12
-17
-14
-2
18
23
28
25
13
-21
-53
-66
-78
-68
-59
-55
-55
-47
-30
-5
28
53
69
68
67
45
10
-22
-43
-44
-55
-53
-55
-44
-29
-6
13
19
39
54
66
65
55
31
0
-30
-60
-80
-87
-80
-68
-50
-30
-14
-6
3
16
19
21
29
42
46
51
51
33
19
1
-6
-16
-20
-23
-44
-61
-73
-77
-68
-59
-39
-39
-45
-62
-79
-99
-101
-87
-69
-45
-20
-16
-25
-43
-53
-52
-26
11
37
50
40
4
-38
-76
-95
-94
-90
-64
-40
-32
-26
-17
-13
-10
-6
-8
-3
12
39
52
54
46
21
-4
-27
-36
-46
-46
-34
-21
-11
-1
12
7
4
-10
-20
-25
-18
-3
-3
-4
-5
-1
0
7
11
18
22
18
5
-21
-33
-37
-37
-26
-8
-1
8
30
55
79
87
79
57
27
7
-12
-24
-31
-23
-22
-21
-9
-3
12
21
34
45
49
42
15
-9
-29
-34
-37
-41
-37
-36
-36
-30
-22
-19
-19
-10
-6
-16
-38
-57
-82
-88
-90
-85
-74
-48
0
37
69
77
53
14
-26
-48
-59
-59
-48
-44
-49
-46
-29
-11
7
26
34
29
10
-30
-77
-121
-147
-162
-161
-146
-131
-118
-97
-68
-40
-29
-15
-12
-3
-9
-14
-40
-64
-93
-109
-130
-140
-136
-130
-116
-103
-95
-83
-70
-52
-38
-20
-9
-13
-42
-73
-88
-104
-106
-100
-96
-93
-93
-67
-48
-22
-14
-10
-23
-34
-49
-70
-85
-99
-112
-127
-129
-113
-88
-53
-11
20
25
21
8
-3
-2
6
9
-9
-22
-45
-62
-78
-83
-69
-33
26
75
112
131
140
140
126
112
75
33
-9
-35
-53
-58
-55
-49
-34
-7
30
51
61
51
42
32
18
-3
-45
-80
-97
-105
-107
-106
-91
-69
-26
37
104
163
200
218
204
158
80
-9
-93
-155
-196
-216
-202
-168
-132
-115
-97
-76
-38
14
78
129
164
182
178
161
127
91
39
-25
-81
-135
-170
-164
-129
-86
-54
-35
-24
-10
2
34
49
64
63
48
17
-15
-37
-61
-68
-64
-57
-49
-42
-52
-65
-63
-40
-1
18
10
-12
-54
-81
-98
-93
-88
-69
-48
-30
-8
7
19
20
29
39
38
30
3
-38
-86
-110
-119
-115
-99
-80
-61
-52
-36
-30
-19
-11
-6
-12
-24
-32
-38
-40
-42
-34
-37
-51
-60
-70
-71
-57
-37
-15
-2
11
13
5
7
10
4
-10
-32
-57
-79
-85
-63
-41
-11
11
27
33
41
46
39
36
30
21
13
10
5
-9
-37
-46
-44
-40
-34
-28
-18
-2
13
30
39
49
44
33
16
12
-1
-18
-24
-29
-38
-46
-53
-55
-56
-36
-12
20
48
55
47
25
6
-11
-18
-21
-4
3
-2
-14
-41
-60
-58
-30
-3
18
18
-1
-29
-47
-46
-31
-13
2
3
-6
-27
-40
-67
-76
-80
-77
-74
-65
-48
-35
-23
-3
4
10
14
13
4
-14
-37
-46
-56
-43
-35
-39
-52
-68
-79
-75
-53
-35
-25
-19
-24
-31
-45
-49
-51
-47
-42
-38
-46
-63
-69
-79
-79
-74
-59
-50
-56
-71
-94
-108
-103
-76
-49
-20
-2
1
-7
-13
-4
-1
5
2
-8
-27
-51
-63
-81
-75
-69
-59
-51
-37
-29
-22
-13
3
13
20
29
27
9
-15
-29
-35
-42
-45
-49
-47
-39
-17
5
24
32
25
-1
-26
-40
-59
-83
-103
-127
-139
-137
-117
-11
