# Supplementary material for: Electroencephalography (EEG) based epilepsy diagnosis via multiple feature space fusion using shared hidden space-driven multi-view learning
Source: PeerJ Comput Sci. 2024 Mar 7;10:e1874. doi: 10.7717/peerj-cs.1874 (PMC10936759; doi:10.7717/peerj-cs.1874)
Supplement: Supplemental Information 2 [file peerj-cs-10-1874-s002.zip › B/O049.txt]

-59
-56
-48
-46
-41
-40
-36
-43
-39
-40
-42
-36
-28
-20
-25
-29
-40
-59
-66
-70
-76
-85
-80
-75
-65
-49
-40
-40
-55
-48
-47
-42
-40
-41
-49
-74
-89
-108
-114
-113
-99
-83
-60
-21
8
27
35
35
-68
-84
-95
-117
-136
-143
-138
-123
-87
-51
-24
-4
19
19
33
38
35
26
0
-24
-41
-49
-49
-26
3
26
28
12
-23
-63
-82
-90
-90
-82
-72
-67
-66
-47
-33
-14
-2
7
3
-9
-9
-24
-40
-62
-75
-80
-79
-60
-49
-28
-6
15
17
8
4
-8
-20
-28
-33
-53
-72
-78
-79
-77
-70
-64
-69
-71
-61
-47
-39
-28
-21
-34
-33
-29
-27
-35
-41
-42
-48
-46
-45
-40
-34
-21
-13
-16
-23
-25
-41
-65
-82
-95
-96
-79
-53
-39
-34
-31
-26
-17
-5
0
2
-1
5
-7
-21
-41
-42
-40
-38
-22
-16
-7
-2
2
-8
-21
-33
-45
-50
-41
-29
-25
-24
-22
-29
-44
-47
-38
-28
-12
3
9
5
3
2
-5
-12
-22
-42
-70
-85
-73
-52
-21
-4
1
-11
-17
-30
-57
-74
-89
-104
-129
-140
-146
-132
-108
-75
-50
-43
-31
-36
-39
-45
-38
-43
-64
-81
-101
-103
-89
-63
-47
-37
-19
-8
4
10
21
24
19
-1
-43
-86
-114
-115
-106
-85
-52
-25
-3
17
39
49
55
57
43
26
13
-7
-38
-69
-92
-104
-112
-103
-94
-106
-120
-131
-136
-139
-131
-125
-125
-117
-101
-82
-65
-36
-17
-11
-12
-16
-17
-19
0
-3
-17
-35
-50
-68
-95
-104
-112
-107
-96
-75
-56
-46
-28
-29
-31
-33
-28
-34
-46
-47
-42
-22
-2
17
15
11
3
-10
-26
-31
-29
-33
-30
-24
-24
-32
-38
-31
-21
-3
16
26
15
14
4
-14
-25
-25
-12
1
32
51
47
23
-9
-30
-47
-42
-42
-40
-37
-35
-30
-31
-12
-4
1
10
27
42
35
30
-5
-47
-85
-93
-89
-73
-45
-32
-13
-4
3
0
3
32
53
-107
-133
-144
-137
-113
-76
-39
-1
48
89
104
101
83
51
20
-11
-36
-65
-83
-96
-112
-112
-111
-111
-113
-85
-34
25
78
120
135
119
101
71
48
32
16
-11
-47
-68
-90
-98
-89
-61
-35
-14
23
53
76
79
73
55
42
47
45
29
1
-23
-47
-51
-40
-23
-8
0
-5
-30
-46
-42
-30
-13
5
9
-12
-42
-68
-84
-85
-71
-46
-34
-22
-7
5
2
-1
-11
-24
-16
0
5
4
-5
-18
-30
-29
-18
-8
-17
-26
-40
-42
-29
-12
3
0
9
17
19
16
17
5
-12
-15
-35
-49
-53
-54
-55
-59
-51
-45
-36
-13
20
39
50
56
49
35
18
4
-13
-18
-14
-13
-17
-14
-6
-5
-4
-3
0
-4
-9
-16
-38
-51
-57
-56
-49
-26
-3
2
-6
-18
-36
-55
-59
-60
-69
-77
-88
-99
-104
-88
-71
-52
-23
6
27
20
3
-19
-37
-37
-22
-9
-8
-1
-10
-24
-34
-35
-32
-28
-17
-22
-36
-49
-52
-59
-58
-48
-43
-43
-42
-36
-34
-33
-31
-34
-39
-29
-9
-2
3
-4
-17
-35
-32
-13
-6
9
12
13
2
-3
-1
-11
-14
-18
-25
-27
-10
10
28
43
47
36
17
10
6
2
3
6
-4
-32
-44
-48
-30
-9
9
12
-3
-6
-19
-32
-47
-57
-71
-73
-54
-39
-22
0
32
49
51
47
39
31
25
21
1
6
14
14
-7
-33
-59
-87
-85
-66
-39
-18
1
25
37
50
57
49
27
6
-1
-12
-15
-18
-29
-51
-65
-83
-98
-100
-81
-51
-30
-3
11
16
15
4
-10
-28
-35
-45
-59
-73
-81
-85
-92
-68
-46
-18
12
44
68
77
77
61
39
22
8
1
0
8
-7
-35
-60
-69
-67
-41
-2
21
22
3
-19
-45
-60
-66
-68
-74
-66
-65
-68
-68
-61
-50
-44
-29
-3
18
47
65
64
44
26
-1
-27
-41
-44
-43
-56
-63
-68
-61
-41
-24
-23
-30
-21
-15
-9
-2
1
3
-7
-10
-23
-38
-50
-50
-60
-72
-74
-72
-53
-25
5
17
22
33
45
52
67
85
91
95
81
54
18
-6
-11
-14
-5
10
25
29
42
62
78
96
100
88
65
57
62
59
54
46
37
19
22
38
62
91
103
95
71
61
54
48
42
28
11
-7
-15
-32
-44
-39
-14
14
31
39
28
15
23
38
43
33
20
-4
-33
-58
-73
-93
-101
-95
-78
-55
-22
4
10
7
3
-15
-36
-54
-60
-69
-64
-62
-67
-92
-101
-95
-81
-57
-36
-17
1
24
49
51
44
28
15
-4
-17
-36
-63
-86
-101
-105
-106
-79
-49
-25
-5
4
14
12
24
19
8
6
-5
-17
-41
-55
-70
-79
-69
-46
-22
-2
17
22
15
12
8
-1
-5
-1
-17
-40
-60
-73
-81
-65
-39
-13
1
11
13
-15
-43
-67
-76
-82
-68
-51
-55
-53
-52
-35
-18
15
33
20
-2
-38
-75
-103
-107
-95
-71
-41
-13
1
1
13
20
36
54
69
68
49
24
-15
-61
-98
-122
-138
-145
-122
-95
-63
-34
-5
7
2
-1
-13
-20
-27
-29
-39
-47
-52
-57
-69
-65
-56
-50
-26
1
28
35
27
8
-16
-33
-39
-41
-49
-45
-47
-58
-57
-55
-52
-59
-56
-49
-48
-45
-49
-56
-63
-63
-58
-54
-38
-22
-15
-24
-13
-13
-7
-3
-4
-16
-41
-55
-70
-87
-98
-113
-126
-146
-152
-157
-143
-114
-81
-59
-58
-55
-64
-77
-86
-90
-98
-92
-78
-65
-67
-63
-52
-47
-34
-29
-21
-21
-9
1
-5
-10
-13
-13
-17
-12
-3
-1
4
4
17
28
36
30
9
1
5
14
16
18
19
17
21
31
32
27
35
38
30
25
20
15
7
33
50
61
44
19
-9
-32
-29
-17
5
28
46
44
40
37
38
43
57
68
56
42
28
12
-16
-32
-38
-40
-28
-8
13
19
25
25
26
41
52
58
52
51
66
77
92
99
98
84
74
63
43
22
-4
-29
-60
-72
-79
-86
-78
-66
-48
-40
-28
-19
-9
6
23
34
44
60
62
47
26
11
-1
-9
4
4
5
4
13
22
20
17
-7
-40
-71
-87
-89
-82
-68
-67
-74
-71
-62
-63
-56
-46
-34
-21
-5
11
14
12
2
-8
-22
-18
-11
-10
-13
-17
-19
-24
-9
5
8
1
-13
-26
-45
-46
-46
-57
-63
-62
-60
-49
-25
-4
9
16
29
41
48
65
62
41
17
3
-14
-34
-53
-77
-92
-85
-61
-33
-20
-12
-5
9
38
58
54
43
34
26
14
0
-15
-48
-75
-86
-82
-71
-47
-20
-4
13
23
31
17
-6
-34
-65
-69
-56
-36
-31
-28
-33
-47
-39
-21
3
19
40
59
70
73
72
67
57
62
55
36
17
8
1
-16
-33
-61
-85
-91
-76
-47
-15
19
32
29
34
43
51
44
36
19
-5
-17
-27
-44
-54
-61
-66
-74
-72
-59
-44
-20
1
13
6
-1
-7
-18
-17
-19
-32
-52
-59
-55
-51
-35
-12
14
24
37
47
48
62
74
88
83
77
62
44
37
41
50
52
52
30
-1
-27
-36
-32
-29
-13
-13
-17
-28
-30
-34
-43
-41
-44
-38
-25
-3
4
-7
-19
-33
-44
-39
-23
-14
2
14
19
16
24
44
48
43
26
7
-14
-16
-4
9
37
44
34
3
-26
-32
-31
-16
9
30
43
44
38
11
-7
-25
-38
-50
-41
-23
-9
0
3
2
1
13
24
20
19
17
5
-4
-6
-15
-29
-44
-45
-43
-40
-41
-48
-56
-49
-35
-29
-24
-13
-2
1
-3
-13
-34
-48
-53
-55
-57
-46
-33
-34
-39
-45
-48
-53
-49
-43
-46
-42
-35
-32
-40
-44
-42
-45
-47
-49
-48
-44
-25
-5
6
15
28
32
24
14
9
0
7
17
19
5
-4
-15
-16
-1
15
29
23
19
4
-9
-19
-23
-31
-31
-18
-2
7
8
22
23
27
31
29
24
24
19
-1
-29
-47
-69
-83
-84
-78
-79
-80
-73
-65
-61
-49
-36
-31
-19
-1
10
1
-13
-27
-44
-43
-36
-25
-26
-25
-29
-39
-33
-16
-7
-13
-19
-35
-43
-37
-24
-16
-16
-5
-4
-15
-31
-47
-60
-71
-67
-70
-71
-68
-56
-47
-45
-31
-28
-34
-43
-47
-50
-46
-30
-25
-30
-39
-43
-51
-40
-22
-6
-7
-11
-23
-50
-63
-67
-63
-64
-57
-43
-42
-34
-26
-27
-25
-9
11
18
17
9
4
0
0
1
-9
-12
-16
-25
-42
-50
-53
-52
-43
-32
-24
-20
-10
-6
-4
8
23
22
12
12
6
-2
-17
-18
-19
-23
-28
-39
-38
-12
22
42
41
46
50
51
50
43
24
9
-3
-12
-28
-39
-42
-49
-46
-35
-14
4
15
25
8
-11
-31
-38
-44
-35
-18
-20
-6
-5
-3
0
-1
5
11
37
58
60
33
15
4
5
27
46
53
35
19
-3
-11
-5
12
14
21
23
7
-18
-36
-35
-25
-17
-1
2
4
2
1
-8
-13
0
4
8
4
7
-4
-19
-31
-43
-52
-51
-42
-43
-32
-14
-5
-10
-7
15
45
74
84
64
30
8
8
3
1
-7
-13
-23
-19
-14
-20
-21
-14
-11
-22
-35
-47
-62
-65
-63
-69
-75
-61
-43
-25
-12
2
9
17
38
51
57
59
52
39
26
16
-3
-19
-29
-19
-12
-4
19
24
21
15
19
16
20
21
21
12
8
2
-14
-30
-39
-40
-39
-22
-4
-3
-6
-15
-26
-35
-18
7
6
1
-12
-15
-21
-16
-21
-27
-23
-15
-15
-37
-51
-58
-58
-44
-25
-18
-23
-20
-10
-1
6
15
13
-1
-17
-35
-37
-26
-8
-1
-13
-12
-20
-20
-17
-11
-17
-20
-15
-14
-16
-13
-5
-22
-33
-36
-32
-30
-23
-17
-17
-23
-33
-42
-50
-43
-26
-23
-21
-35
-40
-51
-47
-39
-43
-36
-35
-43
-64
-82
-96
-110
-103
-80
-49
-34
-19
-14
-20
-19
-11
0
8
17
7
-13
-25
-28
-31
-34
-15
-8
-9
-17
-22
-27
-30
-22
-27
-44
-62
-66
-68
-57
-42
-35
-34
-35
-32
-40
-45
-53
-56
-53
-40
-17
-19
-16
-16
-21
-30
-17
4
26
48
55
54
40
28
22
0
-12
-26
-33
-48
-58
-64
-67
-53
-27
-5
10
24
30
31
31
35
37
26
17
-8
-39
-53
-44
-24
-13
-7
-9
-12
-11
-3
-4
-20
-27
-36
-42
-44
-40
-46
-52
-56
-65
-74
-70
-44
-24
1
17
21
7
-5
2
-8
-19
-46
-76
-99
-111
-103
-103
-82
-44
-2
34
56
71
60
50
40
23
-9
-46
-80
-120
-138
-143
-137
-126
-102
-68
-38
-11
11
28
44
64
67
46
3
-54
-124
-181
-191
-180
-154
-125
-89
-53
-17
23
39
36
23
15
4
-20
-44
-87
-129
-152
-144
-124
-81
-28
18
50
65
73
49
38
40
45
36
1
-24
-59
-62
-51
-35
-23
-8
9
22
36
49
48
30
12
-2
-18
-12
7
29
44
49
44
34
38
58
78
91
101
98
96
88
82
55
9
-14
-29
-18
2
23
32
33
41
43
40
33
28
30
36
42
34
4
-32
-62
-79
-66
-32
-6
-3
-12
-34
-67
-83
-88
-77
-56
-18
26
50
66
69
53
22
-8
-24
-40
-36
-34
-36
-48
-51
-44
-40
-26
-8
2
-1
0
-9
-22
-31
-33
-32
-25
-8
-6
-14
-21
-8
10
11
15
6
0
4
11
5
-2
-1
6
20
30
44
39
34
33
21
10
9
20
25
35
41
40
29
21
17
-6
-14
-10
-5
-8
-15
-11
-16
-11
-10
-14
-23
-21
-12
-18
-27
-36
-39
-40
-35
-29
-37
-38
-43
-48
-53
-39
-23
-21
-25
-25
-20
-15
-7
-10
-26
-35
-30
-14
5
32
47
49
52
52
41
28
24
18
15
21
32
35
36
25
-4
-32
-45
-36
-22
-3
14
21
18
22
26
26
28
28
30
20
15
21
20
39
52
51
35
20
7
-13
-20
-11
-2
-2
-12
-24
-44
-43
-28
-10
-1
10
14
24
37
52
52
42
33
27
22
24
33
33
29
32
16
-2
-17
-14
-8
-2
7
-7
-33
-50
-53
-54
-46
-37
-30
-34
-45
-51
-67
-58
-38
-15
-6
-6
-1
-8
4
21
32
34
44
59
55
50
32
10
-18
-41
-57
-74
-67
-47
-24
-15
-8
0
4
19
33
44
44
47
43
33
15
14
11
5
14
15
7
-3
-1
-6
-9
-19
-49
-70
-73
-57
-56
-64
-74
-88
-100
-111
-108
-102
-90
-77
-74
-83
-89
-91
-101
-95
-80
-66
-57
-44
-25
-19
-8
-8
-15
-21
-26
-26
-44
-53
-61
-69
-89
-107
-107
-95
-63
-20
17
47
65
63
43
21
-1
-23
-36
-29
-15
-5
2
4
-2
-8
-5
-5
-16
-32
-44
-56
-60
-39
-15
9
31
42
33
19
16
8
-2
-4
3
0
-4
-14
-18
-24
-29
-23
-22
-12
-6
-11
-24
-27
-17
-9
7
7
-2
-34
-54
-63
-80
-81
-88
-92
-102
-101
-89
-79
-55
-27
6
30
55
63
40
12
-12
-27
-45
-68
-102
-133
-139
-120
-93
-67
-32
0
29
53
63
57
35
8
-26
-64
-87
-90
-84
-71
-59
-58
-67
-67
-53
-47
-30
-18
-5
-17
-40
-57
-81
-85
-73
-50
-21
14
41
50
57
66
67
56
51
50
32
9
-31
-72
-106
-118
-101
-71
-33
10
46
66
84
92
93
98
100
95
75
56
18
-25
-70
-99
-126
-134
-117
-92
-70
-47
-28
-5
13
30
29
19
6
6
-7
-17
-17
-14
-5
3
12
7
15
31
47
55
54
45
20
0
-11
-25
-37
-42
-33
-38
-30
-18
-7
6
14
24
24
34
40
37
16
-8
-26
-50
-66
-71
-66
-54
-29
-8
4
22
36
37
32
27
26
14
-4
-16
-29
-39
-39
-51
-65
-69
-58
-45
-18
16
35
46
46
59
56
47
41
29
11
-15
-35
-66
-83
-93
-97
-94
-77
-50
-34
-16
0
7
5
6
8
-1
-12
-21
-24
-32
-30
-30
-40
-45
-46
-41
-28
-5
23
33
32
26
12
-2
-5
-3
-5
0
0
-15
-52
-82
-104
-106
-84
-55
-36
-35
-31
-32
-32
-31
-26
-15
7
34
45
43
45
52
48
39
35
15
-4
-22
-23
-29
-32
-37
-49
-64
-73
-63
-54
-26
-4
10
9
7
13
6
17
23
17
-4
-19
-24
-36
-36
-33
-28
-21
-19
-18
-34
-38
-34
-26
-29
-27
-29
-33
-33
-31
-32
-29
-15
-1
7
4
-1
-16
-37
-39
-35
-21
-7
9
2
-5
1
6
9
11
14
-4
-19
-19
-10
10
23
40
36
26
20
22
30
40
62
73
85
84
67
43
22
25
24
30
29
16
-5
-6
-2
-4
-2
2
9
15
23
28
21
25
41
53
65
81
82
58
22
-3
-19
-21
-18
-19
-18
-12
4
15
18
21
15
12
3
3
-9
-28
-36
-58
-72
-79
-63
-49
-37
-22
-16
-11
-8
1
0
15
33
42
35
11
-18
-53
-74
-76
-72
-67
-61
-51
-45
-34
-21
-15
-8
3
11
-8
-26
-47
-67
-89
-95
-86
-80
-76
-83
-92
-100
-89
-83
-85
-83
-81
-83
-99
-105
-114
-116
-111
-99
-96
-103
-105
-108
-100
-85
-61
-53
-55
-55
-59
-61
-53
-36
-33
-47
-71
-96
-106
-98
-63
-34
-10
1
-3
-15
-13
-7
-10
-6
-7
-13
-31
-42
-44
-45
-23
8
32
29
17
18
16
32
48
57
49
54
57
45
24
-7
-42
-78
-109
-135
-153
-143
-99
-50
-9
13
8
-4
-10
2
8
17
29
24
-5
-46
-83
-114
-140
-150
-144
-113
-61
-3
28
45
50
44
35
20
20
-1
-10
-10
-17
-23
-26
-19
-21
-12
6
26
32
21
6
-24
-38
-41
-33
-31
-32
-35
-59
-77
-88
-82
-54
-4
48
79
95
108
108
95
76
44
10
-18
-23
-21
-15
-3
-2
0
9
34
45
43
35
26
17
16
20
19
18
33
47
52
52
48
40
31
21
2
-10
-11
0
-2
-16
-26
-42
-54
-65
-59
-52
-23
9
36
39
38
34
15
-1
-16
-28
-38
-41
-44
-64
-69
-64
-53
-47
-28
-16
-13
-14
-10
-8
-3
6
16
15
14
15
18
11
14
-4
-30
-52
-57
-56
-60
-58
-66
-64
-57
-37
-28
-24
-8
13
27
34
28
7
-6
-5
-2
-4
-11
-12
-19
-14
-8
-5
-17
-24
-23
-29
-23
-6
7
7
-12
-29
-57
-57
-38
-17
-12
-16
-16
-18
-7
14
14
-2
-21
-43
-67
-73
-65
-57
-60
-60
-69
-82
-91
-81
-69
-55
-38
-27
-26
-22
-13
-10
-6
4
16
22
19
8
-16
-31
-25
-21
-12
-10
-10
-28
-43
-51
-52
-48
-46
-39
-56
-76
-99
-115
-124
-118
-99
-86
-60
-37
-28
-26
-27
-15
-6
12
24
24
5
-17
-36
-61
-75
-80
-74
-62
-41
-23
-18
-17
-10
-3
14
48
76
79
61
36
6
-14
-18
-25
-38
-43
-22
-4
7
21
23
27
25
34
32
38
46
35
2
-28
-43
-57
-64
-64
-66
-62
-52
-28
-6
22
37
31
6
-20
-31
-38
-23
-14
-22
-45
-66
-68
-63
-37
-6
14
17
18
19
9
6
18
44
60
74
69
52
40
28
14
8
13
21
16
11
6
3
-7
2
13
25
38
49
48
43
56
67
76
80
83
69
57
41
13
-5
-6
9
17
22
41
60
77
90
103
101
96
84
66
51
38
30
4
-11
-24
-27
-23
-8
17
27
45
57
56
45
31
15
-8
-32
-48
-69
-89
-99
-94
-88
-69
-37
3
32
59
56
38
22
14
5
-12
-39
-81
-119
-134
-127
-113
-90
-53
-28
-7
-5
3
1
-7
-9
-21
-29
-34
-23
-25
-24
-27
-28
-25
-19
-2
8
30
50
56
47
32
16
-7
-22
-31
-45
-62
-73
-80
-80
-57
-22
5
8
7
4
-5
-3
1
3
-3
-7
-17
-32
-46
-52
-56
-54
-43
-32
-26
-17
2
19
36
61
69
65
49
38
13
-10
-26
-37
-36
-32
-13
-8
-5
-2
-9
-6
4
19
19
9
2
-13
-30
-48
-60
-81
-93
-106
-112
-104
-80
-47
-15
3
22
23
11
7
6
2
-1
-1
-6
-18
-24
-29
-46
-61
-70
-79
-90
-88
-81
-73
-59
-39
-30
-27
-27
-33
-37
-33
-20
-19
-38
-50
-64
-69
-63
-47
-30
-11
9
19
24
29
45
45
42
49
38
16
-11
-18
-13
0
11
12
5
-1
-1
-5
-2
9
16
18
14
17
2
-4
-18
-38
-63
-82
-94
-111
-113
-109
-103
-96
-78
-43
-31
-23
-27
-37
-50
-51
-53
-56
-54
-39
-34
-44
-58
-77
-90
-90
-73
-63
-59
-55
-61
-60
-57
-45
-40
-34
-19
-21
-37
-61
-75
-86
-80
-62
-56
-59
-67
-57
-46
-20
14
39
49
46
42
16
-3
-12
-6
6
12
14
-8
-26
-37
-31
-17
9
35
32
20
5
-11
-18
-5
12
24
34
37
29
9
5
11
26
47
61
55
41
35
32
20
15
16
17
12
9
-2
-13
-23
-25
-33
-37
-31
-39
-47
-49
-35
-25
-18
-3
5
7
7
22
33
48
54
47
33
19
13
0
-2
-1
4
5
10
15
8
12
20
20
12
8
5
-7
-15
-25
-42
-57
-64
-73
-79
-73
-59
-49
-51
-53
-57
-63
-57
-47
-41
-44
-31
-19
-10
-7
-14
-41
-77
-104
-135
-146
-138
-103
-72
-52
-35
-26
-13
0
10
3
-10
-16
-22
-25
-26
-25
-44
-47
-29
-4
15
20
16
-14
-36
-46
-46
-34
-20
1
-2
-6
-16
-20
-24
-20
-10
-18
-20
-16
-16
-10
6
22
20
16
11
-2
-20
-30
-28
-32
-37
-35
-41
-38
-32
-35
-39
-41
-30
-24
-23
-9
-9
-4
8
37
62
75
83
68
51
33
24
13
15
25
25
9
-4
-4
-8
-5
-1
3
8
21
27
24
24
35
35
25
13
3
-7
-11
0
10
22
27
19
3
-1
4
2
-14
-24
-41
-52
-60
-54
-54
-55
-56
-55
-53
-45
-31
-28
-32
-21
-14
-4
1
4
-4
-16
-19
-29
-36
-37
-23
-17
-21
-13
-14
-12
-6
8
15
13
4
-12
-29
-40
-46
-75
-99
-114
-115
-91
-52
-13
3
8
11
4
-6
-9
-4
-9
-10
-14
-28
-46
-63
-69
-71
-56
-21
16
46
71
82
76
67
59
34
-7
-48
-90
-119
-128
-111
-92
-72
-40
-14
5
26
58
87
109
122
112
86
46
12
-41
-96
-136
-152
-138
-102
-62
-42
-23
2
25
41
60
74
73
63
44
9
-23
-43
-41
-35
-26
-13
-12
-20
-27
-26
-40
-51
-55
-47
-40
-27
-13
-2
15
29
20
7
9
18
19
5
-8
-23
-31
-24
-18
-9
5
16
5
-17
-33
-47
-62
-72
-64
-53
-43
-33
-33
-31
-28
-16
-11
-1
19
8
-15
-38
-38
-31
-17
2
1
-10
-28
-29
-32
-20
1
14
21
23
27
16
8
1
-4
-12
-11
0
3
23
43
55
65
69
62
35
11
-10
-40
-61
-64
-48
-31
-9
18
24
18
13
7
3
0
2
-11
-34
-50
-82
-113
-132
-124
-106
-89
-66
-55
-51
-50
-45
-45
-50
-50
-67
-81
-96
-97
-108
-117
-116
-116
-116
-115
-108
-110
-100
-84
-71
-65
-55
-51
-62
-64
-59
-55
-50
-42
-26
-17
-4
15
32
40
53
72
75
89
99
109
107
115
123
132
148
160
158
141
125
103
78
58
49
45
44
56
55
41
25
18
14
14
29
35
40
42
57
66
71
73
68
57
52
51
42
33
25
11
-13
-31
-32
-25
-1
19
24
17
11
10
6
5
9
7
-10
-15
-6
8
37
58
57
34
11
2
-7
-3
-1
4
-9
-13
-19
-31
-37
-28
-18
-13
-6
-15
-22
-12
6
14
12
7
-10
-32
-47
-44
-37
-30
-18
-19
-22
-27
