# Supplementary material for: Electroencephalography (EEG) based epilepsy diagnosis via multiple feature space fusion using shared hidden space-driven multi-view learning
Source: PeerJ Comput Sci. 2024 Mar 7;10:e1874. doi: 10.7717/peerj-cs.1874 (PMC10936759; doi:10.7717/peerj-cs.1874)
Supplement: Supplemental Information 2 [file peerj-cs-10-1874-s002.zip › B/O050.txt]

-30
-25
-12
17
41
60
59
43
15
-15
-34
-46
-47
-32
-16
-4
8
12
5
1
10
24
24
19
-3
-37
-58
-64
-54
-51
-33
-24
-18
-15
-11
-2
2
12
5
-11
-34
-48
-53
-54
-49
-53
-59
-63
-56
57
57
56
43
26
6
-9
-18
-16
-4
-3
4
2
2
2
-3
0
11
15
17
16
7
-8
-17
-15
-19
-22
-28
-33
-36
-23
-3
10
28
43
49
37
23
0
-18
-31
-29
-18
-11
-2
-4
-11
-17
-15
-6
-1
14
19
19
14
0
-12
-31
-30
-24
-13
4
10
6
-4
-4
-4
-2
-13
-12
-26
-33
-36
-37
-46
-48
-41
-35
-14
2
10
7
-2
-1
-7
-2
-1
-8
-28
-52
-67
-83
-83
-69
-50
-31
-5
13
21
21
16
6
-10
-26
-46
-54
-53
-43
-30
-19
3
19
26
23
21
23
33
55
64
52
22
-12
-40
-58
-57
-51
-40
-25
9
37
69
96
107
100
67
30
-12
-36
-36
-30
-23
-22
-19
-17
-4
20
45
71
86
94
72
43
14
-4
-18
-19
-11
-17
-15
-1
16
35
49
53
46
42
39
31
7
-12
-34
-48
-56
-48
-37
-36
-34
-27
-8
31
72
93
88
71
40
3
-29
-50
-57
-49
-19
3
19
24
29
28
34
42
37
26
20
28
24
17
2
-15
-27
-28
-12
0
27
46
51
41
26
15
-13
-40
-67
-93
-110
-109
-92
-71
-46
-29
-17
-14
13
51
95
129
141
122
68
7
-51
-95
-115
-108
-88
-71
-48
-48
-45
-44
-35
-18
-1
22
22
-1
-41
-73
-88
-78
-46
-19
-9
-18
-37
-63
-79
-78
-67
-56
-48
-47
-66
-85
-90
-80
-55
-29
-4
1
-1
-8
-20
-35
-45
-37
-28
-8
1
1
-17
-31
-45
-48
-37
-20
-8
-10
-14
-9
-15
-10
6
21
35
47
49
39
22
14
11
8
15
13
3
-6
-8
-5
4
25
41
48
44
34
16
-2
-11
-24
11
33
43
48
42
33
14
-1
-7
-17
-36
-59
-74
-88
-84
-64
-37
-8
24
47
49
42
22
0
-21
-26
-18
-12
-7
-9
-16
-31
-37
-41
-36
-26
-6
12
18
30
38
48
56
57
52
34
17
3
3
12
30
35
19
7
-17
-27
-24
-7
14
20
17
2
-11
-14
-4
7
16
20
12
-4
-12
-1
14
35
45
39
10
-19
-42
-62
-68
-62
-44
-20
-5
10
0
-16
-10
9
27
35
25
-3
-25
-47
-58
-61
-42
-7
26
54
63
53
26
4
-1
2
11
17
12
-5
-12
-21
-22
-19
-13
-8
1
24
36
43
39
29
12
-8
-10
-13
-12
-7
1
3
6
13
12
7
0
2
2
15
28
27
18
2
-5
-6
13
41
66
72
68
65
49
31
11
-5
-17
-19
-15
-15
-11
-1
5
10
15
20
25
36
44
47
36
27
8
-9
-25
-30
-27
-22
-2
14
26
31
30
28
21
31
34
28
9
-8
-26
-37
-25
-17
-5
3
15
22
26
33
24
3
-22
-41
-58
-60
-53
-41
-34
-28
-17
-10
17
49
72
73
53
33
6
-9
-10
-11
-14
-17
-20
-42
-45
-40
-24
-16
-4
5
13
27
33
25
5
-11
-24
-37
-48
-50
-44
-33
-5
12
21
24
31
34
22
12
-12
-26
-41
-46
-55
-55
-47
-35
-24
-13
-1
-6
-19
-30
-44
-58
-68
-69
-79
-84
-85
-85
-82
-74
-47
-28
-15
-12
-16
-23
-26
-21
-20
-9
11
26
30
23
1
-29
-51
-59
-53
-49
-41
-43
-47
-48
-36
-19
4
36
53
60
50
33
7
-29
-55
-83
-98
-100
-94
-86
-85
-70
-63
-50
-35
-14
9
19
16
-4
-37
-72
-91
-105
-101
-82
-55
-30
-13
2
6
10
18
26
35
35
32
-5
-48
-90
-119
-130
-122
-93
-61
-26
3
19
27
34
46
56
68
73
59
29
5
-10
-20
-33
-52
-75
-90
-80
-54
-13
23
54
69
61
54
35
17
-1
-10
-22
-37
-45
-60
-71
-74
-58
-36
-16
0
-4
-21
-35
-36
-34
-27
-25
-41
-63
-86
-90
-82
-56
-22
2
7
1
-13
-37
-54
-62
-63
-60
-57
-53
-54
-47
-29
-6
12
32
46
45
35
21
1
-25
-45
-56
-63
-51
-25
5
20
37
36
26
18
19
21
18
26
16
-6
-32
-50
-62
-59
-40
-24
-11
-2
14
31
38
41
30
12
-5
-13
-21
-25
-32
-49
-60
-57
-29
5
48
74
77
57
24
3
-11
-10
2
3
-2
-16
-29
-50
-54
-41
-12
25
61
79
60
32
15
7
1
-1
-7
-9
-9
-16
-23
-39
-41
-40
-33
-21
-5
12
19
35
28
13
-16
-29
-38
-47
-47
-49
-36
-15
11
24
23
22
25
36
55
79
83
76
57
27
-1
-23
-25
-20
-7
1
-1
-11
-15
-4
4
10
7
-5
-23
-34
-36
-46
-46
-39
-15
6
26
36
36
38
38
32
17
8
-4
-11
-27
-42
-55
-64
-50
-32
-11
17
48
65
68
69
58
45
25
16
7
-3
0
-11
-29
-44
-49
-50
-49
-36
-21
2
24
42
44
39
34
20
3
-13
-15
-9
6
22
25
24
23
32
34
35
32
11
-24
-56
-65
-66
-48
-21
7
39
71
96
104
105
100
83
53
29
4
-23
-44
-55
-49
-31
2
31
50
58
59
59
48
53
48
42
35
27
9
-8
-15
-7
2
14
27
32
40
48
49
44
31
15
-6
-39
-67
-89
-99
-93
-65
-35
3
34
57
58
48
34
19
15
17
15
2
-20
-39
-68
-75
-68
-57
-57
-57
-49
-25
10
44
60
56
44
27
11
-2
-3
-2
-1
2
-12
-37
-60
-67
-53
-30
6
23
26
18
6
-10
-33
-34
-31
-25
-26
-37
-50
-49
-35
-18
-9
0
16
25
27
26
14
5
1
16
23
29
25
15
5
-1
9
1
0
-10
-18
-26
-24
-12
-2
11
19
22
7
-1
-8
-15
-9
6
11
5
-1
-15
-32
-37
-25
-6
11
26
32
37
36
33
27
20
29
28
20
-4
-34
-56
-69
-53
-33
-20
-13
-8
-6
1
11
13
14
16
31
39
36
30
14
-1
-10
-11
-16
-10
1
16
19
20
25
23
37
55
72
81
77
72
50
27
7
-12
-21
-11
20
58
96
116
120
105
85
59
25
-1
-12
-10
-14
-14
-24
-32
-27
-9
16
28
41
43
52
65
75
67
39
8
-27
-54
-67
-65
-61
-49
-24
3
29
41
52
36
18
1
-15
-29
-43
-45
-51
-56
-54
-56
-49
-34
-3
20
44
56
51
41
29
21
1
-19
-34
-46
-53
-47
-33
-24
-12
2
13
21
33
41
41
33
19
-5
-36
-53
-68
-80
-83
-75
-58
-43
-17
1
18
28
35
34
21
8
-18
-41
-59
-60
-59
-51
-31
-17
-7
4
11
8
4
-2
-12
-23
-30
-32
-42
-47
-47
-50
-58
-69
-72
-72
-58
-39
-26
-27
-42
-55
-62
-59
-52
-51
-62
-70
-76
-80
-74
-61
-54
-59
-61
-65
-68
-60
-42
-25
-12
4
10
8
-1
2
-1
-4
-1
1
1
0
3
0
-8
-3
-2
6
12
26
26
24
24
20
18
14
15
4
-10
-15
-17
-19
-21
-14
-2
16
26
29
24
17
18
5
-1
-1
3
3
2
2
-10
-18
-19
-22
-20
-10
2
-1
-4
0
5
5
2
-2
-14
-28
-42
-51
-61
-57
-54
-44
-25
-6
3
-3
-13
-31
-44
-47
-38
-28
-20
-10
-15
-27
-38
-38
-33
-19
-12
-11
-17
-23
-26
-31
-47
-53
-60
-60
-48
-25
-12
1
4
4
-2
-7
-8
-18
-22
-26
-29
-34
-37
-35
-42
-45
-44
-41
-37
-24
-12
-2
1
5
11
11
10
6
-2
-7
-9
-12
-20
-23
-28
-26
-19
-7
-1
-4
-1
-11
-6
1
16
17
12
15
13
17
17
22
17
17
23
25
24
20
18
4
-4
-9
-17
-18
-21
-9
0
21
37
41
33
28
28
19
13
9
5
-4
-9
-5
-5
4
7
4
-14
-23
-28
-29
-24
-13
-2
-1
-4
-19
-38
-51
-48
-36
-13
12
32
37
34
32
34
36
39
28
11
1
8
21
30
36
28
13
2
1
5
7
14
9
-4
-22
-28
-36
-32
-24
-13
-5
2
19
22
28
35
36
30
19
4
-15
-28
-33
-33
-34
-36
-32
-23
-7
15
27
27
26
19
10
5
0
6
8
14
15
7
4
4
17
31
54
53
38
19
-2
-16
-32
-36
-39
-43
-45
-37
-26
-23
-13
-7
4
14
33
40
42
45
37
22
2
-12
-40
-60
-75
-69
-60
-37
-4
25
50
64
62
49
34
25
6
-8
-14
-18
-20
-25
-29
-40
-42
-37
-22
-10
11
27
28
27
23
15
7
12
9
-4
-25
-41
-48
-51
-37
-24
-12
-6
3
11
20
42
53
63
63
60
49
31
25
17
15
12
18
14
13
12
16
22
27
37
31
21
9
-6
-18
-27
-25
-30
-21
-14
-3
-2
-5
2
1
3
2
-12
-44
-74
-96
-111
-109
-97
-84
-71
-51
-27
-11
7
20
28
11
-9
-30
-48
-50
-41
-29
-24
-17
-20
-23
-25
-17
-13
-15
-12
-20
-32
-49
-57
-61
-57
-42
-39
-38
-38
-24
-11
-3
5
5
-14
-37
-57
-80
-97
-100
-97
-86
-74
-61
-56
-49
-39
-29
-21
-11
1
-1
-7
-14
-23
-36
-38
-36
-42
-44
-45
-43
-44
-37
-29
-31
-31
-26
-14
-4
19
38
43
31
13
-3
-16
-10
-2
4
5
3
4
-8
-9
-13
-14
-3
19
35
38
41
30
17
9
12
13
12
15
10
9
7
5
-4
-3
4
15
19
22
22
17
20
16
9
-7
-24
-25
-24
-10
5
18
33
56
80
75
58
28
1
-29
-39
-42
-40
-32
-25
-16
-13
5
25
42
58
66
61
38
14
-11
-33
-44
-41
-33
-30
-17
-15
-16
-10
11
41
70
91
81
51
11
-18
-45
-50
-36
-21
-19
-36
-55
-75
-77
-56
-29
-3
9
19
1
-20
-40
-64
-82
-86
-69
-56
-37
-21
-9
1
13
25
26
35
42
43
25
2
-13
-23
-17
-4
8
4
4
-5
-11
-8
3
15
16
13
-1
-16
-20
-10
2
15
27
17
-5
-32
-40
-30
-5
34
67
90
94
88
63
35
14
-9
-24
-44
-54
-64
-62
-50
-31
-17
0
18
26
26
25
19
12
13
17
-5
-25
-48
-63
-65
-55
-37
-26
-8
10
31
50
72
90
92
77
54
23
-19
-49
-69
-74
-70
-53
-33
-15
15
33
45
48
45
35
16
12
10
13
14
13
-8
-28
-34
-30
-14
7
28
35
31
23
18
15
17
28
23
22
13
2
-12
-24
-29
-40
-47
-45
-37
-31
-29
-23
-28
-22
-13
-4
15
39
61
72
84
94
95
76
49
21
6
-6
-1
-1
-6
-10
-14
-21
-24
-27
-27
-25
-16
-14
-23
-28
-28
-26
-32
-30
-28
-18
-6
12
8
-5
-19
-32
-26
-16
-1
3
1
-4
-5
-13
-17
-12
-16
-14
-7
0
6
3
1
-15
-19
-16
-7
-3
4
22
25
28
27
14
-12
-27
-35
-44
-47
-54
-55
-56
-44
-30
-16
0
19
32
29
23
2
-15
-30
-36
-39
-48
-52
-58
-60
-52
-33
-15
-3
8
11
3
-12
-26
-39
-44
-37
-27
-17
-14
-9
-20
-33
-33
-35
-30
-21
-6
0
4
4
2
-1
-1
-5
-27
-43
-54
-61
-67
-66
-51
-35
-11
4
12
6
-1
-1
-3
-1
-8
-20
-39
-41
-36
-30
-25
-21
-9
-2
17
36
46
49
45
34
12
-1
-24
-43
-54
-55
-50
-43
-27
-17
-10
-5
9
16
21
25
25
24
22
13
3
-12
-17
-21
-30
-40
-46
-51
-45
-27
-15
-6
1
13
16
19
7
-7
-35
-49
-48
-44
-31
-23
-17
-27
-32
-27
-18
1
18
34
36
38
35
18
5
-7
-11
-13
-3
4
3
-1
-1
-2
-10
-11
-13
-17
-20
-20
-23
-22
-11
-3
1
5
17
23
31
41
55
67
71
58
32
1
-13
-32
-43
-52
-49
-44
-28
-7
6
14
16
20
12
10
-2
-17
-49
-75
-94
-113
-129
-143
-144
-138
-112
-82
-57
-26
5
28
34
39
40
33
25
11
-11
-48
-79
-100
-106
-96
-81
-71
-72
-61
-51
-35
-17
4
24
28
25
-1
-25
-44
-40
-29
-8
17
31
30
25
22
14
12
14
16
17
9
9
-13
-32
-41
-46
-46
-37
-9
18
49
65
65
51
36
26
8
-1
-9
-23
-38
-43
-33
-17
9
28
46
51
60
69
72
70
56
31
5
-11
-14
-13
-7
-1
8
18
42
63
86
101
108
98
74
52
20
-11
-36
-52
-62
-64
-51
-32
-10
12
30
33
31
29
27
21
12
10
4
2
2
-5
-17
-29
-27
-24
-5
21
41
38
24
6
-1
9
26
43
41
32
24
15
15
12
13
4
15
18
12
-5
-20
-24
-20
-6
-1
-2
-7
-9
-11
-13
-7
-2
15
36
42
31
4
-15
-33
-39
-38
-27
-24
-28
-27
-30
-23
-14
5
10
13
14
2
-16
-37
-49
-56
-45
-27
-13
-11
-19
-26
-44
-52
-52
-45
-42
-32
-27
-21
-16
-11
-4
-4
2
12
13
17
24
24
8
-1
-4
-1
-2
-16
-46
-77
-92
-97
-88
-71
-42
-13
7
27
32
29
27
32
39
42
47
30
-8
-53
-81
-87
-71
-39
-18
-11
-15
-19
-24
-28
-26
-21
-21
-18
-15
-25
-39
-44
-43
-32
-19
3
9
13
9
-4
-21
-31
-32
-35
-34
-33
-37
-50
-50
-46
-41
-28
-16
-4
-3
1
6
9
19
26
22
-1
-25
-58
-81
-96
-95
-77
-49
-11
11
18
17
20
29
40
54
49
30
-1
-29
-63
-88
-90
-76
-48
-21
5
17
33
57
82
109
129
136
103
50
-12
-65
-106
-125
-119
-107
-79
-44
-11
14
29
33
30
33
44
40
22
-4
-35
-70
-105
-130
-141
-138
-108
-70
-25
8
37
48
44
41
35
30
30
35
31
13
-8
-25
-39
-39
-24
-6
5
23
25
18
1
-11
-28
-40
-44
-51
-54
-53
-39
-26
-11
3
5
2
-1
2
-3
-4
-3
-6
-6
-7
5
8
8
0
-13
-26
-29
-24
-21
-15
-11
-14
-18
-22
-23
-21
-8
6
12
14
21
25
24
21
22
26
22
20
13
9
5
6
4
2
13
10
-3
-15
-16
-17
-17
-10
-8
-11
-16
-15
-22
-20
-2
11
19
12
7
2
9
18
18
12
3
3
-4
-8
-17
-23
-39
-50
-49
-51
-36
-21
-5
-3
7
13
14
23
39
48
42
31
15
-5
-15
-17
-8
-6
9
16
19
26
37
45
43
41
30
22
20
24
28
25
25
17
7
3
6
14
17
23
16
8
4
12
12
12
12
4
4
2
5
-2
-8
-5
-9
2
9
27
27
26
19
10
-5
-18
-17
-24
-19
-16
-13
-20
-23
-16
-6
13
36
50
50
44
32
14
2
-4
-2
0
13
21
19
17
13
13
14
21
21
9
-7
-9
-9
-12
-14
-20
-20
-11
13
31
37
47
53
60
65
61
41
17
6
-3
-10
-17
-18
-17
-9
10
28
50
73
98
96
85
62
33
3
-18
-26
-35
-32
-19
-3
8
6
3
-1
5
22
38
50
59
65
63
62
57
43
25
16
20
20
23
19
9
-9
-15
-25
-30
-36
-38
-40
-41
-23
-4
15
28
36
33
30
33
27
18
8
3
-1
-2
-4
-15
-32
-47
-52
-54
-45
-25
-11
4
13
25
25
27
32
31
24
17
16
10
18
30
27
1
-31
-57
-71
-63
-48
-37
-31
-19
2
30
49
54
45
22
8
-14
-45
-75
-99
-116
-125
-106
-81
-47
-21
2
15
19
33
38
38
26
7
-27
-65
-89
-102
-99
-82
-58
-42
-31
-26
-31
-42
-53
-54
-58
-55
-49
-44
-41
-39
-25
-21
-5
1
-4
-24
-41
-40
-44
-43
-54
-69
-94
-111
-107
-95
-64
-28
-3
5
2
-3
-13
-12
-11
-16
-36
-54
-78
-92
-90
-73
-45
-21
12
21
12
-7
-19
-27
-29
-18
-18
-21
-30
-36
-39
-37
-25
-18
-14
-19
-29
-44
-52
-42
-21
4
28
42
39
25
10
-1
-7
-5
12
14
8
-16
-43
-67
-75
-59
-37
-12
5
11
2
-2
4
21
45
59
52
14
-25
-65
-87
-89
-80
-66
-58
-37
-23
-10
9
32
54
57
48
16
-21
-43
-43
-27
-13
3
1
-12
-28
-34
-34
-25
-7
-8
-15
-27
-33
-44
-38
-12
29
61
71
64
26
-7
-29
-30
-15
15
48
56
53
44
38
42
53
70
69
58
33
0
-37
-59
-63
-61
-47
-25
-3
4
4
1
2
23
54
80
83
69
30
-14
-42
-36
-6
34
78
94
81
51
19
0
-13
-4
-3
0
-1
-1
-11
-23
-15
3
32
64
92
95
76
46
9
-13
-18
-9
-10
-10
-15
-24
-34
-34
-23
-14
2
21
35
31
10
-16
-54
-79
-85
-75
-65
-56
-48
-49
-46
-36
-29
-32
-38
-44
-50
-46
-32
-16
-14
-16
-33
-56
-72
-71
-52
-28
3
9
0
-18
-36
-42
-47
-39
-35
-35
-36
-41
-50
-59
-50
-35
-18
-8
-1
-1
-4
-8
-29
-53
-74
-86
-96
-97
-91
-81
-69
-47
-14
11
32
42
36
19
-1
-15
-32
-37
-27
-4
6
15
11
-10
-24
-25
-16
-10
-2
-2
-13
-20
-18
-11
-5
0
-5
-12
-18
-14
-10
-9
5
16
28
32
33
19
1
-6
-12
-16
-19
-15
-16
-15
-9
-5
2
14
31
38
40
38
25
9
-9
-14
-14
-10
-3
-7
-15
-17
-2
14
35
58
73
74
64
57
44
40
35
29
14
-2
-13
-23
-20
-15
-17
-23
-28
-23
-19
-4
10
22
23
28
23
20
20
24
23
19
19
11
6
18
38
56
50
34
4
-21
-26
-7
15
34
49
46
30
19
27
43
63
80
75
50
15
-12
-33
-29
-11
6
18
17
16
10
18
43
71
85
77
48
0
-34
-44
-28
-1
31
49
41
25
9
6
13
23
36
32
12
-5
-17
-16
12
37
57
67
64
60
51
51
44
27
8
-10
-22
-36
-36
-39
-36
-33
-24
-15
-1
23
42
59
72
79
68
49
28
8
-8
-7
9
20
28
28
19
7
-1
8
-1
-6
-21
-32
-48
-60
-63
-59
-28
19
65
89
91
74
46
22
13
1
-5
-13
-30
-54
-75
-81
-75
-51
-10
39
70
77
61
38
9
1
-7
-15
-25
-34
-47
-61
-61
-55
-35
-9
8
1
-13
-25
-41
-54
-57
-50
-50
-52
-60
-70
-77
-68
-39
-6
27
40
28
-3
-42
-69
-91
-89
-69
-41
-26
-18
-16
-22
-5
26
67
92
92
71
35
5
-14
-21
-24
-19
-12
-16
-22
-27
-17
-4
26
57
82
93
86
66
34
16
0
0
3
6
-1
-19
-19
-11
-1
-3
-6
-21
-34
-40
-57
-70
-83
-78
-71
-59
-41
-25
-16
-7
3
-6
-16
-22
-19
-9
-3
6
7
13
13
6
-8
-19
-10
-8
1
10
11
9
9
8
-1
-10
-17
-19
-25
-13
-4
2
3
8
19
25
47
59
60
51
34
13
-11
-25
-38
-41
-37
-22
-12
-1
5
7
1
-10
-24
-45
-60
-69
-77
-92
-104
-99
-88
-66
-41
-18
-3
13
29
30
27
19
7
1
-4
-6
-16
-28
-41
-53
-66
-72
-63
-59
-48
-48
-53
-61
-54
-44
-38
-36
-31
-26
-18
-16
-11
-8
2
19
45
57
74
68
51
36
29
25
17
16
0
-16
-33
-39
-40
-30
-14
12
21
23
24
13
3
3
-1
-12
-23
-24
-27
-27
-30
-33
-37
-32
-20
-20
-20
-19
-14
-25
-42
-55
-73
-81
-77
-68
-52
-30
-7
0
10
23
31
32
28
21
9
-2
-2
0
2
8
8
3
-5
-12
-19
-27
-19
-9
-3
-1
-10
-24
-47
-53
-63
-67
-64
-45
-31
-19
-6
-10
-19
-27
-15
4
24
35
22
-12
-48
-63
-66
-51
-30
-8
8
15
29
35
49
62
68
59
39
11
-19
-43
-61
-78
-97
-113
-118
-124
-114
-94
-63
-32
10
58
95
112
99
60
2
-37
-63
-71
-66
-58
-60
-76
-84
-80
-62
-19
28
67
82
75
34
-24
-84
-119
-136
-132
-105
-72
-36
-4
21
35
53
77
91
83
52
6
-50
-93
-116
-118
-103
-82
-49
-22
15
54
89
109
112
103
70
36
-1
-39
-69
-81
-65
-40
-10
13
38
52
67
74
65
52
37
12
-13
-31
-45
-40
-26
1
34
50
61
59
49
39
28
7
-20
-35
-47
-46
-30
-6
13
27
46
48
38
15
-6
-37
-59
-73
-94
-110
-114
-100
-76
-46
-14
14
32
37
38
26
11
-4
-20
-43
-66
-78
-86
-73
-49
-21
2
18
26
25
21
17
16
-1
-20
-47
-74
-88
-81
-62
-44
-14
12
29
45
53
53
35
23
0
-22
-39
-47
-48
-47
-29
-4
19
42
61
69
61
49
17
-21
-57
-72
-77
-68
-54
-48
-48
-47
-27
-5
32
70
93
82
52
23
-10
-20
-20
-20
-30
-46
-62
-87
-100
-98
-81
-47
1
48
70
69
46
12
-25
-54
-76
-94
-105
-109
-114
-117
-102
-79
-46
-8
34
72
96
113
109
80
39
-1
-40
-63
-65
-67
-63
-53
-29
-8
0
6
4
10
14
28
35
38
38
26
5
-12
-12
-5
12
39
50
49
36
26
2
-21
-39
-46
-46
-36
-23
-18
-11
6
21
29
31
27
11
-1
-10
-17
-26
-29
-27
-23
-17
-9
-6
-1
12
16
8
-22
-55
-81
-95
-81
-58
1
