# Supplementary material for: Electroencephalography (EEG) based epilepsy diagnosis via multiple feature space fusion using shared hidden space-driven multi-view learning
Source: PeerJ Comput Sci. 2024 Mar 7;10:e1874. doi: 10.7717/peerj-cs.1874 (PMC10936759; doi:10.7717/peerj-cs.1874)
Supplement: Supplemental Information 2 [file peerj-cs-10-1874-s002.zip › B/O051.txt]

-50
-42
-40
-40
-49
-67
-86
-103
-108
-99
-73
-50
-40
-47
-58
-73
-78
-70
-60
-58
-64
-69
-87
-100
-113
-120
-125
-123
-103
-94
-77
-56
-37
-25
-25
-35
-62
-78
-75
-58
-51
-53
-59
-75
-87
-97
-97
-103
-106
-104
-89
-82
-73
-73
-70
-74
-68
-58
-62
-70
-81
-97
-102
-84
-57
-36
-26
-33
-43
-60
-62
-67
-73
-72
-62
-56
-47
-41
-46
-63
-80
-84
-85
-82
-73
-74
-79
-79
-79
-91
-105
-111
-117
-114
-113
-96
-87
-76
-59
-51
-39
-28
-9
-9
-12
-31
-54
-88
-108
-111
-115
-106
-89
-69
-51
-31
-23
-29
-40
-58
-70
-90
-99
-100
-102
-93
-82
-65
-60
-47
-41
-35
-25
-10
-10
-30
-55
-81
-95
-95
-93
-91
-93
-88
-89
-91
-89
-74
-61
-51
-45
-58
-71
-89
-90
-99
-90
-79
-59
-48
-48
-43
-44
-33
-10
10
8
-9
-34
-67
-75
-65
-47
-37
-30
-28
-40
-54
-67
-63
-62
-43
-32
-37
-49
-64
-76
-91
-94
-96
-98
-96
-94
-83
-80
-70
-57
-62
-63
-63
-54
-46
-39
-53
-78
-101
-102
-95
-87
-70
-48
-25
-20
-17
-30
-50
-61
-69
-68
-65
-62
-78
-103
-129
-149
-155
-144
-117
-100
-83
-79
-74
-76
-75
-78
-96
-105
-103
-95
-89
-86
-77
-66
-51
-45
-48
-65
-79
-83
-87
-78
-67
-55
-67
-76
-81
-87
-86
-78
-68
-60
-51
-48
-48
-49
-43
-44
-61
-75
-90
-92
-85
-70
-60
-66
-72
-79
-79
-77
-60
-57
-49
-44
-46
-54
-72
-78
-91
-96
-99
-99
-97
-89
-82
-86
-99
-117
-131
-141
-140
-121
-106
-90
-80
-81
-93
-104
-104
-108
-107
-104
-100
-108
-105
-104
-105
-105
-100
-97
-105
-103
-93
-78
-55
-40
-35
-41
-44
-55
-64
-80
-89
-97
-110
-115
-125
-132
-128
-108
-83
-68
-52
-62
-76
-100
-114
-122
-120
-105
-90
-88
-99
-101
-97
-77
-47
-27
-18
-17
-17
-43
-63
-72
-75
-76
-84
-94
-116
-126
-121
-108
-101
-99
-93
-95
-91
-84
-75
-73
-72
-73
-76
-77
-76
-84
-97
-103
-102
-101
-93
-78
-53
-38
-29
-41
-65
-93
-115
-129
-134
-113
-97
-92
-98
-113
-119
-116
-95
-85
-80
-84
-80
-77
-75
-64
-73
-79
-93
-95
-105
-106
-107
-98
-90
-75
-58
-55
-61
-64
-70
-84
-97
-102
-105
-104
-95
-91
-104
-110
-106
-98
-82
-60
-42
-36
-42
-54
-81
-90
-94
-96
-100
-92
-88
-95
-103
-100
-88
-85
-89
-108
-134
-147
-134
-106
-81
-53
-52
-63
-78
-75
-68
-68
-58
-65
-69
-73
-67
-49
-34
-17
-14
-23
-34
-43
-50
-60
-71
-82
-87
-96
-96
-104
-107
-97
-87
-80
-80
-78
-76
-59
-40
-34
-39
-53
-58
-80
-95
-106
-104
-98
-82
-63
-45
-38
-28
-29
-40
-50
-56
-64
-68
-80
-91
-98
-84
-66
-51
-37
-25
-18
-22
-23
-29
-31
-30
-27
-38
-58
-67
-68
-56
-50
-40
-38
-43
-37
-27
-17
-12
-15
-34
-43
-46
-45
-44
-50
-53
-64
-75
-79
-77
-74
-72
-69
-73
-66
-48
-30
-27
-42
-57
-74
-80
-70
-60
-55
-51
-46
-47
-41
-38
-34
-38
-37
-42
-48
-63
-72
-83
-95
-90
-81
-77
-81
-83
-86
-89
-75
-72
-73
-79
-78
-83
-102
-119
-129
-125
-113
-84
-68
-51
-39
-40
-51
-66
-78
-94
-101
-94
-81
-79
-87
-100
-113
-114
-104
-93
-90
-88
-78
-79
-75
-77
-81
-80
-71
-67
-72
-81
-81
-76
-74
-78
-74
-78
-77
-73
-73
-77
-63
-51
-49
-66
-82
-96
-111
-110
-104
-98
-88
-76
-65
-74
-80
-94
-100
-102
-97
-87
-79
-72
-62
-57
-55
-66
-73
-88
-82
-68
-49
-39
-27
-22
-24
-23
-33
-62
-89
-104
-110
-99
-86
-78
-78
-68
-51
-41
-30
-21
-21
-34
-48
-65
-84
-93
-94
-96
-98
-93
-80
-70
-48
-32
-22
-25
-29
-37
-46
-52
-58
-71
-93
-103
-109
-109
-110
-99
-80
-67
-53
-53
-56
-57
-53
-59
-74
-87
-105
-119
-128
-128
-133
-132
-119
-106
-94
-84
-67
-64
-57
-56
-66
-86
-104
-116
-127
-122
-111
-105
-112
-127
-130
-131
-116
-94
-75
-68
-72
-71
-74
-76
-79
-87
-96
-95
-85
-70
-46
-28
-19
-26
-25
-30
-47
-78
-110
-128
-140
-132
-122
-106
-93
-73
-51
-35
-32
-42
-58
-64
-55
-46
-51
-50
-64
-59
-53
-40
-28
-20
-18
-23
-37
-46
-44
-48
-49
-52
-54
-63
-70
-76
-81
-84
-81
-73
-68
-73
-65
-75
-69
-60
-52
-58
-62
-65
-74
-76
-72
-66
-74
-70
-64
-58
-53
-52
-57
-69
-70
-64
-69
-75
-73
-82
-97
-105
-108
-106
-90
-67
-50
-47
-47
-63
-80
-90
-94
-93
-92
-81
-84
-95
-117
-131
-141
-137
-126
-114
-108
-105
-94
-87
-86
-91
-113
-137
-155
-160
-162
-155
-144
-130
-125
-122
-115
-115
-104
-96
-92
-102
-110
-117
-123
-117
-96
-76
-71
-62
-53
-52
-61
-74
-86
-92
-85
-82
-87
-101
-109
-115
-108
-85
-57
-45
-46
-52
-57
-66
-59
-55
-54
-56
-50
-43
-45
-54
-76
-93
-99
-91
-78
-69
-63
-57
-54
-51
-51
-52
-62
-64
-75
-88
-93
-85
-77
-77
-73
-80
-81
-73
-64
-67
-74
-70
-70
-72
-77
-80
-91
-90
-83
-69
-58
-38
-22
-27
-39
-55
-69
-78
-84
-88
-94
-99
-91
-65
-53
-38
-43
-61
-82
-101
-107
-111
-98
-95
-88
-74
-52
-35
-30
-32
-38
-43
-48
-51
-72
-94
-108
-115
-118
-127
-131
-138
-138
-132
-130
-128
-117
-89
-67
-47
-43
-49
-59
-65
-63
-66
-62
-56
-60
-59
-56
-46
-46
-56
-63
-61
-77
-84
-96
-108
-107
-95
-78
-69
-61
-64
-68
-60
-39
-18
-7
7
5
-9
-33
-55
-67
-78
-64
-64
-62
-69
-71
-79
-86
-78
-69
-55
-45
-44
-65
-83
-93
-100
-98
-97
-83
-75
-63
-54
-52
-55
-58
-63
-78
-80
-69
-63
-66
-80
-98
-118
-128
-123
-107
-86
-69
-47
-39
-31
-46
-66
-97
-94
-73
-55
-49
-61
-66
-83
-81
-75
-66
-52
-36
-20
-13
-6
-14
-25
-33
-29
-18
-23
-30
-61
-93
-123
-129
-122
-106
-85
-75
-79
-85
-82
-81
-72
-61
-66
-82
-107
-114
-120
-108
-91
-78
-79
-84
-91
-106
-117
-121
-111
-95
-83
-68
-70
-82
-89
-90
-89
-76
-67
-65
-65
-74
-83
-95
-94
-84
-83
-78
-72
-74
-73
-61
-53
-55
-42
-36
-38
-57
-70
-84
-89
-88
-80
-77
-81
-70
-73
-79
-93
-104
-109
-107
-87
-63
-44
-43
-48
-72
-97
-112
-118
-117
-104
-83
-68
-60
-48
-41
-42
-49
-59
-73
-78
-67
-56
-52
-59
-66
-79
-75
-53
-39
-45
-55
-77
-93
-101
-102
-96
-91
-73
-63
-63
-66
-73
-76
-81
-81
-88
-99
-108
-108
-108
-112
-102
-91
-78
-59
-31
-7
7
15
8
-15
-41
-57
-74
-85
-94
-104
-117
-124
-125
-116
-95
-66
-39
-24
-20
-24
-47
-63
-71
-76
-81
-103
-124
-151
-161
-156
-142
-129
-107
-73
-59
-57
-71
-87
-95
-91
-78
-76
-76
-81
-88
-92
-83
-71
-68
-57
-49
-44
-50
-66
-92
-117
-128
-123
-107
-80
-50
-34
-44
-69
-84
-95
-96
-86
-90
-108
-133
-141
-139
-119
-89
-65
-47
-40
-35
-40
-47
-57
-69
-79
-91
-105
-146
-177
-188
-175
-145
-105
-68
-56
-55
-62
-63
-75
-72
-73
-78
-89
-104
-126
-152
-160
-161
-154
-134
-107
-82
-70
-58
-45
-34
-30
-31
-46
-70
-81
-94
-103
-105
-95
-80
-69
-58
-62
-70
-85
-95
-98
-81
-47
-19
-5
-9
-25
-45
-61
-57
-52
-53
-62
-78
-101
-111
-106
-94
-78
-58
-35
-35
-35
-37
-39
-52
-63
-66
-79
-81
-83
-87
-95
-104
-105
-89
-66
-50
-33
-28
-23
-26
-47
-69
-84
-91
-99
-104
-112
-119
-116
-98
-79
-69
-47
-35
-21
-11
-1
-5
-23
-50
-89
-120
-127
-113
-101
-93
-82
-68
-59
-59
-58
-56
-45
-32
-21
-18
-33
-50
-79
-87
-82
-75
-74
-78
-71
-74
-82
-95
-105
-115
-116
-106
-104
-92
-82
-77
-81
-78
-73
-72
-66
-68
-79
-99
-105
-102
-87
-83
-75
-77
-77
-68
-69
-63
-62
-49
-44
-49
-58
-78
-97
-107
-99
-90
-89
-84
-77
-75
-76
-80
-88
-91
-81
-68
-59
-57
-55
-62
-70
-73
-83
-89
-88
-79
-76
-68
-69
-72
-82
-92
-82
-83
-74
-72
-71
-73
-72
-77
-74
-73
-63
-46
-54
-76
-100
-122
-122
-93
-64
-38
-29
-45
-73
-103
-118
-115
-100
-69
-54
-55
-68
-73
-80
-94
-93
-99
-103
-99
-86
-79
-68
-51
-43
-37
-37
-36
-44
-58
-74
-95
-108
-115
-106
-96
-89
-90
-100
-104
-93
-60
-27
6
26
24
3
-28
-53
-70
-71
-63
-64
-75
-92
-102
-114
-113
-98
-63
-41
-27
-38
-62
-90
-100
-91
-77
-54
-49
-60
-86
-109
-118
-121
-108
-99
-92
-84
-69
-61
-54
-45
-42
-40
-50
-47
-59
-74
-88
-106
-124
-125
-101
-74
-47
-29
-30
-41
-54
-56
-59
-69
-71
-80
-90
-101
-100
-100
-88
-67
-46
-33
-16
0
3
-7
-21
-36
-50
-50
-48
-50
-59
-63
-69
-82
-76
-72
-65
-46
-24
-14
-25
-39
-60
-74
-80
-65
-44
-39
-33
-43
-54
-66
-73
-80
-89
-86
-89
-100
-114
-111
-107
-93
-76
-70
-62
-63
-57
-55
-49
-47
-53
-67
-72
-66
-70
-69
-65
-73
-84
-95
-103
-112
-111
-102
-91
-81
-83
-86
-102
-108
-104
-97
-96
-89
-88
-95
-107
-110
-112
-107
-100
-92
-85
-80
-71
-66
-76
-84
-102
-115
-120
-113
-105
-101
-91
-89
-87
-85
-76
-80
-94
-103
-96
-85
-71
-63
-71
-81
-94
-93
-91
-88
-79
-88
-87
-85
-72
-60
-48
-36
-46
-55
-72
-85
-93
-92
-75
-70
-54
-49
-54
-66
-82
-83
-80
-76
-76
-85
-100
-112
-120
-125
-119
-99
-76
-66
-58
-72
-96
-116
-122
-114
-107
-86
-73
-77
-93
-110
-129
-145
-140
-133
-117
-104
-93
-96
-100
-100
-106
-113
-121
-122
-120
-110
-96
-80
-75
-74
-63
-62
-62
-61
-70
-88
-106
-115
-115
-105
-102
-99
-109
-113
-108
-106
-94
-83
-71
-68
-65
-66
-76
-83
-84
-76
-73
-71
-78
-93
-101
-96
-82
-68
-50
-42
-40
-46
-47
-65
-84
-86
-88
-80
-81
-87
-105
-120
-112
-97
-79
-71
-60
-60
-64
-67
-77
-86
-94
-87
-89
-95
-107
-121
-122
-119
-95
-76
-46
-20
-5
-3
1
11
6
-8
-32
-58
-92
-118
-126
-126
-110
-83
-55
-40
-35
-39
-54
-58
-54
-51
-47
-41
-44
-54
-66
-68
-58
-55
-57
-65
-61
-55
-36
-20
-17
-14
-22
-35
-49
-58
-69
-80
-86
-89
-88
-88
-87
-100
-109
-100
-76
-51
-37
-34
-50
-60
-70
-71
-74
-66
-45
-36
-18
-10
-10
-23
-39
-44
-57
-53
-52
-57
-70
-75
-67
-61
-51
-48
-49
-65
-67
-67
-70
-68
-68
-71
-72
-71
-66
-68
-63
-51
-46
-50
-51
-59
-71
-94
-113
-136
-150
-146
-135
-122
-104
-82
-70
-60
-55
-60
-73
-77
-86
-100
-107
-110
-111
-117
-129
-129
-137
-127
-115
-96
-83
-75
-67
-67
-59
-57
-53
-49
-46
-45
-52
-64
-63
-68
-65
-54
-39
-25
-25
-35
-57
-82
-85
-78
-66
-62
-60
-70
-82
-78
-74
-68
-58
-46
-39
-46
-59
-84
-96
-91
-63
-42
-36
-33
-38
-37
-35
-24
-23
-23
-23
-36
-62
-93
-112
-120
-102
-73
-42
-25
-21
-24
-46
-69
-74
-76
-63
-56
-51
-67
-91
-111
-112
-104
-87
-63
-57
-46
-47
-56
-82
-96
-107
-107
-92
-67
-58
-72
-83
-102
-119
-128
-120
-106
-102
-103
-124
-146
-156
-151
-137
-129
-100
-71
-50
-46
-59
-94
-131
-150
-154
-138
-113
-88
-84
-83
-81
-77
-77
-74
-65
-73
-89
-108
-128
-146
-154
-152
-148
-130
-108
-88
-80
-81
-85
-102
-107
-105
-95
-93
-88
-82
-84
-84
-79
-70
-54
-37
-29
-35
-41
-40
-29
-28
-29
-47
-69
-83
-84
-86
-99
-99
-107
-112
-107
-95
-73
-53
-35
-30
-39
-54
-62
-87
-106
-106
-95
-81
-68
-63
-76
-78
-68
-52
-36
-31
-35
-50
-55
-63
-71
-81
-83
-77
-78
-82
-97
-105
-114
-107
-89
-70
-51
-35
-31
-35
-28
-21
-17
-16
-18
-27
-52
-71
-88
-97
-90
-73
-63
-57
-48
-45
-40
-39
-31
-34
-54
-75
-101
-117
-121
-106
-98
-97
-102
-110
-116
-111
-89
-73
-63
-61
-63
-72
-81
-84
-94
-101
-111
-118
-129
-126
-109
-95
-68
-54
-49
-43
-41
-31
-33
-37
-46
-55
-73
-94
-100
-102
-89
-75
-61
-60
-54
-53
-69
-79
-88
-88
-103
-107
-115
-117
-111
-94
-82
-78
-72
-72
-72
-67
-66
-62
-80
-83
-85
-75
-63
-48
-47
-55
-62
-80
-92
-94
-83
-73
-65
-61
-60
-72
-86
-88
-91
-83
-73
-71
-73
-76
-68
-63
-55
-48
-44
-43
-43
-50
-67
-69
-58
-43
-36
-36
-44
-51
-56
-57
-57
-61
-60
-55
-51
-46
-41
-37
-41
-30
-33
-32
-37
-35
-34
-41
-45
-55
-67
-74
-70
-74
-82
-89
-101
-106
-109
-112
-118
-120
-111
-98
-90
-90
-87
-91
-90
-81
-81
-93
-109
-111
-115
-109
-108
-111
-120
-125
-122
-120
-113
-104
-98
-97
-86
-66
-49
-50
-59
-78
-106
-122
-124
-113
-91
-76
-75
-88
-100
-112
-113
-105
-87
-72
-71
-69
-81
-95
-115
-117
-107
-91
-77
-81
-93
-107
-102
-88
-71
-59
-56
-57
-59
-63
-71
-80
-80
-72
-71
-73
-78
-83
-89
-87
-86
-81
-69
-46
-41
-45
-55
-58
-58
-58
-59
-77
-99
-112
-118
-116
-108
-89
-65
-37
-27
-41
-83
-108
-117
-109
-96
-84
-88
-97
-94
-94
-94
-97
-90
-82
-70
-60
-66
-68
-77
-78
-81
-93
-93
-98
-95
-89
-66
-47
-34
-27
-37
-59
-79
-82
-76
-56
-37
-30
-46
-70
-85
-93
-78
-47
-5
24
32
18
-24
-60
-76
-75
-64
-48
-29
-15
-12
-21
-40
-71
-70
-60
-51
-41
-44
-58
-85
-88
-87
-89
-82
-61
-36
-28
-24
-39
-59
-85
-95
-105
-111
-107
-99
-89
-82
-74
-75
-73
-60
-48
-40
-39
-37
-45
-56
-73
-83
-102
-124
-133
-139
-123
-101
-87
-80
-82
-72
-73
-64
-57
-58
-68
-82
-88
-102
-105
-104
-98
-92
-79
-67
-65
-52
-50
-50
-62
-67
-73
-71
-67
-68
-68
-76
-70
-59
-46
-32
-21
-19
-33
-49
-65
-80
-80
-68
-63
-69
-75
-92
-107
-116
-104
-85
-67
-62
-76
-91
-100
-89
-74
-48
-31
-32
-52
-81
-95
-104
-105
-95
-87
-79
-79
-77
-79
-71
-56
-38
-40
-55
-79
-111
-132
-142
-141
-135
-120
-101
-94
-99
-103
-104
-107
-94
-80
-62
-47
-40
-45
-68
-83
-95
-95
-87
-74
-66
-61
-50
-43
-37
-31
-23
-25
-40
-66
-101
-126
-132
-106
-81
-64
-54
-48
-44
-35
-33
-40
-44
-39
-39
-50
-75
-86
-105
-107
-93
-72
-51
-29
-12
-10
-11
-18
-25
-34
-39
-41
-63
-77
-91
-92
-100
-101
-86
-60
-32
-7
3
-10
-28
-57
-87
-110
-113
-101
-86
-72
-70
-87
-97
-99
-98
-110
-116
-128
-131
-123
-104
-80
-68
-50
-45
-48
-54
-60
-73
-82
-85
-89
-95
-111
-113
-116
-96
-67
-36
-21
-25
-35
-60
-64
-54
-45
-45
-45
-44
-57
-73
-85
-81
-74
-61
-55
-55
-58
-60
-68
-83
-86
-83
-72
-54
-35
-22
-27
-36
-61
-81
-97
-100
-100
-100
-85
-68
-52
-42
-27
-14
-14
-11
-30
-49
-66
-74
-72
-72
-68
-65
-68
-73
-74
-85
-102
-107
-105
-92
-79
-63
-58
-60
-57
-53
-52
-49
-44
-48
-60
-65
-73
-83
-92
-92
-99
-95
-87
-79
-79
-81
-79
-82
-82
-75
-67
-63
-64
-71
-81
-83
-78
-74
-76
-73
-89
-105
-115
-112
-103
-97
-84
-76
-74
-75
-70
-68
-65
-69
-74
-77
-78
-75
-82
-90
-93
-93
-84
-74
-67
-68
-73
-76
-73
-78
-86
-92
-99
-96
-85
-67
-51
-38
-36
-43
-51
-56
-64
-72
-75
-76
-86
-95
-103
-107
-116
-116
-109
-99
-76
-52
-43
-46
-53
-69
-81
-89
-87
-89
-99
-109
-125
-135
-141
-137
-124
-115
-91
-88
-89
-87
-83
-73
-71
-66
-73
-82
-93
-91
-92
-90
-81
-77
-81
-85
-81
-82
-78
-73
-65
-76
-83
-80
-72
-64
-54
-47
-48
-59
-57
-69
-74
-77
-81
-91
-101
-109
-120
-123
-113
-91
-75
-52
-46
-52
-62
-72
-81
-93
-96
-100
-106
-112
-116
-117
-114
-98
-93
-91
-96
-101
-103
-107
-98
-95
-97
-100
-102
-93
-85
-71
-67
-66
-76
-81
-92
-101
-106
-114
-125
-137
-143
-159
-165
-165
-154
-137
-112
-89
-85
-91
-95
-100
-98
-99
-94
-104
-105
-111
-118
-126
-132
-139
-147
-145
-132
-109
-92
-74
-62
-55
-43
-38
-46
-71
-80
-98
-112
-123
-135
-142
-142
-131
-106
-74
-56
-30
-21
-27
-28
-39
-58
-77
-84
-80
-80
-87
-108
-136
-150
-145
-131
-108
-88
-77
-80
-88
-89
-95
-96
-97
-101
-116
-125
-120
-121
-124
-130
-128
-121
-101
-74
-61
-45
-32
-28
-33
-43
-56
-71
-84
-96
-110
-125
-128
-126
-120
-110
-93
-76
-65
-46
-39
-42
-57
-76
-93
-102
-99
-103
-111
-118
-118
-108
-99
-73
-63
-52
-49
-41
-47
-60
-68
-80
-100
-116
-117
-112
-99
-95
-101
-119
-129
-124
-118
-103
-81
-61
-47
-35
-28
-38
-59
-91
-116
-133
-131
-111
-91
-67
-44
-24
-20
-17
-15
-18
-18
-18
-27
-45
-66
-96
-116
-123
-109
-82
-62
-37
-27
-24
-23
-14
-9
-10
-6
-13
-31
-59
-76
-87
-92
-78
-85
-89
-95
-80
-72
-64
-48
-37
-28
-23
-21
-38
-53
-64
-81
-88
-95
-92
-93
-80
-55
-32
-24
-21
-15
-21
-18
-20
-22
-39
-56
-68
-77
-81
-87
-86
-86
-73
-58
-47
-53
-65
-76
-93
-85
-73
-61
-62
-70
-85
-109
-105
-91
-75
-55
-42
-43
-52
-50
-52
-62
-72
-70
-68
-68
-70
-79
-71
-61
-41
-32
-38
-48
-63
-83
-93
-97
-102
-98
-92
-84
-85
-77
-68
-64
-72
-92
-115
-132
-134
-122
-116
-106
-105
-108
-113
-111
-94
-78
-57
-45
-45
-64
-76
-82
-85
-75
-53
-34
-32
-31
-37
-38
-35
-26
-26
-34
-38
-46
-50
-49
-38
-31
-22
-3
14
23
11
-15
-52
-78
-84
-79
-88
-92
-91
-89
-78
-70
-61
-55
-42
-15
-5
-4
-23
-49
-76
-90
-83
-87
-92
-98
-101
-106
-105
-105
-107
-96
-78
-54
-38
-25
-24
-41
-66
-75
-82
-88
-86
-86
-95
-105
-114
-122
-134
-133
-128
-125
-123
-119
-112
-103
-80
-71
-62
-59
-50
-43
-24
-11
-11
-25
-48
-57
-58
-62
-55
-54
-54
-50
-46
-51
-55
-55
-55
-66
-83
-100
-116
-109
-89
-68
-52
-49
-53
-73
-88
-95
-92
-87
-86
-98
-118
-136
-147
-146
-137
-114
-83
-63
-52
-51
-58
-78
-85
-88
-82
-72
-61
-55
-67
-74
-90
-109
-116
-107
-84
-66
-38
-39
-56
-69
-69
-59
-63
-69
-84
-96
-102
-93
-89
-80
-73
-73
-68
-60
-37
-28
-26
-28
-33
-30
-30
-26
-35
-47
-65
-85
-103
-116
-102
-75
-47
-24
-18
-43
-75
-96
-109
-95
-68
-46
-48
-55
-69
-79
-81
-64
-55
-53
-48
-64
-88
-107
-105
-84
-65
-42
-35
-32
-41
-53
-68
-84
-78
-70
-66
-70
-86
-103
-103
-82
-68
-45
-41
-33
-49
-72
-94
-108
-111
-95
-83
-83
-93
-94
-90
-79
-70
-49
-43
-47
-68
-101
-138
-157
-152
-143
-124
-112
-107
-116
-116
-109
-102
-77
-44
-14
-11
-19
-48
-85
-106
-111
-104
-104
-91
-86
-79
-68
-68
-77
-89
-80
-65
-50
-42
-39
-42
-50
-51
-58
-72
-95
-112
-121
-117
-96
-80
-78
-88
-89
-91
-84
-68
-68
-67
-52
-29
-13
-3
-6
-22
-48
-60
-68
-73
-73
-69
-66
-73
-72
-66
-72
-74
-74
-70
-63
-60
-58
-60
-55
-55
-61
-70
-81
-83
-87
-81
-73
-64
-71
-70
-77
-88
-98
-103
-106
-108
-100
-99
-107
-114
-107
-99
-86
-67
-68
-73
-87
-90
-96
-101
-105
-117
-119
-118
-99
-86
-75
-71
-70
-82
-94
-99
-109
-109
-102
-91
-87
-90
-86
-86
-73
-66
-55
-52
-56
-66
-94
-111
-112
-102
-86
-66
-47
-39
-42
-43
-53
-69
-76
-87
-98
-100
-92
-84
-86
-82
-100
-116
-128
-122
-112
-105
-94
-95
-95
-90
-81
-72
-64
-60
-64
-68
-69
-69
-81
-96
-111
-124
-125
-116
-93
-92
-101
-121
-137
-136
-121
-86
-59
-50
-48
-56
-76
-89
-91
-94
-93
-84
-71
-72
-68
-64
-69
-70
-65
-55
-58
-59
-63
-69
-69
-72
-75
-91
-102
-112
-118
-110
-96
-86
-89
-85
-83
-72
-55
-36
-24
-24
-28
-51
-75
-95
-96
-95
-102
-105
-108
-119
-129
-127
-113
-88
-59
-42
-38
-36
-29
-35
-44
-54
-66
-82
-95
-104
-112
-113
-109
-104
-87
-63
-40
-23
-6
8
13
-3
-35
-75
-103
-102
-77
-40
-22
-14
-20
-35
-48
-44
-30
-16
0
8
1
-18
-29
-40
-49
-47
-49
-47
-47
-44
-48
-54
-48
-46
-48
-59
-68
-83
-83
-70
-58
-52
-54
-50
-51
-48
-42
-42
-44
-47
-47
-49
-45
-34
-29
-45
-69
-92
-112
-119
-118
-117
-123
-123
-108
-95
-74
-60
-51
-57
-57
-57
-68
-90
-120
-143
-159
-147
-128
-104
-73
-39
-4
7
16
6
-11
-29
-39
-50
-69
-85
-109
-135
-151
-143
-128
-105
-77
-62
-48
-31
-14
-10
-19
-26
-45
-61
-77
-83
-91
-94
-97
-103
-108
-106
-86
-72
-56
-40
-37
-43
-47
-42
-47
-50
-61
-66
-77
-77
-81
-86
-85
-73
-51
-51
-51
-52
-64
-75
-84
-86
-86
-76
-60
-55
-57
-71
-96
-113
-104
-88
-68
-47
-34
-30
-35
-25
-28
-33
-47
-64
-92
-105
-99
-85
-80
-75
-78
-90
-94
-92
-82
-70
-59
-48
-50
-55
-66
-73
-86
-96
-93
-92
-79
-70
-80
-96
-102
-92
-78
-65
-58
-62
-69
-82
-83
-83
-73
-64
-68
-78
-96
-111
-109
-102
-89
-80
-89
-90
-95
-94
-93
-81
-70
-78
-82
-95
-112
-119
-113
-99
-84
-64
-58
-67
-80
-87
-97
-97
-95
-91
-90
-92
-90
-102
-104
-99
-95
-88
-91
-90
-106
-118
-130
-130
-121
-109
-90
-88
-93
-95
-96
-95
-92
-42
