# Supplementary material for: Electroencephalography (EEG) based epilepsy diagnosis via multiple feature space fusion using shared hidden space-driven multi-view learning
Source: PeerJ Comput Sci. 2024 Mar 7;10:e1874. doi: 10.7717/peerj-cs.1874 (PMC10936759; doi:10.7717/peerj-cs.1874)
Supplement: Supplemental Information 2 [file peerj-cs-10-1874-s002.zip › B/O052.txt]

-70
-60
-44
-43
-57
-85
-106
-123
-127
-120
-112
-101
-89
-72
-62
-49
-33
-20
-19
-28
-41
-62
-70
-66
-56
-59
-70
-80
-97
-93
-68
-33
-4
7
2
-22
-40
-59
-59
-65
-82
-89
-85
-82
-68
-58
-49
-43
-20
-1
7
1
-18
-35
-54
-51
-46
-40
-42
-46
-51
-55
-43
-39
-36
-44
-42
-45
-52
-50
-51
-54
-55
-57
-57
-42
-30
-21
-20
-28
-33
-54
-67
-74
-80
-91
-99
-95
-91
-74
-53
-35
-27
-22
-10
-12
-21
-35
-60
-91
-118
-134
-142
-132
-107
-73
-43
-17
-3
-4
-11
-20
-32
-52
-63
-71
-80
-81
-77
-69
-62
-46
-42
-30
-21
-8
-3
-20
-40
-71
-98
-112
-115
-110
-106
-101
-105
-114
-115
-95
-73
-54
-41
-55
-83
-109
-121
-129
-124
-110
-92
-75
-61
-45
-42
-29
0
28
41
31
6
-40
-65
-70
-56
-41
-33
-35
-50
-64
-75
-78
-77
-49
-14
10
18
3
-29
-76
-107
-125
-123
-105
-76
-46
-37
-22
-21
-25
-34
-28
-8
11
29
11
-29
-72
-101
-111
-107
-83
-51
-10
21
51
57
52
43
24
2
-23
-47
-93
-134
-165
-185
-191
-181
-147
-109
-62
-22
16
42
59
64
49
28
0
-37
-82
-112
-123
-122
-107
-89
-75
-72
-63
-52
-32
-4
27
43
33
13
-20
-48
-69
-78
-79
-80
-69
-52
-30
0
25
37
28
10
-12
-40
-60
-67
-69
-71
-62
-60
-62
-61
-57
-53
-55
-49
-52
-62
-71
-74
-82
-85
-79
-76
-74
-75
-73
-79
-75
-77
-81
-79
-76
-71
-77
-75
-67
-59
-65
-70
-67
-65
-53
-44
-42
-47
-47
-47
-53
-57
-63
-68
-82
-85
-85
-79
-67
-50
-42
-41
-35
-36
-40
-43
-38
-37
-43
-54
-81
-106
-122
-108
-79
-48
-21
-12
-15
-26
-26
-29
-27
-21
-26
-40
-58
-66
-77
-77
-69
-51
-35
-16
7
11
5
-2
-7
-10
-14
-20
-47
-72
-91
-109
-120
-123
-113
-98
-73
-50
-38
-40
-41
-40
-46
-46
-39
-31
-47
-59
-81
-103
-111
-103
-85
-67
-47
-41
-51
-59
-56
-48
-40
-28
-36
-47
-66
-79
-79
-76
-54
-39
-30
-28
-31
-33
-32
-29
-34
-41
-62
-77
-100
-111
-103
-86
-67
-50
-32
-26
-18
-15
-26
-47
-72
-90
-110
-113
-109
-100
-92
-84
-68
-60
-43
-27
-12
-20
-39
-57
-74
-78
-80
-84
-88
-78
-66
-62
-60
-53
-45
-45
-47
-70
-95
-111
-108
-92
-77
-61
-57
-56
-57
-48
-41
-43
-37
-40
-48
-59
-63
-72
-82
-84
-82
-75
-65
-60
-61
-66
-60
-43
-38
-44
-57
-80
-87
-79
-76
-80
-87
-87
-86
-76
-68
-61
-57
-43
-26
-24
-32
-47
-67
-78
-78
-71
-63
-47
-39
-28
-25
-11
0
5
2
-1
-11
-27
-37
-44
-50
-50
-49
-44
-51
-47
-43
-30
-5
22
32
24
8
-15
-32
-50
-54
-52
-47
-33
-25
-26
-36
-35
-34
-22
-7
1
-7
-29
-40
-52
-50
-42
-41
-37
-43
-49
-58
-53
-34
-8
4
4
-4
-17
-18
-19
-23
-38
-43
-42
-39
-31
-20
-16
-20
-21
-31
-33
-36
-32
-33
-50
-60
-68
-73
-72
-61
-41
-24
-9
-14
-38
-62
-73
-79
-86
-82
-87
-85
-84
-74
-63
-49
-33
-29
-39
-60
-77
-101
-109
-90
-58
-26
-18
-34
-71
-95
-96
-79
-64
-52
-42
-52
-62
-73
-73
-61
-43
-27
-27
-46
-64
-75
-80
-68
-63
-69
-72
-76
-83
-85
-71
-55
-43
-46
-50
-63
-78
-89
-96
-107
-108
-103
-95
-88
-77
-67
-61
-43
-26
-18
-16
-14
-24
-41
-63
-83
-98
-108
-97
-77
-51
-29
-6
-1
-5
-14
-30
-47
-58
-63
-68
-67
-69
-78
-92
-102
-89
-71
-44
-16
9
17
13
-2
-32
-50
-72
-91
-114
-118
-111
-98
-76
-46
-21
-10
-7
-18
-32
-37
-37
-41
-51
-47
-46
-45
-39
-29
-17
-11
5
10
8
1
-11
-28
-42
-52
-59
-61
-58
-41
-32
-36
-46
-65
-75
-73
-49
-26
-3
4
-11
-41
-67
-82
-101
-104
-103
-95
-94
-93
-78
-67
-34
4
41
58
46
17
-26
-59
-77
-78
-75
-61
-50
-35
-16
1
9
6
5
-5
-29
-52
-74
-84
-91
-79
-68
-54
-45
-35
-19
-9
3
5
2
-2
3
-4
-25
-39
-65
-83
-98
-97
-90
-81
-67
-62
-57
-51
-38
-29
-32
-43
-67
-92
-103
-96
-93
-76
-61
-49
-39
-37
-35
-46
-45
-42
-42
-51
-64
-79
-98
-107
-103
-88
-77
-63
-59
-60
-64
-63
-54
-43
-21
-9
-14
-32
-53
-80
-98
-96
-89
-75
-62
-40
-26
-21
-14
-17
-23
-29
-30
-35
-34
-32
-48
-70
-100
-121
-142
-144
-123
-91
-64
-44
-34
-34
-35
-40
-54
-70
-79
-78
-83
-85
-81
-77
-78
-77
-70
-61
-41
-29
-33
-58
-84
-104
-118
-114
-98
-74
-61
-44
-35
-38
-37
-35
-22
-11
9
9
-9
-37
-72
-102
-124
-119
-105
-82
-57
-29
-9
-1
5
-3
-20
-42
-55
-71
-82
-92
-108
-117
-115
-95
-73
-54
-30
-15
-14
-27
-41
-72
-91
-105
-109
-108
-100
-84
-79
-68
-50
-34
-24
-14
1
2
-2
-15
-35
-64
-92
-112
-123
-113
-89
-65
-52
-33
-8
-1
-1
-9
-24
-50
-66
-89
-107
-112
-100
-78
-62
-31
-17
-10
-15
-22
-33
-45
-51
-64
-71
-70
-53
-43
-36
-33
-35
-39
-29
-24
-29
-39
-45
-60
-80
-103
-130
-160
-177
-172
-152
-127
-96
-53
-28
-3
12
18
17
9
2
-17
-32
-42
-53
-66
-71
-72
-72
-65
-43
-30
-28
-31
-38
-45
-48
-43
-42
-45
-50
-60
-67
-61
-35
-12
10
40
56
54
29
4
-19
-35
-37
-51
-66
-86
-96
-107
-108
-95
-74
-55
-43
-34
-41
-43
-41
-39
-40
-48
-51
-64
-70
-72
-73
-73
-66
-54
-53
-50
-51
-48
-48
-60
-66
-83
-90
-77
-57
-43
-28
-15
-15
-22
-39
-50
-47
-15
19
39
34
16
-5
-27
-36
-47
-61
-66
-62
-50
-41
-19
-9
-7
-11
-11
-12
-16
-19
-44
-81
-117
-121
-112
-86
-60
-44
-41
-51
-54
-71
-73
-72
-73
-80
-90
-92
-101
-98
-94
-89
-84
-71
-64
-72
-82
-91
-96
-106
-110
-113
-128
-131
-128
-113
-97
-70
-43
-38
-39
-44
-54
-68
-75
-81
-85
-86
-80
-71
-56
-29
-5
9
16
20
9
-13
-34
-63
-80
-83
-70
-57
-44
-31
-29
-26
-23
-11
-7
-5
-4
-5
-6
-12
-22
-55
-87
-112
-125
-121
-103
-77
-57
-32
-1
32
50
47
26
-15
-51
-63
-55
-47
-48
-52
-59
-54
-36
-14
-2
6
-2
-17
-36
-43
-44
-43
-31
-28
-31
-45
-52
-53
-45
-28
-11
-1
-1
-7
-19
-42
-50
-64
-66
-66
-61
-61
-67
-72
-72
-62
-37
-9
8
14
3
-14
-31
-44
-41
-43
-43
-43
-52
-67
-84
-92
-103
-88
-57
-18
5
1
-24
-74
-117
-148
-158
-154
-135
-102
-71
-50
-31
-25
-25
-21
-22
-30
-36
-47
-59
-76
-80
-71
-44
-15
17
28
3
-32
-74
-111
-126
-124
-115
-101
-76
-55
-47
-50
-53
-53
-42
-30
-34
-61
-98
-121
-136
-129
-105
-74
-47
-22
-2
-3
-9
-17
-24
-29
-40
-55
-94
-129
-156
-170
-164
-138
-96
-61
-37
-27
-24
-32
-33
-30
-33
-37
-42
-51
-68
-85
-109
-123
-117
-88
-53
-39
-29
-39
-51
-59
-59
-61
-70
-70
-83
-95
-92
-70
-38
-6
21
25
4
-28
-61
-82
-84
-67
-47
-38
-38
-46
-58
-63
-55
-47
-40
-40
-34
-42
-38
-32
-24
-22
-24
-28
-46
-57
-60
-57
-55
-53
-44
-41
-28
-29
-33
-52
-57
-63
-68
-71
-66
-61
-53
-44
-42
-48
-59
-58
-62
-68
-74
-88
-103
-110
-106
-98
-92
-73
-56
-27
-2
27
38
19
-17
-69
-109
-120
-107
-96
-89
-83
-78
-78
-77
-62
-50
-37
-29
-35
-46
-57
-61
-73
-77
-74
-68
-71
-69
-58
-53
-42
-34
-28
-31
-33
-30
-34
-35
-35
-37
-41
-28
-15
-7
-9
-22
-45
-70
-72
-69
-66
-62
-58
-56
-58
-52
-52
-48
-52
-48
-50
-54
-42
-46
-51
-64
-70
-80
-90
-92
-94
-84
-71
-51
-38
-27
-15
-1
3
-2
-13
-37
-58
-76
-93
-103
-95
-69
-43
-11
21
39
36
17
5
-5
-3
2
-6
-29
-51
-70
-76
-64
-42
-18
-8
-4
-14
-32
-45
-46
-42
-49
-63
-79
-100
-109
-100
-78
-56
-30
-25
-32
-45
-36
-21
-11
-8
-29
-63
-101
-125
-140
-133
-109
-87
-68
-54
-45
-42
-47
-58
-77
-96
-102
-85
-77
-75
-79
-87
-90
-80
-54
-26
-5
1
-12
-42
-72
-93
-106
-96
-72
-46
-32
-20
-21
-35
-48
-58
-66
-79
-93
-116
-138
-147
-139
-113
-78
-25
26
63
75
65
32
-20
-66
-114
-146
-154
-142
-130
-129
-126
-126
-116
-96
-59
-42
-35
-38
-59
-87
-110
-114
-110
-87
-51
-21
-4
-2
-12
-37
-70
-88
-96
-105
-113
-119
-129
-120
-101
-74
-53
-24
5
19
20
12
-5
-33
-51
-68
-78
-77
-66
-64
-63
-58
-50
-29
0
30
41
24
1
-32
-67
-88
-88
-75
-62
-46
-43
-51
-63
-67
-68
-53
-34
-29
-48
-73
-84
-92
-84
-68
-51
-28
-11
9
18
26
23
7
-13
-33
-41
-48
-47
-45
-42
-46
-59
-69
-90
-95
-83
-59
-46
-31
-30
-34
-28
-11
3
11
12
12
3
-9
-21
-28
-31
-14
-2
3
0
0
-5
-16
-18
-31
-43
-48
-46
-43
-39
-28
-31
-36
-41
-35
-33
-31
-32
-32
-31
-37
-44
-65
-88
-103
-107
-102
-92
-77
-77
-72
-68
-62
-52
-26
6
20
24
21
7
-15
-37
-53
-71
-74
-70
-62
-62
-57
-55
-53
-41
-24
-15
-21
-39
-74
-109
-126
-107
-63
-29
-8
-19
-53
-92
-117
-132
-138
-123
-105
-83
-73
-72
-84
-93
-89
-83
-75
-69
-68
-79
-86
-87
-87
-94
-99
-91
-83
-75
-71
-69
-73
-72
-64
-69
-73
-82
-94
-98
-87
-57
-42
-36
-51
-68
-82
-82
-73
-68
-67
-65
-67
-80
-91
-104
-112
-104
-75
-41
-16
-1
-2
-25
-56
-67
-75
-81
-83
-90
-95
-94
-84
-73
-56
-28
2
29
42
43
7
-42
-90
-120
-127
-123
-109
-105
-98
-84
-59
-34
-8
14
6
-25
-66
-102
-121
-116
-99
-88
-76
-63
-42
-17
10
46
65
74
64
32
-17
-62
-95
-115
-117
-104
-84
-62
-40
-23
-12
-4
5
11
2
-5
-24
-46
-60
-61
-58
-65
-71
-83
-81
-74
-48
-33
-24
-6
8
12
-1
-30
-71
-103
-116
-113
-101
-82
-63
-48
-33
-17
3
16
18
10
-14
-40
-68
-92
-114
-120
-110
-101
-77
-43
-10
28
61
79
61
18
-37
-89
-132
-153
-155
-141
-118
-89
-68
-60
-44
-35
-12
13
36
41
14
-25
-78
-132
-169
-183
-177
-162
-131
-104
-79
-54
-26
-9
5
22
29
27
6
-24
-62
-96
-109
-112
-102
-87
-67
-67
-61
-48
-37
-50
-66
-75
-84
-81
-72
-64
-62
-65
-72
-84
-82
-69
-51
-43
-40
-47
-58
-73
-83
-92
-93
-79
-60
-52
-51
-59
-73
-88
-89
-79
-69
-60
-54
-60
-76
-82
-84
-71
-56
-39
-40
-61
-78
-98
-104
-88
-56
-38
-35
-42
-54
-59
-53
-26
-11
4
7
-10
-44
-89
-116
-132
-124
-94
-62
-35
-24
-20
-30
-32
-26
-11
0
5
5
-20
-47
-76
-93
-95
-79
-53
-34
-16
-4
-12
-40
-70
-88
-84
-65
-27
-2
-6
-16
-45
-70
-79
-66
-43
-31
-20
-32
-60
-88
-103
-104
-93
-60
-25
9
29
29
-6
-49
-86
-109
-111
-95
-62
-42
-39
-38
-38
-34
-25
-7
-1
10
15
8
-18
-57
-89
-115
-113
-98
-78
-66
-55
-46
-50
-44
-21
17
48
70
69
45
10
-34
-67
-86
-82
-79
-85
-85
-67
-35
-16
-5
-14
-25
-28
-13
1
-1
-9
-31
-56
-71
-65
-50
-30
-7
3
1
-11
-25
-51
-63
-60
-52
-44
-40
-42
-62
-78
-83
-78
-70
-64
-55
-61
-58
-54
-45
-46
-47
-40
-43
-41
-43
-48
-58
-61
-63
-66
-69
-66
-60
-66
-59
-51
-39
-25
-12
-10
-17
-17
-22
-25
-27
-26
-21
-34
-44
-61
-73
-82
-72
-61
-49
-37
-50
-61
-74
-70
-71
-70
-68
-73
-79
-87
-78
-80
-81
-78
-70
-64
-62
-61
-82
-96
-102
-100
-95
-83
-71
-69
-64
-52
-44
-41
-43
-36
-37
-27
-17
-20
-34
-57
-77
-92
-89
-76
-60
-54
-49
-45
-44
-43
-41
-46
-59
-59
-64
-65
-69
-73
-82
-92
-81
-63
-46
-44
-34
-44
-58
-63
-68
-64
-64
-57
-55
-54
-52
-58
-70
-71
-66
-66
-61
-54
-54
-65
-78
-82
-85
-74
-64
-54
-48
-37
-28
-31
-33
-36
-40
-40
-43
-49
-62
-67
-60
-49
-41
-34
-34
-35
-38
-33
-30
-28
-20
-22
-35
-53
-68
-72
-80
-66
-53
-36
-21
-8
-6
-18
-24
-38
-46
-57
-66
-77
-87
-93
-89
-86
-81
-73
-78
-75
-62
-44
-29
-23
-19
-35
-53
-76
-100
-122
-133
-125
-113
-93
-71
-56
-44
-35
-22
-26
-23
-19
-23
-39
-47
-56
-61
-64
-69
-73
-85
-83
-81
-77
-62
-40
-21
-21
-36
-64
-93
-110
-112
-103
-86
-63
-50
-46
-49
-39
-29
-20
-8
-9
-20
-31
-36
-30
-25
-22
-25
-33
-42
-49
-61
-64
-60
-53
-48
-42
-36
-43
-38
-38
-39
-38
-38
-26
-27
-24
-23
-22
-25
-34
-43
-65
-86
-98
-106
-104
-86
-59
-36
-7
10
10
-11
-27
-43
-53
-58
-59
-54
-55
-40
-40
-42
-51
-38
-23
-15
-11
-26
-50
-73
-85
-93
-103
-101
-93
-79
-59
-30
-12
7
25
17
-15
-62
-83
-91
-71
-40
-13
-6
-17
-34
-58
-61
-34
11
54
72
60
12
-37
-72
-80
-76
-55
-32
-22
-17
-20
-21
-29
-27
-18
-10
-11
-19
-43
-83
-110
-134
-143
-133
-107
-77
-61
-43
-34
-28
-28
-26
-37
-57
-75
-95
-106
-106
-93
-75
-60
-41
-35
-35
-42
-54
-66
-69
-63
-57
-67
-84
-97
-116
-120
-115
-103
-90
-78
-56
-45
-29
-24
-25
-30
-33
-40
-58
-72
-79
-82
-81
-73
-53
-34
-7
14
16
0
-3
1
10
11
1
-17
-51
-68
-89
-96
-88
-67
-45
-35
-21
-15
-6
4
11
0
-23
-42
-69
-89
-101
-91
-72
-49
-34
-34
-46
-48
-36
-20
1
17
9
-22
-69
-98
-124
-131
-124
-114
-102
-86
-63
-39
-7
28
50
47
22
-10
-54
-91
-124
-147
-159
-150
-134
-117
-99
-74
-51
-45
-33
-30
-35
-38
-47
-60
-82
-97
-114
-118
-112
-98
-80
-67
-43
-37
-25
-18
-10
-14
-34
-50
-79
-106
-121
-110
-93
-78
-58
-47
-34
-26
-22
-31
-40
-44
-47
-59
-80
-99
-122
-122
-99
-62
-31
-6
6
2
-8
-21
-35
-51
-60
-64
-77
-81
-79
-76
-76
-66
-54
-37
-9
26
49
51
37
0
-45
-85
-103
-93
-73
-44
-32
-32
-35
-32
-28
-30
-27
-35
-48
-62
-65
-64
-62
-60
-60
-60
-61
-59
-72
-84
-80
-70
-64
-66
-65
-67
-56
-39
-16
8
19
22
2
-11
-23
-28
-43
-50
-55
-67
-65
-55
-41
-35
-28
-21
-20
-15
-11
-17
-35
-44
-53
-54
-51
-42
-41
-55
-67
-84
-90
-83
-68
-53
-56
-43
-39
-30
-25
-24
-20
-22
-24
-39
-55
-69
-69
-71
-67
-53
-33
-8
14
25
5
-28
-60
-87
-99
-104
-96
-99
-95
-84
-75
-65
-50
-25
-6
5
1
-22
-59
-93
-107
-107
-94
-79
-70
-71
-67
-62
-52
-39
-23
-4
1
1
-11
-36
-48
-56
-64
-74
-74
-77
-82
-91
-96
-95
-86
-57
-37
-29
-35
-40
-44
-47
-50
-49
-62
-74
-81
-92
-100
-97
-89
-80
-68
-55
-48
-38
-26
-28
-44
-74
-92
-114
-112
-102
-89
-76
-62
-36
-21
-6
2
-4
-20
-37
-49
-64
-71
-66
-57
-53
-50
-44
-36
-23
-2
18
27
33
24
10
-17
-45
-69
-98
-106
-112
-111
-102
-90
-78
-71
-47
-31
-25
-23
-18
-14
-10
-2
-6
-14
-23
-24
-27
-23
-15
-14
-22
-31
-30
-37
-39
-35
-31
-31
-31
-25
-26
-27
-24
-21
-17
-20
-25
-45
-56
-57
-54
-54
-56
-57
-54
-46
-41
-39
-39
-31
-25
-28
-33
-49
-57
-70
-55
-43
-37
-29
-31
-34
-39
-37
-41
-49
-54
-55
-59
-67
-64
-69
-67
-60
-42
-28
-14
-7
-12
-34
-60
-84
-109
-126
-130
-124
-118
-106
-90
-94
-97
-101
-95
-75
-42
-17
-22
-44
-66
-84
-90
-79
-55
-35
-22
-17
-15
-26
-38
-46
-64
-77
-85
-89
-92
-86
-75
-61
-40
-28
-33
-49
-52
-52
-43
-36
-44
-66
-94
-101
-96
-77
-51
-23
-9
-14
-26
-51
-75
-91
-84
-73
-55
-50
-50
-60
-66
-58
-58
-53
-53
-56
-68
-83
-103
-124
-130
-115
-91
-63
-39
-27
-41
-60
-72
-85
-94
-93
-89
-91
-95
-97
-94
-92
-79
-64
-57
-48
-35
-35
-38
-37
-38
-53
-71
-86
-98
-107
-98
-86
-77
-76
-73
-70
-61
-36
-18
-9
-13
-23
-42
-66
-79
-92
-94
-88
-70
-62
-64
-67
-77
-82
-84
-74
-72
-70
-67
-71
-77
-79
-76
-77
-77
-78
-72
-68
-61
-55
-64
-75
-89
-100
-108
-100
-85
-68
-48
-25
-12
-22
-42
-61
-77
-72
-58
-44
-44
-46
-60
-72
-77
-75
-68
-62
-54
-55
-60
-60
-51
-41
-35
-23
-24
-37
-56
-71
-85
-91
-91
-101
-110
-117
-103
-95
-82
-63
-47
-32
-31
-33
-48
-58
-58
-61
-70
-77
-76
-83
-77
-61
-44
-40
-40
-32
-31
-33
-37
-40
-45
-47
-46
-52
-62
-54
-43
-39
-25
-22
-34
-43
-54
-66
-78
-87
-98
-102
-97
-85
-80
-81
-67
-47
-30
-19
-17
-25
-39
-46
-60
-74
-83
-83
-82
-73
-57
-38
-8
15
31
18
-7
-34
-59
-76
-83
-76
-71
-57
-51
-52
-64
-69
-56
-40
-20
-15
-34
-59
-77
-73
-64
-55
-56
-63
-77
-87
-89
-88
-72
-50
-34
-39
-54
-77
-89
-82
-57
-33
-21
-10
-2
15
33
55
52
21
-11
-50
-83
-104
-112
-114
-102
-65
-21
16
37
46
44
42
43
25
-9
-50
-82
-108
-123
-132
-139
-133
-104
-47
-2
36
52
47
26
-3
-32
-67
-95
-111
-117
-123
-118
-105
-85
-52
-24
-3
0
2
-3
-17
-31
-46
-56
-67
-67
-72
-74
-64
-48
-38
-40
-32
-30
-39
-54
-72
-94
-112
-109
-102
-91
-79
-62
-47
-41
-35
-36
-38
-42
-39
-36
-36
-31
-38
-41
-36
-20
-4
20
43
54
39
6
-34
-73
-95
-105
-106
-103
-93
-77
-71
-56
-27
9
29
26
-4
-55
-97
-120
-129
-126
-117
-114
-111
-97
-69
-34
-8
15
25
27
30
36
32
8
-13
-45
-68
-76
-63
-46
-34
-26
-26
-25
-21
-13
-14
-8
4
9
-5
-25
-49
-75
-94
-111
-121
-116
-92
-54
-29
-17
-14
-16
-22
-28
-31
-43
-50
-66
-90
-114
-122
-102
-72
-41
-18
-19
-47
-71
-86
-88
-72
-53
-40
-41
-44
-58
-68
-69
-54
-37
-34
-44
-68
-94
-107
-102
-90
-75
-52
-31
-13
-7
-4
-11
-15
-9
-17
-45
-86
-119
-137
-131
-102
-75
-53
-43
-40
-52
-67
-76
-83
-81
-71
-51
-48
-49
-62
-71
-83
-84
-70
-57
-40
-31
-39
-72
-103
-117
-123
-115
-108
-104
-107
-108
-103
-99
-78
-47
-14
0
6
-10
-42
-75
-96
-109
-117
-107
-92
-73
-50
-28
-3
17
41
46
30
-2
-39
-72
-91
-90
-85
-81
-85
-78
-75
-60
-36
-25
-25
-38
-38
-35
-38
-39
-49
-57
-56
-36
-16
9
24
22
5
-14
-19
-29
-32
-41
-57
-71
-63
-41
-27
-26
-28
-37
-41
-37
-39
-42
-40
-41
-37
-47
-55
-63
-75
-73
-59
-42
-38
-39
-57
-70
-76
-70
-59
-63
-60
-60
-58
-49
-32
-23
-21
-24
-44
-60
-70
-70
-77
-86
-90
-91
-89
-80
-60
-46
-33
-24
-25
-31
-41
-50
-66
-80
-91
-104
-119
-128
-119
-104
-71
-31
5
23
28
15
-21
-50
-72
-82
-88
-82
-74
-62
-55
-41
-32
-31
-33
-38
-38
-28
-11
4
2
-6
-32
-63
-81
-87
-89
-86
-74
-65
-54
-42
-24
-14
-3
8
8
-5
-22
-36
-60
-85
-105
-122
-125
-108
-81
-59
-41
-32
-30
-30
-19
-7
-6
-16
-27
-36
-51
-65
-71
-80
-78
-62
-49
-40
-30
-24
-22
-23
-25
-28
-40
-47
-58
-73
-83
-87
-84
-83
-67
-55
-41
-26
-14
-11
-26
-36
-61
-80
-97
-99
-96
-94
-86
-87
-92
-90
-64
-23
16
39
29
-3
-41
-72
-101
-115
-111
-101
-88
-68
-49
-40
-39
-41
-37
-31
-21
-4
3
2
-18
-53
-96
-118
-106
-79
-34
-1
9
-11
-43
-65
-67
-40
9
50
64
52
15
-38
-89
-118
-118
-94
-50
-19
-7
-17
-22
-20
-10
12
26
30
13
-15
-55
-87
-99
-101
-102
-104
-103
-107
-99
-75
-41
-6
13
22
18
4
-15
-47
-84
-114
-125
-130
-114
-93
-67
-47
-28
-9
-3
3
6
-4
-30
-56
-68
-77
-79
-85
-96
-106
-101
-85
-66
-53
-50
-57
-71
-77
-80
-78
-62
-46
-28
-27
-27
-46
-62
-66
-49
-21
-4
2
-17
-52
-89
-105
-105
-94
-77
-70
-68
-65
-49
-45
-45
-38
-40
-51
-77
-92
-109
-109
-103
-94
-86
-74
-51
-33
-16
-8
-19
-46
-66
-73
-84
-87
-88
-85
-84
-74
-64
-59
-54
-46
-37
-37
-40
-46
-60
-73
-84
-88
-87
-67
-46
-34
-36
-47
-64
-74
-57
-42
-36
-37
-40
-49
-52
-41
-32
-30
-39
-45
-55
-62
-59
-55
-58
-58
-53
-59
-60
-57
-53
-46
-47
-44
-47
-42
-35
-27
-25
-29
-32
-40
-36
-34
-41
-62
-74
-75
-69
-53
-45
-42
-47
-51
-50
-48
-48
-45
-42
-57
-62
-72
-72
-68
-58
-49
-51
-35
-32
-37
-49
-62
-82
-105
-113
-121
-119
-107
-82
-54
-33
-17
-25
-43
-60
-66
-74
-83
-93
-108
-121
-122
-102
-84
-69
-53
-45
-43
-48
-49
-67
-80
-94
-97
-91
-77
-61
-61
-68
-79
-74
-65
-50
-45
-52
-64
-76
-89
-106
-103
-85
-165
