# Supplementary material for: Electroencephalography (EEG) based epilepsy diagnosis via multiple feature space fusion using shared hidden space-driven multi-view learning
Source: PeerJ Comput Sci. 2024 Mar 7;10:e1874. doi: 10.7717/peerj-cs.1874 (PMC10936759; doi:10.7717/peerj-cs.1874)
Supplement: Supplemental Information 2 [file peerj-cs-10-1874-s002.zip › B/O053.txt]

72
103
102
74
29
-29
-73
-118
-155
-197
-222
-221
-205
-162
-107
-55
-16
0
7
1
-2
-3
-3
-16
-49
-81
-107
-120
-117
-106
-92
-77
-48
-26
-10
0
-10
-21
-39
-44
-50
-74
-97
-115
-127
-123
-104
-81
-68
-66
-68
-78
-87
-78
-65
-57
-59
-61
-68
-58
-39
-17
-3
0
-7
-31
-45
-60
-74
-90
-104
-102
-103
-91
-71
-54
-56
-61
-64
-75
-78
-80
-82
-94
-105
-113
-118
-109
-89
-65
-43
-21
-7
-10
-17
-16
-16
-25
-36
-55
-72
-80
-74
-56
-44
-30
-31
-44
-53
-40
-27
-27
-35
-67
-98
-109
-105
-91
-78
-66
-70
-83
-96
-98
-95
-82
-73
-78
-96
-116
-128
-139
-136
-116
-86
-51
-22
-7
-14
-21
-20
-10
-5
-7
-13
-41
-60
-71
-67
-67
-55
-45
-40
-20
-15
-15
-30
-32
-22
-6
3
5
-14
-50
-90
-119
-135
-117
-80
-34
-1
37
48
41
12
-14
-37
-48
-45
-59
-74
-88
-99
-105
-105
-87
-59
-22
18
54
75
79
69
38
-4
-47
-85
-134
-164
-179
-177
-166
-138
-95
-54
-8
31
61
74
75
69
49
24
-9
-62
-115
-154
-172
-174
-150
-113
-75
-57
-39
-21
-1
32
68
90
89
67
21
-35
-84
-117
-133
-129
-100
-58
-16
22
54
69
68
64
41
1
-50
-88
-114
-121
-110
-97
-86
-77
-72
-77
-84
-86
-94
-103
-107
-101
-100
-91
-84
-83
-90
-100
-95
-85
-65
-42
-31
-24
-32
-45
-75
-85
-79
-59
-45
-35
-41
-38
-30
-26
-22
-22
-10
0
-1
-10
-35
-60
-94
-114
-126
-124
-113
-89
-72
-53
-27
-10
-1
5
14
28
35
32
-6
-60
-115
-143
-152
-145
-127
-105
-75
-38
6
37
57
62
44
18
-13
-28
-56
-72
-87
-100
-111
-110
-91
-79
-60
-37
-14
4
21
34
26
7
-24
-52
-83
-104
-113
-117
-106
-96
-93
-95
-82
-71
-59
-38
-11
13
20
10
-24
-64
-104
-128
-139
-143
-129
-117
-101
-75
-38
6
33
54
47
28
11
6
4
-7
-18
-45
-72
-91
-87
-71
-43
-15
2
4
-4
-13
-31
-34
-35
-40
-53
-73
-84
-88
-74
-56
-47
-45
-55
-67
-82
-80
-57
-30
-13
-9
-16
-34
-49
-55
-57
-66
-80
-93
-108
-109
-106
-103
-98
-71
-50
-39
-36
-37
-36
-42
-44
-56
-78
-99
-107
-113
-117
-106
-100
-86
-72
-53
-37
-31
-24
-27
-44
-63
-89
-128
-162
-180
-176
-152
-120
-88
-67
-44
-18
9
21
11
-14
-55
-84
-104
-120
-135
-138
-128
-124
-114
-98
-69
-42
-11
16
16
0
-27
-55
-76
-93
-106
-112
-101
-78
-43
-13
28
56
66
62
54
37
4
-34
-76
-111
-130
-138
-138
-133
-106
-76
-29
19
74
115
130
124
94
47
-6
-54
-93
-113
-115
-119
-125
-122
-98
-62
-25
12
29
26
8
1
-7
-2
-1
-12
-33
-58
-82
-107
-111
-98
-64
-29
1
17
15
13
11
3
-14
-24
-39
-51
-60
-67
-64
-69
-66
-61
-47
-32
-20
-24
-46
-60
-72
-74
-73
-62
-57
-45
-46
-60
-88
-121
-129
-120
-96
-58
-33
-21
-31
-53
-87
-109
-117
-114
-114
-118
-121
-144
-150
-130
-78
-16
33
47
22
-12
-38
-53
-60
-70
-82
-106
-125
-132
-120
-97
-63
-24
-8
-6
-17
-35
-43
-47
-49
-62
-76
-83
-92
-101
-95
-86
-74
-61
-49
-42
-55
-69
-89
-106
-106
-96
-80
-66
-45
-29
-13
6
20
24
22
22
6
-19
-55
-86
-117
-134
-132
-115
-91
-60
-24
-2
8
10
7
3
2
-2
-27
-58
-92
-117
-136
-141
-126
-112
-82
-42
1
19
21
1
-26
-46
-63
-79
-105
-115
-117
-107
-88
-60
-33
-25
-22
-36
-47
-48
-39
-33
-28
-17
-10
-15
-24
-27
-29
-24
-4
6
8
-3
-21
-34
-44
-49
-50
-55
-47
-32
-30
-38
-50
-67
-79
-78
-55
-35
-11
-2
-12
-40
-66
-85
-102
-110
-116
-112
-103
-86
-56
-44
-20
3
29
45
41
21
-19
-57
-86
-98
-102
-93
-83
-69
-49
-19
11
26
38
33
16
-5
-23
-38
-63
-73
-83
-83
-74
-57
-39
-17
12
33
40
36
24
-2
-35
-64
-97
-126
-145
-142
-127
-102
-77
-54
-41
-26
-2
5
9
-5
-39
-74
-92
-88
-79
-57
-36
-18
-10
-10
-10
-24
-30
-34
-41
-54
-74
-95
-126
-145
-145
-125
-105
-83
-75
-75
-71
-63
-50
-38
-20
-13
-27
-57
-80
-102
-113
-103
-88
-68
-56
-45
-36
-30
-12
-5
-9
-18
-24
-28
-30
-32
-47
-61
-88
-106
-128
-133
-109
-69
-34
-8
6
0
-5
-16
-29
-41
-58
-64
-78
-84
-84
-74
-67
-59
-43
-26
2
10
6
-24
-58
-90
-116
-125
-121
-102
-92
-72
-56
-42
-27
-7
9
18
34
34
27
11
-12
-39
-74
-90
-107
-109
-106
-88
-70
-52
-35
-29
-35
-47
-60
-81
-98
-110
-123
-132
-133
-119
-103
-74
-36
1
20
20
6
-25
-60
-87
-110
-125
-132
-125
-121
-96
-61
-19
15
49
79
90
80
47
-2
-65
-116
-154
-171
-161
-138
-117
-98
-74
-43
-16
5
16
8
-16
-49
-85
-110
-121
-111
-95
-77
-47
-21
3
16
28
29
21
10
-18
-48
-77
-92
-105
-107
-98
-83
-59
-35
-8
6
13
17
5
-17
-55
-98
-144
-173
-175
-157
-121
-80
-35
-5
20
41
47
47
37
22
-4
-37
-62
-83
-108
-122
-130
-125
-96
-51
0
25
35
21
-5
-34
-53
-63
-69
-68
-75
-84
-92
-87
-76
-57
-17
17
42
51
50
37
16
-7
-49
-85
-116
-131
-146
-145
-136
-117
-99
-81
-57
-36
-7
11
11
-7
-38
-66
-97
-117
-132
-144
-153
-147
-120
-88
-47
-9
24
44
51
46
25
3
-13
-29
-53
-69
-88
-106
-113
-103
-73
-22
40
82
96
86
74
63
48
31
-7
-59
-103
-130
-132
-126
-100
-76
-51
-33
-8
8
14
17
-6
-43
-77
-95
-100
-94
-76
-59
-50
-51
-63
-84
-95
-93
-82
-71
-64
-60
-79
-97
-120
-135
-130
-107
-75
-46
-25
-19
-33
-69
-114
-147
-175
-178
-162
-140
-126
-105
-91
-81
-74
-55
-48
-39
-33
-37
-35
-45
-59
-67
-65
-41
-24
-6
3
7
-17
-55
-94
-130
-145
-136
-101
-64
-36
-24
-24
-16
10
44
69
80
74
58
30
2
-25
-66
-105
-138
-157
-164
-159
-138
-117
-74
-18
47
101
131
120
64
-2
-52
-74
-86
-91
-95
-99
-98
-87
-66
-28
28
67
82
71
43
2
-44
-72
-84
-81
-73
-67
-71
-79
-64
-43
-9
33
85
117
112
78
18
-50
-110
-155
-189
-209
-213
-208
-190
-151
-93
-43
11
49
75
83
75
51
3
-44
-80
-110
-126
-140
-146
-155
-151
-133
-104
-71
-30
-8
-5
-9
-24
-43
-77
-99
-111
-103
-76
-43
-31
-45
-68
-90
-102
-96
-75
-52
-38
-32
-26
-17
-5
5
-2
-25
-45
-65
-77
-85
-86
-91
-88
-71
-58
-44
-47
-41
-33
-16
1
2
-20
-63
-103
-136
-135
-113
-84
-57
-31
-3
2
-3
-17
-36
-46
-42
-26
-14
-7
-27
-62
-114
-145
-149
-138
-116
-86
-62
-51
-43
-43
-54
-55
-38
-5
25
41
23
-5
-37
-52
-60
-75
-84
-106
-120
-127
-119
-105
-87
-63
-50
-42
-33
-8
18
46
77
90
80
45
5
-48
-88
-111
-118
-119
-117
-109
-108
-95
-78
-59
-46
-29
-6
7
25
32
24
-1
-28
-54
-79
-92
-84
-60
-45
-32
-24
-30
-34
-34
-28
-28
-25
-33
-46
-72
-86
-102
-110
-107
-103
-95
-82
-57
-36
-24
-24
-46
-77
-106
-123
-133
-142
-136
-131
-114
-86
-52
-28
-28
-39
-63
-87
-93
-80
-77
-80
-100
-128
-149
-155
-134
-115
-98
-95
-102
-110
-106
-86
-75
-61
-49
-42
-50
-58
-62
-69
-56
-40
-27
-20
-17
-14
-10
-1
8
14
21
31
33
24
3
-21
-47
-67
-71
-75
-83
-92
-89
-83
-78
-59
-45
-35
-32
-32
-45
-53
-47
-51
-54
-60
-59
-60
-60
-57
-65
-65
-54
-27
-10
8
17
15
6
-3
-8
-21
-28
-36
-46
-65
-72
-72
-68
-35
7
49
64
51
32
6
4
5
-1
-27
-57
-87
-101
-99
-84
-53
-19
27
60
72
57
26
-14
-59
-90
-118
-135
-138
-125
-106
-93
-72
-72
-68
-53
-11
35
72
90
73
28
-38
-95
-146
-170
-173
-176
-168
-151
-119
-91
-74
-64
-73
-86
-88
-59
-36
-13
-12
-37
-81
-129
-154
-166
-155
-139
-126
-125
-130
-137
-143
-130
-97
-48
-4
47
84
87
53
-7
-78
-142
-187
-215
-223
-215
-196
-167
-131
-67
6
84
143
183
177
122
36
-63
-151
-197
-210
-211
-211
-206
-206
-186
-143
-78
-17
32
66
73
46
1
-50
-91
-96
-74
-39
-9
1
-10
-41
-64
-74
-69
-64
-49
-36
-39
-36
-43
-48
-61
-53
-38
-22
-6
-1
-11
-45
-72
-94
-107
-95
-69
-48
-50
-60
-72
-60
-32
7
33
29
13
-24
-64
-99
-114
-110
-100
-81
-77
-83
-90
-86
-71
-44
-14
2
-6
-22
-35
-49
-60
-73
-82
-85
-78
-56
-43
-18
2
9
3
-10
-13
-22
-18
-13
-4
-11
-29
-59
-101
-125
-121
-92
-58
-27
-14
-13
-3
26
58
87
104
106
91
61
24
-9
-29
-23
-20
-11
-10
-4
-2
-8
-5
-8
-3
-4
3
-4
-14
-19
-35
-49
-55
-45
-34
-13
-1
5
9
10
6
-17
-46
-79
-101
-116
-123
-117
-111
-89
-72
-54
-35
-3
43
77
110
134
137
108
53
-13
-72
-105
-112
-103
-87
-68
-60
-57
-48
-20
12
32
32
-1
-45
-78
-84
-72
-61
-46
-50
-59
-76
-92
-113
-129
-124
-99
-66
-43
-36
-48
-69
-79
-85
-88
-91
-93
-103
-102
-85
-72
-61
-63
-52
-59
-68
-86
-106
-121
-120
-114
-117
-121
-122
-117
-101
-66
-25
-6
-5
-28
-61
-83
-89
-86
-94
-104
-116
-127
-145
-154
-169
-169
-150
-106
-56
-21
7
5
-19
-47
-63
-86
-117
-146
-176
-188
-180
-152
-114
-74
-26
12
48
74
91
61
2
-70
-134
-169
-183
-172
-162
-142
-118
-90
-51
-14
19
13
-9
-48
-85
-112
-113
-104
-99
-95
-87
-71
-37
3
46
71
91
93
71
22
-30
-79
-116
-134
-130
-117
-97
-66
-29
7
29
38
31
5
-15
-45
-78
-102
-109
-105
-101
-86
-81
-73
-71
-60
-60
-55
-36
-19
-9
-16
-41
-82
-117
-131
-124
-102
-66
-24
5
24
31
21
6
-8
-9
-21
-40
-73
-113
-151
-169
-165
-150
-116
-70
-9
51
105
128
101
42
-31
-95
-153
-182
-194
-189
-172
-138
-102
-76
-37
-12
20
54
85
94
66
13
-65
-152
-228
-279
-297
-282
-228
-165
-105
-47
6
57
106
148
163
146
96
21
-63
-135
-171
-178
-150
-110
-66
-47
-35
-13
0
-2
-12
-18
-30
-30
-33
-42
-63
-88
-103
-107
-94
-66
-44
-33
-32
-45
-55
-55
-53
-60
-59
-57
-61
-66
-61
-50
-38
-36
-37
-47
-64
-77
-78
-70
-68
-58
-57
-48
-49
-55
-77
-98
-101
-93
-84
-75
-69
-76
-79
-79
-74
-68
-55
-33
-30
-22
-24
-35
-53
-79
-93
-102
-90
-72
-56
-48
-41
-22
-13
0
16
21
11
-7
-30
-62
-78
-82
-76
-67
-51
-44
-41
-34
-33
-31
-40
-49
-62
-75
-75
-55
-38
-28
-23
-33
-35
-34
-26
-28
-37
-30
-30
-35
-47
-60
-65
-58
-37
-19
-5
4
9
-1
-14
-41
-78
-101
-107
-84
-61
-37
-19
-1
10
19
31
35
42
48
44
21
-14
-52
-92
-117
-124
-120
-109
-82
-55
-32
3
40
79
104
121
118
91
44
-22
-83
-139
-162
-175
-173
-156
-116
-69
-30
-10
-2
1
15
43
61
60
46
15
-17
-42
-48
-47
-41
-21
-13
-13
-15
-24
-25
-16
-1
6
1
-6
-12
-36
-57
-78
-94
-112
-120
-122
-119
-103
-79
-49
-33
-27
-21
-16
-4
11
17
6
-12
-41
-74
-96
-105
-106
-116
-116
-113
-98
-75
-46
-27
-14
6
10
0
-21
-38
-58
-86
-102
-128
-146
-153
-136
-109
-77
-48
-35
-36
-41
-44
-46
-42
-31
-39
-57
-85
-102
-118
-114
-96
-69
-48
-35
-29
-41
-60
-67
-80
-93
-103
-112
-119
-114
-101
-82
-66
-52
-42
-40
-42
-45
-53
-75
-101
-124
-134
-125
-103
-78
-68
-59
-51
-47
-41
-42
-41
-48
-55
-60
-71
-76
-88
-101
-110
-93
-72
-53
-45
-34
-38
-52
-52
-50
-38
-42
-48
-60
-64
-61
-63
-66
-69
-59
-60
-52
-41
-34
-32
-30
-22
-28
-32
-42
-51
-54
-51
-41
-41
-38
-35
-39
-54
-64
-70
-70
-66
-56
-51
-53
-52
-55
-57
-55
-38
-29
-24
-13
-22
-44
-70
-85
-88
-87
-75
-69
-61
-54
-40
-33
-31
-27
-28
-33
-44
-59
-77
-94
-98
-98
-95
-89
-78
-71
-58
-40
-16
-1
6
3
-20
-56
-94
-132
-158
-165
-151
-134
-105
-71
-38
-6
22
45
51
47
31
0
-39
-75
-111
-133
-141
-128
-96
-72
-47
-41
-52
-56
-41
-4
21
30
4
-41
-102
-152
-183
-187
-157
-112
-69
-38
-11
0
6
14
18
20
17
14
-5
-30
-53
-64
-71
-74
-67
-68
-63
-59
-61
-62
-59
-46
-37
-23
-7
-6
-15
-28
-33
-43
-40
-33
-18
-11
-15
-32
-53
-61
-59
-53
-56
-49
-42
-35
-22
-8
2
5
11
11
3
-7
-16
-22
-34
-24
-18
-6
9
28
36
32
18
-11
-48
-73
-85
-91
-97
-101
-98
-85
-64
-23
-2
20
39
35
5
-45
-89
-122
-121
-100
-71
-50
-34
-29
-26
-18
-3
14
23
21
9
-23
-54
-85
-96
-103
-89
-65
-42
-20
-3
6
8
14
7
-8
-31
-60
-90
-116
-128
-142
-152
-150
-136
-117
-97
-67
-38
-11
16
32
27
-6
-51
-106
-149
-168
-161
-147
-129
-109
-103
-91
-81
-72
-68
-58
-38
-33
-32
-48
-66
-103
-133
-151
-155
-148
-134
-105
-83
-60
-44
-34
-27
-21
-20
-32
-44
-56
-65
-83
-93
-94
-87
-64
-38
-24
-23
-13
6
30
50
59
47
11
-36
-94
-140
-163
-153
-127
-88
-39
-5
22
34
36
26
10
2
-14
-40
-62
-72
-77
-68
-58
-49
-44
-32
-22
-12
1
9
-3
-32
-73
-108
-148
-173
-186
-192
-188
-166
-120
-68
-10
40
67
65
44
17
-19
-57
-97
-140
-177
-194
-196
-186
-158
-115
-74
-43
-18
-9
-14
-25
-42
-63
-91
-108
-131
-150
-159
-158
-145
-126
-93
-70
-47
-30
-23
-19
-22
-30
-48
-82
-116
-133
-139
-130
-107
-81
-59
-40
-20
-18
-17
-17
-27
-53
-93
-132
-162
-160
-125
-77
-42
-14
-3
-6
-8
-12
-18
-28
-38
-47
-65
-74
-76
-77
-77
-67
-58
-46
-19
17
47
53
43
13
-26
-64
-82
-87
-83
-67
-62
-55
-43
-35
-27
-21
-5
0
-6
-25
-34
-45
-54
-61
-66
-63
-52
-40
-39
-40
-33
-23
-16
-12
-16
-25
-31
-29
-19
0
17
23
6
-15
-37
-59
-83
-93
-93
-91
-80
-53
-30
-15
-1
3
-1
-9
-18
-32
-55
-60
-74
-82
-85
-79
-77
-84
-85
-90
-81
-61
-32
-5
7
18
10
-9
-27
-46
-62
-77
-87
-102
-116
-122
-109
-99
-81
-55
-19
19
52
72
61
33
-1
-41
-86
-127
-147
-159
-148
-122
-94
-70
-54
-30
-7
16
23
2
-42
-87
-117
-126
-111
-92
-69
-51
-33
-22
-19
-16
-13
-3
3
11
-2
-26
-56
-74
-89
-94
-76
-55
-42
-45
-53
-60
-58
-41
-29
-22
-20
-17
-29
-38
-55
-66
-81
-89
-91
-97
-99
-97
-92
-86
-77
-57
-41
-14
6
5
-14
-54
-86
-112
-128
-131
-130
-125
-110
-86
-59
-30
-10
-1
-1
-6
-18
-36
-47
-48
-38
-36
-29
-27
-33
-30
-21
-8
-5
0
-5
-17
-40
-59
-75
-90
-85
-89
-79
-70
-54
-43
-39
-21
-12
-15
-20
-23
-27
-20
-12
-9
-8
-7
-3
-7
4
17
25
15
-4
-20
-42
-53
-55
-57
-47
-46
-42
-50
-55
-54
-43
-38
-27
-21
-38
-51
-60
-59
-66
-65
-56
-41
-25
-28
-46
-73
-82
-79
-75
-73
-75
-77
-73
-47
-25
-6
9
17
19
13
3
-13
-31
-49
-61
-70
-73
-65
-60
-54
-33
2
26
41
42
23
-11
-48
-76
-103
-118
-127
-129
-131
-118
-93
-71
-48
-21
3
27
48
56
37
1
-40
-78
-101
-102
-81
-65
-44
-20
10
38
60
63
47
21
-8
-38
-70
-87
-100
-103
-101
-101
-103
-104
-81
-47
-6
30
50
43
12
-19
-53
-80
-98
-98
-94
-88
-82
-89
-91
-86
-61
-39
-3
24
41
42
38
25
-14
-63
-107
-132
-142
-145
-145
-148
-134
-104
-65
-24
10
39
51
57
54
28
-20
-77
-123
-157
-169
-165
-152
-142
-120
-95
-61
-23
15
46
64
72
53
5
-57
-112
-157
-185
-183
-167
-142
-115
-92
-68
-35
15
65
97
92
57
-9
-79
-129
-165
-183
-183
-160
-133
-108
-82
-65
-44
-15
14
21
11
-8
-37
-66
-91
-105
-120
-126
-128
-125
-118
-103
-80
-60
-31
-17
-3
-7
-14
-39
-70
-86
-85
-73
-71
-72
-76
-76
-71
-53
-39
-32
-12
7
27
30
13
-19
-59
-84
-104
-113
-111
-100
-98
-94
-83
-75
-67
-54
-35
-21
-13
-24
-58
-97
-125
-133
-138
-130
-118
-104
-96
-88
-75
-61
-38
-13
3
5
-3
-14
-37
-49
-54
-58
-70
-72
-74
-82
-84
-82
-69
-60
-40
-35
-43
-51
-49
-46
-45
-44
-47
-56
-65
-66
-68
-82
-92
-111
-116
-109
-90
-87
-95
-87
-65
-32
-8
1
-23
-57
-89
-112
-125
-125
-118
-117
-113
-107
-90
-62
-31
-4
-5
-22
-49
-88
-113
-113
-85
-61
-38
-31
-44
-66
-79
-63
-23
37
74
59
4
-52
-83
-93
-79
-66
-49
-47
-54
-65
-80
-74
-54
-32
-33
-46
-73
-93
-98
-89
-80
-70
-49
-28
0
37
74
85
59
17
-44
-103
-151
-178
-193
-190
-164
-120
-71
-12
48
87
118
130
105
51
-16
-72
-116
-145
-170
-188
-192
-166
-106
-40
29
83
107
92
45
-12
-70
-105
-118
-117
-122
-111
-96
-74
-45
-12
8
5
1
-12
-27
-32
-38
-46
-56
-60
-65
-55
-30
-3
19
22
28
23
8
-19
-56
-104
-142
-146
-133
-111
-92
-84
-86
-88
-84
-75
-65
-63
-59
-61
-57
-46
-43
-36
-30
-10
8
36
68
95
98
75
28
-31
-91
-136
-164
-174
-166
-146
-122
-80
-25
22
51
60
50
29
13
4
-14
-48
-92
-145
-183
-184
-144
-80
-22
35
72
97
117
132
129
99
59
9
-30
-50
-55
-64
-75
-85
-88
-72
-50
-22
-10
25
69
84
61
13
-32
-78
-112
-136
-141
-122
-90
-62
-46
-39
-35
-39
-57
-77
-92
-97
-85
-73
-73
-82
-89
-89
-84
-80
-80
-87
-101
-100
-97
-90
-81
-68
-59
-51
-43
-41
-43
-50
-50
-51
-67
-72
-91
-97
-96
-86
-84
-88
-77
-60
-37
-24
-12
0
10
14
-6
-50
-93
-118
-131
-124
-105
-89
-79
-74
-63
-58
-52
-49
-52
-56
-61
-55
-59
-65
-73
-79
-94
-102
-105
-102
-79
-55
-39
-49
-63
-77
-87
-90
-88
-89
-88
-81
-70
-64
-48
-36
-29
-32
-33
-46
-57
-69
-79
-93
-114
-116
-112
-99
-77
-39
1
40
68
64
32
-20
-66
-105
-124
-122
-117
-118
-120
-114
-95
-62
-30
-12
-6
-8
0
-1
-3
-8
-24
-50
-67
-73
-72
-51
-30
-12
-12
-19
-27
-43
-49
-61
-70
-75
-59
-36
-27
-36
-45
-51
-52
-54
-54
-63
-74
-74
-70
-74
-71
-76
-87
-88
-77
-61
-58
-58
-65
-67
-62
-51
-48
-50
-53
-50
-46
-27
-4
7
8
3
-14
-29
-39
-47
-66
-83
-92
-93
-89
-74
-50
-35
-16
6
17
13
-5
-21
-49
-74
-99
-114
-125
-120
-109
-92
-60
-23
15
43
62
62
41
13
-16
-43
-74
-90
-97
-95
-79
-59
-38
-23
-1
18
35
53
67
73
61
48
20
-7
-31
-51
-72
-83
-85
-74
-58
-33
-2
16
32
38
25
-1
-36
-52
-68
-77
-83
-96
-102
-101
-86
-67
-36
-5
16
21
20
19
0
-21
-49
-64
-72
-72
-74
-78
-77
-62
-43
-42
-39
-37
-38
-31
-30
-33
-47
-55
-65
-82
-93
-103
-103
-94
-64
-38
-8
12
21
12
-7
-27
-59
-102
-152
-182
-199
-202
-186
-169
-148
-121
-73
-4
66
125
146
133
87
21
-68
-157
-213
-232
-225
-196
-166
-142
-111
-67
-19
20
54
77
87
83
50
-13
-101
-164
-190
-184
-156
-126
-102
-90
-67
-36
7
59
118
160
163
127
53
-44
-134
-202
-238
-240
-211
-176
-141
-105
-60
-8
47
111
153
166
137
68
-42
-137
-206
-248
-259
-243
-206
-162
-109
-50
5
44
76
99
106
91
45
-39
-136
-222
-269
-288
-271
-227
-163
-84
-8
55
97
127
145
128
74
1
-68
-130
-173
-207
-227
-235
-211
-168
-109
-40
18
54
52
33
-3
-30
-66
-95
-126
-160
-180
-201
-212
-199
-150
-81
-14
43
52
26
-15
-46
-63
-68
-68
-88
-114
-136
-144
-151
-152
-146
-133
-119
-109
-102
-113
-116
-113
-107
-97
-87
-62
-53
-39
-43
-67
-106
-140
-162
-177
-170
-151
-126
-107
-84
-64
-47
-34
-21
-16
-24
-37
-55
-76
-92
-105
-104
-98
-75
-54
-34
-25
-19
-15
-12
-5
-8
-29
-57
-85
-102
-100
-91
-84
-82
-79
-66
-50
-39
-28
-36
-47
-55
-47
-50
-50
-45
-45
-52
-64
-71
-85
-80
-64
-38
-25
-15
-17
-31
-38
-29
-27
-32
-42
-43
-48
-42
-34
-35
-42
-46
-52
-58
-64
-60
-51
-47
-42
-45
-53
-63
-60
-48
-25
5
12
2
-17
-47
-78
-109
-121
-124
-119
-109
-88
-67
-38
-16
-15
-25
-32
-33
-37
-49
-68
-96
-125
-139
-123
-98
-63
-33
-17
-13
-17
-17
-29
-40
-55
-63
-74
-73
-71
-79
-79
-80
-69
-54
-29
-17
-21
-28
-45
-63
-81
-85
-79
-71
-56
-37
-27
-17
-2
-1
-9
-21
-24
-33
-44
-36
-31
-28
-32
-24
