# Supplementary material for: Electroencephalography (EEG) based epilepsy diagnosis via multiple feature space fusion using shared hidden space-driven multi-view learning
Source: PeerJ Comput Sci. 2024 Mar 7;10:e1874. doi: 10.7717/peerj-cs.1874 (PMC10936759; doi:10.7717/peerj-cs.1874)
Supplement: Supplemental Information 2 [file peerj-cs-10-1874-s002.zip › B/O054.txt]

90
108
108
96
76
32
-15
-63
-102
-133
-145
-130
-106
-64
-19
18
48
79
103
115
113
104
104
80
37
0
-38
-62
-64
-45
-16
4
27
40
51
68
87
107
109
108
80
36
-13
-51
-78
-83
-64
-42
-24
-9
13
32
56
85
101
103
92
68
32
2
-14
-20
-18
-16
0
19
44
69
87
94
93
91
69
53
37
21
-16
-53
-83
-103
-88
-55
-21
-1
10
18
25
38
57
68
62
50
20
-12
-41
-58
-62
-64
-55
-48
-38
-21
0
17
22
25
11
-4
-19
-26
-31
-39
-43
-51
-54
-43
-27
-7
5
22
30
25
13
5
-11
-16
-18
-17
-13
-14
-6
-11
-11
0
8
16
30
48
50
42
23
6
-14
-29
-26
-22
-2
21
42
52
60
57
50
60
69
78
61
41
17
-1
-6
-1
7
7
12
11
12
27
52
70
73
80
76
66
51
43
36
32
37
32
25
23
27
33
35
42
50
58
64
68
69
67
62
44
22
3
11
9
21
35
50
48
38
35
29
39
48
51
44
36
30
16
6
-1
-9
-18
-22
-29
-36
-31
-19
-9
-11
-10
-14
-22
-19
-1
23
42
54
44
17
-17
-45
-63
-64
-49
-31
-18
2
27
42
51
63
57
39
10
-18
-49
-65
-66
-59
-45
-30
-20
-25
-38
-45
-54
-56
-47
-28
-21
-16
-14
-20
-33
-44
-42
-35
-12
25
56
73
69
53
30
25
39
59
64
58
41
15
1
-4
-8
-3
23
57
86
102
94
75
52
38
15
-11
-38
-51
-64
-72
-64
-56
-35
-5
40
86
120
156
157
136
97
72
53
33
5
-27
-52
-55
-33
-14
12
33
46
49
51
67
82
110
125
112
68
15
-27
-67
-90
-97
-94
-86
-71
-43
-11
23
46
58
50
39
19
-9
-41
-82
-127
-158
-159
-142
-122
-91
-45
4
27
38
28
13
3
-12
-37
-78
-112
-145
-154
-135
-84
-26
34
94
127
145
151
161
159
133
88
15
-63
-120
-148
-151
-131
-92
-49
-5
31
64
83
107
125
110
56
-18
-71
-102
-96
-76
-45
-24
-7
-9
-21
-22
-10
18
38
57
59
38
6
-29
-55
-74
-83
-91
-101
-94
-67
-34
-2
37
61
74
75
66
51
26
10
-5
-19
-25
-30
-41
-53
-46
-33
-16
0
13
12
11
17
17
4
-16
-40
-76
-103
-116
-109
-87
-59
-38
-27
-14
6
26
44
58
65
53
38
21
-2
-29
-38
-36
-40
-42
-44
-35
-17
9
37
55
71
84
88
78
57
19
-26
-53
-66
-62
-60
-45
-33
-16
11
48
79
92
93
71
38
0
-33
-65
-97
-110
-121
-122
-111
-80
-40
0
39
58
66
64
52
30
6
-18
-62
-105
-137
-137
-126
-98
-72
-44
-34
-28
-19
-10
15
42
54
47
24
2
-23
-41
-51
-50
-47
-39
-37
-37
-29
-8
15
33
53
56
38
11
-14
-32
-42
-42
-50
-55
-58
-48
-32
-12
16
28
32
31
36
38
39
37
14
-22
-55
-62
-50
-14
33
62
77
70
56
24
-11
-33
-41
-43
-48
-52
-76
-89
-86
-63
-16
36
85
107
107
89
65
44
30
18
-8
-25
-33
-28
-20
-3
13
28
45
53
49
36
27
7
-16
-30
-31
-27
-25
-20
-14
-4
3
9
12
0
-6
-12
-21
-22
-17
-10
9
40
67
85
97
105
102
92
80
51
16
-11
-29
-43
-51
-55
-47
-35
-12
18
35
46
70
103
130
142
126
77
15
-47
-96
-131
-150
-142
-127
-89
-37
27
83
131
155
155
149
137
120
86
61
30
-1
-24
-32
-33
-31
-22
-23
-18
0
29
70
106
147
165
158
129
93
48
5
-18
-31
-44
-50
-45
-27
7
49
88
122
149
172
164
139
100
57
19
-12
-34
-59
-66
-59
-41
-16
12
38
47
59
68
85
101
112
110
75
33
-8
-31
-49
-56
-56
-62
-51
-27
9
39
70
84
92
95
96
82
48
16
-22
-50
-60
-44
-15
4
33
51
71
80
83
76
66
62
48
27
0
-20
-43
-56
-54
-46
-37
-38
-34
-35
-32
-27
-27
-27
-28
-14
-9
8
18
15
4
4
17
25
41
47
41
20
-3
-20
-34
-30
-19
-2
11
26
28
13
2
5
16
29
30
12
-20
-46
-54
-51
-46
-32
-20
-5
19
48
75
92
110
113
99
68
30
-5
-29
-27
-31
-41
-47
-37
-9
28
77
114
137
144
140
117
94
72
46
14
-18
-41
-64
-63
-44
-9
32
74
116
137
154
160
151
127
99
74
49
33
12
0
-22
-29
-29
-22
0
23
50
61
70
70
64
72
84
88
77
64
34
20
12
16
20
13
11
1
-7
-15
-12
-13
-20
-20
-24
-28
-40
-50
-69
-72
-52
-20
12
26
25
-3
-24
-32
-35
-27
-22
-12
-9
-15
-29
-47
-61
-67
-59
-53
-28
2
32
49
65
82
91
88
74
47
7
-32
-69
-97
-99
-87
-66
-45
-22
-7
-1
7
20
30
26
20
0
-11
-18
-22
-32
-47
-44
-39
-18
10
42
61
65
60
36
14
-7
-20
-30
-31
-24
-22
-24
-29
-13
4
33
60
69
58
30
-3
-45
-72
-81
-72
-56
-45
-41
-47
-39
-11
22
51
71
79
71
56
37
18
-5
-19
-31
-36
-32
-19
-7
-8
5
7
10
9
14
11
5
8
-1
-9
-23
-31
-46
-66
-66
-58
-37
-8
21
38
43
39
27
11
-4
-8
-25
-40
-60
-75
-88
-90
-79
-65
-41
-23
-9
1
13
25
17
5
-16
-41
-76
-98
-101
-93
-78
-61
-44
-30
-13
-5
2
8
18
28
26
24
4
-19
-32
-22
1
30
54
54
41
37
49
63
59
50
16
-28
-67
-91
-94
-80
-45
-8
13
17
14
10
21
50
61
44
13
-18
-50
-70
-72
-59
-40
-17
2
-1
0
6
18
32
56
78
71
42
-7
-56
-94
-101
-84
-49
0
48
75
71
51
26
0
-10
-16
-26
-46
-61
-76
-80
-69
-34
10
45
82
101
100
76
37
5
-17
-18
-26
-34
-49
-51
-61
-67
-61
-53
-41
-22
13
45
75
91
93
93
93
100
94
77
46
1
-47
-77
-77
-63
-37
-5
28
59
83
94
84
76
68
61
38
14
-20
-59
-93
-112
-114
-96
-55
-6
31
57
71
76
78
91
89
64
13
-47
-99
-134
-132
-119
-97
-72
-43
-25
-13
8
27
60
97
138
160
151
110
34
-50
-118
-151
-165
-164
-156
-147
-126
-87
-30
23
74
111
130
131
118
99
53
-8
-65
-113
-140
-151
-141
-128
-104
-69
-28
16
69
109
130
128
102
57
-1
-45
-74
-86
-81
-56
-28
-6
19
42
72
113
146
157
128
80
24
-16
-42
-54
-69
-77
-57
-21
22
63
89
87
71
56
33
5
-21
-40
-52
-51
-34
-7
13
23
33
38
58
79
83
78
71
68
50
21
-13
-47
-74
-81
-55
-12
51
95
104
74
34
8
-6
1
20
41
47
43
18
-13
-28
-12
30
70
100
97
72
39
12
-11
-30
-27
-31
-31
-35
-39
-38
-32
-8
10
21
31
40
48
66
85
93
84
62
32
-8
-50
-86
-111
-120
-118
-100
-88
-62
-30
3
35
70
99
107
111
102
81
37
-10
-58
-94
-110
-105
-77
-43
-8
24
39
54
66
75
82
96
88
62
18
-12
-29
-38
-37
-47
-47
-31
12
62
100
123
116
90
62
40
19
-4
-24
-48
-64
-70
-66
-59
-44
-17
15
45
75
98
96
77
40
-4
-48
-68
-71
-73
-72
-72
-67
-57
-29
10
35
59
74
81
81
77
66
42
27
27
41
56
73
83
83
81
83
92
102
112
108
89
70
54
40
31
26
17
1
-13
-17
-13
-4
18
35
50
54
49
26
-1
-28
-44
-60
-62
-49
-44
-40
-35
-26
-11
14
44
55
64
59
40
18
-2
-13
-28
-34
-26
-15
-10
-9
0
12
43
76
97
95
75
49
17
1
-4
-9
-25
-36
-44
-37
-23
-3
26
59
102
136
151
139
108
55
-5
-42
-65
-70
-61
-51
-50
-52
-39
-32
-18
6
54
103
140
154
138
98
37
-22
-86
-122
-134
-137
-128
-105
-71
-44
-15
3
19
32
62
96
110
108
86
49
-6
-69
-123
-169
-183
-170
-135
-98
-59
-31
-19
-8
13
50
90
129
139
106
44
-32
-102
-155
-172
-170
-151
-119
-78
-41
-15
22
65
119
172
208
192
125
34
-58
-138
-193
-226
-240
-233
-201
-165
-118
-63
0
46
90
121
137
122
78
17
-52
-90
-101
-96
-88
-78
-64
-48
-22
3
24
33
46
65
78
79
53
5
-59
-109
-143
-157
-152
-136
-122
-115
-94
-67
-34
12
53
80
82
74
49
21
-4
-16
-30
-55
-68
-87
-102
-105
-95
-73
-42
-6
19
25
18
24
42
69
83
77
46
7
-21
-48
-52
-45
-31
-25
-15
-2
4
13
21
15
0
-9
1
4
11
10
1
-16
-31
-46
-63
-72
-70
-55
-37
-9
23
39
64
95
123
144
167
178
169
136
85
35
-2
-10
-11
-8
2
16
23
26
42
62
88
110
122
112
90
69
43
19
-3
-15
-33
-43
-50
-54
-48
-29
4
29
48
53
39
12
-14
-23
-24
-14
-5
1
-3
0
14
23
39
55
66
62
43
8
-31
-51
-47
-27
-3
21
26
13
1
8
25
35
44
33
23
19
25
28
14
-1
-17
-21
-14
-7
-17
-41
-62
-75
-73
-71
-70
-73
-70
-53
-40
-27
-7
18
33
39
39
31
19
4
-6
-28
-56
-85
-106
-108
-84
-55
-44
-40
-39
-30
-9
17
47
52
44
29
19
10
7
-9
-28
-40
-41
-40
-47
-59
-81
-94
-88
-55
-7
46
102
124
109
68
27
-17
-60
-93
-123
-136
-139
-123
-94
-49
12
69
123
182
245
261
226
144
51
-28
-72
-80
-82
-77
-71
-55
-32
-2
19
20
21
34
55
66
61
36
-12
-54
-83
-91
-82
-68
-50
-30
1
33
58
72
88
99
100
83
57
22
-11
-25
-34
-50
-68
-82
-83
-75
-45
-22
-2
23
54
80
91
95
79
54
4
-50
-112
-149
-153
-139
-113
-82
-45
-20
12
50
79
102
116
129
118
87
33
-31
-84
-109
-98
-81
-50
-29
-23
-23
-23
-12
-7
10
28
49
60
66
51
12
-32
-65
-79
-82
-67
-56
-45
-35
-5
24
50
78
83
86
77
62
30
-17
-61
-104
-138
-154
-156
-136
-105
-55
-9
33
82
143
210
265
292
267
192
80
-33
-123
-169
-162
-123
-64
2
69
102
128
150
172
184
182
161
113
61
8
-44
-91
-117
-121
-107
-77
-28
16
44
58
56
52
50
45
32
6
-14
-35
-47
-48
-46
-50
-54
-45
-37
-26
-14
2
12
14
17
9
6
-1
0
-13
-20
-13
-12
-15
-26
-31
-40
-32
-16
0
8
16
26
16
11
1
-5
-9
-8
6
7
19
28
27
18
9
21
33
55
80
92
88
72
49
21
4
4
9
17
30
39
42
40
44
53
61
71
62
44
28
20
21
22
36
35
31
27
30
37
43
64
68
57
37
26
25
34
45
48
45
48
63
76
84
74
44
8
-16
-6
0
20
47
70
83
87
86
82
90
108
130
137
128
104
62
23
-13
-41
-61
-53
-27
7
47
90
129
153
172
170
150
120
77
31
-21
-66
-114
-147
-160
-141
-109
-74
-33
4
41
73
102
122
127
120
87
45
1
-28
-52
-63
-54
-41
-30
-21
-12
2
29
54
68
68
61
49
24
-7
-36
-64
-87
-93
-82
-68
-42
-10
25
41
44
43
44
56
71
84
85
83
66
38
10
-11
-29
-52
-65
-75
-79
-70
-45
-10
26
66
82
86
76
63
42
13
-10
-46
-83
-116
-117
-97
-55
3
52
83
104
119
125
123
117
99
72
29
-17
-64
-83
-79
-56
-25
2
32
45
58
65
68
60
48
28
-1
-18
-26
-25
-27
-31
-39
-51
-53
-41
-24
-14
0
10
20
32
45
55
43
31
6
-15
-28
-35
-33
-29
-11
-3
-4
-7
-3
4
5
16
14
6
-6
-17
-28
-41
-50
-58
-57
-52
-41
-40
-35
-23
-20
-17
-23
-22
-34
-45
-50
-48
-39
-24
-3
-3
-4
-11
-18
-21
-11
3
9
11
11
-1
-22
-34
-45
-49
-45
-35
-24
-18
3
19
37
46
52
46
23
-5
-41
-70
-83
-86
-75
-67
-46
-25
-1
27
56
71
68
65
47
21
-13
-30
-51
-60
-65
-56
-38
-9
28
52
75
92
100
95
84
70
32
-20
-77
-120
-136
-121
-88
-63
-33
7
50
91
129
152
157
151
135
107
63
11
-47
-95
-116
-103
-62
-20
15
18
8
14
46
97
131
147
128
78
6
-61
-114
-136
-120
-89
-55
-21
12
35
56
82
107
124
120
99
48
-4
-39
-61
-66
-56
-41
-36
-34
-37
-43
-38
-20
8
29
44
47
36
10
-19
-44
-72
-82
-82
-69
-62
-50
-40
-23
2
36
63
66
64
48
26
-1
-21
-38
-51
-44
-43
-38
-35
-13
19
52
97
116
118
99
74
45
13
-13
-45
-76
-92
-87
-67
-43
-10
15
39
60
74
60
41
23
6
-22
-52
-81
-106
-104
-87
-53
-26
3
33
44
57
64
59
42
23
6
-15
-32
-54
-62
-68
-51
-34
-21
-4
13
42
68
93
99
89
66
35
1
-36
-57
-75
-84
-92
-92
-91
-82
-52
-23
12
56
100
128
129
111
71
29
-1
-15
-36
-61
-92
-115
-121
-113
-90
-71
-45
-11
28
71
110
130
116
76
30
-15
-48
-71
-72
-75
-75
-72
-70
-53
-14
43
93
133
151
141
112
80
51
23
4
-7
-11
-16
-4
2
8
13
27
35
31
23
-3
-28
-52
-65
-69
-63
-39
-21
4
25
46
53
53
53
46
38
26
23
12
8
2
-6
-13
-10
1
4
12
17
13
1
-13
-15
-26
-26
-19
-15
-19
-17
-9
-7
4
11
12
6
8
9
16
20
18
7
-9
-18
-20
-16
5
41
68
64
40
-7
-52
-88
-102
-100
-88
-62
-42
-27
-7
17
50
82
112
116
102
77
53
26
9
0
-8
-19
-28
-31
-30
-20
3
29
58
84
110
109
102
85
67
47
30
22
14
15
20
18
8
1
-3
-5
8
29
52
65
77
71
56
44
52
69
92
117
119
99
73
52
37
18
17
22
26
28
24
12
-1
-5
-10
-1
12
35
53
80
117
141
144
118
79
28
-13
-53
-86
-99
-91
-54
-31
-11
1
11
11
15
29
42
63
83
90
86
73
53
12
-28
-62
-86
-105
-101
-84
-59
-31
-4
14
24
44
59
68
64
50
34
14
7
-6
-16
-29
-34
-45
-56
-53
-43
-21
6
41
69
78
81
52
18
-12
-27
-40
-53
-61
-65
-63
-56
-43
-35
-22
-1
20
43
65
85
81
61
29
-17
-63
-95
-102
-103
-83
-60
-34
-14
8
38
66
91
107
103
70
34
-1
-27
-38
-44
-41
-36
-13
5
21
37
58
87
112
137
135
112
72
36
2
-27
-27
-16
10
28
42
46
42
45
44
48
50
51
35
20
6
-16
-39
-50
-40
-28
2
27
40
35
21
13
-2
0
5
2
-14
-34
-45
-52
-54
-52
-51
-54
-45
-35
-27
-14
1
8
4
0
-9
-17
-13
2
36
55
69
55
25
-1
-12
-16
-22
-17
-15
-13
-10
-9
-1
12
40
61
77
80
79
64
45
31
9
-17
-46
-64
-76
-68
-48
-27
-8
16
52
82
117
147
163
149
118
79
23
-29
-77
-109
-122
-117
-97
-88
-77
-62
-42
-18
9
37
57
80
89
79
34
-8
-42
-59
-68
-79
-99
-113
-101
-74
-40
-9
19
43
62
87
93
93
87
76
54
14
-13
-31
-43
-42
-32
-20
1
36
63
89
113
134
120
85
32
-26
-75
-101
-103
-103
-97
-89
-72
-49
-2
56
110
152
165
153
109
55
9
-32
-60
-85
-110
-135
-135
-111
-80
-34
26
92
143
176
177
147
100
43
-13
-70
-107
-141
-165
-179
-177
-155
-117
-51
23
103
173
221
238
219
178
103
14
-74
-138
-181
-196
-189
-177
-154
-123
-77
-33
30
88
134
162
172
161
106
30
-50
-104
-128
-123
-109
-105
-93
-71
-42
-8
29
74
110
148
162
136
66
-14
-87
-128
-135
-123
-113
-117
-108
-90
-52
5
67
122
152
158
133
87
27
-27
-72
-104
-111
-112
-101
-83
-52
-21
28
86
138
171
169
138
73
9
-45
-88
-116
-127
-118
-104
-81
-55
-29
6
57
115
145
144
116
71
23
-13
-45
-74
-93
-104
-107
-108
-96
-71
-41
3
53
102
125
130
93
29
-31
-77
-100
-118
-117
-116
-111
-103
-88
-67
-37
14
68
125
170
178
138
56
-30
-103
-149
-168
-163
-149
-132
-114
-101
-80
-41
23
82
133
160
149
94
13
-59
-112
-126
-117
-109
-108
-108
-93
-67
-23
29
73
100
119
125
105
75
31
-14
-55
-80
-96
-104
-93
-62
-18
23
62
83
86
84
87
96
94
81
46
4
-23
-35
-37
-46
-52
-62
-63
-35
14
52
79
103
125
144
147
128
77
13
-45
-90
-111
-109
-90
-74
-49
-17
20
46
72
104
125
147
143
114
66
16
-15
-38
-36
-25
-18
-18
-22
-19
2
51
108
144
145
118
81
39
9
-3
-9
-11
-18
-40
-75
-93
-78
-36
-3
21
18
2
-18
-38
-57
-71
-62
-48
-29
-7
15
26
19
9
-22
-51
-79
-91
-101
-99
-81
-51
-10
47
101
137
152
144
116
77
43
26
3
-19
-48
-72
-79
-63
-22
14
55
91
111
105
84
59
29
16
8
4
-9
-7
-1
11
39
72
93
88
70
44
26
28
49
76
83
79
66
59
63
74
80
71
70
60
55
51
43
27
9
10
18
31
40
46
33
16
-2
-17
-20
-22
-13
-13
-6
15
42
69
95
120
139
162
179
181
155
120
80
35
-7
-48
-80
-104
-109
-96
-72
-28
22
65
88
101
101
92
78
70
51
18
-17
-55
-79
-78
-47
-8
24
55
71
85
101
113
110
90
67
39
18
5
-4
-29
-56
-73
-77
-65
-45
-13
17
50
77
77
54
21
1
-13
-17
-15
-13
-20
-43
-71
-104
-107
-88
-58
-44
-45
-48
-51
-38
-12
1
0
-7
-27
-57
-82
-92
-85
-68
-40
-21
-11
-6
2
12
29
50
57
47
29
9
-18
-38
-43
-39
-20
2
22
20
7
4
7
17
28
44
55
65
68
60
45
34
36
31
25
19
12
7
7
14
14
19
24
31
37
45
55
56
51
37
15
-17
-43
-66
-82
-66
-33
5
24
35
34
26
18
13
6
-10
-18
-32
-53
-74
-84
-85
-71
-43
-22
-9
-9
-11
-20
-25
-17
-14
-17
-22
-11
2
13
23
16
-1
-26
-45
-62
-73
-66
-58
-50
-41
-20
2
25
44
43
38
29
30
15
4
-5
-18
-30
-48
-58
-64
-45
-17
23
43
53
51
38
21
1
-19
-40
-44
-39
-31
-20
-7
-5
-11
-5
-5
-10
-13
-11
-5
-5
-6
-14
-32
-53
-63
-67
-69
-50
-35
-6
16
35
41
40
36
19
1
-15
-16
-16
-8
7
28
52
71
85
76
66
53
38
24
10
4
-19
-24
-21
-15
-7
-2
8
4
2
-2
-4
-7
-9
-17
-26
-34
-35
-31
-29
-13
-4
-7
-15
-25
-28
-32
-28
-30
-34
-35
-33
-35
-44
-43
-32
-12
10
31
37
34
40
48
56
66
70
68
60
52
33
9
-12
-26
-38
-38
-37
-43
-48
-44
-15
3
24
38
35
24
6
-5
-20
-15
-5
-1
-1
-7
-6
-11
-6
5
19
24
38
47
45
40
36
24
3
-15
-34
-51
-54
-49
-40
-36
-24
-4
11
23
30
36
44
58
56
40
15
-11
-31
-45
-37
-35
-32
-39
-38
-47
-57
-52
-39
-20
2
38
70
102
118
101
72
36
6
-37
-80
-105
-106
-81
-45
-21
-14
-9
7
27
44
54
45
16
-12
-23
-36
-57
-77
-88
-88
-72
-55
-48
-47
-28
4
32
57
72
78
68
55
22
-25
-76
-115
-140
-148
-136
-121
-102
-76
-36
7
57
105
131
132
105
67
7
-51
-99
-140
-162
-152
-113
-63
-18
22
51
74
101
125
124
92
37
-35
-102
-156
-182
-196
-183
-139
-72
10
83
129
138
137
130
116
89
48
-7
-66
-113
-139
-141
-129
-95
-47
2
64
116
143
133
106
68
33
6
-26
-70
-114
-127
-127
-112
-86
-41
2
40
80
105
125
135
137
114
75
26
-22
-61
-82
-88
-88
-72
-48
-22
-1
17
33
37
49
56
59
43
11
-21
-58
-72
-76
-75
-86
-96
-103
-97
-61
-6
46
83
105
110
95
67
34
-5
-42
-64
-84
-97
-95
-80
-49
-11
36
67
77
80
92
111
129
134
106
46
-22
-69
-89
-78
-52
-35
-20
4
34
56
68
74
66
52
38
26
5
-6
-5
-3
-6
-9
-11
-12
2
25
58
81
89
78
53
42
52
71
77
69
42
10
-12
-16
-3
17
42
55
49
36
40
56
74
93
93
77
51
32
22
20
43
53
53
43
26
6
-11
-12
-8
6
25
51
61
62
52
30
9
0
2
4
13
31
41
39
30
32
29
39
50
59
61
63
68
59
55
52
48
37
29
26
22
23
23
31
38
51
52
37
27
21
19
9
1
-7
-14
-18
-21
-14
-7
10
12
-1
-13
-18
-13
-6
16
32
43
48
-15
