# Supplementary material for: Electroencephalography (EEG) based epilepsy diagnosis via multiple feature space fusion using shared hidden space-driven multi-view learning
Source: PeerJ Comput Sci. 2024 Mar 7;10:e1874. doi: 10.7717/peerj-cs.1874 (PMC10936759; doi:10.7717/peerj-cs.1874)
Supplement: Supplemental Information 2 [file peerj-cs-10-1874-s002.zip › B/O055.txt]

11
-5
-20
-23
-6
24
50
65
69
46
22
5
13
20
25
28
27
23
24
27
26
22
22
17
11
16
20
21
14
-7
-26
-50
-53
-53
-48
-36
-14
-14
9
27
37
35
27
18
20
16
-2
-20
-45
-58
-56
-20
8
27
31
14
-1
3
28
49
57
44
17
-25
-49
-65
-69
-54
-35
-14
-2
5
18
15
20
20
32
36
35
28
12
1
0
0
-4
-1
3
1
8
19
36
27
3
-27
-54
-59
-30
1
33
54
56
47
30
20
19
11
27
31
34
31
32
26
5
-2
-19
-39
-61
-70
-65
-45
-12
2
12
5
-2
1
23
52
69
61
37
26
-6
-26
-34
-26
-7
7
33
35
44
44
39
32
21
25
14
10
3
-7
-23
-39
-39
-47
-53
-61
-67
-58
-42
-22
-3
3
2
-17
-44
-50
-44
-28
-3
18
19
12
2
-23
-42
-45
-30
-6
21
48
64
59
52
39
26
12
14
18
14
2
-12
-37
-50
-53
-47
-27
-1
29
42
35
22
-9
-40
-54
-59
-66
-69
-66
-51
-37
-20
10
21
33
50
56
56
43
25
3
-10
-17
-28
-40
-45
-39
-38
-36
-21
-16
4
18
22
8
-5
-8
-4
0
16
21
11
-12
-37
-42
-37
-10
2
6
3
7
8
3
-1
-23
-43
-60
-56
-52
-39
-22
-18
-14
-18
-9
-15
3
23
38
31
11
-3
-17
-14
-15
-10
-20
-20
-12
0
10
26
39
40
36
38
31
44
63
77
83
81
72
54
37
27
32
43
49
45
27
19
24
28
14
-1
-19
-33
-30
-16
11
34
54
48
24
-1
-13
-19
-20
-6
-4
-10
-6
-8
-6
-1
18
38
53
59
52
32
14
18
26
30
38
48
48
47
34
13
-11
-23
-25
-35
-34
-38
-43
-59
-59
-47
-47
-38
-37
-34
-39
-35
-25
-10
10
26
43
56
68
65
52
42
44
43
28
12
-19
-43
-44
-13
28
58
76
82
79
74
65
51
38
32
29
28
35
50
55
57
59
54
55
64
85
90
89
93
92
93
84
61
30
4
-13
-20
-16
-9
7
2
3
8
12
7
-3
-19
-34
-42
-37
-26
0
16
26
23
20
32
44
46
50
38
19
-6
-27
-53
-80
-53
-30
10
27
35
40
30
27
20
25
30
35
27
17
19
36
52
66
68
47
18
8
3
5
5
11
7
2
10
10
6
1
2
5
12
29
21
4
-27
-38
-43
-35
-25
-15
-11
11
35
49
54
48
41
36
40
33
11
-8
-21
-9
-4
3
-1
-6
-2
10
19
18
20
11
-5
-16
-12
3
10
18
14
5
2
6
8
0
2
-7
-8
-15
-14
-23
-22
-17
-13
-27
-40
-45
-41
-36
-20
-17
-9
-7
2
3
12
10
-1
-26
-54
-59
-63
-55
-50
-48
-47
-34
-16
-9
-1
3
2
-7
-8
-1
-5
-27
-54
-72
-76
-47
-16
-3
-5
-17
-21
-15
-1
-7
-17
-19
-13
-5
-13
-14
-24
-24
-16
-2
18
32
44
43
39
24
12
-4
-17
-10
5
21
32
44
39
38
42
33
17
5
3
0
-7
-11
-15
-18
-15
6
26
45
36
10
-15
-29
-15
-4
8
20
18
3
-1
-12
-18
-12
1
11
-1
-15
-29
-31
-21
-8
-4
-21
-31
-42
-41
-31
-13
1
-7
-14
-19
-18
-10
-3
5
17
36
36
33
33
28
20
6
10
5
0
-17
-22
-22
-16
-13
-9
-15
-6
6
11
25
27
14
-12
-40
-62
-86
-95
-90
-71
-44
-19
13
20
23
20
14
13
16
17
4
-18
-31
-50
-63
-59
-43
-25
-5
25
45
51
49
33
10
-12
-30
-51
-68
-73
-65
-66
-58
-42
-15
4
35
40
39
35
29
8
-8
-22
-31
-44
-56
-49
-31
-4
26
37
36
30
32
31
31
35
22
5
-15
-29
-50
-57
-44
-22
-13
7
13
26
40
72
83
78
59
32
2
-21
-30
-32
-28
-21
-20
-19
-17
6
18
24
13
-7
-30
-51
-60
-57
-53
-44
-38
-29
1
33
55
54
53
43
38
34
34
16
-2
-11
-16
-21
-24
-24
-24
-15
-10
-7
-10
-17
-19
-35
-44
-52
-59
-63
-60
-48
-48
-34
-19
-4
13
26
35
37
34
31
18
1
-5
-8
-11
-10
-16
-16
-15
1
22
32
40
44
42
34
36
27
5
-8
-6
-2
-6
-12
-17
-15
-16
-2
17
40
64
68
52
16
-11
-28
-25
1
18
25
21
15
-8
-27
-27
-11
10
32
50
55
52
50
37
25
13
14
3
12
19
36
41
42
49
58
65
71
55
40
35
32
29
27
33
48
54
57
47
21
-1
-18
-33
-41
-42
-42
-42
-45
-36
-24
-22
-9
-10
-12
-9
6
18
17
12
-1
-19
-26
-24
-18
-23
-23
-29
-22
-13
0
-1
0
16
31
36
29
27
10
3
-1
-5
0
5
16
25
41
53
58
48
38
27
12
5
4
-1
-9
-18
-29
-33
-28
-14
1
13
40
48
42
19
12
8
-2
-15
-34
-37
-29
-11
5
17
37
51
54
47
29
1
-19
-26
-24
-17
-5
10
22
32
41
35
19
-5
-20
-35
-30
-20
-10
-17
-20
-9
-3
10
8
6
5
30
56
74
85
88
82
58
24
-5
-31
-35
-28
-15
-5
-1
-1
-13
-19
-16
-9
-7
-2
-3
-4
7
4
-12
-23
-20
-7
2
5
5
-11
-31
-30
-35
-40
-50
-55
-63
-74
-81
-89
-83
-70
-53
-60
-67
-65
-49
-31
-12
3
3
1
5
-7
-26
-41
-45
-43
-34
-30
-24
-33
-21
-5
1
7
19
20
13
2
-1
-3
-3
-14
-18
-21
-2
17
39
56
65
58
31
19
7
-1
-2
6
20
27
26
9
-4
-12
1
1
4
6
4
-4
-15
-20
-34
-46
-43
-47
-51
-55
-59
-70
-66
-53
-26
-2
18
35
33
26
9
-13
-20
-21
-3
2
24
45
67
71
63
49
19
-1
-8
-5
0
20
40
54
58
52
37
14
-2
-9
2
23
41
42
30
27
18
2
-1
12
34
55
80
89
87
77
57
19
-30
-73
-103
-107
-91
-64
-36
-2
31
47
41
26
12
-2
-11
-18
-34
-52
-56
-38
-16
9
19
8
-19
-35
-29
-15
4
21
29
25
17
2
-23
-40
-41
-23
0
25
40
37
29
13
-3
-11
-7
1
10
9
3
1
-5
4
21
37
41
54
52
39
28
6
-8
-4
8
27
40
54
54
43
28
25
19
30
35
26
5
-13
-17
-17
-2
18
30
30
22
17
-1
-8
-1
3
8
8
7
-3
-9
-12
-3
1
17
30
31
24
19
3
-18
-13
2
29
58
84
98
91
81
64
46
41
29
22
2
-3
-13
-21
-24
-19
-7
4
20
26
16
-7
-35
-68
-65
-25
13
39
43
45
36
14
5
-8
-2
7
21
24
11
-1
-5
14
50
89
98
97
71
40
-4
-37
-45
-46
-27
-4
13
3
-4
4
12
28
43
54
44
31
-2
-32
-44
-39
-25
-18
-4
-4
-16
-20
-14
5
28
72
102
113
102
67
23
-20
-41
-53
-48
-35
-13
-6
-2
-4
-11
-5
1
18
19
18
10
-1
-19
-32
-17
-12
-11
-26
-50
-72
-75
-60
-39
-17
-2
-4
-11
-10
-6
-2
4
1
-13
-45
-67
-60
-47
-21
-3
8
13
23
17
-5
-33
-48
-51
-47
-28
-17
-4
5
13
10
-3
-3
-1
-2
-5
-3
6
12
26
24
25
22
20
13
10
19
11
-8
-31
-45
-56
-45
-20
15
37
47
55
57
67
68
59
46
42
45
45
49
51
37
11
-20
-40
-50
-49
-32
-19
-10
-6
-7
-6
9
30
42
25
8
-14
-27
-26
-21
-17
-26
-8
-7
-13
-22
-28
-18
-19
-19
-32
-42
-38
-21
-6
4
10
15
12
11
2
-8
-17
-11
0
15
37
54
62
59
66
60
46
32
23
18
27
24
7
-23
-50
-51
-50
-17
20
53
65
48
23
-15
-44
-51
-50
-43
-27
-17
-5
5
5
-2
-25
-35
4
7
11
1
-21
-21
-17
-28
-33
-40
-43
-48
-45
-29
-18
-9
0
11
7
-5
-2
-3
-3
-9
-19
-31
-12
13
36
43
35
32
11
-10
-22
-23
-18
-16
-15
-32
-47
-43
-28
-12
11
3
-2
3
18
41
46
40
12
-34
-73
-98
-106
-107
-88
-63
-38
-16
1
9
-2
-6
-21
-29
-34
-30
-15
-4
24
49
71
81
79
58
38
20
7
-1
-5
9
21
45
69
85
83
71
56
45
48
56
57
38
17
9
5
13
32
59
78
81
78
39
-2
-28
-36
-30
-9
5
22
33
34
19
6
2
3
-5
-19
-20
-19
-25
-34
-45
-53
-55
-40
-28
-15
-2
2
3
3
10
8
7
16
12
5
-15
-28
-36
-36
-27
-19
-10
-1
3
-4
-15
-15
-6
0
5
13
8
10
11
17
19
27
35
25
16
13
7
-4
-20
-42
-63
-70
-50
-28
-13
-17
-27
-42
-51
-46
-34
-17
3
30
49
58
45
16
-23
-49
-60
-54
-47
-38
-36
-52
-57
-68
-71
-60
-47
-41
-34
-12
-6
-6
-11
-7
-10
-11
-16
-13
-12
0
13
22
25
34
37
34
35
36
32
34
29
14
-10
-28
-18
4
40
62
63
47
30
21
7
10
18
25
13
-3
-23
-38
-39
-25
-3
8
16
10
2
-3
-6
-14
-23
-16
-12
-9
-8
-3
14
25
49
49
48
37
30
13
-10
-24
-27
-9
19
58
72
67
54
38
31
37
52
57
60
56
44
26
23
33
42
54
58
57
53
60
67
58
50
43
27
10
-7
-13
-22
-16
4
37
50
55
34
2
-13
-15
2
6
19
13
7
4
6
18
26
41
50
46
32
5
-34
-77
-94
-95
-62
-25
14
30
33
46
49
40
19
9
-1
-2
-12
-34
-59
-77
-58
-36
-4
20
32
32
35
48
57
63
50
4
-58
-110
-133
-118
-66
-6
47
71
73
58
38
19
12
6
-4
-14
-33
-54
-74
-81
-86
-91
-79
-66
-57
-52
-43
-38
-36
-26
-28
-27
-35
-37
-36
-26
-3
10
12
9
2
-4
-2
21
37
39
37
28
9
-10
-30
-51
-67
-69
-41
-10
28
54
63
46
19
14
10
34
48
43
21
9
12
3
6
3
-1
-3
-5
-13
-14
-19
-16
-18
-19
-23
-23
-21
-1
32
56
63
54
28
-3
-28
-39
-45
-48
-38
-46
-51
-53
-39
-24
-9
3
10
22
38
66
74
66
47
14
-15
-27
-19
-9
1
9
7
-1
7
20
31
40
46
49
38
22
13
6
18
39
50
49
43
46
49
55
59
59
65
86
85
69
40
28
22
17
5
-5
-14
-6
11
33
34
33
12
-7
-20
-12
-2
5
7
-1
-16
-18
-9
-4
-8
-12
-17
-28
-35
-26
-5
32
71
88
75
36
3
-31
-39
-36
-37
-47
-64
-66
-70
-62
-43
-14
9
34
47
41
23
1
-27
-54
-63
-54
-39
-21
-3
3
-4
-11
-15
-12
5
24
37
35
24
6
-14
-33
-29
-15
-2
23
38
38
36
29
29
33
44
58
66
68
65
52
39
39
30
18
2
-2
-3
6
10
0
-28
-51
-48
-19
28
85
107
97
72
47
19
8
-2
-8
-18
-31
-38
-45
-45
-37
-26
-20
1
21
34
37
30
15
-3
-14
-19
-20
-15
-16
-24
-48
-49
-44
-31
-15
1
9
0
-13
-20
-27
-27
-14
-5
-1
6
-1
-13
-16
-4
0
8
17
26
35
40
35
6
-18
-41
-51
-51
-47
-20
-3
10
16
7
-10
-26
-28
-15
6
20
16
1
-10
-7
-13
-13
-8
2
-1
2
11
20
35
55
63
56
42
26
1
-11
-16
-26
-37
-44
-56
-67
-69
-56
-50
-46
-43
-42
-44
-53
-51
-51
-47
-35
-26
-26
-23
-23
-17
-13
6
10
10
14
18
14
12
14
19
18
6
-14
-42
-61
-54
-38
-24
-6
-2
-3
0
10
27
41
54
50
30
0
-19
-34
-47
-44
-38
-40
-39
-30
-25
-8
8
15
19
22
40
46
47
43
33
28
23
26
28
32
49
54
45
39
44
49
55
56
45
29
22
35
47
59
61
53
39
31
30
18
24
20
20
11
2
7
4
8
7
9
15
22
30
25
15
12
8
3
-1
-2
-17
-8
1
4
-1
-2
-1
3
-1
-8
-15
-25
-19
-17
-13
-5
15
26
13
-4
-41
-55
-51
-26
-6
-5
-6
-29
-60
-82
-89
-77
-56
-26
3
15
25
29
27
39
58
74
70
54
51
35
18
-7
-29
-37
-26
-1
16
29
40
51
50
52
47
41
50
50
44
25
18
15
17
20
24
22
0
-11
-30
-53
-65
-64
-38
-5
34
52
49
27
7
-15
-22
-11
-2
-6
-14
-15
-17
-16
-10
-8
-9
3
7
9
14
21
22
11
-3
-12
-28
-33
-26
-21
-27
-26
-19
-16
-7
-13
-13
-15
-19
-17
-25
-20
-20
-12
-17
-12
-14
-18
-21
-13
-20
-24
-21
-17
-14
-3
12
23
25
22
15
4
-5
8
23
38
47
34
27
19
18
6
0
7
16
32
35
42
30
31
45
49
33
4
-14
-20
-15
-14
-10
-10
-23
-28
-36
-36
-26
-5
6
17
8
-19
-52
-82
-103
-110
-87
-45
-10
6
-5
-41
-85
-104
-92
-65
-28
-8
-4
-29
-51
-75
-91
-87
-68
-40
-9
11
13
-1
-18
-17
3
21
35
31
9
-13
-31
-43
-43
-27
-10
-6
-5
-6
-13
-17
-4
8
11
9
7
-1
4
16
15
5
-6
-13
-23
-22
-16
-4
5
15
32
32
35
40
46
54
59
47
27
11
9
6
-1
-1
8
20
30
40
45
35
29
16
11
-3
7
18
25
33
25
10
8
9
14
13
9
-2
-13
-22
-22
-21
-22
-11
-10
-10
-18
-23
-27
-24
-11
5
20
37
38
22
2
-6
-8
-16
-27
-32
-44
-57
-59
-56
-43
-17
8
14
24
25
22
5
-7
-27
-50
-67
-63
-44
-25
11
42
60
79
94
99
91
75
46
15
-9
-19
-12
-1
27
41
51
52
61
63
61
58
40
22
-1
-15
-34
-44
-46
-51
-58
-62
-51
-41
-7
27
55
66
50
24
-13
-36
-47
-48
-46
-37
-18
-14
-3
0
5
16
42
78
94
84
57
15
-31
-60
-75
-68
-51
-27
-11
-11
13
26
34
22
10
4
0
-8
-29
-59
-78
-74
-60
-41
0
47
94
137
150
130
96
63
38
32
33
49
51
56
71
79
80
72
73
63
62
63
56
49
46
50
55
61
63
61
49
53
52
40
23
2
-13
-22
-12
-9
-23
-42
-43
-37
-28
-12
2
25
45
57
47
18
-1
-18
-33
-38
-33
-15
0
19
22
15
8
-8
-21
-30
-23
-15
-8
-5
2
10
18
20
11
-13
-30
-37
-51
-56
-55
-46
-36
-34
-27
-28
-21
-16
-16
-22
-28
-17
-2
34
54
67
58
43
23
-8
-25
-31
-37
-57
-81
-81
-73
-49
-22
-1
18
49
54
41
21
5
4
2
9
0
0
-13
-26
-48
-67
-61
-45
-33
-28
-22
-15
-16
0
6
14
20
23
15
5
-5
-16
-29
-36
-31
-25
-14
-2
-2
-15
-23
-13
-3
19
33
39
26
1
-15
-28
-25
-16
-1
2
1
-1
-13
-23
-32
-41
-57
-53
-43
-39
-32
-30
-22
-1
31
48
46
27
11
-4
-4
3
0
-23
-52
-66
-70
-68
-55
-40
-26
-12
10
26
41
55
51
36
22
23
11
8
4
-2
-1
-17
-28
-51
-49
-40
-31
-31
-34
-23
-19
-15
-19
-20
-22
-15
-8
-9
-9
-3
3
13
24
23
4
-16
-31
-37
-46
-40
-26
-13
4
15
24
18
29
37
45
47
47
42
25
13
-7
-23
-25
-10
3
20
25
16
2
2
16
26
22
19
28
42
53
64
52
43
37
30
22
13
6
-8
-13
-9
-1
8
23
49
63
74
83
79
72
64
74
92
113
124
122
101
77
56
40
41
47
55
48
45
37
22
8
10
13
22
38
42
38
39
56
71
59
42
13
-9
-22
-26
-21
-13
-3
-4
-9
-17
-7
2
19
31
24
4
-8
-23
-39
-48
-48
-36
-14
3
13
3
-11
-7
4
15
24
27
12
-4
-12
-11
-2
12
37
64
87
91
76
49
31
23
16
29
39
56
49
33
5
-10
-13
5
15
12
15
6
-5
-24
-15
-8
3
16
19
25
38
55
51
29
3
-22
-29
-13
13
27
25
10
-16
-39
-48
-34
-9
20
40
32
-1
-32
-53
-64
-53
-35
-17
-6
-3
-1
-10
-17
-14
18
47
78
87
77
62
42
11
-19
-37
-33
-13
17
50
61
44
14
-30
-74
-102
-105
-82
-51
-11
1
-5
-22
-34
-36
-37
-18
1
22
27
12
-23
-58
-69
-64
-54
-37
-20
-16
-18
-21
-31
-34
-35
-29
-31
-22
-12
3
13
16
20
10
7
0
-15
-27
-37
-25
-27
-25
-19
-6
-6
-2
-3
-11
-19
-26
-31
-38
-34
-37
-44
-40
-23
-16
-16
-6
-3
-1
-3
5
24
37
54
50
46
46
50
52
48
48
38
15
9
16
35
59
72
60
25
-10
-10
3
31
47
38
22
7
4
-4
-1
0
-11
-31
-51
-59
-58
-39
-9
15
23
15
11
3
4
11
16
23
23
32
20
22
34
62
79
85
72
47
25
19
16
8
-1
-18
-32
-37
-22
-2
12
32
35
26
2
-22
-42
-44
-41
-52
-76
-105
-113
-108
-90
-56
-35
-23
-25
-28
-42
-50
-66
-85
-98
-98
-72
-52
-33
-17
-4
13
34
56
60
58
52
34
0
-36
-81
-113
-124
-111
-84
-66
-38
-12
13
43
60
66
58
45
29
12
5
8
11
3
-1
-18
-37
-34
-17
1
6
12
13
14
21
41
56
64
73
61
55
51
59
55
34
5
-35
-72
-97
-109
-113
-102
-80
-57
-35
-29
-26
-49
-64
-78
-87
-96
-93
-78
-69
-63
-55
-40
-23
9
35
49
51
49
42
32
25
9
-12
-37
-44
-40
-32
-14
11
49
84
116
134
121
107
72
42
21
20
9
-3
-21
-47
-71
-81
-77
-65
-40
0
38
55
42
24
-3
-14
-14
-13
-13
-7
-17
-33
-36
-25
-16
-10
-13
-2
2
13
27
23
-4
-34
-60
-78
-80
-77
-76
-80
-73
-61
-39
-17
23
58
84
105
102
83
56
35
25
26
30
15
-16
-46
-52
-46
-30
-6
5
19
32
46
51
42
48
43
38
23
16
8
9
22
23
12
6
1
-2
-8
-15
-21
-20
-7
21
28
34
15
-3
-29
-45
-44
-30
7
37
50
44
33
40
49
68
73
63
41
25
14
-4
-2
12
34
51
55
47
34
24
26
28
32
41
36
19
-10
-32
-43
-50
-38
-29
-17
-1
15
29
31
32
15
-1
-12
-11
-23
-43
-63
-79
-76
-57
-26
-6
10
20
26
29
30
46
47
50
31
14
-4
-10
4
8
26
40
46
32
4
-26
-50
-58
-52
-36
-25
-14
-14
-11
-4
19
28
18
11
-2
-4
-5
10
8
0
-3
-4
-1
-9
-9
-19
-19
-9
-9
-11
-14
5
16
35
52
52
37
25
19
17
14
16
19
18
9
7
-8
-8
8
17
20
18
21
23
24
27
44
47
48
36
7
-6
-15
-16
-17
-3
7
12
28
40
43
34
35
41
39
26
11
-10
-26
-30
-24
-15
-5
3
6
-5
-10
-26
-33
-37
-27
-21
-21
-11
0
7
8
2
-16
-32
-26
-10
6
20
39
47
47
50
27
5
-10
-8
-13
-19
-19
-12
-20
-26
-24
-13
13
37
57
52
38
19
-1
-3
7
20
19
9
-11
-31
-34
-26
-19
-12
0
14
22
23
16
-5
-26
-33
-45
-55
-61
-56
-40
-39
-34
-35
-33
-29
-3
8
20
35
34
25
5
-21
-51
-69
-65
-53
-42
-34
-30
-38
-51
-54
-41
-26
-9
6
-2
3
6
5
5
15
29
22
3
-19
-35
-41
-44
-34
-17
2
10
6
-12
-17
-23
-29
-29
-18
0
-1
-8
-31
-49
-64
-65
-63
-56
-25
2
12
-2
-23
-44
-61
-59
-51
-37
-21
-13
-15
-29
-35
-42
-37
-22
-15
-34
-58
-73
-74
-63
-43
-17
-1
10
18
15
9
8
26
35
39
31
6
-19
-42
-55
-70
-73
-57
-33
-10
4
17
25
28
23
10
-15
-10
1
12
12
19
29
51
86
98
95
72
53
37
26
26
27
29
34
39
44
33
26
14
-8
-15
-21
-37
-49
-55
-52
-37
-27
-15
-21
-25
-9
13
43
70
87
77
53
30
11
-5
-19
-35
-50
-54
-46
-31
-19
-8
4
19
29
44
52
56
57
45
17
-6
-17
-11
-7
7
12
16
13
21
32
28
32
30
23
18
8
3
-7
-1
-3
5
12
32
44
45
43
22
14
9
29
46
60
72
64
36
7
-12
-36
-43
-41
-30
-27
-20
-4
8
26
36
43
37
41
48
48
46
37
23
-1
-17
-20
-22
-18
-5
3
0
-2
-7
-11
-7
4
19
31
42
31
17
3
5
11
14
25
25
25
25
27
29
29
38
38
22
1
-10
-5
2
18
18
10
2
6
22
37
50
50
49
37
27
11
-15
-26
-33
-18
6
40
49
56
49
32
14
7
10
11
14
16
20
17
12
17
36
58
91
97
80
56
29
3
-2
2
5
9
22
37
53
64
78
86
76
61
39
17
113
