# Supplementary material for: Electroencephalography (EEG) based epilepsy diagnosis via multiple feature space fusion using shared hidden space-driven multi-view learning
Source: PeerJ Comput Sci. 2024 Mar 7;10:e1874. doi: 10.7717/peerj-cs.1874 (PMC10936759; doi:10.7717/peerj-cs.1874)
Supplement: Supplemental Information 2 [file peerj-cs-10-1874-s002.zip › B/O056.txt]

-49
-57
-71
-90
-95
-84
-59
-36
-12
3
-2
-16
-29
-21
-15
-4
7
15
26
35
37
14
-12
-37
-52
-67
-74
-74
-72
-59
-55
-57
-63
-46
-28
-11
-7
-4
-4
-2
-10
-16
-33
-47
-47
-38
-30
-37
-54
-72
-76
-54
-18
17
32
34
12
-13
-35
-43
-50
-50
-47
-56
-71
-78
-65
-46
-18
10
20
17
-1
-15
-47
-62
-63
-44
-29
-19
-8
1
19
36
49
53
55
49
28
4
-18
-33
-66
-91
-115
-126
-101
-52
0
37
55
49
32
17
12
4
-14
-34
-67
-95
-115
-118
-110
-93
-58
-26
-4
14
26
19
2
-19
-48
-72
-88
-91
-85
-70
-49
-40
-32
-37
-25
-34
-35
-31
-28
-30
-35
-43
-60
-61
-59
-52
-44
-30
-6
-3
14
32
35
19
-9
-41
-73
-104
-127
-130
-121
-102
-79
-57
-29
-1
18
20
24
15
3
1
-4
-12
-34
-41
-50
-51
-46
-29
2
31
63
66
51
24
3
-19
-42
-55
-69
-76
-78
-60
-40
-10
25
39
37
23
16
8
-2
-29
-64
-97
-110
-109
-100
-87
-59
-34
-13
9
35
52
66
76
75
50
18
-14
-40
-41
-36
-31
-26
-10
4
13
5
1
-8
-18
-29
-43
-59
-67
-66
-56
-59
-53
-54
-53
-61
-57
-46
-29
-12
-7
-16
-23
-34
-44
-45
-40
-44
-57
-74
-79
-71
-61
-42
-31
-32
-51
-56
-63
-47
-23
0
7
-5
-28
-63
-89
-106
-114
-110
-94
-67
-54
-44
-32
-33
-36
-27
-11
2
24
49
68
73
67
49
19
-7
-16
-9
-1
8
5
4
10
30
47
59
74
79
71
55
30
8
-9
-12
-28
-49
-69
-70
-64
-52
-32
-11
11
33
52
64
74
91
86
66
23
-11
-46
-68
-71
-54
-28
2
31
42
52
55
53
43
41
53
52
49
25
-9
-57
-94
-108
-105
-89
-60
-41
-30
-24
0
29
58
72
63
36
5
-32
-64
-93
-113
-117
-104
-77
-64
-66
-62
-43
-10
4
17
15
11
-10
-38
-74
-111
-123
-128
-111
-76
-19
26
63
94
106
108
100
86
56
22
-8
-32
-55
-73
-90
-108
-111
-102
-79
-53
-17
18
39
60
68
49
2
-51
-84
-101
-109
-104
-92
-72
-46
-41
-49
-51
-37
-9
14
34
33
1
-39
-80
-106
-83
-59
-46
-65
-81
-65
-43
-25
-2
9
29
42
41
20
-11
-33
-43
-42
-32
-28
-46
-57
-55
-41
-23
-11
-4
-11
-3
7
11
-9
-46
-81
-112
-124
-124
-111
-103
-93
-78
-64
-35
-6
9
21
29
33
25
13
-2
-18
-34
-29
-27
-27
-35
-48
-49
-34
-17
1
13
23
31
35
20
3
-35
-70
-81
-76
-59
-48
-44
-56
-60
-58
-37
-7
13
21
7
-21
-48
-61
-76
-82
-82
-84
-90
-92
-80
-59
-36
-9
3
5
1
-4
-16
-23
-36
-63
-91
-112
-110
-100
-79
-62
-57
-59
-53
-38
-25
-5
4
-2
-12
-15
-7
-7
-16
-39
-62
-77
-67
-58
-55
-56
-52
-46
-41
-27
-28
-27
-34
-27
-11
-1
10
-3
-15
-28
-27
-22
-24
-22
-36
-50
-64
-73
-81
-78
-59
-46
-27
-6
26
55
97
129
125
92
37
-9
-57
-93
-112
-112
-102
-82
-53
-39
-32
-36
-30
-12
24
60
70
57
23
-13
-41
-51
-52
-54
-48
-40
-33
-41
-38
-33
-22
-7
5
5
-19
-41
-71
-91
-87
-62
-32
-15
-10
-15
-21
-27
-18
-20
-29
-31
-27
-22
-20
-18
-27
-20
4
25
47
61
74
77
70
57
33
-1
-33
-44
-55
-46
-40
-36
-42
-46
-49
-57
-54
-31
11
60
93
104
75
29
-25
-65
-88
-92
-81
-68
-50
-28
-13
2
24
38
40
43
54
70
77
71
40
-5
-55
-88
-107
-115
-103
-89
-73
-45
-5
32
67
94
97
79
51
34
15
0
-17
-39
-66
-78
-68
-41
1
40
67
76
71
66
48
30
13
-1
-13
-28
-41
-66
-75
-69
-51
-27
-3
9
15
23
31
33
29
21
4
-28
-51
-60
-49
-47
-35
-36
-41
-39
-17
6
14
16
-8
-37
-58
-66
-65
-70
-73
-77
-66
-41
6
39
58
59
44
22
4
-6
-25
-42
-50
-55
-53
-56
-50
-56
-54
-47
-34
-33
-28
-27
-43
-55
-62
-68
-71
-73
-60
-48
-25
-11
-10
-15
-8
9
24
37
36
22
-8
-23
-34
-39
-42
-44
-37
-27
-11
-8
-19
-30
-34
-40
-43
-48
-61
-87
-101
-100
-95
-90
-83
-79
-68
-46
-15
13
27
40
35
16
-23
-73
-112
-124
-97
-72
-62
-58
-55
-48
-20
12
43
63
76
94
94
80
47
4
-34
-64
-75
-83
-71
-43
-6
24
43
57
58
68
78
83
73
59
37
14
1
-8
-15
-34
-40
-31
-23
-10
-7
-6
-7
-5
-10
-20
-15
-2
9
11
9
-9
-19
-16
5
19
23
15
-10
-35
-51
-51
-55
-59
-59
-55
-47
-41
-46
-65
-61
-33
20
59
66
49
15
-5
-16
-22
-32
-42
-44
-44
-38
-32
-25
-22
-25
-31
-43
-31
-7
9
10
10
18
23
23
13
-1
-20
-32
-42
-46
-44
-35
-20
-12
0
-8
-23
-32
-29
-27
-27
-19
-10
1
5
5
-14
-31
-41
-37
-16
18
60
79
78
60
30
0
-28
-32
-31
-16
-6
-10
-24
-35
-23
-8
15
34
47
52
59
62
48
23
-2
-20
-34
-44
-62
-72
-72
-45
-13
11
35
46
45
38
32
27
11
3
-7
-6
-4
-1
-6
-16
-10
-10
-6
-10
-9
-22
-34
-37
-35
-34
-36
-30
-39
-53
-56
-55
-44
-28
-14
-19
-25
-26
-18
-18
-6
10
8
10
3
-4
-10
-13
-15
-21
-26
-32
-37
-41
-24
-5
-6
-8
-17
-36
-61
-77
-74
-54
-40
-33
-36
-37
-23
-16
-13
-13
-4
1
-5
-8
-23
-33
-31
-14
2
10
14
1
-8
-7
11
32
41
45
26
4
-25
-47
-67
-72
-61
-53
-52
-60
-67
-72
-67
-44
-24
-9
-1
6
6
9
20
43
68
79
66
25
-18
-47
-59
-62
-46
-23
-1
9
7
-4
-17
-12
4
27
57
78
82
58
22
-13
-34
-32
-20
-12
-15
-23
-40
-55
-55
-29
5
35
62
71
62
35
-7
-53
-96
-119
-130
-127
-118
-91
-79
-58
-36
-22
-15
-13
-6
-8
-2
-3
-1
0
10
28
32
29
3
-41
-94
-134
-134
-114
-64
-6
45
80
99
91
65
36
3
-18
-41
-51
-56
-63
-79
-92
-88
-68
-28
5
29
43
57
61
52
44
20
-9
-41
-62
-71
-73
-59
-48
-36
-32
-18
-16
1
30
62
88
101
118
121
118
91
35
-28
-81
-107
-127
-136
-140
-137
-116
-88
-49
-22
1
24
52
74
83
84
54
9
-37
-86
-113
-123
-114
-102
-92
-81
-64
-43
0
37
66
75
62
36
6
-6
-14
-16
-16
-11
-9
-15
-17
-17
-11
8
28
38
28
17
-1
-14
-35
-56
-83
-90
-71
-35
-6
11
20
3
-19
-44
-58
-67
-67
-67
-72
-68
-46
-7
23
48
61
68
75
64
25
-30
-77
-103
-121
-124
-120
-111
-102
-73
-21
43
115
160
167
127
61
-19
-91
-134
-141
-119
-101
-76
-69
-59
-29
22
91
148
184
186
149
88
15
-56
-108
-127
-134
-128
-116
-96
-80
-61
-40
-8
25
60
94
106
108
91
52
3
-34
-49
-52
-68
-98
-139
-172
-180
-155
-119
-71
-26
3
20
37
62
87
111
117
90
23
-42
-105
-148
-172
-179
-163
-138
-106
-77
-58
-37
-12
8
27
55
56
39
0
-33
-68
-94
-103
-112
-113
-105
-81
-46
-1
48
85
100
102
99
81
57
19
-34
-88
-141
-171
-185
-163
-112
-46
4
36
55
55
53
46
38
29
23
12
-13
-45
-64
-75
-79
-58
-27
-9
4
3
-5
-15
-20
-23
-19
7
46
79
87
83
66
49
42
46
48
41
25
-2
-25
-37
-21
-2
23
40
33
8
-18
-28
-32
-22
-8
-9
-14
-30
-43
-55
-47
-35
-18
-11
-5
-1
-17
-29
-36
-31
-26
-19
-14
-23
-24
-26
-36
-48
-52
-46
-45
-40
-31
-18
-16
-16
-15
-15
-2
4
5
-12
-30
-51
-71
-75
-67
-53
-51
-46
-48
-39
-27
-4
12
32
59
70
63
32
-10
-62
-103
-112
-107
-89
-67
-48
-43
-43
-40
-46
-48
-37
-6
23
42
52
41
17
-22
-63
-115
-142
-147
-142
-136
-119
-96
-83
-70
-55
-31
10
54
89
90
73
44
5
-41
-93
-144
-195
-216
-217
-184
-147
-99
-67
-44
-22
9
44
68
71
40
-8
-52
-89
-121
-143
-133
-106
-73
-42
-16
-2
7
21
38
63
83
93
72
33
-11
-47
-80
-107
-129
-153
-161
-144
-121
-83
-34
21
63
100
126
135
116
76
24
-36
-78
-103
-112
-121
-115
-101
-73
-31
18
61
91
117
125
116
88
38
-21
-82
-124
-159
-174
-176
-167
-154
-143
-116
-84
-38
15
71
109
121
122
104
72
28
-16
-60
-95
-106
-111
-106
-92
-79
-73
-63
-44
-21
5
29
59
76
83
75
58
34
10
-19
-53
-74
-82
-81
-75
-77
-73
-73
-67
-53
-48
-45
-53
-56
-62
-58
-52
-48
-50
-43
-41
-39
-42
-47
-52
-70
-68
-57
-41
-25
-3
7
12
22
28
31
26
7
-14
-32
-31
-26
-19
-12
-8
-9
-11
0
17
28
32
32
27
30
40
49
53
44
32
10
-1
-19
-44
-78
-94
-79
-54
-16
11
26
24
26
39
57
79
86
73
34
1
-29
-51
-60
-54
-32
-23
-19
-35
-47
-48
-24
12
42
64
61
44
28
25
24
21
23
14
6
-1
1
2
-1
-3
-6
-7
-5
0
-8
-30
-54
-73
-76
-64
-46
-34
-29
-21
-20
-28
-27
-16
-12
-6
-3
-6
-6
-3
4
-2
-15
-28
-36
-37
-37
-49
-76
-91
-79
-47
-10
13
10
-14
-28
-22
1
25
40
31
2
-35
-63
-85
-95
-87
-85
-77
-67
-59
-49
-26
10
41
48
27
3
-31
-71
-94
-118
-131
-142
-132
-111
-67
-19
13
37
66
121
163
186
157
101
32
-19
-39
-50
-48
-51
-57
-71
-74
-67
-54
-13
51
123
165
169
126
55
-16
-69
-103
-117
-121
-122
-111
-88
-61
-31
-9
33
78
122
143
140
103
47
-8
-67
-122
-159
-166
-152
-124
-84
-52
-23
4
27
46
63
89
92
75
23
-31
-90
-133
-161
-181
-191
-183
-141
-96
-30
34
77
90
74
55
30
5
-28
-66
-103
-126
-130
-130
-100
-70
-41
-34
-38
-52
-70
-79
-69
-55
-41
-29
-34
-52
-70
-76
-66
-50
-36
-46
-69
-94
-100
-96
-88
-64
-43
-13
17
41
40
14
-22
-70
-108
-119
-112
-98
-89
-77
-77
-68
-46
18
97
180
232
239
195
118
28
-53
-103
-110
-94
-68
-40
-13
-9
2
16
46
88
127
151
143
116
81
40
2
-24
-42
-54
-54
-38
-24
-26
-32
-46
-44
-34
-8
11
14
14
4
4
6
12
3
-18
-33
-45
-57
-66
-65
-63
-60
-53
-60
-69
-72
-51
-8
49
101
113
84
25
-27
-73
-87
-87
-84
-91
-100
-104
-111
-104
-86
-51
-4
52
100
116
102
61
8
-45
-82
-93
-86
-63
-38
-24
-29
-30
-34
-22
-1
27
54
67
69
50
24
-7
-20
-22
-19
-5
-2
-12
-28
-45
-54
-46
-21
-1
18
34
54
58
59
65
49
17
-22
-47
-57
-52
-44
-49
-61
-58
-30
12
54
81
83
65
44
36
20
6
-10
-30
-52
-68
-80
-82
-65
-33
3
38
71
93
94
85
71
44
9
-15
-33
-40
-41
-38
-37
-29
-3
21
45
64
66
52
15
-18
-61
-94
-122
-129
-131
-122
-96
-67
-37
-7
25
47
60
67
59
51
38
26
-16
-62
-96
-124
-138
-137
-114
-78
-28
19
47
51
42
25
0
-19
-36
-56
-83
-99
-103
-100
-86
-61
-27
-3
14
27
48
64
79
81
69
54
25
-15
-54
-87
-106
-122
-125
-127
-121
-96
-59
-28
-2
25
34
36
18
-11
-47
-83
-102
-111
-109
-98
-78
-57
-29
7
44
67
88
102
96
79
51
25
2
-27
-47
-77
-93
-93
-79
-61
-37
-20
-14
-1
21
42
60
69
58
27
-4
-34
-57
-77
-80
-87
-94
-94
-80
-61
-47
-24
-5
11
32
56
70
64
49
17
-17
-41
-52
-41
-26
-4
-2
-12
-19
-13
0
19
39
39
25
4
-8
-12
-13
-19
-33
-49
-58
-55
-55
-49
-33
-14
0
10
6
-11
-29
-35
-30
-19
-2
6
-6
-26
-38
-42
-40
-26
-11
1
15
24
24
9
1
-14
-24
-34
-51
-66
-82
-68
-48
-27
-10
11
22
20
4
-24
-50
-59
-63
-59
-61
-57
-62
-62
-60
-41
-25
4
28
37
15
-21
-45
-59
-50
-14
24
50
62
66
56
48
32
10
-16
-27
-19
-25
-36
-46
-56
-57
-43
-19
0
28
60
86
98
102
89
67
45
28
10
-14
-33
-64
-93
-102
-82
-37
9
55
69
69
56
46
41
43
60
63
43
-6
-61
-107
-120
-104
-73
-49
-27
-12
-6
4
23
45
65
68
60
26
-3
-19
-31
-40
-43
-40
-46
-51
-54
-56
-53
-46
-39
-31
-20
-8
0
-15
-35
-70
-99
-108
-102
-92
-79
-58
-37
-6
26
54
64
48
31
4
-22
-43
-49
-49
-40
-30
-28
-24
-15
10
36
61
87
86
63
27
-8
-32
-37
-28
-32
-36
-55
-59
-57
-40
-12
17
40
43
28
-14
-52
-63
-58
-46
-30
-29
-47
-62
-78
-83
-73
-38
5
35
43
20
-26
-75
-100
-98
-76
-46
-29
-18
-30
-42
-52
-70
-77
-73
-54
-35
-10
-6
-13
-26
-25
-17
-9
-3
-7
-26
-57
-81
-99
-98
-81
-72
-65
-56
-35
-16
-3
9
10
9
13
21
16
7
-11
-29
-56
-83
-105
-127
-129
-115
-86
-50
-11
19
26
22
13
9
2
2
1
-9
-27
-46
-69
-90
-81
-52
-15
17
39
44
30
18
1
-16
-25
-23
-20
-13
0
0
-6
-13
-16
-30
-46
-70
-90
-100
-102
-89
-76
-56
-33
-15
-6
5
23
34
44
48
52
60
61
58
35
16
2
-6
-18
-28
-28
-37
-36
-31
-27
-25
-35
-44
-50
-47
-28
-10
8
26
35
26
4
-23
-45
-61
-49
-31
-5
16
29
29
17
9
-1
5
23
52
68
55
22
-27
-92
-130
-129
-107
-69
-35
-12
-2
4
13
17
30
44
46
39
23
13
-1
-5
1
4
-2
-19
-38
-59
-68
-62
-55
-39
-25
-7
-11
-13
-17
-12
5
41
84
104
91
49
-10
-72
-108
-130
-137
-132
-119
-103
-84
-54
-35
-20
1
40
98
158
208
214
173
98
7
-89
-172
-210
-195
-147
-87
-47
-39
-53
-63
-67
-52
-20
28
66
103
131
137
116
65
7
-59
-100
-121
-124
-115
-96
-69
-49
-30
-9
9
24
37
50
52
49
38
23
4
-1
-11
-40
-72
-102
-122
-135
-126
-107
-79
-52
-33
-28
-31
-15
-10
-8
-16
-24
-26
-39
-43
-72
-90
-106
-116
-128
-138
-127
-104
-75
-48
-12
21
48
62
37
-10
-59
-99
-133
-152
-155
-143
-128
-117
-105
-95
-79
-59
-40
-28
-9
14
36
58
66
47
12
-21
-40
-59
-67
-74
-79
-90
-92
-91
-83
-62
-28
8
31
53
55
52
38
16
-9
-38
-50
-71
-80
-78
-60
-36
-13
7
11
7
-5
-11
-15
-13
6
28
46
51
42
21
-2
-22
-37
-49
-54
-50
-53
-39
-29
-27
-37
-41
-25
-10
18
38
44
23
-5
-27
-50
-50
-38
-25
-16
-18
-13
-15
-19
-29
-44
-62
-63
-73
-79
-83
-79
-67
-54
-37
-26
-18
-9
12
51
87
117
107
64
15
-29
-60
-94
-115
-120
-107
-80
-43
-9
27
71
101
120
122
110
70
33
-3
-30
-59
-86
-93
-94
-71
-44
-15
5
30
64
85
103
108
110
97
79
52
5
-39
-74
-93
-100
-95
-86
-82
-83
-82
-83
-84
-65
-36
-4
25
39
43
18
-2
-26
-31
-35
-39
-57
-79
-81
-74
-57
-37
-10
13
21
26
14
3
-2
-1
-4
-13
-23
-29
-31
-22
2
18
39
63
81
93
98
89
48
-3
-49
-89
-104
-99
-74
-60
-51
-39
-15
14
65
120
166
205
214
183
113
33
-28
-68
-75
-82
-89
-105
-107
-90
-63
-13
46
108
154
184
178
145
90
29
-40
-100
-138
-165
-174
-172
-152
-112
-62
4
66
124
182
231
258
250
200
105
-9
-115
-177
-214
-216
-198
-174
-148
-120
-85
-54
-2
62
131
188
217
223
177
98
4
-78
-137
-151
-148
-135
-111
-71
-31
-1
24
54
95
139
165
154
97
23
-62
-125
-157
-158
-149
-149
-135
-121
-94
-50
5
67
117
147
143
110
48
-17
-78
-122
-147
-161
-161
-141
-101
-65
-27
15
57
96
116
114
76
29
-18
-61
-106
-144
-165
-177
-158
-127
-79
-29
32
92
131
155
168
169
152
121
75
17
-38
-86
-124
-149
-151
-132
-96
-34
35
110
153
172
140
79
15
-44
-89
-126
-142
-157
-167
-175
-170
-148
-111
-53
10
71
119
137
101
32
-37
-88
-119
-139
-150
-161
-163
-151
-127
-99
-59
-10
27
60
83
86
65
27
-10
-40
-54
-66
-93
-128
-155
-157
-141
-110
-68
-23
13
48
67
60
30
-13
-51
-88
-115
-141
-156
-146
-112
-71
-36
-7
3
3
4
17
41
60
75
56
25
-2
-20
-29
-49
-67
-86
-100
-86
-48
-10
19
29
23
13
2
1
-13
-25
-43
-57
-73
-82
-78
-76
-62
-41
-35
-46
-56
-44
-25
14
40
55
45
31
20
8
7
11
10
2
-7
-27
-41
-32
0
32
51
53
46
36
35
46
66
81
88
65
17
-37
-67
-72
-60
-46
-39
-45
-60
-75
-84
-80
-61
-47
-46
-50
-41
-33
-27
-28
-52
-82
-111
-125
-133
-134
-131
-117
-91
-46
0
33
53
62
61
55
50
47
26
7
-12
-30
-57
-76
-94
-104
-95
-71
-44
-36
-24
-22
-25
-20
-12
-8
-13
2
12
26
34
36
27
0
-21
-44
-52
-34
1
39
54
57
49
41
46
57
59
51
42
20
10
10
21
15
-1
-24
-51
-69
-79
-66
-63
-49
-36
-31
-28
-34
-42
-59
-67
-65
-61
-59
-56
-54
-53
-38
-9
23
48
84
106
107
85
42
-8
-56
-79
-90
-89
-77
-65
-56
-48
-40
-13
20
58
93
103
93
71
30
-7
-32
-33
-25
-18
-11
-21
-31
-34
-32
-20
-1
20
40
52
52
42
10
-26
-49
-59
-60
-61
-55
-54
-38
-26
-19
-21
-22
-9
6
34
63
73
46
-13
-88
-154
-182
-181
-166
-162
-157
-149
-126
-89
-35
11
43
61
56
34
6
-13
-25
-33
-35
-39
-52
-65
-70
-68
-58
-37
-28
-23
-11
1
7
2
-4
-5
-6
-6
-6
-23
-44
-44
-47
-41
-33
-12
6
22
31
34
29
30
36
33
21
0
-26
-54
-72
-70
-55
-25
5
29
37
46
62
72
80
69
40
-3
-36
-66
-79
-64
-31
12
38
60
63
60
58
63
63
56
45
16
-18
-49
-70
-80
-78
-59
-45
-26
-18
1
9
19
29
29
25
18
30
34
32
21
-9
-43
-71
-84
-93
-90
-70
-38
-5
23
53
62
67
61
47
38
35
35
19
3
-5
-6
-15
-25
-46
-61
-68
-58
-36
-15
12
27
31
29
23
6
-16
-33
-52
-58
-41
-20
-10
-17
-21
-26
-26
-23
-16
-1
6
22
20
10
-9
-21
-30
-29
-17
-18
-19
-27
-31
-25
-8
13
20
12
-6
-14
-33
-41
-37
-16
3
19
28
19
15
12
16
18
10
-2
-27
-37
-40
-42
-36
-34
-25
-23
-14
-2
6
0
2
-5
-24
-36
-46
-49
-45
-35
-22
-14
-10
-10
-16
-29
-47
-65
-82
-87
-87
-84
-82
-66
-40
-21
-9
-6
-18
-24
-14
3
20
39
52
59
58
50
26
-5
-29
-37
-46
-45
-42
-50
-57
-64
-48
-30
-2
31
50
53
42
24
0
-9
-5
4
1
-12
-39
-67
-82
-74
-53
-25
17
50
70
76
72
56
35
19
-1
-21
-37
-50
-56
-74
-73
-71
-57
-33
5
43
80
104
100
72
29
-15
-59
-87
-100
-102
-91
-76
-51
-47
-40
-29
-15
8
43
86
117
143
153
135
109
70
30
-24
-82
-121
-130
-118
-86
-54
-34
-16
4
25
37
50
50
35
24
22
18
-5
-27
-54
-65
-56
-45
-33
-26
-9
8
6
-9
-24
-32
-25
-8
-5
-15
-20
-21
-17
-22
-31
-53
-70
-80
-81
-87
-84
-67
-47
-27
-14
1
-6
-14
-20
-23
-19
-1
28
48
48
28
-7
-45
-64
-72
-86
-95
-98
-104
-102
-97
-83
-77
-65
-44
-16
18
45
53
36
18
10
7
4
3
-14
-40
-62
-77
-69
-50
-17
14
41
74
100
109
93
69
33
-9
-52
-96
-135
-161
-159
-145
-119
-92
-64
-45
-16
34
93
147
165
153
101
45
-7
-51
-87
-120
-141
-152
-138
-115
-87
-57
-25
11
31
54
74
86
66
21
-36
-89
-119
-134
-134
-137
-126
-116
-91
-43
23
79
110
119
107
75
23
-35
-91
-132
-144
-147
-137
-114
-80
-41
-9
26
47
64
89
127
154
157
123
55
-30
-106
-148
-168
-161
-150
-140
-121
-82
-25
26
63
87
88
78
64
52
27
7
-18
-45
-88
-121
-137
-142
-127
-97
-55
-27
-5
-2
-3
5
20
33
27
7
-34
-77
-108
-115
-105
-88
-55
-35
-28
-36
-33
-10
20
54
53
25
-19
-55
-72
-73
-53
-48
-49
-63
-72
-77
-70
-54
-35
-17
4
23
25
11
-15
-47
-72
-83
-76
-71
-58
-42
-25
-22
-21
-24
-19
-9
8
25
28
34
39
39
43
45
35
9
-16
-36
-44
-41
-35
-24
-20
-2
2
4
12
31
52
58
53
23
-41
