# Supplementary material for: Electroencephalography (EEG) based epilepsy diagnosis via multiple feature space fusion using shared hidden space-driven multi-view learning
Source: PeerJ Comput Sci. 2024 Mar 7;10:e1874. doi: 10.7717/peerj-cs.1874 (PMC10936759; doi:10.7717/peerj-cs.1874)
Supplement: Supplemental Information 2 [file peerj-cs-10-1874-s002.zip › B/O057.txt]

-72
-85
-90
-69
-40
-11
7
18
21
17
17
27
36
32
24
4
-28
-50
-61
-56
-47
-21
6
27
48
71
97
109
118
107
76
38
9
-4
-7
4
11
0
-8
-19
-19
-23
-23
-10
-9
-9
-13
-6
6
12
30
39
44
42
39
27
19
29
49
73
91
97
80
61
46
37
33
31
42
41
35
25
17
16
19
30
32
31
23
11
-1
1
10
10
17
28
42
53
56
55
49
50
60
81
96
115
122
115
98
78
57
24
11
4
2
10
23
34
38
41
34
25
13
13
16
23
32
33
23
11
-4
-14
-28
-21
-7
11
29
45
46
46
38
24
3
-14
-16
-17
-13
-15
-22
-33
-30
-17
-5
6
21
31
30
25
20
8
3
-11
-21
-24
-13
0
9
26
38
46
38
26
15
9
14
28
40
43
45
32
9
-13
-23
-22
-19
-6
4
11
10
7
-9
-29
-36
-41
-38
-33
-25
-15
-2
13
15
9
-1
7
9
26
48
64
68
64
60
44
32
27
24
18
15
21
25
41
53
54
39
26
17
9
16
21
22
9
-3
-20
-41
-57
-66
-62
-56
-39
-25
-20
-12
-9
-12
-17
-16
-22
-27
-29
-23
-15
-20
-22
-35
-43
-38
-18
5
15
26
25
22
18
21
26
32
37
28
13
-3
-3
-5
-3
-6
-14
-23
-27
-22
-22
-18
-13
-10
-11
4
29
49
59
57
46
30
20
14
7
3
3
1
-4
-7
-7
-17
-18
-18
-22
-21
-15
-5
-1
5
5
-4
-15
-16
-18
-16
-19
-15
-3
6
30
43
56
62
67
58
45
41
38
40
43
52
50
39
25
4
-11
-19
-10
-2
9
16
21
18
18
28
38
51
64
59
41
14
-5
-28
-32
-20
-1
5
13
15
17
26
43
68
86
98
99
84
62
47
37
30
22
8
-14
-30
-35
-45
-55
-49
-33
-13
7
13
10
-6
-10
-5
0
4
3
-8
-22
-26
-25
-15
0
22
45
64
80
77
62
39
18
-8
-23
-27
-30
-41
-52
-50
-44
-35
-22
-10
4
20
30
21
14
2
-4
-10
-23
-24
-35
-31
-23
-5
8
33
53
56
49
35
27
15
12
10
11
7
1
-14
-26
-19
-2
26
55
86
108
106
102
82
63
49
40
24
2
-18
-36
-53
-58
-56
-51
-40
-24
-20
-14
-11
5
15
27
36
29
20
14
23
22
26
32
35
40
51
75
96
109
110
97
77
63
49
18
-14
-43
-54
-63
-58
-52
-42
-25
5
25
30
25
13
0
-5
-5
-4
-6
-6
-9
-14
-14
-2
11
16
26
28
22
19
20
18
9
6
-5
-9
-5
6
19
23
24
20
16
14
24
20
14
6
-5
-12
-13
-8
-13
-17
-13
-13
-8
-7
-6
-12
-15
-17
-20
-25
-29
-24
-26
-23
-17
-3
7
17
20
11
12
23
31
32
26
17
11
14
28
41
49
60
67
67
65
59
50
35
31
16
3
-17
-29
-37
-33
-16
-7
-2
-4
-1
0
4
13
10
2
-17
-21
-34
-34
-28
-15
-4
2
11
7
2
-3
-10
-10
-9
2
-3
-6
0
5
0
-3
-13
-34
-48
-52
-48
-46
-33
-18
-7
13
34
50
49
46
41
33
28
25
17
2
-14
-28
-34
-38
-38
-37
-47
-50
-61
-67
-63
-54
-46
-31
-3
22
33
29
29
31
34
40
39
31
19
13
1
-7
-16
-26
-39
-45
-43
-47
-37
-19
1
15
27
47
56
63
65
60
42
21
8
-1
-3
-2
-10
-29
-34
-31
-19
3
21
30
20
15
15
15
22
25
25
16
13
9
5
0
-4
-7
-2
19
36
49
52
50
43
32
35
35
35
37
35
24
14
15
19
20
13
6
-6
-8
-4
1
-2
-9
-16
-32
-34
-25
-10
8
20
33
32
32
33
33
31
40
50
48
43
34
27
19
12
9
-6
-10
-12
-7
-14
-21
-29
-39
-51
-52
-51
-49
-36
-28
-16
8
31
53
58
62
54
50
53
65
67
62
58
44
20
-5
-12
-11
-6
8
24
37
43
48
43
42
48
49
52
56
74
78
81
77
75
73
68
65
43
28
13
6
5
10
22
17
12
16
23
18
13
2
-13
-25
-34
-32
-32
-22
-16
-17
-12
3
6
5
9
2
1
-1
0
3
-5
4
15
26
34
40
44
43
43
33
26
22
20
10
-3
-14
-24
-29
-30
-16
-8
0
3
-5
-15
-20
-13
-7
-1
3
-6
-23
-46
-57
-71
-72
-69
-58
-53
-44
-30
-27
-30
-39
-44
-54
-48
-47
-50
-53
-51
-44
-42
-27
-19
-22
-27
-31
-24
-16
0
3
5
5
10
26
39
58
63
60
52
51
49
43
40
25
9
-11
-19
-26
-30
-23
-9
4
25
50
65
79
90
89
77
68
74
75
74
64
46
27
19
30
35
39
35
28
10
-2
-4
-12
-6
3
-1
-5
-2
11
25
31
28
15
-1
-13
-19
-27
-24
-11
8
17
26
28
33
47
57
58
43
30
7
-16
-33
-36
-30
-19
-5
-7
-1
3
17
19
16
15
6
-10
-22
-21
-15
1
25
41
56
64
70
55
40
30
28
28
24
18
-7
-20
-35
-39
-45
-49
-52
-61
-68
-66
-60
-54
-38
-24
-9
3
10
5
-6
-4
7
24
43
58
58
55
61
65
68
67
69
68
62
58
48
43
45
54
58
50
45
31
26
21
27
28
38
56
66
63
54
49
41
39
37
28
14
6
10
11
12
16
14
8
6
10
0
-6
-7
-5
3
10
20
25
27
23
10
-10
-22
-38
-53
-56
-51
-44
-48
-57
-72
-82
-83
-66
-41
-16
12
25
21
15
4
-16
-29
-24
-16
-9
-12
-16
-27
-29
-17
1
22
44
65
73
74
73
68
55
44
39
30
17
3
-19
-41
-54
-53
-59
-60
-61
-59
-66
-61
-53
-44
-27
-18
-22
-42
-58
-57
-42
-11
18
38
32
16
-8
-39
-54
-63
-55
-45
-19
2
16
22
31
32
30
35
37
36
28
13
-10
-32
-47
-60
-68
-66
-47
-27
3
37
59
63
58
55
45
44
55
65
59
38
15
-13
-24
-18
-3
5
10
5
-19
-35
-38
-24
-4
23
51
68
79
85
77
59
46
40
42
52
62
57
34
15
-7
-19
-28
-25
-19
-23
-21
-15
-3
10
24
29
27
27
18
1
-4
1
19
32
47
39
20
1
-5
-10
-12
-7
-4
9
6
-8
-42
-65
-60
-41
-17
5
21
33
47
59
61
47
32
20
-2
-24
-52
-73
-85
-81
-64
-43
-15
14
30
17
4
-9
-16
-8
14
38
45
38
12
-20
-48
-66
-72
-73
-54
-38
-32
-37
-41
-35
-25
7
35
51
60
61
54
38
16
-1
-20
-22
-15
-6
1
8
12
3
-2
-9
-12
-5
4
9
1
-8
-8
-14
-21
-27
-25
-21
-13
7
21
35
43
50
52
48
38
16
1
-8
-10
-5
4
-1
-17
-29
-34
-30
-14
16
39
50
49
46
35
15
9
3
7
3
6
-6
-27
-36
-53
-59
-57
-34
-9
15
41
63
77
83
88
82
78
71
60
39
13
-6
-15
-3
16
28
22
10
9
5
24
54
87
110
114
110
84
66
51
39
23
13
5
-14
-32
-51
-58
-52
-19
12
31
40
48
50
39
27
18
4
8
15
29
27
19
-1
-13
-12
0
12
25
45
55
51
41
29
5
-17
-32
-39
-30
-16
7
13
23
35
43
57
68
80
76
71
61
42
18
-6
-19
-35
-34
-17
5
21
34
44
47
52
57
65
69
78
79
65
43
21
-2
-27
-39
-45
-47
-49
-48
-50
-51
-37
-25
-14
-15
-22
-24
-25
-12
-4
2
15
27
27
17
14
14
27
44
58
63
68
81
83
77
66
62
56
48
40
24
-4
-25
-32
-36
-29
-21
-11
-13
-15
-10
-15
-15
-10
6
16
19
11
-14
-41
-58
-63
-60
-50
-41
-37
-35
-42
-58
-73
-70
-52
-37
-23
-19
-18
-21
-10
-5
-4
2
13
18
2
-19
-45
-61
-47
-16
14
36
46
38
21
4
-1
5
13
23
23
10
-6
-9
-19
-28
-33
-43
-56
-59
-42
-18
15
37
48
41
26
22
20
23
22
14
-6
-27
-38
-36
-18
9
40
64
96
123
138
148
146
132
100
74
52
33
15
5
-1
-14
-15
-30
-39
-31
1
33
47
48
30
8
-8
-16
-22
-17
-6
-7
-19
-37
-38
-36
-21
-9
2
2
-4
-2
-7
2
20
37
42
29
10
-12
-27
-41
-50
-57
-42
-12
14
29
28
16
-1
-11
-10
-8
-1
3
4
-22
-40
-61
-61
-42
-13
13
38
60
63
51
27
18
18
19
34
33
21
3
-15
-26
-34
-27
-20
-18
-14
0
6
12
11
-1
-12
-21
-8
4
18
22
13
-1
-21
-28
-42
-49
-57
-70
-88
-94
-80
-54
-18
18
44
53
60
64
66
66
54
39
15
1
-12
-32
-43
-49
-46
-46
-32
-20
-3
10
23
19
11
5
-7
-25
-31
-22
-8
5
17
13
2
-2
10
21
33
43
45
52
60
73
73
69
67
66
55
41
38
34
38
39
33
23
19
24
26
34
49
68
76
69
54
30
13
6
2
-1
-4
-9
-19
-23
-19
-10
-9
8
22
27
21
11
-6
-17
-15
-15
-4
9
25
38
30
23
13
7
0
-4
-10
-20
-17
-13
-2
9
18
21
22
35
35
24
4
-15
-30
-36
-32
-33
-43
-47
-40
-29
-5
21
41
47
43
37
21
15
14
15
8
-1
-15
-28
-22
-9
10
12
18
23
27
34
29
14
-16
-33
-37
-28
-12
-2
10
4
3
-5
-6
5
17
36
43
46
35
14
4
4
11
14
27
28
26
22
19
14
10
8
0
-3
-6
-4
-7
-12
-8
-2
0
10
16
9
10
20
40
50
49
39
21
14
24
40
53
60
67
61
48
27
2
-23
-32
-33
-25
-11
2
10
0
-9
-15
-14
-1
25
53
78
98
99
86
59
44
29
23
25
28
37
49
55
40
21
12
7
9
12
23
24
18
9
-5
-12
-3
22
37
52
62
71
81
84
81
60
45
33
19
-1
-13
-17
-20
-12
1
16
26
30
27
23
29
42
61
69
79
84
80
75
67
60
48
49
49
49
49
48
51
44
46
42
41
43
52
49
37
28
15
7
3
8
7
6
10
24
42
56
68
56
49
46
42
37
26
12
-11
-29
-45
-62
-76
-81
-69
-57
-39
-21
-8
-2
1
10
10
11
16
17
4
-15
-42
-73
-84
-75
-56
-38
-16
-2
16
33
43
51
53
66
65
52
28
12
-3
-13
-4
6
10
0
-8
-15
-14
2
24
41
50
51
41
28
25
24
19
12
14
0
-14
-30
-43
-38
-19
11
22
29
30
33
39
47
49
42
32
22
10
-3
-7
-5
-1
14
41
68
79
80
64
36
9
-11
-22
-32
-14
-5
-2
-6
-11
-16
-29
-26
-16
3
30
49
57
48
40
24
9
11
17
22
13
8
-15
-46
-77
-83
-74
-49
-26
-16
-6
-9
-12
-35
-52
-52
-36
-13
3
6
-12
-33
-51
-57
-54
-44
-34
-41
-47
-46
-36
-27
-17
-7
-5
1
11
12
7
3
-1
-2
5
15
16
9
5
-12
-36
-55
-54
-33
-6
19
28
27
25
32
47
60
76
73
61
50
46
36
22
5
-12
-22
-37
-43
-61
-66
-53
-36
-20
-18
-5
-1
12
26
33
27
15
2
-24
-36
-39
-29
-22
-13
-8
-4
2
17
27
26
21
15
7
7
1
-11
-21
-24
-30
-50
-73
-82
-73
-61
-32
-6
21
47
70
84
92
96
84
56
28
13
3
7
21
27
30
32
43
49
54
61
61
49
39
30
10
-5
-12
-7
1
13
32
32
34
32
32
37
44
62
70
67
52
30
6
-6
-6
-13
-14
-13
-12
-16
-9
4
17
24
28
22
14
19
26
35
48
58
60
49
43
31
23
18
17
19
19
20
12
2
-2
-6
-10
-21
-22
-31
-39
-44
-36
-28
-23
-17
-13
-15
-10
-3
-1
3
9
7
-1
-11
-9
-13
-18
-22
-28
-33
-31
-27
-27
-26
-26
-29
-40
-45
-41
-40
-29
-12
2
7
12
16
13
7
22
38
46
49
39
25
23
32
41
45
54
58
56
51
46
40
38
49
62
75
78
72
49
26
14
13
16
21
29
26
16
2
-19
-31
-27
-6
6
16
13
6
-4
-8
-9
-14
-6
14
36
37
32
19
-6
-20
-29
-30
-35
-42
-56
-72
-76
-68
-54
-44
-35
-29
-29
-20
-4
8
14
36
51
66
69
61
40
13
0
0
9
24
39
38
24
12
-1
-7
8
28
41
46
40
23
3
-12
-5
-2
5
5
-1
-17
-23
-16
-15
-6
1
13
23
25
29
25
27
36
46
53
55
51
40
33
29
24
8
3
-5
-15
-30
-41
-40
-35
-19
-9
-13
-27
-38
-48
-50
-30
-11
10
27
32
23
2
-8
-26
-39
-51
-53
-55
-46
-33
-27
-31
-40
-35
-36
-33
-26
-16
-6
9
25
25
24
24
25
20
14
22
27
41
49
43
26
19
19
21
34
43
49
41
31
20
14
14
22
40
49
66
72
66
55
45
41
35
48
49
43
32
18
10
-1
-1
-2
13
35
58
62
51
45
39
34
35
37
38
36
32
16
2
-5
3
8
18
22
21
12
3
-2
-15
-16
-6
2
-1
-7
-9
-14
-9
3
10
7
8
17
23
36
43
40
26
19
9
-2
-13
-14
-12
-12
-3
-1
0
5
13
21
21
25
27
14
-2
-13
-17
-18
-14
-15
-12
-4
3
13
19
29
38
43
43
39
17
-7
-21
-28
-32
-32
-22
-23
-25
-25
-34
-47
-52
-45
-41
-29
-24
-21
-19
-13
-3
-2
4
11
14
11
14
22
21
22
27
22
9
-1
-9
-19
-16
-6
11
10
4
-15
-41
-59
-60
-47
-41
-29
-29
-39
-48
-55
-65
-75
-70
-69
-62
-57
-52
-57
-63
-58
-51
-41
-27
-10
-2
11
22
29
24
20
24
24
29
26
21
4
-7
-10
-18
-15
-6
7
13
11
3
-7
-8
3
20
36
50
53
44
34
32
33
34
42
44
42
40
42
41
35
34
27
19
17
20
19
8
4
6
6
18
32
47
62
76
77
62
46
40
41
51
61
61
49
31
18
-1
-7
-10
-15
-19
-21
-8
-3
-1
2
0
-11
-29
-43
-61
-60
-46
-35
-39
-53
-58
-56
-38
-12
15
36
56
66
68
74
84
93
89
84
69
48
27
8
3
-2
11
15
22
30
44
56
60
73
79
81
80
81
79
80
82
73
56
32
17
-9
-17
-12
6
28
50
76
86
91
88
80
63
49
44
29
16
-3
-14
-24
-24
-19
-19
-18
-11
-4
-1
10
26
30
33
37
45
49
60
57
40
18
1
-13
-35
-40
-43
-35
-19
-1
2
-10
-9
-7
10
30
53
62
60
49
34
17
12
20
24
21
22
20
16
15
22
26
32
41
47
43
35
37
33
46
59
70
72
71
72
62
65
69
77
80
86
89
73
58
43
31
15
7
1
-9
-13
-14
0
4
19
22
20
8
-2
-11
-32
-42
-50
-61
-63
-53
-42
-43
-39
-36
-26
-11
7
24
38
54
54
38
17
4
-7
-15
-18
-31
-42
-48
-41
-34
-26
-13
-4
5
9
14
9
2
0
-5
-12
-16
-12
-15
-11
-7
-8
-14
-11
0
-1
-5
-11
-17
-21
-12
-3
3
6
9
13
12
16
5
-13
-17
-13
-3
-2
9
12
9
-2
-1
7
21
38
42
39
31
30
26
14
10
6
5
9
12
5
-1
0
2
-2
-9
-13
-30
-30
-29
-28
-30
-22
-5
2
17
36
54
63
59
53
42
40
44
40
22
-3
-31
-61
-77
-79
-70
-62
-45
-36
-37
-35
-22
2
15
22
15
2
-7
-18
-27
-43
-46
-43
-35
-29
-25
-21
-14
4
17
26
24
29
26
23
17
-3
-36
-66
-83
-94
-90
-67
-25
15
56
89
93
94
92
81
61
36
20
5
-5
-20
-50
-77
-89
-67
-33
9
48
67
66
62
50
30
13
-5
-8
-20
-35
-62
-96
-118
-122
-111
-87
-38
7
44
65
71
73
61
53
29
8
-12
-18
-30
-41
-43
-43
-39
-22
5
34
56
71
69
55
31
13
-6
-13
-17
-15
-9
-10
-6
-2
7
27
46
52
60
68
60
53
43
29
2
-29
-55
-78
-82
-72
-57
-50
-32
-11
-1
3
13
34
51
69
68
51
19
-13
-44
-63
-52
-37
-22
-6
14
31
34
32
16
6
-7
-10
-12
-25
-40
-69
-95
-100
-74
-44
-18
-2
1
-1
1
16
21
30
38
45
43
35
24
8
3
-1
-1
-12
-18
-10
-1
20
38
49
51
50
49
39
24
4
-9
-24
-27
-30
-30
-23
3
38
62
75
71
61
51
38
23
7
7
11
22
29
41
49
59
72
73
63
47
41
41
39
42
43
39
32
27
12
9
19
38
47
47
39
24
22
30
33
29
32
41
44
44
46
38
32
23
27
33
39
39
28
12
-7
-23
-36
-27
-9
7
15
21
26
23
18
11
4
-6
-7
-4
-9
-15
-35
-54
-70
-62
-49
-41
-34
-22
-10
-1
2
-9
-20
-26
-22
-24
-26
-22
-16
-11
-7
1
2
-1
8
19
29
31
31
23
27
38
46
40
21
6
2
5
9
-4
-24
-37
-35
-32
-24
-5
16
41
64
76
75
69
64
62
47
36
16
-13
-46
-69
-83
-89
-78
-70
-65
-51
-35
-15
6
41
64
75
65
55
37
23
6
-18
-44
-63
-61
-50
-38
-25
-23
-24
-17
7
24
44
52
53
52
56
69
71
75
82
92
98
102
105
98
95
97
91
77
62
53
49
54
54
41
12
-10
-19
-11
11
37
56
55
50
37
17
1
-7
-6
-13
-17
-36
-52
-62
-67
-78
-80
-71
-50
-23
-15
-16
-30
-38
-30
-22
-6
7
21
18
7
-4
-21
-33
-36
-22
-15
-15
-18
-27
-37
-45
-41
-48
-56
-62
-61
-47
-23
5
19
32
38
33
17
0
-1
-2
0
12
18
23
29
25
9
-9
-26
-48
-67
-68
-55
-38
-17
7
19
5
-9
-24
-24
-7
17
24
11
-3
-27
-39
-38
-25
-13
-5
6
7
3
-9
-17
-27
-30
-22
-16
-17
-23
-27
-41
-46
-39
-28
-18
-14
-2
5
18
28
31
27
29
35
21
3
-23
-39
-42
-25
-4
4
-2
-2
7
17
40
51
49
42
35
34
26
26
13
-11
-34
-49
-48
-41
-18
-6
-1
3
18
41
48
51
37
23
7
-1
-20
-38
-48
-54
-53
-49
-48
-45
-33
-11
14
29
37
42
33
27
25
18
1
-11
-17
-26
-19
-3
9
13
3
-5
-22
-31
-32
-28
-20
0
20
25
25
23
23
19
25
25
19
14
10
10
4
3
4
0
-2
5
13
16
26
28
33
40
43
39
28
24
18
13
15
18
15
7
-1
-9
-15
-17
-19
-33
-46
-54
-56
-56
-45
-23
-9
11
28
36
29
23
29
35
43
40
26
7
-3
-4
-3
-2
-1
7
15
32
43
46
46
42
32
10
-6
-15
-17
-11
-7
-9
-22
-27
-26
-13
3
27
47
56
64
59
46
25
15
6
-13
-29
-48
-62
-65
-55
-45
-30
-19
-27
-47
-70
-80
-83
-69
-47
-21
-1
15
32
32
31
31
34
37
35
24
-1
-19
-30
-35
-39
-30
-16
-8
3
5
0
-10
-2
18
36
52
60
58
43
40
41
43
46
56
62
58
62
55
46
40
38
33
19
6
-3
-8
-6
-1
-3
-9
-9
-15
-25
-27
-11
8
32
55
65
70
74
84
80
74
55
36
13
-6
-11
-26
-39
-44
-50
-57
-61
-51
-32
5
46
74
81
83
84
81
79
76
73
64
61
50
38
23
20
25
42
74
95
93
76
55
36
15
8
-3
-5
0
9
9
-1
-6
-8
-1
14
35
44
49
51
51
48
51
68
80
91
86
61
25
-3
-13
-17
-8
6
7
-9
-40
-61
-70
-49
-13
18
30
35
34
27
23
22
20
11
6
2
-1
3
1
-3
-21
-32
-42
-51
-49
-36
-24
-21
-9
5
31
57
79
87
78
72
48
15
-23
-54
-74
-78
-55
-28
7
40
70
95
113
124
120
110
86
67
31
3
-22
-43
-58
-63
-43
-18
18
47
67
82
97
117
121
120
112
97
71
43
24
4
0
5
4
3
16
32
49
60
66
70
69
81
82
73
58
46
29
13
7
3
5
16
35
59
71
82
75
59
32
12
-11
-27
-29
-27
-24
-31
-42
-55
-54
-31
1
28
47
64
69
85
97
98
85
57
32
1
-15
-16
-12
-10
-17
-36
-58
-59
-33
2
30
46
54
48
44
38
25
6
-8
-13
-12
-5
-4
-16
-33
-35
-36
-28
-25
-18
-12
-7
7
14
18
17
18
9
-1
-7
-15
-10
-2
6
-1
-16
-20
-25
-19
-11
1
6
16
22
21
13
7
8
1
1
6
14
16
17
21
17
18
27
33
30
17
11
-13
-24
-26
-23
-13
-7
3
-1
11
22
32
30
28
22
17
22
32
46
42
32
15
0
-10
-8
-13
-21
27
