# Supplementary material for: Electroencephalography (EEG) based epilepsy diagnosis via multiple feature space fusion using shared hidden space-driven multi-view learning
Source: PeerJ Comput Sci. 2024 Mar 7;10:e1874. doi: 10.7717/peerj-cs.1874 (PMC10936759; doi:10.7717/peerj-cs.1874)
Supplement: Supplemental Information 2 [file peerj-cs-10-1874-s002.zip › B/O058.txt]

-49
-32
-37
-39
-43
-73
-112
-120
-117
-123
-120
-96
-108
-122
-88
-72
-81
-91
-92
-104
-97
-72
-61
-48
-5
38
43
25
8
-17
-52
-90
-127
-150
-142
-109
-94
-104
-99
-80
-77
-64
-39
-42
-63
-63
-59
-85
-110
-105
-95
-110
-107
-102
-119
-132
-121
-121
-135
-112
-80
-49
-17
6
-11
-44
-59
-81
-108
-121
-108
-101
-105
-79
-67
-88
-105
-108
-101
-88
-67
-55
-52
-42
-26
-42
-47
-41
-42
-56
-45
-13
-18
-56
-68
-73
-87
-86
-63
-49
-37
-28
-47
-78
-88
-77
-80
-96
-95
-92
-93
-74
-47
-36
-5
1
-18
-37
-44
-51
-45
-20
-17
-47
-68
-66
-51
-28
-6
13
0
-18
-28
-47
-61
-46
-15
-3
-16
-8
-2
-25
-42
-60
-98
-154
-187
-203
-216
-185
-112
-74
-61
-48
-64
-93
-97
-76
-62
-27
-5
-6
-20
-23
-23
-46
-46
-56
-43
-29
-17
2
15
-9
-34
-60
-104
-139
-156
-172
-170
-124
-54
3
44
75
73
23
-21
-50
-103
-166
-188
-194
-181
-133
-78
-52
-83
-120
-156
-179
-171
-135
-89
-53
-14
-7
-21
-63
-86
-90
-86
-74
-83
-74
-51
-24
-21
-34
-39
-64
-121
-173
-190
-171
-110
-36
8
12
9
-2
-26
-41
-48
-65
-75
-66
-74
-86
-86
-65
-50
-50
-37
-25
-49
-78
-89
-88
-88
-64
-48
-59
-84
-95
-99
-104
-107
-134
-161
-144
-86
-36
-24
-54
-104
-149
-158
-128
-109
-111
-118
-148
-191
-207
-182
-145
-111
-87
-87
-103
-116
-133
-164
-169
-152
-146
-137
-114
-85
-84
-91
-89
-100
-113
-117
-95
-95
-75
-50
-33
-36
-44
-59
-90
-98
-84
-76
-94
-91
-81
-69
-67
-81
-107
-131
-137
-122
-102
-60
-19
2
9
10
-11
-77
-125
-140
-141
-113
-67
-4
15
15
23
2
-32
-61
-100
-121
-92
-47
-33
-45
-57
-73
-82
-67
-33
-21
-32
-61
-84
-90
-96
-89
-93
-73
-29
-11
-30
-45
-48
-34
-8
-4
-40
-63
-79
-105
-132
-140
-145
-134
-109
-46
-4
-18
-52
-92
-135
-172
-180
-161
-146
-131
-99
-75
-104
-117
-136
-143
-126
-95
-80
-69
-57
-34
-5
17
-11
-77
-128
-158
-164
-160
-138
-104
-94
-77
-31
-14
-35
-52
-76
-129
-179
-192
-173
-141
-91
-25
-8
3
12
21
-14
-59
-85
-102
-101
-93
-110
-125
-131
-129
-115
-75
-48
-45
-58
-58
-26
8
25
27
-2
-26
-33
-38
-44
-35
-18
-32
-58
-50
-53
-38
5
36
25
2
-4
-6
0
25
53
37
-4
-31
-64
-100
-123
-119
-121
-107
-76
-57
-49
-49
-74
-128
-168
-181
-173
-145
-106
-74
-93
-115
-108
-115
-148
-192
-212
-214
-200
-179
-176
-161
-159
-157
-163
-171
-171
-150
-146
-117
-87
-73
-70
-68
-93
-164
-186
-168
-166
-139
-94
-59
-54
-24
-27
-58
-84
-98
-84
-72
-51
-53
-75
-78
-70
-74
-81
-71
-85
-105
-98
-110
-140
-154
-139
-134
-146
-141
-104
-74
-57
-43
-38
-48
-69
-88
-134
-145
-134
-109
-61
-6
18
-5
-41
-50
-63
-72
-66
-45
-51
-36
1
19
37
35
-3
-61
-91
-99
-90
-94
-80
-73
-81
-75
-64
-48
-42
-36
-50
-78
-81
-63
-37
-19
6
9
-11
-15
-8
-27
-56
-71
-75
-67
-51
-39
-29
-19
-3
-22
-82
-133
-150
-162
-157
-118
-116
-90
-40
20
56
51
20
-31
-98
-139
-151
-178
-170
-143
-121
-71
-14
1
-23
-68
-96
-98
-95
-68
-44
-43
-23
-19
-14
-24
-40
-81
-126
-135
-128
-136
-133
-83
-25
-1
-5
-11
-24
-54
-57
-41
-40
-27
-17
-35
-57
-68
-83
-89
-78
-50
-36
-37
-14
-14
-48
-82
-98
-94
-78
-62
-72
-69
-61
-52
-68
-87
-86
-85
-79
-91
-88
-92
-79
-37
-40
-43
-36
-33
-37
-44
-58
-77
-102
-113
-113
-115
-81
-28
-7
-27
-41
-69
-99
-101
-95
-103
-113
-96
-104
-129
-137
-153
-171
-162
-139
-100
-66
-34
-10
-7
-17
-23
-41
-76
-107
-110
-107
-116
-105
-103
-102
-96
-87
-92
-87
-68
-71
-87
-98
-107
-109
-78
-40
-40
-54
-59
-59
-67
-97
-114
-126
-156
-176
-186
-205
-197
-154
-124
-112
-101
-92
-95
-113
-116
-123
-123
-109
-103
-100
-70
-27
-21
-32
-37
-57
-88
-101
-116
-121
-133
-112
-84
-59
-35
-16
-25
-39
-54
-108
-179
-200
-192
-175
-142
-80
-30
0
30
50
21
-17
-42
-82
-105
-127
-126
-110
-96
-58
-46
-55
-58
-47
-85
-126
-147
-191
-217
-198
-155
-116
-70
-25
-11
-9
3
4
-24
-57
-88
-119
-145
-98
-36
-2
10
-2
-39
-102
-123
-113
-100
-62
-33
-25
-29
-32
-42
-62
-69
-55
-58
-41
0
2
-13
-32
-53
-77
-113
-115
-118
-114
-102
-66
-38
-37
-35
-57
-85
-115
-113
-130
-129
-110
-109
-85
-42
0
-16
-62
-81
-109
-116
-96
-86
-96
-93
-68
-68
-73
-63
-51
-67
-94
-102
-104
-116
-104
-94
-86
-56
-21
-21
-46
-60
-83
-98
-91
-76
-87
-79
-52
-61
-112
-132
-103
-68
-40
-26
-35
-52
-61
-65
-90
-103
-80
-79
-93
-93
-78
-77
-80
-64
-65
-77
-70
-48
-42
-50
-42
-50
-82
-125
-152
-168
-150
-127
-109
-117
-127
-138
-172
-177
-160
-172
-170
-143
-109
-81
-79
-78
-81
-77
-28
24
37
11
-37
-89
-123
-111
-99
-102
-74
-34
-7
0
-12
-45
-78
-105
-103
-84
-75
-54
-68
-97
-93
-49
-18
-19
-5
1
-18
-45
-76
-129
-174
-186
-167
-123
-67
-15
-16
-50
-86
-113
-131
-146
-151
-162
-159
-137
-110
-61
-11
15
12
-4
-17
-56
-87
-89
-67
-40
2
18
-4
-39
-53
-86
-121
-141
-159
-164
-178
-157
-149
-151
-131
-103
-105
-101
-79
-54
-38
-17
10
3
4
37
36
2
-15
-6
-24
-55
-52
-62
-48
-35
-27
-43
-61
-68
-86
-126
-134
-97
-63
-48
-54
-75
-87
-74
-67
-81
-75
-56
-41
-53
-61
-56
-67
-95
-129
-154
-150
-115
-62
-42
-5
31
32
14
3
-19
-54
-52
-40
-48
-57
-55
-86
-110
-104
-89
-86
-79
-66
-70
-69
-48
-38
-70
-107
-119
-154
-190
-179
-129
-103
-87
-69
-76
-100
-133
-133
-122
-121
-126
-138
-134
-93
-59
-59
-67
-91
-118
-108
-73
-43
-53
-65
-61
-69
-71
-73
-68
-74
-68
-37
-30
-34
-45
-75
-115
-127
-120
-106
-95
-79
-90
-128
-148
-167
-191
-179
-115
-45
-19
-19
-17
-22
-54
-50
-30
-36
-64
-85
-91
-87
-59
-47
-59
-76
-90
-106
-113
-107
-122
-143
-160
-167
-167
-167
-105
-37
-6
1
-15
-60
-90
-110
-131
-131
-90
-52
-45
-31
-4
-18
-44
-86
-115
-126
-133
-138
-142
-137
-104
-76
-87
-94
-86
-63
-47
-25
-11
-37
-53
-67
-79
-91
-96
-85
-78
-55
-35
-41
-83
-96
-106
-122
-122
-102
-105
-119
-113
-115
-130
-128
-120
-124
-91
-18
15
-3
-43
-59
-60
-32
20
39
2
-40
-80
-128
-156
-155
-129
-122
-106
-67
-44
-33
-36
-68
-112
-141
-155
-147
-125
-112
-113
-130
-127
-106
-99
-102
-97
-82
-88
-68
-45
-35
-3
17
23
-15
-74
-119
-142
-139
-109
-90
-77
-39
-27
-57
-80
-102
-108
-98
-55
-20
5
23
23
-7
-33
-30
-26
3
26
21
-27
-67
-63
-40
-34
-24
-9
0
21
23
-22
-102
-152
-161
-169
-157
-134
-111
-115
-135
-159
-192
-201
-183
-152
-112
-69
-64
-95
-126
-132
-140
-149
-119
-64
-18
10
-5
-41
-99
-129
-166
-187
-171
-129
-94
-88
-67
-54
-62
-75
-67
-77
-82
-73
-43
-32
-31
-35
-40
-49
-55
-55
-64
-65
-50
-53
-59
-40
-49
-72
-99
-123
-131
-116
-97
-113
-143
-145
-131
-114
-87
-66
-52
-54
-39
-42
-96
-132
-142
-152
-162
-155
-147
-156
-127
-80
-45
-53
-72
-75
-90
-91
-69
-49
-51
-50
-79
-110
-121
-105
-81
-75
-69
-69
-68
-69
-70
-83
-90
-93
-112
-129
-150
-124
-104
-100
-84
-55
-61
-67
-51
-42
-27
-14
-27
-36
-40
-27
-45
-68
-76
-95
-105
-95
-95
-109
-90
-56
-50
-70
-81
-80
-103
-97
-41
-7
-14
-31
-52
-83
-101
-91
-85
-85
-75
-71
-106
-111
-86
-68
-47
12
40
17
-22
-46
-69
-67
-35
-18
-15
-8
0
-10
-15
-19
-42
-78
-89
-87
-95
-106
-109
-110
-116
-98
-70
-66
-53
-25
-2
-9
-16
-24
-59
-73
-40
-6
-14
-54
-89
-113
-114
-95
-60
-33
-5
16
1
-5
-14
-42
-62
-56
-45
-29
-14
-17
-31
-58
-45
-55
-84
-98
-87
-82
-93
-80
-110
-134
-111
-80
-83
-104
-92
-91
-89
-83
-88
-123
-139
-132
-110
-107
-130
-150
-147
-129
-89
-65
-62
-81
-86
-92
-88
-82
-85
-98
-95
-63
-38
-30
-50
-80
-92
-87
-114
-159
-170
-147
-129
-118
-89
-76
-85
-66
-39
-56
-119
-149
-173
-162
-128
-107
-131
-177
-171
-130
-99
-88
-89
-101
-115
-110
-98
-75
-20
28
-100
-108
-109
-100
-77
-76
-72
-63
-49
-59
-92
-102
-101
-73
-43
-21
-49
-68
-60
-55
-44
-13
19
17
19
21
-34
-77
-97
-109
-119
-127
-133
-161
-180
-143
-106
-88
-84
-81
-85
-94
-103
-118
-144
-147
-128
-114
-130
-105
-93
-108
-111
-111
-127
-142
-124
-118
-119
-116
-93
-77
-73
-80
-89
-87
-80
-63
-55
-53
-35
-33
-57
-76
-91
-121
-126
-97
-74
-50
-34
-32
-38
-7
24
23
10
9
-4
-41
-63
-71
-86
-85
-45
-17
-31
-54
-64
-58
-49
-7
11
-5
-28
-62
-85
-71
-37
-35
-60
-82
-88
-84
-70
-39
-35
-50
-72
-71
-72
-74
-53
-40
-39
-47
-49
-80
-108
-106
-111
-128
-122
-109
-129
-148
-137
-126
-114
-103
-87
-88
-76
-47
-39
-55
-70
-76
-100
-90
-71
-76
-101
-117
-115
-103
-93
-109
-115
-120
-108
-97
-111
-119
-101
-89
-93
-84
-87
-96
-81
-60
-55
-82
-76
-68
-74
-55
-43
-45
-69
-72
-78
-97
-79
-48
-43
-49
-35
-24
-22
-10
2
-12
-30
-54
-73
-85
-61
-17
-16
-18
-11
-36
-56
-59
-55
-79
-89
-81
-73
-81
-81
-86
-94
-87
-58
-34
-24
-6
3
-19
-51
-80
-104
-103
-69
-38
-12
10
7
-21
-63
-86
-122
-150
-139
-110
-93
-62
-34
-48
-72
-103
-137
-176
-208
-199
-146
-90
-27
9
6
-21
-54
-94
-130
-131
-103
-95
-86
-70
-78
-88
-95
-114
-157
-191
-196
-177
-171
-151
-136
-125
-115
-89
-97
-116
-125
-119
-137
-136
-125
-106
-117
-111
-99
-123
-140
-151
-170
-183
-166
-147
-148
-125
-87
-82
-110
-132
-148
-150
-108
-78
-69
-74
-68
-64
-82
-98
-103
-131
-143
-106
-63
-33
-15
-16
-55
-109
-128
-97
-58
-19
15
29
25
13
-33
-94
-112
-81
-41
-18
-12
-46
-79
-88
-82
-101
-106
-85
-43
-9
-6
-36
-74
-87
-79
-81
-85
-79
-64
-44
-4
35
19
-39
-79
-117
-131
-96
-59
-37
-24
7
23
24
37
36
3
-47
-78
-119
-157
-147
-111
-93
-87
-52
-59
-80
-93
-94
-86
-77
-73
-74
-67
-51
-22
-23
-38
-64
-99
-145
-164
-150
-127
-65
-9
27
33
35
18
-49
-114
-129
-127
-102
-68
-55
-66
-70
-44
-31
-49
-71
-100
-144
-147
-144
-152
-156
-125
-101
-115
-129
-133
-146
-171
-170
-170
-184
-179
-156
-129
-105
-46
-16
-17
-37
-53
-116
-182
-200
-183
-146
-90
-17
13
21
29
-5
-66
-123
-155
-166
-161
-127
-104
-104
-87
-40
-9
13
19
1
-13
-2
-6
-57
-88
-97
-109
-118
-83
-46
-31
-17
-11
-42
-101
-124
-124
-102
-67
-55
-69
-90
-74
-68
-93
-98
-89
-98
-103
-85
-81
-80
-62
-45
-38
-50
-38
-27
-41
-47
-45
-64
-73
-60
-63
-84
-120
-144
-159
-124
-50
18
40
37
25
-2
-22
-43
-68
-92
-96
-80
-81
-77
-47
-16
-7
-12
-3
-18
-39
-70
-135
-166
-145
-101
-59
-7
34
37
2
-34
-91
-160
-180
-167
-126
-68
11
49
42
51
70
72
51
45
1
-50
-99
-135
-153
-161
-141
-126
-111
-84
-40
-5
22
57
54
15
-32
-83
-133
-167
-176
-199
-216
-209
-177
-165
-138
-92
-56
-37
-17
-15
-65
-126
-154
-163
-149
-100
-40
3
47
65
46
-11
-65
-100
-139
-147
-128
-88
-44
8
35
32
33
20
-4
-55
-97
-151
-193
-203
-174
-137
-116
-88
-74
-86
-117
-140
-159
-161
-149
-159
-168
-169
-170
-169
-151
-107
-78
-53
-36
-36
-63
-80
-84
-85
-97
-112
-103
-100
-93
-62
-48
-33
-31
-37
-64
-72
-75
-104
-121
-106
-67
-49
-51
-76
-96
-122
-128
-128
-125
-98
-48
-29
-47
-50
-60
-76
-84
-103
-127
-149
-138
-137
-128
-106
-91
-91
-90
-68
-52
-34
-25
-26
-72
-118
-117
-106
-90
-73
-45
-42
-49
-53
-70
-113
-144
-144
-156
-134
-88
-61
-38
-22
-36
-59
-68
-61
-73
-100
-119
-138
-151
-147
-131
-99
-73
-34
-26
-59
-105
-145
-182
-197
-183
-139
-102
-56
-26
-17
-29
-28
-45
-78
-119
-147
-151
-136
-88
-73
-92
-115
-122
-123
-127
-115
-122
-126
-109
-67
-58
-69
-35
-9
-22
-47
-76
-140
-175
-163
-153
-117
-56
-14
-28
-72
-95
-99
-94
-78
-61
-69
-53
-28
-24
-32
-17
-13
-34
-58
-82
-83
-65
-46
-69
-113
-130
-126
-117
-113
-95
-91
-104
-94
-59
-48
-58
-51
-26
-23
-26
-29
-47
-70
-72
-91
-114
-121
-104
-99
-107
-105
-112
-121
-118
-107
-93
-74
-33
0
8
2
-2
-11
-3
11
-16
-73
-112
-110
-137
-134
-83
-61
-83
-99
-119
-137
-137
-130
-148
-161
-147
-117
-93
-86
-87
-64
-58
-56
-67
-80
-83
-71
-49
-56
-53
-61
-66
-74
-65
-77
-90
-86
-76
-80
-64
-60
-116
-152
-139
-129
-81
-18
10
-25
-64
-76
-88
-101
-96
-75
-73
-82
-78
-83
-79
-69
-56
-70
-67
-68
-88
-111
-104
-90
-96
-82
-53
-30
-37
-39
-57
-89
-102
-89
-97
-101
-73
-58
-80
-109
-114
-99
-65
-25
-16
-29
-27
-50
-66
-78
-87
-112
-144
-143
-136
-133
-111
-63
-38
-43
-71
-96
-134
-178
-199
-205
-192
-149
-69
5
70
116
103
54
21
10
-24
-49
-41
-50
-61
-42
-10
-8
-15
-26
-57
-85
-101
-98
-90
-69
-34
-44
-89
-124
-128
-129
-110
-106
-109
-106
-83
-77
-82
-79
-87
-103
-125
-119
-123
-117
-87
-57
-40
-39
-21
-25
-58
-80
-97
-100
-77
-63
-67
-68
-54
-24
9
20
3
-10
-21
-39
-62
-97
-106
-86
-80
-76
-80
-92
-106
-103
-91
-112
-131
-121
-94
-85
-62
-48
-71
-109
-134
-146
-165
-155
-135
-119
-105
-82
-58
-50
-24
-1
-29
-65
-67
-64
-52
-40
-21
-26
-57
-56
-57
-73
-67
-68
-55
-44
-13
-3
5
14
10
-9
-41
-52
-40
-28
-19
-16
-11
9
67
97
87
57
15
-19
-16
3
-9
-45
-75
-83
-105
-113
-86
-72
-68
-54
-52
-63
-53
-37
-53
-88
-132
-165
-186
-166
-88
-30
-6
6
-1
-56
-115
-161
-188
-202
-168
-115
-111
-100
-67
-35
-21
-9
-42
-92
-119
-120
-125
-140
-115
-111
-115
-99
-62
-50
-54
-34
-26
-43
-56
-82
-148
-201
-217
-220
-196
-134
-46
6
30
28
24
-2
-28
-52
-98
-124
-122
-106
-95
-75
-39
-14
-18
-37
-64
-81
-84
-88
-102
-102
-115
-132
-133
-97
-73
-66
-67
-71
-80
-91
-70
-52
-56
-38
-20
-23
-37
-17
-44
-97
-140
-157
-157
-142
-99
-60
-36
-43
-66
-109
-134
-118
-93
-72
-28
22
25
9
-5
-62
-130
-171
-177
-181
-168
-141
-138
-124
-91
-75
-110
-98
-52
-60
-89
-105
-108
-131
-129
-117
-85
-65
-53
-59
-84
-88
-75
-77
-82
-79
-85
-90
-55
-32
-40
-49
-26
5
16
10
-15
-62
-108
-124
-129
-137
-111
-74
-70
-64
-33
-34
-61
-67
-84
-115
-114
-75
-55
-67
-44
-14
-1
21
34
13
-5
3
1
-38
-88
-118
-145
-124
-71
-46
-36
-31
-17
-26
-57
-70
-64
-56
-50
-46
-49
-79
-87
-97
-109
-100
-78
-54
-55
-26
-52
-75
-66
-50
-51
-56
-51
-52
-76
-85
-96
-106
-101
-79
-106
-141
-153
-128
-78
-37
-2
-6
-52
-83
-98
-105
-109
-103
-109
-117
-104
-79
-82
-75
-70
-86
-102
-110
-106
-117
-102
-91
-112
-122
-129
-136
-139
-132
-109
-105
-94
-68
-54
-38
-20
-24
-65
-133
-182
-210
-205
-162
-92
-25
11
56
73
46
19
-9
-60
-91
-71
-51
-57
-54
-61
-69
-74
-50
-45
-61
-57
-45
-69
-103
-113
-122
-134
-80
-3
28
34
34
-2
-41
-63
-48
-63
-109
-140
-189
-213
-187
-127
-69
-31
-4
3
-8
-31
-65
-123
-155
-164
-195
-225
-191
-133
-104
-84
-67
-54
-36
5
-7
-68
-117
-137
-156
-172
-164
-167
-164
-149
-122
-95
-94
-85
-93
-112
-100
-81
-83
-89
-71
-60
-55
-49
-43
-48
-48
-33
-34
-35
-32
-27
-37
-42
-42
-42
-33
-25
-8
-31
-50
-71
-81
-84
-76
-59
-57
-92
-118
-133
-134
-116
-95
-94
-77
-35
-24
-44
-47
-52
-52
-35
-32
-41
-41
-46
-42
-39
-28
-36
-38
-52
-58
-57
-61
-52
-25
-16
-31
-40
-62
-81
-68
-51
-66
-59
-29
-25
-43
-65
-54
-49
-67
-80
-103
-139
-143
-123
-117
-105
-56
-20
-14
-24
-39
-57
-58
-56
-92
-110
-81
-32
-14
-17
-25
-55
-75
-81
-79
-89
-105
-96
-87
-101
-114
-126
-144
-127
-95
-88
-113
-105
-91
-71
-47
-37
-37
-52
-61
-76
-97
-72
-34
-12
-18
-17
-44
-80
-91
-80
-90
-108
-108
-99
-75
-46
-43
-51
-64
-56
-58
-89
-109
-86
-69
-60
-26
-36
-54
-70
-78
-106
-124
-125
-140
-135
-102
-50
-48
-45
-25
-36
-61
-78
-88
-113
-110
-95
-92
-97
-89
-73
-64
-48
-23
-37
-76
-94
-118
-140
-128
-102
-99
-76
-19
-23
-63
-80
-93
-103
-108
-90
-90
-102
-102
-93
-112
-134
-136
-137
-127
-111
-92
-106
-135
-137
-148
-150
-130
-103
-100
-113
-107
-129
-152
-153
-144
-125
-79
-37
-28
-42
-51
-62
-102
-150
-173
-202
-219
-180
-114
-65
-13
20
1
-71
-128
-147
-156
-138
-135
-149
-163
-151
-136
-114
-67
-23
-7
-16
-31
-71
-105
-98
-92
-90
-94
-67
-53
-53
-33
11
0
-33
-66
-104
-123
-96
-55
-56
-61
-68
-81
-118
-134
-122
-108
-83
-61
-57
-53
-61
-55
-60
-76
-87
-76
-66
-59
-40
-45
-37
-22
-18
-44
-62
-70
-66
-66
-69
-87
-105
-92
-90
-113
-115
-108
-101
-105
-92
-113
-139
-136
-117
-106
-121
-111
-80
-58
-30
-5
-8
-29
-37
-43
-85
-122
-138
-157
-154
-132
-123
-115
-99
-73
-83
-126
-151
-167
-173
-163
-139
-131
-121
-83
-47
-27
-26
-19
-40
-50
-44
-73
-92
-80
-61
-59
-67
-75
-99
-123
-111
-107
-107
-75
-30
-39
-76
-97
-111
-139
-140
-113
-94
-89
-70
-76
-77
-66
-50
-55
-78
-89
-115
-137
-129
-106
-100
-100
-67
-44
-19
3
19
14
0
-4
-32
-79
-79
-40
-21
-28
-33
-51
-58
-63
-64
-81
-80
-45
-28
-40
-57
-95
-126
-133
-146
-162
-149
-106
-54
-28
-10
5
-12
-80
-137
-172
-196
-188
-155
-110
-68
-10
20
4
-36
-70
-104
-168
-180
-150
-126
-121
-114
-104
-100
-78
-77
-98
-104
-84
-68
-68
-61
-65
-85
-96
-101
-128
-139
-101
-65
-30
5
17
-26
-90
-161
-224
-246
-221
-159
-103
-40
9
10
-31
-104
-149
-175
-181
-179
-179
-162
-125
-77
-60
-39
-25
-53
-104
-135
-143
-154
-135
-94
-64
-41
-11
-6
-27
-49
-86
-123
-129
-102
-97
-103
-86
-56
-31
-19
-19
-48
-97
-141
-157
-166
-149
-100
-45
-17
-16
-35
-77
-123
-159
-171
-168
-162
-144
-131
-90
-32
-24
-34
-55
-72
-98
-107
-86
-93
-102
-104
-101
-113
-108
-79
-52
-40
-7
15
13
42
58
33
-11
-41
-77
-109
-115
-93
-48
-15
34
53
33
-7
-45
-87
-130
-135
-125
-101
-68
-19
4
-11
-30
-45
-50
-34
-47
-73
-76
-44
-28
-31
-43
-45
-54
-49
-35
-42
-48
-36
-5
-28
-54
-75
-94
-96
-94
-96
-112
-118
-119
-100
-78
-66
-30
-7
5
-10
-26
-57
-80
-89
-107
-105
-79
-71
-69
-48
-30
-23
-26
-38
-71
-100
-96
-87
-94
-59
-13
17
35
54
50
13
-12
-15
-50
-114
-147
-150
-143
-114
-68
-59
-85
-102
-117
-122
-96
-85
-96
-95
-62
-31
-21
-45
-75
-123
-148
-136
-117
-106
-100
-75
-66
-72
-78
-109
-148
-148
-120
-100
-77
-39
-9
-12
-17
-40
-82
-102
-115
-130
-115
-72
-20
10
35
59
55
9
-29
-67
-126
-146
-134
-122
-116
-89
-64
-61
-40
-32
-57
-95
-125
-150
-149
-139
-142
-163
-148
-105
-97
-111
-105
-78
-74
-68
-57
-57
-65
-58
-41
-48
-58
-61
-77
-95
-73
-63
-79
-85
-58
-56
-65
-57
-75
-96
-92
-91
-92
-80
-39
-28
-53
-65
-76
-87
-104
-123
-162
-208
-214
-166
-103
-53
7
29
18
19
16
-3
-44
-69
-88
-102
-96
-74
-64
-69
-62
-78
-97
-105
-108
-115
-117
-131
-167
-185
-161
-99
-79
-90
-91
-71
-52
-19
10
-1
-21
-30
-39
-66
-78
-82
-98
-77
-63
-77
-87
-74
-63
-85
-119
-137
-135
-125
-86
-43
-14
-1
1
-2
-7
-23
-49
-100
-101
-82
-74
-76
-53
-32
-26
-32
-49
-80
-99
-105
-118
-122
-122
-103
-91
-88
-69
-59
-50
-38
-39
-64
-69
-69
-66
-56
-39
-18
-29
-55
-57
-71
-85
-79
-70
-96
-104
-89
-77
-62
-36
-12
-14
-10
-30
-61
-95
-103
-102
-96
-61
-29
-29
-41
-30
-25
-44
-74
-92
-93
-83
-67
-62
-69
-53
-39
-41
-62
-78
-117
-148
-145
-112
-52
14
62
56
21
-13
-51
-89
-107
-95
-77
-56
-33
-22
-37
-77
-109
-123
-132
-113
-52
8
37
54
8
-68
-122
-153
-179
-179
-146
-112
-92
-73
-54
-63
-69
-82
-117
-139
-107
-55
-25
-4
6
8
-1
-10
-25
-60
-81
-81
-74
-60
-34
-36
-76
-125
-161
-178
-178
-144
-97
-75
-47
-6
12
16
1
-36
-79
-112
-121
-135
-136
-107
-83
-60
-57
-77
-121
-169
-193
-192
-163
-102
-29
-24
