# Supplementary material for: Electroencephalography (EEG) based epilepsy diagnosis via multiple feature space fusion using shared hidden space-driven multi-view learning
Source: PeerJ Comput Sci. 2024 Mar 7;10:e1874. doi: 10.7717/peerj-cs.1874 (PMC10936759; doi:10.7717/peerj-cs.1874)
Supplement: Supplemental Information 2 [file peerj-cs-10-1874-s002.zip › B/O059.txt]

0
-19
-9
-5
12
26
35
18
7
8
-20
-41
-40
-26
-27
9
20
-19
-56
-77
-73
-63
-36
-11
-18
-30
-45
-47
-44
-46
-47
-58
-52
-26
-11
-20
-9
29
35
25
-1
-5
-11
-13
-11
-7
6
30
42
31
24
1
-28
-44
-20
14
28
24
14
21
24
42
44
42
50
51
28
-2
2
14
29
74
120
135
133
119
89
46
5
-3
-21
-29
-16
-14
-27
3
25
1
-31
-47
-38
-14
21
80
117
122
126
95
51
21
8
25
54
59
46
28
22
18
14
33
30
13
-1
3
8
23
50
78
80
55
51
31
-1
-14
-9
9
33
52
43
5
0
-13
-32
-49
-52
-39
-22
-9
-8
-25
-37
-20
-29
-48
-68
-63
-54
-38
-17
-12
-17
-18
-20
-53
-98
-122
-141
-143
-96
-50
-37
-37
-31
-35
-37
-50
-24
14
49
61
36
-5
-24
-10
-3
-18
-30
-29
-33
-17
3
13
-7
-18
-13
-1
9
24
18
13
31
45
36
18
9
-1
-1
0
-1
-4
-5
18
37
46
55
44
-3
-47
-63
-75
-75
-58
-21
8
31
41
17
-16
-18
-1
12
16
7
3
14
44
54
29
7
-16
-44
-40
-27
-34
-37
-30
-11
-3
13
33
39
33
33
23
8
-3
-14
-27
-13
35
70
61
16
-12
-40
-60
-46
-27
-17
-20
-2
14
22
28
15
-1
-15
-33
-79
-104
-85
-58
-47
-20
12
42
53
44
14
-30
-59
-57
-48
-29
-4
-7
-47
-63
-60
-75
-69
-56
-32
-21
-7
-1
-33
-68
-93
-101
-94
-70
-39
-30
-21
-16
-24
-26
-30
-55
-93
-123
-107
-69
-32
19
47
36
1
-8
-19
-48
-57
-50
-22
9
30
19
-6
-25
-46
-75
-65
-21
3
18
32
31
7
-15
-20
-26
-50
-68
-68
-65
-39
3
25
36
36
33
6
4
-6
-19
-21
3
24
16
2
-3
-19
-24
-26
-44
-65
-62
-36
-19
-12
-1
24
20
16
8
-11
-25
-32
-32
-19
-6
6
9
-9
-6
-9
-25
-29
-25
-7
13
41
49
40
32
18
-31
-79
-92
-73
-26
45
106
100
84
89
73
48
26
7
-11
-32
-48
-48
-17
23
72
96
101
73
37
1
-12
4
45
103
131
107
69
31
-10
-65
-91
-92
-75
-27
24
59
61
57
17
-41
-78
-78
-60
-23
25
52
64
70
58
-15
-91
-116
-119
-89
-14
69
104
91
63
16
-44
-99
-113
-139
-140
-93
-25
16
40
58
41
17
-10
-45
-69
-57
-19
16
37
49
64
63
75
99
88
60
43
29
-1
0
7
22
45
69
86
75
52
13
-45
-86
-79
-59
-31
1
29
37
13
-16
-43
-74
-82
-87
-75
-62
-40
-29
-3
10
0
-9
-12
0
31
45
49
47
40
26
33
32
12
19
6
-35
-72
-66
-37
-6
26
41
20
2
-4
-21
-44
-28
-3
4
16
11
-28
-60
-53
-20
-13
5
55
75
75
76
68
38
26
13
-13
-16
-7
-10
16
41
32
12
-1
-6
-38
-66
-52
-24
9
12
23
29
36
42
34
16
12
12
-4
-28
-27
-15
-2
2
-1
-29
-54
-42
-21
-22
-19
-1
6
12
36
58
27
-13
-28
-57
-74
-58
-44
-42
-23
-20
-11
2
10
10
6
21
42
44
39
24
-30
-66
-80
-67
-68
-77
-56
-25
13
56
52
5
-32
-18
-10
-8
-4
-1
-1
-6
-6
-20
-30
-41
-52
-46
-38
-11
3
2
-5
-35
-58
-44
-36
-60
-73
-59
-28
-25
-19
-5
-8
-19
-22
-31
-67
-74
-63
-78
-84
-70
-45
-33
-7
27
33
18
-1
-15
-35
-39
-32
-35
-36
-35
-32
-33
-20
-29
-42
-30
-3
5
-22
-36
-32
-52
-76
-67
-73
-84
-93
-99
-80
-30
14
0
-46
-77
-97
-100
-71
-26
13
49
75
73
42
4
-22
-36
-46
-30
-6
-13
-19
24
52
66
87
104
76
59
51
43
39
36
33
17
20
23
16
21
19
5
1
11
22
16
18
41
30
12
24
41
55
73
79
82
52
38
26
-7
-25
-13
10
53
101
113
104
56
17
-30
-70
-85
-77
-58
-30
20
59
72
73
66
42
15
15
4
-10
-6
-3
-18
-13
13
29
36
48
48
-3
-38
-61
-92
-113
-103
-57
-9
35
68
65
55
36
22
1
0
-6
-27
-39
-29
-23
-25
-30
-33
-43
-35
7
20
4
-26
-66
-91
-90
-47
-29
-32
3
61
84
62
41
14
-17
-1
26
29
28
33
9
-3
11
49
81
110
111
43
-24
-37
-32
-11
6
28
37
51
67
50
22
-16
-37
-24
11
36
58
45
23
5
-18
-23
-40
-50
-59
-55
-34
-45
-38
-25
-24
-51
-65
-50
-38
-27
-12
-7
1
10
-11
-39
-46
-22
-19
-55
-64
-65
-80
-103
-110
-123
-119
-92
-48
-24
-11
18
51
79
98
101
64
27
28
11
-2
21
64
80
80
66
46
17
11
11
0
-12
-9
-6
0
9
2
-23
-40
-27
-1
33
69
91
89
64
36
-1
-15
-19
-30
-44
-41
-23
-2
28
58
85
87
54
27
-4
-43
-67
-96
-110
-83
-19
35
37
22
-9
-50
-50
-54
-95
-127
-101
-66
-29
19
44
14
-17
-23
-8
26
52
59
26
-3
-9
-23
-19
-6
13
23
35
52
42
33
29
22
14
5
5
-22
-44
-34
-11
-7
-4
2
-20
-50
-59
-66
-75
-46
-6
-2
-21
-42
-70
-89
-68
-51
-39
-40
-45
-45
-36
-3
17
25
16
14
9
6
7
12
14
13
23
20
2
-11
-19
-44
-76
-74
-67
-55
-11
32
46
61
72
54
38
48
55
14
-20
-21
-14
8
47
89
98
85
54
28
-2
-18
-15
-12
9
34
27
2
-10
-7
-12
6
36
33
-20
-34
-26
-17
-1
27
37
45
50
36
16
16
-4
-17
-3
42
62
71
98
83
40
8
-4
-23
-40
-33
-24
-41
-62
-46
-28
-11
21
47
35
37
43
32
1
-41
-56
-58
-31
13
28
26
13
-10
-55
-70
-58
-69
-90
-79
-25
22
68
88
43
-7
-23
-30
-36
-28
-4
12
25
37
38
24
16
-5
-23
-25
-9
-2
-20
-40
-68
-77
-86
-68
-36
-11
13
39
45
25
-5
-37
-53
-38
-7
5
-8
-7
1
12
27
35
26
19
14
-19
-50
-51
-21
9
38
50
29
1
-4
20
36
68
92
88
67
43
16
-16
-15
-6
-26
-29
-29
-17
-19
-16
1
-4
-15
-28
-50
-66
-68
-64
-21
18
60
57
21
9
0
-21
-36
-30
-53
-88
-89
-78
-60
-41
-10
0
-17
-17
-16
-28
-45
-29
-26
-30
-23
-9
-20
-16
1
-13
0
3
-17
-56
-67
-49
-33
-11
31
66
67
47
9
-34
-61
-55
-35
-15
-2
37
58
54
33
15
-4
-27
-61
-87
-87
-70
-42
-18
15
35
42
22
8
-13
-41
-45
-50
-41
-31
-12
3
2
20
39
30
-2
-1
14
41
103
143
119
54
-3
-60
-76
-40
-15
0
-8
-26
-59
-63
-45
-20
6
28
29
-9
-49
-84
-123
-143
-120
-76
-10
60
106
87
25
-14
-34
-55
-78
-75
-31
44
113
111
48
-25
-69
-103
-128
-108
-65
-29
21
71
69
12
-54
-93
-81
-32
23
26
30
59
87
96
84
76
35
1
-14
-11
-15
-11
6
17
19
11
2
-9
-14
-6
0
19
36
45
28
21
14
-12
-27
-29
-13
-7
-5
-3
-25
-40
-23
-9
-11
-3
12
28
8
2
-8
-23
-11
-6
-24
-17
28
60
65
72
79
56
19
-6
-32
-42
-37
-32
-16
3
23
24
16
11
-7
-54
-81
-80
-84
-94
-87
-58
-42
-26
-5
-2
-8
-9
-27
-50
-48
-47
-58
-48
-22
-18
-65
-93
-79
-73
-56
-31
-12
-5
4
20
9
-13
-23
-35
-32
-17
-5
9
12
10
-6
-36
-37
-21
-4
0
14
14
1
-9
-18
-37
-68
-89
-93
-84
-25
47
91
97
85
41
-21
-44
-39
-27
-16
3
8
22
66
83
57
39
33
23
9
16
25
26
28
29
9
-22
-45
-51
-49
-40
-38
-38
-3
28
51
79
85
62
8
-50
-74
-83
-77
-58
-38
-10
16
32
14
-26
-58
-74
-85
-86
-47
-19
13
50
72
79
54
24
6
14
19
13
9
12
49
64
55
45
32
13
-11
-26
-42
-28
31
99
129
120
71
-26
-96
-120
-103
-78
-51
-12
14
34
51
45
27
21
21
2
-11
-15
0
31
67
97
107
93
56
17
3
6
6
-25
-26
16
78
96
83
63
41
37
53
20
-55
-98
-96
-41
9
51
43
10
-13
-17
-20
3
42
42
17
8
-6
-39
-46
-67
-73
-42
-17
1
-9
-40
-68
-36
4
19
20
22
23
19
16
16
-8
-39
-55
-55
-56
-31
11
44
54
57
51
7
-34
-51
-46
-43
-27
-23
-3
26
47
44
16
-1
-24
-32
-38
-43
-31
-3
37
70
75
49
4
-38
-58
-55
-59
-62
-49
-2
33
35
32
3
-32
-55
-77
-86
-70
-24
9
44
56
46
23
-3
-24
-47
-47
-14
8
7
48
90
101
84
63
33
1
-11
-23
-43
-61
-43
-27
-22
-21
-31
-38
-43
-39
-37
-19
24
75
93
84
80
75
54
27
-1
-27
-31
-7
2
9
2
-18
-30
-37
-33
-47
-46
-36
-20
0
26
49
58
51
44
28
-1
-13
-2
1
3
5
21
29
25
-1
-32
-50
-42
-29
-40
-46
-25
10
48
92
116
105
84
67
40
18
20
12
-3
5
26
42
43
47
35
13
-1
-9
-14
-7
16
19
-1
10
24
30
36
30
-29
-70
-74
-54
3
69
128
152
139
96
24
-48
-80
-66
-36
-30
-30
-29
-36
-32
-34
-71
-103
-109
-95
-58
-8
20
34
30
18
-20
-72
-104
-120
-132
-127
-99
-64
-61
-61
-64
-71
-89
-103
-124
-134
-128
-127
-131
-126
-111
-116
-117
-91
-63
-38
-14
-1
-15
-30
-14
10
10
-14
-36
-75
-118
-135
-146
-130
-98
-51
-43
-63
-81
-95
-98
-69
-25
-11
-1
16
33
59
68
43
3
-37
-46
-25
-10
12
25
15
-2
-34
-56
-61
-55
-48
-19
2
7
7
2
13
25
24
9
-3
-27
-36
-23
-5
-5
13
50
51
5
-36
-63
-47
-11
32
33
-8
-35
-67
-85
-63
-23
-23
-13
11
39
71
90
91
78
60
31
-5
-41
-76
-100
-111
-85
-22
37
64
73
42
-14
-62
-78
-48
-10
19
41
33
10
-10
-29
-50
-40
-21
-13
0
21
12
-17
-25
-35
-55
-63
-32
-38
-42
-5
19
18
11
11
-9
-29
-17
13
29
21
10
-11
-47
-72
-71
-61
-48
-2
24
38
33
20
1
-22
-30
-9
24
48
57
49
51
68
79
92
97
84
43
28
16
-14
-34
-16
40
96
146
162
137
103
84
54
14
-14
-21
3
41
80
75
43
37
42
36
15
-7
-31
-34
0
23
36
43
45
21
-5
-29
-42
-51
-50
-18
8
31
49
66
51
34
29
5
-41
-86
-107
-112
-87
-51
-39
-54
-68
-89
-117
-131
-111
-70
-22
25
51
34
32
31
34
38
38
6
-30
-18
-9
-17
-25
-21
-22
-37
-40
-37
-30
-21
2
14
5
2
-24
-53
-50
-22
-7
-9
-6
25
86
123
122
81
15
-21
-31
-34
-34
-5
9
19
50
70
48
25
14
1
-8
-19
-9
-6
2
32
53
58
65
54
29
26
24
17
18
22
36
47
51
32
-12
-39
-31
-18
-24
-6
11
-1
-15
-21
-10
-13
-13
-7
-16
-50
-62
-67
-70
-59
-58
-68
-67
-36
3
36
68
93
85
49
31
-2
-22
-14
6
11
7
12
-10
-29
-32
-38
-46
-46
-60
-91
-87
-52
-19
-4
14
29
22
34
63
90
57
21
5
-15
-55
-58
-60
-58
-29
9
29
30
35
38
22
18
19
12
6
19
17
16
51
84
83
53
34
21
9
5
19
19
3
15
11
-27
-55
-60
-41
-7
36
53
49
67
78
47
16
0
-17
-19
-12
4
9
23
56
76
90
94
67
27
32
54
51
28
11
8
7
15
21
7
-4
-10
-14
-48
-66
-67
-62
-64
-46
-39
-35
-9
31
47
31
6
-25
-37
-45
-56
-58
-40
-29
-44
-37
-5
31
41
39
40
28
3
-35
-46
-31
-8
16
0
-39
-64
-70
-84
-58
3
32
40
49
58
36
29
36
18
4
5
17
26
50
66
30
1
-1
3
-3
-2
-5
-19
-26
-9
18
36
59
61
53
41
28
15
21
40
50
66
72
73
70
45
29
10
0
3
0
-24
-62
-56
-2
36
38
24
5
4
13
20
6
-11
-16
-18
-14
-10
-6
4
24
40
23
4
9
25
44
67
60
9
-30
-59
-63
-52
-4
34
30
17
10
7
5
23
31
19
13
25
22
5
1
-5
-6
2
24
38
43
50
44
8
-38
-49
-46
-41
-30
-31
-34
-26
-5
10
12
31
52
41
6
-8
-20
-33
-33
-33
-38
-19
-5
-8
-9
-1
2
-15
-40
-60
-67
-48
-16
8
10
14
23
11
-3
-15
-23
-37
-42
-34
-50
-50
-28
-30
-47
-47
-46
-53
-37
-11
-20
-41
-21
9
33
43
63
69
62
69
76
66
36
26
-2
-32
-37
-43
-60
-73
-61
-53
-51
-27
-1
3
26
47
15
-20
-41
-59
-57
-16
42
63
55
44
46
24
10
-8
-51
-64
-51
-44
-68
-64
-29
-16
-20
-14
-7
-14
-15
-14
-4
16
30
17
-2
-10
-15
-17
-20
-20
-27
-60
-78
-74
-69
-61
-22
19
64
103
109
105
90
70
26
-7
-8
-8
-9
-7
0
-4
-6
10
13
-8
-40
-75
-115
-124
-109
-76
-39
-3
19
12
-7
-9
-15
-39
-48
-37
-21
-22
-10
-9
-15
-18
-26
-49
-66
-58
-66
-100
-99
-65
-64
-74
-63
-41
-30
-11
-15
-33
-33
-10
-6
-21
-22
-30
-29
-20
-5
-6
-36
-49
-44
-19
6
40
44
22
-6
-41
-66
-72
-54
-17
36
90
86
23
-17
-23
-26
-21
1
24
14
19
25
-34
-83
-99
-85
-72
-43
2
26
26
-9
-46
-87
-105
-100
-94
-82
-43
1
29
58
60
11
-31
-29
-9
3
20
8
-29
-64
-79
-94
-85
-52
-35
-10
5
30
32
24
24
18
-5
-37
-53
-67
-72
-48
-18
-12
-7
-7
-23
-48
-56
-43
-34
-27
-2
6
-5
-3
2
-34
-94
-125
-126
-76
-6
30
3
-19
-19
-29
-31
-33
-32
-55
-70
-91
-123
-145
-151
-142
-115
-73
-50
-16
24
51
83
93
77
27
-19
-55
-83
-92
-93
-56
0
67
94
105
80
27
-20
-61
-79
-85
-47
-17
-5
21
49
48
33
32
8
-14
-18
-6
-13
-32
-21
-4
34
69
83
70
45
22
8
-9
-17
-20
-35
-27
-12
-16
-21
-22
-21
-37
-1
40
67
75
95
104
92
98
87
57
35
34
15
9
22
25
11
7
16
-6
-55
-77
-63
-58
-47
3
40
49
56
43
2
-4
21
30
13
10
15
-2
-21
-18
-39
-57
-61
-35
2
16
41
54
55
52
30
-10
-38
-32
-33
-19
22
53
59
52
18
-24
-38
-40
-57
-78
-71
-38
-16
2
12
1
-29
-36
-50
-49
-27
2
12
30
61
87
94
80
72
28
-21
-31
-11
3
9
40
38
41
57
83
82
50
44
36
47
81
107
97
44
6
-20
-19
2
19
5
17
42
34
14
-11
-20
-24
-8
22
30
46
62
68
60
46
43
31
10
13
16
-1
-13
-17
-17
-17
-13
-13
-6
16
39
54
59
76
50
13
-27
-67
-70
-48
-7
39
71
111
146
139
127
106
61
19
-10
-35
-35
-16
13
48
77
93
86
36
-17
-35
-51
-58
-63
-65
-69
-29
1
5
-1
5
15
20
55
77
61
42
36
42
49
55
50
28
33
50
62
58
33
11
-36
-57
-45
-19
6
32
32
28
6
32
47
40
19
-39
-103
-158
-180
-185
-164
-94
-16
16
22
44
54
45
45
52
49
34
-2
-58
-93
-88
-62
-38
13
65
77
92
103
79
33
10
-9
-25
-12
-9
-31
-78
-106
-99
-93
-77
-13
69
114
126
111
66
10
-12
-29
-50
-39
-15
-11
-20
-13
1
19
39
52
37
17
24
1
-48
-68
-70
-48
-16
21
39
49
79
94
93
76
28
-27
-56
-59
-49
-14
13
21
2
-14
-40
-65
-95
-95
-77
-46
-27
-26
-4
-1
10
-2
-39
-83
-98
-79
-40
11
52
74
75
61
22
-36
-56
-59
-53
-47
-31
-16
0
31
34
31
17
-10
-33
-48
-33
-24
-9
10
36
37
19
14
16
-3
-2
15
12
9
7
-4
-48
-71
-72
-66
-42
-13
3
-15
-41
-57
-64
-82
-71
-33
-15
15
36
35
34
40
23
-11
-29
-26
-27
-22
-5
14
19
25
38
37
30
30
20
17
34
44
25
1
-13
-23
-29
-19
-12
-17
-16
0
-1
-9
-4
-12
-33
-43
-33
-29
-35
-14
-5
-24
-21
23
56
65
65
63
61
60
71
59
34
13
-1
-2
7
27
28
33
49
72
62
46
21
-11
-38
-32
-36
-52
-42
-18
4
36
52
52
42
48
44
16
-7
-9
-12
-36
-33
-22
-24
-38
-39
-43
-51
-38
-7
-4
-13
3
2
-26
-50
-73
-85
-93
-92
-106
-105
-78
-51
-38
-25
2
16
9
-7
-18
-23
-15
4
5
4
-1
8
31
47
65
52
26
6
-15
-39
-41
-32
-49
-54
-39
-22
-32
-30
-33
-64
-70
-60
-37
-11
12
11
-20
-53
-61
-63
-53
-5
39
56
50
54
58
43
49
58
46
20
11
-5
-16
-3
7
18
23
24
3
-17
-22
-17
-21
-27
-8
-4
1
17
38
40
45
46
37
21
23
21
10
12
29
22
21
32
32
18
19
21
-5
-20
-29
-35
-44
-33
-3
-1
-24
-40
-37
-36
-21
-15
-30
-38
-32
-48
-54
-39
-23
1
20
29
0
-33
-31
-17
-28
-41
-19
6
35
62
69
40
2
-8
-35
-62
-58
-35
-24
-1
15
26
36
51
48
11
-14
-23
-44
-40
-14
8
5
1
9
-1
-25
-41
-49
-68
-79
-81
-70
-16
45
57
8
-58
-106
-137
-135
-93
-50
-31
-10
-4
-7
-13
-16
-28
-31
1
26
33
26
18
-9
-33
-17
7
15
23
46
44
35
6
-35
-95
-116
-93
-71
-39
-5
32
43
42
61
39
10
-9
-10
-22
-15
-5
-10
-3
6
10
8
19
35
35
17
7
8
-2
6
6
-19
-21
7
23
20
36
56
47
34
21
-31
-81
-91
-83
-65
-32
32
86
116
143
129
62
-9
-33
-35
-26
7
40
44
12
-9
-32
-61
-70
-57
-40
-14
18
37
37
29
20
-11
-38
-35
-47
-61
-53
-6
39
93
123
109
56
1
-32
-58
-58
-61
-82
-85
-64
-34
-16
6
5
-1
1
-14
-42
-55
-45
-30
-9
-5
0
3
-10
-19
-26
-46
-64
-51
-30
-3
36
49
39
31
18
-43
-93
-120
-113
-93
-80
-54
-31
-6
11
18
6
-18
-54
-88
-101
-90
-64
-18
22
34
24
-8
-48
-66
-68
-39
-10
-13
-2
30
67
72
74
62
32
10
3
-5
-10
-4
-17
-43
-54
-50
-38
-39
-33
-23
-43
-63
-40
-8
11
43
57
36
25
29
31
25
38
46
43
38
41
27
13
-5
1
10
4
13
12
-8
-10
-1
8
24
65
84
82
74
47
11
-10
-24
-48
-55
-62
-59
-52
-40
-27
-38
-51
-73
-85
-90
-81
-64
-74
-85
-62
-49
-31
1
19
17
4
-11
-2
0
11
5
-15
-11
3
9
5
12
-2
-27
-46
-52
-45
-26
-1
-5
-14
-29
-28
-34
-40
-33
-37
-36
-29
5
20
17
26
27
7
-4
-11
-33
-41
-16
4
-3
-16
-41
-80
-90
-68
0
60
87
71
9
-45
-65
-54
-29
24
61
51
70
96
97
65
44
23
-4
-23
-16
12
40
77
92
57
13
1
5
23
39
38
13
-1
24
62
85
91
79
96
126
162
140
91
63
39
10
-8
-20
-52
-86
-82
-70
-68
-57
-26
-12
-12
-11
1
30
61
76
58
41
7
-36
-87
-99
-70
-39
-3
32
48
17
-8
-7
8
-3
-4
-5
-16
15
49
46
32
32
10
-29
-33
-33
-25
-15
0
12
25
61
86
115
130
131
103
71
53
28
6
6
24
47
64
79
64
18
-11
-4
-6
-17
-23
-1
24
53
71
50
36
47
61
37
21
21
23
24
13
7
-11
-33
-54
-88
-105
-87
-42
-5
34
41
21
-7
-25
-59
-91
-91
-77
-72
-43
-15
-2
5
25
21
-33
-97
-128
-135
-116
-60
-12
13
28
47
54
40
34
10
-20
-54
-48
-32
-13
16
37
14
-24
-37
-44
-51
-53
-47
-41
-9
46
62
46
19
-6
-35
-42
-28
-16
13
49
78
74
70
67
33
-7
-21
-44
-74
-60
-45
-36
-15
0
6
-5
2
7
2
6
28
30
14
11
13
29
55
73
53
16
6
0
-13
-31
-33
-29
-17
31
52
50
34
6
-20
-27
-3
11
7
-6
15
60
79
70
36
-23
-53
-38
-20
-6
8
19
7
1
9
-1
-24
-38
-54
-62
-43
-12
16
44
60
51
10
-18
-19
-3
18
37
25
-24
-43
-38
-26
-18
-6
-2
-10
5
13
-14
-56
-64
-53
-40
-15
-8
-11
-18
-18
-20
-31
-36
-37
-44
-58
-70
-61
-44
-31
-29
-20
-20
-23
-28
-50
-48
-43
-42
-33
-21
-37
-43
-39
-24
-21
-25
-31
-40
-37
-10
6
8
17
28
14
-2
61
