# Supplementary material for: Electroencephalography (EEG) based epilepsy diagnosis via multiple feature space fusion using shared hidden space-driven multi-view learning
Source: PeerJ Comput Sci. 2024 Mar 7;10:e1874. doi: 10.7717/peerj-cs.1874 (PMC10936759; doi:10.7717/peerj-cs.1874)
Supplement: Supplemental Information 2 [file peerj-cs-10-1874-s002.zip › B/O060.txt]

80
55
15
28
27
19
16
4
1
-3
-22
-55
-64
-33
0
29
74
81
27
-33
-100
-114
-102
-78
-60
-51
-38
-32
3
52
77
58
27
10
7
17
9
20
41
42
55
62
57
46
12
-25
-45
-36
3
38
82
113
98
53
-1
-58
-104
-126
-104
-50
4
53
100
115
102
78
42
-14
-83
-100
-103
-89
-23
21
46
61
60
30
2
-18
-29
-28
-13
5
1
-7
9
15
-17
-44
-63
-61
-55
-41
-7
25
29
17
-9
-31
-49
-54
-38
5
10
-2
-17
-25
-34
-37
-23
-2
-10
-32
-45
-56
-69
-49
7
61
73
58
19
-38
-60
-55
-40
-15
22
46
60
76
41
-25
-78
-98
-114
-66
-17
16
45
108
182
183
139
72
25
-2
11
25
20
19
11
-13
-46
-71
-89
-74
-38
3
26
13
13
-5
-4
-9
-13
3
2
15
48
70
68
55
68
89
108
98
55
0
-53
-73
-77
-71
-47
-5
63
118
151
126
71
29
10
0
-11
-26
-20
-11
-14
-12
-16
-22
-18
-15
-8
18
26
-3
-26
-23
-19
-17
-7
-1
6
3
-15
-44
-49
-44
-33
-19
-3
8
-4
-36
-52
-54
-59
-51
-38
-28
-20
-5
2
-17
-46
-71
-88
-83
-62
-22
47
130
183
203
168
70
-38
-87
-67
-14
27
44
78
110
119
81
21
-56
-123
-140
-132
-109
-72
-42
5
44
58
21
-25
-55
-68
-74
-55
-15
19
44
51
39
7
-17
-32
-43
-47
-52
-53
-53
-25
12
13
-2
-40
-71
-73
-55
-46
-57
-67
-80
-68
-60
-46
-31
-40
-43
-30
-28
-42
-17
3
-8
-37
-54
-68
-73
-58
-46
-37
-31
-11
-8
0
-5
-16
-6
12
25
7
-18
-33
-50
-61
-57
-19
12
38
66
90
75
58
52
27
-13
-62
-103
-124
-117
-78
-42
16
85
142
171
193
166
95
36
-17
-46
-64
-46
-22
-35
-53
-43
-32
-42
-44
-36
-48
-52
-47
-14
2
20
-1
-44
-71
-75
-53
-15
26
50
54
60
69
54
24
17
5
0
-34
-41
-54
-65
-51
8
67
108
134
126
115
96
84
64
33
2
-15
10
29
32
20
10
34
69
111
122
103
76
35
28
4
-18
-25
-25
-17
15
60
100
114
112
84
24
-14
-45
-87
-90
-66
-47
-57
-43
-36
-23
-25
-18
-21
-12
-12
-24
-16
15
54
56
41
17
-25
-57
-62
-51
-62
-76
-61
-39
5
56
107
107
92
79
50
12
-22
-39
-63
-66
-63
-43
-7
17
47
46
33
30
54
61
74
76
70
79
91
80
55
33
12
-1
-6
35
61
101
135
143
77
-13
-73
-116
-132
-108
-79
-21
22
43
31
10
-6
-49
-93
-127
-141
-120
-60
4
30
34
45
61
30
9
-1
-7
-16
7
55
87
106
119
108
70
32
11
-9
-18
-7
-10
-32
-12
26
44
45
65
62
71
77
59
35
12
12
11
-10
-12
-13
-50
-83
-78
-69
-65
-36
-13
1
27
74
94
82
39
-5
-38
-47
-22
-13
5
28
51
33
-6
-44
-72
-89
-104
-105
-102
-74
-37
4
22
19
-9
-38
-47
-55
-73
-107
-118
-108
-96
-90
-73
-49
-16
33
106
109
74
5
-65
-120
-149
-154
-152
-104
-83
-53
-19
16
45
62
76
61
14
-28
-53
-86
-108
-90
-59
-53
-45
-14
18
60
70
40
1
-27
-6
19
52
69
58
41
11
-36
-78
-94
-78
-74
-72
-51
-24
-17
-6
2
-5
-19
-17
-19
-45
-91
-126
-138
-153
-114
-66
-34
-10
0
-3
-24
-36
-50
-86
-107
-86
-45
-4
68
131
143
131
114
85
40
10
-30
-17
-13
-27
-59
-67
-42
-37
-24
-4
20
8
-20
-35
-47
-68
-90
-87
-76
-67
-59
-56
-42
-28
-26
-28
-32
-46
-58
-65
-39
18
41
39
37
23
3
-3
-4
-26
-65
-78
-78
-81
-43
37
81
90
98
90
44
15
-9
-44
-72
-76
-53
-41
-12
26
38
50
37
7
-26
-23
1
21
77
141
168
173
153
102
40
-18
-53
-61
-44
4
67
104
131
121
54
-15
-47
-88
-102
-123
-106
-91
-82
-65
-20
27
50
55
29
-6
-34
-36
-50
-36
24
67
82
86
94
69
52
38
-19
-63
-83
-76
-68
-40
-29
-28
-48
-56
-45
-59
-60
-45
-40
-30
-27
-26
-10
36
66
86
89
73
48
10
-41
-88
-123
-105
-64
-38
-39
-45
-49
-61
-65
-49
-47
-58
-34
4
21
7
-4
-39
-42
-17
18
60
90
109
91
52
17
-40
-57
-49
-43
-50
-44
-16
-2
11
35
50
28
7
2
-19
-9
10
39
46
46
45
40
29
13
-2
-4
16
37
52
70
79
50
-18
-66
-83
-95
-120
-118
-107
-96
-82
-53
-22
1
38
45
19
12
-2
-54
-120
-136
-126
-104
-70
-49
-52
-42
-37
-61
-89
-124
-141
-128
-87
-34
-5
2
1
4
-24
-52
-64
-68
-86
-64
-43
-30
-10
-2
-1
-21
-21
-21
-38
-35
-55
-92
-100
-79
-48
-27
18
72
117
132
117
109
55
34
16
4
-1
27
53
59
51
36
39
14
7
-3
-37
-84
-99
-98
-79
-39
1
16
28
14
-22
-52
-48
-60
-69
-74
-45
-25
-1
34
53
6
-35
-57
-52
-43
-35
-32
-41
-41
-35
-44
-7
52
112
141
141
140
114
75
28
-17
-48
-37
-8
-3
-14
15
59
93
122
130
78
5
-65
-117
-167
-148
-100
-52
-32
-10
-23
-36
-39
-26
-6
11
19
9
-5
5
26
35
43
66
70
58
46
23
19
25
29
5
-25
-47
-86
-127
-150
-146
-149
-139
-110
-97
-104
-89
-91
-119
-134
-91
-29
-15
-9
-16
-45
-57
-46
-33
-40
-25
-2
21
28
21
14
18
36
45
12
-14
-28
-30
-25
18
67
88
86
83
46
-20
-86
-117
-125
-116
-78
-40
0
37
44
64
94
107
80
42
31
25
20
-10
-42
-92
-129
-137
-120
-93
-53
7
80
137
151
118
37
-28
-72
-103
-98
-70
-5
51
100
114
76
45
19
-4
-32
-29
-11
-12
-9
-8
24
51
80
102
83
43
6
-28
-66
-63
-53
-28
9
60
83
74
58
19
-21
-42
-32
-6
34
74
93
99
61
11
-27
-38
-29
-6
9
30
38
56
75
103
108
65
3
-31
-47
-33
9
60
66
68
57
46
62
101
147
165
165
127
75
25
7
0
5
22
49
47
29
38
41
43
47
30
4
-28
-33
-41
-48
-50
-46
-44
-30
-11
-1
17
20
-14
-31
-34
-16
-22
-18
45
98
109
106
86
21
-46
-93
-115
-123
-101
-51
-13
7
25
42
48
41
29
13
10
15
29
23
7
-5
-29
-38
-25
-43
-67
-77
-65
-63
-51
-17
28
80
121
144
125
76
29
-22
-62
-66
-42
-36
-30
-27
-12
12
42
58
64
61
50
11
-13
-5
4
-5
-23
-21
-20
-21
-10
16
48
70
93
80
52
42
30
40
25
8
-7
-9
18
48
47
24
10
-11
-16
-20
-31
-36
-47
-57
-64
-57
-48
-36
-23
3
22
13
-23
-45
-74
-101
-95
-74
-45
5
51
68
58
67
75
73
54
31
13
16
24
8
-34
-67
-48
-22
-19
0
20
22
17
10
-27
-80
-98
-86
-34
21
35
9
-3
10
-1
-37
-65
-47
-38
-8
14
44
60
57
52
27
-10
-47
-78
-107
-113
-107
-102
-64
-21
6
23
59
57
17
-16
-39
-36
-32
-29
-21
-23
-13
5
-1
-35
-77
-75
-62
-68
-56
-33
-12
17
11
-16
-32
-18
-10
3
31
53
54
59
63
26
-20
-56
-83
-84
-61
-38
-15
2
17
-9
-75
-105
-103
-108
-88
-35
18
48
69
63
22
-19
-38
-49
-55
-30
3
23
43
58
34
-20
-54
-50
-62
-56
-44
-37
-16
19
38
36
0
-37
-77
-86
-57
-11
25
54
48
19
-27
-52
-71
-62
-40
-20
-17
0
36
101
141
122
56
-26
-48
-25
-6
1
24
41
34
10
-29
-63
-71
-61
-48
-58
-58
-38
-26
-36
-43
-36
-37
-33
-15
12
28
45
55
55
37
1
-24
-33
-42
-55
-49
-21
-4
-3
11
29
13
-15
-26
-22
-12
-7
-11
-16
-7
1
22
28
34
44
31
5
-4
34
76
80
69
52
50
55
45
30
24
15
13
25
34
51
88
119
115
88
43
-6
-48
-68
-52
-15
9
7
0
19
20
49
69
63
24
-3
-17
-23
-44
-20
-10
-10
6
14
14
12
20
17
7
17
55
88
96
83
55
30
7
-21
-57
-46
0
62
88
87
78
73
56
23
-24
-69
-70
-35
-4
8
11
-4
-5
7
29
33
42
55
49
37
5
-36
-115
-114
-110
-79
-43
-7
23
35
9
-9
-5
26
17
0
-8
-11
9
48
76
67
43
9
-47
-70
-74
-71
-43
-26
-3
22
25
30
44
42
23
-10
-50
-59
-43
-22
6
24
40
26
5
-29
-70
-105
-89
-67
-28
16
44
47
22
22
22
-10
-41
-46
-26
-7
19
64
69
47
13
-30
-78
-94
-86
-83
-41
0
33
62
69
47
-4
-41
-59
-79
-79
-26
8
44
67
68
52
21
-16
-42
-71
-81
-57
-45
-26
-21
-8
6
6
21
14
-16
-31
-12
6
20
41
69
75
67
31
-16
-47
-40
-22
13
41
40
5
-30
-59
-71
-64
-50
-34
4
32
59
67
59
63
56
41
36
35
31
25
10
15
27
40
27
5
-2
-6
-22
-15
-8
-3
-12
-34
-38
-26
-18
-4
16
16
-2
-9
-18
-36
-49
-58
-60
-49
-13
22
33
42
40
7
-15
2
10
14
18
12
-15
-28
-21
-26
-44
-74
-97
-85
-63
-38
-7
15
9
-28
-71
-81
-56
-42
-47
-33
-19
-6
-12
-15
-21
-14
2
6
-1
6
34
48
52
36
-11
-41
-57
-81
-97
-86
-51
-13
13
41
75
93
93
68
13
-47
-101
-144
-151
-124
-66
13
54
73
51
22
-17
-41
-45
-24
18
45
46
22
0
-43
-78
-105
-123
-122
-95
-49
-6
26
49
75
69
47
25
-28
-59
-58
-34
1
41
68
66
46
10
-23
-75
-104
-112
-96
-44
-1
4
2
0
-18
-27
-14
-10
12
42
96
141
152
137
115
52
-10
-28
-38
-22
10
44
56
39
10
-10
-5
-11
-6
-14
-30
-31
-47
-65
-64
-59
-74
-65
-34
15
38
55
45
25
23
9
-33
-56
-74
-97
-111
-93
-51
-3
34
70
94
89
55
5
-23
-19
-9
-11
-37
-31
10
23
21
13
-5
-35
-56
-73
-98
-132
-129
-103
-55
9
78
101
79
49
4
-28
-51
-36
-23
-14
25
58
86
109
110
80
33
-3
-26
-55
-73
-62
-54
-47
-29
0
7
-8
-15
-10
13
59
107
139
148
134
102
72
43
1
-34
-47
-39
-49
-44
-12
37
88
111
90
26
-50
-93
-109
-105
-78
-54
-20
30
89
113
116
119
116
89
44
20
1
-11
13
13
12
39
87
99
101
82
56
18
-14
-34
-37
-20
20
61
126
191
213
186
113
19
-54
-109
-134
-116
-105
-84
-57
-35
-31
-40
-71
-83
-71
-53
-58
-76
-70
-43
-22
0
21
24
20
32
29
5
-23
-77
-112
-139
-135
-125
-103
-66
-20
1
8
23
29
34
39
41
10
-11
-25
-38
-31
-19
11
48
80
102
122
110
78
46
-22
-64
-64
-57
-56
-45
-15
20
46
53
64
74
70
38
-31
-87
-95
-94
-84
-65
-60
-49
-48
-27
0
14
22
22
-1
-24
-27
-53
-63
-48
-18
19
20
8
-21
-45
-40
-5
11
9
6
-2
3
20
25
20
7
-1
4
26
47
81
87
71
44
5
-24
-31
-15
1
37
71
58
45
29
-3
-38
-77
-102
-101
-50
5
36
23
4
8
-1
-13
-30
-39
-56
-47
-37
-39
-32
-17
-3
12
28
24
7
-11
-7
-1
-16
-22
-25
-39
-48
-32
-42
-22
30
58
59
46
17
-35
-62
-74
-42
-14
20
65
75
44
20
-3
-15
-17
-16
-27
-47
-23
10
18
30
47
33
12
8
33
29
40
47
30
16
20
20
17
46
67
51
28
18
9
3
3
-23
-50
-77
-72
-65
-68
-73
-72
-69
-73
-54
-49
-44
-17
11
15
13
-5
-21
-24
-28
-28
-31
-21
-2
-5
-1
28
59
63
41
14
-11
-39
-49
-22
-5
3
7
-15
-61
-66
-43
-33
16
50
45
24
0
-17
-46
-52
-48
-51
-36
-7
20
38
45
37
-7
-34
-37
-32
-58
-59
-48
-58
-38
-1
45
67
108
115
92
54
26
2
-1
20
43
73
95
110
110
100
55
20
-2
2
26
36
22
35
68
79
60
21
-28
-54
-46
-27
-4
17
38
40
19
0
-28
-38
-34
-25
-45
-28
3
19
50
78
78
52
29
-1
-33
-55
-21
1
-15
-16
-22
-34
-27
19
74
103
98
80
54
13
-14
-33
-34
-39
-14
19
57
85
101
75
17
-35
-78
-77
-60
-53
-40
-15
6
26
48
81
105
88
36
-28
-44
-57
-52
-55
-64
-31
-7
0
-5
-14
2
-1
-11
-23
-49
-43
3
26
25
21
9
-17
-9
13
27
56
61
47
18
0
-3
-20
-42
-33
-18
-3
20
27
14
-15
-11
-15
-28
-38
-28
-7
28
89
137
142
129
121
96
50
7
-22
-53
-66
-58
-42
-16
-1
5
-19
-22
-19
-34
-44
-42
-40
-34
-17
29
44
49
62
85
86
85
69
45
20
12
-1
-9
17
46
46
40
24
16
10
22
33
22
24
22
23
25
45
53
66
63
58
50
26
35
39
9
-34
-51
-50
-37
-8
30
51
78
113
133
158
153
144
109
68
36
10
-5
8
41
43
46
38
-3
-21
-20
-21
-20
-15
-8
3
17
12
1
-17
-34
-29
-22
-28
-37
-43
-50
-49
-55
-81
-85
-75
-68
-65
-42
-31
-45
-47
-35
-38
-30
-28
-3
11
12
37
35
4
-13
-35
-41
-17
23
50
61
50
-3
-52
-84
-94
-107
-100
-79
-63
-43
-27
15
51
54
42
-22
-94
-135
-130
-113
-97
-73
-34
-6
30
67
63
29
-10
-40
-72
-95
-101
-61
-12
17
33
13
-3
0
-6
-14
20
40
43
51
57
28
17
42
67
89
118
98
42
-19
-47
-69
-71
-20
24
39
31
31
32
24
23
15
-30
-64
-81
-89
-80
-51
-29
-26
-23
-30
-53
-84
-90
-89
-91
-74
-30
-2
23
33
-4
-51
-121
-169
-154
-99
-44
-9
-10
-9
0
-2
18
26
23
10
-14
-62
-111
-171
-191
-163
-112
-41
20
51
60
66
88
122
140
137
105
53
11
-35
-17
11
27
46
41
49
46
41
26
7
2
-8
-2
2
9
25
20
-8
-8
-9
-26
-13
16
40
56
64
79
78
88
89
56
15
-26
-46
-53
-44
-6
-7
-3
3
17
-9
-31
-75
-107
-123
-83
-38
-4
12
55
62
65
82
87
71
25
-18
-60
-42
12
57
97
93
72
-2
-90
-125
-135
-140
-128
-100
-44
8
62
84
95
88
56
8
-19
-13
-10
-16
-31
-37
-68
-117
-123
-88
-61
-26
36
76
92
72
23
-27
-43
-31
-30
-21
-1
-2
5
15
11
-6
-30
-73
-100
-49
5
51
46
13
-19
-52
-78
-75
-47
-35
-48
-70
-75
-54
-36
-9
-2
-3
1
-30
-64
-63
-41
-26
-15
35
37
66
81
70
41
4
-21
-28
-12
8
52
86
70
41
-1
-3
0
-11
-58
-110
-111
-107
-101
-73
-32
-9
54
115
136
139
123
84
53
40
25
-10
-14
-11
-27
-40
-23
-3
28
59
97
123
132
126
107
77
45
14
13
18
26
14
-9
-26
-14
-12
20
64
90
90
72
34
-3
-39
-69
-125
-160
-162
-119
-44
31
93
167
178
151
128
73
8
-42
-50
-39
6
27
21
10
6
32
76
95
75
43
12
-5
-27
-42
-64
-96
-101
-72
-30
-3
-1
-19
-32
-56
-45
-41
-46
-70
-58
-47
-34
-22
-21
-36
-47
-61
-77
-107
-147
-160
-198
-203
-198
-170
-175
-165
-138
-123
-120
-101
-64
-19
47
75
39
-21
-92
-125
-149
-139
-125
-112
-83
-49
-44
-56
-48
-44
-25
20
49
31
-30
-93
-128
-159
-183
-170
-130
-48
35
94
110
97
108
95
30
-9
-41
-83
-124
-143
-136
-122
-105
-113
-109
-102
-79
-48
-26
9
36
29
1
-19
-39
-56
-53
-29
-12
-6
-37
-73
-61
-53
-5
54
85
74
28
-25
-80
-117
-133
-120
-96
-67
-24
24
46
75
76
41
-23
-93
-117
-113
-95
-36
9
18
11
-10
-48
-87
-94
-96
-97
-103
-88
-58
-35
-1
9
28
9
-17
-38
-77
-115
-100
-76
-63
-32
-42
-60
-54
-66
-71
-53
-23
-5
21
33
8
-40
-82
-92
-94
-98
-43
-6
-11
5
21
2
11
19
34
39
38
28
-1
-20
-13
-1
-17
-19
-15
4
15
13
5
3
37
61
58
37
14
-17
-37
-25
-28
-43
-35
-9
23
45
56
36
20
24
12
3
-17
-16
-17
-23
-22
-7
-11
6
15
-1
-19
-12
-7
-7
0
4
9
-7
-14
-5
-12
-36
-56
-67
-69
-47
-21
-27
-23
-20
-17
-21
-30
-55
-48
-51
-25
-11
-10
4
-1
-9
-11
-28
-82
-84
-73
-67
-64
-33
13
37
74
110
120
107
49
8
-18
-24
6
20
18
23
48
66
50
31
1
-39
-81
-103
-84
-61
-25
-3
-4
-9
-18
-34
-41
-37
-17
-19
-27
-14
-7
-18
-29
-17
6
35
31
19
2
-39
-73
-84
-61
-37
-9
39
80
107
63
13
-27
-71
-96
-97
-91
-64
4
47
51
56
60
40
38
34
22
10
20
26
12
3
38
86
92
72
68
44
14
-15
-46
-64
-55
-16
30
69
73
66
42
22
0
-32
-36
-28
-39
-7
44
75
89
92
91
62
17
-15
0
6
27
45
55
71
72
93
76
55
48
41
13
36
52
33
10
-9
-6
9
36
43
17
-2
-6
-23
-51
-80
-74
-45
-10
17
4
-2
-1
-13
-20
-10
-12
-7
8
32
54
71
83
61
-20
-85
-112
-117
-105
-66
-26
4
29
45
39
24
18
-4
-45
-53
-28
-11
11
70
117
122
139
128
85
40
11
-5
-15
3
40
35
19
-9
-20
-16
-5
10
14
-1
0
-4
-6
-5
-7
-8
-9
-3
7
42
52
55
22
-19
-43
-66
-77
-58
-16
16
26
50
65
47
34
18
12
33
34
26
16
26
49
36
1
0
12
11
23
20
6
15
8
-8
-16
27
64
76
59
45
34
19
6
-14
-38
-37
-24
-13
-8
12
70
93
89
56
-17
-88
-132
-163
-187
-130
-42
8
44
78
72
20
-36
-55
-72
-78
-61
-64
-64
-41
-12
9
15
54
75
74
66
54
22
-11
-32
-33
-49
-52
-45
-34
-19
-10
17
41
76
87
83
62
26
-7
-30
-9
35
48
53
37
-10
-53
-69
-75
-64
-47
-7
-9
-7
9
34
49
48
51
15
-29
-53
-64
-78
-68
-40
-25
-17
-7
-33
-59
-61
-60
-55
-35
0
33
45
22
-3
-23
-33
-19
14
46
23
-10
-47
-46
-28
-10
10
44
72
64
35
-8
-46
-61
-51
2
39
72
127
159
144
122
85
31
-6
-11
-11
0
18
4
2
-9
-6
1
8
33
49
29
17
5
-15
-23
-20
-7
-6
3
9
15
13
13
1
-15
-33
-55
-70
-66
-60
-25
14
28
48
51
28
24
19
3
-5
-3
-9
-24
-64
-43
-23
-17
-21
-23
2
44
89
99
80
29
-37
-72
-74
-90
-92
-74
-45
-30
-16
29
75
98
100
111
90
48
12
-16
-61
-57
-12
12
65
146
212
237
231
169
73
-27
-99
-145
-127
-62
-1
41
86
120
91
45
-37
-112
-164
-183
-151
-110
-47
28
78
117
138
141
108
62
31
11
9
10
2
-36
-82
-127
-112
-78
-23
17
22
48
85
59
24
8
-24
-73
-78
-59
-53
-10
66
136
176
181
160
103
34
8
-20
-62
-74
-63
-39
2
25
10
-22
-78
-95
-103
-112
-98
-92
-64
-19
45
70
91
124
152
157
148
124
65
17
-21
-41
-61
-61
-15
42
76
71
63
58
33
10
-6
-24
-50
-70
-70
-59
-51
-62
-60
-32
-11
-14
-24
-46
-62
-81
-101
-90
-69
-52
-60
-44
-25
-16
-2
-19
-38
-59
-69
-63
-66
-74
-83
-91
-77
-22
38
112
162
193
170
73
-41
-131
-185
-185
-150
-112
-71
-57
-45
-21
-18
-30
-49
-55
-59
-26
-6
-24
-34
-31
9
16
25
67
95
110
129
134
111
84
38
-25
-79
-97
-80
-60
-24
12
31
44
54
23
-12
-35
-31
-34
-46
-43
-40
-7
49
96
81
30
-22
-74
-105
-91
-65
-37
-16
35
39
32
32
30
21
-11
-33
-86
-120
-107
-73
-48
-47
-44
-45
-56
-44
-31
-41
-37
-17
-6
-7
8
23
18
-6
-20
-52
-31
-3
26
50
68
83
75
59
33
-9
-64
-76
-65
-53
-27
-6
3
0
-6
-1
6
11
12
32
44
54
47
57
71
74
55
29
7
-17
-51
-90
-92
-90
-71
-41
-19
4
12
1
4
3
12
32
14
-34
-50
-50
-48
-34
-56
-81
-55
-3
8
8
-9
-7
-8
3
13
4
-21
-52
-92
-113
-92
-67
-31
13
49
63
59
64
71
63
62
65
51
18
-5
3
21
27
12
-21
-43
-29
-35
-60
-84
-88
-70
-37
-17
-8
3
-16
-43
-73
-83
-53
-38
-45
-66
-58
-58
-48
-46
-51
-70
-69
-52
-30
-23
1
15
3
-3
-15
-51
-74
-64
-23
-3
28
49
35
0
-41
-58
-66
-78
-74
-45
165
