# Supplementary material for: Electroencephalography (EEG) based epilepsy diagnosis via multiple feature space fusion using shared hidden space-driven multi-view learning
Source: PeerJ Comput Sci. 2024 Mar 7;10:e1874. doi: 10.7717/peerj-cs.1874 (PMC10936759; doi:10.7717/peerj-cs.1874)
Supplement: Supplemental Information 2 [file peerj-cs-10-1874-s002.zip › B/O061.txt]

-28
4
21
39
71
73
48
16
-28
-62
-72
-62
-66
-84
-96
-90
-82
-62
-27
0
18
58
79
38
-19
-53
-75
-56
-16
15
22
37
45
18
5
21
25
-3
3
24
43
72
99
107
94
73
45
26
25
32
1
-28
-27
-29
-23
8
53
57
26
-9
-58
-116
-137
-111
-79
-29
33
93
108
100
77
24
-26
-61
-89
-100
-94
-66
-44
-49
-45
-34
-40
-36
-18
-28
-41
-25
0
16
27
25
14
-4
-29
-54
-61
-28
-6
5
19
39
27
0
1
7
-4
-4
21
25
-5
-13
-25
-42
-44
18
88
114
106
60
-16
-80
-99
-87
-37
42
105
118
92
59
12
-28
-38
-25
-10
24
87
139
142
101
35
-42
-88
-69
-46
-27
11
48
49
24
-9
-47
-52
-23
23
27
27
33
18
-9
-20
-33
-57
-25
17
39
36
18
18
1
-6
11
47
83
110
135
118
61
-1
-56
-86
-66
-9
18
17
13
0
-17
-32
-38
-46
-36
-6
11
-7
-38
-48
-55
-36
0
-5
-43
-60
-58
-74
-68
-23
19
26
37
43
17
-17
-45
-61
-58
-28
16
40
44
52
36
-16
-59
-95
-132
-133
-74
-3
48
85
85
65
31
7
-21
-47
-22
23
55
64
66
37
-3
-21
-32
-48
-45
5
66
121
172
168
94
26
-1
-11
-8
0
-3
-13
-6
20
4
-27
-54
-93
-147
-184
-178
-174
-145
-80
-33
-55
-119
-156
-183
-187
-153
-112
-84
-48
-14
-17
-54
-88
-107
-131
-136
-131
-142
-136
-103
-70
-56
-51
-62
-101
-120
-98
-80
-88
-76
-67
-70
-65
-45
-41
-41
-26
-16
-27
-56
-50
-44
-43
-28
-25
-57
-78
-66
-63
-47
-10
22
23
5
-18
-63
-80
-37
30
59
64
47
15
5
19
28
32
40
57
68
76
72
71
63
61
60
27
-29
-60
-75
-80
-50
8
44
69
107
147
136
122
80
7
-28
-10
9
-10
-34
-42
-47
-50
-54
-76
-102
-92
-66
-58
-41
-32
-58
-114
-136
-134
-127
-93
-36
-7
4
19
17
-3
-32
-31
-35
-36
-27
-35
-66
-68
-46
-41
-28
4
29
29
55
95
93
75
75
79
56
42
59
61
39
15
-18
-50
-27
23
48
48
35
8
-19
-22
-21
-24
-22
-4
-1
-10
10
30
39
48
70
72
44
21
-9
-46
-59
-55
-60
-64
-44
-14
3
26
58
43
23
33
68
78
57
55
29
4
14
39
43
31
32
8
-19
-13
7
21
29
41
20
-11
-42
-77
-113
-110
-78
-66
-56
-27
-20
-39
-54
-60
-70
-66
-61
-59
-59
-37
-16
-27
-45
-26
-6
-17
-19
-13
-9
11
63
84
79
46
0
-38
-59
-53
-46
-30
10
23
9
-31
-62
-101
-122
-102
-71
-49
-22
9
7
-15
-13
2
-11
-45
-46
-36
-8
40
81
103
121
143
148
111
65
12
-47
-78
-70
-55
-25
6
48
78
124
165
169
128
93
52
5
-4
2
8
30
74
108
87
51
12
-9
-14
-11
-11
-16
12
65
105
120
119
74
15
-17
-27
-25
-11
33
64
91
111
101
41
-19
-66
-112
-128
-105
-61
-26
30
89
112
91
69
41
4
-9
-28
-53
-67
-55
-47
-51
-37
-22
-22
-11
-13
-41
-108
-145
-137
-109
-67
-12
14
-12
-19
-25
-55
-78
-67
-48
-40
-15
22
27
-1
-27
-69
-106
-104
-82
-45
17
88
108
69
31
4
-22
-51
-45
-52
-56
-48
-35
-31
-7
24
9
-9
-4
6
-2
-3
10
3
-2
10
18
-23
-59
-71
-98
-117
-103
-62
-37
-12
8
-1
-20
-8
7
-3
-16
-3
5
18
46
82
94
114
125
106
81
66
47
30
52
60
32
-6
-15
-19
-38
-32
-17
-30
-48
-29
-6
11
21
10
-23
-54
-61
-78
-94
-69
-34
-30
-29
-23
-48
-72
-69
-46
-37
-29
-9
-7
6
30
53
34
-1
-39
-72
-83
-76
-64
-50
-28
3
13
12
9
5
-19
-26
-28
-44
-54
-29
9
39
74
104
91
57
43
26
12
26
58
81
106
140
141
108
82
45
-3
-28
-10
20
59
100
118
98
64
50
26
1
5
1
-13
-26
-31
-47
-31
14
62
78
82
90
61
31
11
24
39
57
73
65
62
82
102
90
61
50
38
42
57
62
42
33
20
-2
-25
-39
-51
-58
-42
-24
-28
-38
-8
46
72
82
76
49
22
9
-16
-46
-45
-25
-10
-2
-3
-34
-73
-83
-73
-48
-25
1
25
42
34
-1
-48
-72
-56
-35
-2
66
125
142
131
121
65
-5
-41
-41
-47
-34
14
45
60
76
72
47
26
3
-45
-75
-44
-17
13
44
64
50
36
25
-3
-44
-53
-35
-25
5
53
78
56
23
-13
-58
-93
-124
-147
-168
-152
-113
-74
-19
32
57
52
41
22
-29
-93
-137
-149
-128
-76
-26
-15
-11
10
10
-8
-35
-69
-116
-132
-102
-71
-50
-5
37
52
55
57
42
-4
-29
-22
-14
9
35
23
-8
-20
-26
-37
-21
-8
-40
-74
-65
-69
-83
-76
-59
-49
-31
5
28
11
-21
-39
-54
-50
-30
-9
-11
-13
-15
-20
-7
7
-3
-19
-22
-23
-10
3
27
33
33
39
34
6
-14
-2
7
14
16
12
-6
-24
-19
-27
-38
-46
-43
-43
-36
-18
-16
-13
6
21
19
25
75
92
86
72
33
2
-2
6
-2
-15
0
16
18
27
33
34
48
83
102
93
88
80
43
-5
-33
-43
-45
-33
-30
-47
-62
-50
-40
-34
-13
0
-16
-49
-69
-87
-96
-63
-13
16
12
1
-22
-29
-9
15
5
-16
-31
-65
-107
-123
-106
-89
-77
-58
-58
-70
-74
-67
-80
-84
-52
-10
35
68
65
27
-4
-21
-38
-37
-15
-7
-21
-8
-5
-12
-13
29
69
81
63
38
-5
-35
-37
-25
-8
32
55
61
45
23
-22
-43
-38
-15
5
19
38
38
22
22
23
15
2
23
45
44
43
10
-46
-82
-85
-93
-90
-64
-46
-34
7
43
37
8
-29
-68
-112
-116
-100
-99
-72
-23
10
7
-4
-7
-7
-22
-19
-9
-21
-23
-14
-3
10
27
44
43
28
-5
-63
-102
-103
-92
-75
-31
20
52
59
55
10
-48
-65
-63
-53
-27
22
35
28
27
3
-36
-44
-32
-29
-12
22
48
61
87
99
80
46
24
5
-16
-9
5
5
7
14
7
-32
-55
-52
-43
-16
25
40
35
32
32
29
25
48
50
26
2
-15
-12
9
59
94
79
55
28
-9
-41
-33
-47
-55
-33
-10
-6
-3
13
6
-5
21
46
48
43
52
65
63
63
50
12
-27
-39
-53
-60
-51
-46
-61
-83
-98
-129
-137
-109
-73
-51
-18
11
5
-22
-42
-50
-63
-51
-19
-9
-26
-24
-17
-12
4
5
-5
-2
12
7
-2
2
-8
-20
-17
22
46
46
23
-17
-78
-99
-70
-43
-23
11
38
27
-4
-35
-67
-85
-76
-58
-49
-25
11
30
45
69
82
65
36
18
-5
-14
8
4
3
11
49
69
62
54
32
11
12
40
45
42
47
50
36
42
54
39
2
-4
4
11
35
49
60
59
75
77
57
42
21
-6
-31
-39
-40
-32
-9
-6
-15
-12
15
1
-31
-52
-57
-48
-37
-23
-24
-22
-20
-25
-41
-70
-87
-101
-97
-42
-2
-16
-50
-61
-79
-102
-119
-123
-104
-73
-22
2
18
30
26
23
25
9
-27
-54
-50
-64
-97
-106
-90
-68
-34
26
73
74
34
-16
-73
-91
-73
-60
-57
-41
-30
-28
-40
-46
-63
-68
-41
-24
-20
-22
-17
-21
-50
-63
-62
-67
-63
-39
-17
8
39
52
25
-15
-34
-68
-76
-44
-6
6
19
34
16
-35
-73
-96
-111
-105
-63
-23
19
56
73
41
-7
-49
-90
-101
-77
-47
-19
14
44
35
6
-13
-25
-30
-24
1
5
-3
0
-4
-14
-10
-18
-57
-86
-73
-61
-52
-28
-10
-22
-26
-25
-25
-14
12
39
30
24
31
41
76
110
109
69
42
43
27
-6
-27
-18
-2
17
23
-10
-39
-41
-25
-28
-33
-15
-9
-14
-20
-26
-42
-35
-24
-14
9
46
62
32
1
-30
-66
-80
-60
-51
-43
1
38
34
5
-3
-17
-37
-19
8
13
29
60
54
39
45
37
23
25
55
74
68
67
72
78
90
106
85
63
86
107
95
87
104
102
98
98
80
59
49
52
28
-5
-32
-55
-74
-60
-18
-8
-36
-57
-72
-79
-55
0
15
18
29
24
23
38
36
32
6
-2
-8
-10
4
0
-27
-37
-21
-12
-15
-5
2
-14
-32
-30
-54
-93
-112
-89
-31
29
71
75
75
76
57
16
-17
-34
-45
-45
-40
-46
-64
-68
-34
-3
40
81
111
104
87
78
49
18
-73
-98
-97
-82
-66
-26
15
31
22
23
13
4
7
17
2
-7
8
21
14
27
31
19
11
37
66
75
76
48
10
-16
-35
-59
-73
-64
-46
-38
-30
5
22
25
46
51
26
-4
-17
-39
-64
-76
-65
-61
-51
-30
-38
-51
-54
-45
-59
-70
-59
-48
-26
-9
5
9
21
25
-6
-37
-36
-26
-28
-20
-6
-9
-22
-9
0
-7
-6
4
0
-13
-4
29
51
97
112
97
67
48
24
7
1
0
3
2
15
-15
-25
-1
36
59
60
50
28
21
40
61
72
72
64
16
-26
-38
-31
-19
6
53
73
58
24
-17
-55
-44
3
26
43
69
71
54
45
39
26
9
5
9
-1
23
41
23
9
6
-10
-33
-31
-30
-44
-57
-35
-14
0
10
-18
-52
-68
-50
-49
-57
-46
-45
-58
-64
-52
-67
-85
-86
-81
-70
-42
-2
16
24
13
6
-8
-10
0
-24
-56
-73
-90
-96
-80
-56
-61
-75
-80
-87
-108
-92
-60
-54
-63
-54
-40
-38
-28
-25
-30
-39
-31
-38
-44
-26
3
3
-4
9
22
36
62
54
13
-39
-59
-83
-98
-73
-35
-3
38
82
88
87
104
106
72
39
38
10
-22
-27
-29
-16
17
46
47
34
41
38
12
-6
7
3
-13
-24
-60
-96
-91
-53
-43
-42
-28
-24
-33
-21
4
18
45
76
73
26
-32
-74
-105
-114
-86
-59
-47
-19
-12
-39
-84
-124
-155
-165
-125
-59
-27
-16
6
11
-10
-5
-21
-39
-38
-1
42
58
58
50
27
-5
-19
-48
-83
-89
-77
-78
-63
-30
-15
0
28
25
-11
-42
-71
-112
-142
-133
-89
-41
3
50
73
78
60
24
-18
-9
16
26
33
56
39
-6
-38
-54
-58
-38
13
63
95
127
117
60
21
4
-19
-44
-34
-2
20
34
55
51
25
9
-13
-57
-80
-78
-75
-47
9
56
62
41
27
-6
-50
-66
-63
-43
-7
40
71
88
107
103
56
2
-44
-87
-107
-100
-79
-60
-39
-12
-13
-10
-4
-30
-63
-51
6
69
123
154
137
80
39
0
-50
-88
-77
-43
-13
22
44
55
64
64
16
-58
-93
-98
-89
-56
-1
30
26
26
20
10
9
24
20
4
-18
-44
-59
-46
-26
-34
-57
-54
-25
8
22
27
-12
-45
-44
-27
-11
19
52
77
96
133
156
128
93
50
0
-26
-38
-45
-51
-59
-47
-42
-42
-21
-20
-27
-10
7
17
22
32
36
26
33
48
47
36
37
21
-13
-28
-46
-81
-111
-117
-121
-118
-107
-88
-74
-64
-31
-6
2
21
40
32
10
-3
-44
-67
-56
-34
-2
54
111
132
139
128
90
37
-28
-78
-107
-114
-80
-32
5
51
87
77
55
49
38
9
-13
-20
-10
13
47
45
11
1
-12
-24
-15
2
15
27
46
45
20
-10
-6
0
2
14
13
3
3
28
52
75
91
80
49
21
18
6
-3
21
52
76
110
152
162
170
158
123
66
10
-16
-41
-24
14
49
64
67
73
58
40
36
18
-19
-34
-11
2
10
16
9
-11
-22
-30
-61
-95
-111
-107
-92
-41
4
24
31
30
-4
-64
-91
-88
-73
-40
-4
20
24
23
7
-20
-44
-33
-27
-19
5
28
31
40
54
42
37
36
32
25
22
12
-14
-25
-6
-3
-18
-30
-45
-59
-82
-91
-89
-78
-41
2
10
17
31
36
10
2
-8
-23
-21
18
73
93
90
66
31
16
31
24
-1
-3
-9
-26
-38
-37
-54
-68
-56
-39
-30
-23
-8
-9
-15
-4
-5
-30
-45
-27
-20
1
33
64
69
53
48
19
-6
-26
-44
-61
-54
-27
-20
-7
15
6
-28
-53
-72
-87
-83
-75
-46
-37
-25
-22
-38
-50
-53
-55
-65
-69
-71
-86
-80
-53
-30
-29
-21
-6
-7
-20
-27
-41
-75
-95
-101
-104
-82
-39
0
7
26
30
14
-7
-8
-29
-54
-37
-7
15
47
78
53
16
-2
-13
-30
-29
-33
-47
-37
-3
17
6
-21
-41
-71
-80
-47
-12
2
10
14
-4
-26
-32
-26
-26
-17
-5
-3
-11
8
29
21
18
28
22
8
10
20
10
7
2
-23
-42
-17
22
63
90
89
62
28
6
-26
-58
-54
-53
-49
-37
-1
17
33
26
0
-48
-73
-60
-62
-56
-23
7
33
77
114
103
66
13
-46
-96
-103
-96
-88
-76
-48
-35
-50
-52
-51
-67
-64
-37
-21
-14
15
50
68
64
70
53
7
-28
-46
-45
-31
2
17
12
-2
-34
-73
-106
-101
-85
-78
-53
-15
-1
-7
-28
-73
-117
-117
-104
-90
-43
35
108
177
213
196
139
82
35
-19
-56
-60
-42
-32
-3
31
47
41
24
10
-27
-48
-35
-23
-11
18
42
60
75
84
76
61
49
21
-12
-12
5
28
53
89
111
93
65
22
-23
-56
-62
-63
-46
12
70
85
70
45
7
-34
-32
-21
-9
11
44
46
28
8
-17
-36
-43
-40
-44
-32
21
92
134
157
157
112
64
25
1
-20
-18
-9
-18
-23
-19
-25
-61
-90
-85
-75
-49
3
38
47
64
68
56
49
59
62
73
92
91
67
32
12
-23
-63
-78
-79
-84
-72
-42
-14
4
9
0
-21
-35
-23
-30
-37
-23
-2
5
-1
-2
-16
-14
15
55
78
96
120
86
22
-27
-74
-128
-153
-131
-115
-78
-15
39
72
97
111
77
1
-53
-80
-108
-110
-106
-110
-96
-55
-2
32
42
32
-7
-50
-72
-100
-124
-96
-64
-53
-42
-50
-65
-80
-72
-44
-15
1
19
21
0
-17
-27
-25
0
50
90
91
81
68
35
12
24
34
33
14
-10
-19
-11
14
15
-3
1
6
-1
-3
16
0
-41
-57
-72
-89
-71
-42
-42
-51
-42
-23
4
41
79
69
29
-3
-53
-95
-75
-38
-20
-9
1
20
31
66
107
109
100
105
85
17
-39
-98
-148
-163
-120
-67
-5
43
67
67
86
104
69
17
-25
-78
-131
-150
-120
-85
-32
30
42
17
-17
-44
-102
-140
-129
-116
-109
-90
-48
-20
0
6
10
-9
-27
-26
-39
-55
-53
-33
-13
23
76
94
94
91
52
12
3
4
3
-4
6
28
27
16
-20
-78
-98
-74
-43
-30
6
45
86
104
134
135
106
81
45
10
-4
31
39
32
28
21
12
-6
-17
-17
-7
8
23
33
50
69
51
25
8
10
-10
3
47
60
51
38
2
-42
-84
-106
-87
-40
-1
28
45
66
69
27
-20
-43
-43
-32
-4
31
36
16
9
0
-33
-58
-88
-139
-149
-87
-38
-19
11
21
-20
-62
-79
-93
-102
-88
-81
-104
-102
-64
-45
-18
10
34
39
33
31
19
-9
-45
-66
-57
-37
8
33
54
73
78
59
39
27
-11
-15
4
4
4
24
57
75
67
41
-4
-36
-51
-48
-27
9
58
113
131
140
129
96
60
71
70
40
14
3
-18
-23
2
27
41
69
85
89
106
132
130
116
116
110
83
39
39
47
45
46
48
43
54
90
95
78
67
46
-24
-76
-97
-140
-174
-160
-135
-96
-20
61
110
161
167
122
62
9
-41
-75
-72
-47
-18
-19
-1
23
43
67
102
102
66
50
32
-11
-50
-69
-93
-112
-79
-13
26
52
73
55
12
-28
-58
-97
-112
-92
-63
-15
63
117
113
80
30
-42
-119
-177
-192
-185
-161
-107
-90
-85
-77
-67
-70
-63
-56
-62
-55
-30
-11
-50
-84
-101
-96
-69
-27
3
-13
-32
-32
-45
-45
-43
-59
-95
-102
-93
-85
-67
-27
4
25
48
46
16
1
7
-9
-38
-64
-88
-75
-42
-22
-16
-21
-27
-42
-57
-69
-69
-98
-136
-151
-143
-137
-117
-88
-79
-73
-59
-50
-73
-82
-66
-53
-31
-9
-15
-82
-130
-144
-154
-112
-16
43
46
27
7
-28
-69
-58
-47
-59
-45
-25
-25
-21
0
10
-17
-35
-47
-40
-19
20
14
-24
-43
-63
-83
-98
-89
-78
-54
-17
-2
-1
-3
25
45
48
74
61
2
-24
-34
-53
-56
-45
-33
-25
-14
8
10
-3
-2
2
-15
-13
12
14
-4
-16
-19
-20
-13
-5
-4
-6
-1
3
2
6
14
12
33
62
63
44
32
15
-5
-32
-38
-40
-40
-20
-7
-13
-16
3
24
31
42
30
1
-22
-20
-23
-30
-15
2
0
11
30
21
-6
-16
-18
-35
-44
-28
-15
-14
-2
-2
-15
-20
14
31
36
41
20
-28
-55
-61
-81
-91
-78
-67
-56
-33
-11
-19
-49
-60
-71
-82
-82
-69
-58
-42
-7
8
11
25
27
29
30
50
47
15
2
-9
-42
-73
-73
-72
-68
-36
3
20
29
65
83
85
87
60
34
37
71
93
89
81
72
49
36
35
28
16
18
25
22
23
38
34
13
-1
-19
-45
-55
-50
-42
-29
-12
-3
4
15
17
-11
-17
4
10
-14
-20
-30
-58
-66
-43
-24
-14
9
26
33
33
33
21
-9
-32
-58
-99
-117
-102
-82
-73
-39
5
36
57
84
92
85
77
46
-5
-32
-26
-28
-20
-4
9
12
18
36
33
35
50
61
52
52
59
26
-10
-15
-11
-6
14
64
84
88
99
86
52
49
67
60
44
48
51
58
57
48
20
10
38
65
73
83
78
60
48
41
32
7
9
17
13
14
29
42
44
58
56
25
-9
-20
-48
-52
-29
-2
8
-4
7
5
-9
-6
7
0
-1
26
25
28
38
43
25
1
-7
-14
-14
-3
8
-7
-14
-27
-57
-67
-38
-11
-20
-34
-25
-8
8
23
27
18
29
48
36
16
12
-6
-19
13
52
66
65
70
52
23
20
17
7
-5
-4
-14
-30
-10
15
12
-7
-6
-13
-3
27
37
20
-1
-12
-45
-82
-98
-88
-73
-34
13
37
47
45
33
6
7
29
11
-5
-6
7
27
50
74
82
77
78
64
27
6
13
9
12
53
96
105
108
76
24
-14
-26
-46
-58
-42
-18
-16
-23
-10
-6
-9
0
10
-19
-56
-68
-90
-115
-120
-97
-81
-68
-39
-41
-50
-48
-44
-36
-30
-25
-63
-100
-96
-87
-85
-70
-57
-63
-64
-46
-33
-35
-34
-28
-59
-79
-93
-96
-95
-74
-55
-63
-57
-31
2
17
39
29
-23
-81
-102
-104
-106
-76
-54
-48
-42
-21
-20
-38
-30
-44
-82
-104
-74
-46
-14
34
54
30
-8
-41
-72
-97
-104
-94
-79
-43
13
29
2
-17
-28
-31
-12
24
35
41
52
29
-14
-52
-63
-69
-46
-3
14
-16
-51
-78
-108
-113
-74
-16
18
32
19
-21
-52
-61
-83
-98
-56
-1
35
44
59
57
23
3
-11
-35
-54
-52
-75
-115
-111
-101
-75
-18
44
74
61
44
16
-20
-50
-38
-6
20
46
53
22
-11
-16
-41
-55
-50
-51
-64
-52
-27
-39
-42
-50
-70
-90
-86
-62
-45
-20
19
38
25
17
7
-30
-37
-28
-25
-33
-20
1
4
20
50
71
56
46
41
21
-1
8
10
-9
-6
-3
15
48
108
152
186
199
156
88
39
6
-19
-40
-31
14
82
151
192
184
135
65
-14
-76
-104
-64
-15
34
82
118
112
80
36
-34
-87
-98
-87
-63
-13
49
78
91
109
98
65
46
34
21
17
19
-6
-59
-91
-107
-134
-126
-78
-16
26
58
77
39
-23
-64
-94
-115
-100
-70
-54
-46
-4
33
69
112
130
110
66
23
-22
-51
-51
-46
-44
-36
-6
-21
-54
-69
-63
-44
-16
19
10
-15
-17
-18
-13
-2
35
59
91
125
128
93
55
28
-17
-69
-89
-80
-43
31
99
91
50
13
-41
-103
-123
-118
-113
-81
-35
-9
-3
13
22
24
20
8
-35
-84
-91
-99
-102
-69
-10
14
13
17
-1
-31
-39
-32
-37
-46
-12
26
25
17
9
-23
-36
-4
32
43
37
33
-9
-52
-72
-81
-92
-77
-38
-13
-3
-2
-12
-27
-41
-37
-41
-21
16
37
17
-11
-25
-40
-44
-24
0
16
38
60
71
82
84
48
9
1
0
9
51
100
114
101
95
72
32
-21
-21
0
28
60
61
36
18
36
46
45
40
15
-16
-7
34
45
36
56
69
64
42
16
-5
-8
7
18
19
18
37
23
4
-12
-45
-94
-106
-72
-38
9
49
68
59
51
47
30
12
8
-14
-39
-29
24
56
88
110
98
59
28
1
-43
-90
-114
-107
-84
-24
41
68
61
57
26
-8
-10
-19
-34
-10
53
84
84
103
114
88
74
69
25
-17
-26
-37
-46
-35
-1
12
11
27
25
-12
-25
-16
-9
22
71
96
94
96
94
54
-12
-49
-44
-31
-5
30
26
29
45
41
24
21
4
-29
-51
-37
-22
-15
6
23
12
6
18
33
37
64
77
58
35
17
-11
-22
-1
13
6
14
49
67
37
-1
-34
-58
-45
-17
-21
-28
-26
-41
-87
-122
-122
-128
-120
-96
-86
-72
-39
5
23
36
45
41
15
7
13
10
0
-9
-18
-46
-69
-83
-97
-101
-92
-79
-75
-51
-34
0
