# Supplementary material for: Electroencephalography (EEG) based epilepsy diagnosis via multiple feature space fusion using shared hidden space-driven multi-view learning
Source: PeerJ Comput Sci. 2024 Mar 7;10:e1874. doi: 10.7717/peerj-cs.1874 (PMC10936759; doi:10.7717/peerj-cs.1874)
Supplement: Supplemental Information 2 [file peerj-cs-10-1874-s002.zip › B/O062.txt]

-166
-175
-138
-88
-61
-48
-55
-68
-63
-70
-94
-155
-174
-176
-162
-106
-39
-9
-18
-24
-51
-89
-92
-85
-84
-101
-106
-109
-104
-97
-95
-89
-69
-41
-44
-87
-118
-112
-101
-104
-90
-71
-43
-23
-20
-60
-94
-108
-108
-98
-68
-27
-7
24
19
-27
-75
-106
-95
-71
-43
-25
-22
-21
9
43
35
5
-40
-81
-87
-62
-42
-47
-37
-17
-33
-60
-70
-91
-119
-133
-105
-69
-44
-41
-73
-109
-112
-113
-124
-109
-56
-42
-44
-31
-6
-18
-49
-61
-73
-89
-106
-102
-114
-122
-117
-118
-124
-118
-118
-147
-163
-166
-185
-216
-244
-232
-213
-177
-122
-80
-63
-47
-59
-88
-102
-91
-98
-121
-122
-107
-86
-30
26
38
7
-38
-93
-145
-145
-161
-141
-101
-54
3
19
-7
-19
-23
-52
-88
-97
-113
-123
-106
-84
-77
-66
-38
-12
11
43
52
14
-30
-34
-47
-59
-66
-77
-66
-31
-13
-27
-65
-93
-84
-94
-104
-100
-101
-108
-110
-102
-108
-125
-104
-66
-36
17
50
45
18
-20
-77
-125
-109
-37
24
68
72
40
-10
-62
-114
-140
-131
-89
-51
-35
-12
-18
-30
-19
-11
-58
-127
-163
-178
-173
-144
-105
-94
-91
-89
-89
-105
-108
-94
-118
-133
-120
-115
-111
-97
-63
-65
-53
-47
-72
-118
-154
-164
-156
-124
-82
-61
-52
-55
-47
-57
-73
-93
-137
-183
-190
-147
-89
-38
-12
-8
-40
-71
-102
-145
-136
-114
-110
-116
-114
-112
-113
-92
-76
-74
-97
-78
-40
-9
9
-8
-58
-130
-170
-189
-172
-114
-41
6
13
16
-17
-80
-127
-150
-165
-151
-123
-100
-51
11
72
95
109
106
57
-3
-59
-113
-171
-191
-171
-141
-100
-45
12
42
40
14
-14
-65
-107
-143
-179
-179
-153
-143
-164
-145
-101
-72
-48
-36
-38
-58
-56
-60
-100
-122
-123
-129
-135
-119
-101
-83
-61
-47
-74
-109
-135
-173
-195
-184
-165
-158
-142
-109
-80
-60
-41
-22
-34
-34
-24
-52
-88
-119
-134
-132
-92
-35
-9
0
14
28
-3
-39
-55
-98
-128
-126
-94
-57
-14
18
13
-4
-22
-38
-64
-81
-72
-24
13
10
-14
-57
-73
-68
-69
-86
-81
-68
-58
-35
-26
-30
-32
-26
-26
-40
-44
-45
-64
-80
-87
-80
-74
-49
-9
-17
-51
-73
-96
-101
-89
-76
-82
-79
-73
-101
-139
-166
-175
-174
-158
-138
-150
-168
-162
-134
-102
-66
-34
-37
-59
-34
-18
-40
-59
-50
-46
-41
-26
-29
-53
-67
-77
-93
-97
-75
-70
-82
-102
-111
-98
-78
-44
-39
-48
-54
-83
-122
-163
-159
-132
-113
-64
-6
15
19
6
-29
-59
-67
-63
-86
-89
-87
-74
-55
-14
35
70
102
89
25
-74
-156
-183
-175
-113
-22
43
71
75
55
1
-50
-90
-113
-113
-95
-93
-122
-153
-174
-186
-178
-132
-94
-84
-53
-12
-5
-38
-64
-94
-115
-108
-87
-69
-65
-49
-30
-18
3
5
-27
-80
-93
-111
-137
-146
-121
-120
-125
-125
-140
-165
-148
-100
-81
-75
-59
-59
-59
-56
-57
-91
-124
-133
-140
-137
-104
-65
-55
-56
-66
-89
-121
-129
-112
-102
-69
-23
15
17
-1
-40
-87
-93
-94
-98
-93
-58
-29
-24
-21
-34
-51
-77
-91
-124
-143
-130
-93
-60
-49
-43
-30
-19
-4
1
-25
-56
-46
-46
-66
-79
-72
-65
-60
-45
-31
-47
-68
-58
-69
-70
-44
-13
11
15
28
11
-15
-43
-77
-110
-101
-90
-104
-109
-100
-80
-71
-69
-94
-150
-172
-169
-161
-139
-87
-24
3
9
24
-10
-70
-102
-114
-116
-107
-89
-73
-48
-10
-12
-36
-70
-105
-119
-117
-119
-131
-143
-142
-128
-112
-115
-126
-160
-170
-147
-112
-93
-83
-72
-73
-88
-99
-103
-119
-120
-109
-116
-123
-108
-115
-142
-154
-119
-100
-103
-99
-93
-86
-94
-103
-136
-175
-186
-184
-179
-125
-51
-6
-10
-28
-66
-131
-177
-190
-189
-171
-124
-82
-59
-35
-25
-39
-90
-131
-164
-157
-107
-63
-43
-40
-28
-43
-57
-54
-31
-47
-80
-107
-115
-120
-119
-112
-121
-113
-62
-27
-34
-59
-91
-136
-156
-140
-123
-91
-55
-36
-47
-45
-26
-35
-72
-106
-130
-137
-125
-95
-79
-80
-62
-51
-74
-98
-133
-171
-205
-202
-184
-167
-115
-32
9
2
-18
-68
-122
-151
-146
-130
-111
-80
-53
-50
-55
-64
-87
-113
-111
-117
-134
-140
-109
-84
-73
-57
-65
-91
-106
-111
-129
-138
-116
-88
-68
-49
-24
-40
-80
-96
-100
-102
-94
-71
-62
-41
-13
13
9
-13
-39
-66
-72
-68
-60
-41
11
37
15
-14
-60
-110
-156
-157
-127
-94
-35
22
39
30
30
20
-27
-44
-59
-90
-114
-101
-76
-73
-54
-24
-29
-51
-40
-44
-53
-52
-56
-112
-166
-169
-161
-134
-96
-42
-15
-5
2
-29
-82
-115
-104
-87
-70
-34
-39
-56
-49
-44
-78
-105
-130
-127
-114
-84
-79
-99
-94
-87
-68
-63
-59
-68
-85
-90
-95
-117
-134
-115
-91
-77
-66
-54
-55
-52
-27
-32
-72
-93
-99
-108
-125
-116
-96
-100
-77
-35
-27
-39
-46
-71
-88
-77
-72
-90
-82
-58
-40
-24
-11
-17
-37
-41
-32
-33
-41
-44
-64
-115
-167
-172
-140
-82
-29
7
27
45
42
15
-21
-41
-57
-97
-130
-137
-137
-132
-107
-94
-86
-76
-96
-140
-180
-172
-158
-137
-112
-96
-91
-86
-90
-118
-141
-124
-100
-96
-96
-70
-57
-59
-46
-51
-83
-119
-136
-133
-105
-64
-25
19
51
66
22
-40
-84
-101
-125
-130
-123
-131
-149
-147
-133
-126
-99
-75
-78
-92
-77
-48
-46
-58
-85
-119
-149
-170
-177
-160
-115
-53
-10
7
10
-30
-104
-164
-177
-157
-119
-78
-52
-20
14
46
38
-12
-53
-105
-148
-132
-66
-11
16
36
34
8
-25
-68
-100
-105
-70
-42
-38
-26
-1
-22
-53
-64
-73
-100
-116
-88
-65
-43
-12
-25
-55
-86
-113
-123
-132
-146
-157
-128
-69
-30
-28
-4
28
48
37
14
-36
-114
-164
-208
-221
-200
-147
-100
-73
-49
-38
-33
-65
-106
-135
-145
-128
-89
-47
-14
4
2
-2
-25
-60
-97
-124
-122
-110
-114
-124
-127
-136
-125
-105
-107
-105
-88
-66
-56
-29
0
-13
-50
-91
-134
-148
-148
-128
-116
-108
-87
-63
-73
-88
-87
-80
-73
-58
-54
-73
-80
-68
-68
-61
-36
-17
-27
-26
-30
-65
-114
-138
-156
-160
-126
-81
-45
-25
0
0
-44
-93
-125
-148
-160
-147
-127
-111
-92
-66
-66
-76
-78
-88
-84
-41
-18
-29
-51
-73
-84
-97
-112
-117
-144
-147
-126
-107
-85
-65
-51
-51
-56
-77
-112
-135
-136
-102
-70
-13
35
52
29
-4
-31
-88
-122
-146
-177
-192
-171
-129
-93
-49
-37
-69
-111
-123
-147
-168
-152
-126
-123
-149
-169
-185
-191
-163
-124
-96
-67
-38
-31
-40
-79
-122
-164
-163
-111
-63
-43
-31
-55
-112
-133
-117
-101
-87
-60
-37
-26
-16
-17
-34
-62
-71
-47
-15
15
30
-4
-51
-69
-78
-94
-100
-87
-66
-49
-15
33
28
10
-27
-45
-60
-56
-70
-124
-139
-136
-119
-90
-58
-47
-66
-83
-108
-134
-153
-125
-99
-83
-58
-26
-14
-29
-13
-16
-61
-119
-149
-168
-162
-107
-46
-28
-17
-7
-34
-77
-108
-139
-165
-165
-150
-150
-142
-128
-112
-85
-62
-39
-22
-9
-8
-43
-99
-119
-122
-143
-146
-135
-113
-77
-14
7
-9
-30
-47
-61
-65
-48
-44
-61
-53
-44
-26
-16
-14
-24
-32
-25
-27
-34
-61
-80
-96
-101
-87
-53
-38
-37
-12
8
-3
-20
-35
-75
-130
-146
-162
-134
-75
-20
4
42
67
52
23
5
-5
-27
-42
-47
-55
-54
-33
-11
-27
-35
-46
-70
-73
-69
-72
-91
-94
-83
-84
-85
-86
-88
-91
-84
-72
-79
-98
-70
-17
24
43
31
4
-51
-108
-165
-184
-154
-96
-47
10
28
2
-49
-81
-86
-95
-89
-68
-63
-76
-73
-32
-4
0
4
-13
-28
-34
-26
-59
-87
-77
-65
-63
-76
-70
-58
-44
-50
-79
-108
-117
-92
-49
-8
29
44
34
28
24
20
28
27
5
-19
-8
0
2
11
11
-7
-35
-63
-95
-125
-112
-87
-87
-91
-65
-41
-30
-34
-57
-64
-67
-67
-76
-88
-92
-79
-76
-69
-55
-62
-67
-76
-77
-98
-94
-84
-107
-134
-135
-132
-144
-137
-135
-163
-180
-164
-120
-95
-76
-54
-56
-64
-78
-95
-119
-110
-91
-57
-51
-50
-76
-99
-84
-66
-76
-110
-93
-64
-32
-4
10
-6
-42
-62
-66
-70
-67
-57
-49
-58
-58
-42
-49
-45
-46
-71
-108
-115
-129
-157
-163
-158
-155
-108
-43
-28
-48
-80
-106
-143
-175
-162
-144
-128
-93
-73
-60
-54
-68
-107
-148
-145
-119
-112
-107
-111
-139
-150
-134
-109
-75
-23
23
16
-26
-73
-112
-151
-180
-160
-125
-95
-54
-42
-59
-72
-88
-104
-116
-109
-112
-121
-130
-137
-143
-146
-132
-114
-90
-42
9
12
-9
-21
-55
-97
-118
-138
-150
-136
-68
-12
16
16
-14
-53
-67
-61
-63
-60
-56
-60
-75
-80
-70
-71
-73
-70
-64
-72
-88
-90
-97
-94
-85
-70
-73
-69
-64
-93
-133
-132
-121
-128
-112
-72
-45
-32
0
16
1
-2
-15
-60
-124
-146
-162
-150
-107
-67
-51
-64
-68
-106
-152
-177
-177
-162
-133
-80
-64
-72
-54
-34
-32
-28
-10
-15
-21
-15
-18
-57
-90
-79
-67
-58
-53
-60
-88
-105
-91
-85
-78
-70
-66
-66
-71
-52
-35
-48
-60
-76
-86
-61
-32
-35
-61
-66
-105
-166
-205
-193
-147
-99
-38
2
15
-6
-39
-70
-105
-126
-127
-124
-110
-110
-107
-94
-85
-83
-100
-98
-89
-112
-141
-140
-149
-167
-171
-139
-94
-48
1
15
0
-22
-41
-69
-92
-99
-105
-85
-51
-32
-49
-80
-91
-117
-135
-122
-102
-95
-72
-39
-30
-54
-84
-103
-115
-96
-73
-101
-126
-123
-131
-119
-74
-27
-11
-10
-6
-12
-28
-36
-15
14
21
17
-17
-53
-58
-62
-79
-101
-96
-99
-105
-101
-90
-91
-93
-94
-99
-91
-67
-53
-62
-60
-37
-36
-64
-75
-75
-93
-94
-90
-86
-100
-74
-35
-25
-23
-24
-42
-86
-108
-113
-144
-175
-187
-180
-164
-122
-68
-49
-54
-67
-75
-93
-90
-89
-97
-109
-119
-122
-114
-78
-81
-119
-130
-116
-108
-126
-125
-121
-136
-143
-152
-174
-194
-150
-96
-52
2
51
36
18
19
-15
-71
-110
-119
-138
-127
-94
-76
-87
-99
-87
-96
-82
-41
-33
-47
-48
-51
-67
-69
-44
-37
-34
-23
-26
-42
-25
6
1
-22
-38
-49
-83
-114
-128
-122
-91
-58
-45
-53
-55
-62
-95
-133
-132
-124
-102
-58
-16
6
14
15
-36
-91
-88
-76
-77
-81
-72
-83
-94
-76
-58
-69
-80
-76
-71
-61
-61
-53
-46
-36
-33
-60
-91
-100
-96
-93
-93
-86
-111
-131
-110
-67
-40
-50
-59
-72
-99
-113
-107
-103
-88
-73
-71
-84
-100
-121
-128
-115
-106
-101
-101
-94
-109
-127
-123
-100
-69
-65
-42
-33
-52
-82
-99
-111
-107
-52
2
32
38
23
-20
-67
-81
-71
-65
-49
-42
-68
-100
-99
-98
-88
-67
-34
-36
-47
-58
-86
-108
-104
-88
-89
-70
-30
-10
-5
-6
-33
-75
-97
-96
-99
-84
-41
-3
-12
-39
-62
-76
-74
-72
-68
-78
-81
-99
-143
-177
-188
-212
-200
-150
-82
-32
-5
-14
-38
-73
-116
-134
-129
-120
-94
-80
-95
-99
-83
-71
-70
-65
-68
-77
-75
-67
-73
-76
-84
-120
-134
-102
-42
-10
2
15
-2
-34
-81
-117
-144
-138
-106
-77
-41
-4
19
4
-20
-39
-69
-92
-80
-47
-1
49
75
65
18
-18
-45
-66
-77
-83
-98
-124
-111
-100
-109
-114
-132
-143
-137
-106
-88
-86
-74
-54
-41
-17
43
69
36
-19
-59
-90
-93
-75
-60
-55
-35
-6
0
-6
-25
-60
-98
-105
-83
-81
-65
-8
19
11
-6
-31
-55
-71
-83
-104
-124
-124
-95
-77
-78
-76
-72
-67
-58
-61
-103
-138
-154
-151
-135
-115
-104
-125
-143
-144
-137
-143
-142
-121
-91
-64
-64
-95
-129
-135
-124
-122
-127
-125
-113
-104
-112
-147
-166
-152
-118
-108
-126
-127
-133
-123
-101
-83
-93
-116
-130
-135
-138
-144
-140
-107
-63
-33
-51
-108
-164
-199
-202
-156
-95
-47
-28
-4
-2
-30
-66
-108
-137
-142
-124
-118
-114
-74
-29
-31
-58
-59
-67
-80
-45
23
73
63
41
10
-49
-93
-109
-131
-156
-163
-162
-145
-109
-60
-45
-66
-100
-136
-155
-137
-72
-11
14
30
10
-36
-57
-51
-58
-89
-110
-126
-144
-140
-97
-68
-64
-71
-87
-106
-111
-113
-147
-142
-108
-100
-95
-82
-70
-86
-113
-119
-125
-135
-129
-99
-68
-37
-17
-21
-48
-74
-102
-140
-146
-121
-91
-93
-77
-48
-30
-10
10
10
-19
-20
-23
-35
-39
-56
-73
-85
-89
-109
-135
-143
-95
-41
-4
29
19
-27
-56
-70
-91
-99
-85
-74
-88
-63
-13
12
21
5
-56
-134
-181
-189
-186
-152
-108
-54
-25
-14
-30
-72
-129
-154
-162
-162
-128
-78
-50
-22
-23
-67
-124
-155
-184
-207
-205
-181
-167
-185
-174
-156
-130
-104
-121
-156
-177
-141
-98
-89
-92
-102
-114
-135
-143
-160
-166
-152
-131
-113
-89
-44
-20
-17
-14
-10
-63
-117
-148
-168
-157
-120
-81
-72
-92
-106
-128
-138
-124
-120
-125
-114
-90
-100
-130
-134
-116
-114
-106
-96
-90
-85
-79
-78
-83
-72
-57
-59
-62
-24
-6
-29
-59
-79
-106
-107
-82
-86
-124
-164
-184
-161
-101
-15
41
44
24
-9
-44
-73
-89
-117
-133
-133
-134
-152
-171
-163
-154
-139
-113
-79
-72
-73
-58
-75
-90
-86
-63
-69
-86
-85
-89
-86
-70
-52
-58
-70
-77
-102
-124
-127
-107
-84
-64
-34
-26
-27
-17
-19
-19
-10
-9
-45
-83
-86
-88
-82
-64
-57
-55
-70
-81
-117
-148
-139
-120
-129
-135
-106
-67
-40
11
33
-10
-84
-128
-161
-167
-146
-122
-121
-118
-110
-129
-177
-183
-147
-113
-94
-51
-18
-9
-24
-40
-50
-58
-77
-114
-141
-125
-70
-18
17
21
-2
-46
-84
-120
-157
-167
-158
-116
-76
-35
-2
8
21
26
-1
-58
-99
-144
-186
-191
-161
-99
-20
36
24
-31
-76
-104
-143
-189
-213
-213
-177
-97
-1
46
64
49
-8
-58
-95
-115
-165
-206
-195
-150
-88
-30
0
3
-21
-20
-17
-39
-55
-68
-80
-61
-31
-21
-22
-49
-93
-120
-99
-77
-80
-84
-67
-34
-48
-67
-93
-107
-114
-87
-82
-83
-75
-54
-27
-3
31
28
-17
-65
-108
-147
-190
-184
-139
-83
-32
7
0
-14
-14
-5
8
15
-11
-63
-118
-144
-146
-142
-117
-58
-5
13
15
19
19
49
91
78
44
7
-32
-79
-78
-34
9
43
57
28
-37
-98
-123
-139
-126
-91
-57
-49
-51
-65
-88
-66
-14
29
27
14
-17
-48
-69
-95
-123
-137
-124
-130
-141
-106
-63
-53
-80
-91
-92
-89
-64
-52
-81
-125
-141
-150
-143
-120
-79
-73
-60
-41
-43
-66
-74
-72
-93
-117
-131
-121
-105
-64
-9
15
7
-19
-52
-61
-58
-70
-103
-123
-122
-135
-122
-97
-67
-53
-40
-41
-66
-102
-108
-112
-110
-73
-30
-9
-17
-10
-28
-72
-100
-99
-75
-64
-52
-51
-60
-67
-77
-107
-141
-155
-164
-171
-138
-84
-64
-64
-63
-69
-75
-81
-103
-155
-210
-243
-271
-263
-177
-69
1
19
-8
-74
-149
-197
-217
-235
-231
-191
-152
-127
-93
-47
-23
-11
-9
-28
-58
-81
-105
-121
-127
-113
-113
-115
-87
-39
-13
9
10
1
-23
-46
-73
-101
-97
-73
-64
-62
-39
-25
-36
-43
-51
-76
-78
-49
-13
10
24
28
6
-15
-15
-29
-63
-83
-93
-89
-53
3
2
-32
-64
-68
-73
-73
-83
-109
-121
-102
-53
-18
1
8
-2
11
30
20
-58
-136
-184
-220
-227
-179
-121
-87
-62
-42
-52
-62
-48
-36
-38
-46
-36
-50
-85
-89
-73
-48
-27
-22
-43
-75
-68
-67
-74
-82
-87
-90
-89
-71
-67
-61
-49
-25
-39
-83
-108
-129
-138
-96
-37
1
-2
2
-9
-23
-38
-46
-72
-89
-83
-80
-68
-69
-91
-121
-127
-128
-134
-146
-145
-121
-106
-69
-21
12
14
26
10
-36
-71
-92
-104
-128
-136
-122
-112
-93
-66
-63
-75
-71
-91
-103
-91
-78
-71
-48
6
31
9
-6
-23
-47
-61
-59
-99
-156
-187
-175
-137
-87
-64
-87
-116
-98
-71
-74
-75
-67
-63
-77
-83
-109
-171
-196
-171
-149
-136
-133
-123
-125
-119
-115
-133
-162
-164
-140
-117
-76
-41
-48
-78
-105
-125
-151
-177
-182
-174
-158
-137
-123
-105
-67
-56
-74
-93
-94
-112
-156
-157
-127
-97
-59
-11
12
-3
-46
-72
-92
-103
-87
-68
-64
-57
-40
-46
-54
-56
-71
-84
-83
-66
-85
-116
-134
-145
-141
-144
-152
-158
-148
-118
-108
-117
-102
-89
-111
-121
-105
-92
-91
-63
-53
-71
-64
-55
-67
-87
-83
-70
-73
-69
-52
-11
12
25
13
-12
-32
-45
-61
-105
-118
-119
-103
-72
-44
-39
-44
-37
-34
-50
-64
-91
-123
-137
-97
-57
-27
-12
12
13
0
-10
-53
-104
-121
-98
-76
-50
-13
9
15
-1
0
-8
-33
-58
-89
-109
-105
-84
-31
34
71
59
19
-21
-64
-103
-106
-90
-82
-89
-75
-75
-77
-44
-3
19
9
-26
-78
-120
-114
-112
-135
-142
-108
-91
-86
-78
-87
-122
-139
-111
-75
-79
-102
-114
-138
-157
-150
-140
-93
-39
13
19
7
10
9
-22
-47
-63
-110
-113
-89
-80
-73
-63
-43
-42
-49
-43
-58
-87
-116
-136
-150
-137
-71
-15
7
28
38
23
12
-5
-20
-47
-55
-60
-59
-46
-29
-54
-101
-113
-116
-122
-106
-80
-73
-76
-68
-61
-78
-105
-116
-141
-140
-86
-66
-62
-40
-28
-42
-44
-42
-59
-71
-91
-106
-116
-107
-80
-60
-51
-27
-13
-57
-106
-123
-118
-113
-86
-56
-49
-46
-38
-51
-78
-81
-73
-69
-64
-62
-76
-103
-102
-91
-95
-92
-86
-91
-92
-71
-52
-44
-51
-84
-137
-175
-173
-146
-119
-87
-46
-36
-56
-61
-92
-131
-156
-178
-186
-171
-121
-90
-78
-50
-8
-7
-20
-39
-85
-136
-147
-129
-118
-86
-40
-26
-26
-26
-32
-49
-36
-19
-31
-61
-93
-128
-169
-173
-153
-116
-69
-17
-2
-32
-76
-116
-148
-152
-124
-98
-91
-68
-43
-41
-56
-86
-133
-171
-181
-158
-129
-98
-40
-12
-17
-31
-64
-114
-147
-119
-91
-61
-11
33
28
-36
-110
-172
-211
-215
-179
-143
-99
-46
-1
23
17
-19
-92
-148
-173
-197
-213
-203
-166
-132
-115
-109
-95
-93
-104
-130
-147
-142
-124
-85
-61
-27
-14
-10
20
42
22
-3
-10
-16
-50
-78
-124
-163
-177
-134
-104
-98
-102
-113
-123
-112
-79
-69
-76
-56
-46
-81
-115
-128
-156
-160
-133
-106
-116
-110
-94
-82
-75
-73
-64
-81
-98
-105
-116
-113
-92
-84
-87
-94
-81
-66
-60
-62
-64
-75
-75
-83
-63
-45
-28
-20
-44
-68
-98
-136
-162
-160
-149
-122
-90
-83
-97
-120
-117
-117
-114
-99
-66
-46
-53
-26
-2
7
11
4
-10
-38
-37
-38
-49
-66
-72
-72
-44
-3
5
-17
-26
-21
-22
-28
-12
-19
-25
7
37
31
30
23
-17
-67
-98
-104
-114
-104
-75
-45
-29
-6
5
-21
-44
-51
-59
-78
-109
-110
-86
-33
-13
-26
-43
-56
-64
-62
-48
-46
-53
-67
-70
-95
-137
-142
-126
-117
-117
-111
-127
-142
-122
-79
-55
-43
-28
-31
-64
-84
-90
-118
-137
-113
-77
-52
-2
42
17
-22
-41
-80
-122
-132
-124
-104
-71
-48
-47
-51
-44
-55
-75
-93
-108
-117
-122
-108
-93
-110
-122
-118
-131
-157
-154
-140
-140
-121
-84
-68
-53
-29
-43
-74
-100
-111
-128
-126
-97
-51
-32
-28
-39
-86
-148
-180
-189
-172
-127
-68
-42
-26
11
32
34
11
-14
-54
-83
-92
-104
-91
-73
-43
-29
-31
-19
-16
-15
-13
-15
-42
-80
-92
-97
-114
-110
-105
-133
-125
-95
-65
-52
-23
-15
-14
-21
-17
-23
-44
-40
-29
-32
-6
14
-1
-36
-48
-68
-108
-141
-143
-130
-110
-80
-79
-75
-68
-68
-82
-84
-72
-69
-50
-18
18
26
23
17
-12
-64
-97
-103
-96
-74
-39
-3
-13
-38
-48
-85
-114
-129
-149
-163
-147
-103
-93
-90
-57
-27
-7
1
-17
-51
-59
-71
-86
-97
-73
-28
9
16
1
-21
-42
-16
-3
-17
-30
-64
-100
-130
-120
-104
-103
-103
-85
-89
-115
-120
-128
-137
-132
-117
-110
-96
-65
-42
-17
7
24
-2
-38
-70
-98
-112
-86
-39
-16
-9
-9
-27
-44
-73
-99
-124
-145
-134
-111
-74
-28
15
23
3
-15
-61
-103
-122
-125
-122
-99
-69
-44
-46
-45
-59
-87
-101
-110
-121
-125
-99
-69
-42
-3
24
-3
-61
-102
-134
-152
-138
-110
-92
-89
-63
-53
-58
-82
-107
-135
-157
-170
-178
-178
-162
-114
-72
-51
-26
-10
-20
-51
-101
-152
-177
-163
-139
-99
-56
-44
-50
-44
-34
-42
-75
-91
-107
-111
-92
-87
-102
-124
-117
-110
-126
-129
-126
-137
-147
-122
-92
-81
-75
-97
-140
-182
-188
-190
-185
-169
-135
-108
-83
-39
-17
-9
-1
-1
-21
-42
-43
-52
-50
-61
-70
-94
-127
-126
-123
-120
-110
-81
-50
-10
43
65
49
38
25
-26
-92
-136
-186
-229
-218
-188
-148
-82
-11
27
36
22
-22
-72
-98
-109
-122
-141
-144
-140
-130
-108
-68
-45
-19
18
29
5
-31
-72
-116
-146
-127
-98
-63
-26
-2
2
-7
-32
-70
-118
-134
-111
-81
-49
-5
10
14
14
-7
-45
-66
-81
-93
-93
-83
-65
-74
-68
-36
-13
-4
14
31
10
-23
-92
-179
-242
-233
-194
-153
-106
-87
-103
-133
-143
-134
-110
-76
-58
-60
-73
-87
-125
-179
-192
-174
-138
-86
-22
14
29
38
3
-66
-133
-164
-181
-178
-150
-129
-141
-152
-129
-117
-107
-106
-105
-115
-103
-68
-47
-38
-27
-13
-23
-50
-74
-86
-85
-68
-39
-39
-23
-5
-20
-63
-86
-93
-99
-90
-87
-94
-107
-96
-99
-111
-103
-77
-55
-24
11
-7
-46
-69
-66
-61
-81
-77
-66
-61
-53
-59
-75
-77
-59
-47
-52
-45
-23
-22
-12
9
-10
-47
-66
-100
-137
-161
-142
-103
-68
-31
-9
-26
-58
-96
-148
-168
-161
-159
-161
-135
-103
-67
-27
3
-5
-40
-75
-93
-96
-5
