# Supplementary material for: Electroencephalography (EEG) based epilepsy diagnosis via multiple feature space fusion using shared hidden space-driven multi-view learning
Source: PeerJ Comput Sci. 2024 Mar 7;10:e1874. doi: 10.7717/peerj-cs.1874 (PMC10936759; doi:10.7717/peerj-cs.1874)
Supplement: Supplemental Information 2 [file peerj-cs-10-1874-s002.zip › B/O063.txt]

75
44
0
-60
-107
-106
-104
-45
32
92
122
142
128
83
25
-10
-40
-60
-75
-66
-39
-18
-4
16
11
-3
-3
-37
-72
-77
-72
-61
-46
-21
-9
16
11
-22
-49
-37
-15
-25
-37
-24
-16
-39
-38
-27
-49
-40
-23
-12
-32
-44
-42
-42
-58
-61
-63
-62
-33
-7
1
17
31
28
16
10
-13
-30
-39
-11
51
94
89
63
23
-6
-16
-25
-22
-4
-4
-3
2
39
58
43
2
-35
-76
-103
-81
-64
-41
-3
27
57
64
19
-59
-90
-84
-88
-96
-76
-49
-44
-19
16
63
82
91
75
43
18
11
10
11
49
76
61
32
18
16
4
-1
-15
-46
-56
-48
-55
-45
-10
17
13
0
0
-32
-76
-76
-112
-130
-143
-143
-100
-49
10
57
44
-12
-70
-94
-117
-117
-105
-81
-66
-21
21
32
18
-7
-7
-5
-6
-33
-73
-88
-91
-88
-83
-72
-46
-36
-20
5
29
38
55
49
32
15
4
-13
-37
-22
-5
-13
-27
-23
19
50
85
82
49
-15
-44
-70
-77
-35
18
52
46
50
35
4
-36
-92
-126
-99
-42
3
41
49
33
12
-1
-10
-38
-47
-53
-63
-67
-52
12
57
97
106
98
80
75
67
41
14
-15
-50
-76
-81
-71
-81
-55
8
58
97
98
68
35
-3
-25
-50
-49
-14
49
91
97
118
107
67
23
-17
-53
-65
-67
-51
-3
83
164
201
171
104
22
-51
-84
-78
-64
-19
34
63
63
63
79
77
72
77
69
68
65
39
13
12
22
22
41
64
64
54
68
79
69
64
52
18
-31
-66
-81
-96
-113
-71
-16
35
113
165
179
161
112
52
-21
-82
-100
-115
-106
-87
-63
-30
10
56
126
161
160
94
5
-74
-102
-102
-101
-82
-70
-40
5
38
58
64
83
91
66
42
20
10
10
33
49
60
65
55
53
60
66
43
11
-29
-69
-99
-106
-86
-43
40
112
133
101
71
35
7
-12
-10
-30
-42
-32
-14
18
49
81
88
63
42
23
-7
-26
-15
-4
-1
5
4
-4
-20
-21
-26
-16
25
67
94
99
85
37
13
8
0
-11
-25
-33
-41
-35
-34
-28
-17
-2
9
-12
-26
-4
-6
-22
-22
-6
-13
-4
12
3
-5
2
14
20
17
24
26
6
2
8
10
14
17
-3
-22
-27
-28
-33
-38
-43
-34
-28
-17
-15
-26
-40
-29
-35
-17
7
3
-17
-29
-14
-8
7
44
65
46
32
20
9
-8
7
23
50
96
124
109
77
43
18
-7
-8
6
-13
-30
-8
27
42
57
75
51
13
-15
-49
-98
-87
-30
3
18
31
28
17
21
28
10
-20
-37
-54
-55
-30
3
36
61
68
43
20
-5
-23
-21
-22
-4
25
27
23
11
-16
-47
-53
-41
-12
38
77
90
100
145
121
46
-49
-104
-125
-98
-62
-35
-6
51
87
103
115
103
75
48
22
-18
-63
-72
-82
-96
-108
-102
-85
-37
38
86
101
122
121
97
62
49
36
-10
-40
-42
-33
-3
33
48
63
75
85
66
17
-26
-50
-56
-72
-59
-34
-2
40
69
93
121
140
152
131
117
96
43
-14
-31
-20
-5
9
19
4
-5
-22
-40
-45
-27
-2
-9
-8
-9
-10
-3
4
15
19
38
38
16
-7
2
11
17
20
19
2
-3
6
-10
-36
-46
-38
-29
-32
-11
-2
16
24
20
12
-24
-46
-44
-34
-10
-7
-3
9
39
59
54
51
21
-23
-61
-70
-73
-70
-44
-34
-27
-32
-10
14
38
46
39
5
-11
-11
-41
-49
-65
-91
-125
-126
-117
-107
-69
-33
-1
19
39
35
-5
-13
4
26
26
27
22
-9
-71
-112
-122
-117
-66
-2
51
75
83
64
21
-13
-58
-110
-119
-88
-85
-63
-29
8
22
18
20
7
-7
-19
-11
-33
-67
-113
-144
-146
-122
-59
-34
-20
-17
-10
-16
-41
-68
-105
-120
-99
-86
-52
-18
20
19
2
-20
-45
-54
-67
-93
-105
-82
-51
-45
-41
-31
-31
-15
-17
-59
-106
-102
-80
-56
-27
28
47
39
18
-25
-80
-115
-123
-91
-56
-16
22
9
-5
7
-6
-28
-48
-55
-62
-70
-55
-57
-60
-59
-42
-24
-3
17
22
5
6
-1
-40
-54
-58
-59
-64
-58
-41
-28
-6
14
26
14
-7
-31
-58
-59
-49
-46
-45
-17
-10
-19
-34
-27
-11
-14
-37
-35
-35
-31
-11
-14
-25
-14
-17
-45
-78
-87
-90
-81
-75
-48
-18
5
28
31
31
34
7
-30
-64
-87
-111
-86
-52
-11
18
39
55
46
41
27
-10
-29
-25
-14
-19
-36
-42
-29
1
44
76
60
28
-15
-60
-91
-98
-92
-72
-42
-1
41
65
77
64
35
-8
-40
-91
-114
-106
-79
-56
-35
12
67
106
141
142
100
48
13
-37
-95
-114
-101
-43
32
93
101
101
111
106
73
35
-6
-57
-67
-65
-46
-20
38
117
144
120
85
39
-12
-42
-36
-26
-5
30
64
75
77
59
6
-43
-94
-137
-164
-119
-45
-19
0
9
11
-1
33
46
32
14
20
6
-18
-34
-25
-7
8
14
21
46
67
74
63
44
32
10
-10
-25
-21
-17
-25
-22
3
4
-7
-15
-33
-25
0
9
14
14
6
2
-1
6
-6
-24
-24
1
21
26
16
-18
-46
-67
-65
-55
-42
-12
-2
2
5
-7
-22
-34
-56
-71
-36
5
39
51
43
32
-1
-25
-33
-34
-23
4
19
-2
-5
47
114
154
173
156
94
20
-29
-74
-74
-16
47
77
84
91
67
29
14
-3
-16
-23
-4
8
20
31
30
6
-5
22
0
-29
-23
-24
-36
-20
10
47
84
114
115
97
80
39
1
-19
-23
-41
-71
-55
-27
18
80
113
115
89
52
53
27
-33
-50
-60
-51
-35
-37
-62
-77
-65
-41
10
69
132
151
146
122
68
20
-17
-48
-73
-88
-66
-27
13
57
75
44
7
-30
-86
-109
-86
-28
3
16
24
28
45
54
52
5
-15
-3
-6
2
28
16
-17
-49
-58
-55
-30
-4
27
48
71
84
69
32
-9
-46
-66
-40
-8
9
6
-3
-25
-24
5
24
20
1
-1
-10
3
32
40
32
9
-1
-4
4
1
4
23
48
66
81
64
51
48
48
55
72
60
54
40
10
-16
-23
-24
-43
-50
-59
-38
-13
3
0
-44
-81
-96
-88
-56
-20
17
21
15
14
12
-23
-49
-50
-40
-22
17
31
10
4
-18
-60
-92
-97
-96
-84
-45
4
24
3
25
39
53
72
81
59
51
37
1
-29
-32
-41
-54
-30
34
71
76
62
26
-32
-80
-106
-125
-128
-84
-37
-18
-7
13
12
-14
-38
-27
-19
-14
-16
-39
-51
-67
-61
-56
-38
-37
-61
-73
-61
-56
-87
-97
-92
-69
-46
-34
-31
-31
-15
-16
-22
-56
-52
-45
-41
-9
-2
16
45
77
65
65
79
53
11
-19
-12
1
23
39
29
12
9
-7
-37
-67
-78
-60
-21
50
117
124
101
89
97
107
118
120
67
7
-37
-45
-29
6
51
70
84
82
67
60
102
143
147
106
64
21
-19
-54
-71
-54
-20
15
44
79
118
108
77
17
-19
-19
-6
23
41
7
-43
-65
-74
-44
25
61
61
31
13
-38
-82
-93
-68
-51
-39
-21
-5
-7
16
30
10
-17
-26
-43
-55
-56
-19
-11
16
46
54
63
92
94
56
11
-42
-96
-122
-121
-106
-99
-66
-14
-1
24
38
12
-9
-16
-2
4
-1
10
-8
-52
-70
-73
-59
-30
19
49
39
5
-26
-43
-48
-47
-92
-132
-144
-125
-85
-39
10
56
71
62
46
8
-19
-20
-38
-49
-61
-48
-37
-51
-62
-69
-60
-66
-51
-34
-17
10
5
-14
-20
-18
2
28
37
-5
-54
-69
-59
-50
-25
12
33
30
18
4
-15
-18
-32
-65
-92
-88
-80
-77
-65
-66
-64
-45
-24
-3
12
7
-26
-63
-83
-75
-82
-88
-75
-24
26
55
61
29
-18
-35
-38
-47
-27
11
28
28
47
66
61
49
51
44
37
23
21
-13
-61
-77
-75
-49
-10
12
3
-6
6
20
39
34
-1
-12
-1
16
9
-10
-49
-61
-51
-21
23
42
60
82
105
95
62
27
-5
-34
-47
-55
-66
-53
-27
5
33
56
54
32
9
-21
-49
-59
-61
-61
-46
-14
6
16
28
30
49
45
39
36
10
-24
-50
-68
-71
-69
-42
-16
28
73
83
65
41
37
-12
-23
-15
-19
-12
22
48
67
65
80
67
39
6
-37
-82
-100
-103
-60
-4
60
103
127
154
145
95
25
-36
-69
-75
-48
-14
11
37
70
68
46
55
57
52
30
8
-25
-67
-120
-165
-172
-126
-46
12
45
50
39
-5
-35
-63
-101
-110
-87
-50
-30
-11
9
10
8
14
12
-6
-12
7
11
-6
-23
-26
-15
19
42
45
32
40
20
-9
-13
-13
-1
24
49
57
93
132
126
73
1
-55
-89
-84
-58
-33
-37
-29
-14
3
36
62
85
89
60
50
27
11
24
52
73
92
75
38
9
-27
-64
-116
-156
-171
-166
-137
-62
37
106
125
98
47
4
-31
-38
-47
-30
11
49
62
44
23
10
20
24
-10
-19
-9
-10
-7
3
12
17
14
1
-12
-15
7
44
57
39
12
-32
-74
-75
-77
-69
-51
-19
-26
-45
-54
-60
-63
-66
-48
-39
-19
7
43
89
107
102
73
30
8
-3
-27
-43
-44
-61
-77
-74
-71
-66
-31
10
31
46
39
24
3
9
30
55
77
92
87
63
57
49
45
50
63
58
41
28
24
41
52
53
53
50
43
15
-11
-24
-12
-4
10
14
3
-8
-10
7
14
16
19
34
55
72
60
4
-56
-97
-100
-86
-47
0
32
76
112
130
110
50
-3
-27
-18
-9
-5
-18
-26
-25
-41
-47
-42
-46
-38
-7
18
15
15
21
-6
-50
-45
-14
-9
-9
-4
-14
-9
5
2
-19
-46
-67
-94
-93
-60
-47
-60
-69
-56
-45
-43
-33
-40
-50
-36
-22
-27
-11
25
82
106
97
62
9
-29
-56
-68
-70
-64
-64
-60
-18
33
57
85
91
47
-16
-28
-12
14
21
26
23
5
-3
4
18
13
9
-19
-34
-22
2
11
8
-7
-31
-27
-32
-45
-29
-2
36
59
39
-15
-58
-73
-43
-7
-10
-16
-31
-29
-35
-43
-43
-55
-53
-53
-58
-46
1
47
69
82
96
100
75
36
-8
-34
-45
-42
-24
-15
13
39
33
-23
-84
-93
-94
-63
-29
21
50
66
65
53
52
44
17
-1
2
-19
-27
-19
26
54
60
51
14
-31
-53
-30
-15
-9
9
32
41
40
55
58
29
4
-25
-44
-43
-16
-7
12
50
73
89
79
45
-12
-43
-25
14
21
11
6
-20
-44
-41
-5
30
47
48
42
26
2
-41
-89
-112
-108
-88
-87
-77
-71
-56
-12
18
4
8
27
32
7
-12
-22
-36
-27
-3
8
13
34
42
14
-41
-72
-91
-105
-85
-48
-15
4
28
36
34
46
41
33
22
43
34
2
-16
-24
-18
10
41
41
38
19
-31
-86
-103
-74
-43
3
36
44
30
9
10
5
1
-2
-17
-27
1
27
43
44
17
1
10
27
45
47
40
18
-9
-46
-77
-104
-121
-108
-47
-1
24
35
29
-3
-60
-90
-104
-95
-52
-2
55
76
89
82
49
20
-3
-1
14
35
41
37
24
6
-19
-30
-59
-99
-116
-94
-58
-39
-23
-36
-62
-83
-86
-74
-69
-45
-7
10
16
11
7
-8
-34
-70
-77
-61
-37
-12
-4
1
15
29
42
46
23
-11
-16
-14
-26
-39
-49
-59
-36
13
49
66
75
84
64
45
34
27
21
8
7
-2
-17
8
23
31
27
35
19
13
36
37
46
57
86
100
115
105
65
9
-32
-22
17
43
64
74
73
75
45
2
-19
-21
-19
-51
-64
-45
-24
21
69
86
59
9
-53
-99
-105
-92
-52
-17
26
70
115
147
150
124
70
31
-10
-60
-75
-59
-33
6
27
-4
-67
-114
-114
-97
-75
-25
26
65
95
123
97
44
-3
-46
-89
-91
-64
-29
3
33
46
44
52
31
-34
-86
-120
-123
-133
-128
-110
-94
-38
25
40
28
9
-13
-41
-65
-45
-2
32
56
58
44
44
49
18
-15
-32
-32
-42
-41
-25
-28
-35
-20
0
-1
-4
-23
-47
-51
-21
1
45
65
80
73
49
35
13
-10
-36
-38
-52
-67
-63
-36
8
35
57
48
23
14
-14
-53
-54
-46
-31
-9
23
46
17
-5
-17
-62
-86
-104
-125
-124
-83
-29
15
52
74
107
121
99
59
8
-29
-28
-20
-8
13
6
-21
-21
-18
-13
7
27
38
34
22
20
3
-15
-9
1
7
25
38
12
-35
-58
-42
-35
-14
-33
-75
-97
-89
-24
20
46
55
49
3
-51
-87
-124
-122
-86
-54
-38
-45
-72
-86
-75
-57
-53
-49
-44
-53
-77
-63
-33
-14
-2
0
-15
-34
-27
-29
-32
-15
5
-5
-21
-16
-36
-82
-129
-149
-174
-185
-172
-159
-135
-102
-83
-73
-45
-19
-5
-23
-53
-67
-65
-15
63
127
133
83
14
-60
-114
-137
-135
-120
-54
20
77
101
103
104
67
34
5
-25
-34
-15
-6
0
13
12
-7
-41
-73
-104
-134
-152
-138
-121
-86
-47
-16
12
33
28
34
40
26
-12
-58
-40
-2
22
34
47
24
-39
-53
-56
-59
-59
-32
-26
-10
39
79
97
110
98
41
-19
-44
-50
-33
-2
54
95
118
76
18
-35
-74
-88
-75
-21
33
71
70
62
72
51
34
-13
-75
-112
-97
-57
-1
71
128
140
100
70
61
50
50
26
-58
-150
-176
-136
-90
-44
-12
7
35
75
80
41
-16
-21
-8
14
34
51
15
-48
-89
-109
-84
-35
-9
-23
-60
-75
-65
-24
5
22
17
17
23
17
-7
-18
-16
-6
32
60
55
21
-12
-27
-2
24
44
37
12
-10
-52
-109
-130
-127
-120
-73
0
74
108
118
68
-16
-104
-138
-150
-158
-124
-79
-22
28
54
45
43
36
53
69
85
101
87
69
59
20
-17
-34
-27
-6
21
69
99
106
106
96
70
55
49
37
-8
-30
-45
-83
-102
-67
6
64
110
111
77
59
46
35
12
20
24
15
7
-4
0
7
19
10
-22
-16
9
50
61
64
75
71
60
56
5
-52
-53
-18
6
32
77
119
126
105
51
-23
-37
-54
-52
-34
-14
-1
34
59
78
72
44
10
-41
-61
-37
-10
-17
-19
-9
2
13
44
71
68
54
41
23
15
46
103
112
118
109
77
29
-2
1
-21
-37
-52
-56
-67
-50
-26
-14
6
47
94
113
123
104
65
14
-14
-25
-26
-7
22
35
29
22
4
-19
-21
-50
-95
-123
-136
-136
-131
-85
-54
-31
4
39
45
41
24
7
14
26
44
48
58
58
37
21
36
42
17
5
-14
-13
-1
26
43
48
49
16
-26
-75
-87
-71
-32
44
113
150
133
74
-2
-83
-116
-139
-156
-137
-70
1
64
127
162
137
58
1
-56
-105
-126
-92
-47
-4
20
4
-47
-88
-101
-124
-123
-103
-102
-108
-74
-4
32
69
86
45
-8
-33
-57
-87
-69
-22
32
77
127
146
75
-6
-67
-89
-86
-72
-56
-34
22
81
117
123
136
133
105
65
18
-26
-63
-53
-20
-5
-20
-27
-48
-55
-49
-20
-5
-11
-3
33
81
102
86
66
49
54
31
5
2
-8
-20
-20
-1
-11
-35
-52
-38
-39
-55
-91
-137
-128
-102
-98
-96
-86
-80
-72
-40
14
59
86
99
72
35
27
29
31
29
79
98
63
6
-37
-66
-93
-99
-118
-132
-120
-77
-31
-13
4
0
-39
-49
-24
16
52
79
57
21
-4
3
-1
-2
34
63
56
51
47
6
-47
-78
-98
-76
-32
2
5
-6
-22
-37
-50
-59
-47
-54
-36
-18
0
18
18
0
1
29
48
37
-6
-67
-95
-120
-108
-71
-28
12
52
50
-3
-57
-71
-59
-50
-37
-21
-28
-28
-15
-22
-7
57
115
146
151
116
34
-9
-35
-70
-100
-107
-57
-11
30
83
126
134
94
54
1
-53
-89
-85
-43
3
36
50
55
48
20
-15
-38
-41
-54
-53
-2
29
45
56
73
54
35
9
-5
-5
0
0
-12
-4
0
5
8
30
47
37
28
32
34
26
18
12
-7
-15
-22
-40
-48
-37
-22
-9
3
33
52
62
56
39
4
-45
-72
-97
-83
-47
-23
-19
-30
-23
-13
-14
8
19
2
9
28
22
23
20
26
19
9
2
3
18
44
60
53
40
9
-22
-38
-41
-35
-50
-64
-74
-64
-36
-5
12
10
16
-7
-63
-97
-102
-106
-93
-47
6
38
51
62
38
-25
-74
-106
-134
-134
-85
-43
6
54
81
96
88
81
50
15
1
-32
-73
-93
-76
-43
-8
20
3
-6
5
9
7
-3
-19
-34
-45
-32
-16
-31
-19
13
37
53
58
52
28
-11
-19
-17
-20
-31
-74
-113
-128
-134
-132
-91
-36
15
35
54
57
35
0
-33
-62
-91
-84
-40
-6
13
64
84
85
84
63
12
-57
-95
-110
-115
-109
-75
-43
-8
32
58
93
99
56
-28
-62
-68
-71
-81
-83
-65
-61
-58
-34
8
45
61
33
17
-15
-67
-112
-141
-140
-103
-65
-34
13
32
28
8
1
1
11
25
24
12
-1
-19
-70
-97
-96
-81
-48
10
66
85
86
83
43
-30
-83
-101
-70
-6
41
48
31
22
2
-11
-42
-74
-96
-75
-46
-14
3
2
-10
-43
-70
-79
-74
-77
-70
-25
14
48
67
83
60
21
0
-4
-4
-4
-6
-12
-1
24
46
74
103
128
122
92
41
-24
-69
-73
-56
-29
-2
38
77
122
135
95
42
13
9
-1
-14
-8
11
32
78
82
58
14
-20
-58
-80
-75
-77
-70
-60
6
48
57
41
-1
-15
-7
1
-13
-11
17
60
102
107
61
4
-30
-44
-58
-72
-43
-7
30
71
134
160
138
108
86
29
-33
-57
-45
-1
71
131
131
103
56
19
-21
-39
-41
-39
-38
-7
29
47
44
19
-32
-43
-38
-41
-51
-46
-26
-3
-8
-26
-75
-96
-73
-39
-16
1
4
16
64
96
110
83
49
6
-39
-58
-75
-67
-9
68
118
117
70
14
-26
-45
-50
-42
-45
-39
-37
-59
-66
-68
-67
-65
-65
-61
-54
-29
29
78
87
81
81
49
-1
-40
-55
-51
-38
-2
11
16
11
6
-10
-24
-17
-14
-9
-3
-1
-5
-7
-14
-38
-46
-5
28
63
72
66
45
27
9
-8
-36
-27
-13
-1
-3
1
-3
-27
-57
-73
-76
-67
-65
-63
-68
-39
-4
8
6
-3
-30
-60
-90
-104
-103
-76
-39
26
89
133
130
69
16
-12
-41
-62
-37
-36
-28
5
81
112
90
50
7
-59
-124
-145
-147
-130
-93
-41
9
58
86
71
56
24
-21
-62
-70
-31
16
52
64
70
69
37
4
-25
-26
-21
14
77
148
188
155
95
47
-10
-62
-87
-97
-84
-45
-6
21
31
36
44
26
-2
-9
-21
-23
7
40
73
68
77
67
49
47
44
54
49
19
-11
-47
-45
-25
-9
17
40
34
21
52
67
74
57
36
-1
-2
14
54
73
87
89
62
30
-12
-44
-61
-59
-63
-89
-107
-73
-32
-3
29
48
44
43
40
34
31
32
18
-4
-32
-63
-107
-141
-134
-95
-40
6
33
37
22
5
-29
-65
-91
-100
-84
-59
9
71
96
75
31
-35
-107
-150
-181
-187
-156
-89
-12
60
114
153
153
112
60
9
5
30
59
73
83
79
38
-11
-29
-35
-38
-29
-23
-20
-9
22
49
29
7
-25
-85
-97
-69
-50
-34
8
50
83
95
87
36
9
12
9
-24
-56
-59
-48
-21
-3
9
45
45
23
-26
-74
-68
-29
27
75
93
72
29
15
-1
-54
-103
-120
-113
-101
-56
-13
4
29
47
38
24
19
17
-7
-29
-53
-44
-20
-1
7
16
55
75
52
30
12
-19
-62
-54
-48
-37
-8
19
29
41
50
32
12
-24
-24
-12
16
46
61
28
-24
-54
-38
3
27
32
21
18
67
103
134
141
119
99
70
28
-46
-127
-165
-166
-152
-90
-20
38
105
168
193
154
74
3
-46
-62
-59
-53
-53
-18
41
62
69
61
27
-21
-35
-51
-97
-144
-134
-86
-41
11
28
-9
-52
-81
-84
-89
-83
-70
-39
1
13
4
-21
-41
-35
-17
-13
-19
-50
-64
-23
4
33
15
-23
-53
-53
-19
2
-11
-54
-84
-93
-77
-61
-60
-71
-72
-74
-86
-85
-78
-53
-38
-14
16
32
35
41
38
-18
-38
-51
-52
-25
18
39
22
9
-3
-31
-79
-143
-206
-215
-158
-82
-3
57
110
136
146
146
96
19
-54
-94
-120
-132
-118
-88
-45
5
55
96
107
108
59
-4
-72
-115
-140
-118
-67
-10
18
30
39
16
-32
-78
-100
-117
-113
-66
-16
30
39
1
-69
-132
-170
-167
-128
-87
-50
-6
60
124
127
92
44
-17
-58
-58
-55
-56
-39
-1
33
59
110
153
169
162
131
81
39
15
-1
8
44
83
90
72
42
11
-20
-34
-9
10
32
55
67
56
39
26
-3
-26
-41
-47
-47
-29
4
17
37
62
92
98
100
90
54
16
13
12
38
75
91
85
72
42
18
9
27
35
17
-13
-48
-88
-98
-92
-50
-3
62
115
106
59
16
-28
-29
-13
-7
6
28
53
39
-18
-77
-131
-151
-136
-101
-84
-83
-66
-29
-11
-19
-25
-26
-20
-11
6
16
31
66
88
79
42
16
12
27
36
44
50
55
25
-12
-18
-19
-10
-3
11
8
-13
-31
-42
-53
-59
-38
-16
-11
9
38
80
129
165
154
109
-15
