# Supplementary material for: Electroencephalography (EEG) based epilepsy diagnosis via multiple feature space fusion using shared hidden space-driven multi-view learning
Source: PeerJ Comput Sci. 2024 Mar 7;10:e1874. doi: 10.7717/peerj-cs.1874 (PMC10936759; doi:10.7717/peerj-cs.1874)
Supplement: Supplemental Information 2 [file peerj-cs-10-1874-s002.zip › B/O064.txt]

-156
-168
-187
-160
-108
-62
-10
32
67
75
33
-42
-108
-164
-213
-226
-228
-184
-114
5
96
126
132
70
-13
-60
-79
-83
-53
-8
15
49
73
60
22
-33
-63
-80
-77
-77
-69
-71
-74
-116
-180
-205
-183
-141
-102
-80
-51
-42
-26
-3
22
18
12
-12
-46
-74
-73
-55
-37
-22
-38
-65
-100
-105
-75
-10
42
85
87
44
-3
-68
-114
-141
-138
-95
-62
-4
49
110
157
184
173
105
62
-2
-66
-116
-158
-177
-186
-168
-143
-88
-16
72
138
167
134
36
-55
-126
-157
-173
-151
-95
-31
-3
9
20
-16
-53
-95
-105
-110
-101
-93
-97
-61
-27
-26
-47
-65
-69
-106
-141
-180
-162
-136
-129
-124
-113
-113
-101
-83
-70
-59
-37
-17
-9
-20
-49
-78
-72
-78
-87
-38
14
60
48
41
14
-47
-91
-139
-136
-129
-152
-171
-188
-186
-157
-128
-106
-72
-36
-25
-42
-28
-8
14
32
43
29
-11
-45
-75
-102
-87
-49
-21
-16
0
19
27
28
55
42
-34
-81
-122
-168
-188
-182
-159
-137
-81
-39
-13
9
15
13
-5
-47
-111
-143
-147
-115
-92
-68
-11
52
110
138
131
83
40
2
-41
-77
-120
-128
-136
-120
-92
-69
-42
-46
-22
-27
-38
-16
-8
-3
-12
-41
-109
-191
-232
-223
-193
-143
-103
-56
-20
-15
-4
4
2
-35
-101
-139
-170
-157
-137
-83
-46
-8
54
116
154
142
84
13
-48
-78
-90
-125
-157
-151
-142
-124
-85
-39
-14
22
82
91
50
0
-63
-109
-143
-138
-109
-45
31
89
138
159
125
42
-61
-140
-192
-208
-221
-197
-159
-101
-23
41
66
61
-4
-55
-120
-183
-202
-206
-184
-143
-72
-18
46
110
156
163
153
98
-8
-58
-98
-118
-141
-158
-159
-152
-128
-77
5
107
193
216
160
92
9
-72
-123
-153
-176
-171
-115
-66
-10
40
72
38
10
-17
-58
-109
-151
-173
-156
-115
-81
-59
-15
26
57
43
18
-29
-81
-114
-114
-113
-105
-72
-11
40
44
15
-23
-71
-82
-84
-105
-125
-113
-113
-123
-111
-84
-49
-37
-40
-61
-75
-84
-67
-65
-68
-42
-14
2
11
10
-15
-13
-3
0
2
1
23
15
-27
-58
-92
-112
-116
-119
-121
-100
-84
-56
-38
-29
-24
-43
-58
-81
-100
-110
-104
-104
-110
-103
-69
-22
11
34
31
6
-14
-31
-38
-64
-70
-38
-23
-17
5
-6
-32
-44
-57
-70
-94
-116
-125
-128
-87
-60
-49
-40
-56
-75
-96
-127
-118
-113
-120
-93
-77
-36
-17
-10
-32
-57
-80
-93
-94
-75
-70
-73
-65
-31
14
70
116
109
62
2
-50
-119
-144
-144
-119
-105
-71
-20
19
38
27
-13
-83
-117
-135
-140
-136
-108
-66
-35
27
86
141
159
160
133
67
-10
-76
-123
-138
-127
-96
-65
-30
-23
-30
-43
-61
-90
-108
-110
-122
-130
-122
-98
-94
-81
-76
-72
-75
-76
-84
-86
-91
-58
-24
-37
-64
-81
-102
-94
-72
-37
-32
-25
-31
-55
-75
-87
-89
-75
-46
-15
0
17
42
5
-37
-71
-102
-125
-137
-145
-153
-161
-144
-120
-72
-21
11
15
-5
-26
-33
-42
-46
-41
-46
-38
-6
53
78
115
145
148
120
72
8
-52
-108
-121
-114
-87
-42
2
-10
-51
-62
-62
-47
-15
4
-8
-36
-52
-62
-39
-8
10
31
27
24
30
30
12
-21
-57
-66
-58
-54
-70
-59
-58
-57
-46
-37
-42
-60
-71
-90
-111
-115
-110
-110
-101
-74
-68
-83
-94
-105
-116
-112
-114
-115
-135
-151
-190
-189
-159
-103
-50
-17
6
0
-50
-113
-148
-160
-162
-147
-129
-106
-92
-84
-90
-84
-77
-75
-79
-91
-111
-128
-120
-107
-99
-104
-83
-34
-15
-38
-54
-101
-154
-152
-135
-104
-70
-30
14
27
12
-39
-127
-157
-177
-184
-177
-175
-153
-124
-52
12
39
18
-41
-117
-179
-220
-227
-237
-215
-180
-123
-60
-4
41
53
47
19
27
17
7
10
-22
-63
-40
-30
-34
-42
-43
-41
-44
-38
-13
-2
-2
-12
-28
-52
-74
-111
-115
-109
-71
-38
15
40
0
-24
-41
-65
-87
-87
-87
-78
-94
-86
-82
-73
-52
-34
-20
-25
-27
-26
-54
-43
-36
-54
-89
-97
-104
-105
-81
-51
-53
-73
-86
-85
-82
-67
-44
-26
-6
36
24
-19
-68
-123
-192
-250
-264
-240
-173
-98
-23
11
25
-7
-79
-138
-170
-167
-147
-122
-85
-63
-47
-45
-48
-78
-100
-95
-99
-97
-101
-99
-101
-97
-95
-110
-133
-141
-151
-113
-68
-1
44
37
40
23
-3
-52
-106
-141
-157
-145
-103
-34
6
30
10
-34
-74
-112
-115
-89
-78
-49
-48
-34
-49
-73
-76
-63
-55
-33
-9
-21
-43
-61
-78
-99
-94
-74
-58
-74
-62
-40
-33
-40
-69
-79
-78
-65
-70
-58
-47
-52
-62
-71
-43
-14
-1
13
10
-27
-80
-89
-97
-105
-96
-79
-34
12
69
87
82
51
21
-27
-72
-100
-91
-66
-14
50
108
149
174
156
99
39
-10
-56
-85
-76
-58
-35
-20
3
1
-3
-16
-58
-94
-116
-139
-180
-197
-173
-143
-104
-38
22
67
113
118
76
40
19
7
10
32
36
25
10
-7
-12
-6
37
68
80
53
27
8
2
-12
-20
-42
-51
-48
-35
-34
-36
-26
-31
-32
-17
-6
-2
8
5
-20
-64
-79
-96
-96
-83
-61
-74
-47
-4
21
20
-6
-34
-69
-100
-103
-102
-113
-98
-72
-38
5
43
64
66
64
49
5
-47
-89
-124
-153
-158
-155
-142
-126
-101
-84
-41
9
47
75
87
74
53
18
-3
-18
-11
7
16
2
-39
-75
-132
-181
-185
-160
-109
-50
-6
24
16
-8
-34
-69
-101
-85
-66
-24
7
37
61
92
89
46
-5
-60
-107
-146
-150
-124
-106
-104
-95
-119
-151
-116
-81
-60
-31
3
38
50
11
-30
-101
-171
-203
-216
-233
-233
-211
-166
-90
11
103
134
99
16
-75
-151
-199
-239
-222
-188
-110
-49
-23
29
87
129
123
73
-10
-66
-117
-141
-163
-159
-131
-114
-102
-61
-22
13
17
2
-27
-23
-27
-55
-95
-113
-125
-145
-139
-118
-101
-49
1
42
67
41
16
-17
-43
-39
-38
-67
-90
-99
-132
-164
-164
-144
-104
-58
-6
21
25
18
3
-17
-5
-3
2
-8
4
9
6
-6
-13
-21
-49
-63
-58
-56
-33
-15
-33
-50
-70
-86
-75
-68
-66
-54
-25
-7
-30
-71
-95
-118
-142
-147
-114
-67
-32
-14
-8
-13
-37
-43
-83
-116
-145
-159
-153
-128
-75
-10
22
32
22
-5
-21
-56
-105
-153
-136
-101
-65
-15
35
77
83
98
74
31
-6
-53
-96
-119
-127
-122
-96
-47
-7
2
38
71
76
43
10
-23
-43
-61
-79
-79
-58
-17
34
51
85
103
76
31
-10
-25
-49
-70
-88
-137
-179
-205
-182
-162
-121
-75
-33
-10
-3
-12
-31
-54
-62
-64
-87
-92
-64
-44
-9
20
11
4
17
21
-5
-11
-24
-30
-35
-21
-12
3
33
15
-32
-83
-121
-150
-160
-142
-99
-50
-54
-78
-121
-166
-204
-192
-174
-133
-94
-42
2
65
143
132
60
-44
-149
-214
-239
-236
-232
-205
-181
-156
-129
-105
-66
-11
67
116
110
38
-71
-174
-264
-315
-308
-253
-185
-100
-12
69
133
162
117
9
-68
-123
-172
-146
-94
-44
-4
35
38
41
64
64
42
0
-5
-26
-47
-54
-24
-23
-25
-24
-22
-64
-83
-107
-136
-161
-136
-104
-88
-78
-28
-1
47
80
80
39
0
-16
-20
-13
-15
-19
-27
-23
-9
-20
-39
-58
-79
-83
-68
-59
-47
-24
0
11
3
24
27
-13
-43
-53
-61
-63
-57
-58
-38
3
52
65
50
4
-63
-142
-191
-199
-161
-86
16
100
124
75
4
-96
-185
-205
-217
-205
-177
-127
-90
-52
13
68
94
59
20
-27
-54
-67
-110
-135
-140
-134
-122
-99
-60
-39
-18
12
34
28
-3
-16
-39
-48
-38
-46
-54
-69
-88
-114
-121
-101
-93
-54
-17
8
-9
-30
-51
-107
-167
-219
-247
-224
-173
-72
-8
20
38
45
20
-4
-5
4
-4
10
18
7
21
26
15
-4
-44
-81
-119
-149
-147
-137
-95
-55
-4
7
12
13
-19
-72
-101
-120
-148
-148
-121
-97
-78
-72
-97
-92
-111
-114
-135
-150
-137
-110
-91
-65
-30
-18
-19
-4
25
30
7
-20
-47
-78
-98
-92
-105
-119
-114
-124
-121
-88
-72
-61
-41
-37
-54
-82
-108
-124
-128
-121
-94
-67
-36
-17
-13
-26
-43
-49
-60
-58
-55
-62
-76
-64
-53
-58
-72
-90
-93
-96
-74
-36
-27
-22
-44
-73
-92
-95
-116
-143
-157
-133
-102
-76
-19
39
54
24
-21
-36
-56
-55
-42
-29
3
27
39
49
96
167
211
189
131
42
-7
-35
-48
-45
-53
-44
-25
4
21
17
0
-34
-60
-96
-96
-77
-59
-73
-86
-60
-17
14
12
-29
-70
-89
-81
-68
-49
-38
-58
-93
-91
-96
-134
-163
-153
-125
-108
-82
-50
-60
-80
-86
-126
-163
-155
-162
-166
-128
-85
-51
-38
-18
-21
-28
-55
-91
-118
-131
-109
-105
-78
-73
-66
-75
-57
-6
37
71
74
67
23
-38
-61
-86
-106
-94
-72
-64
-26
24
34
17
-38
-93
-149
-196
-204
-171
-113
-68
-19
-3
4
0
-9
7
19
32
45
36
13
-28
-64
-83
-78
-64
-46
-9
-12
-6
-13
-40
-57
-56
-67
-63
-66
-72
-45
-54
-64
-56
-36
-22
-4
-15
-47
-84
-101
-117
-116
-93
-68
-51
-21
-4
-17
-51
-101
-145
-150
-120
-56
-25
-6
41
74
66
6
-60
-142
-187
-168
-149
-119
-77
-25
-10
-12
-17
-22
-35
-51
-55
-60
-64
-47
-38
-24
-7
14
24
20
-5
-46
-83
-95
-73
-40
10
66
117
151
163
151
85
14
-17
-36
-28
-17
-19
-56
-91
-134
-178
-215
-183
-112
-68
-17
-7
-3
0
29
48
34
10
12
20
49
84
94
102
98
103
90
60
31
-3
-22
-17
15
16
-9
-20
-44
-84
-120
-161
-199
-202
-165
-114
-51
9
51
60
68
35
-18
-88
-137
-164
-153
-106
-57
22
68
74
51
3
-57
-102
-128
-115
-86
-63
-50
-28
-30
-49
-48
-35
-32
-22
-13
-14
-41
-77
-80
-68
-55
-69
-83
-103
-109
-104
-100
-101
-101
-87
-51
-8
15
19
0
-23
-36
-61
-59
-28
-38
-42
-38
-26
-17
-23
-33
-39
-69
-107
-153
-205
-244
-262
-237
-190
-152
-90
-55
-34
-1
22
21
14
6
-26
-48
-54
-43
-34
-18
-1
15
20
10
0
-43
-79
-116
-118
-103
-59
-18
19
16
-7
-32
-75
-96
-117
-127
-116
-98
-76
-60
-53
-76
-88
-107
-137
-134
-108
-88
-73
-63
-44
-48
-51
-52
-43
-28
-27
-52
-74
-68
-62
-25
7
13
19
8
-26
-50
-66
-95
-89
-56
-26
-25
-23
-27
-5
1
-10
-33
-72
-85
-76
-81
-67
-61
-40
-40
-62
-82
-81
-78
-45
-39
-28
-22
-3
-5
-35
-60
-104
-126
-137
-137
-128
-128
-118
-109
-80
-35
4
5
-22
-55
-101
-120
-120
-120
-99
-45
-2
23
53
54
29
-18
-39
-57
-57
-29
-11
-23
-15
-3
-5
-14
-33
-19
-22
-35
-47
-58
-63
-46
-23
-10
6
41
37
2
-40
-61
-88
-90
-64
-41
-14
32
65
82
57
21
-15
-33
-52
-62
-44
-12
23
48
19
-34
-74
-120
-143
-165
-146
-114
-90
-67
-34
-6
-4
-25
-46
-68
-92
-105
-86
-71
-47
-52
-50
-55
-70
-90
-97
-83
-69
-30
-12
-19
-24
-38
-45
-41
-8
3
4
23
38
47
29
23
0
-49
-71
-87
-95
-116
-131
-123
-93
-38
19
59
77
76
26
-13
-64
-78
-100
-90
-51
-2
51
94
107
69
11
-59
-121
-194
-217
-181
-147
-84
-31
4
19
17
22
2
-4
6
6
29
33
8
-22
-26
-41
-36
-22
-11
-6
3
4
-7
-38
-75
-68
-75
-65
-51
-61
-53
-71
-81
-78
-65
-39
-15
10
33
61
34
1
-16
-16
-49
-48
-36
-53
-62
-60
-37
-28
2
41
56
59
38
9
-25
-71
-104
-124
-111
-64
-13
10
12
-22
-64
-90
-99
-100
-123
-135
-125
-118
-133
-134
-118
-122
-99
-64
-49
-31
-28
-29
-31
-39
-75
-82
-97
-94
-70
-56
-42
-19
-1
-1
-1
-21
-34
-58
-62
-74
-74
-26
13
11
12
16
-18
-73
-112
-161
-185
-181
-139
-108
-72
-27
2
25
14
-26
-96
-164
-208
-204
-165
-100
-37
-12
19
14
-28
-102
-123
-112
-95
-81
-64
-66
-69
-65
-70
-105
-140
-182
-192
-174
-136
-103
-73
-25
-3
8
-46
-103
-165
-184
-176
-130
-87
-50
-21
-18
-29
-65
-108
-160
-198
-169
-161
-146
-98
-20
5
0
-45
-109
-207
-276
-292
-285
-222
-136
-60
8
62
78
65
12
-43
-86
-126
-115
-72
-21
23
75
96
66
-3
-82
-156
-191
-197
-188
-171
-150
-107
-91
-80
-91
-136
-190
-200
-194
-175
-146
-114
-60
-20
15
2
-42
-94
-126
-141
-105
-93
-65
-42
-23
-2
-8
-2
3
-13
-48
-89
-111
-153
-168
-116
-68
-33
-23
-24
-28
-26
-18
-35
-55
-56
-35
-46
-50
-44
-60
-75
-78
-58
-54
-63
-39
-18
-7
6
9
-11
-43
-63
-93
-78
-54
-33
-29
-22
-11
-16
-30
-40
-68
-98
-105
-117
-111
-89
-43
-12
3
20
63
92
99
92
61
37
25
36
17
1
-16
-27
-36
-25
6
15
16
15
17
5
-5
-25
-34
-60
-99
-143
-161
-169
-145
-112
-83
-41
-17
-25
-59
-106
-133
-149
-133
-101
-53
-19
-8
-20
-7
-5
-6
-15
-34
-72
-133
-159
-165
-164
-137
-107
-121
-155
-202
-216
-211
-185
-126
-72
-21
29
68
52
30
-12
-67
-117
-161
-157
-108
-61
-4
31
53
43
18
-14
-58
-94
-105
-109
-95
-62
-7
25
39
23
-23
-81
-123
-158
-178
-186
-216
-231
-213
-192
-179
-167
-149
-139
-126
-90
-56
-21
3
42
95
107
93
56
-34
-94
-120
-138
-137
-103
-73
-45
-6
-10
-53
-109
-135
-134
-124
-104
-36
47
113
150
131
45
-37
-126
-190
-226
-208
-177
-126
-62
2
25
9
-1
-29
-67
-93
-76
-57
-30
-6
0
-17
-62
-112
-165
-183
-159
-82
10
110
166
147
99
41
-21
-80
-120
-140
-158
-146
-129
-80
-30
10
12
10
-6
-21
-24
-44
-64
-68
-62
-41
-24
14
39
100
161
167
119
40
-30
-79
-104
-101
-98
-73
-48
-57
-44
-36
4
60
96
108
89
64
28
6
-17
-23
-14
7
18
38
50
63
81
93
70
50
54
59
57
52
30
-18
-37
-48
-43
-30
33
84
83
52
12
-45
-77
-113
-126
-131
-118
-63
-15
36
109
155
161
135
88
30
-24
-60
-92
-82
-46
-10
33
79
116
127
116
64
9
-46
-71
-55
-51
-42
-9
38
64
67
78
33
2
-14
1
1
-1
-2
-30
-50
-39
-20
-28
-36
-48
-55
-64
-57
-51
-42
-31
-3
15
1
-18
-46
-88
-100
-93
-94
-97
-115
-151
-167
-158
-139
-105
-96
-78
-95
-123
-104
-57
-10
17
50
62
22
-24
-55
-74
-91
-120
-166
-198
-165
-127
-96
-51
-23
-42
-77
-104
-123
-160
-172
-164
-135
-114
-62
-6
2
18
8
-24
-53
-95
-119
-133
-132
-108
-67
-35
-3
18
28
20
-9
-49
-99
-122
-140
-117
-78
-30
1
-1
-11
-30
-47
-41
-32
-64
-117
-138
-122
-123
-111
-103
-93
-79
-77
-99
-86
-90
-83
-76
-56
-17
1
-5
-3
-3
-31
-81
-97
-108
-131
-114
-89
-73
-37
-8
-15
-39
-63
-129
-213
-274
-297
-288
-229
-130
-36
52
132
165
147
88
25
-29
-65
-108
-137
-145
-97
-25
32
57
49
15
-15
-56
-99
-134
-142
-134
-81
-25
17
48
56
52
53
57
46
19
-4
-34
-66
-87
-80
-89
-107
-89
-97
-94
-67
-41
-21
-3
7
0
-23
-69
-92
-119
-140
-146
-135
-122
-100
-77
-54
-13
20
0
6
-5
-32
-57
-85
-112
-127
-129
-83
-37
6
35
16
-17
-61
-92
-111
-140
-167
-169
-124
-84
-50
-35
-25
-14
-5
-7
-31
-54
-112
-148
-170
-181
-205
-224
-220
-181
-118
-41
20
35
3
-39
-89
-119
-120
-111
-120
-108
-86
-47
-20
-8
6
-19
-63
-99
-140
-147
-138
-127
-104
-49
-9
-9
-31
-59
-82
-126
-151
-175
-185
-188
-168
-138
-107
-59
-42
-43
-65
-89
-115
-135
-142
-125
-118
-111
-95
-88
-71
-64
-69
-84
-102
-109
-131
-130
-116
-109
-142
-179
-192
-184
-133
-72
-39
-32
-54
-89
-137
-151
-130
-94
-70
-33
26
47
33
30
15
-15
-42
-73
-99
-125
-125
-105
-82
-24
25
39
30
17
-28
-91
-123
-129
-117
-119
-93
-74
-24
-15
-29
-63
-106
-110
-99
-60
5
69
93
90
62
3
-51
-93
-94
-70
-61
-38
-4
6
38
61
54
41
31
16
-7
-51
-84
-106
-120
-98
-76
-33
-10
7
17
23
20
13
10
0
-38
-54
-62
-52
-77
-70
-62
-66
-67
-62
-53
-61
-69
-87
-111
-109
-132
-127
-111
-91
-50
-31
-27
-39
-45
-71
-77
-62
-56
-55
-67
-69
-32
-2
17
32
-1
-37
-44
-53
-49
-34
-26
-5
4
-3
4
26
72
116
107
81
39
-28
-88
-141
-167
-179
-179
-118
-37
49
94
69
20
-28
-76
-108
-107
-95
-93
-48
47
127
190
220
194
118
0
-101
-160
-194
-205
-197
-185
-174
-111
-48
10
66
94
100
80
22
-61
-127
-155
-159
-162
-155
-146
-128
-97
-45
56
132
143
92
0
-106
-176
-215
-228
-215
-181
-123
-46
55
116
79
9
-57
-115
-155
-163
-142
-136
-139
-110
-98
-71
-19
38
62
64
50
-8
-45
-77
-135
-204
-251
-253
-196
-120
-31
27
38
30
-3
-35
-90
-132
-145
-118
-91
-74
-48
-27
-24
-40
-54
-85
-115
-153
-194
-171
-146
-93
-24
71
121
121
109
62
1
-41
-59
-68
-42
-5
4
36
60
93
65
3
-58
-107
-127
-136
-125
-105
-53
19
82
94
58
-1
-59
-105
-145
-152
-143
-114
-79
-54
1
43
60
80
92
80
43
1
-17
-22
-24
-13
-15
-26
-22
-24
-28
-18
19
27
3
-10
-17
-39
-77
-122
-165
-180
-159
-130
-64
-26
-15
-5
-5
-21
-54
-124
-182
-214
-221
-193
-128
-46
-15
-3
-19
-54
-79
-90
-98
-110
-97
-77
-69
-92
-90
-112
-143
-168
-166
-139
-122
-93
-77
-75
-73
-72
-66
-63
-48
-34
-25
0
28
42
48
40
-5
-55
-91
-100
-91
-58
-21
-10
-4
4
44
67
44
10
-21
-38
-46
-26
-28
-53
-74
-71
-72
-80
-99
-82
-54
-26
-23
-42
-67
-83
-88
-64
-28
-15
-13
-10
-11
-35
-28
-9
0
-12
-29
-54
-73
-84
-70
-56
-44
-32
-41
-47
-59
-61
-72
-80
-73
-82
-84
-71
-41
-21
-25
-30
-47
-96
-148
-167
-165
-165
-138
-100
-81
-17
21
59
67
46
0
-72
-122
-152
-192
-188
-139
-60
41
132
161
103
22
-35
-60
-61
-64
-35
-13
25
96
149
146
83
10
-49
-71
-76
-69
-73
-52
-14
22
41
26
11
-13
10
5
-10
-22
-62
-74
-71
-51
-43
-51
-54
-33
-30
-18
-14
-10
-5
0
-6
-19
-51
-69
-65
-47
-39
-14
-7
-18
-33
-56
-90
-97
-67
-34
-3
27
56
53
18
-17
-77
-135
-160
-198
-196
-152
-96
-43
-36
-29
-41
-96
-140
-168
-176
-137
-75
-25
9
53
82
124
117
68
-16
-75
-94
-106
-95
-60
-21
-5
4
-15
-67
-123
-159
-141
-98
-48
-23
5
50
92
114
68
7
-69
-127
-161
-146
-126
-92
-50
-2
28
34
7
-25
-68
-91
-90
-56
-11
30
68
65
52
48
32
-6
-30
-14
0
31
35
25
3
-24
-42
-82
-115
-111
-97
-87
-67
-39
-19
10
19
-12
-70
-104
-117
-123
-128
-112
-101
-101
-78
-71
-67
-63
-81
-116
-142
-131
-132
-131
-120
-117
-121
-124
-137
-160
-177
-185
-187
-166
-146
-133
-110
-65
-19
22
37
52
59
37
1
-12
-24
-25
-50
-78
-107
-99
-71
-59
-81
-121
-168
-189
-207
-206
-181
-148
-73
-29
22
82
101
54
-15
-43
-44
-35
-28
0
11
8
21
23
-13
-57
-79
-78
-55
-5
41
80
85
60
22
-32
-83
-115
-128
-100
-67
-30
21
61
79
33
25
-39
-96
-140
-151
-117
-75
-34
-4
24
3
-14
-76
-133
-183
-217
-234
-238
-199
-139
-66
-19
16
12
-17
-40
-67
-87
-105
-84
-72
-67
-32
10
10
-6
-27
-81
-142
-165
-174
-172
-132
-68
-29
-7
6
3
-18
-46
-39
-27
1
25
69
83
80
47
-54
-163
-242
-289
-292
-250
-187
-128
-48
11
19
-32
-103
-158
-202
-197
-154
-103
-47
9
71
131
151
138
104
42
17
-21
-65
-92
-84
-70
-47
-34
-55
-83
-93
-88
-73
-86
-88
-83
-77
-64
-49
-67
-71
-86
-101
-95
-72
-36
-8
23
21
-25
-85
-152
-182
-206
-174
-128
-90
-63
-29
13
29
13
-44
-140
-235
-278
-274
-251
-209
-165
-108
-51
16
59
51
11
-32
-104
-153
-171
-193
-200
-187
-159
-104
-32
30
71
74
76
52
-11
-87
-142
-185
-178
-127
-49
4
26
38
-2
-68
-131
-150
-130
-107
-79
-75
-89
-86
-47
-50
-56
-60
-28
-10
25
52
53
35
15
-24
-43
-42
-49
-55
-51
-42
-60
-64
-36
-41
-65
-101
-119
-97
-69
-52
-52
-35
-26
-21
-23
-27
-45
-58
-35
-2
23
40
53
122
143
131
84
20
-31
-53
-39
3
46
109
144
153
126
122
89
43
8
6
-6
17
43
36
-10
-45
-62
-57
-48
-27
-17
-13
0
5
-32
-90
-112
-105
-51
-12
12
10
-6
3
19
36
43
39
21
17
-7
-11
-2
27
54
34
-4
-87
-183
-240
-244
-207
-162
-109
-59
-25
7
6
1
8
10
7
0
-6
-12
-17
-36
-45
-9
16
10
-9
-55
-86
-101
-84
-92
-130
-163
-190
-181
-150
-106
-58
-27
-1
8
22
58
59
37
10
-31
-69
-106
-89
-67
-42
-30
-27
-49
-85
-83
-93
-95
-54
