# Supplementary material for: Electroencephalography (EEG) based epilepsy diagnosis via multiple feature space fusion using shared hidden space-driven multi-view learning
Source: PeerJ Comput Sci. 2024 Mar 7;10:e1874. doi: 10.7717/peerj-cs.1874 (PMC10936759; doi:10.7717/peerj-cs.1874)
Supplement: Supplemental Information 2 [file peerj-cs-10-1874-s002.zip › B/O065.txt]

86
74
68
54
-3
-71
-76
-126
-82
-44
1
31
108
127
138
122
59
-21
-65
-127
-163
-129
-104
-107
0
51
46
101
73
9
-20
-37
-58
-47
-1
-3
59
93
46
16
2
-16
-21
-38
-1
23
-20
-17
-29
-115
-114
-105
-65
-94
-112
-43
-2
12
44
61
55
69
41
-24
-22
11
45
41
52
45
48
12
8
32
60
49
37
26
-2
-1
-5
-5
18
7
50
29
94
125
108
64
27
-9
-74
-47
-16
-21
-34
-96
-73
-66
-102
-164
-117
-17
10
-2
16
33
-27
-52
-73
-20
-14
-4
14
61
58
84
102
46
-4
-73
-129
-176
-196
-176
-161
-68
26
58
90
53
-57
-135
-188
-233
-243
-205
-148
-93
-22
-22
23
39
7
-48
-61
-47
-22
18
-4
-26
6
41
44
97
94
104
65
80
93
82
42
-23
24
30
-17
-76
-147
-151
-133
-83
-54
-40
22
63
104
120
121
128
149
142
149
120
99
87
39
76
84
90
59
7
49
27
57
104
134
92
59
-9
-51
-82
-36
21
6
113
189
185
135
35
-25
-25
-56
-106
-107
-100
-56
2
63
124
155
158
92
29
-31
-94
-38
-42
-26
-27
-29
0
44
78
84
53
-12
-59
-54
-68
-38
-52
13
122
176
187
107
28
-3
-60
-39
-46
-14
13
95
156
146
190
143
50
-20
-75
-124
-35
13
57
96
100
135
183
188
149
85
36
18
30
-14
8
7
-19
-72
-80
1
8
53
118
151
137
108
40
10
-8
-11
-56
-24
38
50
132
225
239
193
125
63
1
-78
-153
-153
-88
-99
11
112
171
253
287
270
168
45
-9
-61
-122
-82
-52
-19
0
78
149
169
211
261
194
134
43
-47
-149
-131
-109
-97
-78
-62
14
77
132
155
128
110
108
41
-8
-44
-72
-104
-67
-23
22
47
44
43
70
117
78
5
-83
-152
-153
-135
-101
-79
6
107
147
106
117
57
-9
-80
-85
-132
-90
-21
28
101
111
119
77
23
-6
-20
-88
-110
-68
-46
-46
-64
-54
-62
-79
-89
-90
-47
3
30
13
-7
-19
-10
4
-21
-11
-6
8
22
4
-12
-20
33
63
35
18
-28
-43
-13
-31
-66
-75
-72
-59
-8
48
50
39
29
14
19
24
30
19
-21
3
53
102
111
97
62
36
1
-21
-34
-53
-96
-38
-27
-18
-19
-42
-88
-69
-94
-71
-56
-65
-70
-57
-12
-7
-8
35
30
-41
-37
-67
-31
-52
-75
-56
-57
-8
8
5
-5
-24
-44
-58
-58
-40
-59
-93
-58
-22
-6
-11
53
60
19
-22
-89
-210
-181
-79
-36
-45
-4
24
-1
-30
-64
-132
-185
-135
-110
-101
-69
-21
38
89
92
95
125
123
123
118
72
31
51
12
-17
-29
-24
-15
15
26
16
58
88
29
1
114
104
53
-11
-16
-40
-3
-3
3
-5
32
21
14
27
45
98
106
79
8
-42
-67
-81
-65
-67
-58
-82
-23
66
100
91
108
84
90
46
38
55
-31
-47
-41
-51
-39
-30
-32
2
-4
-9
7
21
23
6
9
-17
-1
20
25
48
71
81
104
86
145
108
99
119
61
29
9
5
-14
-31
-20
-38
-12
-1
53
40
22
39
-14
12
21
20
-4
-21
-7
-12
5
33
34
4
53
61
99
111
67
25
10
30
21
6
-22
11
44
27
35
47
87
86
69
51
0
-26
-28
-46
-8
-21
-12
-4
20
63
64
106
70
22
-28
-83
-141
-205
-174
-136
-84
-83
-16
36
59
58
67
32
40
31
-68
-55
-71
-86
-132
-130
-119
-92
-36
-6
19
30
19
-5
-59
-55
-54
20
47
50
55
27
-48
-45
-12
-33
18
41
99
109
100
67
-33
-62
-109
-197
-203
-139
-163
-117
-22
66
81
32
-45
-84
-128
-193
-173
-174
-131
-134
-103
-69
-65
46
65
46
-17
46
59
39
45
5
-54
26
10
14
11
55
48
36
13
11
27
9
-22
-21
5
7
-6
-2
-11
-32
20
59
19
-44
4
25
3
-3
23
-28
-38
-27
-62
-86
-52
-52
-15
24
51
52
9
3
32
-17
-69
-95
-92
-80
-83
-38
-41
-26
-41
-39
-61
-59
-30
-17
-42
15
83
25
9
8
-10
-61
-116
-162
-139
-90
-37
-1
41
28
0
-50
-77
-102
-138
-143
-69
-23
6
-2
3
2
-31
-79
-55
-78
-93
-65
-56
-52
-50
-64
-96
-122
-122
-119
-87
-92
26
98
131
157
137
83
19
-53
-77
-84
-105
-101
15
56
103
94
90
79
26
36
22
-30
5
10
6
15
-3
-16
-17
42
116
127
83
32
-15
-67
-91
-90
-86
-75
-90
-64
12
51
51
29
38
8
-4
-77
-63
-37
16
18
17
30
89
105
119
103
26
-17
28
20
-18
-30
-32
19
102
174
179
203
181
163
107
62
-5
-42
10
36
74
88
172
255
255
185
116
73
18
-14
5
38
34
32
62
66
78
87
43
-7
-90
-127
-218
-175
-74
-51
-14
42
104
114
210
225
150
64
76
55
40
21
48
84
98
82
93
132
153
138
108
94
90
88
71
36
58
59
7
-44
35
58
61
81
54
42
71
77
69
61
34
21
-39
-24
-16
-38
-57
-49
-42
17
72
67
37
-38
-84
-101
-118
-85
-57
-49
8
32
68
92
96
108
153
153
137
95
20
-28
-88
-115
-127
-119
-80
-44
22
28
85
167
198
176
167
137
83
31
12
-30
11
89
134
106
82
87
26
-78
-100
-105
-95
-83
-42
15
55
45
18
-19
-43
-8
-7
10
62
88
77
81
42
30
48
68
39
-7
-15
-5
-7
1
21
-40
-97
-7
9
35
58
83
101
76
-1
84
85
7
1
-46
-87
-124
-121
-131
-114
-50
24
106
125
152
77
19
-21
-83
-83
-118
-95
-70
-58
7
71
107
122
88
-22
-85
-107
-146
-155
-102
-16
37
51
58
61
41
21
16
-67
-20
51
55
18
15
-30
-90
-129
-115
-103
-73
-32
75
118
128
134
113
76
39
-28
-95
-67
-69
-100
-114
-93
-93
-56
2
46
57
22
21
-14
-49
-26
-16
17
37
78
97
103
36
28
37
4
-49
-26
-14
24
86
101
89
82
-7
0
47
20
-5
2
24
21
-2
-56
-33
-23
-38
-43
-48
-14
37
65
81
46
73
39
-12
-59
-84
-118
-148
-83
-1
44
90
74
34
-3
-60
-122
-176
-158
-123
-82
-32
51
101
54
123
131
94
46
23
-12
-13
-17
-48
-50
-9
16
-26
13
136
175
143
95
39
3
-54
-91
-140
-173
-50
58
102
105
130
120
64
-17
21
49
29
-1
-69
-91
-153
-125
-121
-58
18
31
19
17
12
-31
-48
-72
-49
-47
-67
-35
-12
33
73
96
41
77
85
62
70
43
34
42
97
85
126
176
141
72
-18
-15
-23
-32
-36
-31
3
61
38
23
-13
-57
-85
-79
-7
36
31
17
46
151
185
160
130
71
-1
-78
-110
-114
-105
-70
-35
7
23
35
89
184
247
221
107
52
-23
-107
-164
-179
-103
-22
20
68
137
195
146
98
-31
-112
-77
-116
-85
-12
-1
10
17
-9
-14
16
-7
-49
-122
-76
-76
-97
-96
-16
-3
-4
-8
12
-76
-109
-123
-150
-152
-117
-92
-81
-110
2
8
64
99
98
50
75
70
40
14
-21
-70
-90
-70
-15
-18
-5
25
-6
46
89
62
29
21
55
62
32
64
48
-21
-22
-1
2
26
76
78
60
6
-20
-3
-15
-24
-123
-156
-144
-115
-87
-51
5
105
131
80
33
-62
-167
-168
-183
-175
-171
-80
-4
-29
-4
22
62
38
-3
-28
-77
-71
-58
-73
-59
-48
-10
11
32
-12
-34
0
15
5
-18
1
9
-12
-16
4
-22
-19
-48
-111
-136
-126
-116
-64
-27
-16
-43
-41
-57
-67
-75
-124
-164
-156
-132
-59
-15
-4
-26
62
80
89
77
68
21
46
73
45
77
87
83
51
41
35
-1
-60
-14
17
43
54
104
93
52
51
41
10
52
85
64
29
36
77
97
75
-10
0
-15
8
49
17
0
13
15
24
58
52
58
48
95
97
63
37
12
-16
-45
-29
-36
-32
-20
-51
-11
57
97
84
62
7
-49
-54
-54
-74
-55
-36
-5
59
97
76
118
106
84
57
17
-37
-40
-58
-54
-24
36
83
111
116
102
61
4
41
-11
14
53
45
84
135
132
91
28
85
97
43
25
44
25
-36
-64
50
106
130
135
143
220
226
180
109
69
102
120
138
137
128
116
96
78
85
131
132
124
135
157
138
94
18
-50
-87
-65
3
52
71
69
109
143
154
121
19
-66
-91
-60
-68
-56
-33
-45
-52
9
27
-19
-77
-32
-1
-26
-61
-72
-53
-28
-16
-40
-95
-37
-34
-50
-43
-54
-56
-33
-2
3
65
80
36
-37
-100
-125
-153
-117
-119
-88
-77
-7
44
80
113
90
89
55
-46
-57
-54
-69
-42
-1
-10
36
41
44
51
-6
-91
-180
-234
-245
-220
-169
-98
-11
50
75
40
11
12
6
30
18
19
19
33
23
-19
-34
-44
-35
-19
-75
-10
31
29
4
-3
0
-3
-3
-37
5
37
47
77
71
57
26
-30
-75
-89
-106
-112
-120
-61
-56
-66
-72
-37
10
21
8
-58
-55
-49
-14
56
77
104
102
68
15
-28
-102
-166
-149
-157
-130
-75
-40
-17
23
48
54
28
-20
-12
-20
-13
9
41
52
39
45
25
15
-5
-56
-66
-18
11
24
30
49
81
64
41
80
65
-1
-5
18
21
19
-7
-37
-67
-108
-147
-178
-117
-41
-36
-46
-21
9
34
60
41
39
42
43
36
44
62
73
105
128
152
157
112
74
33
56
44
60
47
21
3
-1
8
4
-27
-33
-24
-20
-19
5
54
51
40
76
93
76
59
28
-50
-48
-21
-44
0
54
68
7
20
39
15
-30
-31
-31
-15
-15
-9
-35
-53
-3
27
20
15
0
55
63
36
-16
-16
-3
-9
-25
15
9
-29
-60
-61
-73
-92
7
89
78
36
59
62
61
26
9
-5
-29
-21
-21
34
60
49
-1
-23
-18
-23
-58
-104
-174
-245
-183
-143
-175
-97
-43
13
77
86
45
-18
-50
-21
23
18
37
39
70
72
51
23
-11
1
-6
-61
-40
53
82
86
113
126
122
90
30
-20
-7
0
-5
-9
-26
-12
27
31
-2
-54
-14
-58
-46
-35
-8
-1
3
57
52
57
50
20
12
60
35
11
-4
12
24
51
36
25
33
-1
13
26
-5
6
47
66
38
25
43
47
41
26
-8
-39
-54
-30
0
40
49
84
75
16
-91
-104
-77
-26
-23
-29
-6
16
-8
-53
-34
6
7
-19
-20
-48
-47
-73
-129
-147
-109
-27
-31
-28
-48
-43
-40
-2
-29
-32
9
47
42
53
51
37
18
29
35
26
42
93
104
65
64
36
-18
-38
-2
36
49
71
119
121
105
68
48
-8
57
72
43
23
33
15
24
40
5
31
63
74
43
4
12
-6
8
0
-8
-4
-4
51
89
59
3
-68
-120
-120
-159
-95
-58
-56
-38
57
101
105
59
42
-2
-36
-70
-64
-62
-79
-104
-46
-4
-2
-19
-25
-36
-75
-33
2
-2
-11
6
63
74
115
120
92
69
67
96
107
91
87
37
-32
-60
-85
-80
-101
-106
-91
-32
27
69
91
72
44
17
3
5
10
6
41
83
121
120
97
72
48
-26
-53
-93
-113
-67
-48
3
66
129
150
125
62
29
31
47
32
70
78
59
76
115
107
108
104
85
39
40
42
43
17
0
49
36
33
48
9
29
18
30
17
9
58
55
80
112
149
145
127
83
50
10
-19
-1
54
46
62
84
78
80
76
58
26
13
46
7
-27
-42
-47
4
80
141
143
93
11
-60
-71
-88
-52
-47
-22
3
23
14
21
76
57
35
-14
-52
-10
33
61
98
72
-32
-95
-100
-101
-36
7
52
82
96
92
90
72
34
12
11
-35
-28
46
94
99
92
44
-10
-13
-44
-96
-82
-90
-48
-28
-29
-17
-19
30
71
39
-12
-66
-89
-114
-102
-41
11
39
46
6
-37
-55
-17
9
15
-16
13
-1
-17
-15
-46
-80
-86
-98
-86
-37
-12
9
31
56
26
66
14
-47
-102
-90
-24
10
12
26
51
23
-12
-53
-62
-51
-50
3
13
-11
53
109
75
52
-22
-71
-121
-147
-129
-138
-60
17
42
88
62
16
-13
-19
-19
1
27
36
93
136
136
190
164
95
52
-10
-66
-47
-59
-93
-28
-21
-20
27
48
46
17
-52
-60
-51
-38
-5
1
22
76
102
82
24
-40
-23
-84
-27
-21
-31
-27
-20
64
73
109
132
126
60
-40
-82
-144
-166
-134
-89
-78
-78
-82
-10
39
49
12
-26
-17
-32
-64
-50
-16
23
21
29
35
10
2
8
14
44
67
54
62
76
52
-22
-61
-52
-68
-81
-95
-64
-30
-7
-18
-31
-45
-72
-69
-85
-95
-46
9
55
100
183
188
125
41
-42
-91
-82
-47
-41
23
70
96
77
61
98
83
91
92
75
44
62
37
2
7
-11
-15
-26
-39
-57
-53
-51
-13
-18
-38
-56
-73
-50
-46
-39
26
72
78
45
-9
-4
-19
-43
-30
-32
-65
-158
-112
-93
-101
-68
-27
-42
-54
-41
-43
-101
-93
-60
-51
-45
2
54
83
80
48
-49
-71
-146
-139
-86
-49
1
41
96
118
132
68
-20
-34
-85
-32
-26
-53
-40
-9
-24
-32
-72
-75
-66
-109
-92
-75
-117
-101
-73
-134
-227
-255
-233
-210
-168
-119
-30
55
118
157
163
137
124
60
-37
-83
-47
-64
-78
-23
27
78
125
134
80
17
-38
-77
-71
-67
1
78
133
179
185
119
77
-2
-94
-123
-117
-62
-24
19
71
159
146
94
53
-9
-62
-95
-141
-91
-96
-99
-62
-53
-36
-64
-58
-44
-25
-57
18
64
28
-8
-8
3
0
-7
-52
6
13
51
63
90
104
120
117
71
7
17
-17
-52
-29
12
65
115
112
135
156
115
116
156
157
86
26
-8
-49
-83
-44
17
33
95
105
99
125
118
85
24
87
104
70
29
-15
-31
13
12
2
-13
54
71
127
105
58
22
14
-10
80
73
25
8
54
67
62
88
161
185
146
62
-58
-53
-105
-61
-25
15
81
163
210
236
237
226
171
93
-2
1
38
8
27
40
43
77
160
198
174
128
84
36
11
34
95
90
78
91
102
84
74
134
68
37
-10
-17
-57
-58
-62
-102
-126
-77
27
75
90
57
35
-23
-51
-55
-54
-52
6
61
60
5
-1
-18
-19
-48
-80
-97
-157
-177
-157
-78
-78
-95
-85
-64
-80
-76
-72
-22
84
108
140
146
122
77
14
-10
-7
-29
-98
-98
-94
-35
8
70
119
137
123
41
-27
-104
-143
-174
-129
-54
-1
85
149
207
227
157
65
-41
-113
-168
-161
-138
-87
-35
32
75
36
61
33
-51
-110
-99
-119
-79
-68
-40
-57
-57
-35
-35
-26
-17
-41
-102
-159
-138
-103
-43
12
-20
-34
-25
-46
-122
-108
-81
-75
-71
-18
32
18
16
-22
17
23
-34
-85
-107
-139
-110
-78
-56
14
121
151
117
31
-70
-174
-239
-242
-247
-251
-150
-85
13
98
155
134
54
-1
-8
4
-22
-13
-25
-35
16
42
39
88
90
64
48
43
17
-14
-41
48
83
75
21
-12
29
60
48
54
39
5
-23
-35
-6
7
9
8
6
-9
-1
6
-25
-80
26
68
43
-15
-47
-46
-70
-84
-117
-148
-169
-128
-45
-21
11
30
-23
30
75
54
51
40
-26
-84
-117
-85
-80
-41
39
78
51
34
39
-11
-85
-143
-189
-124
-52
-29
-5
7
-8
10
21
8
-4
-68
-91
-94
-107
-97
-110
-148
-102
-14
50
62
27
-68
-110
-123
-118
-124
-106
-76
-27
25
22
-23
-56
-44
-45
-74
-27
-20
-28
1
-26
-12
32
51
34
45
39
-24
-39
-40
-70
-89
-92
-32
-28
-37
1
19
22
-6
-12
-44
-39
-84
-98
-60
-49
-45
-23
3
11
-10
-45
-70
-87
-124
-162
-113
-116
-104
-119
-88
-92
-69
-69
-39
17
4
-37
-70
-45
-34
-35
-28
36
111
100
96
115
99
66
21
-1
-59
-85
-93
-81
-46
-6
49
58
17
8
-6
-43
-77
-56
-31
-75
-78
-132
-76
-13
-17
-62
-87
-74
-65
-37
40
93
60
93
121
94
59
17
0
-6
3
10
33
18
62
135
165
154
73
45
21
-1
-9
-37
-56
-79
-14
30
47
56
48
57
25
-38
-48
-45
-103
-110
-45
1
-8
-1
16
-10
-88
-126
-101
-124
-138
-77
-77
-51
-42
-60
-37
-19
-1
-16
-22
-5
-20
-48
-56
-37
6
18
-8
-46
5
52
57
84
47
-2
0
-10
9
12
-48
-8
54
47
43
66
107
138
97
79
30
-12
-16
-62
-85
-98
-159
-159
-53
17
70
65
58
58
27
20
37
21
-8
28
112
156
149
219
224
178
121
39
3
-44
-63
-53
-47
-53
-21
-1
36
103
111
179
193
138
31
5
-8
-14
-23
-15
7
11
16
27
108
166
163
57
46
-14
-81
-120
-126
-114
-90
-53
-29
89
111
94
27
2
-10
-19
-19
-3
11
-11
21
-18
-7
-10
-15
-6
18
60
49
28
31
20
-46
-87
-147
-146
-74
-19
4
13
58
61
78
26
-22
-65
-75
-84
-54
9
60
63
17
-5
-26
-73
-120
-169
-124
-50
-9
72
219
264
222
157
100
34
-20
-47
-46
4
75
121
173
188
218
180
94
17
-54
-111
-100
-40
6
29
118
194
207
161
88
8
-10
1
5
-2
1
41
43
168
181
144
115
89
55
24
7
-6
0
-12
90
126
102
81
22
22
15
9
-9
-21
7
59
103
99
19
-70
-89
-123
-141
-124
-30
23
56
85
146
146
71
-10
-33
-99
-158
-140
-76
4
45
55
26
20
12
31
-24
-18
13
31
-16
5
16
-20
-66
-116
-165
-106
-68
-28
-26
-37
-28
-9
-15
-9
-43
-42
37
111
129
127
105
57
40
19
47
34
53
54
44
44
17
41
96
147
173
188
129
81
74
62
33
2
-42
-34
-18
-68
-46
-32
-19
15
2
-31
-37
-49
-10
34
36
50
76
56
15
-10
-23
-43
-56
-41
-57
-51
-51
12
51
49
33
-4
-17
-34
-51
-71
-47
-34
-40
-23
35
84
102
80
39
-1
-61
-125
-148
-175
-112
-56
-20
-36
20
55
60
15
-42
-67
-73
-99
-105
-146
-118
-74
-11
20
28
5
-9
-69
-88
-64
-8
4
46
82
92
91
48
82
77
24
-38
9
11
8
-8
78
96
41
30
82
94
44
40
43
27
4
10
3
18
36
69
107
83
87
71
45
19
22
40
9
33
65
54
14
-4
6
-22
12
73
99
86
15
-31
-38
-56
-75
-62
-35
-3
37
61
75
37
-35
-9
-14
-37
-26
-20
-7
9
40
50
-11
-16
-37
-48
-38
-13
21
71
80
128
140
125
88
2
-50
-73
-83
-83
8
41
74
52
53
-7
-53
-109
-99
-65
0
47
59
69
85
70
19
23
-9
-76
-120
-49
-15
7
35
83
89
94
80
60
27
7
-5
21
46
76
80
62
70
93
113
109
87
106
104
104
89
68
47
-9
5
-40
-28
43
83
95
73
37
-19
-31
-36
-58
-92
-88
-18
39
57
81
89
53
29
-7
-32
-29
3
11
37
75
85
67
52
28
-8
-39
-36
10
11
39
97
87
62
18
-75
-30
28
37
52
84
116
135
133
124
19
11
22
4
-43
-52
-28
-33
-26
-87
-94
-36
-48
-86
-118
-130
-63
-11
35
104
120
77
17
-1
30
-8
-35
-23
10
-2
56
85
58
36
35
40
46
82
110
123
137
67
68
50
25
-3
-19
16
43
53
73
75
36
-51
-1
-28
-31
-31
-35
-48
-32
-5
-2
5
-64
-68
-119
-116
-92
-83
-102
-145
-144
-84
-22
1
23
-1
-35
15
40
31
-1
36
87
79
68
66
16
-45
-74
-123
-113
-72
-28
-7
8
53
70
39
13
-6
-27
-32
-22
-5
44
115
140
136
136
99
23
3
-50
-131
-211
-189
-122
-67
17
85
103
49
3
31
-2
-32
-20
24
80
91
145
196
204
191
148
93
76
56
28
48
26
99
126
98
55
15
0
0
20
12
-15
6
35
67
80
77
70
36
-2
-44
-75
-21
8
60
72
35
2
-9
-42
-155
-70
-14
6
7
42
49
15
1
-59
-116
-168
-223
-257
-195
-113
-77
16
81
122
146
143
117
59
-4
-65
-94
-115
-121
-111
-86
-37
24
78
117
97
92
25
-23
-93
-146
-188
-153
-92
-21
27
58
87
39
-53
-151
-159
-153
-140
-90
-53
-6
32
46
32
-13
-71
-62
-61
-23
20
38
53
110
93
97
98
57
9
-7
-21
-43
-48
-22
-10
-14
23
68
104
142
148
102
71
52
20
37
63
61
50
53
34
40
14
-9
45
72
122
121
108
60
19
-5
-30
-18
-3
21
52
72
108
98
101
87
104
92
85
74
43
-22
-38
-75
-29
-6
-9
-13
9
2
-4
-17
-32
-20
-14
19
26
-19
-15
-45
-31
-26
28
56
76
70
46
-28
-15
11
-1
36
26
-10
-64
-110
-147
-199
-167
-132
-88
-85
-89
-56
-21
0
21
58
70
90
74
50
12
-14
0
0
22
-1
-34
-30
-17
-16
48
81
86
11
-47
-42
-24
-10
11
55
86
110
104
118
128
126
94
58
-12
-50
-31
5
34
51
45
-25
