# Supplementary material for: Electroencephalography (EEG) based epilepsy diagnosis via multiple feature space fusion using shared hidden space-driven multi-view learning
Source: PeerJ Comput Sci. 2024 Mar 7;10:e1874. doi: 10.7717/peerj-cs.1874 (PMC10936759; doi:10.7717/peerj-cs.1874)
Supplement: Supplemental Information 2 [file peerj-cs-10-1874-s002.zip › B/O066.txt]

31
40
41
77
92
43
-24
-56
-37
-7
36
51
28
18
42
51
28
30
42
45
-1
-20
0
32
54
84
48
16
10
19
-6
-29
-54
-51
-33
-7
-6
11
40
41
1
-41
-46
-29
4
34
49
44
47
11
-34
-62
-59
-51
-57
-16
12
-29
-47
-40
-18
-45
-62
-87
-87
-56
-13
5
-13
26
-8
-65
-88
-85
-68
-38
22
87
115
140
177
96
14
-24
-45
-53
-91
-64
13
72
43
2
-28
-54
-84
-97
-65
-17
38
71
58
52
45
1
2
19
45
65
72
113
130
143
145
179
170
93
39
17
-29
-54
-81
-69
-20
11
43
61
84
72
64
24
32
-28
-67
-87
-49
64
130
159
159
144
128
55
-23
-73
-111
-118
-93
-46
51
85
114
122
58
5
-27
-53
-116
-135
-132
-91
-52
-9
30
64
72
66
72
38
21
-8
-48
-58
-56
-2
29
2
5
36
70
79
51
56
64
54
28
11
14
-5
-96
-156
-149
-94
-6
58
85
76
5
-73
-124
-136
-126
-67
-9
4
21
62
9
-84
-136
-149
-129
-114
-71
-16
19
19
16
4
-23
-62
-65
-83
-89
-94
-76
-43
18
31
13
-12
-42
-91
-99
-78
-100
-75
-50
-22
1
18
68
85
90
107
80
28
-3
52
32
-9
4
45
76
109
116
75
13
-9
14
20
17
22
28
37
16
36
38
43
47
41
41
58
81
63
35
-21
-57
-60
-54
-37
-12
42
96
87
59
3
1
-40
-78
-49
-20
-16
12
66
79
62
66
58
26
-5
-40
-59
-58
-77
-92
-70
-28
24
33
-4
-12
-19
-21
-13
-34
-63
-40
-26
4
1
9
1
-17
-34
-60
-44
-5
-20
-42
-49
-13
31
26
8
-10
-18
-28
-34
-35
-31
-2
-28
-38
-41
-45
-35
-10
23
64
88
44
-8
-11
7
41
50
32
35
29
32
34
28
-1
-19
-24
4
18
13
16
2
-19
-27
-41
-77
-86
-42
-34
-33
-54
-40
-44
-51
-68
-75
-43
-43
-32
-9
9
28
69
33
-63
-83
-66
-64
-60
-39
-39
-41
-29
-20
-40
-56
-31
-21
-37
-50
-34
-24
-13
-4
-2
7
20
27
1
-20
0
11
10
7
-20
-47
-56
-40
-27
-8
20
46
80
86
84
99
81
53
18
-2
-1
18
7
-19
-55
-73
-67
-54
-65
-91
-81
-43
-18
-82
-122
-115
-91
-39
-10
-8
-10
-30
-36
-43
-56
-25
-34
-66
-60
-48
-7
-1
15
5
-14
-21
-48
-71
-66
-36
-17
-37
-44
-44
-31
-27
-42
-78
-106
-124
-112
-74
-99
-114
-97
-86
-65
-35
14
38
34
5
-47
-97
-116
-116
-110
-91
-49
23
81
77
47
21
-29
-56
-33
-11
-5
-18
5
18
38
37
41
52
95
72
29
-3
-36
-13
0
0
-13
-4
-14
-34
-24
-3
11
21
35
53
48
66
60
1
-29
-40
-34
12
11
-25
-26
5
14
-1
-25
-6
-2
7
-1
-16
-20
-12
-12
-41
-36
-34
-22
-11
0
3
40
82
75
13
-24
-10
16
38
47
74
76
76
60
64
57
50
52
41
3
-16
-10
-8
-44
-64
-60
-37
20
14
-5
7
41
55
44
24
19
49
86
128
102
75
65
-3
-40
-41
-10
-4
-11
-36
-41
-74
-83
-74
-72
-46
11
47
67
34
1
-2
11
23
15
25
13
-19
-23
-5
20
28
51
82
-2
-94
-127
-127
-91
-47
11
4
-28
-32
-18
-35
-45
-35
18
-40
-96
-98
-101
-83
-46
-13
16
-16
-43
-58
-62
-49
-33
-33
9
27
-5
-34
-38
-52
-55
-50
-25
-27
-70
-98
-114
-117
-94
-55
5
62
48
27
28
25
30
8
-5
-12
12
42
66
52
51
45
70
70
20
11
24
26
28
23
6
13
17
20
51
79
94
87
54
41
42
17
-7
-14
-37
-50
-31
-17
-12
28
35
67
78
64
61
53
58
39
15
10
-15
-36
-64
-56
-16
15
42
86
144
110
51
-3
-25
-30
-13
28
35
84
146
96
41
49
46
33
46
63
40
41
60
91
98
102
66
22
-3
-12
-7
13
61
143
166
140
136
108
100
89
49
25
1
7
21
35
74
106
136
132
101
76
89
91
58
62
67
97
131
90
69
69
48
43
58
53
55
69
84
108
122
104
86
73
58
37
30
70
73
45
31
22
-2
-18
-30
-25
-11
9
14
-9
3
23
43
58
46
29
0
-37
-59
-82
-71
-39
17
68
91
89
57
2
-41
-58
-43
-10
-44
-54
-30
5
76
117
107
79
41
20
13
19
-53
-6
11
12
16
34
46
-8
-22
-11
-23
-15
27
105
106
84
82
84
108
43
-32
-82
-106
-102
-79
-31
49
69
69
50
21
-1
-45
-91
-92
-81
-66
-43
-15
18
22
35
3
-47
-90
-132
-154
-141
-132
-61
-30
-33
-19
-14
-27
-53
-98
-120
-113
-74
-40
15
66
52
34
42
81
20
-35
-52
-65
-55
-29
-3
12
24
39
-5
-40
-32
-45
-70
-78
-61
-43
-1
22
33
58
45
4
-18
0
-2
-6
12
16
-8
-14
19
34
36
26
53
57
23
27
39
65
53
23
3
-16
-21
-15
-15
-3
-10
-1
2
8
2
-8
-24
10
-40
-62
-78
-47
10
25
26
43
78
85
66
54
52
42
27
-19
-29
41
59
15
-1
-1
16
58
110
99
76
55
19
-13
-52
-63
-87
-79
-35
8
49
70
57
48
40
-6
0
17
4
-21
-32
-14
-1
-9
-18
-35
-26
6
-26
-21
-2
10
44
47
25
4
0
21
39
46
45
62
78
71
111
99
67
47
27
-8
-38
-60
-16
-2
6
23
18
43
78
56
50
57
22
-13
-6
-36
-70
-93
-74
-35
-13
10
7
21
42
23
-2
-25
-80
-108
-95
-83
-91
-68
-34
-21
-67
-52
-43
-52
-30
17
52
82
67
-5
-52
-39
-11
22
0
-27
-16
-13
-23
-24
1
0
-51
-61
-48
-5
39
30
93
78
42
30
24
9
7
47
74
101
81
43
62
51
-17
-100
-128
-152
-133
-85
-68
-61
-42
-26
6
51
89
101
78
50
-1
-19
10
2
4
40
91
108
100
90
87
66
49
33
19
22
3
-42
-50
-20
-8
-37
-66
-59
-46
-29
8
57
54
38
25
12
-46
-66
-71
-88
-77
-52
-48
-69
-52
-28
-66
-87
-35
-44
-59
-37
-46
-37
-16
9
32
19
-33
-82
-107
-117
-88
-62
-42
9
46
29
-23
-43
-29
-35
-26
-21
2
19
56
60
25
-5
-24
-47
-66
-18
59
60
5
-38
-45
-17
-4
3
43
99
119
96
92
58
-10
-37
-48
-26
1
44
30
-11
-53
-87
-82
-66
-46
-31
8
45
60
45
19
22
-37
-78
-72
-55
-48
-58
-50
-39
-18
6
62
66
17
-10
-26
-45
-53
-45
-13
27
63
114
136
68
18
-19
-57
-74
-95
-80
-28
-1
-2
21
22
20
28
28
29
33
70
105
57
43
43
57
30
-39
-74
-77
-64
-36
9
56
36
18
-4
-17
6
34
35
29
20
10
3
5
-8
-4
6
26
39
3
-4
21
71
30
8
-18
-14
7
5
6
13
10
11
42
98
77
91
119
117
104
110
63
-14
3
17
-32
-42
-27
-4
-21
-16
-19
-83
-102
-117
-109
-88
-87
-105
-108
-114
-92
-40
-14
-12
22
-4
-59
-82
-77
-70
-64
-41
-5
8
5
1
-12
-37
-9
13
-21
-30
-15
-1
21
20
-30
-63
-36
-27
-43
-46
-30
-39
-16
-4
-25
-42
-57
-50
-23
-29
-20
-12
-19
-14
-39
-92
-109
-93
-53
-11
27
31
17
23
19
-3
-24
-18
8
-18
-1
7
2
-17
-1
15
28
5
20
57
-11
-53
-23
-21
-74
-81
-39
-69
-94
-79
-58
-73
-55
3
23
48
58
75
85
75
49
20
5
-13
-18
-20
-13
-44
-66
-50
-5
15
18
54
68
62
56
64
51
18
-35
-35
-15
29
25
15
5
13
39
44
60
86
117
118
106
103
97
123
165
109
73
53
49
63
97
116
130
99
43
-15
-61
-11
27
-20
-70
-62
-24
-10
5
8
16
14
-9
-41
-56
-37
-21
-27
-35
-42
-44
-20
50
46
-11
-47
-48
-46
-35
1
-34
-45
14
43
20
6
-4
14
25
47
58
59
74
120
129
90
28
13
-9
-3
46
101
134
151
130
83
106
99
71
58
51
31
9
5
25
42
32
38
57
72
69
82
73
21
9
-7
17
13
19
29
22
50
76
78
110
181
153
110
93
69
15
-32
-51
-53
-41
-17
-24
-11
26
97
86
37
-13
-19
-54
-67
-50
-43
-53
-55
-41
-1
1
9
17
50
35
34
59
93
97
52
30
32
40
51
44
52
78
79
56
57
73
78
60
2
-47
-70
-91
-75
-45
-34
-24
0
3
31
53
28
-15
-69
-108
-125
-114
-57
-31
-15
41
20
9
-5
-55
-35
-25
-41
-32
26
78
96
73
54
15
13
-13
-49
-45
-24
-13
-14
-24
-17
-4
29
11
-25
-37
-20
11
12
23
28
16
23
34
19
-13
-57
-73
-57
-33
4
18
55
121
68
16
-1
-14
-38
-72
-68
-18
17
24
41
43
37
39
32
10
24
49
29
22
7
-26
-41
-29
3
-21
-37
-29
-37
-6
14
-37
-64
-82
-90
-65
-44
-44
-38
16
-39
-99
-115
-87
-60
-43
-28
-50
-85
-105
-113
-100
-82
-61
-29
-1
-5
5
-24
-40
2
-24
-58
-74
-74
-50
-36
-35
-40
-20
-42
-17
-16
-7
4
26
11
-28
-30
-11
-6
-23
-1
38
19
-11
4
43
22
-12
-13
-8
-18
-37
-34
-23
-14
-34
-43
-30
16
11
-28
-29
14
30
16
1
13
41
8
-15
-32
-14
-14
-18
5
24
43
42
21
3
-15
-18
-41
-83
-112
-135
-130
-90
-7
17
3
4
-48
-109
-139
-115
-99
-67
-20
-5
-44
-54
-71
-44
-22
-14
-11
0
-10
-70
-96
-81
-24
11
-35
-96
-104
-95
-81
-71
-50
-18
-21
15
31
-1
-40
-65
-81
-71
-71
-51
-14
12
58
51
56
44
14
27
52
59
44
32
11
43
65
55
80
74
49
-13
-34
-64
-71
-28
18
69
94
75
53
-4
-16
-26
-57
-59
-40
9
31
35
63
27
-16
-16
-7
-11
-24
-6
6
-6
4
-1
10
19
7
12
22
36
45
13
-15
-6
-15
-14
16
27
39
48
33
-1
-9
6
2
-23
-8
-9
-39
-30
3
1
-8
17
41
39
15
-18
-46
-54
-30
-1
12
18
44
11
8
58
65
56
49
53
18
-20
-50
-79
-88
-88
-123
-104
-85
-72
-66
-55
-32
-1
-8
-22
11
13
-24
-23
-7
27
72
78
36
-5
-25
-19
4
6
-14
-33
-35
-82
-99
-79
-62
-61
-59
-32
-58
-67
-13
40
13
-5
-20
-14
-4
-2
12
39
52
73
110
140
85
14
-7
-39
-72
-69
-31
-5
35
75
70
55
53
0
-45
-58
-55
-66
-50
-24
-27
-60
-45
-27
-65
-90
-90
-98
-89
-61
-20
-12
5
0
-40
-51
16
56
17
-15
-11
-24
-98
-134
-115
-77
-55
-19
23
73
56
9
-58
-93
-96
-81
-39
2
42
64
105
114
78
91
56
5
-13
-19
-8
-10
26
47
28
19
33
50
-2
-30
-17
-11
-36
-52
-27
-9
17
49
26
0
2
20
38
33
41
36
20
18
-4
12
60
56
49
58
42
42
31
23
36
39
28
39
27
0
10
79
71
-10
-43
-35
-4
31
64
57
5
-4
-1
31
46
44
53
78
80
70
39
43
89
111
162
182
124
99
105
138
101
54
55
71
90
103
96
114
130
101
118
87
61
69
84
55
44
52
52
75
115
61
37
37
59
83
97
108
111
96
108
82
46
28
13
43
77
110
119
90
74
84
108
44
-11
-13
0
18
42
27
9
-17
-68
-80
-28
-27
-7
28
41
39
26
25
45
34
24
20
59
50
-1
-25
-30
-34
-30
-32
-27
-19
-7
43
89
55
19
12
25
7
-19
-30
-64
-62
-31
8
40
63
18
-43
-38
-76
-98
-95
-67
-10
27
46
91
57
9
17
42
28
23
30
61
61
18
14
-8
-4
6
42
-11
-23
-19
-22
-30
6
9
-9
-1
-11
-23
-24
3
99
109
68
33
25
47
55
37
-7
-16
3
46
108
109
101
112
106
65
44
-4
-35
-51
-42
-17
-1
16
56
71
51
26
44
21
0
0
-35
-36
8
79
141
181
158
125
50
22
-33
-85
-58
9
113
192
220
206
143
64
17
-9
-46
-43
4
57
101
101
83
29
21
-9
-1
15
25
28
35
59
86
128
122
77
-27
-105
-115
-92
-58
-10
45
108
125
103
45
28
38
39
38
30
19
-2
24
31
33
13
6
6
2
-4
7
35
64
79
42
4
0
-39
-46
-67
-70
-54
-52
-37
16
67
119
133
67
-11
-61
-86
-84
-55
-51
-64
-76
-83
-71
-42
0
-17
-56
-65
-33
24
63
95
103
111
90
28
18
8
10
-2
16
11
31
50
45
35
18
44
31
-5
-26
-10
-16
-32
2
21
14
17
3
-12
13
-32
-84
-100
-126
-108
-77
-58
-39
-28
-9
-16
-6
23
29
56
78
33
9
31
52
70
66
57
37
8
-14
-56
-103
-108
-77
-5
59
106
98
-1
-62
-73
-70
-31
-1
47
95
95
66
-1
-59
-82
-131
-156
-96
-39
10
17
19
46
70
110
110
64
28
-7
-21
-41
-24
-7
34
41
17
-22
-29
-56
-91
-104
-116
-114
-98
-57
21
89
119
114
89
55
-9
-43
-53
-29
-8
-13
-19
-19
-1
11
42
42
19
-28
-62
-91
-116
-112
-82
-37
1
39
51
48
26
-66
-97
-89
-44
-45
-60
-66
-52
-15
41
28
25
10
-15
-20
-1
-16
-15
41
80
67
70
72
82
80
102
48
-10
-28
-28
11
37
54
16
-24
-27
-17
0
45
117
110
67
-7
-72
-105
-112
-100
-75
-53
-50
-67
-43
-45
-39
-2
83
197
223
192
122
18
-78
-107
-103
-131
-116
-91
-93
-77
-35
4
14
-4
7
-68
-125
-145
-169
-160
-99
-5
49
128
155
86
22
-8
-7
-6
-17
-64
-125
-150
-107
-10
13
17
42
21
5
4
-6
19
30
-3
-37
-21
-34
-30
-22
-30
-82
-81
-65
-66
-40
-25
-54
-31
-60
-101
-100
-79
-48
8
11
-16
-53
-28
-16
-23
-25
-25
-37
-29
-58
-93
-88
-78
-69
-51
-19
13
-17
-13
-21
-5
-27
-62
-50
-22
6
43
45
65
90
91
78
68
75
85
91
101
78
76
16
-25
-29
-22
-25
-16
0
0
-10
-3
-12
0
25
40
31
79
92
80
62
37
-2
-29
9
54
72
77
58
43
39
-31
-32
-26
22
40
43
56
73
65
55
47
59
-4
-24
-51
-70
-100
-125
-115
-69
-20
55
55
56
15
-39
-69
-94
-113
-113
-119
-90
-59
-45
-36
-24
-25
-6
11
24
14
-14
-46
-56
-28
-54
-94
-123
-125
-121
-118
-98
-96
-88
-47
-21
39
62
-2
-33
-53
-54
-26
12
-13
-49
-50
-14
-14
-32
-26
-11
1
36
45
17
-8
-33
-44
-8
31
92
152
153
97
32
-5
-17
-33
-26
-34
-79
-121
-135
-124
-87
-12
32
83
77
43
61
15
-26
-30
-34
-46
-39
-35
-27
-20
-5
1
-1
-31
-78
-90
-79
-41
8
11
1
-7
-12
-28
-25
-36
-42
-32
-9
28
55
67
87
83
52
46
77
18
-14
1
30
5
3
27
29
8
6
-20
-47
-96
-113
-107
-79
-48
0
21
4
-13
14
20
47
24
-2
-25
-40
-47
-43
-50
-73
-104
-98
-52
-18
-18
12
15
24
36
32
14
1
-5
-36
-46
-24
52
47
25
48
45
16
0
-16
-4
9
32
60
94
127
121
61
33
28
-20
-52
-37
-16
22
62
122
85
40
41
65
69
108
121
66
34
40
37
27
75
97
66
33
26
9
5
-17
-24
-48
-57
-39
-43
-15
-44
-50
-44
-27
-2
-19
-30
-30
-74
-118
-116
-97
-78
-54
-17
7
-29
-7
-18
-28
-29
-16
-18
-23
-13
6
3
25
-6
-39
-44
-23
-4
23
16
-30
-68
-87
-94
-56
-46
-10
47
75
95
84
46
6
32
62
29
-17
-63
-81
-99
-110
-81
-67
-66
-46
-18
-6
19
-7
-19
-11
-44
-64
-65
-59
-23
-4
6
-19
-58
-66
-37
-59
-54
-24
-36
-42
-30
-25
-37
-49
-52
-36
-50
-91
-56
-51
-89
-115
-79
-25
-18
5
93
50
-36
-85
-80
-53
-10
-13
-1
6
-24
-14
-28
-47
-18
28
15
-6
-6
6
31
27
24
-8
-5
27
32
25
36
58
48
56
51
62
96
48
41
36
32
35
34
2
-19
-8
-25
-52
-62
-30
32
61
76
83
78
80
49
28
20
-17
-17
15
23
34
49
62
47
65
39
16
9
-31
-25
-8
26
22
2
29
50
56
65
76
85
32
-13
-33
-51
-29
48
78
61
56
75
75
78
77
41
-13
-36
-46
-25
5
8
-29
-9
15
38
33
33
55
53
56
68
88
62
5
-15
-8
-37
-33
-31
-22
28
52
61
28
15
17
1
-16
-50
-35
-10
21
38
61
74
82
60
23
4
18
21
11
29
28
42
77
64
27
11
27
50
76
149
163
163
123
59
-1
-1
11
41
51
48
52
40
42
29
10
3
7
4
2
-10
-2
17
41
48
-16
-62
-54
-49
-32
-37
-45
-40
-32
-27
-44
-49
-52
-37
-25
28
52
55
37
15
-16
-29
-46
-95
-89
-95
-106
-101
-96
-69
-69
-66
-50
-49
-46
0
-28
-50
-32
-29
-32
-71
-88
-76
-77
-64
-32
-11
-20
-9
7
-40
-59
-63
-51
-1
42
72
93
101
94
93
144
111
13
-3
5
18
35
53
93
111
104
103
103
106
93
73
47
62
81
67
87
111
93
94
76
38
7
-18
-15
29
1
-49
-78
-64
-9
80
132
126
99
74
66
91
59
45
43
46
38
15
-7
-18
0
39
113
112
45
15
26
16
-16
-7
6
-34
-29
43
43
10
23
27
8
16
29
28
73
29
-32
-66
-64
-56
-63
-53
-13
-33
-63
-51
-28
-34
-5
49
73
71
95
61
-13
-16
8
40
76
96
64
53
33
-4
-32
-29
-73
-134
-159
-96
-41
-36
-30
-25
-36
-36
-49
-69
-86
-103
-96
-81
-31
12
52
46
36
17
8
-31
-113
-151
-141
-89
-18
24
6
51
51
18
-6
-44
-69
-91
-65
-46
-17
8
44
8
-13
10
9
-77
-133
-127
-85
-88
-74
-46
-48
-45
-33
-31
13
53
56
54
87
81
38
42
25
-16
-31
-23
-14
6
12
4
-2
26
68
53
10
-20
-34
-51
-76
-93
-67
-15
6
30
80
110
117
55
22
28
24
31
39
60
70
68
73
59
27
48
53
62
76
71
58
33
2
14
19
7
-1
20
75
45
19
15
15
0
-9
23
40
-19
-41
-29
7
27
38
82
158
161
119
75
64
23
-32
-63
-32
-31
-53
-63
-79
-68
-12
20
-1
5
3
-2
-16
-15
-20
-60
-52
-28
0
61
65
39
38
53
48
61
42
66
37
-31
-71
-95
-101
-98
-83
-96
-75
-35
-72
-87
-86
-95
-91
-27
-6
-18
-15
40
36
1
-22
-63
-57
-37
-30
-37
-26
-23
-28
-25
7
1
6
-32
-56
-42
-19
9
34
56
47
37
45
21
-15
-16
-55
-79
-55
-3
3
-19
-27
-22
-30
-29
-31
-49
-84
-65
-29
39
60
50
15
-31
-52
-36
-52
-51
-35
-65
-101
-132
-152
-94
-67
-32
1
51
65
45
35
39
50
95
84
82
90
64
53
32
11
3
19
1
-78
-125
-107
-91
-73
-64
-62
-71
-64
-66
-57
-48
6
25
-21
-26
-26
-28
-17
-5
-2
-35
-43
-45
-50
-9
-2
24
32
59
23
-24
-46
-61
-73
-75
-79
-80
-26
-52
-39
-17
3
7
-22
-39
-42
-66
-75
-57
-11
32
50
49
-10
-62
-51
-18
11
18
31
70
75
65
100
77
60
68
95
124
166
180
151
107
75
63
74
47
36
21
1
20
31
20
32
37
18
7
17
27
11
-2
23
18
46
58
66
56
52
67
63
41
38
30
26
7
-1
6
10
44
94
82
104
143
124
69
5
-60
-111
-141
-126
-106
-119
-102
-49
14
99
128
134
119
93
36
-39
-78
-89
-73
-46
-39
-53
-13
-11
2
26
82
107
90
47
1
-3
-62
-123
-131
-135
-138
-100
-17
9
56
69
50
21
11
-20
-30
-25
-25
-20
-48
-38
-7
-38
-38
-18
-24
-31
-20
12
23
76
41
-37
-76
-73
-56
-10
46
49
2
-26
-49
-52
-21
-15
-38
-46
-26
5
5
2
35
47
29
17
-4
-45
-70
-73
-12
31
3
39
101
116
121
120
99
62
44
35
30
95
67
-7
0
22
21
2
20
70
96
95
78
68
42
21
-2
-5
-36
-7
37
65
65
75
85
83
81
105
95
49
32
36
54
106
56
5
-10
-31
-40
-20
15
34
61
99
63
-4
3
-15
-26
-39
-52
-51
-39
-30
-9
13
10
15
11
39
27
-39
-32
14
93
146
133
80
20
-15
14
12
-10
-17
-19
-30
-52
-56
-15
17
30
33
0
16
4
-51
-95
-108
-91
-41
-11
-19
-8
17
62
59
32
11
-45
-59
-69
-35
20
57
37
-5
-14
4
-20
6
-13
-58
-82
-54
-44
-30
-7
14
16
12
1
