# Supplementary material for: Electroencephalography (EEG) based epilepsy diagnosis via multiple feature space fusion using shared hidden space-driven multi-view learning
Source: PeerJ Comput Sci. 2024 Mar 7;10:e1874. doi: 10.7717/peerj-cs.1874 (PMC10936759; doi:10.7717/peerj-cs.1874)
Supplement: Supplemental Information 2 [file peerj-cs-10-1874-s002.zip › B/O067.txt]

76
57
7
-65
-103
-111
-138
-120
-89
-68
-81
-28
25
8
-59
-84
-112
-131
-137
-122
-83
-19
60
87
88
64
29
-27
-71
-49
-30
-2
27
35
12
23
38
-4
-54
-65
-25
0
-14
-9
35
-22
-82
-126
-165
-153
-105
-54
-28
17
32
1
-11
16
14
-8
-30
-77
-133
-139
-93
-43
-22
3
24
20
9
18
57
69
88
79
-12
-74
-115
-132
-143
-112
-51
-31
16
75
146
207
247
221
133
80
33
-35
-93
-116
-159
-179
-100
-29
-32
-40
24
75
106
62
-3
-79
-111
-83
-39
-24
40
118
118
138
135
79
4
-57
-65
-85
-69
-25
4
54
110
119
67
38
43
-50
-153
-204
-194
-152
-120
-60
-22
-22
-12
10
17
-22
-55
-55
-96
-178
-185
-191
-151
-107
-39
21
83
185
174
57
-52
-152
-208
-248
-248
-229
-240
-221
-162
-171
-106
-25
13
43
72
88
19
-37
-40
-73
-110
-71
-63
-81
-68
-23
2
31
71
88
46
42
25
-11
-40
-5
15
-12
-14
-16
-52
-88
-71
-20
2
50
106
139
123
141
109
8
-75
-112
-153
-151
-75
2
60
119
183
199
213
210
161
111
64
-10
-110
-177
-179
-149
-138
-86
-28
5
29
53
29
-11
-4
33
-18
-65
-65
-115
-148
-116
-73
-39
-24
-3
3
-17
-47
-31
-15
-11
-12
-41
-67
-68
-19
-28
15
36
25
19
44
41
9
6
7
-11
-22
-7
-23
-87
-109
-119
-123
-114
-77
-50
-30
26
40
-19
-85
-99
-104
-118
-86
-33
-8
36
70
62
13
-41
-107
-196
-242
-224
-182
-160
-103
-36
8
0
-7
-28
-59
-88
-90
-140
-161
-124
-84
-42
24
99
133
189
230
231
204
180
117
23
10
8
-1
-6
-18
-15
-19
1
79
119
132
174
168
111
85
44
-8
-14
-8
-33
-51
-26
0
2
5
34
-38
-111
-146
-147
-166
-162
-111
-50
9
57
65
33
-14
-10
-26
-70
-89
-97
-118
-113
-74
-59
-48
8
47
12
-32
-63
-102
-107
-61
-37
-76
-87
-77
-96
-108
-88
-50
-43
-2
-32
-68
-96
-63
-50
-61
-42
-15
-19
-34
-28
-52
-48
-21
15
12
-1
8
-25
-82
-92
-108
-124
-133
-113
-106
-92
-58
7
20
9
11
-4
-34
-44
-59
-90
-96
-74
-67
-71
-24
29
33
39
52
26
-8
-1
17
-16
-22
0
-2
-17
23
44
21
20
48
0
-61
-71
-74
-85
-48
1
21
15
11
-8
-51
-73
-64
-72
-95
-58
-31
-20
-5
7
-27
-83
-105
-122
-122
-94
-47
-26
-30
8
46
68
75
51
-25
-100
-135
-173
-187
-150
-71
-36
5
51
52
13
-20
-58
-141
-169
-142
-165
-188
-157
-101
-84
-17
92
185
218
218
163
51
-50
-137
-203
-218
-157
-85
-70
-61
-64
-72
-89
-89
-84
-61
-61
-37
-14
20
59
49
9
-1
-2
-19
-51
-73
-73
-80
-28
17
21
-27
-34
-42
-23
34
64
34
9
10
-29
-82
-99
-99
-111
-65
-9
19
22
50
44
-25
-67
-62
-112
-161
-149
-150
-162
-122
-67
-16
14
71
87
44
5
-33
-70
-95
-48
-58
-62
-14
55
86
103
137
154
138
72
-3
-90
-149
-127
-53
-30
9
33
-26
-95
-84
-52
-15
28
64
49
13
-22
-35
-57
-44
-44
-67
-56
-18
-16
-9
-15
-18
-88
-143
-66
-68
-101
-85
-67
-57
-40
10
30
9
-9
-37
-59
-32
-5
-13
-37
-8
46
5
-29
-38
-33
-35
-9
-18
-61
-77
-68
-45
-24
23
17
5
-1
-10
-54
-93
-83
-69
-63
-5
94
111
97
65
-12
-100
-128
-128
-150
-120
-80
-58
-45
-38
21
-14
-53
-51
-61
-52
-58
-73
-76
-42
7
37
28
30
14
-27
-69
-89
-119
-168
-145
-118
-139
-142
-86
-59
-10
48
53
19
8
-80
-180
-237
-218
-191
-121
-39
26
42
13
9
3
-25
-8
31
30
81
110
81
28
24
-9
-71
-104
-67
-51
-53
-17
19
30
18
36
33
-22
-37
-50
-76
-73
32
35
54
104
121
72
25
-12
-40
-67
-55
-45
-67
-10
23
14
19
47
69
58
55
97
84
57
38
25
-13
-51
-50
-34
-54
-22
-10
-46
-45
-42
-67
-62
-36
-32
-52
-30
2
-5
-37
-45
-70
-119
-152
-153
-158
-128
-72
-64
-32
-25
-59
-116
-135
-111
-106
-136
-132
-88
-121
-137
-136
-166
-197
-191
-179
-184
-170
-139
-128
-99
-64
-40
-40
-64
-97
-103
-63
12
39
6
-1
-1
-41
-85
-85
-85
-71
-41
-18
-16
-32
-59
-106
-157
-165
-131
-56
-44
-3
26
9
5
-11
-38
-59
-57
-76
-80
-50
-15
-1
8
1
-17
-29
-7
7
-36
-43
-42
-59
-89
-85
-35
-46
-34
12
45
36
37
26
-19
-25
-30
-47
-80
-69
-119
-185
-178
-132
-97
-59
-1
39
38
35
12
-47
-94
-93
-108
-122
-65
40
97
150
215
225
193
135
72
14
-61
-71
-59
-32
26
67
62
37
23
-10
-86
-142
-182
-210
-162
-103
-100
-111
-66
-19
-21
2
34
56
47
57
55
57
53
88
88
124
131
106
60
33
26
5
20
56
85
89
66
72
74
88
64
28
3
6
12
-1
-22
-12
16
-12
-22
-10
-21
-24
1
-37
-76
-81
-70
-62
-43
6
-33
-49
-5
15
-3
22
13
-32
-86
-100
-99
-120
-101
-46
-23
-4
43
80
44
19
9
-29
-70
-86
-93
-119
-123
-116
-126
-130
-118
-101
-68
-30
33
35
19
30
56
84
98
99
71
2
-46
-93
-154
-144
-144
-184
-168
-104
-24
42
81
100
57
-3
-29
-60
-86
-74
-45
6
31
62
83
89
88
42
-49
-122
-162
-202
-212
-126
-61
-43
-17
-14
-20
-24
0
22
10
18
83
119
96
58
8
-96
-162
-158
-195
-201
-147
-66
49
172
255
256
191
106
23
-95
-163
-174
-151
-108
21
93
75
67
83
95
81
66
25
-6
-25
11
-21
-53
-60
-66
-84
-67
-35
-18
-9
19
37
31
31
-34
-131
-163
-126
-126
-116
-69
-38
-17
7
12
-5
-80
-122
-143
-155
-105
-63
-84
-136
-132
-143
-192
-160
-83
-26
10
45
68
70
40
2
-44
-61
-41
-19
-34
-29
-30
-59
-57
-43
-49
-97
-111
-111
-112
-84
-47
-50
-64
-50
-34
-36
-57
-49
-49
-46
-17
0
-19
-41
-36
-49
-44
-13
26
36
40
58
40
-29
-63
-83
-106
-101
-76
-52
-19
26
81
53
11
-8
-39
-57
-96
-91
-98
-71
-36
-22
-12
18
47
66
49
13
-46
-76
-64
-72
-72
-61
-14
29
70
128
131
118
81
50
-6
-34
-12
16
21
12
45
83
86
109
92
48
6
-41
-71
-61
-17
3
-33
-56
-87
-148
-161
-128
-100
-93
-62
-18
-16
7
13
6
-5
35
26
-12
-32
-6
-7
16
49
17
-7
-2
32
60
28
143
84
21
25
44
61
12
-11
-40
-53
-23
-3
-21
-11
19
29
-21
-64
-101
-130
-154
-112
-70
-39
-37
18
34
42
63
42
-16
-86
-134
-168
-132
-91
-87
-88
-72
-27
-52
-58
-26
-8
19
55
39
-20
-68
-101
-126
-134
-103
-47
-49
-37
5
9
-19
-13
-40
-70
-58
-71
-103
-95
-18
47
105
128
100
39
-25
-49
-60
-79
-39
13
-14
-25
17
8
-43
-82
-103
-173
-221
-215
-166
-156
-113
-60
-48
-37
-1
30
54
87
150
58
-41
-42
-22
-1
26
73
35
9
26
47
18
-9
-11
-28
-8
-3
3
5
34
59
60
69
80
64
57
69
53
9
-18
-41
-30
-40
-13
-4
-1
-53
-58
-98
-115
-78
-47
-11
77
116
63
-45
-98
-118
-231
-247
-195
-110
-45
35
83
152
214
251
218
153
84
-26
-119
-145
-167
-171
-115
-21
41
77
85
86
83
98
91
23
-52
-70
-105
-87
-36
-48
-79
-104
-120
-137
-134
-125
-106
-80
-74
-37
-46
-82
-66
-95
-166
-221
-222
-178
-139
-28
42
78
93
93
57
-32
-84
-83
-106
-108
-68
-26
-52
-53
-41
-51
-96
-123
-150
-188
-175
-138
-110
-51
-8
30
57
81
66
-3
-36
-38
-57
-99
-105
-119
-168
-171
-131
-114
-128
-100
-75
-92
-66
-65
-73
-70
-44
-26
-32
-27
-16
-5
1
31
51
36
-31
-64
-105
-139
-127
-132
-135
-90
-58
-52
-49
-12
-6
-48
-69
-75
-83
-92
-61
-50
-36
5
29
22
-5
-5
-16
-20
-9
-14
-57
-55
-48
-69
-84
-71
-76
-95
-92
-55
-32
-69
-99
-114
-145
-139
-109
-127
-138
-129
-84
-75
-32
36
40
-1
-33
-59
-93
-91
-76
-73
-33
-23
1
22
88
147
156
107
67
-2
-50
-51
-30
-22
-39
-26
10
-3
-2
30
53
67
84
57
16
-11
10
-29
-50
-21
-8
-11
-8
-23
-26
-19
8
36
38
33
5
-69
-90
-83
-114
-102
-88
-67
-81
-61
-17
-8
-38
-50
-76
-112
-106
-87
-91
-66
-14
27
-28
-62
-65
-67
-81
-69
-48
-56
-35
-16
-5
-6
2
-4
-15
33
80
64
29
14
-37
-86
-89
-69
-66
-51
-36
-55
-75
-44
-18
-44
-95
-116
-110
-96
-68
-43
-38
-36
-13
-40
-78
-70
-41
-37
-5
41
70
41
29
-7
-54
-37
-12
-46
-88
-60
-31
-38
-41
-39
-32
-4
19
48
34
32
58
11
-30
-22
0
-5
0
15
-7
-45
-17
-7
-30
-37
-14
-23
-32
-14
-20
-71
-92
-88
-97
-79
-21
-26
-33
10
56
42
11
-26
-72
-90
-69
-54
-45
-12
36
24
-10
-8
-21
-57
-72
-61
-65
-55
-14
-5
-24
-25
-15
-25
-58
-66
-71
-118
-138
-104
-71
-27
36
85
114
139
127
38
-47
-55
-42
-48
-42
-32
-85
-124
-135
-133
-175
-163
-97
-53
-23
-2
-2
-16
18
68
74
68
90
97
81
74
66
45
32
62
79
60
43
28
-9
-5
42
59
31
19
10
-53
-103
-134
-169
-175
-127
-49
-4
36
87
113
123
105
64
-26
-83
-63
-69
-45
14
74
83
99
98
43
-30
-30
-3
31
78
89
87
81
21
-36
-62
-15
39
74
87
86
36
-43
-74
-82
-92
-106
-89
-78
-39
37
100
64
4
-31
-82
-116
-88
-34
-35
-19
-10
1
1
47
51
5
-23
-42
-69
-87
-54
-21
-79
-130
-144
-170
-189
-160
-135
-117
-74
-41
-22
-27
2
27
54
144
182
104
32
26
11
-8
-3
26
43
31
56
73
-1
-25
-35
-81
-137
-106
-72
-71
-58
-28
-9
-3
13
-25
-83
-91
-109
-139
-136
-92
-78
-56
-39
-15
-46
-23
-30
-57
-92
-104
-96
-97
-85
-25
-2
-18
-22
-18
-27
-52
-36
-34
-36
19
52
27
7
-27
-46
-50
-27
-21
-41
-63
-47
-42
-42
-9
9
3
0
22
-31
-59
-66
-86
-107
-108
-77
-52
-35
7
-25
-40
-19
9
-6
-35
-44
-72
-54
-105
-122
-123
-99
-48
-22
2
78
86
69
18
10
-64
-127
-139
-124
-116
-86
-25
26
67
107
117
40
-11
-62
-95
-96
-41
-8
18
47
82
83
44
73
85
27
7
10
-6
1
29
30
18
60
64
21
-28
-42
-49
-61
-1
35
54
91
159
187
146
81
39
-9
-31
2
20
29
46
59
2
-52
-74
-124
-181
-200
-166
-165
-121
-57
-16
19
39
41
15
-2
-9
-30
-39
-34
-21
-14
-23
-26
-46
-60
-37
-6
7
27
13
-14
-42
-49
-60
-72
-60
-38
-51
-51
-19
0
-4
15
-1
-55
-80
-60
-22
-50
-53
-16
7
13
39
35
3
6
-17
-64
-113
-92
-72
-56
-14
14
9
14
39
-19
-95
-123
-141
-196
-212
-175
-142
-91
-42
-21
-46
-45
-14
-2
32
113
166
151
121
89
32
-11
-27
-15
-15
2
40
32
54
57
20
-45
-60
-69
-78
-91
-91
-90
-118
-123
-85
-87
-81
-56
-48
-53
-67
-44
-73
-72
-23
-25
-29
-24
-36
-47
-74
-49
-49
-16
64
110
103
65
66
15
-66
-94
-111
-147
-132
-77
-36
-18
-10
-12
-71
-100
-119
-164
-183
-135
-93
-129
-137
-109
-132
-156
-116
-74
-53
-36
-30
-47
-72
-53
0
-20
-48
-38
-55
-100
-91
-93
-108
-94
-57
-35
-23
26
51
57
91
119
78
27
2
-61
-115
-115
-108
-114
-88
-24
9
27
69
88
51
0
-15
-64
-122
-140
-114
-92
-43
30
22
5
-6
-26
-83
-108
-97
-100
-105
-97
-90
-87
-98
-78
-89
-115
-125
-111
-96
-46
-19
-31
-26
-9
-2
-23
-69
-147
-187
-198
-139
-80
-43
-16
-12
-40
-86
-115
-171
-209
-137
-110
-105
-77
13
64
21
-64
-142
-234
-286
-272
-237
-176
-76
-11
2
33
45
24
-19
-48
-47
-77
-56
-16
-1
-1
40
50
28
-23
-56
-116
-166
-141
-111
-131
-124
-82
-78
-57
-24
-38
-90
-98
-70
-57
-23
20
41
39
54
60
37
18
30
50
53
50
57
24
12
35
53
44
58
69
18
-19
-23
-54
-90
-52
7
61
95
138
127
100
96
69
10
10
21
-26
-42
23
72
90
118
148
115
21
-14
-42
-78
-74
-56
-54
-71
-41
-15
20
101
204
231
193
167
123
55
43
21
-78
-129
-114
-82
-51
29
108
133
148
161
156
122
85
42
-9
-37
-14
-28
-77
-87
-45
-48
-46
-29
-20
-30
-12
17
-14
-40
-54
-38
-99
-114
-116
-88
-44
18
46
56
45
19
-32
-66
-84
-110
-100
-65
-27
-15
18
42
7
-34
-37
-19
-9
34
79
102
81
92
43
-42
-92
-122
-192
-271
-284
-260
-247
-181
-74
-3
40
82
97
68
19
-37
-113
-146
-78
2
65
113
110
62
2
-45
-73
-144
-180
-158
-132
-83
-13
45
48
48
13
-66
-110
-126
-170
-210
-217
-250
-310
-329
-263
-214
-177
-108
-74
-45
13
55
48
20
66
106
104
99
70
-18
-43
-76
-55
-35
3
44
49
39
51
-24
-102
-139
-97
-100
-54
49
170
238
293
260
125
-11
-113
-181
-267
-251
-202
-146
-62
31
63
69
76
69
-27
-89
-64
-53
-40
-7
26
-4
-43
-83
-127
-130
-64
94
198
264
288
253
161
84
-4
-104
-137
-139
-176
-159
-138
-105
-85
-40
-3
-18
-30
-18
-5
-10
-12
-24
-47
-48
-22
2
-1
56
157
181
137
98
73
30
4
32
23
-5
-19
-58
-103
-97
-11
80
194
266
230
132
37
-10
-64
-68
-48
-58
-95
-86
-57
-58
-29
6
17
46
104
161
164
119
101
35
-25
-62
-89
-122
-91
-39
-19
9
76
102
42
-2
-29
-74
-112
-60
-23
-16
35
73
92
76
85
73
18
0
10
23
75
153
189
161
120
85
48
-6
-32
-67
-100
-83
-64
-73
-48
17
52
52
70
52
2
-14
-8
-17
-21
43
59
17
-14
-36
-87
-131
-124
-106
-92
-70
-39
-38
-54
-53
-48
-78
-76
-58
-85
-121
-87
-67
-73
-85
-109
-137
-155
-130
-123
-163
-172
-162
-169
-121
-35
16
47
85
95
9
-88
-126
-148
-179
-180
-169
-197
-146
-80
-44
-30
-9
-45
-128
-169
-165
-172
-158
-104
-42
-49
-9
42
44
40
61
61
18
-19
-34
-70
-102
-93
-69
-77
-57
-25
-1
3
5
-4
-58
-76
-67
-57
-25
65
150
156
132
117
68
46
66
36
-54
-109
-102
-109
-91
-39
-33
-61
-82
-89
-89
-87
-47
-31
-40
-2
55
68
64
51
-2
-88
-113
-106
-158
-179
-139
-125
-109
-74
-56
-101
-137
-175
-225
-261
-245
-188
-116
0
144
198
215
183
106
-1
-65
-99
-131
-133
-89
-41
-8
19
48
11
-51
-79
-99
-106
-123
-107
-74
-51
1
74
111
184
219
187
156
156
111
48
33
23
-28
-76
-79
-116
-160
-140
-120
-124
-101
-57
-36
-71
-66
-60
-74
-97
-104
-118
-150
-151
-135
-146
-129
-101
-54
-53
-2
27
10
-9
-15
-39
-60
-67
-67
-91
-70
-32
-28
-43
-30
-18
-48
-61
-57
-92
-146
-144
-126
-123
-90
-59
-54
-39
0
6
-25
-49
-82
-147
-203
-219
-235
-240
-187
-116
-62
12
94
106
67
36
3
-57
-84
-76
-108
-135
-108
-44
-21
-14
7
-21
-71
-93
-110
-121
-113
-70
-33
-13
23
39
9
-21
-34
-94
-134
-121
-107
-108
-92
-51
-32
-28
-33
-57
-89
-119
-125
-143
-131
-79
-62
-67
-51
-37
-24
-7
3
-12
-82
-109
-122
-135
-150
-114
-121
-164
-181
-147
-82
-5
26
-4
-62
-72
-74
-86
-54
-12
-7
12
69
114
93
79
52
14
-28
-59
-75
-116
-111
-107
-110
-70
-20
-6
-22
-56
-87
-121
-135
-127
-98
-68
-16
45
55
-1
-25
-43
-63
-67
-47
-21
18
84
114
90
57
30
-44
-118
-114
-94
-78
-21
56
89
98
127
101
86
109
69
0
-61
-76
-91
-94
-54
-41
-40
-53
-34
-42
-60
-29
18
33
58
35
2
12
13
-15
-49
-67
-70
-60
-58
-37
-46
-74
-85
-82
-83
-93
-67
-60
-80
-74
-58
-79
-113
-97
-71
-78
-11
17
-18
-51
-16
12
10
10
6
-40
-70
-46
-36
-56
-44
4
18
6
-10
-15
-25
5
53
18
-10
-16
-35
-55
-46
-54
-90
-87
-33
5
25
25
-8
-76
-109
-105
-99
-72
-26
12
33
73
114
127
91
48
-25
-140
-193
-181
-164
-157
-123
-114
-136
-114
-69
-49
-29
23
42
36
32
31
-33
-92
-92
-109
-137
-133
-96
-73
-41
38
72
52
30
-18
-101
-147
-154
-169
-190
-186
-163
-140
-76
15
18
-9
-28
-62
-113
-144
-111
-97
-93
-31
27
34
54
79
60
18
-38
-80
-126
-147
-151
-161
-151
-106
-65
-49
-1
31
7
-35
-47
-57
-74
-65
-27
0
21
43
47
28
-2
-53
-130
-182
-150
-102
-77
-41
-11
8
35
82
79
36
14
-19
-69
-86
-61
-44
-33
9
41
34
45
87
64
-16
-78
-112
-139
-131
-76
-53
-24
16
27
-14
-23
8
2
-15
-47
-67
-94
-79
-55
-45
-8
83
174
232
272
270
200
121
103
79
33
-1
-28
-52
-17
13
-6
-26
18
35
-7
-42
-56
-102
-153
-155
-145
-119
-50
27
73
53
26
2
-49
-103
-128
-186
-243
-255
-200
-143
-52
28
6
-36
-64
-76
-91
-74
-48
-41
-30
-6
-14
-72
-125
-174
-222
-209
-137
-47
-34
6
29
1
-34
-56
-74
-74
-31
37
66
51
51
37
11
-8
-56
-147
-194
-173
-89
-40
35
107
118
131
226
206
118
17
-44
-59
-55
-12
-25
-72
-87
-69
-79
-76
-41
-26
22
33
33
-1
-23
-24
-27
-39
-7
18
0
17
67
54
43
57
58
32
-23
-55
-45
-61
-31
3
21
21
4
9
-28
-26
-28
-53
-40
-20
-52
-73
-42
-51
-75
-70
-64
-113
-160
-168
-154
-159
-91
-50
-40
10
107
153
167
169
131
29
-25
-62
-116
-144
-101
-15
85
172
225
178
99
47
15
12
-16
-34
-65
-63
26
123
134
91
52
-9
-62
-80
-81
-97
-98
-40
41
98
135
161
139
123
100
68
0
-42
-70
-110
-80
-9
16
43
93
120
106
71
36
10
15
36
30
-26
-45
-53
-71
-65
-35
-62
-108
-102
-65
-68
-48
10
65
88
97
71
7
-58
-62
-114
-167
-175
-179
-190
-158
-87
-63
-90
-93
-89
-124
-160
-156
-139
-98
4
66
57
79
75
77
33
-9
-64
-114
-114
-62
-36
-62
-35
-56
-40
-2
-12
-61
-100
-58
-14
-4
13
40
41
45
72
51
-1
-33
-48
-47
-64
-63
-65
-68
-51
-32
-64
-84
-75
-100
-118
-99
-47
-15
34
79
69
40
69
107
85
61
41
-1
-25
-25
-16
-31
-38
-22
-26
-49
-22
10
-4
13
64
80
56
45
23
-61
-106
-106
-97
-89
-77
-96
-117
-89
-53
-68
-90
-86
-109
-141
-107
-61
-50
-24
-6
-21
-33
-27
-44
-53
-70
-79
-68
-76
-70
-42
-38
-33
22
46
38
49
42
-3
-6
19
-2
-52
-83
-91
-93
-112
-116
-170
-198
-188
-192
-206
-182
-124
-77
-70
-51
-24
-1
37
45
39
46
73
97
94
82
64
24
2
39
43
8
-11
-11
2
20
52
89
65
47
28
-17
-32
-10
-23
-48
-38
-22
-37
-32
6
11
-16
-62
-102
-169
-182
-134
-95
-49
8
48
34
24
-3
-61
-87
-119
-127
-142
-124
-91
-85
-77
-18
39
21
-12
-29
-76
-101
-71
-70
-83
-62
14
74
66
94
76
-8
-66
-124
-190
-207
-158
-111
-68
5
51
49
33
68
84
78
77
102
101
63
16
-77
-187
-212
-189
-166
-133
-83
-70
-51
-26
-27
-91
-139
-154
-169
-153
-99
-53
-21
36
100
132
164
215
236
166
116
66
-14
-93
-86
-92
-92
-69
-52
-52
-40
-1
21
-5
-5
-17
-38
-54
-26
-21
-28
-24
-3
13
58
105
116
79
17
-73
-163
-209
-212
-188
-152
-67
12
31
45
68
49
-24
-106
-182
-255
-218
-101
-32
-21
-2
3
-12
1
4
-19
-38
-14
-4
-15
13
26
11
-11
-4
14
6
23
36
-5
-27
-9
-34
-68
-82
-76
-53
4
84
103
49
16
-41
-130
-202
-203
-176
-133
-55
39
74
116
202
171
118
100
98
57
60
101
88
28
-9
-3
-9
19
55
89
57
56
32
-22
-1
37
42
12
9
18
-4
-15
-5
-37
-39
-24
-31
-60
-74
-76
-66
-45
1
44
60
90
111
81
44
38
7
-29
-23
35
49
82
140
143
110
86
50
-15
-59
-41
-50
-33
17
19
-37
-73
-57
-62
-80
-39
-22
-50
-28
0
-49
-98
-117
-85
-40
16
66
55
35
40
39
-5
-16
-19
-47
-31
30
38
23
64
102
59
-13
-108
-178
-241
-207
-113
-108
-107
-57
-30
5
41
66
78
59
32
-30
-80
-96
-93
-95
-117
-37
28
58
61
14
-55
-101
-104
-158
-234
-256
-262
-262
-200
-120
-81
-57
10
92
157
225
221
160
88
35
2
-81
-118
-132
-154
-173
-171
-143
-145
2
