# Supplementary material for: Electroencephalography (EEG) based epilepsy diagnosis via multiple feature space fusion using shared hidden space-driven multi-view learning
Source: PeerJ Comput Sci. 2024 Mar 7;10:e1874. doi: 10.7717/peerj-cs.1874 (PMC10936759; doi:10.7717/peerj-cs.1874)
Supplement: Supplemental Information 2 [file peerj-cs-10-1874-s002.zip › B/O068.txt]

-136
-121
-84
-50
-9
17
46
51
52
30
-9
-57
-89
-86
-40
22
57
67
59
33
20
1
-17
-43
-70
-83
-75
-47
-22
-2
7
7
9
9
-17
-54
-62
-45
-20
4
9
-3
-11
-5
2
15
17
20
15
24
46
70
81
60
47
29
35
48
55
55
66
87
117
137
131
103
64
30
35
53
61
74
57
37
58
81
102
109
100
93
88
97
91
75
60
35
8
-21
-37
-48
-12
40
66
87
117
170
203
212
188
149
105
75
58
31
5
-22
-24
-13
-7
-13
-39
-79
-112
-124
-143
-161
-158
-129
-89
-38
-5
7
14
16
28
17
-7
-47
-89
-101
-82
-51
6
65
82
52
12
-41
-69
-69
-73
-33
10
45
86
112
121
104
76
26
-28
-66
-97
-112
-102
-69
-38
14
73
129
165
176
165
118
67
35
15
3
-10
-15
-3
16
37
56
51
53
52
41
37
39
47
20
-18
-29
-16
8
44
64
60
85
116
126
93
35
-20
-50
-15
43
86
103
85
49
8
-55
-109
-121
-117
-65
11
82
131
138
110
61
8
-72
-148
-220
-270
-270
-237
-182
-112
-52
-23
-1
10
1
-13
-50
-87
-127
-141
-125
-79
-4
43
75
79
70
41
10
-20
-24
-13
6
25
16
-29
-54
-60
-55
-62
-97
-145
-144
-91
-27
11
37
40
6
-10
-20
-26
-11
-4
-10
-27
-42
-48
-51
-36
4
37
36
34
31
37
47
50
32
-21
-76
-92
-54
4
59
98
124
134
108
31
-50
-86
-87
-49
15
94
164
190
183
168
151
125
83
38
11
-3
-1
13
39
54
64
75
84
80
59
35
10
-34
-86
-137
-184
-210
-197
-167
-135
-95
-51
-28
-6
5
5
-10
-21
-46
-93
-135
-151
-155
-135
-92
-52
-23
-5
10
0
-22
-54
-77
-79
-66
-58
-54
-50
-43
-20
2
19
36
20
-12
-35
-39
-47
-50
-49
-30
14
78
140
165
167
160
118
66
16
-18
-41
-30
12
52
67
77
94
89
73
57
35
5
-1
25
52
74
96
107
113
125
114
74
46
37
32
21
13
10
4
-1
0
6
12
24
29
32
45
51
43
35
36
23
-6
-25
-34
-46
-53
-56
-51
-51
-53
-48
-51
-36
-17
-32
-51
-75
-95
-99
-86
-61
-20
28
70
81
58
41
13
0
7
21
27
17
-1
-18
-12
10
28
27
26
26
9
-18
-46
-47
-25
11
57
88
92
79
52
26
8
6
11
27
65
117
145
145
106
55
35
37
45
26
17
19
44
83
143
192
222
218
171
97
6
-62
-89
-65
11
99
166
177
136
109
81
56
61
82
86
59
-5
-73
-116
-122
-86
-15
73
149
192
188
142
61
-13
-18
25
75
96
108
97
67
43
12
-23
-48
-58
-48
-21
18
20
-7
-45
-56
-69
-56
-47
-35
-26
-21
-3
6
11
9
-3
-11
-1
25
54
74
58
23
-20
-53
-74
-57
-29
7
70
104
107
92
69
33
17
31
58
77
85
78
57
38
8
-29
-33
0
40
47
48
62
73
80
58
28
-8
-23
-25
-18
17
76
122
134
118
76
24
-4
-17
-19
-19
-15
-9
-1
16
52
73
74
56
30
14
14
38
40
27
33
39
42
54
69
62
58
35
-8
-43
-55
-37
-31
-22
-26
-44
-60
-60
-52
-57
-56
-38
-15
19
58
38
-13
-57
-92
-95
-74
-39
-16
5
43
74
96
83
61
23
-20
-73
-118
-144
-160
-137
-107
-85
-75
-72
-74
-80
-74
-50
-15
21
45
41
25
1
-37
-46
-41
-42
-46
-29
-21
-11
-4
3
-6
-54
-105
-130
-105
-86
-51
-30
-26
-22
-23
8
37
53
55
46
36
38
30
-13
-50
-69
-69
-36
4
30
17
5
-1
-17
-45
-69
-68
-36
-7
11
23
21
-22
-67
-105
-95
-68
-44
-39
-19
-6
-13
-27
-42
-45
-37
-16
-12
-9
-24
-40
-34
-16
-7
-22
-33
-53
-76
-104
-124
-109
-88
-59
-32
-8
7
22
30
27
11
-16
-47
-63
-66
-84
-116
-144
-156
-151
-118
-51
6
25
7
-29
-65
-87
-79
-63
-55
-40
-6
25
32
35
35
20
5
0
-10
-35
-42
-40
-22
14
28
25
10
10
6
12
15
39
42
36
46
55
46
48
58
39
29
50
77
88
99
116
107
93
75
71
70
64
72
96
137
159
148
100
49
11
-22
-32
-25
-1
35
69
85
92
89
81
80
76
72
67
52
41
56
72
85
92
71
53
58
46
20
22
26
4
-14
-1
7
18
34
48
48
22
11
3
-15
-26
-17
-9
-4
7
6
3
2
-8
-33
-56
-68
-59
-52
-24
5
43
73
95
106
97
66
38
15
-1
-6
-21
-44
-47
-34
-7
34
78
104
99
65
9
-52
-95
-114
-121
-103
-62
-33
-36
-19
2
9
9
4
10
17
17
11
22
43
66
76
75
82
86
107
133
121
70
9
-24
-48
-52
-57
-54
-28
-1
22
24
10
-18
-32
-40
-55
-48
-18
6
4
13
19
-3
-11
-17
-8
-13
-20
-21
-14
8
18
10
-28
-47
-52
-37
-30
-36
-40
-15
38
70
59
25
-17
-41
-33
20
57
56
33
13
-4
-7
6
20
35
51
50
48
61
61
16
-42
-103
-125
-106
-62
-22
12
44
81
92
75
59
41
8
-18
-46
-73
-96
-99
-68
-9
33
62
48
8
-25
-47
-53
-27
17
39
41
42
67
94
88
66
30
-2
-8
-12
-9
0
20
23
14
27
16
-5
-12
-9
14
49
93
123
119
122
133
137
110
62
34
13
2
30
41
23
17
6
-8
-30
-53
-57
-45
-36
-19
1
32
54
75
96
93
58
-11
-78
-127
-165
-168
-131
-59
0
28
30
17
-11
-46
-61
-72
-77
-86
-104
-111
-89
-42
-10
1
-3
-5
-3
19
52
64
56
27
-16
-64
-87
-91
-66
-27
28
85
114
99
63
38
27
36
40
29
18
30
36
48
58
46
38
51
60
74
92
107
97
77
43
14
-15
-30
-27
-15
18
59
94
112
117
92
45
5
-14
-22
-21
0
37
63
85
102
83
40
7
-2
1
13
30
8
-41
-44
-22
-10
0
19
39
59
66
60
24
-27
-78
-122
-135
-125
-103
-70
-40
-1
24
37
35
19
-7
-25
-31
-45
-28
8
43
80
91
84
64
42
34
23
15
2
-33
-64
-63
-37
-9
20
49
50
57
39
-10
-49
-87
-114
-135
-152
-152
-127
-90
-84
-89
-96
-85
-56
-22
-14
-39
-55
-70
-69
-36
8
46
70
64
54
60
64
70
56
32
25
29
29
20
23
20
26
35
28
14
16
44
70
74
49
15
2
19
63
95
136
158
138
103
52
15
-14
-26
-28
-19
-1
23
49
70
79
71
47
2
-40
-55
-34
11
51
70
84
93
85
71
59
30
-10
-33
-18
22
66
113
140
127
100
80
41
-10
-32
-37
-43
-45
-49
-59
-80
-86
-71
-63
-42
7
38
50
69
85
72
53
17
-22
-46
-27
26
65
89
95
129
149
123
68
12
-3
5
10
17
38
62
88
100
93
62
13
-10
-11
-2
18
40
49
51
70
65
42
20
18
19
23
29
6
-35
-49
-51
-25
14
51
66
76
66
46
9
-3
7
33
57
61
49
23
2
-17
-34
-51
-58
-45
-30
-26
-35
-45
-69
-78
-83
-80
-62
-37
-21
-35
-35
-25
-24
-17
-1
6
-4
-13
-31
-59
-93
-115
-112
-64
21
86
116
107
66
16
-26
-55
-86
-109
-113
-93
-73
-53
-7
27
43
63
58
33
11
4
1
5
18
28
-6
-38
-20
9
29
41
57
53
37
21
20
22
68
139
163
158
144
108
75
43
22
16
35
74
109
122
119
95
71
44
19
-12
-12
12
50
71
82
88
101
93
91
101
101
83
63
51
56
92
123
137
137
133
113
75
39
-11
-53
-79
-95
-104
-84
-51
-30
-16
2
3
-7
-8
7
17
39
36
9
-24
-46
-33
4
40
72
99
80
48
2
-35
-61
-69
-73
-52
8
62
101
101
101
88
40
-20
-50
-60
-47
-9
27
34
38
44
40
44
47
27
0
-10
-24
-50
-69
-66
-56
-29
3
18
17
-7
-13
-32
-54
-60
-64
-63
-39
-1
32
35
15
-6
-34
-16
14
33
23
20
19
4
-5
4
47
104
138
114
59
18
1
-5
-8
19
31
23
2
-21
-40
-46
-31
-5
25
30
13
-27
-57
-56
-41
-36
-28
-14
-1
9
18
17
5
-3
-9
-23
-35
-55
-78
-90
-83
-51
-17
-9
-19
-23
-24
-22
-16
-21
-28
-21
-1
6
15
32
36
36
35
23
13
11
29
31
29
25
17
12
20
15
-4
-18
-17
-11
2
21
18
-5
-5
1
0
-2
-8
-28
-55
-55
-47
-22
-11
15
46
61
48
7
-23
-31
3
32
40
30
7
-10
-1
16
28
20
-6
-23
-34
-12
27
42
33
39
38
3
-36
-54
-65
-63
-22
32
54
59
71
88
91
73
63
37
30
40
72
92
94
53
-7
-51
-96
-112
-96
-39
14
37
46
39
19
-13
-44
-59
-61
-50
-38
-21
-22
-25
-8
14
23
29
10
-22
-37
-54
-80
-92
-82
-54
-12
41
61
61
52
29
-14
-48
-61
-46
-16
18
54
82
82
69
53
27
9
7
26
70
101
112
105
91
88
71
47
26
-1
-35
-60
-84
-90
-74
-25
51
105
108
85
56
33
25
31
38
82
122
135
117
84
57
24
-1
-37
-63
-68
-48
-26
-21
0
9
-1
-14
-22
-12
0
7
3
0
10
37
35
28
17
7
-4
-17
-34
-33
0
51
88
97
67
14
-62
-112
-150
-184
-186
-148
-88
-35
15
46
37
-1
-17
-34
-53
-43
-32
-48
-73
-86
-110
-121
-105
-94
-90
-81
-59
-49
-60
-58
-62
-89
-133
-146
-125
-78
-2
60
106
131
138
97
41
-18
-61
-85
-60
-13
26
50
55
52
26
15
20
3
-16
-20
-7
2
24
35
29
16
15
47
67
71
48
17
3
20
41
36
29
33
35
29
22
25
7
-5
1
25
24
17
-5
-31
-26
-13
4
15
35
52
44
25
2
-8
-3
9
29
58
78
55
8
-39
-56
-32
16
61
80
64
24
-9
-27
-24
-10
7
-4
-4
10
23
27
19
24
26
24
26
16
-15
-38
-29
-18
5
45
78
91
72
39
2
-19
-32
-32
-40
-33
-12
-3
11
6
5
1
22
34
16
-6
-47
-67
-67
-28
11
56
121
175
175
121
65
-7
-55
-54
-35
-12
14
37
53
58
69
77
57
21
12
16
25
8
-22
-44
-28
2
33
76
99
106
99
86
54
11
-12
-15
9
47
95
106
72
26
-6
-19
-44
-40
-14
13
37
29
-20
-65
-95
-105
-86
-58
-27
-5
11
11
-2
-31
-63
-68
-41
-14
9
11
-8
-44
-71
-94
-99
-73
-19
26
37
35
20
1
-12
-14
6
41
75
104
144
172
163
109
32
-25
-57
-57
-42
-5
25
62
70
45
15
-5
-5
1
11
32
70
101
99
49
-31
-64
-52
-25
9
44
50
25
13
5
-6
-28
-39
-20
-8
-3
-9
-11
-12
-1
-3
-1
8
5
3
1
13
30
53
65
78
89
102
113
94
66
34
-5
-45
-47
-20
12
41
92
118
123
130
133
122
87
49
27
15
31
36
19
-21
-64
-74
-81
-65
-41
-37
-33
-40
-46
-49
-38
-38
-45
-55
-38
-10
-9
-17
-14
-11
12
28
29
30
45
60
61
26
2
-10
-12
0
2
1
-10
-7
-17
-33
-35
-28
-17
-6
-1
-4
-32
-62
-75
-57
-8
48
99
123
116
74
11
-41
-67
-51
-10
33
86
93
86
79
71
53
26
8
-1
-7
-21
-1
48
91
93
55
28
3
-16
-10
33
70
83
91
71
38
39
42
25
-7
-19
-17
-4
2
7
-2
-31
-52
-66
-67
-45
3
50
72
68
35
-13
-38
-31
-40
-74
-91
-76
-58
-30
3
21
13
-6
-25
-54
-53
-49
-60
-37
2
16
-5
-26
-41
-50
-51
-23
8
-6
-22
-19
-15
-15
-14
-19
-46
-77
-94
-90
-80
-40
24
80
136
156
113
42
0
-18
-22
24
87
126
130
118
84
43
2
-28
-69
-75
-45
0
61
111
123
108
107
94
51
20
13
20
32
69
105
109
99
86
58
0
-49
-76
-84
-84
-56
-1
50
89
93
83
62
35
21
5
-1
10
-5
-28
-34
-39
-57
-76
-116
-153
-182
-176
-173
-173
-149
-119
-93
-83
-94
-131
-175
-194
-185
-182
-167
-106
-46
-6
18
20
-10
-41
-57
-55
-34
5
25
11
-25
-45
-69
-87
-85
-58
-37
-18
-11
-28
-57
-75
-89
-99
-95
-103
-91
-69
-64
-55
-57
-47
-36
-42
-58
-76
-74
-80
-85
-73
-48
-14
13
25
16
17
32
42
29
15
-13
-45
-74
-90
-74
-50
-6
34
50
54
37
7
-10
7
49
90
101
86
68
35
5
-14
-29
-22
-5
3
15
17
6
-19
-42
-69
-100
-109
-103
-100
-82
-48
-10
18
51
72
58
35
17
11
6
4
13
19
39
74
90
61
35
-5
-51
-89
-89
-77
-54
-18
10
42
66
91
102
83
43
-2
-44
-63
-62
-50
-7
64
127
169
158
90
-41
-149
-176
-133
-52
27
86
94
70
32
-21
-84
-106
-92
-59
-1
91
179
226
212
173
116
68
38
40
50
60
85
118
133
145
134
85
23
-22
-39
-44
-47
-34
-32
0
47
88
88
74
37
-16
-57
-84
-80
-53
-2
41
61
78
84
70
46
11
-36
-76
-104
-96
-56
11
105
173
209
198
160
95
19
-51
-108
-128
-118
-99
-68
-27
3
20
5
7
24
42
53
40
21
21
-1
-51
-109
-138
-138
-118
-50
11
67
102
129
141
103
39
-9
-26
-14
22
29
39
57
68
57
46
58
64
51
25
-6
-24
-40
-33
-18
-27
-20
18
39
60
72
88
100
101
88
37
-31
-94
-136
-171
-161
-86
-5
43
67
89
96
120
152
147
140
112
67
7
10
49
79
106
121
91
22
-49
-90
-99
-58
12
57
69
68
46
17
9
34
64
77
66
46
32
3
-29
-54
-74
-70
-73
-82
-74
-58
-35
-22
-10
-6
-12
-24
-35
-74
-111
-124
-110
-72
-19
32
50
65
91
95
65
18
-19
-59
-74
-58
-17
9
50
89
119
115
71
28
-3
-12
-17
-20
-3
14
12
-10
-18
2
13
23
38
34
16
24
33
52
77
85
64
33
27
23
12
10
41
88
130
149
135
93
27
-18
-55
-76
-79
-56
-15
18
34
39
42
60
100
134
124
97
52
-21
-79
-93
-72
-20
36
63
54
21
-33
-90
-120
-140
-169
-205
-209
-177
-121
-48
23
78
110
131
133
96
32
-16
-47
-75
-53
-26
-8
9
23
13
-13
-55
-95
-108
-93
-73
-71
-66
-41
-8
38
77
84
69
20
-3
-4
22
54
84
86
82
93
85
54
16
-41
-98
-109
-86
-22
72
162
208
222
202
158
99
46
1
-4
6
34
53
63
72
61
44
10
-39
-98
-179
-221
-188
-125
-49
47
126
148
126
98
81
72
61
43
32
34
61
57
26
6
-8
-27
-40
-33
-40
-59
-71
-75
-59
-39
-4
22
36
39
34
40
47
59
57
39
23
48
84
114
129
120
74
29
-1
-27
-30
-5
30
83
123
138
105
36
-31
-54
-34
-17
4
-4
-6
-3
-14
-17
-5
8
12
30
41
47
53
58
30
-2
-14
-2
20
40
78
93
109
124
107
80
43
20
-12
-1
55
89
105
120
146
156
135
91
15
-55
-97
-87
-53
-11
23
34
31
37
31
22
7
2
8
5
20
22
5
12
34
47
45
35
20
-3
-26
-40
-39
-39
-10
35
83
119
149
146
100
22
-51
-111
-144
-113
-57
-18
24
68
86
79
56
14
-27
-52
-63
-37
2
46
70
72
90
91
62
31
42
52
74
85
71
30
-12
-27
-26
-20
-15
-2
-6
-6
-5
-31
-58
-64
-46
-31
-21
-10
-9
-20
-11
26
50
74
78
61
46
24
0
-14
-1
13
21
29
29
10
-33
-67
-71
-46
-9
63
127
150
140
112
60
12
-13
-41
-56
-29
7
44
66
88
89
69
46
15
-27
-88
-138
-147
-105
-27
46
77
84
98
85
55
16
-27
-64
-58
-27
-6
-9
-18
-1
9
17
47
62
44
30
10
-25
-31
-30
-8
29
67
87
74
52
32
11
-3
4
-2
-2
14
20
28
49
60
45
6
-44
-82
-101
-91
-80
-87
-95
-89
-85
-71
-56
-41
-27
-10
10
4
-58
-105
-94
-53
-19
5
15
12
29
61
62
19
-22
-49
-73
-74
-76
-83
-70
-31
19
49
56
55
40
15
23
35
15
-18
-36
-37
-14
36
85
113
106
74
51
38
41
51
47
41
37
36
11
-12
-55
-84
-91
-79
-46
-11
28
40
33
9
-9
-44
-86
-107
-125
-118
-63
-14
10
19
15
18
46
80
110
98
41
-16
-58
-79
-71
-43
-1
54
87
76
42
2
-23
-25
4
47
87
112
125
118
87
82
75
60
44
52
53
25
8
4
10
21
42
44
43
41
53
47
2
-37
-79
-108
-96
-47
-5
24
67
84
75
37
-32
-99
-145
-159
-146
-101
-25
41
79
108
122
90
38
-9
-44
-76
-83
-48
16
100
167
189
168
130
72
17
-5
-23
-13
1
14
4
-15
-28
-16
9
17
25
15
-23
-93
-140
-152
-152
-128
-78
-25
9
35
29
-7
-30
-22
4
7
18
25
28
27
20
10
-10
-18
-20
-16
13
32
12
10
24
17
5
6
16
21
61
124
170
189
154
96
25
-10
-8
11
38
70
72
20
-27
-43
-59
-82
-67
-25
1
21
49
76
58
11
-44
-97
-113
-116
-98
-44
35
83
102
94
67
27
-13
-41
-67
-61
-10
44
86
100
95
63
12
-45
-86
-88
-54
-36
-48
-58
-63
-65
-44
-18
8
30
66
83
81
51
43
37
32
31
33
42
29
4
-39
-66
-80
-71
-57
-40
-22
-3
10
3
-10
1
2
17
35
30
14
-16
-54
-82
-76
-49
-4
25
44
54
41
30
21
19
6
12
28
30
59
98
146
175
191
170
111
60
30
2
-24
-49
-63
-59
-27
15
33
59
87
91
55
16
-20
-38
-26
-13
-1
26
41
43
23
4
0
-14
-27
-23
-12
-1
38
83
110
114
102
85
55
17
2
1
-13
-21
-26
-26
-19
-14
0
22
45
49
15
-16
-57
-96
-128
-143
-130
-95
-42
-12
3
14
42
62
65
65
36
-5
-33
-32
-28
4
62
108
119
106
64
8
-37
-56
-47
-37
0
43
94
126
128
111
70
36
18
17
24
57
95
91
80
62
18
-40
-85
-103
-101
-76
-51
-35
-1
70
123
139
122
72
28
3
0
-7
-10
-1
2
6
5
0
-14
-37
-50
-58
-44
-6
51
96
128
159
164
149
115
79
36
13
3
19
29
41
57
51
46
58
72
63
52
46
19
-25
-66
-103
-134
-124
-104
-80
-37
-2
18
21
25
22
18
11
7
0
-7
5
29
60
93
128
148
146
122
63
-11
-60
-20
33
66
75
71
75
77
79
80
78
65
30
0
-10
2
2
-1
-3
-12
-32
-32
-20
-17
-10
19
57
45
27
15
-18
-44
-61
-55
-57
-41
-12
6
38
69
78
67
56
46
47
65
85
105
103
96
81
62
32
27
28
16
23
33
33
3
-42
-93
-132
-131
-107
-95
-80
-57
-66
-73
-71
-83
-96
-98
-82
-71
-55
-34
0
32
56
66
53
32
30
23
15
17
24
14
17
51
102
140
143
115
65
4
-18
-2
8
36
70
77
64
48
10
-38
-73
-73
-38
1
43
65
65
67
61
52
21
-4
-16
-26
-27
-30
-39
-37
-20
-15
-6
-1
-8
5
23
37
32
17
19
22
14
-1
-5
-3
-1
-5
-21
-63
-84
-62
-31
-5
35
54
52
46
22
-11
-42
-59
-46
-6
30
51
68
65
47
26
-21
-59
-78
-99
-116
-107
-84
-72
-56
-48
-54
-64
-50
-47
-61
-67
-55
-48
-40
-37
-56
-87
-82
-81
-83
-103
-106
-95
-71
-42
-24
-29
-62
-95
-103
-79
-22
31
52
56
74
73
31
-10
-34
-36
-32
-14
-3
18
69
117
116
94
47
-12
-67
-105
-137
-168
-152
-117
-71
-24
2
16
19
4
-23
-63
-114
-137
-136
-127
-102
-68
-48
-43
-22
-4
24
58
75
62
24
-3
-37
-57
-49
-28
3
27
66
81
50
1
-42
-79
-83
-58
-27
13
65
97
100
72
40
28
45
59
58
12
-18
-25
-24
-1
44
84
99
96
66
25
1
-21
-45
-66
-43
-4
34
56
71
53
36
42
64
69
40
8
-5
-11
-29
-65
-108
-120
-97
-60
-21
10
21
26
26
5
-16
-19
-1
26
42
45
40
-3
-58
-87
-82
-54
-15
23
62
91
101
109
94
60
36
44
74
95
91
55
25
-1
-15
-8
5
13
0
-1
-3
5
17
38
51
33
4
-14
-5
17
26
5
-13
-23
-32
-18
-14
-3
-9
-36
-58
-81
-116
-123
-103
-70
-16
54
129
155
147
119
68
39
28
5
-17
-12
16
58
90
129
166
162
133
91
32
-31
-85
-120
-142
-148
-136
-93
-21
44
100
123
129
103
69
31
-7
-12
-13
-31
