# Supplementary material for: Electroencephalography (EEG) based epilepsy diagnosis via multiple feature space fusion using shared hidden space-driven multi-view learning
Source: PeerJ Comput Sci. 2024 Mar 7;10:e1874. doi: 10.7717/peerj-cs.1874 (PMC10936759; doi:10.7717/peerj-cs.1874)
Supplement: Supplemental Information 2 [file peerj-cs-10-1874-s002.zip › B/O069.txt]

-38
-36
-76
-117
-135
-144
-142
-118
-33
31
73
94
91
39
-3
-34
-59
-67
-66
-71
-90
-89
-68
-66
-34
2
11
-12
-45
-60
-81
-81
-52
-28
-14
8
25
0
-22
-20
-19
-20
-15
-10
-15
-19
-19
-16
-42
-58
-44
-21
8
31
30
3
-12
-39
-60
-51
-5
35
56
82
101
82
59
49
13
-40
-45
-28
7
91
163
179
170
137
84
13
-31
-36
-44
-18
37
90
133
159
166
117
59
-6
-34
-44
-44
-16
14
53
101
108
65
31
27
10
-8
-20
-43
-77
-85
-70
-48
-15
24
46
39
30
-5
-65
-105
-111
-103
-78
-38
-12
7
35
68
75
39
-20
-76
-133
-152
-125
-75
-24
17
26
-1
-41
-67
-67
-103
-110
-79
-38
2
54
96
88
44
-7
-50
-87
-100
-72
-63
-42
-10
31
54
90
115
91
67
41
-8
-67
-89
-89
-101
-85
-26
9
20
28
24
14
11
28
23
5
8
-4
-33
-49
-35
-13
12
47
59
62
89
120
108
57
-1
-53
-55
-23
33
54
57
59
26
-25
-69
-96
-137
-144
-92
-21
25
66
99
80
46
8
-42
-106
-135
-118
-122
-118
-78
-32
13
60
87
64
24
-17
-51
-82
-69
-40
-34
-20
-3
2
-9
-14
-17
-30
-32
-13
-25
-46
-32
-30
-53
-58
-23
-5
-1
-6
-24
-34
-17
15
11
-2
-6
-18
-42
-40
13
88
153
189
158
73
-6
-58
-100
-100
-67
-36
-4
38
75
76
80
94
90
63
47
56
55
53
62
56
37
35
41
30
23
52
89
108
134
148
119
74
42
5
-36
-53
-63
-54
-27
15
37
53
79
78
33
4
-14
-51
-66
-49
-35
-50
-59
-62
-81
-77
-42
-19
-11
-9
-6
-38
-54
-54
-73
-97
-102
-76
-56
-27
-3
-9
-17
-8
1
-7
-11
-11
-20
-37
-41
-31
-43
-63
-51
-46
-34
-3
16
-2
-27
-31
-40
-57
-39
-9
-3
-3
12
26
29
60
81
77
56
31
-15
-54
-49
-34
-24
-3
33
50
49
48
33
5
-1
6
-8
-1
35
54
31
20
22
14
29
45
30
3
0
25
27
26
41
42
24
31
44
26
12
16
7
-19
-15
8
23
19
9
-9
-33
-32
-22
-31
-45
-31
-35
-54
-45
-43
-47
-54
-51
-48
-52
-29
-12
-16
-20
2
11
18
22
11
-6
-1
2
-19
-37
-37
-42
-51
-57
-43
-56
-76
-72
-54
-44
-33
-12
-9
-15
-1
11
-2
10
24
1
-20
-8
7
5
23
43
43
51
73
79
47
7
-21
-35
-22
11
43
52
68
80
83
82
90
105
104
90
30
-40
-71
-46
2
46
95
100
57
23
10
0
11
65
104
98
65
32
-24
-53
-31
1
26
64
96
85
55
17
-25
-47
-23
38
78
109
129
126
99
43
-24
-108
-154
-149
-115
-90
-49
-4
17
36
48
22
-32
-66
-72
-83
-87
-69
-51
-53
-51
-49
-60
-68
-44
-18
-7
29
61
60
55
63
61
50
34
3
-38
-53
-23
-6
3
33
60
73
74
51
-11
-70
-102
-126
-128
-80
-10
40
85
144
184
186
160
114
55
22
17
12
16
52
87
81
48
8
-43
-99
-115
-112
-105
-67
-12
23
39
61
53
14
-16
-22
-21
-19
9
29
34
53
82
71
42
25
-7
-37
-61
-70
-80
-66
-21
-2
-1
-2
-4
-46
-87
-84
-79
-74
-42
0
19
27
30
-6
-45
-70
-83
-96
-99
-77
-58
-43
-29
-12
-28
-44
-34
-39
-56
-67
-82
-117
-120
-99
-82
-84
-77
-68
-93
-122
-122
-117
-115
-80
-36
-22
-26
-31
-37
-60
-66
-50
-28
-4
28
34
19
-9
-73
-132
-143
-95
-44
12
61
66
31
-12
-32
-51
-66
-45
-19
-23
-24
-11
-17
-16
0
7
-6
-1
25
14
2
-29
-82
-148
-158
-116
-65
-4
37
49
25
15
0
-47
-70
-76
-73
-60
-36
-8
-12
-14
-12
-16
-15
10
10
-27
-62
-69
-64
-62
-47
-34
-37
-38
-27
-41
-89
-116
-119
-116
-95
-38
5
25
36
20
-31
-86
-115
-136
-132
-101
-83
-90
-95
-79
-69
-58
-43
-58
-101
-129
-137
-140
-135
-110
-95
-76
-34
13
13
0
2
-3
-33
-61
-72
-97
-109
-106
-113
-120
-99
-62
-41
-29
-21
-21
-31
-32
-41
-55
-52
-27
-20
-21
-2
-7
-10
9
32
17
9
29
33
17
5
11
6
-2
-2
10
8
15
34
18
2
4
-2
-21
-27
-14
-8
-8
1
2
-24
-26
6
19
12
7
-1
-21
-14
19
29
31
49
50
34
14
-10
-36
-36
-5
17
25
25
17
-5
-24
-29
-55
-77
-62
-51
-26
22
77
88
61
39
10
-29
-78
-98
-123
-135
-104
-55
-2
64
137
173
172
144
89
12
-50
-83
-114
-113
-62
-2
42
85
132
142
145
147
123
55
-10
-43
-76
-74
-37
20
78
123
130
108
73
50
18
-11
-7
12
24
39
61
66
51
38
22
-11
-42
-36
-10
19
40
53
44
27
32
33
17
33
53
65
75
99
88
58
42
15
-27
-24
5
21
44
73
70
47
33
32
-1
-24
-25
-19
-9
6
3
-24
-42
-41
-24
-22
-18
5
24
29
37
23
2
-8
-5
-1
18
38
35
3
-19
-31
-53
-45
-2
27
52
67
59
24
-12
-24
-49
-90
-84
-54
-23
16
62
73
60
43
6
-41
-64
-66
-79
-104
-112
-94
-60
17
116
168
170
138
72
-7
-44
-43
-32
-5
21
32
26
23
34
22
12
26
36
36
34
41
37
35
34
35
47
54
64
62
49
68
104
131
165
176
144
98
69
36
4
5
7
-9
-9
2
12
20
50
81
71
60
45
-2
-40
-58
-74
-79
-76
-52
-45
-50
-49
-50
-68
-65
-50
-50
-36
-4
18
6
-5
-6
-30
-49
-42
-53
-58
-33
3
8
16
35
33
-14
-61
-73
-79
-49
-8
2
-18
-20
-18
-48
-72
-72
-45
-18
14
30
7
-38
-64
-86
-89
-48
3
28
52
89
79
40
12
-20
-47
-48
-34
-15
3
33
40
9
-22
-28
-39
-35
-7
22
38
61
98
116
103
74
26
-35
-62
-49
-44
-8
59
97
111
118
86
31
-11
-16
-17
-16
7
30
11
-1
6
7
-11
-21
-14
-24
-15
6
-10
-50
-71
-92
-111
-109
-75
-46
-27
-2
6
-6
-29
-51
-79
-84
-60
-50
-35
-11
26
44
17
-5
-36
-63
-64
-40
-25
-5
15
10
-2
-5
12
17
22
25
26
-3
-35
-38
-37
-47
-54
-64
-76
-68
-46
-59
-78
-70
-67
-60
-23
8
-5
-25
-28
-26
-4
27
49
50
58
75
86
65
37
-4
-53
-63
-48
-26
-11
30
57
59
47
20
-11
-20
6
24
18
23
26
16
19
54
78
105
130
145
133
92
84
80
64
42
59
57
48
51
41
18
9
14
-10
-41
-28
-7
-2
-1
-12
-43
-43
-4
45
68
71
48
15
22
68
99
96
80
31
-21
-46
-45
-58
-67
-52
-36
-47
-55
-38
-16
0
21
-11
-66
-97
-112
-139
-141
-89
-46
-29
-14
17
19
9
23
23
15
26
67
81
68
35
-11
-55
-77
-53
-17
18
60
73
57
32
9
-40
-65
-76
-72
-65
-32
4
24
46
54
34
14
5
-1
-23
-12
0
6
6
21
57
91
106
108
82
21
-15
-47
-56
-32
13
42
39
36
30
4
-25
-23
-25
-12
33
67
69
38
-4
-72
-128
-136
-123
-98
-52
-7
-2
-3
19
31
6
-33
-67
-127
-156
-133
-94
-58
-7
39
43
36
31
20
-8
-34
-51
-89
-104
-97
-92
-76
-34
7
8
22
43
44
29
1
-36
-71
-78
-41
-14
-11
-16
-33
-55
-44
-20
-4
11
40
46
29
16
14
-6
-16
-3
1
0
8
29
27
9
-1
-2
-11
-3
21
-1
-25
-28
-22
-38
-51
-49
-49
-29
13
44
45
48
53
34
17
25
48
54
64
59
37
28
27
12
4
24
51
44
43
25
-19
-66
-72
-62
-56
-48
-33
-28
-21
-4
4
-12
-20
3
11
3
-13
-42
-91
-100
-67
-29
12
69
104
108
97
68
1
-51
-80
-87
-67
-16
32
55
82
99
81
23
-17
-41
-65
-69
-48
-29
-24
3
33
36
29
20
-9
-35
-31
-31
-37
-38
-20
-5
-1
4
0
-18
-26
-17
-27
-38
-29
-16
-2
27
43
33
6
-8
-17
-19
-15
13
12
24
42
40
21
-1
7
23
36
67
82
80
84
96
98
94
101
92
65
51
45
33
31
43
57
59
61
56
28
12
15
0
-37
-46
-24
-30
-33
-16
0
8
18
19
-12
-44
-62
-75
-99
-93
-67
-54
-33
2
23
15
17
3
-34
-71
-83
-96
-86
-48
-30
-27
-25
-19
-24
-27
-19
-24
-35
-42
-25
-11
-4
5
7
-11
-11
27
51
54
46
20
-15
-26
-4
-11
-26
-36
-45
-51
-18
44
68
94
114
95
54
12
-11
-30
-9
42
78
63
28
6
-29
-64
-87
-118
-149
-128
-77
-5
83
140
124
74
44
8
-39
-54
-35
0
39
84
90
50
23
31
26
9
3
7
6
20
72
98
92
65
13
-59
-99
-103
-106
-60
-2
19
4
-8
-19
-47
-83
-88
-93
-109
-111
-87
-84
-77
-44
-22
-28
-18
-6
-23
-28
-14
-17
-20
-7
9
-2
-5
-12
-26
-52
-75
-100
-130
-145
-126
-95
-58
13
72
67
38
10
-16
-34
-6
34
62
90
122
128
101
76
36
-6
-20
-5
-11
-15
-1
7
3
31
81
78
43
20
8
-4
4
25
14
5
13
17
6
5
11
-4
-8
3
8
-1
0
6
-12
-11
8
21
21
49
91
100
110
105
65
25
34
51
45
29
12
-14
-43
-54
-73
-90
-77
-22
19
24
23
-2
-36
-78
-108
-125
-128
-109
-91
-81
-57
-16
-4
-5
3
-15
-54
-89
-101
-128
-154
-174
-171
-162
-140
-105
-88
-73
-58
-50
-62
-69
-54
-71
-69
-57
-43
-28
5
44
43
36
21
-9
-63
-84
-77
-54
-22
44
79
69
54
26
-6
-19
-35
-38
-32
-11
12
24
35
50
26
-12
-5
-6
-33
-63
-75
-91
-86
-39
-13
-22
-5
21
21
16
18
0
-26
-24
0
-1
-18
-24
-41
-50
-37
-11
-17
-24
-11
-18
-52
-54
-16
10
39
90
116
88
51
17
-40
-64
-40
-6
16
49
74
63
30
-18
-76
-124
-125
-94
-64
-25
18
35
33
41
48
23
8
16
-6
-51
-49
-26
-10
21
60
45
-1
-33
-51
-66
-66
-54
-56
-40
3
26
18
12
19
5
-1
12
6
-18
-45
-45
-49
-38
-4
14
18
27
33
16
12
-9
-39
-52
-38
-20
-10
11
41
47
25
19
11
-19
-39
-43
-44
-46
-27
-22
-33
-43
-20
11
20
37
57
57
38
17
-8
-29
-8
25
51
58
62
40
6
-10
-39
-56
-57
-41
-30
-16
-6
-11
-36
-51
-26
-12
0
24
43
57
51
16
-41
-74
-65
-41
-17
3
22
2
-27
-41
-53
-59
-26
16
23
20
21
8
-11
-11
0
3
4
23
44
47
65
50
-13
-55
-64
-62
-49
1
40
47
30
1
-43
-87
-83
-61
-31
25
93
110
76
19
-53
-96
-98
-73
-54
-26
30
81
116
121
97
36
-4
4
15
18
34
56
41
34
26
3
-45
-66
-58
-44
-8
36
64
58
59
47
25
30
41
46
39
49
48
26
22
30
16
-6
-4
0
-1
19
39
22
1
5
10
15
18
12
-18
-41
-34
-37
-55
-54
-32
-10
-5
16
27
16
4
-3
-28
-38
-25
-39
-53
-40
-4
26
30
40
35
18
19
37
25
16
35
56
67
75
98
85
59
20
-22
-52
-44
-17
1
26
57
60
35
13
11
4
-1
2
-11
-22
-25
-21
-28
-22
4
10
-9
-3
-6
-9
10
31
31
37
70
89
57
12
-9
-21
-22
-14
-23
-37
-34
1
15
13
8
-21
-55
-63
-60
-57
-23
27
64
77
73
67
30
-10
-48
-73
-83
-70
-39
-4
43
97
116
75
9
-59
-121
-135
-130
-132
-118
-67
-3
30
42
41
-2
-61
-82
-83
-55
-4
37
67
79
80
53
-1
-53
-64
-69
-54
-25
-12
-17
-19
-8
-15
-38
-53
-84
-128
-140
-109
-67
-9
77
116
111
81
29
-49
-81
-69
-57
-27
26
68
64
56
45
5
-41
-78
-100
-99
-62
-4
52
77
82
46
-2
-36
-57
-64
-61
-26
17
40
57
79
80
57
38
0
-45
-42
-5
14
33
66
75
52
19
-1
-37
-75
-80
-70
-71
-34
7
7
-24
-59
-105
-144
-176
-185
-194
-179
-131
-82
-45
-23
-33
-92
-144
-168
-182
-205
-185
-145
-116
-52
5
34
21
-1
-54
-123
-157
-152
-113
-40
45
84
43
-27
-80
-114
-129
-105
-84
-75
-63
-58
-77
-87
-64
-43
-36
-40
-31
-45
-65
-45
-23
-10
-3
-6
-37
-81
-102
-120
-142
-148
-117
-93
-75
-55
-46
-58
-50
-30
-40
-34
-34
-52
-82
-86
-34
20
88
136
120
50
-15
-64
-105
-111
-73
-7
49
110
128
96
65
33
-2
-24
-12
11
24
30
41
18
-36
-72
-113
-161
-174
-160
-143
-107
-46
2
13
10
9
-14
-45
-36
-18
-17
-19
0
37
74
94
74
28
-25
-95
-160
-175
-148
-110
-76
-49
-19
-13
-2
26
46
32
4
-4
-17
-13
18
63
118
172
180
97
2
-77
-137
-151
-91
19
106
160
160
100
19
-43
-97
-146
-152
-89
3
112
233
292
257
184
89
-14
-100
-129
-115
-93
-64
-22
0
23
45
39
6
-1
22
37
45
80
96
92
91
87
45
1
-44
-96
-128
-109
-31
30
67
72
39
6
3
15
6
8
11
0
-20
-18
-5
4
24
62
92
86
87
78
37
-3
-24
-46
-56
-58
-57
-65
-70
-64
-67
-62
-24
20
62
86
81
22
-59
-100
-131
-137
-122
-94
-48
-8
55
97
103
87
52
-7
-41
-24
20
54
71
93
84
49
32
25
20
28
41
39
34
38
27
17
14
14
7
4
-7
-21
-41
-28
6
45
90
107
71
-6
-40
-43
-31
14
74
100
91
104
102
91
99
103
82
31
12
3
29
96
163
199
200
172
103
16
-58
-87
-74
-32
26
77
117
145
134
92
54
31
24
-6
-9
7
4
18
57
77
74
59
51
26
0
5
11
-1
-4
15
8
-9
-21
-24
-22
1
40
54
50
49
74
102
121
123
88
46
9
-28
-48
-47
-47
-37
-12
24
43
36
35
23
8
10
7
-10
-37
-51
-63
-63
-40
3
24
48
58
42
20
-1
-14
-33
-57
-76
-95
-110
-110
-91
-68
-23
48
92
97
87
61
7
-13
4
2
-12
-9
16
16
19
49
62
36
15
2
-29
-57
-57
-71
-92
-83
-64
-50
-31
-9
0
-13
1
29
48
52
15
-72
-159
-189
-172
-156
-126
-75
-15
53
137
181
151
91
33
-37
-85
-108
-112
-99
-58
-8
7
-10
-39
-75
-115
-128
-116
-105
-96
-74
-51
-24
12
59
44
1
-17
-19
-34
-19
18
38
65
103
123
110
48
-26
-87
-103
-69
-36
-5
38
73
86
92
101
84
37
17
5
-10
-5
14
23
20
21
16
-12
-55
-92
-113
-92
-46
-14
22
73
121
97
48
26
34
33
29
34
22
31
51
50
16
-11
-29
-54
-42
-28
-26
-48
-68
-59
-70
-85
-69
-51
-54
-40
-6
16
36
51
31
-27
-45
-33
-5
36
94
125
113
82
19
-60
-100
-105
-107
-115
-96
-91
-100
-91
-52
-18
-30
-52
-70
-72
-42
7
27
29
37
37
32
30
40
46
32
10
-13
-40
-59
-67
-95
-87
-32
14
24
10
4
-30
-48
-52
-50
-31
-10
21
39
56
74
59
13
-13
-22
-35
-38
-20
-32
-58
-66
-49
-38
-28
-7
2
-1
0
-4
-11
-13
-17
-27
-45
-51
-45
-45
-32
10
51
68
74
48
7
-23
-9
-11
-26
-30
-41
-52
-56
-37
-25
1
31
31
16
-1
-18
-53
-65
-50
-38
-34
-21
1
-8
-17
-9
-17
-27
-27
-12
-3
1
3
-3
-17
-24
-32
-57
-63
-44
-43
-56
-45
-34
-37
-26
-8
-8
-13
9
23
20
21
21
-2
-24
-19
-11
-19
-23
-15
1
13
36
56
67
67
68
44
13
-1
-32
-69
-81
-51
-41
-19
13
16
13
15
29
38
50
46
24
-1
2
29
32
48
66
63
57
65
57
15
-23
-26
-20
-16
14
31
24
27
12
-33
-73
-81
-69
-43
-13
16
25
10
22
30
20
19
36
36
21
6
-14
-37
-51
-44
-39
-19
17
42
42
46
51
14
-11
-13
-13
-5
4
26
43
39
30
8
-24
-37
-37
-63
-102
-98
-69
-41
-23
-28
-57
-67
-42
-15
-3
-5
-24
-58
-68
-30
4
21
48
43
32
37
38
-5
-69
-98
-128
-153
-138
-87
-32
16
69
98
78
52
26
-28
-66
-72
-66
-52
-20
27
59
102
153
168
117
56
5
-50
-77
-70
-58
-32
25
87
107
115
109
71
-1
-49
-45
-48
-40
-31
-41
-68
-86
-94
-102
-74
-31
9
22
21
-16
-73
-120
-120
-98
-66
-11
36
52
36
7
-45
-77
-63
-27
10
45
58
23
-34
-82
-104
-105
-63
5
58
81
96
91
65
23
-45
-130
-158
-117
-62
-22
7
17
2
-6
-2
-20
-56
-43
-6
-7
-19
-31
-63
-100
-102
-85
-80
-56
-25
-18
-23
-35
-47
-72
-73
-46
-14
22
70
92
83
71
60
35
1
-18
-15
3
52
103
120
107
87
58
15
-16
-5
30
72
129
155
119
44
-26
-86
-106
-87
-66
-40
-5
24
18
-7
-17
-30
-53
-60
-57
-71
-73
-57
-61
-63
-49
-22
-38
-46
-17
10
14
10
3
-11
-7
14
3
-29
-47
-55
-66
-63
-44
-40
-41
-16
12
43
68
75
52
5
-29
-64
-76
-47
9
67
100
99
56
-8
-49
-68
-87
-85
-57
-44
-39
-19
-1
-28
-67
-85
-97
-103
-103
-85
-57
-7
57
89
62
17
0
-18
-29
-8
15
26
52
87
77
73
58
20
-30
-66
-78
-83
-58
1
47
56
58
45
11
-6
-4
-1
0
26
33
5
-25
-17
-22
-30
-24
-45
-83
-101
-80
-63
-39
1
27
19
9
-4
-29
-40
-14
0
-9
-16
-13
-42
-71
-84
-79
-75
-59
-13
-12
-18
-22
-41
-78
-95
-64
-44
-11
43
62
76
91
98
57
28
4
-19
-38
-27
-20
-39
-63
-45
-35
-21
-1
-4
-19
-27
-28
-35
-27
2
33
57
67
66
36
-6
-18
-16
-38
-25
7
46
89
118
110
84
71
74
65
40
40
34
30
51
71
45
-1
-47
-89
-106
-91
-58
-44
-18
36
67
70
51
14
-51
-94
-106
-94
-69
-23
32
59
91
107
65
-1
-46
-74
-102
-84
-29
40
96
139
140
100
35
-23
-81
-115
-93
-58
-40
-11
35
42
21
-1
-44
-79
-78
-37
-17
9
47
44
28
11
-5
-35
-54
-48
-49
-63
-53
-26
7
58
91
79
23
-22
-35
-46
-47
-24
-7
-5
6
32
34
30
13
-18
-49
-46
-24
-9
8
32
29
12
0
-22
-51
-63
-56
-38
-1
65
105
108
103
89
55
18
18
16
8
11
10
-2
9
52
53
18
-6
-3
3
-1
16
31
29
34
38
28
18
6
-19
-43
-38
-12
7
16
20
12
0
0
5
-13
1
25
37
26
31
55
57
53
52
30
-4
-30
-37
-34
-16
13
15
-15
-35
-56
-69
-58
-38
-32
-27
-1
12
14
20
31
27
10
17
11
3
7
33
38
23
10
-5
-14
-1
38
58
77
101
77
22
-19
-28
-32
-1
64
120
142
138
113
50
-25
-89
-126
-120
-77
-31
10
41
56
53
22
-8
-20
-37
-39
-27
-24
-24
23
77
93
83
80
67
42
29
29
19
24
38
57
49
60
63
39
19
16
0
-15
5
14
29
56
72
31
-32
-100
-168
-194
-145
-50
14
60
94
104
92
73
53
-6
-51
-57
-45
-26
-4
14
7
-6
-34
-62
-96
-94
-47
0
51
92
84
60
48
35
-6
-47
-67
-60
-40
-3
5
-5
-14
-8
-16
-32
-36
-64
-91
-103
-84
-56
-41
-19
-18
-38
-46
-39
-49
-54
-24
-7
-17
-16
-6
-27
-35
-30
-45
-78
-108
-108
-95
-67
-30
-37
-73
-87
-69
-53
-47
-52
-92
-127
-133
-120
-128
-115
-81
-66
-76
-66
-54
-75
-76
-52
-36
-23
5
28
18
-3
-29
-67
-112
-113
-97
-79
-48
-11
15
24
19
-29
-102
-163
-182
-186
-180
-137
-87
-29
24
71
80
44
-3
-65
-118
-157
-174
-190
-181
-132
-76
-29
27
69
56
35
12
-17
-48
-52
-41
-34
-10
21
36
23
-1
-28
-66
-65
-42
-37
-34
-12
6
-6
-24
-34
-59
-69
-30
14
23
16
37
68
84
98
87
44
3
-8
-1
6
40
71
87
97
116
102
60
44
26
1
-13
1
-10
-21
-14
17
33
46
58
32
13
5
9
9
12
13
-11
-32
-33
-27
-16
8
36
35
21
17
1
-16
-4
18
33
59
59
31
-9
-35
-46
-58
-49
6
42
62
93
105
83
55
40
21
3
-2
-14
-45
-74
-73
-62
-23
36
79
79
48
22
-13
-38
-15
6
21
44
69
52
-14
-83
-132
-172
-169
-120
-87
-48
-9
-1
-23
-44
-64
-94
-103
-70
-23
23
83
128
162
186
188
140
55
-9
-40
-58
-40
8
26
22
45
61
58
63
64
32
-24
-61
-84
-102
-110
-82
-47
-24
24
68
91
103
115
84
36
-14
