# Supplementary material for: Electroencephalography (EEG) based epilepsy diagnosis via multiple feature space fusion using shared hidden space-driven multi-view learning
Source: PeerJ Comput Sci. 2024 Mar 7;10:e1874. doi: 10.7717/peerj-cs.1874 (PMC10936759; doi:10.7717/peerj-cs.1874)
Supplement: Supplemental Information 2 [file peerj-cs-10-1874-s002.zip › B/O070.txt]

13
-14
-50
-70
-108
-158
-177
-177
-168
-130
-76
-54
-70
-91
-104
-106
-101
-88
-81
-83
-64
-48
-55
-84
-87
-70
-59
-34
-32
-69
-86
-78
-73
-90
-94
-109
-135
-127
-105
-105
-118
-107
-108
-124
-128
-120
-129
-143
-146
-147
-157
-154
-137
-137
-130
-98
-71
-52
-42
-37
-44
-64
-69
-76
-95
-91
-67
-57
-40
-6
15
3
-12
-53
-111
-137
-124
-121
-118
-93
-64
-51
-31
-14
-45
-105
-116
-118
-128
-132
-151
-163
-176
-160
-122
-105
-104
-112
-129
-118
-94
-99
-122
-138
-161
-175
-165
-110
-67
-64
-58
-58
-45
-43
-72
-99
-131
-152
-151
-150
-130
-109
-69
-35
-3
27
43
20
8
-3
-53
-90
-81
-55
-55
-60
-43
-37
-38
-27
-19
-17
-5
-3
-21
-46
-55
-54
-55
-47
-35
-30
-37
-33
-35
-55
-84
-78
-82
-84
-63
-54
-60
-50
-38
-43
-37
-18
-37
-76
-82
-56
-34
-27
-30
-46
-54
-44
-32
-51
-85
-104
-123
-128
-111
-72
-53
-55
-51
-41
-46
-56
-68
-88
-103
-73
-54
-55
-48
-37
-35
-6
31
24
3
-12
-29
-62
-86
-96
-96
-90
-74
-50
-37
-19
-2
-20
-60
-90
-112
-133
-143
-139
-133
-109
-55
-28
-30
-33
-30
-51
-95
-130
-162
-184
-159
-110
-52
-10
18
-9
-74
-104
-108
-117
-120
-101
-111
-129
-139
-125
-89
-37
15
24
-6
-25
-43
-96
-126
-118
-131
-122
-73
-11
15
9
-18
-45
-52
-70
-86
-108
-104
-87
-101
-128
-134
-128
-108
-71
-45
-48
-76
-110
-152
-191
-204
-186
-140
-88
-22
-5
-2
-3
-23
-47
-86
-95
-120
-145
-135
-109
-118
-118
-77
-48
-20
10
38
33
-7
-50
-105
-157
-165
-143
-129
-93
-26
-7
-1
-23
-44
-66
-84
-94
-102
-111
-110
-94
-115
-133
-122
-124
-121
-114
-99
-96
-106
-96
-95
-98
-58
-5
12
28
41
11
-36
-59
-77
-88
-78
-64
-54
-52
-44
-45
-63
-77
-94
-112
-118
-105
-112
-129
-119
-93
-100
-115
-109
-97
-97
-91
-57
-28
-6
19
0
-37
-46
-43
-77
-101
-102
-107
-92
-69
-54
-71
-66
-44
-70
-101
-86
-53
-52
-58
-70
-91
-99
-92
-99
-99
-74
-50
-38
-24
-6
-9
-31
-49
-67
-88
-117
-126
-145
-164
-141
-101
-69
-26
19
25
6
-13
-42
-77
-115
-117
-115
-96
-51
-2
14
13
12
-17
-53
-80
-106
-146
-168
-150
-143
-134
-103
-47
-28
-11
30
34
-9
-72
-150
-198
-173
-137
-121
-115
-86
-44
-41
-56
-63
-53
-40
-15
-2
-39
-80
-89
-90
-84
-65
-82
-103
-95
-70
-62
-95
-110
-117
-119
-93
-65
-76
-110
-110
-122
-126
-108
-82
-77
-103
-120
-120
-130
-119
-103
-111
-107
-87
-71
-67
-87
-112
-131
-122
-104
-90
-81
-62
-56
-85
-108
-110
-121
-123
-97
-91
-115
-140
-156
-179
-172
-143
-105
-84
-80
-65
-67
-96
-114
-127
-148
-129
-79
-36
-22
-14
-32
-44
-54
-64
-70
-82
-87
-103
-98
-78
-41
-13
-21
-28
-53
-79
-81
-93
-119
-123
-88
-75
-80
-78
-66
-67
-66
-41
-36
-55
-58
-49
-53
-50
-31
-41
-71
-94
-88
-89
-96
-81
-80
-99
-90
-60
-61
-63
-59
-62
-90
-82
-50
-25
-8
-9
-42
-72
-87
-116
-124
-93
-59
-47
-54
-70
-82
-94
-87
-71
-67
-48
-22
-26
-54
-58
-51
-52
-62
-64
-71
-81
-99
-87
-61
-32
-9
-11
-17
-28
-44
-96
-125
-122
-131
-129
-120
-96
-93
-76
-64
-98
-134
-137
-128
-140
-146
-142
-137
-130
-124
-120
-114
-91
-67
-57
-55
-40
-45
-62
-64
-70
-86
-90
-52
-24
-25
-40
-59
-74
-64
-30
-44
-77
-109
-135
-161
-168
-138
-132
-137
-122
-75
-39
-28
-31
-51
-75
-73
-57
-70
-78
-70
-74
-69
-59
-52
-83
-100
-84
-86
-104
-115
-102
-105
-98
-83
-79
-88
-78
-65
-61
-44
-14
-8
-24
-13
10
2
-6
-17
-39
-72
-62
-62
-70
-70
-70
-92
-109
-88
-66
-65
-56
-41
-33
-54
-53
-46
-35
-20
-16
-44
-90
-115
-134
-142
-127
-91
-54
-29
-17
-28
-56
-66
-68
-82
-76
-51
-34
-17
-4
10
-4
-24
-32
-53
-84
-91
-71
-65
-62
-61
-73
-81
-58
-39
-43
-46
-57
-77
-100
-114
-106
-101
-88
-70
-65
-76
-77
-73
-86
-81
-78
-77
-87
-73
-62
-93
-118
-113
-102
-90
-52
-43
-47
-54
-72
-85
-89
-80
-71
-79
-109
-121
-130
-134
-123
-104
-77
-33
1
5
-5
-11
-46
-68
-70
-62
-77
-85
-102
-116
-112
-90
-62
-54
-50
-18
-1
-3
-16
-27
-50
-46
-38
-44
-66
-70
-79
-83
-74
-71
-73
-80
-90
-109
-122
-101
-59
-27
-23
-25
-34
-50
-49
-53
-81
-110
-118
-132
-149
-137
-102
-80
-84
-80
-93
-123
-130
-111
-106
-118
-131
-148
-146
-130
-102
-78
-49
-21
-27
-62
-92
-117
-146
-164
-151
-138
-122
-100
-90
-104
-112
-122
-139
-141
-118
-109
-133
-151
-162
-150
-124
-84
-62
-63
-51
-36
-45
-85
-107
-115
-118
-107
-95
-87
-83
-71
-73
-65
-56
-44
-52
-60
-49
-46
-38
-27
-14
-6
-3
0
-12
-31
-12
14
-8
-45
-82
-100
-97
-86
-63
-61
-73
-71
-70
-76
-85
-109
-138
-137
-103
-77
-64
-51
-42
-35
-11
6
-19
-38
-38
-49
-88
-102
-97
-99
-119
-107
-80
-83
-99
-103
-91
-80
-72
-93
-121
-122
-88
-64
-64
-43
-21
-29
-40
-58
-97
-125
-119
-111
-95
-79
-71
-94
-101
-86
-89
-92
-85
-59
-50
-32
-19
-31
-67
-94
-94
-89
-79
-59
-61
-98
-111
-116
-125
-118
-96
-107
-137
-157
-166
-164
-140
-102
-100
-120
-122
-118
-120
-89
-53
-52
-78
-101
-118
-128
-124
-125
-136
-115
-61
-41
-53
-59
-52
-74
-93
-75
-58
-55
-49
-61
-90
-81
-45
-46
-73
-85
-82
-84
-71
-47
-64
-96
-77
-62
-81
-74
-41
-25
-30
-43
-63
-94
-105
-100
-94
-97
-103
-108
-116
-101
-95
-116
-127
-100
-80
-79
-62
-38
-37
-56
-56
-43
-40
-23
-15
-35
-59
-66
-91
-104
-93
-84
-75
-50
-9
17
7
-33
-84
-116
-121
-82
-49
-42
-31
-6
-3
-23
-20
-24
-33
-34
-23
-39
-45
-22
-24
-24
-7
-3
-36
-46
-31
-42
-57
-61
-69
-102
-123
-120
-131
-142
-115
-60
-19
-1
-2
-25
-70
-78
-77
-73
-32
-3
-1
-13
-19
-45
-88
-105
-107
-116
-110
-82
-67
-70
-47
-33
-35
-52
-70
-85
-104
-113
-98
-90
-92
-77
-74
-77
-60
-60
-96
-106
-62
-35
-34
-44
-63
-102
-128
-114
-112
-106
-67
-27
-25
-34
-50
-107
-174
-204
-198
-176
-124
-46
11
35
22
-26
-98
-139
-152
-149
-144
-123
-109
-112
-70
-45
-44
-61
-67
-78
-89
-89
-97
-121
-134
-119
-95
-96
-72
-36
-7
5
21
20
-4
-51
-110
-166
-177
-125
-78
-76
-84
-94
-119
-109
-105
-147
-173
-161
-127
-102
-71
-27
-11
-9
-13
-20
-54
-83
-85
-92
-108
-97
-77
-69
-45
-22
-46
-93
-136
-160
-174
-160
-124
-100
-80
-63
-39
-27
0
26
4
-49
-80
-121
-154
-143
-101
-60
-42
-19
-26
-37
-30
-31
-56
-85
-87
-78
-80
-92
-90
-94
-83
-43
-14
-3
-10
-20
-56
-79
-57
-50
-73
-86
-66
-66
-56
-47
-62
-88
-122
-166
-224
-246
-226
-180
-134
-66
-18
-28
-40
-32
-35
-45
-51
-75
-119
-120
-80
-41
-35
-38
-51
-74
-67
-78
-134
-218
-255
-241
-194
-123
-61
-40
-64
-68
-72
-100
-124
-133
-139
-118
-67
-50
-57
-58
-47
-68
-96
-104
-127
-117
-75
-46
-65
-81
-82
-108
-113
-75
-37
-40
-51
-75
-118
-141
-133
-112
-110
-108
-84
-78
-81
-77
-84
-137
-176
-190
-195
-191
-174
-172
-176
-141
-72
-26
-7
20
8
-31
-59
-81
-88
-66
-25
-3
-3
5
11
-13
-33
-39
-61
-109
-159
-187
-203
-177
-121
-68
-54
-71
-103
-150
-156
-134
-112
-91
-67
-15
12
17
3
-22
-26
-13
3
-9
-33
-44
-55
-59
-47
-29
-30
-35
-16
-37
-59
-74
-111
-152
-166
-146
-126
-111
-72
-29
-9
-8
-20
-35
-53
-68
-61
-62
-55
-62
-61
-38
4
17
-12
-45
-69
-98
-122
-120
-134
-134
-104
-50
-29
-30
-24
-32
-50
-62
-73
-99
-107
-75
-43
-25
-19
-21
-35
-41
-28
-36
-51
-57
-59
-80
-82
-73
-73
-75
-49
-44
-64
-73
-74
-91
-111
-109
-85
-76
-74
-98
-138
-159
-151
-139
-143
-129
-92
-48
-28
-8
-19
-69
-107
-114
-106
-109
-104
-92
-80
-58
-45
-68
-91
-98
-90
-76
-76
-77
-100
-109
-71
-34
-27
-56
-93
-134
-149
-152
-160
-176
-172
-138
-106
-76
-41
-35
-42
-49
-67
-115
-161
-176
-160
-117
-78
-67
-81
-94
-91
-100
-129
-159
-167
-159
-104
-48
-49
-74
-79
-95
-94
-58
-16
0
6
10
-19
-62
-74
-72
-78
-95
-76
-73
-86
-77
-61
-61
-70
-60
-59
-69
-78
-76
-69
-61
-53
-46
-52
-51
-52
-68
-65
-44
-43
-63
-85
-98
-110
-105
-91
-86
-73
-50
-33
-54
-83
-99
-115
-123
-106
-91
-110
-137
-132
-135
-146
-136
-124
-112
-93
-70
-69
-95
-90
-95
-109
-111
-96
-60
-44
-15
-3
-12
-13
-41
-84
-111
-95
-73
-55
-28
-3
-5
-22
-29
-41
-59
-66
-76
-88
-102
-96
-106
-133
-123
-83
-50
-27
-19
-36
-48
-49
-51
-81
-99
-99
-87
-47
-2
12
-4
3
19
8
-34
-79
-106
-96
-43
3
22
22
22
12
-20
-54
-88
-110
-96
-48
-3
1
-9
-21
-30
-45
-47
-52
-76
-93
-104
-116
-133
-121
-106
-87
-52
-36
-50
-57
-56
-81
-105
-119
-125
-113
-77
-40
-14
3
9
-1
-41
-68
-74
-75
-82
-86
-82
-81
-54
-30
-41
-72
-116
-141
-162
-160
-116
-70
-15
49
80
65
46
29
-10
-54
-73
-76
-88
-75
-50
-46
-78
-101
-91
-52
-19
-14
-37
-49
-22
3
4
2
-9
-46
-71
-70
-73
-87
-84
-75
-83
-94
-102
-99
-94
-94
-88
-99
-105
-88
-74
-49
-25
-38
-90
-135
-138
-141
-136
-99
-55
-47
-54
-61
-65
-96
-135
-159
-181
-180
-149
-111
-71
-53
-53
-91
-115
-108
-95
-104
-92
-72
-75
-61
-40
-37
-44
-28
-27
-36
-19
5
7
-7
-22
-61
-88
-82
-67
-76
-100
-99
-107
-126
-129
-116
-125
-126
-113
-121
-143
-150
-122
-91
-56
-30
-46
-82
-119
-127
-140
-134
-112
-88
-47
8
55
63
51
45
17
-46
-106
-153
-188
-182
-153
-145
-145
-139
-135
-150
-158
-159
-180
-208
-209
-197
-184
-135
-74
-30
-20
-40
-98
-151
-146
-98
-45
-17
-18
-39
-67
-82
-80
-70
-56
-40
-47
-59
-67
-85
-122
-138
-127
-119
-131
-138
-125
-124
-103
-92
-110
-126
-141
-119
-96
-75
-49
-45
-61
-72
-81
-99
-68
-59
-82
-116
-152
-176
-176
-143
-114
-90
-77
-69
-76
-101
-98
-100
-121
-139
-105
-52
-26
-14
-20
-53
-96
-117
-127
-146
-145
-109
-82
-62
-26
-24
-53
-88
-106
-121
-129
-83
-47
-27
2
18
-12
-57
-87
-116
-126
-101
-76
-78
-66
-56
-71
-80
-69
-31
-10
15
40
29
-2
-27
-58
-102
-123
-106
-55
-15
17
24
-9
-45
-84
-129
-170
-200
-207
-205
-185
-139
-77
-44
-31
-43
-71
-104
-119
-122
-103
-78
-97
-149
-172
-153
-126
-112
-88
-101
-128
-131
-115
-121
-124
-103
-88
-88
-81
-70
-71
-71
-52
-65
-102
-125
-140
-137
-101
-54
-47
-50
-42
-21
-36
-71
-113
-157
-188
-175
-139
-99
-54
-19
-29
-69
-91
-115
-143
-139
-113
-107
-108
-72
-53
-58
-46
-25
-36
-69
-96
-147
-213
-230
-205
-153
-104
-44
-20
-30
-53
-80
-102
-110
-103
-100
-96
-85
-68
-77
-83
-50
-22
2
28
46
-2
-72
-121
-143
-127
-71
-21
-8
4
29
23
-4
-38
-46
-62
-57
-43
-73
-116
-126
-127
-134
-112
-76
-53
-54
-64
-92
-146
-158
-145
-148
-142
-105
-59
-43
-35
-22
-46
-90
-97
-100
-103
-83
-53
-39
-44
-26
-33
-61
-70
-64
-58
-47
-29
-27
-37
-43
-36
-61
-76
-56
-38
-28
-37
-50
-84
-105
-108
-122
-124
-113
-83
-73
-48
-23
-36
-69
-83
-86
-97
-83
-78
-91
-100
-97
-89
-94
-67
-25
-8
-5
-4
-23
-62
-88
-105
-114
-117
-93
-72
-71
-62
-66
-87
-94
-84
-84
-108
-107
-79
-75
-87
-96
-107
-105
-65
-20
7
26
43
22
-4
-19
-46
-80
-121
-146
-161
-153
-112
-23
28
42
43
9
-39
-62
-69
-90
-94
-60
-27
10
42
58
56
57
54
17
-15
-34
-59
-88
-88
-107
-125
-119
-86
-78
-100
-121
-122
-128
-136
-138
-144
-154
-136
-107
-110
-112
-97
-123
-138
-123
-104
-82
-68
-78
-100
-107
-96
-69
-53
-50
-36
-30
-28
-19
-11
-28
-37
-31
-39
-56
-66
-77
-101
-110
-115
-133
-157
-176
-167
-134
-68
13
66
72
65
40
-4
-60
-117
-151
-143
-101
-78
-72
-57
-24
6
-4
-18
-51
-103
-129
-142
-164
-173
-141
-100
-47
-4
8
-1
-10
-18
-50
-101
-102
-80
-74
-85
-94
-110
-113
-105
-101
-95
-77
-43
-37
-28
-12
-9
-50
-104
-138
-164
-150
-119
-98
-97
-81
-73
-75
-85
-92
-92
-97
-76
-55
-47
-65
-70
-48
-24
-1
11
-21
-95
-140
-165
-160
-116
-75
-78
-103
-105
-91
-81
-78
-82
-103
-118
-79
-62
-78
-86
-80
-75
-69
-50
-20
4
44
91
84
49
14
-32
-71
-92
-96
-105
-91
-58
-46
-45
-28
-6
-22
-64
-116
-181
-227
-215
-164
-112
-63
-44
-65
-110
-134
-143
-157
-149
-133
-142
-140
-100
-72
-67
-51
-36
-37
-60
-66
-77
-87
-86
-89
-97
-118
-99
-83
-83
-70
-59
-69
-91
-96
-123
-169
-194
-182
-160
-135
-75
-39
-34
-15
9
-1
-33
-79
-139
-190
-212
-193
-187
-165
-125
-99
-72
-36
-20
-40
-73
-105
-129
-125
-100
-51
-7
24
26
-3
-49
-47
-32
-40
-35
-38
-61
-76
-65
-55
-46
-21
1
-14
-48
-49
-56
-92
-109
-96
-78
-60
-24
-8
-20
-36
-56
-81
-109
-108
-110
-108
-101
-92
-95
-104
-92
-83
-77
-64
-52
-69
-87
-81
-99
-130
-137
-96
-54
-2
24
-13
-75
-119
-109
-91
-77
-57
-77
-97
-93
-88
-87
-60
-44
-54
-81
-87
-81
-97
-112
-110
-108
-107
-90
-65
-69
-79
-82
-92
-100
-57
-25
-18
-27
-50
-89
-134
-132
-116
-93
-59
-29
-27
-40
-39
-58
-80
-84
-83
-95
-107
-93
-92
-94
-63
-14
2
4
-10
-52
-82
-67
-31
-19
-9
-9
-48
-109
-148
-115
-74
-9
54
50
28
6
-28
-74
-96
-93
-76
-56
-28
-18
-45
-65
-75
-69
-57
-34
-13
-11
-24
-41
-58
-72
-66
-81
-108
-96
-59
-34
-34
-21
-32
-45
-54
-59
-78
-100
-102
-111
-111
-106
-106
-134
-151
-129
-115
-103
-90
-76
-95
-120
-122
-133
-152
-159
-148
-145
-128
-104
-97
-102
-85
-71
-82
-97
-107
-116
-110
-76
-46
-43
-57
-63
-78
-93
-91
-88
-87
-72
-54
-45
-43
-38
-32
-47
-53
-55
-71
-104
-113
-132
-143
-113
-71
-66
-64
-41
-28
-45
-64
-74
-102
-129
-129
-121
-119
-117
-111
-114
-111
-83
-66
-71
-88
-106
-134
-150
-131
-117
-94
-58
-29
-21
-10
0
-18
-43
-48
-44
-45
-40
-28
-40
-59
-67
-80
-100
-106
-107
-112
-119
-93
-40
-2
22
18
-21
-65
-100
-132
-153
-145
-129
-109
-98
-82
-72
-67
-56
-50
-55
-76
-89
-102
-134
-142
-138
-121
-86
-40
-16
-27
-47
-90
-151
-184
-189
-187
-157
-97
-46
-24
3
33
26
-21
-81
-121
-169
-206
-212
-200
-175
-147
-114
-86
-46
0
11
-15
-44
-80
-138
-166
-164
-140
-117
-99
-95
-96
-92
-66
-38
-22
-2
0
-18
-62
-135
-225
-265
-229
-158
-84
-12
24
20
-30
-58
-75
-86
-91
-79
-92
-115
-112
-109
-116
-121
-120
-127
-100
-50
-23
-22
-40
-62
-98
-111
-93
-71
-41
-6
17
20
22
11
-19
-75
-118
-136
-144
-111
-72
-59
-56
-55
-56
-55
-37
1
-5
-56
-99
-122
-138
-133
-122
-105
-87
-40
-8
-2
-2
-17
-62
-108
-113
-111
-102
-75
-57
-68
-76
-60
-66
-83
-94
-99
-127
-149
-146
-145
-136
-111
-87
-91
-93
-85
-96
-115
-111
-88
-78
-51
-8
11
-1
-11
-21
-52
-66
-51
-48
-66
-55
-44
-53
-50
-31
-23
-35
-53
-93
-149
-163
-175
-182
-184
-177
-171
-176
-156
-131
-137
-148
-141
-138
-139
-123
-109
-118
-127
-107
-99
-100
-92
-92
-113
-132
-130
-162
-184
-168
-105
-50
-4
2
-40
-84
-102
-95
-99
-105
-91
-96
-88
-40
2
5
9
-4
-22
-37
-25
-12
-20
-34
-52
-67
-74
-46
-30
-45
-40
-27
-17
-22
-14
-14
-14
-10
-18
-17
-19
-7
-11
-40
-66
-77
-85
-79
-52
-34
-27
-38
-51
-64
-69
-42
-17
-7
7
10
-23
-67
-92
-134
-158
-138
-68
-20
36
67
49
26
12
0
-23
-23
-10
-11
-41
-82
-106
-100
-42
5
30
36
49
46
16
-30
-90
-142
-176
-163
-133
-105
-73
-39
-18
-25
-37
-50
-75
-82
-70
-50
-52
-43
-46
-72
-92
-98
-114
-105
-72
-69
-88
-103
-91
-83
-84
-82
-116
-129
-116
-85
-77
-77
-76
-96
-110
-106
-88
-77
-73
-67
-91
-129
-159
-157
-143
-115
-90
-86
-105
-109
-115
-143
-140
-123
-112
-113
-101
-101
-117
-131
-124
-125
-130
-112
-75
-47
-18
-5
-16
-48
-64
-98
-124
-108
-71
-50
-47
-34
-34
-68
-87
-99
-110
-104
-65
-27
5
13
2
-29
-66
-99
-129
-148
-150
-126
-115
-107
-101
-107
-99
-59
-15
3
15
15
-16
-81
-143
-196
-239
-229
-193
-157
-117
-68
-37
-42
-58
-102
-164
-219
-212
-170
-129
-98
-74
-71
-97
-113
-127
-151
-145
-118
-93
-84
-68
-70
-67
-52
-31
-44
-82
-112
-136
-151
-136
-110
-94
-72
-48
-51
-80
-98
-88
-85
-94
-96
-108
-120
-122
-112
-118
-116
-95
-80
-78
-89
-94
-125
-154
-158
-146
-105
-48
-11
-22
-29
-48
-83
-101
-77
-43
-61
-81
-102
-120
-123
-98
-61
-48
-33
11
60
100
130
103
21
-43
-76
-93
-82
-55
-45
-46
-39
-47
-92
-130
-142
-170
-183
-159
-123
-109
-102
-78
-54
-26
-12
-26
-70
-106
-109
-109
-106
-90
-65
-63
-63
-63
-85
-102
-104
-104
-117
-112
-98
-90
-86
-57
-17
-9
-7
-10
-56
-109
-142
-145
-131
-111
-97
-84
-64
-43
-27
-22
-21
-37
-71
-107
-111
-106
-108
-94
-80
-67
-47
-8
12
0
-14
-38
-77
-102
-95
-91
-76
-69
-73
-88
-101
-91
-89
-92
-103
-95
-91
-88
-82
-81
-79
-67
-65
-79
-72
-31
-11
-2
-8
-19
-44
-75
-87
-96
-86
-50
-33
-56
-75
-89
-122
-148
-134
-118
-119
-111
-94
-93
-110
-116
-136
-155
-147
-127
-125
-127
-131
-136
-132
-105
-82
-87
-114
-125
-125
-107
-62
-27
-37
-56
-44
-60
-110
-131
-121
-126
-127
-124
-128
-125
-105
-80
-93
-102
-82
-60
-48
-66
-107
-151
-139
-87
-45
-16
4
5
-19
-52
-72
-95
-109
-93
-83
-99
-108
-122
-142
-137
-104
-103
-122
-128
-127
-138
-162
-148
-131
-133
-140
-131
-123
-108
-58
-51
-70
-77
-76
-76
-73
-57
-40
-14
3
1
-38
-77
-90
-103
-108
-93
-55
-27
19
48
14
-40
-80
-84
-68
-41
-8
-1
-4
-7
-13
-43
-65
-56
-68
-82
-79
-68
-75
-82
-92
-101
-119
-99
-71
-48
-37
-26
-48
-71
-63
-55
-82
-116
-132
-127
-98
-38
18
47
80
90
68
4
-66
-132
-183
-193
-186
-193
-199
-181
-157
-122
-79
-42
-17
16
48
2
-105
-200
-237
-236
-175
-75
-5
24
41
38
-4
-51
-90
-123
-130
-85
-36
-29
-20
-11
-29
-41
-31
-12
3
25
26
-7
-41
-37
-39
-44
-20
19
49
45
45
28
-17
-32
-21
-25
-48
-64
-85
-110
-111
-119
-123
-115
-86
-70
-78
-89
-100
-104
-93
-61
-40
-28
-33
-62
-107
-124
-92
-54
-28
-12
-6
-34
-51
-64
-91
-120
-114
-92
-72
-54
-37
-41
-52
-58
-53
-67
-83
-108
-134
-143
-104
-69
-66
-67
-55
-39
-47
-76
-99
-119
-106
-74
-72
-89
-74
-36
-11
9
5
-22
-41
-31
-42
-79
-89
-72
-49
-28
-20
-19
-29
-43
-55
-97
-137
-149
-165
-177
-171
-134
-107
-76
-29
-10
-20
-38
-50
-91
-113
-88
-42
1
23
17
-21
-70
-105
-134
-129
-87
-65
-72
-74
-74
-91
-92
-57
-13
21
47
63
38
-20
-70
-121
-142
-127
-91
-68
-64
-57
-74
-98
-129
-157
-186
-210
-170
-118
-73
-47
-60
-101
-140
-146
-167
-175
-170
-156
-166
-157
-125
-114
-102
-94
-69
-59
-64
-68
-93
-140
-188
-203
-206
-173
-128
-110
-82
-12
36
26
-17
-60
-110
-147
-146
-119
-106
-92
-73
-66
-84
-105
-135
-171
-176
-175
-179
-174
-131
-79
-47
-9
16
15
10
12
-1
-33
-82
-127
-167
-182
-147
-129
-127
-120
-120
-150
-182
-196
-204
-216
-199
-157
-119
-63
-26
-36
-49
-48
-50
-59
-63
-50
-60
-74
-73
-57
-46
-34
-26
-44
-77
-83
-60
-38
-29
-40
-76
-111
-100
-70
-59
-49
-35
-37
-57
-60
-59
-71
-79
-81
-78
-76
-44
-37
-50
-57
-59
-74
-86
-82
-80
-89
-75
-47
-38
-47
-39
-32
-30
-28
-26
-43
-64
-77
-87
-72
-50
-21
-29
-37
-31
-49
-74
-94
-116
-144
-137
-99
-61
-34
-18
-7
-8
-6
-31
-86
-111
-100
-90
-111
-109
-80
-57
-43
-28
-40
-74
-101
-111
-116
-127
-116
-107
-102
-81
-58
-73
-122
-142
-144
-132
-125
-136
-156
-183
-180
-165
-160
-125
-90
-55
-32
-20
-20
-32
-13
7
-16
-49
-59
-69
-64
-23
24
17
-18
-40
-77
-124
-141
-142
-149
-137
-111
-96
-82
-57
-21
-5
15
2
-62
-148
-200
-196
-168
-137
-101
-68
-52
-48
-63
-82
-89
-103
-121
-122
-96
-75
-73
-74
-86
-117
-137
-141
-137
-124
-90
-68
-51
-40
-28
-38
-67
-91
-111
-128
-147
-147
-149
-138
-83
-28
-9
-7
-21
-63
-101
-110
-93
-78
-64
-54
-67
-83
-70
-50
-63
-74
-53
-36
-43
-39
-51
-79
-78
-48
-108
