# Supplementary material for: Electroencephalography (EEG) based epilepsy diagnosis via multiple feature space fusion using shared hidden space-driven multi-view learning
Source: PeerJ Comput Sci. 2024 Mar 7;10:e1874. doi: 10.7717/peerj-cs.1874 (PMC10936759; doi:10.7717/peerj-cs.1874)
Supplement: Supplemental Information 2 [file peerj-cs-10-1874-s002.zip › B/O071.txt]

-14
-8
-9
-5
11
19
10
6
9
6
-6
-7
4
4
0
2
-1
-8
-18
-24
-28
-42
-27
-3
12
9
15
0
-1
11
12
-1
-1
2
0
-4
-5
-27
-63
-71
-40
-14
-3
3
2
-8
-19
-24
-46
-48
-19
17
25
18
0
-25
-36
-41
-59
-73
-77
-66
-64
-52
-7
20
19
23
19
-18
-40
-28
-24
-23
-23
-41
-81
-85
-76
-79
-105
-91
-59
-29
-24
-12
-3
-29
-33
-52
-59
-62
-61
-82
-87
-50
-6
17
40
61
52
25
-1
-13
-34
-55
-49
-37
-13
41
41
80
78
44
25
-11
-49
-60
-39
-17
-4
3
-11
-34
-48
-40
-15
17
44
59
69
71
51
8
-8
-14
-24
-37
-31
-18
-15
-1
-11
-38
-64
-62
-58
-54
-28
-2
-5
-29
-33
-24
-17
7
37
41
27
12
-16
-33
-7
3
9
15
15
-9
-37
-56
-51
-42
-40
-31
-14
3
8
-1
-27
-14
23
15
-11
-34
-62
-90
-95
-73
-46
-25
-18
-14
-25
-24
-21
-28
-10
22
64
73
61
31
-9
-33
-46
-70
-100
-91
-62
-47
-15
20
40
16
-19
-33
-49
-57
-40
-43
-27
8
27
22
-14
-8
2
9
26
26
-2
-32
-40
-25
7
42
54
45
16
-7
-12
-24
-20
-28
-42
-56
-82
-101
-75
-17
13
12
17
29
35
35
37
56
55
60
55
26
14
13
9
-17
-12
6
3
27
60
93
95
78
69
57
45
21
-21
-50
-26
6
35
20
2
-26
-59
-57
-46
-24
-9
13
6
-11
-30
-66
-83
-68
-14
21
26
7
-20
-38
-29
-11
-22
-3
18
27
-6
-43
-65
-94
-98
-53
4
33
37
17
-10
1
18
14
-21
-33
-32
-18
2
23
32
19
20
34
47
38
10
-30
-86
-110
-87
-38
-1
32
35
33
54
59
42
3
-2
-8
3
31
24
21
19
11
-8
-19
-4
-2
-16
-35
-32
-29
-25
-26
-26
-29
-12
0
-7
0
32
42
6
6
37
46
30
-1
-20
-44
-40
-18
-18
-13
3
20
1
3
-14
-17
-1
14
10
3
40
54
31
17
5
-25
-51
-41
-20
8
45
81
86
61
40
5
-40
-74
-67
-58
-24
17
39
44
30
37
46
55
70
70
48
50
75
91
104
99
64
8
-10
0
6
21
30
21
-4
-5
9
21
48
65
54
19
2
-11
-40
-75
-86
-87
-101
-92
-63
-41
-14
2
-15
-44
-43
-44
-39
-29
-28
-38
-42
-18
-4
-12
-23
-5
4
-17
-49
-75
-59
-21
17
14
-7
-23
-30
-16
14
35
32
27
13
-16
-40
-34
-13
-18
-22
-13
6
1
14
31
24
9
-11
-37
-82
-103
-116
-120
-93
-58
-36
-38
-20
7
-3
-22
-42
-59
-52
-9
28
11
-21
-25
-5
21
56
79
65
29
11
-5
-13
-21
-4
12
38
60
46
17
-10
-36
-40
-26
4
22
29
34
25
7
-1
20
25
13
13
32
35
30
36
16
-4
-8
3
-2
9
26
30
34
37
10
-47
-75
-83
-85
-75
-47
-35
-42
-51
-58
-62
-39
-27
-18
-10
16
48
78
68
46
6
-48
-71
-57
-13
43
109
117
99
80
36
-14
-42
-22
-19
-31
-60
-98
-122
-105
-46
15
60
83
91
68
49
38
-4
-45
-33
18
57
82
88
50
3
-26
-32
-36
3
24
9
5
18
25
33
43
56
61
67
58
32
16
27
39
25
-11
-16
-12
-34
-14
18
26
24
25
-5
-30
-31
-43
-43
-22
-2
-4
-7
7
18
20
7
15
35
44
50
38
9
-12
0
29
60
75
50
14
-13
-26
-23
-5
10
15
5
5
13
-8
-26
-18
12
14
14
1
-33
-59
-60
-49
-58
-54
-44
-23
13
43
57
44
20
-16
-72
-101
-100
-76
-49
-18
-28
-37
-19
12
13
5
27
67
90
91
83
52
16
26
33
35
39
50
21
-5
-19
-37
-70
-81
-49
-4
50
104
113
86
59
53
37
36
58
67
48
46
59
60
67
83
89
92
101
96
57
11
-26
-37
-23
13
59
86
84
57
15
-1
16
25
24
31
64
82
88
94
66
30
18
15
23
45
100
135
115
77
64
50
43
48
51
38
42
45
22
2
1
7
21
44
59
53
44
39
39
18
11
3
2
19
36
47
33
4
-15
-34
-50
-66
-68
-58
-28
-9
-22
-12
5
10
3
17
33
14
-26
-42
-52
-73
-83
-98
-100
-69
-28
-1
-1
-21
-44
-78
-92
-77
-83
-106
-99
-88
-72
-56
-27
-25
-36
-33
-42
-63
-86
-75
-76
-62
-40
-26
-29
-25
-12
-12
1
2
-6
-32
-64
-76
-87
-102
-107
-92
-62
-42
0
33
31
8
-4
-15
0
12
3
-8
-12
-13
-13
10
30
10
-7
0
-4
-19
-26
-36
-34
-23
9
43
58
61
29
-23
-57
-48
-21
10
35
27
6
2
22
23
33
44
34
8
-20
-16
-27
-29
-14
3
-2
5
23
10
-6
-35
-57
-64
-67
-65
-53
-29
-7
0
-7
2
6
-8
-7
21
39
26
6
-32
-62
-75
-54
-20
2
9
2
-9
-39
-58
-46
-45
-46
-31
-25
-37
-35
-30
-30
-42
-53
-52
-56
-35
-32
-44
-55
-58
-42
-19
-5
-32
-47
-18
5
-2
-18
-31
-64
-91
-80
-44
-33
-30
-9
-14
-19
-21
-21
-43
-67
-71
-58
-29
-1
19
27
44
47
31
21
25
12
-1
22
48
39
37
30
25
21
11
-13
-49
-70
-68
-62
-71
-68
-72
-54
-29
3
7
-9
-8
-18
-33
-48
-56
-57
-55
-46
-19
1
19
23
-10
-28
-8
1
-30
-58
-68
-82
-64
-24
-1
0
8
30
23
7
-9
-23
-42
-33
-23
-46
-57
-27
8
29
53
57
10
-34
-40
-43
-56
-68
-71
-52
-21
8
2
-25
-34
-50
-73
-87
-59
-24
-7
3
4
-22
-30
-5
-5
-1
13
20
24
40
75
65
29
24
33
26
10
16
12
31
52
46
14
-17
-29
-45
-19
14
25
13
13
7
-18
-36
-61
-68
-68
-39
16
42
46
50
55
41
38
26
-24
-52
-40
-26
-26
-7
0
10
25
45
59
53
42
10
-21
-46
-52
-60
-52
-6
46
91
127
116
63
1
-6
-3
-23
-43
-39
-36
-11
28
33
-2
-23
-9
-3
-13
-12
19
28
32
35
12
2
5
-6
-46
-66
-68
-76
-54
-40
-47
-77
-73
-40
-14
-29
-53
-50
-40
-7
25
14
3
21
34
10
1
-9
-37
-73
-77
-69
-57
-24
-14
6
16
20
-2
-40
-49
-27
-8
-4
-5
-18
-13
8
20
1
-13
-1
20
40
50
33
13
-3
-16
-47
-62
-35
7
32
29
3
-25
-33
-21
-9
-9
8
20
22
36
46
40
14
-18
-45
-68
-69
-42
-11
7
30
29
7
-19
-17
-26
-31
-31
-25
-16
15
71
107
98
76
52
13
-19
-21
-34
-52
-53
-39
-20
-17
-1
-15
-43
-59
-68
-70
-69
-60
-39
-3
36
60
64
70
48
28
29
26
40
51
57
62
58
67
85
80
56
59
77
79
91
93
110
129
138
126
91
55
55
55
49
45
29
2
-29
-39
-30
-24
-13
-23
-36
-28
10
33
43
49
38
20
28
55
56
46
51
63
54
38
26
-11
-35
-16
8
-1
-12
-19
-41
-43
-35
-25
-13
13
32
32
33
16
4
-17
-33
-37
-30
-4
16
11
-5
10
24
-11
-37
-46
-44
-40
-16
-4
-21
-31
-34
-34
-2
66
96
79
29
-26
-63
-57
-11
35
57
76
91
69
4
-40
-73
-98
-102
-74
-65
-58
-11
38
76
110
111
53
-17
-55
-72
-80
-53
-20
-3
10
30
27
-11
-26
-25
-45
-50
-38
-12
10
54
91
78
41
6
-9
-42
-61
-52
-30
0
43
74
68
37
-2
-44
-50
-36
-19
-12
-2
9
27
47
59
30
-26
-52
-75
-110
-122
-111
-96
-68
-38
-41
-47
-56
-70
-77
-68
-49
-51
-65
-68
-37
14
51
52
10
-39
-59
-60
-68
-65
-51
-31
-32
-18
-5
-36
-66
-71
-77
-91
-74
-51
-31
-8
36
78
89
99
80
22
-13
-12
-8
-20
-7
10
17
21
21
-6
-33
-23
-4
3
3
7
-1
-21
-39
-43
-37
-22
-1
-6
-8
14
19
13
-1
11
18
18
10
11
10
32
58
51
60
53
26
-11
-17
-16
-12
13
53
84
77
57
24
-20
-39
-45
-40
-35
-19
-4
-9
-28
-55
-70
-60
-16
16
19
13
16
11
-2
6
17
7
-4
10
11
-10
-20
-30
-47
-57
-45
-60
-70
-46
-11
-5
-5
18
15
-1
-3
-23
-48
-58
-48
-27
11
54
80
69
53
41
14
11
14
5
-24
-23
-3
11
14
24
29
13
4
-1
-20
-39
-45
-24
-13
-4
8
4
5
-2
-21
-47
-32
-14
-13
-31
-45
-33
-26
-1
16
10
-8
-14
-37
-49
-28
9
23
20
24
-2
-32
-22
-3
-9
-24
-30
-59
-74
-50
-19
-6
-8
-4
-19
-26
-9
15
23
24
44
34
2
-22
-51
-72
-74
-55
-48
-32
-8
-14
-54
-85
-95
-86
-44
-2
26
32
47
39
-2
-47
-62
-59
-48
-9
21
25
35
63
77
68
64
46
16
-11
-10
-2
-1
21
27
4
-21
-25
-44
-42
0
40
50
43
60
76
67
52
21
-13
-33
-39
-53
-51
-23
-4
-13
-40
-72
-118
-132
-106
-68
-46
-14
-1
-10
-21
-24
-22
-36
-16
16
19
33
79
112
107
86
45
-5
-25
-31
-38
-54
-46
-21
5
50
94
100
73
47
11
-16
-32
-30
-33
-36
-29
-24
-3
17
38
16
-27
-54
-59
-55
-44
-37
-56
-78
-71
-56
-43
-21
10
18
13
-10
-47
-97
-109
-88
-61
-35
-19
2
21
26
14
-23
-49
-42
-13
5
42
66
63
55
44
21
16
48
69
66
41
13
-17
-35
-25
-30
-47
-47
-9
39
55
50
27
-3
-30
-27
-17
-11
6
15
11
1
4
-2
-1
17
43
61
73
73
34
14
10
2
-1
14
36
63
88
91
72
39
16
-4
-9
14
39
38
-1
-19
-18
-28
-46
-65
-68
-63
-32
1
32
64
91
93
78
67
41
15
-1
8
-1
-30
-43
-48
-44
-11
21
37
40
56
71
66
22
-16
-56
-79
-61
-34
-32
-51
-46
-43
-51
-44
-40
-45
-48
-36
-24
-9
4
9
-3
-27
-30
-25
-3
26
41
36
41
44
47
56
69
67
39
17
4
-15
-24
-17
9
33
63
69
41
-3
-43
-66
-71
-39
-17
-18
-9
11
29
23
10
-14
-18
-26
-17
-26
-48
-30
1
15
19
33
24
-13
-16
-17
-19
-15
3
-3
-19
-13
-6
-6
17
48
59
51
48
39
21
16
15
-11
-32
-27
-17
-8
16
49
54
49
59
62
29
20
37
37
38
26
18
13
20
15
-19
-54
-81
-103
-104
-57
-8
15
11
6
-16
-29
-1
14
9
9
8
-8
-46
-82
-105
-115
-100
-51
-14
11
21
0
-56
-103
-96
-82
-64
-41
-35
-31
3
37
31
10
-7
-36
-54
-55
-71
-87
-67
-35
-10
-15
-19
-26
-58
-67
-46
-37
-34
-27
-9
-5
-8
0
6
-5
-5
-7
-30
-42
-28
-12
-7
-14
-37
-53
-42
-17
-32
-90
-135
-143
-114
-69
-26
9
17
19
21
13
-10
-27
-62
-94
-88
-66
-49
-20
43
66
49
28
7
-5
4
3
-37
-66
-66
-47
-33
-2
20
22
22
23
15
-8
-20
-26
-41
-32
3
33
43
48
33
5
7
16
15
-12
-19
-15
-28
-45
-52
-49
-30
16
37
24
-4
-22
-45
-50
-45
-41
-24
0
31
36
17
-6
-32
-57
-75
-72
-65
-47
-4
26
13
-16
-29
-38
-32
-1
25
19
2
-13
-30
-38
-40
-40
-29
-11
16
21
34
40
26
10
12
14
3
-1
11
14
-9
8
25
22
16
37
57
81
115
110
54
-5
-39
-52
-63
-49
-42
-52
-44
-4
14
3
-19
-41
-61
-67
-26
18
30
29
9
-54
-92
-71
-35
0
53
78
83
89
105
82
36
-1
-11
-11
21
73
87
66
30
14
9
34
92
140
171
155
91
20
-11
-24
-39
-13
38
73
77
66
43
17
-7
-11
-5
5
40
63
74
81
92
84
58
49
31
6
-12
-15
-22
-27
-14
-10
-29
-24
21
65
89
76
16
-19
-25
-18
-27
-35
-41
-58
-86
-76
-20
22
42
36
35
19
31
45
5
-31
-51
-52
-61
-53
-34
-22
5
42
65
75
82
81
52
39
57
67
51
39
14
-35
-80
-89
-80
-69
-33
0
6
-4
-4
-10
-21
-20
-29
-44
-64
-51
-50
-43
-18
12
46
73
89
75
67
61
46
29
23
19
12
8
6
-5
-29
-36
-18
9
45
63
37
-1
-16
-14
-36
-51
-43
-31
-16
36
76
87
88
92
95
82
62
18
-18
-16
6
11
-7
-5
2
-3
-2
13
12
2
7
1
-14
-13
-4
-29
-45
-14
21
30
31
43
38
29
59
101
96
67
32
-34
-85
-112
-99
-58
-7
43
56
46
41
44
43
36
29
7
1
14
14
0
-8
-9
-13
1
35
32
-2
-16
-49
-102
-114
-112
-134
-157
-162
-163
-156
-125
-79
-41
-23
3
10
-9
-24
-20
-3
6
29
46
32
0
-13
1
13
43
64
72
72
94
109
118
109
75
36
-2
-8
-11
-6
5
9
2
7
15
-2
-28
-40
-59
-65
-24
26
39
42
23
-1
-8
12
34
33
29
30
45
47
36
21
-2
2
26
30
2
-4
-1
14
35
60
55
19
-8
-28
-29
-18
-10
-14
3
58
109
110
94
72
29
3
16
27
11
-9
-13
-12
-9
-4
-25
-41
-43
-15
-23
-48
-54
-58
-70
-43
-6
-2
-16
-18
-6
-22
-39
-45
-58
-54
-39
-22
-20
-15
-6
-9
-15
-19
-43
-65
-69
-56
-59
-40
-2
7
-10
-9
7
20
25
12
-17
-52
-51
-34
-30
-40
-45
-34
-14
13
26
4
-13
-20
-28
-52
-83
-127
-154
-150
-114
-85
-67
-51
-47
-55
-54
-36
-23
-30
-38
-43
-48
-43
-27
-23
-10
6
5
-35
-80
-102
-94
-49
-9
4
-34
-60
-69
-75
-41
-2
31
27
27
24
-1
-19
-26
-22
-10
13
19
19
5
17
20
-11
-29
-38
-39
-27
-4
1
1
3
3
-17
-45
-56
-68
-57
-28
-13
-19
-23
1
0
-9
3
14
23
40
50
44
57
63
31
-21
-50
-48
-66
-86
-86
-88
-74
-43
-21
-44
-67
-80
-84
-77
-41
-10
4
-4
-23
-52
-75
-60
-21
3
23
51
55
45
48
43
36
34
54
59
49
56
60
53
31
19
-5
-35
-20
-3
1
6
9
-1
-15
-28
-44
-54
-43
-11
3
12
5
-22
-58
-91
-94
-98
-73
-28
-1
-18
-36
-65
-99
-91
-56
-25
-15
-15
-17
-33
-23
7
49
73
98
102
47
-19
-69
-62
-37
17
70
80
55
14
-24
-66
-49
12
55
67
56
18
-23
-19
-4
20
38
36
8
-24
-31
-17
-6
23
53
37
9
-13
-41
-70
-70
-58
-72
-76
-51
-26
-26
-25
0
12
3
-28
-59
-88
-107
-105
-113
-103
-76
-26
4
36
45
17
15
32
45
44
55
56
25
-28
-58
-61
-48
-17
7
23
38
57
64
48
39
12
-35
-68
-50
-3
42
83
85
61
37
27
10
3
30
49
38
18
-21
-77
-104
-78
-48
-28
-10
-6
-32
-66
-83
-90
-106
-89
-67
-57
-56
-38
-14
-10
-15
0
-8
-25
-21
-5
1
28
56
53
58
75
77
42
11
-20
-40
-57
-49
-45
-48
-32
-1
23
37
53
50
30
25
7
-14
-37
-44
-45
-23
12
37
51
52
49
31
-1
-37
-67
-81
-78
-62
-62
-44
5
49
68
59
35
-10
-47
-60
-44
-24
15
64
81
75
61
61
70
84
91
65
23
-3
-16
-29
-9
25
44
46
50
52
33
22
21
18
35
50
35
12
17
27
40
50
57
32
-9
-31
-44
-56
-57
-26
-12
-18
-30
-53
-87
-93
-71
-56
-59
-59
-42
-37
-45
-47
-65
-69
-44
-12
-7
-13
-23
-48
-55
-31
4
9
23
43
31
17
14
15
1
17
44
39
26
13
-14
-52
-63
-58
-52
-33
-8
8
24
48
60
58
43
29
-8
-49
-61
-57
-55
-45
-16
16
42
66
75
61
48
46
28
9
18
26
13
-1
-4
-18
-30
-27
-34
-59
-60
-66
-65
-33
8
29
24
21
15
6
14
24
39
33
44
51
40
28
11
-1
-17
-20
-29
-77
-116
-110
-84
-60
-26
-4
-6
-16
-16
-28
-51
-50
-21
4
25
22
-7
-30
-37
-42
-60
-76
-55
-13
19
39
44
18
-44
-97
-129
-117
-67
-20
14
41
46
36
29
31
32
25
19
41
40
20
7
-3
-19
-16
-5
-11
-7
-10
-4
-14
-18
-30
-45
-46
-22
-10
-14
-8
-8
-16
-25
-18
-29
-52
-60
-39
-21
-3
27
13
-28
-44
-43
-27
-5
20
18
10
18
13
-2
-10
2
-1
6
26
37
52
62
68
55
43
38
25
28
35
51
38
22
28
51
64
78
89
76
52
27
16
4
25
61
70
70
57
24
-30
-66
-96
-128
-133
-107
-43
46
127
163
138
85
14
-45
-83
-96
-101
-105
-102
-72
-51
-41
-19
-4
14
27
42
24
-15
-45
-85
-116
-124
-75
-27
11
44
56
41
23
31
31
33
52
58
64
80
80
53
34
25
25
10
1
11
18
32
65
86
67
74
77
41
-11
-63
-92
-102
-92
-60
-38
-1
32
49
39
29
36
60
77
77
42
-21
-68
-76
-62
-27
15
34
34
52
66
43
4
-34
-75
-96
-77
-71
-73
-50
-12
5
21
38
30
19
17
27
4
-42
-63
-66
-54
-13
43
65
47
19
6
-20
-25
-17
-28
-52
-67
-51
-26
30
79
93
86
75
49
28
31
29
31
36
56
47
6
-7
8
21
39
65
59
33
9
-11
-32
-46
-34
-15
5
39
57
48
24
20
15
14
36
60
65
68
67
49
19
11
18
24
43
55
12
-25
-33
-18
-4
8
13
-4
-5
-1
0
-18
-30
-38
-59
-51
-29
-5
-3
8
7
-25
-60
-86
-85
-53
14
71
75
43
9
-25
-48
-44
-32
-24
-10
19
28
19
10
1
-29
-47
-14
-1
-8
-12
-15
-33
-57
-72
-77
-60
-23
11
13
6
9
-12
-19
6
41
44
37
17
-8
0
40
68
60
50
50
42
31
13
30
70
116
117
85
51
21
-4
-11
3
22
29
35
22
-14
-31
-41
-52
-46
-20
12
9
-23
-36
-26
-10
9
21
7
-7
7
9
-4
-32
-54
-76
-80
-38
3
27
18
4
-26
-29
12
48
52
45
58
48
16
-8
-19
-44
-55
-32
-2
43
86
85
39
-25
-84
-114
-111
-71
-22
15
49
42
-14
-65
-86
-73
-43
-13
22
36
36
39
32
3
-15
-14
-16
-29
-31
-34
-26
-4
2
-14
-35
-38
-46
-55
-65
-97
-140
-165
-129
-80
-31
11
27
40
45
52
42
18
-18
-71
-115
-127
-97
-88
-87
-72
-50
-50
-58
-64
-94
-122
-152
-174
-169
-134
-97
-75
-36
6
24
18
24
29
9
14
36
38
27
31
21
0
-1
28
46
59
97
122
114
71
30
-8
-34
-25
-13
-2
23
63
85
89
121
131
114
83
65
41
14
8
3
-7
-26
-42
-54
-50
-12
23
28
16
11
-21
-53
-79
-86
-65
-14
29
8
-35
-48
-45
-38
-4
23
7
-15
-23
-29
-58
-60
-24
20
60
81
60
31
29
15
-1
3
32
49
30
5
-23
-55
-56
-26
-3
-21
-41
-45
-49
-13
28
33
20
13
13
6
-8
4
16
36
53
35
-9
-35
-29
-24
-15
-2
-2
-13
-18
-22
-45
-40
-18
9
25
45
45
23
17
20
30
17
7
-14
-47
-53
-32
-7
10
42
57
57
53
39
14
-28
-54
-61
-50
-8
57
78
53
20
-13
-23
-12
-4
-14
-39
-32
-28
-18
-5
18
12
-3
-16
-22
-22
-11
-2
-23
-44
-32
9
26
41
37
-1
-19
7
54
67
57
41
9
-17
-19
-8
-13
-4
6
-11
-19
-16
-1
9
34
62
64
62
36
-22
-79
-91
-68
-27
-13
-19
-28
-29
-22
-22
-25
-25
-18
-22
-38
-58
-87
-110
-108
-63
-27
-17
10
23
39
70
90
67
35
16
2
-12
-16
-6
-5
-15
-10
-4
-17
-29
-31
-47
-36
-18
-16
-26
-23
-5
-1
7
19
24
33
52
75
58
30
22
17
16
26
26
29
39
38
8
-30
-43
-41
-34
-20
14
23
22
29
10
-20
-42
-23
-12
-15
-4
17
43
48
44
-6
-43
-44
-32
-15
3
13
-6
-20
-12
-3
-2
11
34
44
64
77
72
62
63
57
34
24
24
21
-9
-15
-3
-1
1
11
25
19
15
4
-20
-19
5
20
33
46
41
19
3
-2
-11
-19
1
18
5
-10
-7
-16
-42
-52
-42
-31
-30
-18
-10
-8
11
28
75
119
137
110
55
9
-29
-64
-62
-36
-21
9
35
13
-26
-25
3
0
1
-31
-114
-182
-211
-174
-103
-23
36
75
69
60
68
46
0
-46
-89
-114
-109
-85
-76
-81
-73
-69
-82
-74
-78
-101
-128
-150
-173
-159
-105
-58
-46
-32
-13
-9
-28
-41
-55
-64
-67
-41
-36
-55
-57
-68
-88
-102
-108
-121
-109
-43
3
13
1
-19
-60
-87
-64
-6
46
75
52
-3
-35
-28
-1
-7
11
48
80
100
93
43
-37
-63
-48
-28
-8
9
23
27
41
41
4
-7
2
17
33
40
33
-11
27
