# Supplementary material for: Electroencephalography (EEG) based epilepsy diagnosis via multiple feature space fusion using shared hidden space-driven multi-view learning
Source: PeerJ Comput Sci. 2024 Mar 7;10:e1874. doi: 10.7717/peerj-cs.1874 (PMC10936759; doi:10.7717/peerj-cs.1874)
Supplement: Supplemental Information 2 [file peerj-cs-10-1874-s002.zip › B/O072.txt]

-53
7
55
80
76
123
109
82
89
83
53
38
101
111
95
61
38
12
-12
-43
14
66
83
78
69
70
26
12
28
48
45
72
71
58
70
85
59
58
71
69
69
32
27
47
29
34
41
16
-1
13
54
89
97
115
132
116
82
135
132
118
113
130
147
141
177
163
143
121
87
67
37
101
169
187
190
215
198
207
189
143
157
151
139
113
111
110
82
115
162
146
150
191
168
90
28
5
-23
-63
-72
-21
48
99
135
130
122
130
98
33
1
1
-1
-9
-13
-7
6
44
70
78
45
57
36
8
-44
-87
-124
-104
-84
-85
-77
-30
29
63
57
62
47
48
13
-37
-76
-168
-127
-69
-37
-26
32
86
112
125
84
5
-1
-43
-99
-100
-77
-49
-61
-72
-91
-65
-15
24
10
94
121
116
119
122
93
70
-3
-20
23
36
41
47
73
75
131
192
211
177
123
74
54
5
-8
-39
-9
-10
37
88
124
126
94
28
-4
-53
-94
-147
-138
-67
-14
48
99
126
125
103
21
-11
-67
-151
-210
-177
-145
-127
-122
-95
-50
14
100
123
108
45
-26
-106
-171
-144
-123
-74
-1
55
97
118
81
56
10
-42
-97
-102
-95
-63
-81
-59
3
50
90
84
110
71
-15
-131
-167
-170
-164
-162
-95
-10
68
77
72
37
-4
-66
-107
-101
-91
-83
-107
-105
-110
-71
-41
-19
34
46
83
98
92
52
-14
-48
-60
-16
63
49
57
50
54
9
-16
-29
-26
-11
1
30
103
124
132
144
146
90
24
-46
-53
-70
-86
-107
-111
-103
-66
-28
70
112
70
14
-45
-118
-136
-138
-125
-43
21
50
86
106
75
-9
-34
-54
-62
-73
-59
-9
4
71
93
55
91
132
114
50
-2
-55
-115
-156
-153
-112
-115
-37
3
-2
-5
-6
-52
-39
-37
-17
-15
9
17
-15
-28
-40
13
9
22
66
112
150
162
133
87
33
-27
-95
-135
-158
-143
-121
-131
-125
-68
-6
24
26
18
9
12
-3
-10
7
45
77
17
-6
-12
20
28
-1
-8
-1
25
-9
22
50
20
-69
-45
-38
-61
-32
-9
-15
16
62
94
77
33
-15
-85
-139
-134
-155
-181
-193
-136
-89
-24
9
-44
-49
-95
-151
-176
-195
-210
-216
-223
-186
-98
-17
76
105
128
88
24
-31
-120
-189
-233
-192
-182
-135
-21
11
25
105
148
137
88
0
-95
-169
-177
-122
-113
-129
-84
-14
15
43
65
46
25
-23
-68
-74
-10
3
-14
5
7
18
35
16
-9
6
26
22
-14
-19
14
26
51
51
26
-17
-13
4
-7
0
17
32
49
112
157
169
139
166
102
43
2
-29
-68
-18
41
87
127
158
201
201
199
136
102
60
44
-4
-37
-34
-17
29
50
62
80
96
99
59
12
-30
-51
-55
-76
-73
-40
-27
-3
43
58
93
77
41
6
-19
-35
-69
-37
7
47
75
91
84
56
19
-35
-59
-63
-87
-74
-11
7
15
-9
-17
-18
-22
-48
-58
-102
-68
-16
40
55
48
52
84
85
58
79
68
-13
-4
6
-19
-53
-42
-69
-74
-99
-100
-102
-59
-38
-3
25
45
50
45
46
36
31
43
31
33
-15
-19
-12
18
45
39
18
-50
-26
9
14
-15
-4
-11
-55
-71
-87
-93
-66
8
55
118
161
142
87
34
-37
-89
-87
-150
-106
-38
-20
-2
14
51
71
76
48
-31
-73
-91
-147
-164
-139
-125
-123
-41
34
90
96
89
52
-43
-66
-72
-113
-172
-195
-148
-87
-54
26
81
95
76
90
64
27
-50
-91
-132
-162
-187
-166
-107
-62
4
26
15
6
11
32
6
2
0
-17
1
16
35
35
0
-36
-22
-3
-4
-15
-16
-47
-61
-53
-5
-20
-25
-53
-66
-63
24
71
98
107
104
59
-8
-11
-20
-61
-64
-64
-47
-28
-19
25
126
140
72
-22
-13
-50
-38
8
47
47
53
18
-19
-36
-18
18
2
8
-8
-34
-40
-47
-101
-119
-152
-182
-162
-173
-187
-189
-153
-101
-62
-31
-38
-33
-39
-84
-109
-121
-115
-97
-74
-50
-50
-61
-35
-47
-49
-21
12
19
-5
-8
-26
-18
-25
-55
-94
-77
-72
-124
-75
-22
-9
-3
-1
11
7
-4
-18
-14
-22
-56
-58
-33
-31
43
74
54
68
43
2
-37
-71
-73
-111
-131
-144
-66
-34
-9
15
31
71
114
158
155
170
115
82
74
28
19
19
45
62
96
109
129
133
105
111
112
73
131
190
180
109
159
209
204
180
153
94
48
44
48
56
31
51
101
115
166
159
135
103
54
-24
-11
-10
-33
-1
27
51
71
114
137
122
95
108
75
15
-13
-54
-47
9
50
40
64
105
105
112
87
66
48
25
26
27
35
50
69
78
59
73
90
28
32
58
59
47
21
3
-15
-26
-3
2
3
20
54
42
-1
-13
-35
-76
-86
-64
-53
-58
-31
-20
0
27
16
-25
-20
-32
-63
2
16
7
-10
-20
50
69
64
66
37
16
39
52
60
34
25
38
70
56
88
88
108
118
87
35
11
-17
34
46
76
85
79
86
77
56
144
165
121
76
117
110
85
44
44
72
108
129
122
103
60
23
20
0
-30
-10
-12
31
83
84
83
89
113
91
68
71
53
-20
-22
-40
-15
-30
-17
4
47
101
107
61
84
24
-60
-20
0
5
10
25
-7
0
-14
56
84
36
110
137
113
102
57
-25
-64
-119
-102
-30
15
45
70
104
132
133
158
100
49
36
8
-26
-28
4
43
13
12
76
109
152
112
82
81
60
50
-7
-2
38
38
49
92
93
61
62
37
30
-1
-77
-52
-17
-3
1
-6
-16
-14
-13
31
29
33
1
29
68
16
5
18
-4
-38
-16
12
6
-29
-69
-81
-28
-12
-10
7
25
70
81
57
39
20
-29
-43
-87
-80
-11
20
-4
18
-2
-44
-52
-33
-12
-63
-44
-97
-152
-102
-47
-20
-4
54
90
63
57
50
4
-28
-54
-88
-67
-42
-48
-49
-2
35
76
101
108
100
58
5
-36
-78
-125
-90
-49
34
55
40
119
112
74
93
21
-21
-21
-25
-43
-83
-23
7
-17
-32
-12
15
34
34
-3
-45
-20
18
13
-7
-32
-24
-38
-37
1
-2
-42
-123
-103
-78
-45
-43
-34
32
-21
-46
-82
-132
-148
-140
-157
-147
-62
59
98
125
62
-8
-76
-155
-222
-211
-184
-79
-1
68
81
39
25
-30
-30
-106
-145
-167
-142
-115
-94
-60
10
43
67
74
64
-3
45
28
7
-35
-55
-34
-51
-88
-5
110
172
146
127
56
9
-16
-46
-82
-136
-87
6
44
92
118
99
67
57
12
-69
-28
49
74
83
60
75
90
82
54
-2
-10
-28
17
52
112
138
166
176
131
63
11
-19
-89
-86
-81
-56
-47
-4
50
105
119
133
60
-17
-61
-81
-105
-116
-130
-95
-52
-9
50
102
102
81
63
18
-38
-68
-89
-89
-79
-107
-95
-22
-3
-20
1
6
-33
-45
-85
-104
-122
-76
-42
-17
19
28
36
-64
-83
-109
-157
-182
-149
-142
-131
-115
-83
-61
-40
-44
-93
-147
-183
-156
-142
-122
-102
-73
7
62
51
28
-16
-94
-163
-162
-126
-67
-86
-56
-24
45
61
47
39
-3
-20
-14
-13
-52
1
23
80
89
24
26
23
16
-12
9
9
17
-4
41
38
26
42
32
9
-3
7
13
1
-22
-53
-21
-23
-36
-43
-24
-19
16
81
112
105
47
-47
-118
-153
-182
-186
-164
-108
-48
16
30
39
27
1
-62
-103
-139
-199
-139
-73
-51
12
62
75
65
75
51
-17
-21
20
37
38
17
27
-2
25
-1
-34
-65
-85
-100
-93
-73
-55
-39
2
27
-10
-66
-76
-93
-138
-128
-103
-105
-140
-42
21
12
-7
-33
-65
-90
-137
-148
-160
-115
-55
22
33
79
50
26
11
7
15
29
34
59
44
106
139
130
118
98
81
45
13
-4
4
26
14
-39
5
42
25
14
28
13
-10
-34
-18
25
-3
35
68
61
45
39
34
0
5
-8
-1
-16
3
14
-47
-11
36
36
14
14
4
3
24
76
74
64
71
75
64
67
65
30
-3
2
26
55
73
47
42
68
107
43
2
37
37
67
58
94
53
15
15
0
-14
-36
-64
-64
-69
-1
14
22
0
55
67
107
125
77
34
-43
-103
-120
-94
-53
23
71
135
168
173
162
131
74
-4
40
58
72
84
117
163
168
159
124
102
88
75
113
113
100
90
76
59
74
58
62
53
50
102
155
111
110
48
37
23
16
1
-13
-36
-10
-1
47
42
12
-17
-33
-52
-101
-108
-100
-116
-41
0
19
26
20
-1
-2
-16
-21
-59
-32
-59
-76
-19
11
1
-35
-16
55
43
63
52
17
15
18
29
53
44
4
-1
63
92
95
93
58
-5
-6
-4
-26
-17
7
4
54
50
46
27
-15
9
7
-14
-57
-82
-26
-40
-54
-50
42
41
42
53
74
101
100
144
165
137
118
93
55
61
74
52
42
121
161
151
121
73
42
-1
-8
18
4
38
75
73
76
71
39
-5
-51
-54
-56
-69
-35
-42
-44
-32
-8
-19
-32
-50
-77
-90
-110
-117
-126
-61
4
26
90
75
49
-1
-48
-83
-67
-57
-28
15
30
19
35
13
-4
10
-3
-24
-18
11
29
45
54
51
32
0
-15
-55
-70
-108
-89
-28
59
124
154
136
77
11
-86
-171
-160
-148
-109
-68
18
91
109
79
74
34
-26
-106
-95
-104
-144
-145
-116
-65
-1
40
37
-32
-74
-85
-96
-35
11
54
62
40
73
74
93
116
82
54
18
23
38
13
16
34
34
24
36
66
76
69
45
34
12
-17
-27
-33
-22
-47
-73
-4
65
83
61
62
43
17
-28
-34
-50
-63
-62
-58
-38
-1
21
-4
-5
-14
-13
-26
-66
-82
-60
-49
-45
-66
-31
-40
10
76
55
46
34
-1
-14
-59
-70
-34
-7
-38
-20
-1
-1
-16
-23
-11
-48
-85
-68
-50
-55
-28
3
37
72
96
78
59
-16
-63
-112
-153
-97
-76
-106
-110
-93
-66
-7
10
-21
-35
-72
-74
-52
-63
20
87
92
118
176
189
174
139
84
36
13
31
72
59
89
124
64
23
61
33
-3
-21
-10
-1
9
34
36
2
-31
33
45
26
27
37
75
79
70
68
65
51
77
60
65
67
27
10
-21
-14
-5
4
-4
-23
-54
33
72
35
55
59
30
-2
-30
-55
-24
9
17
15
38
28
18
14
7
-62
-23
2
9
5
8
42
83
83
68
78
92
80
65
36
18
61
95
107
105
83
36
-29
-29
-52
-74
-54
-38
-49
-63
-89
-79
-56
-50
-51
-37
-18
-25
-50
-93
-136
-108
-56
-15
36
119
137
103
78
0
-31
-49
-74
-76
-64
-55
-41
3
62
112
191
221
217
141
73
9
-103
-175
-102
-46
-23
14
86
110
120
99
21
-60
-107
-117
-101
-80
-45
-29
-8
46
72
14
-25
-76
-71
-62
-57
-57
-17
9
37
34
-9
-51
-110
-146
-122
-103
-118
-90
-21
105
117
85
40
-11
-82
-111
-114
-119
-78
-20
16
34
56
63
43
-11
-69
-85
-130
-100
-67
-37
-5
1
93
173
173
119
32
-40
-104
-136
-163
-106
-32
-16
11
66
87
114
115
123
102
54
53
54
6
-12
-20
-12
32
97
108
125
118
74
19
-18
-23
-42
-54
-36
-46
-7
18
32
68
63
115
103
73
7
-34
-35
-23
-22
-26
-16
34
48
62
59
45
-12
-1
-5
-52
-58
-43
-52
-67
-59
-65
-58
-91
-34
25
13
-18
-38
-51
-85
-100
-94
-96
-105
-29
-12
8
19
-12
-52
-65
-47
-51
-48
-33
-15
-25
-6
48
44
3
7
4
-13
-38
-41
-42
-41
11
56
89
111
151
168
133
83
35
-12
-56
-62
-37
13
21
82
112
124
155
186
198
188
145
94
45
38
7
-9
52
52
64
101
134
131
145
125
81
27
-12
-34
-45
-25
-17
27
52
59
73
50
61
50
42
39
38
20
12
11
20
17
11
10
10
0
-38
-75
-101
-155
-139
-152
-78
-29
-6
-16
-34
-66
-4
5
6
0
-4
-3
11
15
32
35
47
47
75
66
50
46
21
10
13
38
65
89
60
68
81
113
101
54
10
-27
-31
-18
-9
9
30
78
122
147
133
88
43
-12
-48
-68
-94
-54
-25
17
27
10
6
-8
-39
-93
-135
-85
-46
-21
25
65
60
46
63
45
6
-12
-45
-25
-19
8
38
63
98
110
85
59
49
23
-22
-51
-43
-31
-29
-31
-71
-16
31
64
86
86
94
98
81
63
12
-13
-36
-26
-17
-27
-16
-20
-18
5
6
-30
-39
-4
-2
-8
14
21
9
10
10
3
8
28
55
50
57
85
65
34
10
-6
-1
6
17
54
91
101
44
23
-2
-34
-76
-91
-60
-57
-18
-3
12
23
40
83
140
119
72
44
-33
-115
-174
-196
-211
-195
-151
-125
-67
26
100
117
129
73
7
-66
-117
-135
-134
-107
-51
23
125
179
216
181
201
188
119
75
103
119
98
76
68
93
108
66
25
-39
-43
-33
-42
-50
-38
-45
-21
7
15
-23
1
1
-33
-80
-70
-48
-29
-7
39
69
82
79
57
21
9
11
-9
-17
-42
11
-11
-29
-31
-24
13
1
-34
-38
-55
-53
-51
-67
-81
-62
-44
-35
-25
-22
-22
4
-14
-52
-64
-43
-36
-43
-30
-26
-42
-37
-27
-38
-55
-28
-18
-42
-57
-104
-136
-122
-117
-117
-37
12
20
-7
-26
-48
-110
-84
-45
-33
-3
-31
17
41
40
86
125
149
120
86
24
6
-29
-45
-38
1
34
50
42
41
10
-9
-18
-44
-39
-50
-20
4
12
39
60
64
69
30
37
12
-2
-18
-33
-44
-8
28
48
81
76
53
23
40
36
43
68
84
66
53
56
63
52
82
72
96
132
127
71
54
85
77
16
-7
40
83
63
63
69
50
35
17
31
30
45
60
20
15
8
14
-3
-21
-49
-27
24
103
120
116
24
-81
-173
-250
-244
-149
-127
-80
-37
-35
-24
-20
-33
-45
-29
-49
-45
-3
-4
-14
-13
-28
-57
-64
-29
-62
-21
-3
4
19
20
6
-18
-41
-55
-52
-82
-106
-75
-37
-17
8
16
5
3
21
43
23
-5
2
40
35
0
30
36
44
54
51
40
25
35
38
25
-30
-43
-47
-26
23
40
62
75
96
69
2
-16
-58
-30
-18
-25
-9
1
10
-32
-71
-95
-103
-114
-80
-75
-70
-42
-14
-12
12
38
68
68
50
-22
4
6
-12
-31
-26
27
66
60
61
33
0
-6
-21
-29
-48
-49
-17
1
35
100
127
122
92
80
37
4
-61
-68
-45
-40
-28
10
14
29
-8
-4
32
43
21
21
56
75
87
94
83
57
-1
-18
-71
-112
-116
-108
-92
-40
38
53
73
55
75
55
11
-15
-77
-67
-66
-60
-32
23
58
78
133
159
125
87
72
12
-60
-83
-75
-8
76
151
190
176
143
114
53
-28
-101
-148
-148
-112
-65
-20
1
42
77
100
99
104
50
14
-36
-75
-90
-80
-51
-42
-18
30
99
120
89
77
48
-18
-85
-174
-196
-198
-161
-84
-68
6
71
99
117
133
100
58
-12
4
-26
13
37
27
37
43
78
61
63
69
50
33
26
-14
-19
-2
11
3
0
23
39
24
-1
0
-18
-82
-91
-58
-74
-71
-55
-45
5
52
58
39
-10
-58
-94
-144
-89
-39
-7
15
-28
-6
28
53
42
-2
-44
-77
-111
-74
-67
-84
-107
-94
-95
-60
-34
-29
-51
-67
-87
-93
-67
-48
-56
-77
-91
-86
-70
-55
-32
-7
1
-8
-29
-40
-74
-29
-10
-2
20
58
42
-27
6
-38
-93
-151
-204
-264
-260
-199
-149
-113
-66
-2
6
2
-44
-28
-32
-34
-54
-5
25
25
115
167
178
192
164
144
106
71
27
9
29
41
51
68
71
40
36
6
-45
-31
-13
15
39
84
114
142
143
113
44
-20
-69
-53
-50
-39
-15
-4
-13
-39
-47
-67
-66
-102
-78
-40
-28
-30
-45
-66
-37
-44
-60
-93
-52
-26
-38
-93
-60
-18
-25
-53
-79
-138
-88
-80
-82
-73
-74
-72
-94
-100
-91
-92
-81
-100
-125
-121
-49
-33
-62
-37
-4
-17
-43
-60
-79
-115
-127
-136
-105
-84
-37
2
33
23
-13
-67
-128
-124
-118
-116
-66
-14
2
60
101
92
130
172
145
107
12
28
-11
-40
-22
3
16
48
87
126
164
183
140
98
102
110
85
59
95
59
66
91
96
36
61
89
55
43
22
-6
15
-8
-47
-99
-127
-114
-94
-89
-81
-34
2
-21
43
72
54
49
35
16
-1
-36
-16
-1
26
65
79
118
136
123
80
64
47
15
-4
-5
6
31
46
49
25
32
32
44
37
62
84
59
12
-24
-75
-65
-32
31
52
62
18
32
16
26
29
-14
-57
-80
-104
-108
-103
-28
-6
-4
-5
-53
-82
-63
-53
-99
-103
-23
56
89
100
85
92
43
14
9
-2
-17
-10
29
75
81
105
153
165
191
163
117
87
46
64
52
62
62
72
108
130
140
124
75
-1
-9
-35
-45
-51
-37
-12
63
104
111
57
68
44
1
-47
-55
-62
-37
-5
14
34
47
38
21
10
-34
-30
-35
0
33
57
17
43
78
57
-9
-45
-47
-60
-16
21
39
-7
35
60
72
85
101
71
4
-28
-31
-18
6
46
57
55
71
50
87
138
140
128
55
-9
-115
-132
-117
-85
-72
-81
-89
0
59
62
37
-2
-54
-30
-29
-66
-67
-10
45
64
81
104
151
185
173
108
63
35
-18
-85
-86
-57
12
67
99
81
87
80
68
10
-24
-28
-14
-5
-13
25
77
103
111
73
54
-4
-40
-25
-18
-34
-9
3
49
56
109
114
126
75
34
-16
-70
-107
-68
-14
15
-7
67
93
58
47
36
3
-29
-53
-86
-35
-15
21
26
8
18
11
5
30
23
-32
-31
-30
-47
-50
-8
54
47
41
55
21
1
-6
-13
-37
-45
-43
-38
-69
-60
-55
-60
-84
-36
0
29
31
47
63
90
111
100
75
32
18
14
32
42
79
90
101
94
56
80
93
46
-19
-28
-48
-9
16
41
53
25
40
28
-19
-72
-113
-101
-77
-59
-60
-67
-45
-62
-27
-30
-37
-57
-66
-68
-72
-93
-108
-102
-89
-116
-73
22
23
-24
-59
-91
-117
-93
-68
-47
-26
-6
7
3
30
73
113
125
97
33
-23
-39
-28
-40
11
46
65
87
84
51
17
-6
-25
-31
-14
-50
4
47
49
22
-53
-74
-51
-55
-52
-23
2
-4
-4
-37
-101
-104
-63
-50
-49
-18
-8
-10
-2
64
58
5
5
6
58
74
63
60
42
36
15
23
4
-21
-24
-25
7
46
25
48
6
-2
-47
-56
-60
-54
-53
-40
12
69
159
224
201
137
67
-40
-134
-187
-199
-186
-143
-105
-30
41
127
170
165
112
54
-18
-53
-100
-131
-153
-112
-23
66
138
221
248
246
163
23
-51
-89
-127
-127
-71
3
64
113
119
74
2
-38
-67
-87
-55
-29
8
9
-1
-27
-46
-57
-81
-62
-31
-36
-34
-13
-4
10
11
14
-35
-25
-58
-96
-159
-155
-106
-89
-43
6
41
100
128
122
126
83
26
22
28
32
36
73
104
156
167
127
56
-1
-3
17
5
28
61
95
102
120
130
109
90
79
91
53
47
111
117
116
129
159
163
130
105
19
-13
60
66
64
51
61
64
67
91
109
104
75
36
-36
-58
-41
-48
-53
-53
-30
-16
13
29
23
-46
-75
-38
-31
-35
-2
11
24
24
59
91
90
106
72
31
9
-19
-71
-67
-30
1
23
99
118
63
66
40
-23
-94
-65
-22
-1
-6
0
59
74
65
-33
-46
-56
-94
-133
-170
-161
-116
-63
-20
19
90
97
99
70
63
67
93
88
72
114
160
161
117
132
92
29
-31
26
40
51
70
72
39
35
20
52
24
-15
-29
-63
-74
-76
-100
-101
-47
-1
9
49
27
32
24
-11
-13
-39
-94
-96
-125
-71
-1
61
85
97
55
13
-27
-26
-38
-54
-14
34
69
160
223
243
217
174
60
24
-16
-45
-98
-134
-116
-101
-78
4
49
58
64
23
1
-39
-63
-29
-10
65
137
128
132
115
57
-3
-74
-94
-106
-137
-152
-71
-84
-156
-189
-162
-94
-60
-81
-89
-69
-28
-29
-3
39
29
-16
-5
40
23
-14
15
21
8
55
73
58
49
54
17
-29
-40
-61
-64
-49
-77
-13
39
72
69
62
34
-6
8
-14
-56
-55
-66
-75
-28
-9
-23
-29
-34
-28
-1
-7
-26
-50
-56
-87
-75
-39
-54
-53
-33
1
28
34
38
19
-38
-90
-120
-126
-116
-118
-66
-28
-27
-1
36
29
4
-43
-103
-139
-147
-105
-70
36
69
52
25
12
-5
-11
-12
-27
-35
-17
5
19
30
70
106
92
152
170
115
31
-47
-18
-11
-9
34
9
20
20
21
11
43
78
84
63
29
-13
-67
-68
-39
-30
24
105
151
150
148
160
111
89
105
83
39
43
39
60
102
128
144
152
163
147
102
36
45
31
18
9
-10
26
31
27
24
25
44
60
76
59
81
80
41
-1
-41
-105
-148
-79
-42
-23
3
43
51
57
58
33
18
-42
-74
-102
-119
-68
-50
-53
-22
-1
26
46
59
30
-29
-34
-63
-38
-31
-38
-51
-62
-80
-79
-97
-129
-124
-91
-90
37
