# Supplementary material for: Electroencephalography (EEG) based epilepsy diagnosis via multiple feature space fusion using shared hidden space-driven multi-view learning
Source: PeerJ Comput Sci. 2024 Mar 7;10:e1874. doi: 10.7717/peerj-cs.1874 (PMC10936759; doi:10.7717/peerj-cs.1874)
Supplement: Supplemental Information 2 [file peerj-cs-10-1874-s002.zip › B/O073.txt]

-38
-18
-18
-22
-10
-9
-22
-1
-2
-17
-20
-15
-13
3
51
85
87
80
82
53
17
4
-22
-42
-31
8
24
58
105
121
102
71
55
28
17
12
-2
-14
1
32
46
54
81
99
90
90
88
58
23
-12
-31
-45
-35
-2
12
31
57
61
52
60
64
52
56
64
56
49
48
39
26
27
35
35
36
53
58
52
46
43
21
-13
-22
-37
-53
-51
-28
-6
9
25
12
-8
-28
-36
-40
-40
-5
25
38
34
28
-6
-46
-60
-57
-46
-6
37
20
-14
-26
-26
-16
7
46
78
78
109
114
57
-14
-57
-87
-122
-116
-60
-13
3
20
27
1
-19
-13
-25
-64
-80
-75
-64
-41
-4
22
35
62
57
15
-28
-50
-63
-67
-46
-28
-6
27
58
75
83
79
71
44
23
14
1
22
34
20
-24
-34
-18
-11
1
51
109
144
146
117
48
-10
-48
-65
-79
-62
-32
-27
-12
10
36
57
93
134
130
116
91
28
-40
-59
-56
-46
-5
43
40
25
33
44
45
40
32
8
-23
-21
-12
-14
-17
-13
-7
-11
19
54
40
17
-7
-31
-41
-50
-76
-118
-118
-64
-14
27
44
17
-27
-59
-74
-80
-50
-8
17
3
11
6
-19
-19
-17
-42
-69
-60
-48
-41
-40
-18
-15
-32
-37
-28
-33
-58
-92
-148
-182
-157
-108
-52
9
60
95
79
39
-13
-65
-90
-82
-62
-43
-6
8
3
29
56
56
61
64
24
-48
-114
-139
-141
-109
-38
11
26
31
0
-52
-80
-78
-78
-73
-60
-16
-1
13
43
72
90
109
128
95
35
-24
-63
-93
-105
-74
-62
-50
-35
-44
-60
-58
-75
-108
-120
-96
-62
-40
-14
-11
-49
-78
-63
-48
-37
-4
13
7
-11
-57
-103
-125
-102
-64
-23
23
36
16
2
-15
-54
-77
-67
-53
-48
-48
-50
-67
-80
-76
-45
-31
-24
3
2
-24
-19
-6
-19
-47
-61
-62
-53
-2
41
63
78
101
109
88
71
42
0
-19
-33
-47
-53
-43
-53
-78
-91
-64
-23
10
60
96
96
91
78
48
-1
-20
-46
-78
-76
-50
-22
-11
2
21
38
68
100
105
95
80
52
25
4
-2
-18
-30
-33
-27
-20
-1
31
34
22
10
-23
-54
-61
-74
-101
-110
-99
-82
-64
-48
-26
-46
-55
-42
-45
-71
-85
-103
-132
-135
-107
-69
-35
18
52
54
37
0
-46
-74
-70
-91
-119
-135
-144
-151
-134
-73
-23
-6
-14
-39
-76
-87
-47
-7
6
24
33
22
10
2
-2
-21
-35
-29
-32
0
31
28
9
2
1
-15
-18
-18
-11
-9
-4
0
2
14
40
53
49
62
56
33
17
10
6
-5
19
47
52
53
55
41
17
24
27
22
13
19
24
26
44
50
46
40
36
17
-11
-18
-17
-33
-27
2
18
32
45
20
-17
-18
0
-6
-10
-1
6
-14
-34
-41
-66
-76
-48
-23
-6
29
57
18
-8
-18
-38
-41
-35
-17
-17
-9
21
45
51
41
20
-23
-62
-78
-72
-37
24
58
54
25
-3
-17
-29
-14
-13
-41
-61
-59
-54
-42
-7
13
18
34
62
76
65
37
-19
-79
-91
-64
-59
-65
-55
-40
-33
-3
48
56
37
12
-11
-37
-35
-21
-30
-33
-10
12
-1
-18
-6
-8
3
19
12
-27
-68
-87
-84
-32
42
77
63
45
4
-50
-89
-95
-72
-53
-10
12
-6
8
39
22
-18
-43
-94
-131
-138
-106
-81
-66
-45
-36
-36
-30
-15
-8
-12
-16
-21
-27
-37
-19
-10
4
41
67
70
60
29
-22
-49
-50
-41
-8
47
79
48
29
15
3
0
20
36
26
8
-4
-25
-48
-30
-1
11
10
17
18
-8
-31
-42
-36
5
54
74
51
35
15
-5
-18
-24
-40
-39
-3
5
-7
-6
3
-1
-11
-12
-25
-56
-54
-34
-38
-37
11
57
74
65
58
43
41
40
31
13
8
17
34
59
89
108
100
82
67
26
-29
-74
-99
-102
-78
-40
-36
-26
2
8
-1
4
14
2
-12
-9
-6
-10
-1
-6
-38
-55
-68
-101
-141
-137
-132
-112
-75
-35
-36
-58
-62
-67
-80
-82
-64
-50
-38
-24
-28
-39
-23
6
25
33
38
20
-9
-10
3
-8
-12
-1
12
6
-4
-7
-37
-44
-19
1
0
1
-7
-41
-48
-28
-14
10
47
76
79
67
49
18
-24
-28
-15
-6
5
17
7
1
31
51
41
31
36
29
16
36
43
45
45
49
52
70
110
122
103
93
84
53
21
30
34
27
21
6
-33
-63
-61
-55
-36
-11
8
3
-4
7
12
10
12
17
0
-3
13
17
8
-5
-3
-15
-20
-14
-20
-42
-48
-40
-48
-35
-2
9
12
23
16
-11
-18
-7
-15
-12
21
16
-14
-21
5
6
-1
20
24
9
5
22
7
-17
-12
10
32
52
49
14
-11
-3
12
26
61
96
78
41
19
-11
-31
-19
14
19
17
20
11
-8
-8
7
11
26
41
27
11
13
15
-2
-12
-11
-10
-20
-13
1
-9
-21
-10
-9
-9
6
19
4
-5
10
29
37
43
33
27
31
42
23
2
2
13
6
9
21
11
-5
8
2
-12
-13
-17
-24
-6
27
41
24
40
64
47
28
24
-1
-28
-28
-5
2
37
86
87
65
51
39
0
-34
-40
-26
-10
13
35
35
52
66
62
52
27
-19
-56
-58
-24
-7
10
64
104
117
128
134
96
28
-10
-38
-63
-61
-19
23
44
61
53
26
18
20
18
1
-4
-12
-41
-47
-32
-17
21
74
92
79
74
66
35
5
10
16
9
9
15
9
20
34
41
23
32
65
91
105
101
93
64
53
49
16
1
21
41
63
95
110
113
112
112
80
20
-23
-47
-69
-78
-53
-26
-12
20
36
30
39
57
30
-9
-17
-35
-55
-49
-32
-18
16
56
57
20
4
-6
-33
-49
-52
-34
-15
0
19
-5
-25
-29
-20
-7
10
47
45
20
-12
-47
-77
-63
-13
4
4
-1
-13
-39
-44
-26
-25
-25
-15
9
3
0
6
4
-2
9
13
21
47
66
61
53
44
23
2
-5
-9
-33
-48
-43
-48
-53
-26
11
51
95
104
77
47
28
10
-18
-37
-32
-12
25
60
70
49
30
13
5
17
37
27
-7
-32
-53
-78
-68
-45
-20
0
37
43
22
-10
-55
-98
-112
-83
-45
-17
-3
-4
-27
-70
-97
-119
-139
-144
-133
-125
-99
-60
-45
-58
-48
-22
-21
-34
-42
-56
-65
-57
-13
29
64
73
31
-29
-89
-115
-139
-161
-144
-105
-74
-29
26
56
69
69
52
11
-12
-3
-6
3
27
55
76
93
99
78
51
51
36
0
-29
-47
-71
-70
-31
1
7
16
10
2
9
35
55
55
69
60
56
73
87
68
38
24
1
-28
-54
-73
-98
-107
-80
-43
-12
11
20
-15
-72
-94
-92
-74
-52
-23
-21
-10
5
19
6
-24
-46
-79
-94
-90
-88
-93
-100
-100
-117
-100
-53
-28
-29
-28
-46
-106
-132
-119
-97
-68
-5
73
101
121
107
46
-29
-65
-75
-89
-85
-49
-11
11
49
78
71
60
49
8
-26
-35
-43
-51
-59
-47
-46
-38
1
33
22
-15
-56
-107
-143
-144
-138
-123
-87
-32
-9
-6
-1
-11
-43
-47
-31
-31
-24
-8
-15
-32
-42
-45
-64
-60
-40
-21
-11
3
9
-1
-17
-17
-1
-2
28
52
39
34
34
23
4
25
41
57
58
61
28
-16
-32
-46
-67
-66
-40
-34
-57
-78
-102
-127
-118
-82
-52
-26
8
23
1
-13
-28
-58
-76
-83
-79
-80
-79
-74
-67
-47
-15
-5
-24
-43
-61
-92
-97
-84
-76
-66
-39
-14
-20
-36
-40
-43
-52
-30
-5
7
31
56
62
47
46
19
-24
-43
-30
-21
-18
12
28
30
37
38
26
8
13
7
-7
-6
3
-12
-23
-26
-24
-36
-43
-34
-27
-13
6
-6
-45
-51
-32
-25
-7
17
13
-13
-28
-13
-26
-25
9
29
37
63
94
83
57
28
-8
-32
-27
-12
-18
-11
21
34
2
-32
-51
-86
-105
-85
-55
-38
-17
-20
-36
-53
-74
-99
-112
-88
-56
-21
13
41
62
55
48
31
-6
-43
-68
-77
-76
-53
-35
-36
-30
-13
-13
-24
-37
-57
-80
-70
-41
-31
-17
7
14
26
45
51
14
-14
-13
-10
-12
-1
13
1
-4
16
20
-6
-13
-7
-37
-68
-71
-78
-90
-67
-31
-19
-23
-24
-40
-57
-62
-57
-45
-23
-8
-22
-48
-50
-37
-38
-25
16
55
88
128
128
81
25
-3
-20
-32
-21
-4
3
18
44
56
55
48
36
18
5
-2
-19
-12
14
37
32
11
6
-20
-13
19
19
-14
-7
30
35
17
-6
-35
-67
-66
-44
-57
-61
-51
-57
-84
-80
-83
-105
-116
-98
-71
-35
9
5
-39
-72
-86
-95
-97
-72
-62
-55
-58
-49
-38
-38
-31
-52
-67
-61
-52
-57
-58
-54
-52
-48
-17
25
45
66
85
75
46
18
2
-36
-52
-31
-20
-13
16
61
58
48
30
7
-30
-41
-21
-18
-9
18
41
55
65
67
47
34
33
26
25
52
74
63
62
61
32
16
36
54
67
84
98
83
64
65
60
43
27
41
62
84
109
102
79
73
92
92
69
46
7
-31
-44
-51
-81
-95
-74
-41
-5
27
32
-11
-42
-65
-92
-100
-69
-30
-19
-1
19
10
-29
-46
-44
-49
-33
-2
0
-29
-39
-53
-85
-80
-47
3
61
118
133
104
68
30
2
-7
25
58
74
66
49
20
-24
-29
-25
-20
4
21
6
-6
4
13
7
14
15
14
36
86
110
93
83
81
47
28
24
-6
-59
-81
-63
-43
7
72
100
78
36
-7
-54
-68
-34
-1
26
62
84
75
61
56
32
-2
-3
-8
-9
16
43
46
41
41
32
33
38
36
17
-7
-10
-7
-1
24
58
62
53
65
50
8
-26
-37
-46
-59
-39
-14
5
34
46
7
-34
-50
-70
-88
-69
-29
-16
-2
18
18
10
13
16
-8
-2
40
70
81
85
78
56
36
30
6
-23
-24
-16
-25
-23
5
12
-6
-10
-27
-62
-102
-112
-110
-97
-59
-20
-15
-12
-6
-27
-51
-48
-40
-19
20
68
86
77
68
19
-53
-88
-89
-104
-112
-102
-96
-103
-74
-31
-2
23
24
-6
-38
-42
-28
-21
3
37
47
22
18
18
25
47
76
80
67
52
37
-3
-19
-13
-22
-29
-2
10
-6
-10
-17
-28
-20
28
55
47
45
45
21
-16
-18
-28
-32
-3
44
59
30
15
-17
-68
-98
-97
-71
-39
-5
-1
-8
-12
2
-4
-2
22
29
0
-26
-29
-39
-45
-44
-43
-29
-8
14
4
-5
-18
-53
-79
-63
-39
-29
4
57
98
129
155
159
126
98
89
59
26
3
-20
-49
-65
-54
-33
-15
11
17
9
20
32
38
23
19
-1
-45
-71
-73
-62
-35
17
58
87
91
77
33
2
0
-10
-22
-25
-7
8
16
21
-1
-47
-55
-40
-54
-36
-6
-6
-30
-50
-51
-71
-69
-47
-22
-19
-24
-35
-81
-127
-138
-132
-123
-89
-42
-22
-15
-4
-23
-82
-125
-146
-161
-134
-78
-46
-29
-2
-11
-43
-75
-87
-96
-98
-77
-51
-42
-28
-6
9
19
29
10
-42
-75
-82
-101
-115
-89
-43
-7
15
11
-23
-48
-67
-93
-109
-111
-109
-86
-42
17
44
11
-22
-49
-79
-79
-50
-18
7
36
59
52
26
19
9
1
12
27
18
34
56
56
47
55
48
25
12
1
-12
-19
8
51
76
87
103
103
79
56
18
-33
-48
-24
0
20
32
10
-27
-78
-109
-139
-125
-72
-32
-28
-44
-66
-105
-125
-107
-101
-102
-74
-39
-45
-50
-39
-37
-36
-24
-18
-32
-28
-8
10
14
1
-15
-40
-48
-47
-52
-57
-40
-25
-28
-50
-50
-48
-54
-24
2
2
2
7
-6
-33
-41
-44
-41
-12
26
49
37
21
-8
-26
-24
4
19
16
28
31
25
41
67
73
64
72
99
123
137
122
44
-17
-36
-30
1
72
142
154
119
53
-16
-59
-51
-12
35
75
100
84
48
33
40
35
17
18
20
25
44
42
28
37
49
28
-1
4
25
31
61
104
117
109
90
49
5
-6
7
5
6
19
-1
-42
-67
-64
-65
-68
-39
-5
11
18
19
-7
-23
-23
-20
-31
-35
-30
-44
-48
-36
-19
-6
22
67
69
47
32
4
-33
-46
-22
-3
21
50
70
71
78
76
38
9
-1
-16
-20
9
39
57
67
64
41
22
47
69
65
67
68
32
-9
-31
-42
-48
-25
10
14
6
16
18
19
36
56
36
12
14
4
-5
-8
2
3
33
74
76
58
57
65
56
52
46
21
-12
-15
3
5
23
54
47
9
-14
4
3
-2
0
-10
-9
17
28
4
-31
-33
-39
-32
-5
13
0
-14
-11
-15
-31
-26
-19
-20
-11
11
16
-7
-4
-19
-45
-56
-43
-34
-16
24
51
51
48
46
18
1
12
18
1
-11
5
3
-5
-4
-18
-42
-33
1
32
49
53
47
28
14
-4
-41
-41
-9
20
47
75
89
85
86
72
35
-7
-7
11
11
9
23
23
6
-1
-7
-10
-10
-3
-13
-26
3
32
24
15
18
20
-6
-7
-6
-6
3
10
2
-6
14
25
13
7
-2
-10
-12
-8
-8
-30
-35
-36
-54
-58
-38
-13
6
28
41
18
-2
-7
-28
-36
-32
-28
-52
-50
-32
-16
-6
14
30
15
26
48
45
3
-26
-67
-126
-157
-145
-116
-90
-40
-15
-15
-7
-4
-44
-95
-96
-74
-68
-62
-40
-39
-44
-25
-20
-6
12
28
16
-3
10
19
14
12
38
49
44
35
13
-19
-37
-35
-33
-24
-22
-40
-68
-68
-17
-4
-16
-21
-42
-30
3
31
30
34
44
36
19
15
19
11
10
16
15
-3
-23
-49
-63
-36
16
41
28
25
-6
-49
-94
-108
-103
-76
-21
26
32
17
16
18
18
28
12
-7
-11
-14
-23
-28
-4
21
32
50
77
65
44
37
23
14
37
50
16
-27
-48
-59
-75
-60
-30
-31
-18
6
30
41
51
42
16
-1
3
1
2
27
46
52
53
38
9
-35
-38
-32
-30
-25
-2
17
22
8
-35
-101
-101
-67
-19
22
57
61
55
35
-3
-66
-117
-114
-99
-73
-37
1
-1
-24
-36
-42
-64
-70
-60
-68
-63
-25
-6
-18
-26
-33
-47
-45
-34
-32
-40
-54
-54
-71
-62
-32
-5
1
23
45
36
19
-1
-20
-33
-20
-4
-2
14
41
31
-7
-35
-64
-86
-66
-10
25
25
35
19
-15
-34
-45
-41
-8
38
72
77
81
77
47
3
-5
0
-5
-9
-12
-40
-38
-8
4
-8
-9
7
10
14
29
25
11
-1
-6
-34
-32
8
30
31
40
49
31
13
-6
-46
-79
-74
-56
-63
-63
-57
-52
-48
-16
15
26
25
23
11
-17
-20
-4
-3
18
59
78
76
72
26
-32
-44
-9
38
68
88
85
53
24
19
20
30
54
48
19
-4
-4
-10
-10
15
32
15
-4
-11
-43
-48
-22
11
29
34
38
-10
-54
-62
-61
-70
-61
-30
-4
24
49
43
19
21
28
8
-15
-22
-46
-86
-89
-63
-28
5
31
30
11
8
-8
-31
-29
-17
-21
-47
-62
-76
-80
-65
-25
3
20
43
56
44
28
18
-3
-27
-51
-90
-125
-121
-88
-67
-38
13
56
82
92
84
37
-22
-73
-120
-151
-139
-88
-46
-7
24
33
31
35
41
19
1
-16
-33
-49
-28
-23
-40
-63
-46
-9
43
76
54
-3
-54
-75
-74
-54
2
47
65
55
33
-11
-47
-47
-52
-61
-59
-40
-43
-47
-39
-32
-3
49
96
93
55
20
-18
-53
-54
-44
-53
-55
-36
-20
-18
-4
9
-24
-60
-78
-98
-119
-115
-81
-56
-37
-12
-17
-46
-67
-82
-97
-90
-75
-57
-35
1
21
17
9
17
16
13
30
30
31
40
54
51
32
35
25
-4
-41
-56
-69
-65
-31
7
32
47
53
22
-5
-9
-10
-27
-25
-17
-17
1
46
67
61
56
44
6
-18
-33
-35
-37
-23
-15
-31
-41
-35
-35
-65
-93
-113
-114
-83
-37
-9
-12
0
6
7
8
18
18
5
3
-7
-35
-60
-68
-75
-72
-51
-35
-38
-28
-16
-16
-26
-24
-46
-85
-100
-78
-71
-46
-4
6
-17
-24
-19
-36
-55
-61
-76
-84
-62
-20
-13
3
31
44
28
13
-4
-41
-82
-99
-96
-73
-38
-2
-12
-24
-18
-30
-53
-42
-20
-2
15
35
28
-5
-24
-23
-12
24
59
83
93
114
99
48
6
-13
-13
-21
-16
-11
-1
20
57
64
52
51
49
52
65
86
75
59
59
50
29
12
14
16
36
53
53
50
56
69
54
51
52
36
15
16
30
16
0
-3
-30
-85
-107
-100
-98
-75
-32
-5
11
19
11
-16
-29
-7
4
-4
0
-23
-68
-82
-73
-72
-72
-34
2
19
35
53
43
7
-11
-27
-50
-66
-68
-69
-50
-5
17
17
7
-14
-55
-71
-55
-56
-66
-41
10
36
54
66
50
13
-1
3
0
4
8
-5
-24
-21
0
-2
12
25
16
-1
-1
20
18
24
39
45
50
78
88
61
41
34
13
-14
-3
11
18
40
84
94
42
-7
-63
-94
-75
-21
13
27
52
66
48
28
11
-30
-65
-74
-83
-97
-100
-97
-98
-93
-61
-35
-13
11
27
2
-25
-33
-43
-58
-52
-24
-24
-33
-43
-48
-52
-34
0
13
30
36
17
-12
-13
-8
-15
-13
2
17
7
10
-6
-21
-19
18
62
71
70
22
-45
-89
-96
-98
-91
-45
4
24
20
12
-14
-21
16
60
91
102
95
56
14
-1
-7
-12
1
41
78
133
182
179
127
82
53
7
-26
-27
-23
-15
3
34
46
68
96
100
76
59
58
47
31
29
27
15
6
-26
-67
-74
-40
-9
22
57
56
16
-4
-3
-14
-31
-8
8
3
4
21
20
5
9
15
19
43
78
89
83
67
41
19
20
44
37
23
13
-1
-46
-71
-56
-26
18
69
99
120
122
95
34
-2
2
18
29
63
77
44
26
34
33
17
8
6
-14
-38
-55
-61
-57
-35
-17
-15
-5
9
0
-19
-32
-42
-49
-51
-35
-16
-5
10
23
19
25
37
41
63
86
88
65
46
56
51
39
32
9
-15
-2
29
39
47
49
23
0
-2
24
41
38
7
-46
-105
-101
-58
-22
21
54
34
-18
-63
-79
-90
-73
-26
-1
-14
-36
-55
-75
-85
-70
-70
-65
-42
-37
-62
-89
-105
-101
-76
-23
-10
-31
-63
-83
-96
-99
-75
-44
-20
-1
11
-23
-52
-43
-37
-29
7
56
67
42
15
-21
-60
-73
-45
-13
29
66
57
11
-27
-45
-66
-68
-38
-3
14
27
43
34
25
15
17
22
45
90
106
101
83
42
-5
-5
18
39
68
102
94
54
28
6
-18
-23
3
35
74
131
146
122
99
85
53
18
7
-2
-18
-12
11
21
26
39
38
19
-2
-28
-87
-144
-163
-154
-120
-51
4
10
-5
-23
-51
-76
-94
-106
-138
-145
-105
-60
-38
-13
-1
-27
-60
-74
-88
-102
-102
-98
-115
-102
-50
6
52
76
43
-42
-106
-111
-109
-105
-74
-52
-34
1
39
42
21
7
-11
-28
-30
-12
-10
-12
9
21
3
3
31
48
41
32
8
-19
-16
7
2
3
24
49
66
80
91
73
47
29
-2
-33
-33
-30
-31
-28
-6
12
22
53
68
32
8
13
6
-1
8
29
31
33
48
56
46
42
37
26
27
41
31
-1
-16
-35
-50
-57
-59
-75
-72
-33
-6
3
14
17
-16
-44
-40
-38
-48
-53
-42
-56
-70
-47
-37
-48
-45
-54
-73
-60
-40
-29
-32
22
85
97
86
63
26
-1
1
20
21
29
45
53
34
18
6
-16
-24
-13
-12
-23
-24
-23
-38
-41
-19
-6
-10
22
55
59
60
83
102
101
101
90
47
12
1
-7
-17
7
39
65
76
67
11
-54
-71
-74
-73
-46
1
35
65
95
92
46
13
8
-14
-23
17
58
85
99
97
43
-3
-26
-45
-37
1
30
36
54
63
49
17
-4
-10
-27
-10
21
7
-35
-67
-102
-116
-89
-47
-17
-16
-10
-16
-24
-26
-7
4
6
35
57
41
21
11
3
4
27
31
12
13
22
0
-33
-42
-48
-58
-56
-41
-26
-8
11
13
1
0
7
-18
-43
-47
-42
-56
-55
-30
-28
-29
-25
-35
-56
-68
-88
-108
-98
-66
-29
-5
8
-5
-39
-50
-43
-52
-75
-73
-62
-52
-16
35
56
50
53
29
-18
-53
-46
-40
-22
18
48
55
55
41
6
-24
-30
-33
-10
24
56
57
47
51
47
20
-16
-25
-40
-39
-18
-6
-12
-3
23
28
32
43
37
-5
-46
-82
-112
-101
-44
9
41
68
74
40
7
2
-6
-34
-32
-34
-50
-60
-62
-56
-52
-14
2
-25
-53
-55
-63
-82
-75
-64
-58
-34
13
19
6
3
-7
-15
-16
-21
-46
-81
-81
-71
-68
-54
-31
-33
-46
-52
-70
-96
-85
-48
-39
-18
12
12
-9
-25
-28
-40
-31
4
35
34
19
-10
-52
-69
-25
24
53
59
42
-14
-59
-75
-69
-38
32
97
114
81
13
-50
-88
-96
-86
-69
-33
11
25
22
25
18
10
26
60
57
7
-32
-81
-139
-143
-89
-38
-5
36
50
42
44
45
-7
-70
-78
-64
-44
-9
22
10
-14
-37
-71
-108
-105
-62
-29
-12
-8
-20
-37
-38
-22
-14
-6
-5
-33
-84
-97
-68
-45
-27
-25
-36
-35
-8
4
-15
-46
-44
-19
3
23
5
-15
-22
-17
-22
-22
10
28
0
-52
29
