# Supplementary material for: Electroencephalography (EEG) based epilepsy diagnosis via multiple feature space fusion using shared hidden space-driven multi-view learning
Source: PeerJ Comput Sci. 2024 Mar 7;10:e1874. doi: 10.7717/peerj-cs.1874 (PMC10936759; doi:10.7717/peerj-cs.1874)
Supplement: Supplemental Information 2 [file peerj-cs-10-1874-s002.zip › B/O074.txt]

-53
-54
-38
-19
-30
-35
-38
-52
-74
-61
-40
-23
-7
-21
-59
-97
-92
-103
-115
-101
-56
-31
-8
38
55
28
-14
-57
-108
-148
-144
-124
-100
-73
-42
-41
-60
-61
-73
-85
-90
-86
-105
-112
-92
-90
-89
-93
-91
-88
-81
-87
-122
-139
-126
-111
-115
-135
-158
-168
-160
-112
-59
-50
-49
-21
-18
-56
-112
-112
-175
-216
-196
-137
-88
-85
-75
-65
-78
-87
-93
-93
-91
-73
-56
-53
-41
-27
-39
-72
-98
-123
-130
-83
-41
-40
-37
-12
-6
-22
-34
-64
-97
-105
-98
-91
-94
-80
-53
-40
-26
-9
-36
-92
-135
-154
-176
-164
-105
-45
-2
18
15
-33
-89
-144
-208
-228
-174
-102
-66
-28
-4
-11
-37
-54
-54
-63
-48
-18
-1
-16
-27
-40
-43
-30
-19
-14
-28
-30
-31
-54
-99
-156
-186
-172
-105
-42
-15
6
34
31
0
-24
-54
-87
-100
-91
-90
-79
-60
-56
-62
-69
-83
-105
-96
-55
-61
-93
-102
-91
-92
-81
-61
-74
-95
-94
-78
-83
-76
-54
-60
-76
-62
-55
-54
-33
5
7
-29
-47
-77
-104
-98
-75
-79
-96
-89
-75
-47
-9
11
-15
-92
-159
-218
-250
-202
-111
-53
-30
-10
-24
-47
-45
-34
-72
-138
-160
-162
-150
-108
-62
-42
-48
-65
-109
-165
-209
-215
-199
-160
-114
-79
-63
-59
-66
-77
-62
-45
-52
-79
-102
-107
-107
-90
-44
-41
-33
19
50
30
-43
-132
-198
-216
-179
-142
-101
-49
-4
6
-26
-68
-109
-139
-149
-148
-141
-131
-106
-100
-95
-72
-60
-59
-58
-49
-42
-33
-24
-40
-93
-116
-98
-77
-74
-62
-33
-21
-5
30
29
-16
-57
-61
-69
-70
-53
-45
-42
-31
-39
-76
-102
-109
-116
-109
-78
-48
-15
3
-1
-24
-69
-109
-131
-145
-134
-104
-71
-44
-13
-5
-39
-82
-112
-135
-140
-100
-59
-50
-42
-30
-48
-86
-90
-81
-65
-46
-49
-76
-94
-93
-103
-124
-133
-124
-114
-72
-16
-12
-38
-55
-59
-83
-98
-72
-53
-47
-32
0
4
-3
-6
-47
-104
-139
-146
-131
-83
-37
-19
-17
-10
-10
-44
-86
-130
-163
-170
-139
-105
-71
-31
7
7
-18
-6
5
-1
-25
-78
-150
-203
-191
-147
-97
-40
2
30
17
12
-4
-36
-62
-88
-115
-136
-125
-99
-85
-77
-65
-86
-121
-137
-153
-149
-106
-59
-59
-60
-63
-90
-114
-123
-112
-106
-102
-88
-91
-126
-154
-178
-204
-208
-182
-177
-174
-158
-150
-155
-138
-90
-68
-66
-58
-56
-67
-71
-52
-51
-66
-50
-15
1
2
-22
-51
-80
-85
-89
-99
-75
-62
-69
-76
-74
-71
-55
-23
-1
-7
-22
-37
-62
-71
-56
-41
-46
-54
-49
-47
-51
-74
-88
-104
-89
-73
-83
-116
-141
-168
-203
-222
-232
-240
-218
-150
-58
-16
4
3
-30
-68
-88
-111
-141
-165
-167
-165
-156
-118
-82
-69
-40
-20
-13
-4
15
0
-45
-75
-83
-86
-87
-75
-67
-68
-43
-4
11
-2
-7
-39
-87
-103
-87
-61
-45
-7
16
32
44
49
9
-38
-91
-159
-221
-238
-217
-195
-153
-101
-76
-61
-48
-28
-38
-48
-46
-56
-64
-69
-74
-92
-83
-53
-25
-6
-8
-23
-66
-113
-142
-169
-203
-190
-147
-104
-54
-44
-71
-114
-124
-129
-140
-129
-97
-56
-6
60
98
89
58
23
-16
-49
-66
-92
-116
-113
-108
-110
-102
-71
-51
-64
-76
-80
-73
-57
-52
-73
-92
-106
-96
-85
-73
-59
-42
-24
-19
-47
-110
-148
-141
-122
-94
-77
-76
-105
-106
-90
-92
-97
-90
-88
-121
-144
-147
-156
-163
-147
-111
-68
-5
35
19
-39
-95
-134
-159
-147
-114
-80
-71
-64
-69
-69
-48
-31
-54
-109
-148
-177
-171
-110
-25
19
29
22
-16
-54
-68
-74
-95
-108
-100
-88
-61
-18
13
13
4
-14
-41
-56
-67
-80
-105
-95
-68
-80
-94
-94
-87
-80
-64
-50
-58
-78
-85
-93
-103
-92
-64
-45
-31
-3
-12
-38
-67
-82
-116
-140
-106
-53
-21
4
15
-3
-40
-59
-80
-104
-102
-86
-73
-61
-50
-72
-91
-91
-87
-100
-109
-103
-105
-107
-104
-90
-88
-85
-66
-54
-60
-73
-87
-109
-114
-99
-89
-90
-76
-40
-25
-25
-33
-72
-117
-149
-160
-153
-112
-67
-59
-72
-62
-63
-71
-61
-52
-54
-72
-86
-97
-101
-87
-81
-85
-106
-106
-119
-144
-138
-128
-122
-105
-48
-9
11
36
46
19
-26
-70
-128
-168
-157
-114
-82
-53
-35
-50
-73
-71
-62
-85
-98
-81
-75
-89
-79
-89
-110
-106
-76
-64
-45
-21
-5
4
8
-4
-35
-73
-83
-78
-82
-76
-63
-68
-78
-79
-115
-164
-165
-134
-98
-62
-32
-28
-57
-89
-107
-127
-130
-103
-74
-38
9
43
34
1
-25
-60
-93
-104
-90
-105
-120
-107
-100
-101
-76
-44
-58
-67
-72
-102
-135
-155
-163
-177
-170
-128
-99
-78
-46
-29
-39
-49
-50
-60
-77
-77
-76
-93
-99
-98
-98
-94
-83
-66
-70
-75
-72
-80
-95
-79
-64
-53
-23
2
4
-26
-57
-94
-122
-108
-64
-29
-14
-11
-21
-51
-66
-71
-67
-73
-81
-96
-114
-114
-105
-106
-92
-57
-49
-53
-61
-60
-76
-70
-48
-49
-32
-20
5
3
-5
-11
-46
-87
-94
-80
-81
-70
-56
-52
-52
-48
-45
-48
-30
-23
-45
-61
-54
-36
-34
-38
-51
-83
-111
-95
-79
-76
-61
-49
-57
-67
-45
-35
-47
-42
-32
-38
-57
-62
-91
-135
-141
-125
-124
-108
-85
-75
-78
-82
-75
-75
-78
-66
-54
-57
-58
-59
-95
-126
-139
-146
-135
-98
-36
-16
-27
-44
-74
-90
-74
-58
-77
-86
-77
-73
-79
-80
-108
-141
-125
-104
-110
-116
-117
-126
-133
-112
-84
-60
-65
-60
-45
-50
-60
-83
-112
-140
-133
-122
-109
-92
-69
-46
-23
13
12
-23
-63
-93
-121
-140
-140
-129
-112
-73
-20
1
-4
-12
-41
-91
-129
-120
-108
-82
-31
-25
-53
-56
-42
-53
-73
-104
-141
-141
-116
-93
-88
-85
-79
-98
-121
-115
-88
-78
-76
-95
-127
-160
-145
-115
-84
-36
-1
-11
-69
-98
-122
-128
-107
-88
-74
-78
-79
-94
-134
-163
-167
-167
-158
-103
-51
-44
-48
-49
-69
-105
-122
-143
-153
-119
-68
-55
-40
-23
-44
-93
-139
-169
-196
-183
-133
-105
-81
-51
-28
-36
-43
-50
-79
-96
-78
-54
-56
-51
-57
-97
-117
-106
-113
-133
-136
-126
-140
-159
-137
-99
-61
-15
6
-12
-67
-111
-136
-151
-138
-115
-97
-78
-52
-33
-45
-57
-69
-70
-70
-57
-58
-74
-74
-48
-33
-29
-26
-46
-73
-68
-56
-82
-94
-77
-50
-5
41
56
10
-37
-62
-89
-91
-75
-59
-52
-20
14
3
-41
-53
-36
-42
-38
-51
-86
-109
-92
-60
-60
-75
-84
-89
-83
-54
-44
-50
-37
-15
-9
-25
-30
-65
-116
-134
-126
-119
-127
-106
-93
-86
-70
-66
-100
-147
-145
-133
-118
-88
-62
-58
-60
-46
-48
-65
-74
-77
-92
-83
-51
-42
-42
-48
-44
-66
-79
-87
-110
-133
-119
-89
-94
-68
-27
-9
0
17
15
-21
-44
-51
-61
-57
-16
12
9
0
-8
-44
-86
-77
-75
-85
-72
-60
-56
-69
-64
-48
-40
-20
-12
-26
-44
-39
-61
-92
-106
-110
-119
-114
-80
-56
-37
-23
-22
-45
-43
-30
-38
-71
-98
-99
-100
-108
-96
-94
-106
-105
-95
-103
-104
-101
-130
-157
-165
-179
-195
-179
-142
-115
-95
-73
-51
-45
-43
-30
-40
-54
-42
-56
-96
-92
-62
-42
-21
-12
-26
-54
-79
-87
-105
-133
-138
-137
-125
-103
-96
-100
-119
-122
-111
-114
-115
-114
-128
-144
-129
-108
-73
-28
5
19
26
22
-6
-37
-37
-18
-29
-63
-88
-104
-125
-133
-133
-147
-117
-64
-47
-52
-67
-93
-128
-124
-101
-81
-67
-46
-27
-35
-45
-50
-59
-83
-84
-101
-119
-104
-85
-86
-101
-85
-64
-71
-82
-107
-143
-181
-183
-170
-167
-132
-72
-29
-24
-37
-91
-149
-171
-150
-110
-84
-63
-72
-80
-58
-22
-22
-65
-111
-163
-188
-163
-107
-78
-50
-25
-43
-67
-70
-95
-143
-189
-196
-186
-152
-86
-6
39
59
43
-14
-67
-82
-91
-121
-129
-110
-73
-38
2
13
-25
-57
-63
-92
-127
-127
-106
-83
-61
-40
-17
-18
-6
-22
-59
-78
-79
-70
-67
-57
-85
-121
-135
-129
-119
-101
-85
-89
-100
-84
-59
-75
-105
-121
-137
-141
-117
-78
-78
-80
-77
-88
-92
-79
-60
-68
-59
-45
-70
-122
-156
-160
-165
-142
-94
-70
-63
-51
-49
-77
-106
-136
-173
-217
-228
-213
-176
-100
-41
-29
-57
-82
-95
-108
-102
-106
-132
-165
-151
-107
-58
-21
-14
-42
-95
-114
-106
-95
-55
-4
21
36
55
36
-19
-68
-99
-127
-117
-66
-33
-34
-41
-50
-83
-104
-90
-70
-64
-39
-7
-10
-21
-26
-35
-25
-12
-16
-56
-75
-47
-39
-60
-80
-99
-112
-88
-58
-56
-59
-33
-1
10
12
8
-10
-43
-47
-65
-106
-145
-159
-158
-139
-107
-83
-66
-43
-11
-16
-56
-87
-122
-160
-188
-181
-164
-132
-77
-66
-75
-83
-78
-88
-82
-75
-84
-105
-117
-120
-156
-176
-179
-168
-150
-116
-83
-79
-95
-124
-164
-203
-204
-164
-130
-95
-69
-68
-89
-96
-116
-140
-120
-90
-60
-48
-18
-22
-60
-72
-74
-85
-102
-88
-73
-68
-64
-69
-87
-116
-109
-119
-142
-133
-114
-117
-129
-99
-67
-57
-39
-23
-45
-53
-45
-52
-71
-75
-57
-57
-57
-53
-82
-114
-114
-85
-73
-53
-45
-62
-71
-60
-49
-68
-77
-62
-55
-56
-50
-48
-49
-38
-17
-6
4
11
-10
-58
-80
-57
-30
-39
-39
-52
-82
-88
-88
-81
-69
-47
-47
-70
-65
-35
-27
-36
-38
-63
-72
-55
-52
-76
-101
-99
-91
-77
-50
-36
-72
-125
-138
-139
-130
-95
-38
-18
-18
-22
-48
-74
-76
-67
-72
-59
-48
-72
-95
-96
-80
-71
-60
-61
-99
-137
-130
-109
-97
-61
-34
-33
-53
-57
-53
-56
-43
-34
-47
-84
-83
-75
-83
-86
-97
-108
-110
-62
-28
-35
-41
-48
-78
-118
-118
-107
-98
-71
-32
-8
16
42
28
-19
-57
-84
-114
-137
-119
-98
-73
-28
23
19
-10
-44
-92
-114
-105
-83
-75
-84
-104
-144
-191
-199
-196
-190
-167
-130
-95
-63
-20
0
-30
-63
-97
-158
-186
-168
-137
-110
-81
-60
-57
-83
-101
-116
-154
-165
-134
-83
-56
-33
-38
-78
-117
-131
-131
-122
-100
-94
-109
-106
-79
-62
-70
-82
-110
-130
-113
-63
-30
-17
-2
-16
-42
-58
-64
-92
-114
-110
-113
-118
-127
-129
-127
-97
-26
2
-40
-89
-133
-175
-171
-133
-117
-122
-117
-103
-89
-57
-21
-4
-23
-48
-72
-94
-101
-76
-33
12
63
77
49
18
10
7
-2
3
-13
-38
-36
-8
26
40
36
-12
-81
-112
-120
-120
-119
-113
-123
-134
-124
-94
-72
-48
-27
-16
-27
-42
-82
-141
-166
-154
-147
-134
-105
-80
-72
-55
-55
-76
-108
-119
-99
-66
-29
-10
-30
-58
-66
-68
-89
-110
-130
-146
-145
-114
-82
-64
-46
-38
-27
-28
-29
-41
-80
-94
-78
-75
-95
-103
-117
-134
-116
-86
-96
-134
-161
-175
-182
-166
-131
-98
-77
-64
-77
-83
-78
-66
-60
-57
-61
-89
-117
-117
-63
-32
-14
8
-3
-21
-29
-45
-72
-76
-67
-64
-71
-73
-77
-85
-72
-45
-34
-27
-29
-59
-114
-142
-139
-130
-105
-59
-12
7
19
29
13
-14
-43
-99
-137
-121
-72
-34
-17
-1
-14
-32
-22
-26
-56
-93
-71
-59
-45
-21
0
6
9
6
-30
-88
-98
-73
-75
-87
-91
-108
-121
-101
-70
-76
-83
-77
-90
-93
-85
-83
-93
-99
-118
-150
-169
-173
-148
-110
-64
-29
-31
-51
-50
-53
-63
-49
-32
-40
-75
-82
-77
-56
-8
41
58
44
40
-2
-65
-104
-122
-132
-127
-77
-38
-35
-50
-73
-121
-157
-152
-140
-114
-73
-22
7
17
13
-25
-66
-70
-63
-68
-67
-45
-51
-72
-81
-86
-108
-109
-65
-49
-35
-46
-74
-131
-159
-154
-135
-113
-104
-101
-101
-61
-8
16
-6
-50
-100
-160
-187
-171
-140
-112
-69
-37
-26
3
34
28
-13
-50
-99
-137
-145
-136
-129
-119
-83
-60
-54
-32
-11
-11
-28
-36
-67
-116
-138
-134
-125
-103
-76
-69
-89
-108
-136
-156
-146
-110
-79
-51
-13
7
-23
-81
-117
-134
-137
-110
-85
-79
-48
-12
-14
-40
-43
-47
-84
-119
-143
-166
-158
-108
-60
-54
-57
-59
-88
-134
-140
-124
-94
-34
5
-1
-42
-68
-108
-143
-137
-96
-68
-52
-33
-39
-70
-85
-85
-82
-64
-28
1
24
25
8
-42
-96
-107
-111
-111
-86
-61
-47
-25
-5
-24
-63
-98
-132
-168
-160
-109
-54
-23
4
20
-2
-30
-50
-72
-86
-96
-105
-114
-104
-66
-44
-32
-14
5
-15
-50
-88
-131
-187
-190
-166
-141
-90
-30
-15
-31
-46
-53
-62
-51
-47
-78
-104
-95
-98
-114
-101
-85
-82
-97
-104
-96
-93
-89
-88
-92
-105
-92
-93
-83
-63
-43
-45
-52
-71
-106
-142
-142
-107
-81
-64
-56
-79
-94
-86
-81
-103
-113
-103
-100
-94
-95
-102
-96
-69
-25
-19
-46
-68
-97
-127
-119
-101
-81
-62
-30
-16
-29
-36
-42
-78
-118
-129
-142
-153
-115
-54
-33
-51
-55
-71
-95
-101
-78
-76
-82
-76
-89
-112
-101
-55
-9
18
14
-26
-58
-70
-71
-88
-101
-96
-90
-84
-57
-15
-7
-18
-11
-23
-34
-42
-42
-61
-77
-69
-65
-55
-26
10
32
39
37
23
-7
-30
-51
-87
-107
-108
-110
-103
-75
-69
-96
-115
-127
-130
-128
-98
-76
-47
-19
-4
-9
-29
-59
-88
-101
-103
-98
-115
-128
-104
-80
-53
-11
3
-36
-79
-112
-163
-194
-168
-114
-76
-69
-70
-84
-102
-87
-57
-53
-48
-27
-63
-101
-91
-86
-101
-113
-115
-150
-167
-123
-61
-52
-74
-95
-128
-153
-127
-91
-78
-70
-74
-89
-85
-44
4
32
48
43
16
-27
-58
-79
-83
-49
-17
-14
-43
-88
-139
-167
-158
-112
-92
-80
-58
-52
-60
-83
-110
-140
-138
-93
-56
-40
-37
-35
-42
-33
-22
-45
-85
-91
-71
-74
-63
-55
-69
-89
-62
-14
-6
-34
-73
-129
-159
-152
-134
-129
-103
-68
-47
-65
-79
-98
-124
-114
-83
-55
-40
-24
-27
-44
-32
-29
-39
-46
-53
-72
-89
-94
-90
-102
-115
-110
-109
-111
-95
-69
-50
-34
-30
-59
-97
-113
-93
-84
-89
-69
-74
-84
-84
-80
-95
-92
-75
-95
-125
-153
-180
-197
-186
-139
-106
-97
-85
-91
-113
-119
-112
-128
-144
-131
-113
-104
-74
-48
-48
-55
-44
-46
-67
-69
-51
-48
-61
-58
-66
-81
-57
-34
-26
-39
-59
-89
-107
-87
-49
-29
-24
-2
10
18
22
17
-21
-76
-98
-117
-122
-100
-49
-11
7
3
-36
-86
-106
-91
-83
-66
-43
-38
-41
-48
-48
-74
-100
-115
-129
-128
-102
-62
-52
-54
-56
-75
-105
-124
-138
-157
-159
-130
-96
-95
-93
-80
-61
-22
-8
-29
-80
-102
-113
-127
-123
-113
-111
-129
-120
-117
-124
-118
-115
-128
-149
-141
-140
-145
-140
-131
-147
-172
-175
-184
-169
-119
-78
-73
-84
-94
-116
-133
-139
-140
-148
-132
-104
-105
-132
-136
-119
-95
-64
-37
-50
-83
-92
-79
-64
-39
-16
-16
-39
-47
-54
-74
-75
-64
-67
-70
-41
-14
-13
-17
-50
-95
-148
-158
-146
-130
-95
-61
-43
-57
-75
-93
-114
-102
-64
-47
-41
-29
-45
-64
-68
-60
-55
-43
-21
-38
-87
-114
-130
-145
-142
-113
-96
-86
-63
-28
-4
1
-16
-79
-133
-155
-156
-147
-116
-78
-61
-49
-22
8
21
33
29
-5
-51
-92
-130
-159
-142
-92
-51
-33
6
25
0
-45
-89
-135
-176
-180
-164
-147
-111
-67
-48
-37
-5
5
3
-4
-22
-64
-112
-128
-132
-119
-75
-31
-33
-53
-59
-87
-105
-89
-65
-63
-63
-52
-79
-128
-164
-168
-175
-151
-89
-56
-57
-63
-61
-76
-79
-72
-88
-102
-77
-58
-80
-100
-104
-110
-133
-131
-97
-59
-13
12
-2
-35
-43
-58
-108
-140
-155
-168
-165
-123
-90
-68
-8
23
11
-37
-69
-97
-122
-107
-68
-64
-68
-48
-46
-56
-45
-27
-44
-76
-86
-100
-105
-94
-72
-60
-51
-53
-87
-122
-136
-128
-120
-93
-63
-63
-95
-118
-114
-105
-91
-73
-63
-58
-47
-59
-69
-61
-49
-43
-40
-39
-54
-93
-123
-128
-116
-90
-53
-27
-26
-25
-33
-54
-64
-39
-21
-33
-32
-7
3
11
14
-6
-13
4
28
18
2
-8
-15
-21
-16
-10
-44
-82
-94
-98
-114
-117
-105
-110
-104
-96
-122
-128
-105
-85
-107
-121
-108
-95
-85
-83
-92
-119
-146
-163
-162
-141
-107
-88
-80
-65
-57
-53
-63
-55
-65
-92
-117
-146
-175
-195
-165
-124
-112
-88
-54
-37
-30
-17
-28
-65
-93
-104
-99
-93
-57
-37
-35
-31
-20
-21
-31
-38
-80
-125
-145
-152
-157
-147
-123
-117
-108
-93
-85
-109
-150
-186
-214
-223
-188
-151
-125
-93
-48
-29
-46
-82
-136
-174
-174
-152
-142
-123
-70
-44
-59
-57
-27
-17
-27
-28
-41
-66
-71
-73
-107
-123
-98
-74
-73
-70
-63
-54
-65
-55
-67
-84
-80
-68
-60
-66
-62
-69
-86
-82
-68
-77
-88
-94
-110
-117
-103
-61
-51
-48
-24
-10
-4
-13
-31
-74
-102
-104
-127
-140
-118
-82
-75
-65
-47
-55
-75
-94
-91
-92
-71
-42
-42
-43
-25
-24
-47
-56
-47
-35
-40
-28
-31
-64
-94
-100
-88
-76
-46
-33
-55
-60
-56
-69
-87
-90
-102
-139
-164
-169
-154
-117
-57
-16
-12
1
24
9
-21
-57
-110
-161
-160
-129
-98
-58
-9
0
-23
-49
-65
-91
-106
-100
-111
-106
-100
-92
-97
-83
-61
-57
-76
-68
-70
-95
-114
-119
-119
-124
-115
-91
-75
-82
-83
-80
-87
-76
-70
-99
-121
-138
-167
-165
-120
-83
-63
-30
-20
-44
-74
-96
-115
-122
-108
-94
-111
-144
-152
-160
-164
-153
-123
-107
-95
-73
-93
-131
-143
-138
-127
-98
-71
-57
-66
-65
-61
-74
-94
-97
-94
-70
-44
-14
-15
-22
-19
-18
-31
-46
-67
-99
-104
-100
-108
-116
-90
-69
-69
-57
-38
-15
-25
-36
-77
-125
-141
-135
-110
-80
-36
-15
-41
-47
-34
-39
-56
-64
-78
-89
-73
-59
-53
-48
-47
-69
-99
-114
-103
-93
-80
-47
-25
-10
-10
-23
-53
-64
-59
-68
-80
-93
-90
-97
-76
-37
-35
-56
-71
-73
-106
-105
-59
-2
36
53
52
29
2
-41
-74
-92
-87
-84
-92
-72
-57
-58
-72
-64
-69
-92
-102
-95
-110
-126
-112
-97
-86
-56
-30
-36
-60
-51
-53
-64
-68
-57
-68
-73
-77
-97
-103
-88
-60
-48
-58
-52
-58
-81
-90
-70
-89
-104
-89
-80
-78
-61
-59
-80
-85
-74
-63
-51
-41
-25
-24
-29
-38
-62
-77
-63
-51
-80
-90
-87
-85
-86
-73
-63
-83
-86
-75
-64
-67
-49
-50
-33
-4
26
17
-31
-64
-90
-99
-72
-41
-33
-19
8
-4
-43
-75
-103
-134
-145
-137
-140
-137
-121
-94
-88
-72
-44
-24
-22
-15
-11
-36
-34
-17
-35
-80
-87
-70
-60
-45
-20
-34
-79
-115
-134
-159
-181
-198
-214
-213
-187
-155
-144
-132
-117
-121
-130
-106
-97
-102
-91
-81
-83
-99
-97
-109
-115
-88
-59
-63
-92
-99
-108
-107
-65
-16
-16
-47
-69
-93
-133
-147
-118
-92
-65
4
45
44
22
-6
-73
-122
-143
-178
-179
-125
-57
-28
-15
-27
-60
-88
-85
-63
-56
-48
-43
-64
-79
-68
-55
-60
-53
-48
-64
-90
-118
-136
-136
-132
-116
-119
-152
-153
-145
-147
-142
-138
-122
-110
-89
-94
-130
-145
-151
-164
-171
-131
-76
-33
-10
-23
-63
-104
-130
-175
-178
-129
-73
-56
-57
-59
-83
-103
-92
-52
-42
-42
-25
-31
-67
-105
-115
-130
-127
-92
-53
-25
-13
-33
-86
-126
-140
-144
-143
-118
-93
-103
-91
-73
-89
-101
-83
-72
-79
-76
-99
-135
-163
-152
-127
-124
-86
-41
-20
-1
37
40
-4
-67
-128
-151
-119
-46
7
47
90
114
113
87
68
32
-25
-74
-114
-144
-144
-107
-66
-16
42
78
50
0
-39
-83
-114
-122
-118
-124
-116
-76
-61
-69
-73
-79
-91
-89
-74
-83
-101
-106
-124
-150
-138
-91
-63
-80
-93
-95
-95
-77
-83
-129
-183
-192
-163
-130
-104
-96
-104
-127
-128
-137
-146
-133
-111
-85
-62
-33
-39
-62
-69
-59
-34
-8
20
6
-39
-62
-57
-59
-69
-63
-61
-53
-31
-14
-27
-48
-54
-80
-87
-50
-15
-22
-44
-57
-75
-79
-61
-48
-56
-84
-125
-143
-139
-119
-116
-127
-109
-72
-56
-77
-86
-97
-92
-59
-42
-40
-42
-26
-17
-36
-60
-84
-109
-109
-81
-62
-66
-71
-68
-81
-116
-119
-127
-145
-142
-137
-147
-157
-142
-123
-110
-89
-76
-80
-82
-55
-41
-65
-86
-90
-93
-101
-107
-141
-172
-173
-148
-144
-133
-115
-129
-139
-134
-122
-111
-90
-91
-110
-133
-120
-99
-76
-42
-15
-18
-37
-54
-89
-130
-140
-125
-100
-102
-113
-139
-159
-142
-124
-117
-101
-59
-35
-43
-51
-68
-94
-100
-78
-62
-44
-22
-13
-43
-79
-88
-94
-96
-83
-59
-60
-66
-55
-55
-76
-84
-78
-74
-62
-58
-57
-46
-35
-30
-51
-63
-80
-102
-114
-102
-77
-79
-72
-75
-109
-151
-156
-139
-119
-70
-15
20
36
47
25
-46
-120
-168
-187
-180
-124
-73
-53
-41
-58
-86
-107
-107
-111
-110
-79
-43
-34
-46
-53
-56
-32
1
8
-27
-58
-64
-89
-110
-109
-103
-108
-94
-65
-57
-53
-39
-18
-19
-9
-18
-42
-42
-15
12
6
-3
-9
-34
-54
-65
-68
-79
-72
-62
-61
-74
-68
-63
-73
-78
-88
-104
-110
-58
-12
3
4
-3
-17
-40
-54
-85
-131
-149
-130
-104
-84
-37
-1
14
11
-6
-49
-84
-84
-86
-94
-93
-76
-69
-63
-48
-60
-74
-60
-41
-57
-78
-80
-78
-59
-19
9
-8
-31
-37
-59
-88
-94
-96
-112
-106
-80
-65
-55
-34
-15
-15
-2
-2
-34
-94
-130
-152
-161
-122
-78
-46
-32
-12
-18
-50
-75
-83
-102
-130
-145
-149
-129
-72
-23
-24
-67
-83
-70
-33
20
45
14
-44
-85
-113
-121
-99
-46
-1
28
31
-17
-97
-172
-210
-227
-186
-103
-43
-18
-12
0
-5
10
20
-11
-67
-125
-150
-159
-140
-95
-45
-7
12
-2
-45
-80
-107
-124
-141
-134
-123
-125
-113
-93
-160
