# Supplementary material for: Electroencephalography (EEG) based epilepsy diagnosis via multiple feature space fusion using shared hidden space-driven multi-view learning
Source: PeerJ Comput Sci. 2024 Mar 7;10:e1874. doi: 10.7717/peerj-cs.1874 (PMC10936759; doi:10.7717/peerj-cs.1874)
Supplement: Supplemental Information 2 [file peerj-cs-10-1874-s002.zip › B/O075.txt]

89
57
22
18
23
32
62
76
73
67
72
42
-8
-49
-60
-49
-29
7
43
61
53
33
-4
-30
-50
-63
-61
-22
10
15
19
25
6
-16
-21
-10
-11
-14
7
15
12
13
7
-23
-44
-49
-64
-53
-31
-7
-14
-15
-4
-14
-13
-13
-19
-20
6
28
22
-11
-64
-106
-114
-78
-32
-1
27
50
50
30
-23
-71
-98
-96
-49
29
88
136
178
172
115
35
-21
-70
-99
-101
-86
-42
15
77
95
59
5
-41
-75
-82
-76
-82
-74
-34
12
36
66
86
63
36
16
6
-18
-23
-14
0
14
30
23
-9
-25
-42
-79
-103
-103
-84
-69
-43
-16
-19
-30
-36
-49
-76
-78
-83
-102
-101
-64
-13
18
35
21
-5
-23
-10
-3
-22
-20
-21
-26
-22
10
26
25
46
76
79
65
43
16
-3
6
8
-5
0
9
-6
-29
-47
-48
-55
-45
-30
-60
-79
-63
-26
-11
-16
-35
-77
-79
-55
-46
-60
-41
-10
7
40
76
90
81
75
60
15
-8
-9
-20
-41
-35
-16
2
31
54
39
10
-12
-26
-35
-29
-19
-46
-86
-89
-68
-52
-48
-35
-41
-48
-28
-3
18
44
66
30
-35
-91
-103
-85
-34
17
30
53
78
70
33
9
5
-3
6
2
-33
-62
-46
1
41
91
132
132
83
39
7
-24
-21
7
31
37
36
23
6
-6
-16
-18
-5
47
98
85
14
-43
-82
-64
-21
15
37
45
66
52
-14
-71
-108
-129
-121
-70
-15
38
78
89
65
24
-13
-48
-60
-40
-1
32
49
56
25
-8
-13
-9
-31
-47
-42
-39
-17
21
37
-1
-26
-39
-54
-46
-18
20
40
49
54
16
-19
-42
-58
-78
-53
-22
-19
-46
-41
-29
-43
-55
-67
-80
-68
-19
12
38
59
37
-8
-52
-53
-41
-35
-19
-1
17
49
80
61
18
-17
-24
-26
-20
-9
-14
-18
5
18
1
-28
-48
-61
-55
-30
-7
1
16
24
2
-16
-16
-10
5
36
66
60
49
32
-10
-59
-100
-121
-138
-123
-83
-43
-16
12
-4
-64
-123
-135
-121
-85
-20
32
52
41
14
-15
-36
-40
-54
-72
-70
-27
11
40
78
91
89
95
103
81
61
41
11
-39
-75
-76
-60
-26
13
37
38
39
52
34
18
16
8
-11
-23
-35
-53
-53
-33
-19
-31
-34
-29
-27
-7
8
14
1
10
31
33
26
38
43
29
47
75
68
22
-28
-74
-89
-67
-29
10
56
77
68
34
35
34
31
48
79
81
69
77
81
77
96
126
115
73
26
-11
-31
-24
4
13
29
65
99
96
84
95
107
113
101
65
6
-30
-19
9
33
36
-8
-61
-86
-69
-41
3
49
54
17
-14
-36
-54
-51
-26
0
12
36
37
-6
-63
-102
-145
-166
-151
-123
-98
-60
4
35
26
13
-21
-48
-65
-63
-86
-138
-176
-183
-166
-115
-35
11
31
41
37
12
-8
-17
-67
-111
-107
-86
-61
8
81
101
59
-30
-119
-170
-147
-87
-48
-32
-13
7
8
6
-5
-21
-31
-30
-20
-13
3
1
-32
-67
-52
-28
-15
14
29
20
2
-5
-20
-37
-14
7
18
27
43
45
35
29
14
-24
-67
-75
-61
-17
27
60
41
20
3
-37
-69
-81
-70
-73
-85
-86
-98
-102
-81
-57
-54
-56
-34
-17
-25
-26
-6
17
44
60
24
-36
-73
-94
-109
-102
-91
-74
-60
-47
-43
-50
-38
-49
-74
-86
-90
-86
-73
-41
-4
9
13
21
1
-20
-4
-1
-6
-30
-64
-104
-91
-40
16
43
50
64
54
28
-6
-53
-86
-81
-32
31
79
122
143
117
77
41
-9
-35
-20
3
10
32
35
10
-15
-19
-20
-34
-29
-13
-3
15
32
27
-7
-25
-26
-21
6
49
81
95
112
116
80
31
20
24
26
41
43
16
-13
-1
11
30
69
95
98
94
89
61
29
33
51
45
39
36
8
-7
23
51
59
64
58
33
13
24
34
-1
-19
-13
-31
-51
-50
-47
-54
-41
-17
-24
-10
28
51
26
9
-18
-65
-71
-47
-31
-41
-38
-43
-53
-64
-47
-20
-19
-32
-47
-73
-86
-58
-27
0
27
33
23
0
-2
-13
-25
-12
9
11
15
39
44
42
56
50
22
10
21
2
-6
-13
-28
-41
-17
15
27
25
20
7
2
30
67
65
38
15
13
27
60
80
65
36
22
13
9
37
69
67
68
74
56
8
-26
-42
-45
-40
-19
-4
0
9
3
-8
-16
-1
23
23
40
52
45
37
37
29
21
34
32
35
43
58
55
44
34
22
-17
-49
-52
-45
-13
44
85
82
67
58
29
-11
-23
-19
-23
-15
14
35
41
36
29
17
15
-1
-28
-54
-77
-89
-91
-49
-9
-10
-9
20
43
47
59
51
18
-1
22
54
74
78
85
68
39
23
-4
-29
0
49
90
108
93
41
12
2
10
4
-2
24
29
33
41
52
30
1
-2
-10
-8
19
50
54
51
54
26
-16
-27
-11
1
29
62
47
9
-14
-22
-39
-34
-10
13
54
88
76
27
-20
-54
-88
-106
-70
-20
18
50
61
48
22
-6
-60
-112
-115
-83
-47
-26
-25
-45
-78
-94
-100
-104
-106
-96
-74
-40
-4
7
-8
-36
-57
-73
-72
-75
-95
-107
-109
-82
-60
-61
-56
-64
-90
-96
-95
-93
-66
-27
4
7
22
30
4
-18
-17
-24
-57
-64
-66
-70
-64
-52
-40
-28
-5
7
-3
-14
-12
-6
-13
-4
20
42
58
70
50
4
-24
-50
-80
-97
-98
-107
-88
-33
15
43
53
51
16
-28
-30
-28
-28
-16
2
-5
-22
-10
6
12
39
68
46
22
9
-11
-29
-21
3
9
15
30
31
-8
-36
-28
-11
21
53
66
52
65
80
46
0
-29
-46
-51
-12
32
40
35
35
20
-13
-21
-15
-15
-8
21
21
6
-1
-4
-10
-8
-1
-15
-42
-59
-66
-43
-4
45
76
90
103
65
-20
-84
-99
-109
-111
-65
12
85
135
154
104
33
-8
-28
-43
-15
22
42
59
66
49
4
-29
-43
-62
-69
-43
10
48
88
106
75
34
0
-28
-59
-62
-47
-46
-50
-48
-68
-64
-36
-16
-17
-30
-30
-36
-33
-9
23
58
87
117
103
68
45
37
27
11
-2
-13
-17
0
12
-5
-19
-26
-55
-68
-60
-24
-4
9
28
33
23
1
-23
-42
-24
5
7
20
39
34
2
-16
-37
-77
-96
-78
-41
-7
33
53
37
39
34
12
-23
-36
-32
-40
-42
-27
5
28
57
50
23
0
5
-2
-13
7
45
73
71
55
36
38
63
49
-18
-84
-81
-72
-74
-70
-70
-62
-33
4
2
-23
-29
-11
8
26
28
8
-29
-30
-12
-13
-13
-6
-21
-24
-4
7
-6
-18
-15
-16
-2
8
5
-2
26
66
77
77
52
6
-36
-40
-49
-75
-97
-87
-55
-20
32
57
49
26
-6
-39
-52
-46
-45
-52
-61
-58
-71
-72
-51
-44
-37
-45
-48
-52
-41
-21
-9
-16
-16
-7
-16
-7
21
64
82
81
82
57
19
8
14
-6
-6
7
1
3
12
14
-18
-41
-31
-30
-22
-1
26
48
66
45
-21
-65
-82
-92
-118
-112
-97
-99
-91
-75
-60
-51
-31
-20
-40
-49
-21
-4
3
27
51
46
32
45
23
-16
-30
-17
-7
-3
4
12
25
63
93
85
58
28
-14
-43
-33
-5
6
13
2
-24
-45
-39
-8
4
9
18
0
-11
-9
10
23
39
39
3
-33
-58
-64
-62
-41
-26
-41
-45
-21
10
22
30
24
9
-17
-9
-7
-29
-47
-43
-22
13
44
29
33
80
112
97
45
19
-10
-30
-28
-24
-19
-10
31
54
46
20
-8
-44
-62
-42
-9
21
48
58
48
43
51
41
20
-6
-10
0
21
33
21
10
6
21
25
6
-15
-47
-72
-64
-32
-17
0
25
34
42
43
5
-42
-44
-14
18
29
17
-14
-44
-39
-30
-40
-54
-52
-58
-53
-15
-4
-29
-52
-59
-61
-44
-21
-26
-48
-45
-11
17
36
41
22
-19
-34
-29
-38
-44
-38
-35
-41
-23
-18
-44
-69
-85
-86
-76
-49
-33
-22
-1
16
28
30
33
39
22
-4
-13
-26
-41
-31
-5
-5
-5
13
5
-33
-47
-49
-68
-89
-66
-50
-56
-37
-19
-1
-7
-18
-46
-71
-60
-23
13
37
60
49
22
13
-1
3
25
39
62
85
92
56
-4
-37
-31
-27
-18
8
37
40
36
7
-37
-61
-61
-38
-3
36
67
48
20
10
8
-18
-30
-16
-18
-23
-20
-12
-17
-5
-12
-38
-47
-25
-3
-12
-7
-2
-21
-32
-22
-33
-50
-46
-36
-50
-65
-56
-61
-74
-60
-38
-30
-32
-21
-15
-5
22
20
2
-6
3
-15
-40
-44
-39
-59
-63
-48
-40
-28
-6
14
12
25
41
29
11
5
0
-25
-23
-2
-5
-20
-34
-33
-20
25
59
50
18
-5
-27
-56
-61
-51
-40
-24
1
14
23
23
6
-18
-30
-21
-20
-14
-3
8
22
22
25
20
27
58
68
36
5
1
-5
0
20
42
50
68
98
84
43
3
-35
-53
-40
-6
4
8
31
40
29
27
18
-13
-35
-20
-4
-16
-10
9
4
-23
-40
-48
-48
-20
-9
-31
-43
-41
-46
-43
-20
-4
-11
-11
2
9
-5
8
14
20
38
72
78
59
67
58
13
-28
-30
-16
-8
12
3
-31
-50
-46
-52
-52
-32
-11
-4
-8
-19
-57
-95
-107
-98
-51
16
65
55
31
15
-12
-55
-55
-36
-34
-38
-26
6
29
67
88
64
35
0
-30
-45
-23
12
32
45
43
37
23
53
88
100
92
78
45
1
-8
-19
-19
0
19
4
-40
-55
-60
-63
-44
-4
12
11
19
27
19
25
35
18
-11
-10
3
14
20
18
-25
-54
-45
-23
-19
-13
10
41
55
55
33
-8
-13
6
16
16
19
26
3
-9
-20
-54
-73
-73
-82
-77
-41
-2
13
24
36
39
22
16
16
14
20
27
12
-16
-11
-2
-17
-55
-80
-94
-87
-45
-15
-17
-6
31
62
78
109
114
78
43
9
-10
-12
3
5
7
27
51
49
36
15
-6
-48
-74
-69
-63
-44
8
65
82
66
39
-2
-29
-53
-62
-46
-7
32
42
49
67
63
29
16
21
16
12
23
38
54
85
91
56
11
-18
-40
-52
-18
20
42
56
88
122
116
83
6
-79
-130
-114
-85
-60
-21
-1
-10
-20
-9
-3
24
53
51
28
28
46
54
48
51
30
0
-5
-5
-4
3
33
68
82
107
125
98
65
39
6
-37
-55
-63
-75
-63
-22
19
24
22
16
5
-11
-20
-37
-47
-16
12
5
-21
-38
-55
-58
-44
-47
-67
-82
-85
-89
-95
-87
-88
-94
-89
-66
-48
-52
-55
-39
-7
20
28
8
-21
-12
-10
-23
-21
7
-4
-22
-19
-11
-45
-69
-68
-64
-63
-56
-47
-66
-59
-46
-59
-68
-75
-81
-86
-77
-66
-57
-40
-12
10
11
13
26
25
22
22
18
19
39
54
52
30
21
-7
-45
-41
-29
-43
-76
-87
-91
-90
-69
-35
-16
-16
-7
0
10
26
40
41
22
12
-17
-13
12
32
32
30
35
25
13
13
14
0
11
51
55
48
35
20
-5
-15
-25
-48
-44
-22
1
3
11
9
-8
-28
-7
9
16
42
61
53
35
25
6
-21
-30
-28
-20
-4
36
63
60
65
48
2
-36
-40
-38
-22
-1
-1
0
0
15
14
15
36
47
31
-2
-15
-42
-72
-77
-49
-10
41
83
82
70
49
23
-22
-51
-58
-58
-30
36
108
134
124
82
16
-40
-86
-107
-99
-42
10
19
6
-2
5
0
-17
-49
-86
-92
-66
-37
6
57
98
108
85
49
11
-42
-68
-80
-71
-40
17
23
1
2
25
50
54
66
59
39
40
33
25
43
63
51
23
14
17
3
-7
-8
-12
-11
5
15
-1
-26
-41
-77
-113
-114
-79
-30
43
118
120
88
48
7
-55
-82
-71
-49
-25
1
0
-11
3
10
-17
-54
-82
-126
-144
-116
-63
15
88
136
122
64
22
-19
-43
-36
1
33
48
60
59
40
14
2
-6
-9
8
16
4
-6
0
-14
-20
1
42
70
92
100
83
65
64
68
66
78
94
84
58
32
26
27
39
37
5
-24
-38
-37
-49
-26
9
11
5
3
-9
-40
-61
-66
-57
-36
-13
-13
-35
-43
-52
-68
-84
-68
-55
-50
-34
-25
-36
-40
-21
-33
-57
-53
-46
-41
-19
9
13
12
19
15
-20
-36
-43
-65
-61
-33
-24
-48
-53
-39
-53
-73
-80
-84
-100
-107
-91
-76
-44
-11
0
-20
-28
-17
-36
-60
-59
-40
-22
13
34
11
-15
-13
-8
-7
-14
-44
-63
-29
40
92
81
36
-19
-51
-52
-22
-3
6
28
38
18
32
67
62
34
18
-1
-10
2
21
22
24
47
72
62
43
35
5
-17
-14
4
32
57
98
128
145
139
103
40
8
21
22
15
17
30
23
19
30
7
-16
-19
-18
-14
26
42
15
-21
-37
-44
-44
-4
40
52
66
84
90
79
76
55
20
-12
-29
-46
-62
-41
-39
-54
-57
-29
-17
-16
-7
1
2
9
24
2
-22
-24
-8
17
24
29
14
-1
7
20
5
-31
-62
-88
-75
-25
34
58
70
75
51
38
19
0
-21
-4
13
26
43
40
33
4
-14
-19
-28
-44
-49
-34
-11
31
56
37
8
-12
-34
-57
-51
-28
-17
5
47
69
70
66
65
48
30
50
52
21
0
-13
-27
-9
14
11
-15
-26
-37
-62
-52
-1
29
39
44
52
28
27
34
11
1
19
23
2
-19
-18
-18
-9
-7
-11
-19
-12
-12
-13
-8
4
5
-14
-21
-15
-16
-13
-3
6
-3
-7
-28
-77
-80
-31
18
43
55
49
39
29
37
32
19
12
5
-17
-37
-22
-12
-8
7
-1
-26
-40
-24
-5
9
17
10
-31
-53
-29
4
26
39
28
5
9
30
36
38
25
14
-22
-60
-76
-99
-101
-97
-85
-75
-61
-60
-76
-71
-50
-30
-18
10
35
48
67
81
70
20
1
-29
-56
-72
-67
-64
-54
-17
16
43
61
77
65
51
72
89
75
58
61
39
21
24
20
-3
-18
-25
-48
-67
-69
-59
-43
-10
24
19
-10
-30
-38
-30
-2
33
20
-5
-13
-13
-23
-21
-9
-19
-32
-3
45
63
43
-7
-81
-124
-114
-76
-25
15
21
1
-12
-25
-61
-73
-40
-11
-13
-26
-21
-18
-9
11
31
40
49
73
72
63
57
28
-10
-49
-71
-71
-56
-31
-3
32
67
97
87
50
8
-40
-82
-71
-8
17
17
12
7
-10
-12
-27
-70
-107
-114
-98
-85
-81
-67
-84
-104
-90
-75
-82
-71
-35
-23
-30
-33
-48
-88
-108
-105
-97
-69
-2
47
58
48
10
-41
-63
-38
-33
-41
-30
-18
-34
-59
-61
-70
-66
-49
-30
-13
1
14
-4
-5
15
22
19
5
-7
-26
-31
-3
31
18
-2
3
-2
3
22
11
-32
-54
-49
-53
-44
-12
9
-3
-10
-11
-10
17
53
55
18
-5
-20
-16
15
44
42
20
33
62
61
40
0
-47
-80
-75
-45
-7
11
24
15
7
7
-5
-42
-80
-92
-110
-117
-92
-62
-36
-12
6
-2
-14
-33
-54
-77
-60
-37
-49
-66
-57
-24
5
28
29
-9
-47
-69
-64
-54
-25
17
40
24
7
-5
-49
-72
-60
-53
-41
-18
-11
-27
-31
-23
-3
41
87
103
79
42
-7
-34
-44
-38
-29
-16
5
23
23
-1
-25
-64
-88
-49
-6
16
37
81
103
101
84
26
-20
-40
-35
-26
-7
5
0
-8
12
29
28
15
13
27
34
47
73
72
84
94
64
5
-44
-63
-73
-85
-88
-102
-112
-84
-38
-10
14
36
19
-27
-52
-67
-86
-103
-96
-74
-53
-9
32
59
86
111
101
73
78
85
81
57
38
11
-17
-13
-12
-49
-72
-46
-19
1
32
31
9
2
14
13
8
13
3
-14
-24
-17
-16
-20
-11
14
11
4
24
45
43
28
0
-32
-44
-56
-76
-73
-44
-11
14
53
55
19
-16
-45
-47
-37
0
27
30
15
4
1
3
27
49
61
71
101
99
63
40
32
21
-2
-2
-12
-26
-24
-15
3
19
35
33
12
5
-27
-83
-113
-97
-72
-35
25
53
34
9
-8
-31
-30
-21
-13
-19
-20
-11
-25
-39
-15
10
18
51
87
69
28
23
42
50
83
111
91
80
93
72
26
-5
-32
-60
-76
-49
-27
-23
-26
-28
-31
-31
-20
-14
-15
-1
16
23
12
1
-19
-37
-21
7
44
58
57
44
38
48
57
49
43
55
55
56
64
58
29
-3
-31
-43
-55
-40
-20
2
41
64
52
24
13
28
26
22
23
8
-1
6
8
-5
9
34
28
14
7
5
5
14
17
-2
-2
17
15
0
7
36
52
78
101
81
26
-9
-25
-40
-34
17
48
57
75
62
-1
-61
-75
-69
-41
5
40
52
62
76
60
32
0
-30
-48
-42
-11
17
26
9
-14
-59
-91
-85
-74
-47
-15
2
-9
0
10
-8
-31
-20
-10
-10
10
23
-11
-35
-33
-30
-43
-37
-18
4
28
44
22
-22
-34
-37
-40
-40
-8
23
25
24
24
7
-15
-15
-31
-55
-40
-12
16
35
44
-1
-52
-78
-75
-78
-63
-32
-44
-77
-78
-60
-61
-48
-11
14
20
14
-6
-31
-36
-11
24
64
93
96
74
56
37
3
-28
-25
-15
0
30
29
-2
-27
-25
-14
-9
10
6
1
8
32
36
25
27
31
34
37
44
17
-19
-31
-6
24
49
65
43
11
8
13
-2
-13
-3
1
10
17
-1
-36
-47
-25
-19
1
20
12
-35
-61
-75
-105
-116
-91
-52
-26
-7
-15
-60
-93
-81
-49
-6
50
99
119
122
116
84
33
-3
-22
-31
-8
44
65
67
92
96
57
-2
-37
-50
-55
-23
17
45
56
59
41
2
-15
-40
-65
-58
-26
-21
-36
-33
-28
-17
-7
-7
-34
-80
-92
-84
-105
-108
-97
-97
-75
-22
6
-9
-36
-63
-87
-75
-43
-29
-35
-19
-11
-32
-29
1
28
14
-6
-34
-81
-104
-75
-26
13
54
69
43
7
-11
-31
-48
-24
11
26
37
52
44
19
3
-20
-53
-55
-11
21
36
57
51
9
-23
-35
-57
-80
-62
-6
69
123
144
130
116
98
67
20
-11
-15
-22
-37
-26
-5
-2
6
8
-22
-48
-43
-18
-10
6
12
1
0
18
30
14
15
24
24
17
33
32
11
10
28
27
6
-12
-38
-55
-39
-14
-1
-6
16
16
7
14
11
-13
-31
11
44
48
39
10
-13
-15
-1
-5
-7
5
18
24
42
72
51
24
10
3
-17
-22
-19
-31
-18
10
41
69
90
81
36
-2
-10
-1
-16
-29
-25
-28
-12
18
35
25
24
24
1
-24
-40
-53
-58
-37
-2
6
7
15
-10
-62
-82
-64
-33
11
57
48
11
1
8
12
11
32
40
44
52
29
-17
-61
-89
-111
-99
-28
34
53
50
36
9
-21
-42
-62
-72
-31
37
60
47
21
-11
-43
-45
-40
-39
-27
-2
29
37
37
19
-19
-41
-23
-1
15
43
52
32
8
7
0
-23
-21
-8
-12
-25
-29
-50
-75
-78
-67
-67
-59
-35
-19
-5
33
54
53
50
32
-25
-83
-105
-123
-119
-77
-1
51
66
58
30
-8
-30
-47
-79
-100
-98
-94
-106
-103
-87
-77
-48
-11
18
3
-24
-61
-101
-115
-101
-72
-60
-56
-53
-67
-57
-38
-27
-31
-28
-31
-56
-69
-66
-57
-46
-22
-6
-3
0
23
19
-20
-57
-76
-84
-87
-88
-121
-144
-121
-84
-45
-5
27
33
28
31
28
25
17
22
17
31
64
87
75
55
43
34
42
60
83
88
84
80
40
4
-4
5
7
18
24
6
-11
-8
-12
-29
-37
-45
-61
-70
-26
9
14
22
38
35
13
10
8
7
24
32
21
14
7
-26
-49
-29
1
24
39
50
11
-26
-27
-14
-7
1
9
2
-6
-3
-13
-33
-40
-18
-14
-13
-22
-20
-44
-60
-63
-69
-47
-7
22
33
36
24
-18
-48
-52
-48
-56
-41
-21
-24
-17
-19
-23
-26
-6
-1
-31
-63
-86
-104
-131
-127
-96
-67
-41
-8
-5
-39
-56
-70
-81
-75
-45
-40
-47
-20
4
1
-2
9
-2
-33
-42
-36
-26
9
38
45
38
39
24
-5
-29
-22
-18
-3
23
45
45
64
81
53
44
54
75
70
71
67
45
24
3
-18
-54
-68
-43
-17
4
21
20
0
10
34
11
-15
-27
-44
-58
-28
-1
8
4
4
-31
-64
-59
-40
-20
-5
31
62
89
143
180
167
118
71
9
-27
-24
-18
-23
-30
-22
-17
12
51
63
31
5
2
-15
-34
-26
8
34
60
75
60
40
47
71
59
32
7
-35
-41
-6
35
47
59
63
49
25
-1
-23
-32
-17
-22
-43
-50
-31
-10
0
20
34
26
34
53
60
48
11
-34
-65
-89
-82
-64
-54
-42
-45
-62
-80
-65
-57
-57
-34
-10
-5
-6
-13
-18
-29
-27
-18
-31
-38
-19
-12
8
37
60
48
33
49
43
20
-9
-38
-68
-61
-43
-49
-49
-50
-39
-28
-16
-15
-30
-37
-47
-66
-78
-64
-56
-56
-48
-27
-18
-21
-17
-13
-16
-15
21
38
40
36
16
-13
-26
-1
9
11
16
12
-7
-14
13
28
31
47
53
55
57
58
25
-24
-42
-31
-34
-29
-33
-47
-39
-10
0
2
24
66
82
89
92
73
40
27
4
-14
-1
24
43
33
34
40
37
28
20
-4
-47
-46
-38
-29
0
59
94
75
48
19
-22
-65
-79
-93
-91
-64
-10
