# Supplementary material for: Electroencephalography (EEG) based epilepsy diagnosis via multiple feature space fusion using shared hidden space-driven multi-view learning
Source: PeerJ Comput Sci. 2024 Mar 7;10:e1874. doi: 10.7717/peerj-cs.1874 (PMC10936759; doi:10.7717/peerj-cs.1874)
Supplement: Supplemental Information 2 [file peerj-cs-10-1874-s002.zip › B/O076.txt]

-42
-54
-53
-52
-53
-69
-115
-142
-166
-199
-174
-156
-111
-63
11
36
20
-30
-90
-140
-157
-147
-126
-105
-75
-3
47
67
69
64
49
35
36
25
0
-10
-30
-71
-84
-70
-71
-76
-88
-78
-83
-58
-56
-43
-57
-57
-55
-55
-62
-81
-86
-91
-68
-31
-12
9
23
16
-5
4
-7
-8
-26
-64
-104
-111
-98
-98
-65
-32
13
12
-21
-74
-124
-180
-224
-256
-241
-201
-166
-93
-29
10
49
73
60
15
-17
-37
-47
-40
-20
-2
12
32
10
-5
-18
-12
-10
-14
2
-16
-36
-56
-65
-83
-98
-78
-61
-30
2
44
34
23
13
-24
-44
-58
-58
-50
-15
27
37
30
19
-11
-49
-82
-88
-80
-77
-63
-58
-44
-18
24
25
5
11
-2
-29
-49
-55
-66
-36
15
63
100
125
115
80
25
-27
-79
-119
-150
-164
-151
-129
-99
-60
-16
21
32
24
-2
-38
-47
-59
-25
14
37
66
89
90
79
58
31
4
-29
-56
-85
-128
-136
-156
-167
-131
-84
-46
-32
-16
-18
-22
-8
-2
-17
-47
-68
-53
-27
14
30
26
-16
-47
-70
-96
-85
-65
-49
-9
45
75
66
23
-20
-73
-133
-164
-159
-145
-131
-114
-85
-69
-72
-101
-144
-203
-226
-240
-222
-178
-123
-96
-45
-5
4
-7
-58
-123
-185
-208
-207
-188
-151
-96
-53
-17
-7
-9
-36
-50
-98
-154
-188
-190
-174
-144
-88
-47
2
33
61
40
-32
-95
-162
-212
-235
-211
-161
-89
13
77
108
137
125
50
-57
-106
-126
-138
-127
-77
-42
-28
-33
-53
-79
-84
-75
-83
-113
-130
-122
-109
-95
-80
-79
-92
-102
-94
-67
-34
20
69
75
56
15
-36
-87
-143
-115
-105
-40
-1
83
111
74
23
-8
-24
-40
-38
-37
-39
-42
-66
-93
-111
-110
-82
-30
6
12
26
0
-34
-56
-89
-108
-135
-122
-96
-65
-15
24
34
7
-38
-93
-128
-135
-115
-106
-85
-37
-7
32
41
32
1
-21
-44
-66
-94
-121
-124
-128
-106
-64
-15
34
56
47
-8
-33
-38
-51
-52
-26
-10
1
45
97
153
152
145
95
35
-25
-79
-123
-148
-121
-83
-50
12
93
118
103
55
-39
-136
-197
-222
-241
-217
-150
-97
-64
-36
2
-7
-14
-30
-81
-134
-152
-143
-121
-85
-66
-20
-9
4
-6
-43
-72
-74
-80
-60
-53
-22
-13
-21
-19
-28
-37
-27
-28
-30
-35
-24
-31
-65
-68
-70
-72
-68
-57
-82
-110
-89
-69
-58
-29
-9
-30
-71
-75
-70
-59
-64
-68
-81
-114
-125
-131
-117
-104
-79
-69
-87
-82
-87
-111
-133
-156
-152
-141
-127
-138
-146
-153
-120
-100
-73
-71
-95
-109
-104
-73
-52
-42
-35
-47
-53
-17
27
48
62
83
72
16
-5
-36
-61
-77
-82
-68
-63
-80
-122
-136
-128
-112
-99
-89
-68
-54
-67
-55
-27
-11
-15
-37
-55
-63
-39
-6
-13
-28
-39
-37
-13
14
18
-26
-87
-138
-168
-171
-138
-125
-107
-61
-2
17
11
-17
-48
-68
-68
-61
-64
-49
13
57
71
81
63
46
23
-16
-51
-76
-72
-43
-48
-75
-54
-59
-82
-81
-83
-83
-77
-47
-38
-26
16
52
71
53
52
22
-12
-59
-65
-68
-38
-5
0
-11
-13
-28
-25
-18
-12
-48
-100
-125
-130
-111
-87
-25
35
60
94
106
82
61
52
33
10
11
31
26
5
12
-2
-20
-58
-108
-179
-226
-248
-235
-181
-104
-6
50
69
73
49
23
1
-1
-26
-38
-28
0
25
72
90
80
71
42
16
-30
-66
-104
-115
-121
-114
-113
-80
-37
-27
-18
-36
-76
-122
-139
-156
-144
-115
-57
6
44
61
51
-5
-69
-128
-159
-192
-197
-170
-129
-108
-91
-76
-102
-134
-145
-160
-157
-160
-141
-127
-120
-95
-94
-98
-71
-42
-43
-19
-22
-37
-70
-84
-109
-146
-165
-197
-181
-156
-94
-56
-60
-68
-74
-69
-85
-92
-108
-147
-155
-138
-125
-111
-80
-55
-29
-15
-30
-64
-112
-133
-133
-141
-169
-173
-166
-172
-139
-125
-123
-110
-92
-60
-34
3
28
58
72
76
60
36
8
-40
-54
-53
-44
-28
-31
-20
-26
-37
-49
-91
-120
-121
-99
-78
-44
-7
-5
-8
-5
11
11
2
-10
-27
-48
-43
-15
-14
-15
-34
-66
-80
-70
-62
-68
-30
9
35
38
-12
-50
-102
-144
-155
-147
-112
-52
5
30
40
57
25
-20
-66
-111
-148
-158
-122
-88
-49
-25
12
12
22
23
-5
-32
-61
-59
-80
-94
-92
-91
-68
-17
23
56
80
84
56
11
-16
-61
-111
-105
-67
-42
-3
23
49
41
5
-36
-70
-85
-63
-56
-32
4
38
38
19
12
-9
-38
-55
-70
-49
-22
6
23
32
51
35
20
-9
-31
-58
-47
-28
4
0
-1
-3
-32
-42
-24
-15
-18
-27
-41
-36
-33
-18
-14
-38
-46
-38
-27
-6
18
17
3
4
19
6
-14
-41
-75
-101
-82
-69
-38
-19
-15
-36
-40
-50
-69
-84
-89
-59
-48
-57
-36
-29
-39
-55
-82
-94
-125
-132
-135
-135
-111
-92
-81
-59
-29
-7
-16
-41
-64
-73
-91
-101
-97
-95
-66
-40
-47
-56
-81
-101
-126
-123
-124
-163
-176
-180
-164
-131
-69
-24
-25
-43
-65
-101
-164
-182
-167
-126
-73
-15
35
40
21
-6
-66
-115
-119
-101
-61
-11
37
65
56
21
-27
-101
-111
-91
-85
-91
-69
-40
-9
14
13
-39
-46
-64
-81
-74
-34
7
14
-13
-48
-107
-139
-149
-137
-141
-147
-136
-113
-101
-87
-75
-74
-66
-64
-69
-58
-44
-56
-83
-104
-113
-116
-89
-51
-19
-27
-39
-66
-109
-142
-138
-127
-124
-104
-78
-61
-64
-50
-40
-56
-50
-68
-64
-68
-60
-58
-48
-30
-15
12
9
-7
-43
-84
-97
-113
-149
-169
-171
-165
-166
-130
-86
-71
-88
-102
-116
-105
-77
-45
-26
1
22
16
10
-15
-70
-74
-79
-80
-79
-59
-43
-19
-13
-4
-31
-69
-113
-131
-136
-124
-87
-44
-17
-31
-62
-90
-120
-123
-108
-79
-53
-17
5
10
20
2
-29
-86
-133
-163
-173
-153
-87
-17
35
67
41
-29
-88
-147
-182
-174
-143
-105
-73
-55
-19
-27
-51
-78
-115
-135
-139
-112
-48
-11
18
10
-17
-67
-114
-148
-127
-78
-26
2
17
35
28
20
-4
-23
-60
-61
-43
-29
-3
10
6
10
31
20
-59
-169
-233
-291
-298
-254
-169
-95
-37
-2
4
-36
-52
-78
-102
-106
-81
-49
-19
38
65
61
34
-3
-41
-61
-69
-57
-33
-1
46
51
53
32
-23
-102
-160
-168
-158
-117
-76
-46
-14
16
26
4
-16
-24
-29
-55
-67
-53
-52
-13
28
59
65
42
-33
-66
-76
-70
-55
-28
9
48
60
66
27
-26
-77
-105
-125
-148
-147
-122
-74
-4
56
70
46
16
8
-11
-31
-36
-18
-1
-1
1
-21
-42
-52
-50
-13
17
28
34
62
95
103
64
20
-7
-46
-38
-8
5
15
12
-3
-50
-82
-106
-151
-155
-113
-64
-26
14
36
45
45
57
55
23
-16
-38
-62
-96
-87
-45
-38
-25
-16
-6
2
34
18
-31
-103
-111
-116
-92
-50
-38
-32
-24
-14
-27
-22
-15
-42
-78
-97
-125
-146
-152
-141
-133
-100
-61
-33
-19
-12
7
-23
-70
-92
-98
-93
-78
-58
-47
-53
-50
-62
-77
-79
-84
-84
-94
-71
-43
-25
4
0
14
10
-7
-40
-69
-74
-62
-53
-65
-62
-58
-54
-55
-86
-108
-126
-123
-75
-51
-24
-13
-18
-15
-15
-49
-61
-76
-93
-89
-76
-59
-49
-59
-74
-108
-161
-182
-144
-107
-60
-35
-28
-33
-22
-5
-15
-11
36
41
21
-3
17
27
50
59
45
20
24
43
41
3
-1
-14
-52
-76
-85
-65
-37
22
54
77
85
70
11
-43
-66
-91
-103
-107
-79
-57
8
50
47
39
22
8
-17
-20
-3
-17
-32
-14
-8
-25
-29
-10
-18
-47
-69
-63
-82
-95
-82
-73
-79
-47
-10
-12
-34
-46
-48
-71
-76
-61
-67
-5
38
43
25
-5
-57
-119
-136
-148
-154
-138
-97
-42
14
52
28
-44
-100
-103
-97
-99
-95
-101
-110
-109
-67
-44
-45
-34
-37
-63
-89
-93
-95
-107
-78
-48
-20
-7
-10
-37
-37
-33
-19
-39
-42
-38
-20
-1
13
24
16
4
5
-22
-41
-61
-37
-27
-1
17
0
-43
-93
-122
-152
-161
-152
-132
-84
-34
13
44
55
26
-30
-97
-111
-104
-87
-46
-1
27
37
67
59
12
-38
-89
-131
-101
-50
-2
7
8
-20
-88
-169
-202
-217
-201
-122
-50
-27
-27
-30
-64
-119
-169
-176
-168
-143
-124
-114
-112
-107
-100
-103
-82
-46
-37
-13
-7
-17
-55
-75
-87
-105
-128
-164
-156
-142
-130
-122
-133
-139
-128
-111
-97
-68
-34
-7
9
43
58
32
4
-26
-33
-59
-56
-61
-69
-41
-23
5
11
20
16
8
54
82
68
34
-10
-61
-98
-119
-132
-136
-136
-121
-93
-65
-27
-11
-31
-49
-71
-75
-84
-102
-83
-72
-67
-69
-102
-118
-107
-80
-41
-3
14
-7
-37
-57
-65
-75
-82
-97
-114
-94
-50
-18
9
20
34
39
-1
-21
-42
-85
-106
-118
-122
-122
-116
-92
-78
-58
-43
-51
-56
-66
-86
-110
-106
-72
-53
-70
-67
-47
-38
-44
-35
-46
-87
-128
-151
-134
-114
-72
-31
-22
-37
-63
-70
-44
-10
-13
-23
-27
-19
-5
-4
-8
-19
-47
-60
-69
-74
-64
-53
-35
-7
2
5
0
-1
-15
-40
-55
-55
-44
-43
-10
13
10
-6
-25
-39
-68
-60
-64
-68
-62
-42
-33
-42
-47
-86
-74
-69
-61
-64
-73
-55
-44
-34
-42
-46
-74
-97
-81
-61
-53
-17
5
-25
-49
-62
-70
-89
-106
-99
-102
-58
-41
-55
-79
-62
-46
-43
-66
-93
-107
-116
-87
-59
-38
6
29
40
14
-3
-22
-24
-50
-57
-65
-58
-31
-31
-39
-17
-11
-21
-46
-81
-99
-135
-101
-53
-23
-9
5
6
-19
-24
-39
-42
-34
-38
-35
-28
-19
-30
-48
-42
-16
3
5
-16
-48
-77
-86
-67
-62
-78
-94
-108
-112
-114
-98
-91
-88
-89
-104
-109
-101
-47
-32
-13
-8
-2
-11
-3
-1
-15
-56
-86
-94
-103
-91
-72
-65
-89
-83
-103
-118
-112
-83
-50
-27
21
60
82
80
67
39
-6
-48
-103
-153
-160
-144
-118
-100
-39
7
37
30
8
-35
-89
-136
-152
-131
-93
-44
-18
-13
29
44
28
-2
-16
-33
-44
-34
-43
-42
-37
-24
-50
-79
-89
-80
-32
-10
-10
-28
-36
-37
-44
-53
-55
-79
-92
-99
-89
-53
17
75
87
52
8
-43
-124
-184
-203
-212
-200
-164
-118
-57
-20
8
-4
-31
-64
-82
-108
-140
-145
-139
-111
-50
14
17
-33
-71
-122
-155
-167
-179
-191
-165
-124
-101
-88
-101
-109
-158
-171
-176
-178
-158
-111
-45
-10
26
48
15
6
-27
-73
-117
-117
-115
-121
-109
-81
-62
-65
-57
-82
-115
-152
-160
-160
-173
-174
-145
-118
-93
-68
-37
-13
19
32
38
34
37
52
42
25
-1
-6
-2
22
33
31
3
-10
-53
-93
-102
-100
-77
-50
-5
34
72
81
60
41
26
15
8
-10
-22
-24
-17
10
38
32
38
37
22
-2
-41
-76
-117
-136
-139
-147
-149
-114
-58
-16
19
21
-7
-57
-80
-116
-124
-104
-76
-9
41
88
120
128
84
38
0
-33
-49
-83
-99
-78
-46
-21
9
42
32
-8
-42
-44
-59
-57
-59
-58
-42
-23
-4
-9
-29
-55
-87
-106
-108
-57
-11
23
23
-7
-45
-69
-78
-79
-72
-58
-65
-33
-10
12
-4
-36
-46
-62
-64
-49
-14
9
38
61
48
23
-19
-111
-213
-255
-236
-184
-144
-87
-23
-4
29
46
29
-10
-42
-64
-77
-61
-33
-10
16
22
44
47
19
-17
-83
-137
-149
-149
-132
-107
-74
-39
1
34
26
-19
-70
-117
-150
-134
-84
-40
-2
57
89
82
71
47
20
-38
-57
-82
-89
-70
-19
11
32
27
9
-45
-79
-105
-112
-114
-98
-92
-77
-41
1
30
16
-30
-56
-75
-79
-87
-101
-93
-57
-20
-5
-23
-47
-110
-168
-178
-172
-156
-158
-137
-125
-110
-84
-77
-66
-60
-66
-66
-52
-31
-9
45
73
69
4
-76
-158
-223
-237
-190
-112
-48
4
31
15
-17
-19
8
-9
0
15
29
36
67
83
100
98
53
-17
-83
-122
-151
-147
-134
-58
-14
6
18
7
-32
-66
-98
-133
-163
-141
-113
-66
-18
5
-10
-45
-81
-113
-139
-150
-176
-170
-149
-119
-103
-91
-98
-111
-158
-160
-160
-172
-142
-107
-55
-32
11
59
65
37
-9
-51
-85
-82
-91
-94
-99
-48
-5
14
30
7
-35
-79
-116
-122
-126
-106
-69
-8
58
72
47
15
-8
-40
-48
-69
-81
-95
-90
-68
-59
-58
-74
-106
-134
-171
-179
-155
-121
-95
-62
-57
-74
-53
-38
-36
-29
-30
-35
-31
-9
26
38
29
10
3
-30
-53
-72
-94
-104
-87
-70
-65
-51
-46
-63
-83
-78
-73
-65
-57
-70
-57
-27
-6
-11
-43
-62
-65
-65
-58
-30
0
24
36
13
-17
-52
-68
-50
-43
-22
-12
-5
21
36
35
17
-2
-39
-77
-83
-75
-36
2
40
46
40
27
15
-63
-112
-149
-172
-173
-161
-118
-54
3
37
-1
-36
-61
-93
-128
-109
-79
-55
-31
-5
36
53
35
17
5
-38
-63
-94
-150
-197
-220
-208
-182
-123
-82
-51
-14
19
9
-18
-17
-29
-33
-27
4
37
50
50
31
-5
-22
-44
-57
-50
-21
4
7
-4
-26
-72
-88
-92
-111
-110
-106
-58
-10
30
50
46
31
19
-1
-47
-38
-45
-71
-94
-83
-58
-25
2
9
4
-46
-52
-65
-88
-83
-62
-40
-18
20
26
14
-10
-28
-23
-28
-19
-2
18
50
60
41
-6
-44
-86
-131
-142
-133
-105
-78
-56
-54
-31
-19
-9
-17
-38
-34
-36
-26
-5
10
33
40
51
29
6
-15
-33
-71
-100
-134
-136
-144
-136
-93
-58
-28
-22
-17
-7
8
13
-1
-10
-1
-9
-26
-42
-55
-47
-32
-29
-27
-34
-40
-47
-64
-69
-59
-45
-47
-39
-31
-28
-19
-34
-70
-102
-120
-141
-147
-142
-107
-81
-63
-65
-77
-77
-61
-37
-26
-29
-35
-51
-71
-78
-72
-94
-102
-99
-100
-75
-49
-41
-65
-87
-100
-115
-160
-168
-157
-145
-105
-47
1
27
35
29
-14
-39
-68
-87
-84
-49
-22
12
10
-15
-63
-111
-106
-105
-107
-89
-56
-16
0
0
-18
-58
-76
-81
-82
-96
-117
-155
-201
-232
-225
-184
-123
-79
-64
-48
-21
-7
-22
-47
-58
-59
-25
23
59
52
36
22
-4
-1
1
-8
-27
-17
-20
-32
-45
-59
-77
-95
-90
-64
-33
-26
-35
-70
-126
-145
-112
-48
-22
-1
5
4
14
16
-1
-60
-52
-32
-35
-16
0
30
41
48
17
-26
-85
-139
-185
-200
-179
-164
-139
-74
-24
-3
-6
-23
-77
-144
-185
-228
-254
-266
-247
-209
-147
-40
64
121
108
35
-45
-136
-191
-191
-192
-184
-136
-83
-12
59
89
57
18
-5
-5
-15
-41
-42
-54
-53
-65
-85
-110
-120
-119
-102
-55
-4
8
9
-11
-47
-94
-64
-4
49
59
49
41
7
-26
-58
-78
-82
-66
-53
-59
-31
-16
-20
-20
-5
-1
-17
-21
-19
-10
-18
0
11
15
9
9
15
37
26
16
19
41
83
70
61
49
12
-20
-34
-54
-65
-62
-52
-44
-32
-28
0
32
52
38
24
-24
-66
-95
-118
-118
-110
-86
-43
29
99
113
99
34
-48
-148
-219
-235
-224
-179
-97
-10
82
190
258
259
163
19
-110
-182
-196
-183
-173
-121
-51
10
85
138
136
148
132
64
-60
-169
-227
-232
-183
-123
-71
-34
-9
11
14
3
18
46
71
80
83
50
18
-4
-28
-70
-86
-99
-117
-108
-87
-50
-3
34
49
27
-10
-42
-76
-113
-112
-111
-110
-95
-50
-3
18
28
17
-20
-64
-92
-130
-154
-155
-140
-114
-87
-50
-28
-30
-13
0
-19
-26
-9
-16
-25
-29
-44
-91
-111
-136
-175
-196
-197
-170
-135
-76
-32
34
94
136
133
63
-44
-155
-239
-284
-290
-257
-229
-178
-102
-38
17
82
141
155
116
8
-132
-238
-279
-274
-252
-216
-178
-158
-149
-153
-154
-134
-87
-20
58
85
65
2
-75
-116
-128
-136
-115
-83
-62
-49
-27
4
31
51
59
40
6
-23
-35
-58
-94
-101
-118
-105
-62
-11
10
49
80
80
65
30
-32
-107
-152
-153
-123
-88
-38
19
60
81
86
67
24
-2
-51
-102
-123
-130
-139
-126
-85
-47
-30
0
17
44
55
61
47
5
-15
-49
-105
-160
-177
-162
-115
-46
25
73
82
51
-10
-90
-153
-182
-200
-199
-176
-156
-148
-120
-71
-36
-9
9
-2
-32
-87
-122
-169
-179
-176
-156
-127
-108
-124
-156
-170
-154
-113
-72
-40
-10
-14
-23
-21
-5
-9
-10
0
17
31
19
6
-33
-53
-72
-79
-68
-61
-80
-86
-67
-80
-107
-143
-175
-184
-162
-138
-118
-96
-60
-23
-16
-24
-55
-93
-131
-144
-159
-163
-158
-111
-107
-67
-46
-20
-30
-57
-87
-131
-165
-168
-155
-152
-111
-82
-77
-75
-67
-60
-56
-57
-49
-61
-80
-43
-43
-65
-63
-42
-22
-14
7
27
6
-27
-91
-145
-216
-227
-210
-160
-86
-39
-7
-18
-61
-108
-154
-183
-174
-144
-108
-65
-38
-13
27
61
15
-73
-159
-256
-264
-229
-165
-135
-111
-76
-44
-15
47
87
79
55
24
-29
-67
-71
-78
-73
-38
5
30
35
30
6
-36
-51
-61
-65
-84
-74
-65
-42
-29
-28
-28
-41
-33
-28
-39
-33
-21
-28
-40
-48
-67
-67
-46
-38
-37
-49
-32
-37
-32
-9
1
-19
-58
-59
-33
-40
-13
-7
8
22
24
5
-13
-18
-30
-42
-31
-29
-35
-35
-39
-42
-56
-72
-77
-124
-151
-172
-151
-142
-107
-54
-47
-78
-88
-80
-71
-63
-50
-53
-68
-73
-65
-50
-37
-26
-21
-45
-33
-57
-78
-109
-142
-171
-166
-138
-99
-70
-76
-84
-100
-81
-44
-21
-3
-5
-13
-21
-13
7
-8
-43
-69
-72
-72
-91
-99
-113
-132
-113
-63
-34
-8
2
-36
-81
-88
-84
-90
-68
-22
-1
-18
-56
-75
-113
-140
-116
-82
-54
-40
-25
-14
-29
-53
-91
-137
-163
-170
-174
-166
-123
-86
-44
-13
-15
-8
-2
-23
-68
-117
-151
-154
-129
-77
-38
21
54
62
46
8
-47
-89
-121
-134
-134
-130
-85
-36
37
69
92
98
65
6
-57
-73
-88
-70
-40
-15
12
42
43
36
11
-17
-55
-95
-126
-149
-169
-150
-100
-71
-48
-42
-57
-83
-67
-31
1
16
32
35
19
7
-12
-49
-89
-82
-67
-34
17
57
51
22
-30
-72
-111
-126
-126
-105
-87
-56
-31
-15
-17
-35
-89
-97
-105
-119
-121
-89
-43
-18
-21
-24
-54
-69
-75
-69
-80
-85
-84
-84
-57
-19
4
11
-8
-29
-56
-89
-112
-122
-108
-99
-82
-80
-80
-77
-71
-81
-53
-38
-33
-35
-15
9
-9
-25
-47
-68
-66
-52
18
57
66
58
43
25
11
-18
-33
-37
-5
20
33
46
23
-15
-36
-48
-66
-100
-129
-136
-121
-92
-58
-29
-23
-31
-23
-27
-15
18
5
-27
-34
-42
-45
-32
-16
0
22
27
6
-22
-46
-67
-90
-80
-59
-31
-19
-23
-27
-54
-81
-93
-95
-109
-83
-33
9
33
17
-1
-45
-73
-93
-94
-80
-68
-49
-49
-36
-10
-2
14
19
7
-6
-10
-22
-27
-27
-16
-13
-17
-16
-36
-60
-73
-72
-66
-70
-60
-63
-47
-19
1
-7
-29
-56
-72
-73
-65
-84
-77
-37
-22
-16
0
10
-1
-14
-28
-26
-13
-5
8
9
18
12
10
-10
-17
-32
-39
-47
-29
-11
-15
-66
-100
-136
-156
-141
-123
-135
-141
-107
-66
2
50
94
100
64
-2
-79
-143
-163
-172
-182
-163
-86
-15
54
88
97
72
29
-28
-103
-190
-251
-259
-239
-181
-112
-35
31
64
24
-49
-115
-156
-169
-171
-170
-151
-158
-138
-97
-66
-15
58
75
73
32
-32
-96
-148
-178
-202
-214
-186
-150
-107
-56
2
51
96
123
79
1
-71
-108
-120
-131
-119
-91
-70
-42
17
43
47
45
29
3
-31
-67
-96
-118
-125
-114
-103
-69
-32
15
53
56
45
-8
-44
-78
-103
-102
-89
-57
-60
-56
-55
-87
-128
-149
-150
-127
-55
-6
10
11
7
10
-8
-6
-1
11
6
-5
22
21
5
3
-4
-7
-10
-9
-31
-41
-68
-104
-138
-133
-132
-129
-97
-71
-55
-27
-19
-19
-44
-52
-63
-82
-100
-119
-138
-145
-139
-80
-52
-30
-24
-28
-31
-44
-32
-38
-61
-82
-111
-124
-90
-57
-32
-2
30
86
122
147
129
89
57
16
-22
-47
-55
-65
-66
-30
24
62
65
51
26
-3
-27
-41
-47
-55
-27
-12
4
20
35
30
-2
-14
-31
-42
-46
-36
-35
-33
-5
1
-21
-27
-46
-88
-131
-167
-184
-196
-202
-162
-119
-80
-54
-53
-69
-55
-38
-40
-39
-51
-59
-66
-45
-12
-8
-7
-13
-14
-38
-51
-47
-45
-28
1
7
-2
1
11
8
25
21
1
-31
-37
-62
-90
-93
-77
-68
-55
-36
-29
-29
-22
-17
-21
-16
2
-1
-22
-48
-69
-84
-78
-50
-36
-28
-33
-60
-84
-84
-74
-81
-81
-93
-115
-95
-40
4
21
2
-36
-62
-102
-139
-155
-157
-165
-148
-138
-125
-72
12
42
16
-7
-38
-76
-95
-115
-127
-126
-100
-71
-48
-4
12
0
-31
-47
-66
-82
-86
-83
-79
-83
-94
-106
-101
-81
-37
-28
-33
-30
-56
-75
-60
-37
-12
21
53
51
19
-17
-50
-64
-81
-81
-88
-87
-71
-40
-23
0
40
57
47
35
5
-28
-44
-63
-75
-80
-55
-19
-13
-5
4
-2
-16
-14
-16
-35
-28
-11
-18
-14
-10
-26
-56
-68
-72
-75
-76
-52
-47
-53
-39
-27
-40
-50
-54
-72
-79
-84
-91
-109
-132
-143
-143
-117
-90
-62
-53
-26
-2
-17
-44
-52
-49
-56
-84
-109
-140
-144
-109
-52
9
38
34
5
-55
-96
-119
-142
-144
-121
-91
-77
-45
-8
6
12
4
-31
-89
-168
-223
-227
-196
-119
-26
25
71
62
24
-2
