# Supplementary material for: Electroencephalography (EEG) based epilepsy diagnosis via multiple feature space fusion using shared hidden space-driven multi-view learning
Source: PeerJ Comput Sci. 2024 Mar 7;10:e1874. doi: 10.7717/peerj-cs.1874 (PMC10936759; doi:10.7717/peerj-cs.1874)
Supplement: Supplemental Information 2 [file peerj-cs-10-1874-s002.zip › B/O077.txt]

43
86
138
131
97
53
-4
-89
-121
-136
-96
-71
-40
-29
-9
5
-19
-2
0
-51
-114
-136
-141
-103
-76
-51
-3
36
66
83
86
48
9
-5
-29
-79
-72
-59
-58
-57
-44
-37
-9
-16
-10
17
-6
-4
-18
-31
-15
-22
-3
-12
-15
7
28
57
76
64
57
53
21
-17
-20
-49
-73
-83
-44
-44
10
44
61
26
-26
-44
-67
-131
-145
-149
-132
-130
-133
-87
-57
-43
-11
13
47
42
50
48
28
13
34
21
-2
-20
-20
-9
29
79
96
90
106
37
50
51
15
-24
-23
12
26
46
123
171
146
143
127
59
6
8
2
-5
35
72
104
118
98
33
24
-26
-51
-71
-64
-18
2
23
49
82
51
32
34
44
22
11
10
-31
-18
16
17
21
84
135
135
106
50
-12
-64
-69
-60
-51
-34
-7
10
34
86
106
85
58
25
19
28
26
75
86
68
54
103
116
79
61
45
33
26
2
-15
3
-2
-6
12
22
14
12
8
-5
-4
35
48
26
1
-14
35
75
98
84
92
58
12
17
2
-7
4
4
81
159
200
200
127
87
36
-4
17
-6
-29
-67
-54
14
39
54
35
-18
-102
-122
-154
-160
-85
-35
-40
21
77
89
69
15
-56
-111
-128
-121
-116
-102
-66
-24
24
71
96
65
52
-49
-63
-75
-106
-144
-119
2
113
174
201
206
158
68
-10
-76
-127
-145
-117
-71
-39
109
180
181
188
195
134
14
-33
-29
-52
-90
-20
28
44
63
43
61
88
71
21
-52
-131
-143
-149
-143
-138
-75
-14
26
41
55
75
73
83
67
48
49
21
10
55
74
43
79
84
70
76
51
19
22
59
94
126
145
128
73
8
-29
-72
-66
-17
4
15
87
102
58
62
70
52
-1
-46
-44
-20
-45
-37
4
25
34
30
-13
-29
-2
25
9
-24
0
18
44
56
64
59
57
54
-32
-34
-23
-58
-86
-94
-85
-45
12
48
97
72
57
46
28
27
19
29
17
85
155
194
196
252
244
168
62
-36
-94
-123
-126
-131
-135
-81
21
94
127
91
2
-118
-201
-228
-287
-215
-97
-48
-42
-10
67
62
62
44
0
-67
-83
-39
-10
6
-13
13
4
-1
2
-42
-58
-27
-10
-6
5
50
66
65
42
12
8
26
40
43
80
75
77
40
75
69
19
10
-36
-77
-113
-89
-73
-51
-17
10
0
9
-2
-29
-39
-60
-66
-72
-86
-75
-47
-30
-62
-26
-14
-38
-48
-66
-72
-88
-113
-96
-40
10
35
25
-36
-41
-82
-108
-86
-82
-82
-12
35
39
14
5
-28
-49
-20
64
103
146
184
152
67
39
-29
-54
-42
-42
-1
13
-1
-31
-43
-49
-55
-48
-58
-14
3
8
-4
10
66
71
15
21
1
39
58
37
41
71
53
72
68
61
24
15
21
35
61
102
101
68
48
19
-17
-54
-68
-34
-11
39
93
122
107
167
190
150
99
64
38
-3
-31
-20
15
48
80
77
4
17
0
-34
-62
-64
-70
-86
-23
9
69
147
187
205
172
168
104
17
-37
-33
-32
4
35
58
64
80
76
76
76
79
-7
-72
-106
-108
-94
-65
-23
58
87
124
159
142
108
104
79
55
36
69
38
24
59
41
31
64
43
-12
-74
-117
-157
-160
-119
-22
45
139
188
185
138
106
90
83
84
95
138
138
143
129
126
151
125
114
67
54
26
-1
-20
-23
-51
-32
42
52
86
87
79
3
-2
-14
4
6
-1
9
4
29
53
59
40
8
-19
-73
-110
-122
-108
-85
-100
-25
-25
-71
-59
-59
-52
-76
-74
-100
-108
-57
-36
-9
13
-1
-16
0
-18
17
14
22
-6
-42
-73
-118
-127
-153
-84
-26
-14
-18
-37
-65
-112
-123
-99
-127
-92
-79
-48
-41
-40
-84
-42
-15
-25
-52
-48
-22
-24
-31
-82
-141
-159
-173
-128
-108
-119
-75
-31
-19
25
75
96
88
90
82
45
26
9
-63
-39
-12
2
13
36
54
40
25
47
6
-19
5
23
37
36
66
75
43
32
31
20
-11
-25
-11
-6
-21
3
2
-24
-27
-63
-106
-85
-26
2
42
67
71
64
38
26
-27
-102
-140
-151
-179
-146
-110
-84
-78
13
54
60
77
68
6
-52
-54
-70
-70
-95
-79
-85
-18
34
51
53
35
77
53
29
-25
-53
-88
-49
-18
-14
-5
-2
-23
-30
-1
-32
-81
-28
29
43
73
63
58
44
29
-7
-51
-70
-57
-32
-32
9
93
121
135
131
95
40
-11
-34
-28
-24
8
33
51
92
50
113
157
139
91
74
73
87
62
47
61
85
102
118
120
138
132
108
98
64
39
15
0
19
39
-2
-7
55
88
78
84
83
69
40
-1
-39
-65
-27
-7
0
-6
-1
-19
12
22
-20
-50
-60
-31
-9
-4
30
28
40
33
-13
-76
-58
-42
-41
-46
-21
1
19
36
44
23
-6
-52
-89
-45
-20
-16
-18
-23
-13
-2
-18
-14
-2
-16
-70
-44
-17
-58
-88
-129
-146
-112
-63
-32
-47
-50
-17
2
-46
-90
-110
-78
-33
2
14
24
11
8
4
-31
-39
-26
6
35
96
127
103
70
70
26
23
20
10
18
12
38
93
108
84
80
7
14
36
42
45
65
85
66
28
-47
-116
-147
-130
-115
-93
-34
-19
-41
-24
-64
-68
-52
-41
-60
-40
-19
-45
-56
-79
-75
-50
-42
-10
4
-16
-56
-47
-52
-77
-47
-41
-16
18
10
-15
-28
-16
-43
-36
-15
-2
32
46
55
43
26
9
-21
-19
-50
-61
-56
-60
-33
-17
-32
-36
-53
-101
-149
-157
-155
-144
-137
-128
-86
-41
71
119
94
77
24
-21
-26
-56
-109
-46
-1
19
27
48
77
64
32
31
5
-22
-30
-22
-43
-39
7
61
124
134
114
56
-8
-32
-46
-51
-24
9
46
33
49
27
-22
-34
-43
-57
-61
-23
38
86
102
87
22
-74
-128
-156
-140
-93
-31
3
10
7
-11
-45
-78
-74
-86
-61
-6
24
91
115
111
94
53
7
-45
-93
-74
-23
27
75
70
115
120
77
17
23
0
-6
10
50
99
126
116
132
165
131
43
-61
-109
-143
-180
-140
-81
-6
47
59
53
21
15
-7
-38
-48
10
35
41
82
116
131
102
70
26
-1
3
25
52
80
103
99
127
85
2
-56
-90
-77
-35
8
31
49
45
28
67
37
-1
-27
-26
-32
-27
-21
-31
-17
55
93
108
93
-15
-38
-18
12
10
0
-4
20
17
-6
-57
-67
-97
-99
-62
-66
-52
-23
11
54
50
44
6
-13
-13
-9
28
18
35
66
52
33
1
-3
-13
-36
14
66
80
86
92
105
70
23
4
-7
-23
30
81
84
80
57
47
38
6
-29
-95
-102
-80
-72
-9
63
100
104
91
77
68
47
59
72
67
71
61
82
54
70
64
67
63
64
37
32
15
35
31
50
95
101
103
106
97
75
86
50
-7
-59
-64
-85
-79
-108
-70
-51
-32
-16
-9
-47
-14
20
1
-37
-53
-40
-42
-36
-24
31
48
68
61
45
28
11
-4
-35
-50
-46
-42
0
10
13
22
20
55
59
49
32
-8
-68
-97
-108
-132
-37
13
25
-10
-21
-1
-24
-33
-30
-54
-30
19
19
5
13
6
45
63
66
32
-11
-34
-60
-100
-130
-77
-30
7
10
-14
-39
2
64
62
66
130
145
115
68
70
62
36
39
59
58
64
103
85
39
34
50
7
-23
-20
-21
13
78
139
141
153
126
50
5
-8
-61
-76
-66
-10
-10
87
132
125
123
101
52
-21
-52
-26
-26
-25
47
70
47
38
10
-4
-48
-78
-73
-101
-59
8
47
38
26
38
12
-20
-37
-21
-21
-8
49
35
125
161
122
67
33
-34
-115
-117
-111
-104
-70
-33
-5
43
100
77
-4
-52
-59
-44
-44
-28
-13
-41
-3
52
7
-37
-36
-41
-73
-85
-70
-67
-57
-34
-20
-29
-14
7
12
10
0
44
15
4
25
30
13
19
35
37
52
97
97
89
54
60
75
81
81
55
41
23
-1
-20
-36
-21
2
57
96
107
114
103
48
-28
-83
-109
-92
-65
4
81
126
147
195
198
137
54
2
-88
-94
-36
-1
13
67
109
111
147
156
91
6
-23
-43
-72
-52
-7
22
-14
-38
1
1
11
26
-1
-30
-18
-14
-25
-3
-11
-24
6
26
29
-19
-19
6
-22
-53
-91
-107
-101
-81
-82
-101
-146
-110
-97
-75
-19
9
47
60
135
174
147
135
86
64
17
3
-23
-46
-22
21
42
42
69
90
109
179
220
201
151
91
49
27
-2
-49
-66
-55
-28
19
51
91
113
79
54
11
-38
-85
-101
-81
-68
-72
-57
-52
-53
-13
24
93
103
73
4
-35
-69
-74
-63
-25
6
-2
43
92
99
59
28
13
-3
-25
-10
17
0
-2
8
-16
-68
-102
-125
-99
-53
-47
-58
-23
-14
-34
-53
-36
0
44
0
-35
-15
-13
-21
5
17
5
-24
-87
-99
-109
-114
-103
-78
-60
-51
-26
27
52
9
-14
-11
14
45
56
6
-11
-31
-32
-25
-64
-57
-46
-54
-24
10
-10
5
52
62
56
31
-14
4
13
56
39
63
88
53
32
9
37
7
7
37
75
81
52
-1
-29
-56
-115
-121
-136
-153
-115
-20
21
23
30
7
-28
-18
-4
-48
-25
14
24
75
95
106
74
18
-24
-35
-16
37
31
-17
1
14
3
-5
-30
-34
-7
9
7
-4
23
47
69
61
54
9
8
-14
-46
-55
-17
15
18
12
13
-4
-24
-45
-86
-72
-56
-23
-11
-15
-2
9
0
0
-3
-19
52
93
96
68
52
54
28
-4
-4
-7
26
68
79
59
41
40
52
35
40
30
-27
-28
-22
-15
-7
13
-16
-50
-29
-3
59
86
134
124
124
93
94
59
0
-66
-95
-91
-97
-72
-21
23
-14
24
21
-12
-24
-21
-45
-9
40
54
120
151
135
91
70
53
21
-2
0
4
1
-14
22
48
106
133
136
127
63
39
2
-2
23
36
36
34
53
87
81
43
18
36
49
60
40
61
78
119
78
71
10
-53
-41
-16
1
21
75
121
142
148
131
72
55
55
21
-29
24
74
87
82
101
114
59
1
-40
-46
-66
-65
-50
-44
-48
-2
22
-8
-16
-10
-11
-30
-34
-24
-6
18
90
123
79
64
34
-32
-79
-134
-182
-187
-126
-106
-67
-44
-10
-13
-47
-69
-106
-130
-112
-56
-40
-57
-27
-20
47
90
72
2
-21
-38
-80
-92
-63
-39
-78
-46
-10
-1
-11
-16
-32
-74
-93
-71
-91
-67
-24
-17
14
51
47
61
65
78
81
81
33
17
16
42
62
59
43
43
24
-27
-61
-65
-95
-107
-82
-38
-29
29
77
101
111
142
81
81
73
48
26
-1
37
93
98
102
139
149
117
74
45
9
4
14
-9
-48
12
42
57
85
74
34
-4
-27
-76
-88
-61
-58
-6
-6
1
35
66
44
19
-53
-59
-37
-48
-70
-31
3
21
58
40
4
-64
-69
-64
-70
-89
-80
-77
-45
-6
26
42
70
36
6
32
22
34
30
25
9
2
-15
7
36
12
-8
-13
-27
-14
48
87
51
5
9
-3
-29
-48
5
14
40
63
48
43
21
-36
-143
-192
-196
-199
-182
-159
-49
-14
24
82
107
102
92
51
11
7
-6
4
84
101
139
147
119
83
5
-69
-68
-57
-24
-2
49
78
100
108
132
80
9
-11
-48
-48
-24
42
47
96
112
81
122
128
82
-6
-22
-4
-19
-40
-45
-50
-38
-34
-6
-8
1
-8
-25
-45
-83
-132
-150
-143
-110
-22
10
13
39
36
50
37
41
11
2
8
26
21
21
-36
-67
-73
-92
-74
-61
-48
-42
-50
-47
-59
-32
-14
4
41
56
26
34
54
40
19
-34
-35
-59
-96
-99
-93
-54
-4
31
39
21
21
33
35
27
65
99
119
106
128
129
115
102
91
54
10
0
1
14
-7
28
61
75
56
58
55
42
7
-5
-36
-33
-28
-6
27
19
-10
-36
-63
-107
-149
-133
-148
-136
-70
-58
-51
-70
-112
-73
-94
-80
-72
-97
-63
-15
40
46
72
80
51
-15
-27
-40
-70
-59
-52
-13
9
72
81
55
64
24
-33
-97
-122
-121
-112
-78
-15
14
103
133
112
67
38
-43
-34
-54
-64
-97
-77
-10
1
13
89
105
62
-1
-53
-100
-138
-113
-78
-66
-12
62
84
71
96
70
55
34
24
59
54
55
76
52
38
44
9
-28
-30
-3
13
22
16
29
32
44
51
27
23
61
23
23
49
51
44
31
42
57
10
27
74
69
60
57
32
-17
-16
-30
4
19
30
71
77
80
65
21
-1
14
0
-23
13
35
54
86
113
89
54
40
26
-71
-73
-101
-84
-65
-69
-66
-20
9
15
-34
-15
-23
-62
-116
-41
-13
-13
-36
0
41
77
91
95
96
54
16
-36
-119
-133
-115
-109
-114
-64
-47
-36
-3
28
27
15
1
-3
24
64
102
183
199
164
139
58
35
11
-21
-39
4
40
65
110
122
96
44
51
27
9
-25
-5
67
119
135
128
112
115
126
83
64
50
0
-40
-63
-71
-45
-6
-21
9
-22
-46
-41
-46
-13
-4
58
36
40
-1
17
35
31
61
90
105
109
98
81
56
47
-6
-5
-33
-61
-80
-91
-62
-45
5
32
27
24
17
24
23
25
56
58
72
19
36
31
22
0
18
81
95
52
9
-43
-82
-147
-146
-90
-55
-41
-13
-20
28
54
41
20
-17
26
59
69
47
16
3
34
19
9
24
40
45
39
48
73
57
72
49
16
22
48
34
-9
-39
-46
-42
-46
-64
-51
-32
-79
-121
-94
-85
-51
-2
26
20
27
29
-36
-72
-70
-108
-122
-93
-83
-24
31
60
41
17
-23
-33
-91
-77
-69
-78
-16
32
71
77
59
68
46
47
11
-4
6
27
40
62
54
18
-57
-26
8
8
-22
-14
-4
8
-2
2
-17
-19
-13
-26
-17
-8
-11
-42
-88
-123
-141
-117
-70
-10
9
15
38
52
62
47
22
26
55
89
99
88
86
66
86
96
78
61
40
88
136
113
108
102
73
22
1
-13
-31
-67
-37
-27
-31
17
118
208
210
159
68
-24
-30
-38
-81
-144
-78
-25
5
58
93
120
145
136
61
-35
-145
-164
-155
-142
-123
-74
-51
-12
59
82
109
98
40
-52
-56
-60
-81
-105
-108
-120
-88
-27
51
122
182
211
232
160
43
-29
-112
-163
-139
-108
-42
2
90
117
102
87
68
60
26
43
29
-14
-51
-102
-147
-159
-176
-152
-121
-25
5
22
14
15
12
42
59
67
38
20
-4
-12
27
57
135
166
191
208
171
164
139
64
31
90
79
64
100
115
125
171
211
228
198
169
132
99
94
54
27
43
83
148
154
167
184
166
112
63
26
-18
-42
-63
-58
-64
-45
15
82
113
79
42
-2
-10
-35
-76
-92
-75
-71
-14
49
145
166
158
98
33
-19
-51
-57
-47
-28
22
56
105
162
164
144
118
55
-31
-69
-104
-97
-119
-68
-31
-17
42
87
75
70
61
39
-11
-56
-88
-93
-96
-77
-40
-21
-10
-8
17
22
55
97
144
161
170
127
69
13
-71
-117
-88
-71
-55
-54
-42
-12
39
107
159
135
147
133
53
-50
-59
-85
-121
-118
-108
-41
41
110
139
127
72
25
-15
-62
-116
-127
-131
-114
-85
-56
-34
-1
59
43
49
63
44
42
9
-1
-49
-41
-41
-80
-95
-77
-51
-34
28
77
104
90
75
38
-17
-63
-89
-110
-108
-87
-43
-68
-64
-40
-60
-61
-62
-37
-62
-35
-33
-70
-119
-114
-116
-112
-40
-29
-63
-108
-112
-117
-137
-153
-85
-46
-29
-27
-44
-85
-98
-105
-144
-109
-43
-13
-52
-44
-50
-47
-47
-26
-21
-28
-44
-36
-17
-35
-10
-23
-10
26
31
45
105
182
190
157
96
17
-31
-55
-49
-17
8
28
63
50
88
165
153
88
0
-87
-155
-146
-125
-115
-61
-19
5
-4
49
78
84
94
89
31
31
50
16
-44
-85
-95
-95
-48
31
96
125
115
49
-24
-70
-118
-135
-153
-142
-125
-45
-15
27
43
12
-21
-24
-30
-74
-108
-110
-100
-22
34
66
86
56
9
-81
-147
-191
-181
-156
-128
-22
30
50
70
76
55
-1
22
39
12
-59
-39
-49
-27
-23
-19
2
11
18
23
24
8
5
-10
-50
-122
-94
-57
-49
-14
26
69
73
74
41
-20
-55
-59
-95
-102
-92
-35
-29
-12
0
-1
-36
-79
-115
-149
-172
-158
-150
-125
-43
-12
7
9
31
18
16
7
-9
-44
-45
17
35
24
22
38
52
23
28
49
34
13
-55
-96
-127
-100
-101
-55
23
53
53
-12
-74
-106
-87
-91
-94
-87
-63
-29
-10
37
109
101
25
-61
-130
-225
-233
-240
-237
-216
-162
-60
7
45
92
136
101
54
0
-64
-100
-81
-55
-38
33
102
139
127
100
46
-7
-24
-29
-19
-13
16
44
102
140
136
112
61
71
38
-10
39
56
71
54
54
24
18
6
-7
-9
-32
-33
-63
-71
-65
-44
-37
-60
-18
5
-15
-3
8
0
34
56
52
35
66
57
24
10
-23
-5
-10
-10
22
-3
-37
-73
-115
-78
-79
-73
-113
-63
-11
-19
-66
-83
-94
-101
-101
-87
-87
-69
-59
-56
-7
68
81
77
20
-12
-52
-73
-130
-161
-184
-188
-171
-89
-22
9
17
-21
-39
-32
-9
-4
-23
-59
-26
13
39
30
30
42
66
34
-29
-41
-40
-49
-29
15
-5
61
64
12
-38
-41
-47
-54
-22
24
45
6
-31
-9
1
-28
-57
-18
4
15
-1
33
9
-33
-90
-139
-177
-166
-144
-125
-44
10
44
67
57
60
36
36
4
-37
-61
-56
-31
39
52
150
201
172
120
51
-10
-51
-64
-43
-42
-57
-17
43
105
130
130
148
152
100
56
35
20
-11
-18
-35
-11
40
-8
74
124
105
70
49
20
-25
-65
-82
-69
-96
-82
-52
-29
-11
25
77
80
88
87
52
45
30
31
16
-20
30
35
65
100
92
35
24
8
14
-12
-30
-54
-74
-43
7
30
36
35
38
-1
-16
-49
-73
-76
-47
-11
-1
-31
-9
3
3
15
26
7
-29
-48
-81
-87
-62
-51
-46
-51
-34
-18
26
14
46
42
26
6
-36
-50
-27
-51
-92
-24
34
52
65
103
118
100
80
59
42
9
-38
45
84
85
92
75
73
81
66
17
-20
10
24
34
48
32
5
-16
-54
-79
-104
-126
-127
-64
-9
46
31
29
-3
-11
-44
-70
-43
-28
8
130
176
173
134
86
39
23
26
20
25
29
-15
-60
-21
16
69
88
84
89
82
74
92
84
27
26
13
-30
23
62
80
110
159
155
146
125
74
15
-14
-51
-33
-2
57
99
116
140
149
92
20
-23
-41
-46
-44
-23
-10
-13
-69
-33
15
16
14
6
-2
11
-10
-13
-12
-38
-21
41
82
35
25
38
39
5
-15
-27
-9
35
68
85
96
74
57
45
13
-37
9
-6
-15
-18
-49
-62
-25
31
43
-5
21
-21
-77
-94
-107
-113
-89
-100
-83
-1
73
126
117
90
50
12
-44
-68
-66
-111
-121
-77
-28
23
65
105
116
107
71
-2
-87
-188
-199
-120
-54
7
45
70
86
103
59
47
6
-20
-44
-75
-80
-109
-83
-33
-22
-5
56
84
83
90
69
22
-26
-46
-89
-114
-84
-67
-47
18
94
108
78
85
35
18
41
66
73
36
56
81
53
21
65
80
82
63
11
-16
-45
-55
-60
-35
-40
-19
-38
-36
-3
21
15
-16
34
44
37
11
19
11
-9
-16
-36
-43
-32
-59
-88
-104
-102
-81
-1
26
62
62
15
74
58
76
89
82
66
69
95
83
35
62
69
97
86
44
22
31
31
17
1
18
32
12
39
26
-22
30
19
17
6
-5
4
40
93
107
87
71
36
45
-5
15
-8
-51
-45
-35
-18
-19
-18
42
87
145
196
177
160
128
56
59
50
67
107
118
130
156
163
161
125
70
11
-9
6
49
55
68
88
77
96
64
24
22
48
79
111
129
126
109
53
39
22
-5
5
14
17
17
82
90
24
34
47
26
14
-31
-46
-45
-87
-56
-49
-49
-16
12
27
52
69
56
35
28
47
34
31
38
19
-2
16
17
10
5
-19
-28
-14
30
58
58
58
85
71
73
30
2
-24
-44
-52
-61
-40
1
43
65
54
1
-35
-50
-9
-18
-40
-29
4
16
0
-24
-44
-12
22
-16
-19
-34
-72
-97
-86
-63
-87
-27
9
-4
-11
25
62
47
-1
-51
-82
-108
-163
-118
-82
-99
-106
-97
-122
-90
-26
-9
-35
-35
-58
-65
-51
-63
-79
-80
-82
-72
-106
-17
24
35
15
-6
-47
-94
-116
-116
-93
-75
-59
-43
-10
-3
36
32
-18
-14
-38
-70
-57
-13
24
74
105
106
80
63
38
10
-21
-1
-10
-2
7
56
74
78
129
131
98
78
60
9
8
-12
29
69
74
130
146
140
95
62
25
17
9
-16
-24
-16
-41
-7
52
65
78
60
73
34
-26
-66
-121
-128
-78
-47
-40
16
86
106
107
54
-10
-69
-72
-73
-79
-61
-55
-32
-27
47
83
61
5
-11
-31
-98
-115
-127
-101
-36
7
65
97
52
2
-25
-72
-84
-107
-96
-87
-53
10
64
113
131
117
92
50
-24
-91
-124
-125
-83
-54
-3
41
49
82
65
48
46
47
10
