# Supplementary material for: Electroencephalography (EEG) based epilepsy diagnosis via multiple feature space fusion using shared hidden space-driven multi-view learning
Source: PeerJ Comput Sci. 2024 Mar 7;10:e1874. doi: 10.7717/peerj-cs.1874 (PMC10936759; doi:10.7717/peerj-cs.1874)
Supplement: Supplemental Information 2 [file peerj-cs-10-1874-s002.zip › B/O078.txt]

23
20
-5
-37
-49
-62
-75
-52
20
11
10
39
65
76
79
44
-7
-19
-33
-36
-2
72
163
151
130
98
49
-17
-39
-47
-18
-1
17
35
46
68
85
76
31
-11
-15
-5
-7
3
26
63
84
77
99
135
106
78
90
98
80
76
69
53
51
78
58
18
44
92
102
90
76
64
33
17
17
53
83
93
128
132
65
14
-29
-82
-109
-65
-2
86
129
152
143
137
148
81
13
-26
-37
-22
14
58
115
121
118
108
69
26
3
-22
-40
-40
24
19
21
65
88
63
40
14
-21
-33
-8
54
67
92
143
153
137
119
80
57
67
114
69
37
71
123
142
167
184
173
152
89
33
4
27
70
81
97
106
142
146
136
134
100
61
18
-26
-70
-79
-67
-49
26
41
20
-4
6
15
11
29
13
-5
3
30
50
66
95
160
160
139
113
67
42
71
88
77
90
129
180
170
135
89
24
-5
0
-7
3
52
150
154
145
165
168
159
167
140
77
57
72
39
35
74
99
98
112
125
153
136
102
74
36
27
23
3
-8
16
63
67
53
80
122
203
211
120
39
1
19
-28
-63
-39
-15
5
23
40
62
78
112
87
42
1
-21
-41
-39
-6
24
87
105
122
100
104
105
83
70
117
154
106
93
87
47
-29
-68
-75
-51
24
118
130
130
117
89
66
39
32
46
59
123
150
115
105
104
96
78
82
79
78
119
120
84
73
115
99
50
42
45
86
98
126
153
169
210
200
132
70
56
49
74
79
69
57
71
73
54
47
42
53
53
80
125
106
73
76
97
84
74
76
85
134
148
133
97
80
81
74
61
75
116
67
46
44
13
7
42
71
64
55
54
55
52
55
38
36
71
73
47
23
46
73
60
56
46
27
14
43
65
68
100
132
132
124
136
99
55
17
-26
-73
-66
-22
32
106
192
224
197
139
38
-41
-88
-69
-10
46
106
150
167
218
224
170
135
141
118
44
-36
-66
-69
-60
-3
65
116
134
150
146
51
-68
-111
-116
-94
-48
-13
1
19
50
57
56
94
86
27
13
53
28
-3
12
25
45
84
103
78
56
48
33
15
-4
10
0
13
31
23
-2
0
-8
-35
-50
-38
16
40
33
53
57
73
90
76
41
26
9
-31
17
23
9
1
9
22
17
11
26
21
8
7
-5
-2
4
25
59
104
186
178
96
46
9
-31
-49
-48
-49
-33
-4
27
47
60
79
97
122
119
88
38
20
73
67
37
14
14
-1
-6
20
9
0
15
20
4
23
57
29
31
73
117
133
144
169
184
200
197
164
103
97
72
42
32
80
116
128
140
173
189
205
222
231
174
92
27
-16
-37
-24
-17
-20
20
71
85
83
118
69
-4
-27
-24
-21
3
41
54
50
75
106
152
184
160
103
62
61
80
79
72
97
84
64
105
112
78
45
52
35
3
6
7
-5
16
58
92
101
156
145
84
60
47
20
13
38
57
55
57
60
54
72
62
46
29
47
53
64
70
91
102
153
165
156
130
98
106
106
92
79
69
55
85
90
57
38
58
99
125
143
147
111
79
99
120
120
157
153
118
106
141
137
79
71
80
90
74
53
43
45
70
95
88
69
78
92
59
84
126
70
6
-17
-30
-44
-13
-21
-22
15
87
123
88
33
-42
-86
-103
-73
-56
-32
22
69
86
106
109
87
52
64
41
-3
-6
21
27
19
21
24
-9
-1
69
121
117
116
92
44
14
17
12
2
21
81
110
99
102
86
80
115
143
140
132
107
73
46
57
91
68
54
57
40
31
49
54
30
38
76
75
83
102
63
26
63
90
111
99
82
66
77
47
44
54
70
111
129
127
128
171
137
72
46
39
31
43
94
112
92
62
30
21
47
68
61
49
51
46
61
97
164
145
104
76
49
43
68
104
113
117
112
82
67
20
-23
-55
-64
-68
-79
-70
-23
24
48
84
133
103
50
46
39
14
8
14
4
-5
54
71
17
-1
7
2
9
27
18
-11
-20
5
12
-4
-4
-18
-35
-15
22
40
46
82
61
64
71
74
66
55
74
76
64
92
76
-1
-34
-52
-76
-71
-22
49
46
43
32
5
-20
-26
-34
-49
-40
-38
-39
4
39
51
47
55
41
32
-27
-51
-89
-117
-83
-35
25
33
27
33
-9
-38
-57
-87
-97
-83
-71
-16
15
19
17
38
92
116
105
104
113
73
28
42
18
-14
7
42
40
41
50
29
45
50
32
15
43
90
72
54
70
71
38
54
88
58
44
68
81
99
119
130
109
113
91
80
78
93
98
78
52
58
30
39
35
41
75
110
138
129
116
115
133
75
13
26
51
67
90
93
53
38
106
137
137
182
248
250
199
147
90
69
122
123
85
90
140
175
195
212
213
208
212
172
121
120
135
147
137
139
125
135
111
102
101
82
105
125
98
88
176
178
155
152
144
132
124
160
174
188
233
224
192
162
149
106
79
54
53
99
105
142
160
155
164
166
129
120
127
108
84
66
83
36
18
53
53
75
87
73
40
31
51
47
71
99
101
95
111
135
102
62
45
-6
-46
1
45
50
57
99
122
103
87
71
39
13
48
42
-23
-54
-22
-1
25
81
93
94
66
20
-5
-50
-58
-65
-61
-41
-45
-83
-77
-38
-81
-117
-115
-94
-97
-67
-21
-34
-49
-27
-13
-74
-93
-67
-54
-50
-52
-53
-37
-52
-60
-55
-1
22
31
34
50
64
45
68
81
72
34
10
-15
-54
-71
-20
46
112
115
94
74
41
26
-31
-99
-98
-37
23
14
28
44
7
-7
-17
-43
-56
-10
-3
1
11
41
52
65
69
45
18
17
61
36
22
28
34
55
107
133
106
97
125
97
70
71
67
67
71
81
83
96
101
47
-6
-26
-9
-24
-35
-16
-24
5
70
55
31
37
66
76
48
57
71
68
88
79
48
28
53
56
33
24
47
46
33
68
105
77
39
70
61
19
70
145
141
124
99
75
41
47
69
48
41
60
82
68
46
26
11
28
57
45
23
83
93
35
30
38
26
4
21
21
13
69
70
41
8
28
67
93
85
82
85
57
65
71
37
31
36
47
48
59
46
27
40
44
39
32
57
55
42
49
55
58
43
84
108
48
22
17
0
9
40
19
2
13
51
64
135
188
159
127
133
144
154
177
184
141
91
79
98
107
138
135
128
126
145
160
154
170
192
181
165
209
210
174
164
150
121
85
75
58
55
69
119
102
54
53
49
39
40
50
40
28
47
73
68
56
66
65
69
92
113
134
144
131
88
58
88
54
35
70
122
141
161
187
176
150
153
164
120
84
70
56
46
55
65
67
68
77
89
63
32
19
14
26
56
76
91
122
124
118
133
95
48
12
7
-15
-17
17
67
88
93
105
84
54
52
56
47
38
55
57
43
33
36
26
-9
-17
-32
-35
-19
17
39
82
65
33
29
39
71
76
69
65
50
47
56
64
80
71
56
39
29
26
16
-1
48
110
74
17
-15
-16
-27
-14
6
22
43
96
128
137
95
55
32
20
33
48
68
79
71
61
45
41
30
-8
-24
-36
-43
0
37
46
23
37
45
25
27
29
56
69
76
101
110
120
125
102
75
63
71
21
-19
-10
7
6
39
70
67
86
125
171
156
155
144
95
65
74
87
100
132
172
151
118
101
81
56
65
66
37
37
58
30
12
42
85
83
101
121
125
152
165
122
71
63
65
61
80
106
104
93
142
128
75
74
78
55
58
58
73
74
51
44
39
68
109
145
141
142
154
187
169
124
103
89
83
92
102
122
122
81
32
28
52
67
74
93
91
90
71
71
55
32
47
38
19
22
52
75
54
62
66
42
42
55
57
50
72
85
49
59
87
97
106
135
117
83
56
71
57
31
32
40
70
119
157
169
164
150
133
59
29
28
25
14
10
3
2
18
54
50
38
55
57
53
71
104
99
60
36
6
-25
-30
-16
2
83
68
18
-4
27
48
41
30
33
57
74
56
39
24
33
45
61
97
116
100
44
2
-15
-15
-19
-9
-26
-49
-30
17
10
35
74
65
34
24
36
48
55
64
60
50
69
80
67
67
75
18
-3
28
67
69
99
118
86
58
51
77
28
1
8
2
-21
-30
-11
-2
22
39
44
1
-12
-14
-36
-44
-33
-42
5
117
153
117
90
80
50
18
39
34
9
5
22
29
4
-7
-7
12
20
35
45
71
126
128
81
86
100
77
72
91
96
95
128
126
71
37
28
11
-1
20
30
-18
-44
-30
-29
-67
-69
-44
-27
16
48
39
53
91
147
130
129
116
80
53
52
50
58
94
141
158
128
118
84
30
10
-4
-13
15
93
158
132
80
40
23
28
38
20
-5
14
35
12
23
74
86
65
34
4
-29
-6
42
56
5
-23
-7
1
21
73
74
72
97
85
51
60
94
129
155
205
225
206
134
62
-1
-36
-8
2
6
35
65
56
48
80
38
1
18
47
57
71
87
84
101
94
72
46
36
60
50
42
64
60
57
69
60
48
37
35
47
41
66
126
92
34
4
-1
-6
13
52
53
38
53
46
-12
-36
-24
-2
4
21
45
72
69
56
33
27
43
54
24
4
-3
11
-7
-20
-16
-21
1
17
-10
-10
19
-7
-24
3
44
58
77
117
152
189
168
121
67
34
37
33
45
109
148
117
128
151
116
67
40
58
36
30
70
81
81
85
92
58
46
65
-5
-69
-55
9
31
70
113
142
90
55
39
-4
-24
-36
-8
32
87
136
156
163
163
166
170
181
196
149
69
-1
-50
-72
-59
-22
25
49
69
105
157
236
272
246
202
104
23
-18
-21
-26
-36
-12
35
25
33
66
92
118
120
102
42
21
22
4
2
32
72
87
109
126
159
136
86
67
59
73
105
133
195
239
251
229
208
196
172
150
171
185
190
165
131
114
130
135
105
69
72
49
33
8
30
57
81
111
165
131
62
34
29
19
20
35
73
72
95
102
90
88
81
62
41
78
59
32
27
19
10
18
52
83
92
54
25
-8
-34
-32
-51
-64
-38
24
34
48
91
98
81
88
82
76
116
129
99
96
125
134
107
99
121
71
7
-18
-39
-61
-30
16
-13
-27
-10
-3
-26
-31
-28
-18
-38
-39
-48
-73
-70
-78
-112
-113
-69
-8
-21
-25
-34
-68
-87
-80
-78
-67
-24
2
-43
-75
-60
-58
-72
-74
-70
-86
-29
1
-30
-36
-11
4
-23
-44
-40
-11
-15
4
47
77
87
78
50
42
40
-9
-62
-57
-30
-26
-41
-31
-52
-40
-5
-35
-64
-60
-40
-37
-48
-22
20
-18
-53
-38
-16
-9
34
45
55
22
-22
-63
-79
-37
-2
26
56
93
125
56
0
-1
-11
-13
-5
8
67
101
117
95
87
86
32
-10
-28
-38
-30
7
42
60
73
98
119
116
79
66
59
38
36
-6
-14
-22
-20
-21
-20
-11
8
-2
24
64
114
118
123
92
70
66
47
10
-6
40
32
30
64
94
98
101
96
65
19
0
46
57
75
129
170
192
203
197
173
156
148
125
115
123
145
156
151
204
179
124
105
84
37
30
30
38
62
127
121
86
87
94
76
61
75
63
68
74
81
74
85
118
134
124
150
151
115
85
85
63
29
26
21
13
25
76
72
41
44
60
46
41
24
18
56
98
103
102
117
157
180
176
163
164
90
33
24
32
49
90
112
112
139
129
115
109
129
147
118
100
113
142
130
136
138
132
131
146
138
114
147
124
53
36
40
34
50
113
159
182
231
218
170
138
153
170
146
133
134
161
174
168
157
152
160
170
150
134
147
152
171
175
150
131
135
142
122
96
99
122
121
109
132
101
90
124
130
82
34
7
6
38
107
121
99
109
123
114
97
102
130
87
50
39
32
40
79
92
65
71
52
-14
-71
-76
-85
-107
-99
-67
-12
3
16
22
15
8
-21
-66
-64
-20
-14
-4
22
51
47
47
73
108
94
67
55
30
9
13
13
19
73
75
57
62
75
62
30
45
70
57
55
33
-2
-18
0
27
41
76
116
105
43
48
47
33
24
28
45
57
93
117
64
38
68
63
44
55
44
73
67
46
30
45
74
72
73
117
118
49
-1
-17
-20
-25
-6
18
9
40
81
27
-18
-3
-1
-21
-3
22
56
83
84
75
63
77
89
43
-3
0
46
30
9
16
22
35
52
43
4
-35
-47
-61
-53
-3
14
8
14
-10
-17
-10
15
2
-23
-17
-10
-5
-5
42
88
63
46
35
7
-34
-44
-42
-37
-3
47
76
106
101
63
47
54
57
17
-2
5
-1
27
49
19
-19
-16
-1
-8
-18
1
15
9
62
82
62
37
25
24
-12
-13
-12
-29
-20
44
47
-5
-19
-5
1
8
31
50
78
111
90
69
58
83
73
58
51
40
48
37
35
49
64
73
74
55
9
10
14
13
16
18
33
55
93
121
127
140
144
147
152
133
110
91
104
124
97
95
116
50
-16
-37
-37
-71
-54
-26
2
26
97
128
99
101
120
87
61
56
39
-6
-29
-3
5
-12
-6
3
-2
-9
4
4
8
39
76
88
145
131
98
74
73
73
38
34
38
24
18
85
86
43
26
34
20
24
46
38
37
55
99
152
121
87
55
35
41
56
56
90
136
103
68
61
96
92
92
122
108
66
39
30
6
30
113
150
188
204
174
107
71
52
20
-2
43
41
27
88
129
123
104
102
92
83
107
154
168
132
151
165
132
85
52
82
93
106
120
137
165
193
205
190
192
177
200
186
189
171
178
168
131
84
60
73
102
147
206
235
264
280
270
207
153
99
55
45
85
142
147
116
111
107
121
149
173
193
158
125
97
80
93
127
122
111
111
76
65
126
112
76
72
74
72
61
80
80
97
130
170
136
67
63
75
62
71
113
129
147
167
167
173
174
134
101
94
88
83
93
167
164
109
91
120
147
142
132
152
131
115
108
91
117
149
118
68
64
82
79
97
93
68
44
59
107
136
145
199
242
194
172
147
127
119
139
148
135
158
207
182
157
151
129
113
149
162
149
167
198
158
123
112
100
89
90
108
111
103
52
25
18
65
128
150
146
138
150
75
34
35
-7
-38
-22
2
16
32
36
41
79
134
171
173
176
175
104
-30
-100
-123
-126
-133
-115
-80
-8
110
104
77
89
93
70
60
77
92
55
17
0
-20
-24
12
46
39
40
77
18
-39
-24
-4
18
58
43
24
32
94
98
64
51
49
19
12
43
86
104
149
152
128
131
122
99
61
41
26
6
13
11
-8
-41
-39
-20
2
71
96
93
90
100
94
71
68
55
53
20
28
44
39
40
55
70
53
81
33
-30
-39
-15
13
7
-9
-18
13
18
-5
-29
-33
13
28
5
16
34
-4
-15
10
8
-13
16
59
54
66
31
-6
-31
-46
-32
-14
65
121
105
76
70
58
19
-34
-73
-65
-44
16
27
19
58
93
91
95
113
108
75
88
62
35
29
78
130
143
171
201
221
166
130
81
52
61
50
31
30
66
94
137
159
160
165
171
185
158
89
38
27
10
-35
-63
-63
-53
-3
64
73
64
83
63
57
71
77
71
106
124
110
149
158
115
67
66
65
57
64
88
120
83
85
113
127
134
141
109
57
62
33
7
-3
7
-2
-20
-10
15
43
29
48
53
80
106
104
67
46
90
115
86
56
51
48
22
12
5
-20
-6
25
9
-17
12
21
15
29
49
33
28
29
-1
-25
-17
20
-24
-51
-45
-42
-31
9
35
21
18
23
26
14
-1
-10
-26
-20
-19
-19
-1
44
85
135
129
87
27
-6
7
6
-12
-2
28
49
88
139
161
162
120
57
12
9
31
43
52
100
120
88
63
66
57
-4
-44
-40
-25
-23
17
50
54
60
86
90
55
8
-17
-30
-4
9
-9
-17
14
37
44
54
30
-22
-56
-63
-62
-54
-21
0
11
28
68
64
19
-1
-28
-44
-46
-11
4
28
50
94
71
32
30
35
20
29
23
3
-1
-26
-41
-15
30
31
42
52
43
-7
-31
-28
-29
-40
-23
13
45
56
57
47
50
64
75
52
35
23
-6
-40
32
42
12
20
49
51
45
49
47
17
23
30
23
46
15
-29
-70
-78
-73
-80
-81
-38
-30
-27
-10
17
-27
-64
-41
-9
8
20
30
14
5
18
68
49
50
71
68
50
43
28
20
48
84
121
98
64
18
-4
-3
-24
-61
-59
-16
5
46
59
63
39
15
4
-30
-68
-86
-75
-45
-2
2
-11
-11
-1
4
-12
-3
9
12
-7
39
26
-26
-32
-14
5
17
48
41
12
38
76
126
97
67
62
43
28
21
-3
-31
-3
34
102
137
132
82
26
26
-7
-47
-17
31
-2
-32
-18
17
72
123
170
193
151
89
15
-26
-19
8
13
38
64
86
62
36
38
27
14
25
10
6
34
106
76
37
15
4
-15
10
51
58
77
101
121
144
114
47
-20
-34
-38
-51
-48
0
33
49
56
70
73
45
45
53
76
116
148
141
113
107
99
49
8
-11
-41
-28
0
14
13
47
62
79
89
99
94
75
56
46
24
33
51
65
52
14
3
-18
-25
-40
-58
-61
-18
38
60
15
-18
-34
-23
21
50
37
45
96
84
54
63
41
-2
-10
18
28
46
83
120
108
90
64
22
0
10
1
-18
-30
-12
-39
-79
-66
-36
13
67
96
76
57
66
65
79
66
18
-21
-5
27
38
39
40
35
36
62
67
81
72
68
49
-8
-52
-48
-33
10
81
78
46
48
32
6
1
44
73
71
137
148
99
42
24
29
41
71
74
72
84
119
104
35
-2
2
31
83
154
181
160
174
139
53
6
19
16
-11
6
26
17
10
48
25
-13
1
17
5
4
9
8
39
85
151
124
118
139
138
120
94
60
20
34
84
133
109
112
105
74
86
108
110
109
177
177
116
59
15
1
14
54
97
140
169
175
152
129
138
150
147
169
180
165
196
202
170
141
146
142
108
76
85
99
144
177
189
174
182
194
191
180
180
199
142
95
71
53
51
71
93
92
91
137
131
117
137
146
124
125
155
156
132
159
125
48
19
41
64
66
80
83
104
81
57
30
17
42
62
50
77
92
78
96
114
96
87
98
123
120
116
110
94
89
136
182
149
132
146
149
137
161
180
177
112
93
88
99
119
99
80
85
83
59
32
36
43
22
51
98
77
65
60
55
29
33
59
53
43
80
106
74
55
45
28
9
37
53
30
33
30
20
78
91
54
26
35
41
12
-5
-2
-6
-16
7
28
26
50
76
57
42
41
29
10
8
27
19
7
59
112
95
97
105
97
78
69
57
33
31
56
85
96
145
133
69
31
30
24
-1
21
50
29
20
50
23
-7
-1
-13
-44
-44
-35
-27
-24
31
50
17
-2
-11
-21
-44
-54
-80
-128
-131
-102
-88
-41
-34
-42
-48
-37
-27
-37
-37
-12
14
23
53
34
-7
-18
-1
-1
-11
0
34
30
39
62
80
47
25
2
-28
-7
46
75
79
86
80
70
27
-1
-28
-58
-57
-48
-56
-29
29
57
67
110
91
56
53
37
8
-19
-2
15
19
38
84
76
65
84
75
41
32
27
0
-24
16
-5
-22
3
32
37
44
62
74
92
127
145
88
62
66
60
58
82
95
77
94
87
61
44
44
39
-7
-28
-21
7
71
144
145
117
110
110
96
76
85
77
40
25
33
60
78
78
76
57
47
46
40
33
65
94
63
54
56
30
20
38
40
43
55
89
63
41
54
65
70
87
94
79
81
92
75
100
112
91
70
90
115
109
109
133
149
148
183
165
118
93
85
87
59
65
94
58
30
35
53
57
70
90
88
75
99
135
88
12
-19
-22
5
57
76
65
119
138
108
71
49
21
-7
5
34
37
37
121
147
117
76
-4
-112
-182
-169
-157
-74
75
130
97
61
51
32
36
39
16
-6
-21
-1
42
53
89
116
70
18
-11
-2
68
120
161
198
229
253
225
181
79
