# Supplementary material for: Electroencephalography (EEG) based epilepsy diagnosis via multiple feature space fusion using shared hidden space-driven multi-view learning
Source: PeerJ Comput Sci. 2024 Mar 7;10:e1874. doi: 10.7717/peerj-cs.1874 (PMC10936759; doi:10.7717/peerj-cs.1874)
Supplement: Supplemental Information 2 [file peerj-cs-10-1874-s002.zip › B/O079.txt]

19
6
5
21
37
49
74
74
40
33
26
8
-5
-4
7
6
27
0
-52
-71
-36
-2
11
6
6
-14
-32
-62
-83
-88
-87
-78
-52
-25
5
17
-4
-16
-25
-32
-33
-9
9
19
44
61
33
8
17
14
15
29
36
34
23
16
6
12
37
56
52
54
54
42
47
40
32
31
33
35
44
40
34
33
40
74
74
72
45
27
12
19
33
62
84
98
129
116
85
54
46
48
41
18
2
7
38
62
65
51
16
18
26
42
56
51
30
29
57
38
7
18
19
39
69
92
90
108
98
66
49
20
10
12
12
-8
-24
-42
-16
-6
-1
5
19
26
10
-7
0
-9
6
26
46
23
15
9
-9
-23
-25
-33
-33
-11
14
18
22
28
5
-22
-27
-27
-26
-17
16
26
3
-12
-21
-22
-21
-37
-81
-91
-80
-69
-61
-59
-26
-11
12
49
46
30
0
-16
-37
-49
-71
-63
-33
14
20
-4
-7
13
49
63
65
72
73
37
-9
-49
-47
-21
20
10
-20
-53
-64
-71
-47
-22
-19
-2
19
36
59
101
97
50
17
15
19
33
74
108
163
158
118
89
73
71
57
38
-10
-19
10
43
71
71
83
109
132
110
83
54
35
60
98
113
90
81
98
98
70
60
73
62
17
14
18
25
37
30
25
30
31
66
62
25
11
-5
7
24
35
19
20
49
36
27
59
88
81
66
46
48
22
25
34
38
61
79
94
96
91
67
31
2
-2
2
12
50
77
97
94
83
82
73
42
10
-16
-51
-67
-23
11
33
29
13
-11
-36
-62
-69
-45
-22
6
41
36
25
4
13
-37
-57
-37
-28
-19
7
21
11
-2
-8
-10
-23
-18
-29
-40
-37
-26
-18
2
-15
-41
-54
-68
-78
-73
-51
-11
-21
-48
-87
-82
-56
-51
-54
-37
-11
-20
-38
-63
-61
-80
-93
-104
-99
-87
-76
-68
-79
-91
-110
-113
-84
-57
-55
-58
-70
-71
-46
-24
-29
-50
-77
-81
-92
-84
-48
-41
-45
-57
-73
-79
-89
-91
-97
-80
-54
-18
-7
-28
-56
-54
-33
-1
44
77
91
75
22
-32
-82
-119
-131
-112
-70
-47
-50
-42
1
35
67
96
83
48
-7
-51
-33
-11
-15
-7
5
33
58
78
91
85
55
27
1
-15
11
62
70
88
117
150
148
111
65
43
30
4
7
4
8
17
34
43
56
54
39
39
21
8
9
-15
-50
-77
-49
14
33
29
38
10
-23
-52
-55
-47
-21
16
33
17
-16
-15
-36
-52
-52
-61
-54
-26
13
43
76
100
89
52
33
32
-19
-71
-95
-89
-43
-1
55
121
158
166
143
103
47
8
-14
-3
-2
-3
2
48
77
80
82
55
18
-6
-7
12
28
24
36
39
-8
-45
-66
-72
-61
-13
18
34
42
29
11
-31
-52
-58
-28
23
49
58
29
29
21
-5
-52
-84
-110
-117
-102
-69
-66
-64
-45
-26
-29
-4
2
-17
-34
-59
-100
-125
-118
-115
-111
-103
-80
-45
6
56
91
85
38
-24
-95
-133
-131
-120
-86
-66
-50
-14
10
14
-15
-35
-38
-8
12
30
51
58
36
30
4
-34
-63
-94
-100
-93
-73
-54
-47
-48
-46
-29
2
11
-2
7
12
-1
9
10
11
1
-8
-38
-43
-37
10
58
81
109
112
93
38
3
-4
10
33
27
-1
-25
-17
32
81
88
69
29
-28
-45
-32
-12
12
50
88
86
77
47
-5
-45
-62
-68
-50
-20
12
31
67
96
103
98
92
72
15
-27
-59
-96
-84
-32
20
35
6
-24
-47
-51
-54
-60
-57
-77
-73
-54
-20
19
51
60
35
-1
-38
-47
-40
-19
-15
-17
-6
4
4
13
28
13
16
26
24
34
36
25
1
-8
14
41
49
16
5
-6
0
22
50
61
65
55
56
37
1
-23
-41
-34
-23
-8
13
17
11
10
33
41
37
22
18
9
-8
7
9
-10
5
21
17
7
10
9
7
19
16
-20
-17
3
5
10
42
39
-3
-19
1
6
22
33
36
41
75
94
101
96
42
-10
-27
-28
-24
-15
6
25
14
4
16
40
29
4
7
9
-26
-52
-59
-56
-36
15
55
31
-9
-42
-62
-85
-107
-118
-102
-71
-29
19
35
29
4
-5
-10
-21
-22
-37
-42
-32
-25
-21
-27
-5
0
-5
1
-1
2
1
-46
-82
-94
-99
-92
-48
-6
21
36
51
62
48
15
18
3
3
35
92
106
113
106
68
47
22
0
-11
0
-13
-25
-14
-25
-50
-60
-25
7
45
65
66
45
47
76
94
125
133
129
100
75
71
80
83
55
20
5
15
50
56
51
79
79
64
40
14
7
-8
-30
-24
-30
-31
4
44
74
92
69
27
27
32
26
11
-3
6
-14
-25
-24
-44
-86
-121
-139
-127
-76
-25
10
-5
-4
-1
-5
6
22
4
-3
20
21
32
56
43
25
22
38
53
35
28
10
-10
-19
-20
-1
-20
-50
-54
-33
21
17
0
-12
-18
7
35
61
49
10
-21
-66
-90
-86
-65
-17
33
26
-16
-23
-42
-48
-47
-60
-56
-41
-27
-28
-21
-1
-26
-68
-72
-72
-84
-63
-73
-92
-98
-86
-76
-46
3
25
47
58
32
11
-10
-25
-54
-75
-64
-38
-33
-19
17
10
-30
-49
-47
-35
4
52
53
34
30
39
11
-1
9
-2
-34
-54
-45
-27
3
27
17
20
25
40
62
50
34
71
70
54
48
40
26
53
41
11
-9
-28
-35
-37
-11
12
13
-1
-13
-22
-46
-48
-80
-109
-119
-120
-90
-47
25
53
77
115
115
74
20
-19
-56
-84
-75
-62
-42
-30
-18
9
-28
-72
-91
-96
-100
-74
-46
-13
40
72
57
38
29
1
-19
-11
18
50
61
47
25
9
20
38
39
48
48
35
-2
-24
-16
-3
6
5
5
-16
-5
-12
-1
39
43
37
25
2
-15
-34
-61
-67
-45
-17
17
33
52
59
47
28
17
13
-10
-23
-7
-3
8
18
46
34
38
43
47
40
41
57
67
23
-30
-55
-62
-47
-43
-44
-37
-7
38
59
87
85
48
16
-5
3
-14
-11
-5
20
62
84
106
113
106
46
15
17
2
-7
-9
-12
-6
16
51
49
19
-6
-9
-26
-41
-31
-26
-28
-25
-5
7
12
-1
-16
-41
-75
-85
-75
-66
-37
-22
-3
23
40
35
10
13
12
-16
-37
-47
-50
-44
-16
-7
-9
-16
-20
-16
-31
-27
-4
5
26
40
42
37
14
-21
-49
-75
-76
-67
-41
-31
0
29
54
59
52
18
-39
-80
-81
-41
2
28
52
48
26
-6
-12
-12
-38
-45
-52
-45
-45
-38
-11
-8
-15
-37
-86
-104
-68
-39
-36
1
23
39
43
39
56
108
90
65
43
-32
-79
-78
-63
-52
-53
-64
-85
-112
-132
-117
-84
-48
-29
-16
-15
-26
-24
-19
-4
3
12
-9
-47
-71
-68
-68
-48
-23
-9
-11
-29
-31
-9
-1
-20
-18
-32
-50
-50
-2
18
10
-5
13
19
-9
-34
-49
-38
-24
-9
2
-3
17
45
54
60
66
65
69
85
96
90
86
71
27
-7
-28
-43
-31
-7
-17
-40
-36
-34
-22
-15
1
28
-1
12
34
36
24
20
36
29
57
54
71
73
89
87
64
59
68
83
91
119
111
92
70
32
17
20
61
86
96
95
63
14
-2
3
23
53
69
88
88
64
49
35
12
-4
0
-24
-29
31
60
53
42
50
53
47
9
-1
12
37
66
64
30
26
20
1
3
32
27
38
38
38
42
62
84
77
61
46
20
-9
-26
-11
-1
10
38
43
39
54
29
11
-5
-40
-67
-57
-47
-24
21
38
23
17
-10
-40
-62
-38
-23
-39
-27
-16
24
49
62
59
26
-20
-44
-61
-61
-57
-43
-19
-18
-13
0
-12
-19
-9
1
-6
13
4
-20
-24
-5
47
70
68
43
-28
-73
-102
-122
-116
-82
-54
-49
-43
-33
-46
-54
-47
-31
-23
-2
26
24
23
45
36
22
-8
7
39
57
79
86
76
55
32
23
14
0
8
7
-8
-18
5
0
-6
23
20
35
48
51
33
30
50
32
3
-33
-62
-48
-2
41
52
31
25
12
-16
-25
-6
0
-6
-2
12
37
67
102
105
75
39
7
-16
-7
2
16
55
46
21
4
-4
-22
-28
-2
-6
-13
-2
23
26
30
2
-30
-73
-100
-106
-96
-81
-65
-61
-51
-23
-10
16
15
-6
-34
-78
-88
-83
-84
-74
-69
-55
-49
-55
-32
-16
-15
-6
-6
-12
-24
-38
-50
-51
-40
-41
-23
-10
5
-3
-12
-1
-11
-29
-20
0
-1
1
11
-3
-1
32
33
18
6
16
17
-1
-5
-15
-37
-39
-17
2
-1
18
14
-6
-7
0
-11
-20
-21
-35
-12
-26
-28
-13
13
56
101
78
39
6
-8
9
9
9
6
-5
10
41
47
37
19
-11
-25
-18
8
23
46
55
51
63
29
-9
-23
-18
-13
11
26
27
19
36
26
3
4
11
4
-19
-38
-47
-51
-42
-20
11
27
-1
-32
-59
-90
-103
-82
-86
-77
-62
-63
-54
-28
-9
-3
-22
-40
-46
-37
-13
-6
-12
9
34
26
11
1
-15
-54
-82
-75
-54
-30
-42
-51
-35
-53
-58
-67
-74
-78
-89
-95
-91
-57
-29
-8
-14
-21
-17
-21
-40
-55
-63
-46
-21
4
16
-23
-57
-68
-56
-60
-62
-55
-39
-50
-62
-52
-22
1
22
43
73
38
27
30
20
22
38
42
47
38
1
-26
-21
-9
8
17
26
5
2
35
28
-12
-32
-48
-51
-19
46
90
98
118
108
90
55
39
31
2
-16
-32
-10
-3
5
3
5
31
22
3
-2
14
22
8
12
18
30
65
99
95
86
81
52
23
1
13
20
18
20
40
35
18
15
-7
0
16
45
38
20
6
-23
-33
-15
2
-11
-33
-60
-62
-30
4
70
109
96
69
35
18
18
0
-25
9
24
27
15
-1
-14
-16
10
17
11
34
71
87
79
48
-2
-41
-40
-9
24
64
86
73
52
15
-20
-52
-55
-63
-67
-46
-30
-11
-4
27
38
46
46
61
62
78
55
11
-9
-13
-8
-3
46
60
61
63
64
69
68
54
70
68
1
-66
-78
-61
-52
-23
-28
-50
-79
-101
-104
-81
-28
22
6
-34
-50
-51
-56
-37
-27
-52
-55
5
54
70
81
118
99
70
65
68
66
47
33
-13
-44
-52
-44
-30
3
69
119
117
90
36
-20
-61
-61
-91
-133
-131
-84
-60
-34
-18
-9
-26
-41
-44
-58
-48
-18
-13
2
49
67
37
22
5
-16
-23
2
29
14
26
13
-10
-35
-47
-56
-44
15
28
9
-15
-3
-14
-29
-18
-31
-21
11
54
75
67
80
56
36
20
3
-36
-54
-16
-3
6
14
8
-4
-37
-51
-54
-53
-63
-62
-49
-13
5
-7
-17
18
47
39
27
10
-3
-32
-30
-2
24
52
55
45
12
-18
-23
-15
1
-10
-40
-61
-41
-12
19
66
51
45
31
19
1
-9
-17
-34
-66
-70
-69
-67
-30
-45
-43
-47
-43
-49
-60
-54
-64
-73
-82
-59
-21
4
13
23
0
-11
3
21
51
47
43
58
56
60
77
95
122
118
76
30
13
23
41
44
31
22
48
48
68
107
105
103
117
100
67
46
20
-20
-31
-10
25
57
95
96
84
42
3
-7
-3
42
110
108
91
57
21
-1
-8
-31
-32
-15
-14
-18
-13
-6
-27
-47
-52
-54
-30
-18
0
13
18
18
4
-21
-47
-63
-62
-27
6
12
19
40
59
61
46
26
-5
-55
-48
-37
-18
29
73
101
102
104
49
-9
-56
-84
-99
-89
-53
-13
0
5
26
43
41
34
-2
-21
-40
-37
-32
-18
-14
19
32
69
84
50
23
14
15
27
23
36
50
39
18
-25
-62
-81
-56
15
86
132
141
127
110
79
48
-3
-35
-23
-1
17
42
81
88
105
118
88
57
36
11
-19
-18
12
29
38
33
14
-8
-43
-50
-32
0
30
73
72
61
40
16
12
-18
-45
-51
-47
-46
-41
-32
-33
-60
-83
-59
-39
-9
21
19
18
20
34
41
34
24
-2
-28
-38
11
21
-6
-29
-36
-27
-28
-22
-25
-33
-15
-25
-36
-24
-4
8
32
19
-6
-37
-36
-22
-4
27
39
34
37
58
54
15
-14
-16
-22
-32
-36
-28
-23
-19
5
34
41
54
76
111
110
89
63
5
-28
-30
-14
0
30
22
14
42
55
28
-1
-19
-49
-60
-27
-8
4
12
3
-18
-8
11
52
22
-30
-40
-24
-1
13
14
-9
-6
19
-7
-32
-47
-36
-31
0
20
19
3
-18
-35
-63
-71
-71
-69
-36
16
38
20
10
-16
-24
-53
-82
-87
-68
-43
-26
-10
-29
-65
-92
-82
-78
-66
-49
-13
-2
-35
-64
-43
-21
-33
-67
-75
-76
-69
-68
-55
-45
-31
-1
13
15
1
-12
-43
-50
-65
-78
-47
-40
-37
-49
-55
-48
-32
-10
-29
-58
-86
-90
-81
-61
-25
18
27
5
-1
11
38
85
102
85
60
66
51
20
-7
-19
-31
-5
39
22
19
27
51
78
88
93
114
104
55
35
42
35
36
54
60
42
42
23
17
20
3
7
-23
-42
-32
-34
-55
-49
-9
-12
5
25
37
55
65
73
48
22
26
46
38
36
26
30
20
12
0
-1
-2
-14
-26
-25
-23
-24
-26
-20
-26
-23
-19
-44
-69
-77
-90
-87
-34
-5
0
15
11
-19
-30
-25
-15
-3
24
90
138
142
131
109
76
32
0
-28
-31
-37
-30
-17
10
33
26
19
10
12
-3
-56
-98
-108
-56
18
98
144
136
124
106
102
98
98
63
38
46
62
56
44
41
42
28
-3
-29
-51
-38
-16
-29
1
29
7
-11
-18
-24
-22
-1
-20
-37
-25
-11
-13
-16
-2
8
-24
-47
-61
-65
-56
-27
-10
3
6
1
2
2
5
11
3
27
43
29
15
12
4
-11
-32
-25
-39
-47
-30
2
8
12
24
32
3
-16
-29
-40
-52
-62
-54
-34
-37
-36
-18
24
49
52
33
35
9
-39
-46
-37
-27
-23
-8
-14
-25
-27
-35
-67
-68
-46
-7
40
64
59
27
26
1
-42
-60
-58
-31
-4
19
45
47
22
7
-8
-25
-15
-2
8
19
22
11
2
-13
-48
-60
-33
16
35
46
57
23
-33
-64
-75
-81
-59
-29
-33
-64
-81
-93
-75
-46
-38
-22
34
91
110
99
63
14
-19
-22
-19
35
77
111
143
153
141
118
96
42
-4
-20
-10
-21
-21
10
47
80
116
135
90
43
14
-13
-50
-48
-33
-3
12
20
24
34
41
53
61
61
50
57
44
11
0
6
47
92
126
127
93
34
1
-22
-43
-51
-49
-7
34
74
158
189
181
117
37
-7
-21
1
39
46
24
1
-19
-30
-48
-73
-76
-63
-28
3
-15
-33
-32
-24
-30
-44
-56
-39
-40
-68
-80
-69
-57
-64
-64
-33
20
29
36
30
-3
-27
-49
-61
-53
-42
-58
-108
-123
-88
-63
-64
-49
-35
-45
-59
-76
-69
-47
-36
-44
-43
-17
-1
-2
-33
-47
-65
-59
-27
3
19
49
55
33
-4
-39
-20
-4
-20
-31
-28
-12
-7
26
76
135
156
150
112
31
-17
-35
-38
-22
-9
46
76
77
64
57
56
76
58
28
18
27
46
66
64
73
69
41
30
45
57
19
-11
7
-1
-48
-91
-94
-78
-64
-46
-33
5
49
75
87
46
7
-3
-19
-74
-92
-70
-51
-45
-41
-25
-34
-41
-38
-53
-67
-83
-82
-66
-50
-30
8
16
-22
-42
-25
-7
-27
-58
-59
-33
-33
-41
-48
-50
-16
17
38
63
103
92
69
53
28
16
-11
-43
-48
-54
-49
-22
27
33
42
61
82
92
112
111
107
75
61
61
45
43
44
18
-15
-36
-33
-14
14
18
0
-2
-4
-42
-77
-88
-76
-42
-11
-36
-58
-49
-9
12
60
50
21
13
23
26
27
42
46
33
-23
-53
-31
17
71
104
55
2
-28
-36
-38
-17
34
42
13
-15
-16
-19
-12
18
20
-19
-34
-19
-8
8
43
70
89
63
18
-5
-28
-21
-9
-13
-26
-40
-48
-57
-52
-60
-39
-38
-60
-69
-46
-22
-5
6
34
17
-13
-31
-29
-34
-33
2
31
20
16
20
24
35
72
100
95
98
125
141
147
131
74
4
-11
-9
-8
4
6
46
52
10
-11
-1
0
-8
-12
-29
-28
-2
19
41
67
84
87
60
11
-12
13
35
47
55
58
19
-31
-65
-65
-76
-93
-72
-48
-63
-77
-39
-15
-4
-14
-48
-74
-106
-142
-140
-105
-72
-67
-74
-44
-16
-2
2
-3
-1
-13
-40
-67
-71
-63
-44
-5
11
22
35
52
45
18
-45
-103
-127
-112
-60
-21
4
5
-3
-11
-11
-8
-10
0
-18
-36
-45
-49
-44
-12
41
69
76
97
93
72
38
28
15
11
31
56
44
28
20
16
2
-10
-11
2
-12
-18
-14
-12
-26
-27
3
14
44
40
22
12
-9
-28
-6
34
29
6
7
11
10
5
23
24
45
54
50
58
61
44
25
32
45
23
12
28
42
43
51
69
121
112
77
41
11
-13
-1
17
23
16
0
12
9
18
20
42
88
91
64
34
45
18
4
-10
-6
14
45
78
73
53
58
70
66
56
25
9
7
2
7
2
32
46
34
24
33
12
-31
-30
8
37
61
65
87
107
92
73
55
59
53
35
14
15
15
14
13
29
20
-12
-27
-36
-29
-22
-25
-1
-1
20
8
-3
2
16
17
21
47
63
87
83
61
12
-30
-68
-85
-100
-98
-72
-72
-70
-62
-43
-31
1
28
4
-27
-52
-61
-69
-53
-41
-32
-25
-18
-25
-55
-59
-73
-87
-79
-58
-43
-41
-30
9
25
28
30
26
3
-11
-3
3
25
26
23
10
6
19
22
16
23
32
30
9
-9
-28
-25
-35
-60
-70
-51
-44
-42
-44
-47
-48
-43
-35
-11
0
-13
-17
-19
-5
2
30
47
72
98
95
57
34
3
-36
-48
-42
-36
-21
-16
-4
-24
-40
-16
22
58
76
76
51
25
11
-14
-35
-28
1
24
43
40
7
7
-14
-48
-55
-39
-26
-33
-53
-48
-26
-52
-73
-52
-36
-30
-7
13
36
56
59
46
17
-23
-57
-71
-66
-52
-45
-55
-67
-99
-122
-119
-102
-81
-50
-25
-15
-1
-4
-1
7
7
11
15
37
68
78
47
2
-39
-58
-24
2
12
2
-5
-39
-56
-47
-40
-43
-53
-20
24
46
55
49
27
16
19
22
43
49
61
88
114
137
124
92
58
20
-21
-38
-47
-69
-74
-58
-29
4
30
50
73
75
49
8
-41
-81
-69
-49
-41
-28
-14
-15
-19
-10
3
-16
-16
-23
-38
-36
-24
-15
3
38
66
67
69
83
104
98
62
11
-20
-18
-1
1
-6
9
19
39
24
15
23
22
-11
-54
-105
-133
-97
-72
-51
-2
40
44
32
9
-35
-59
-60
-61
-56
-85
-102
-95
-74
-60
-48
-15
19
26
4
-1
-26
-43
-60
-59
-49
-38
-22
-7
-1
3
1
13
26
14
-12
-28
-47
-46
-59
-67
-74
-45
19
79
103
98
57
6
-40
-68
-110
-137
-146
-131
-78
-42
-41
-59
-55
-81
-110
-119
-104
-87
-82
-90
-102
-101
-76
-20
-31
-45
-43
-50
-65
-76
-64
-42
-11
-15
-28
-39
-24
19
42
38
34
33
13
4
-3
-13
-22
-30
-41
-63
-63
-39
-13
4
8
-3
-8
9
14
6
3
12
23
37
64
52
29
15
15
6
2
10
22
25
22
36
22
-5
-3
20
25
10
9
-17
-34
-19
16
22
20
38
40
31
29
23
13
12
29
39
66
64
48
33
16
-5
-20
-8
18
42
54
80
87
72
65
86
116
93
98
97
108
98
81
71
68
84
95
93
72
57
37
15
10
4
18
48
73
89
98
107
102
90
78
90
101
109
113
110
112
89
108
142
151
156
153
152
158
163
145
118
96
77
59
53
44
31
46
77
95
100
99
105
100
100
109
101
97
94
74
49
45
50
46
33
40
43
28
22
-8
-42
-65
-45
-30
-25
0
20
13
22
43
48
57
61
71
70
50
25
-10
-38
-42
-18
-8
4
0
-2
-3
-17
0
15
14
44
59
73
71
55
22
-2
-12
-11
19
28
33
24
16
34
18
-11
-16
-4
25
33
32
29
30
25
-4
-37
-33
-22
5
23
38
38
21
-10
-40
-76
-93
-61
-21
31
78
70
45
29
18
-4
-29
-43
-37
-28
-20
-19
2
12
19
34
37
40
47
16
-42
-72
-40
-17
9
35
60
49
46
60
59
14
-44
-70
-73
-57
-36
-27
-2
4
0
2
6
-5
-31
-64
-79
-50
-1
29
54
53
39
23
9
-11
-2
4
-9
-45
-45
-12
12
17
12
-1
10
10
2
3
34
59
74
82
59
23
8
-2
-33
-53
-50
-34
-40
-46
-48
-53
-47
-22
2
23
48
43
33
19
5
-11
-23
-15
-10
-1
-37
-73
-79
-69
-54
-30
-10
-8
-7
-8
-1
3
18
-1
-39
-68
-80
-82
-91
-85
-57
-39
-30
-17
-7
-12
-10
-31
-63
-90
-96
-86
-55
-49
-50
-46
-17
-1
-27
-69
-81
-81
-38
1
25
19
-13
-38
-65
-112
-133
-117
-88
-53
-17
-24
-27
-2
32
56
79
81
65
53
17
-8
7
46
66
42
-15
-51
-57
-44
8
51
82
123
140
137
123
134
129
86
40
7
52
