# Supplementary material for: Electroencephalography (EEG) based epilepsy diagnosis via multiple feature space fusion using shared hidden space-driven multi-view learning
Source: PeerJ Comput Sci. 2024 Mar 7;10:e1874. doi: 10.7717/peerj-cs.1874 (PMC10936759; doi:10.7717/peerj-cs.1874)
Supplement: Supplemental Information 2 [file peerj-cs-10-1874-s002.zip › B/O080.txt]

51
84
105
72
-21
-101
-134
-146
-119
-77
-32
33
112
163
176
155
93
42
4
-13
-32
-24
-4
21
22
38
55
65
31
17
17
-5
-9
-15
-21
-5
9
42
27
18
39
45
48
56
72
70
43
8
-21
-37
-41
-43
-38
22
22
78
83
60
8
-28
-34
-41
-63
-70
-61
-45
-48
-77
-83
-76
-72
-65
-31
8
23
53
68
50
17
3
-30
-71
-87
-69
-28
14
72
106
100
81
21
7
-14
-45
-71
-79
-62
-21
13
68
118
107
94
93
50
-10
-30
-22
1
34
79
136
162
148
84
50
1
-32
-54
-66
-45
-24
-9
-2
-14
-52
-72
-69
-57
-60
-77
-62
-72
-74
-66
-74
-68
-20
46
51
12
-43
-90
-110
-115
-94
-92
-77
-43
-12
4
12
17
9
-12
-31
-42
-42
-38
-1
7
-17
6
87
94
32
-25
-92
-119
-117
-97
-87
-51
-6
20
22
10
-16
-46
-69
-88
-94
-96
-108
-106
-105
-100
-55
-20
-22
-26
-29
-57
-91
-75
-77
-91
-68
-39
23
97
139
131
52
-18
-81
-109
-85
-81
-97
-125
-98
-31
9
20
2
-46
-109
-138
-157
-151
-89
-41
-16
29
74
81
55
13
-42
-91
-104
-72
-54
-54
-44
-27
-24
-22
-12
-29
-51
-101
-87
-101
-115
-110
-91
4
92
135
110
63
7
-71
-137
-160
-145
-125
-82
-32
-15
32
63
50
38
20
-8
-58
-89
-77
-82
-96
-65
-33
-22
-24
-34
-13
-11
-25
-39
-72
-128
-157
-191
-209
-212
-146
-77
-27
8
26
24
11
12
-20
-30
-2
11
25
66
75
50
38
4
-49
-80
-83
-75
-32
46
94
105
100
75
22
-56
-107
-127
-123
-78
-26
3
44
33
4
18
23
22
-5
-31
-42
-46
-88
-91
-48
4
44
78
100
107
105
89
40
-25
-50
-42
-31
-29
-16
-7
-5
-19
-62
-76
-78
-93
-117
-130
-126
-66
9
77
143
133
84
36
21
-16
-43
-26
-13
49
129
194
207
197
163
69
-35
-111
-131
-140
-135
-88
-35
34
133
183
137
40
-70
-177
-258
-278
-309
-244
-135
-64
-27
25
121
181
226
233
189
106
22
-10
-25
-32
-36
-42
-59
-64
-45
-42
-38
-14
7
-10
-3
12
4
-11
-22
-26
-22
-3
21
28
53
47
59
51
87
105
76
35
-29
-67
-82
-58
-40
-32
-18
10
25
13
-34
-97
-144
-159
-123
-82
-66
-23
9
13
-24
-15
-15
-48
-83
-109
-138
-168
-171
-121
-42
47
103
85
23
-10
-25
-35
-24
-37
-68
-42
-16
-22
-55
-68
-71
-66
-33
88
193
272
313
267
170
84
0
-47
-81
-87
-34
-24
-19
3
22
25
7
2
-22
-10
-2
-6
-35
-33
0
-14
-71
-92
-112
-79
-53
-37
-25
2
-6
-20
-60
-69
-74
-65
-40
-12
0
-1
-11
-57
-84
-109
-127
-147
-167
-152
-126
-97
-50
7
54
119
172
146
55
-29
-97
-175
-207
-191
-141
-107
-74
-39
-45
-28
-21
-35
-77
-104
-126
-147
-122
-78
-1
71
114
147
144
107
47
-34
-111
-126
-97
-59
-20
12
30
43
42
-3
-46
-90
-169
-227
-251
-216
-158
-76
-11
49
66
66
85
67
9
-21
-56
-74
-78
-59
-91
-101
-75
-58
-53
-25
-13
-26
-59
-73
-96
-107
-69
9
88
166
193
171
81
17
7
16
19
38
71
65
49
42
61
82
80
67
13
-13
-35
-64
-81
-63
-36
4
78
120
150
134
108
44
10
-6
10
4
-32
-34
-22
2
27
57
43
5
-49
-85
-111
-94
-34
6
0
35
26
-12
-9
-5
-21
-61
-80
-111
-123
-95
-51
-15
10
7
-17
-40
-71
-37
-23
7
21
20
18
4
-21
-56
-46
-22
-31
-66
-99
-121
-140
-130
-73
-56
-47
-42
-43
-64
-88
-113
-105
-104
-93
-78
-51
-14
14
36
-3
-55
-88
-102
-96
-80
-76
-58
-14
-1
24
56
70
59
55
25
-14
-42
-60
-95
-93
-72
-49
-31
-1
20
28
24
34
13
-20
-25
-7
25
40
78
108
92
61
31
12
-23
-41
-36
-42
-64
-62
-59
-73
-40
-11
-18
-20
28
70
77
79
83
84
96
132
115
45
-48
-115
-179
-200
-169
-129
-90
-21
44
85
121
121
64
1
-29
-42
-67
-86
-91
-81
-53
-6
39
68
76
119
99
38
-34
-77
-136
-122
-91
-89
-79
-59
-43
-23
-10
-25
-44
-22
-4
15
31
33
63
82
70
34
-26
-77
-87
-65
-66
-45
36
91
99
67
11
-67
-150
-166
-159
-142
-102
-62
-29
18
48
111
133
94
33
-25
-57
-49
-39
-34
-15
20
9
-3
24
50
54
54
53
8
-30
-50
-63
-54
-45
-50
-52
-11
34
65
89
83
80
41
7
-22
-31
-26
-12
-11
-27
-29
-44
-44
-68
-112
-137
-132
-81
-15
36
33
12
-6
-54
-88
-110
-73
-56
-9
34
77
97
106
83
39
-6
-38
-78
-90
-46
-19
-13
-10
-21
-51
-62
-56
-51
-35
-38
-74
-79
-60
-34
-35
-56
-62
-51
-44
-22
-21
-32
-19
1
-27
-68
-85
-76
-69
-56
-46
-27
-9
4
15
-6
-27
-30
-27
-26
4
22
10
-5
-7
-35
-53
-66
-73
-72
-62
-24
25
48
61
89
49
25
14
-3
-20
-18
-10
-12
-28
-54
-103
-116
-93
-47
-12
36
40
-6
-42
-97
-95
-81
-69
-56
-37
-12
21
29
15
19
13
-6
-5
-1
-3
-40
-25
-2
-1
13
28
54
65
53
33
22
20
-8
-10
-1
28
51
59
43
16
-22
-60
-85
-117
-147
-167
-150
-114
-63
-13
2
6
-6
-51
-102
-157
-179
-176
-142
-81
-14
41
96
103
65
10
-71
-103
-112
-130
-123
-66
-16
22
53
54
55
14
-35
-72
-94
-90
-50
-10
0
10
21
86
145
144
111
58
1
-45
-53
-51
-49
-39
1
6
7
13
-4
-24
-18
3
22
38
56
75
66
44
10
-29
-74
-92
-91
-55
-14
0
-9
-30
-50
-82
-107
-92
-67
-19
42
85
115
110
79
50
7
-37
-71
-101
-86
-44
4
26
9
23
10
-35
-50
-10
-8
-15
17
47
68
87
98
77
54
19
-28
-71
-64
-45
-46
-9
10
29
33
29
7
-33
-55
-62
-69
-74
-41
-34
-37
-39
-7
21
16
10
-6
-31
-22
7
33
36
44
41
3
-76
-144
-179
-159
-115
-59
-35
-30
-16
-33
-62
-41
-69
-119
-133
-107
-88
-73
-71
-69
-54
20
62
43
-2
-89
-122
-96
-69
-68
-82
-89
-52
-35
-56
-85
-95
-125
-127
-82
-51
-24
21
66
89
59
30
-12
-38
-19
3
34
41
30
27
-1
-23
-39
-52
-54
-51
-30
-22
-12
-10
-27
-52
-69
-79
-66
-51
-24
10
43
45
20
-15
-27
-25
-49
-70
-76
-83
-78
-65
-26
-5
8
6
-38
-83
-113
-125
-103
-77
-35
5
30
77
79
99
109
100
71
38
12
-9
-41
-47
-46
-32
12
54
86
99
117
117
83
24
-37
-84
-104
-91
-82
-104
-78
-52
-39
-13
10
3
22
42
30
-10
-43
-40
-37
-26
-22
27
40
60
96
127
116
87
48
-26
-75
-78
-74
-58
-30
20
54
74
101
104
68
23
-25
-86
-96
-80
-78
-20
28
54
58
49
49
16
-19
-28
-50
-44
-5
15
16
25
41
76
88
77
28
-36
-67
-63
-61
-51
-18
28
29
1
-37
-57
-18
24
31
25
48
60
54
14
-7
-24
-53
-30
21
53
58
83
72
38
10
-13
-61
-92
-78
-60
-35
0
50
50
44
26
-6
-35
-63
-88
-63
-50
9
24
41
54
57
36
-15
-57
-95
-101
-56
-12
13
35
49
33
4
-37
-59
-100
-132
-95
-54
6
51
70
58
24
5
-31
-80
-105
-76
-49
-20
47
75
126
149
118
37
-43
-116
-165
-165
-133
-98
-76
-58
-30
29
77
71
25
-38
-73
-79
-79
-62
-33
-7
53
93
67
13
-48
-78
-122
-146
-129
-121
-119
-104
-72
-68
-53
-31
-10
4
13
53
36
25
30
18
-11
-50
-55
-36
-3
51
90
83
54
38
20
-11
-36
-58
-75
-90
-74
-53
-55
-29
12
51
90
111
97
57
10
-29
-76
-110
-93
-77
-35
38
93
130
167
179
134
37
-20
-72
-98
-54
-19
2
37
82
121
146
138
72
-3
-44
-54
-61
-31
3
9
-14
-37
1
12
4
-12
-14
-7
7
26
28
15
1
-12
-29
-41
-48
-78
-72
-40
-35
-38
-49
-43
-44
-56
-70
-92
-146
-145
-129
-110
-78
-61
-37
-25
33
94
143
149
110
73
-8
-66
-107
-124
-122
-79
-48
-38
-4
23
57
96
121
104
48
-7
-40
-52
-84
-113
-126
-103
-47
19
64
87
121
124
98
41
-12
-63
-94
-91
-95
-99
-71
-24
12
75
138
204
199
143
69
16
-7
-15
-5
27
74
104
126
119
90
28
-21
-46
-57
-59
-57
-37
-20
3
27
13
-41
-94
-127
-113
-94
-79
-79
-45
-16
3
2
15
61
89
52
-1
-13
-34
-41
-28
-27
-36
-51
-84
-76
-89
-105
-133
-153
-149
-132
-105
-50
-18
-24
-29
-14
11
24
2
-59
-97
-128
-122
-93
-111
-104
-86
-86
-77
-72
-68
-57
-36
-29
-49
-85
-122
-95
-87
-59
-43
-18
2
-14
-37
-48
-25
-20
-5
15
56
66
27
-22
-50
-97
-171
-187
-189
-181
-128
-30
11
12
29
5
-28
-36
-36
-56
-55
-10
43
100
122
124
80
0
-61
-76
-73
-20
-4
-33
-37
-4
7
-1
-16
-10
11
19
18
7
-11
17
72
97
91
65
24
-24
-51
-70
-87
-108
-126
-126
-102
-77
-26
7
10
20
11
-12
-13
-29
-53
-71
-72
-58
-55
-15
51
74
72
31
-9
-53
-90
-118
-118
-113
-76
-36
-14
-11
-16
-34
-51
-80
-101
-123
-152
-130
-105
-77
-46
-55
-83
-95
-80
-46
17
87
135
119
112
89
73
52
31
-12
-58
-75
-72
-38
9
49
23
33
48
16
-6
-17
-25
-9
15
29
62
65
50
20
-1
-24
-28
-16
-9
3
-8
-35
-20
-9
12
25
45
54
14
4
-18
-34
-49
-51
-49
-57
-41
-18
-41
-78
-91
-56
-30
-12
12
49
73
107
81
60
-13
-80
-83
-55
-13
14
33
51
60
59
44
18
26
40
21
-24
-46
-54
-59
-60
-37
-22
-58
-116
-143
-130
-108
-69
-15
14
8
-1
-3
-46
-107
-122
-135
-130
-94
-36
-8
-16
26
31
-16
-48
-60
-97
-134
-143
-158
-170
-129
-100
-87
-82
-57
-42
-65
-85
-108
-137
-142
-108
-89
-104
-73
-29
11
44
40
-10
-49
-77
-97
-119
-108
-81
-84
-50
19
57
23
-15
-55
-93
-118
-91
-92
-83
-54
-34
-16
-15
-30
-31
-37
-24
-11
-15
-53
-56
-49
-24
-5
21
37
44
37
3
-41
-62
-96
-121
-99
-49
-22
12
51
74
72
78
25
-5
-37
-46
-38
-51
-19
27
51
61
95
111
65
19
-16
-53
-68
-52
-46
-67
-38
-4
24
34
24
-11
-50
-72
-82
-82
-64
-50
-13
-13
5
55
74
45
17
-36
-50
-44
-27
-26
-27
-6
13
29
1
-43
-112
-135
-122
-116
-123
-92
-55
-29
-10
3
24
67
85
115
156
137
115
87
75
75
92
77
85
97
61
33
26
27
25
58
74
46
22
15
19
-3
-30
-20
-13
-6
-1
-16
-26
-40
-52
-106
-152
-174
-188
-194
-170
-103
-54
-34
32
87
90
66
16
-26
-48
-37
6
45
53
76
77
46
2
-51
-96
-103
-81
-56
-49
-15
6
26
33
53
7
-54
-87
-95
-85
-56
-8
-10
27
70
90
124
113
54
-27
-45
-24
-26
-49
-58
-53
-62
-42
17
53
65
64
30
-38
-105
-142
-141
-128
-95
-58
-53
-24
6
13
9
6
8
-27
-43
-64
-87
-98
-85
-88
-78
-74
-67
-36
-22
-32
-40
-66
-81
-64
-37
-32
-6
35
43
22
14
-24
-77
-93
-103
-76
-42
-27
-35
-54
-46
-23
-28
-47
-51
-45
-38
-12
26
73
117
140
105
78
37
0
-31
-42
-40
-32
-14
14
23
-12
-22
-7
-12
-39
-27
-12
-8
-9
-14
-26
-28
-25
-36
-49
-55
-70
-93
-103
-114
-129
-134
-132
-108
-37
-6
27
17
-42
-46
-61
-58
-34
-28
-10
19
62
71
63
40
17
-40
-75
-99
-118
-111
-82
-26
20
83
130
119
81
23
-33
-102
-128
-130
-102
-66
-2
49
116
138
114
55
-4
-64
-74
-94
-91
-88
-87
-62
-25
19
71
76
56
25
-2
-33
-63
-51
-46
-46
-16
-1
10
-3
-13
-37
-41
-60
-67
-46
-46
-43
-4
11
15
-12
-58
-100
-125
-107
-71
-65
-53
-28
9
42
53
32
-16
-32
-60
-78
-89
-88
-67
-43
0
30
18
23
34
8
-34
-64
-90
-101
-81
-51
2
27
42
74
73
33
-5
-54
-74
-74
-66
-58
-24
8
32
52
71
76
60
31
1
-79
-116
-117
-78
-55
-46
-34
-9
-3
-37
-62
-86
-122
-146
-154
-103
-78
-49
-48
-25
-1
14
25
27
31
-6
-49
-88
-127
-118
-86
-94
-106
-94
-74
-64
-46
-27
-14
-31
-46
-27
8
48
93
131
121
95
60
-29
-90
-109
-120
-126
-73
-23
24
61
71
60
15
6
-8
-52
-106
-87
-9
47
90
119
123
99
69
17
-26
-53
-82
-109
-113
-74
-23
9
-7
16
-6
-51
-49
-49
-33
4
81
90
72
40
45
46
35
35
45
50
56
48
23
12
13
-22
-27
-66
-97
-109
-107
-93
-83
-51
-17
-15
-27
-31
-20
-27
-4
44
63
51
5
-13
-31
-41
-43
-34
24
70
74
51
19
-33
-96
-118
-102
-96
-95
-58
-27
33
72
72
39
-14
-21
4
-6
-43
-69
-59
-3
33
63
67
54
38
20
9
26
21
20
-8
-31
-50
-78
-96
-103
-108
-91
-68
-65
-79
-88
-115
-150
-157
-115
-98
-80
-28
22
30
47
50
14
-20
-20
-54
-90
-80
-60
-28
0
28
52
47
25
8
-32
-32
-23
-23
-6
23
63
73
67
90
79
65
19
-8
-20
-22
-11
9
18
18
6
42
63
73
39
-2
-35
-41
-61
-59
-61
-37
-33
-48
-35
-19
-16
-30
-56
-87
-100
-94
-85
-48
-15
-6
-1
13
15
-15
-57
-56
-57
-60
-47
-23
9
16
54
67
51
29
1
18
44
44
34
15
-3
-27
-43
-54
-82
-112
-83
-33
15
91
181
227
180
87
-17
-88
-113
-112
-108
-117
-73
-26
3
49
108
147
159
112
12
-97
-203
-219
-193
-162
-97
-16
30
72
129
158
185
160
101
24
-11
-3
-5
-2
1
4
28
63
107
129
144
161
174
110
12
-33
-73
-68
-27
22
54
51
81
70
27
14
25
29
19
45
35
15
3
-6
-44
-88
-117
-135
-154
-120
-102
-98
-80
-27
28
51
31
-5
-63
-98
-120
-133
-116
-61
21
72
127
158
122
63
13
-65
-97
-50
-22
6
14
16
26
62
84
98
65
32
19
6
-5
-15
-3
38
93
160
167
156
131
94
30
-21
-49
-86
-106
-96
-34
-4
45
98
95
43
-47
-107
-168
-180
-184
-187
-183
-150
-107
-43
38
132
161
135
65
-10
-66
-85
-72
-24
32
116
189
207
195
151
78
19
-37
-101
-141
-169
-153
-139
-94
-40
-1
37
52
30
-8
-43
-42
-37
-32
-28
-11
-34
-65
-86
-102
-122
-135
-86
-48
-11
34
66
79
93
79
28
-45
-134
-181
-191
-177
-156
-154
-146
-101
-36
16
50
48
45
20
-31
-108
-163
-190
-207
-205
-180
-113
-13
72
120
117
57
-3
-54
-126
-217
-226
-205
-170
-120
-67
-21
-3
18
-6
-44
-74
-74
-61
-62
-56
-76
-66
-47
-42
-42
-20
3
17
45
83
112
95
65
41
14
-7
-1
17
30
62
94
76
64
52
35
10
-10
-19
-70
-75
-49
-41
-53
-37
-25
-1
24
16
-21
-80
-89
-88
-98
-120
-102
-86
-96
-112
-133
-157
-182
-196
-215
-210
-169
-150
-175
-187
-188
-153
-125
-95
-91
-104
-122
-106
-73
-79
-70
-57
-41
-20
-4
21
51
102
122
87
35
0
-20
-9
3
17
1
-18
-10
-38
-6
76
110
78
7
-53
-97
-109
-104
-78
-55
-40
-22
-6
48
104
140
140
97
19
-17
-37
-63
-94
-112
-107
-86
-42
-1
44
47
17
-47
-104
-139
-153
-129
-106
-91
-56
33
77
86
81
32
-31
-71
-85
-115
-133
-106
-54
40
126
175
174
139
91
4
-93
-171
-187
-181
-125
0
94
131
139
124
59
-21
-28
-31
-61
-94
-69
-64
-52
-14
17
11
11
14
-8
-23
-36
-40
-57
-61
-83
-74
-48
-45
-57
-80
-72
-78
-76
-79
-90
-93
-89
-81
-78
-62
-26
-6
-26
-58
-93
-130
-151
-162
-166
-170
-134
-85
-19
46
82
114
96
61
-13
-57
-80
-80
-65
-42
-2
29
44
43
42
45
-4
-26
-25
-32
-34
-51
-60
-62
-58
-51
-1
69
111
117
65
2
-38
-40
-46
-31
-1
19
55
98
132
148
110
42
-34
-93
-132
-134
-146
-143
-111
-62
16
82
92
70
52
4
-46
-84
-99
-102
-70
-19
24
72
87
81
27
-18
-62
-90
-83
-56
-14
-11
10
52
94
117
119
94
22
-17
-66
-92
-70
-41
10
29
57
66
61
32
21
-1
-49
-82
-107
-123
-121
-72
-25
-14
23
57
68
71
101
65
57
56
49
47
50
49
37
17
2
22
18
17
18
-30
-81
-111
-105
-77
-60
-34
-56
-37
-24
-67
-142
-186
-201
-205
-197
-172
-142
-120
-94
-48
4
59
65
55
-1
-79
-133
-170
-193
-183
-161
-142
-113
-68
-40
-33
-15
-42
-79
-83
-62
-52
-66
-77
-51
-28
-10
13
47
55
60
22
-28
-47
-25
-6
9
34
13
35
17
-26
-72
-95
-90
-77
-57
-34
-8
-27
-21
-10
-24
-87
-134
-112
-103
-86
-76
-46
-66
-101
-144
-194
-208
-186
-166
-136
-55
8
23
21
19
2
-42
-39
-50
-78
-78
-49
-8
47
72
116
113
80
19
-23
-52
-66
-65
-57
-59
-59
-37
2
59
77
51
72
97
76
60
53
38
3
-20
-36
-40
-16
-26
35
75
77
75
68
59
49
14
-22
-35
-58
-89
-84
-63
-33
-19
-4
-8
-29
-39
-32
-10
-10
0
-12
-52
-56
-70
-43
-34
-41
-73
-82
-99
-95
-112
-131
-122
-104
-69
-38
-25
-52
-85
-90
-115
-156
-183
-176
-141
-83
-14
16
18
55
77
55
35
16
-28
-87
-109
-130
-138
-126
-113
-97
-89
-46
23
86
67
61
7
-36
-66
-77
-85
-87
-95
-77
-3
76
133
157
178
183
169
144
138
119
69
28
64
81
71
70
50
35
34
33
-1
-43
-30
-16
-4
-5
-8
-30
-69
-103
-103
-84
-82
-69
-10
35
63
38
-2
-64
-116
-158
-187
-163
-98
-17
98
173
167
111
40
-26
-77
-96
-84
-78
-77
-102
-108
-88
-41
24
43
33
30
16
2
-6
-11
-26
-1
11
-9
32
80
135
190
229
223
192
125
55
-9
-33
-38
-10
35
64
113
152
164
127
50
-47
-121
-138
-125
-101
-50
11
39
24
48
64
46
13
-19
-61
-96
-130
-132
-116
-115
-71
-14
25
19
6
9
21
13
-37
-58
-33
5
47
80
101
88
73
69
41
-13
-31
-61
-80
-77
-66
-43
5
87
129
121
88
12
-76
-150
-207
-186
-165
-148
-103
-33
40
94
75
8
-81
-155
-227
-262
-233
-218
-187
-126
-65
-12
27
61
49
9
-46
-124
-210
-281
-265
-181
-89
-4
53
53
38
43
31
34
9
-7
-34
-70
-84
-101
-70
-11
42
62
66
74
64
59
56
36
-11
-30
-43
-23
8
42
77
103
135
121
79
59
43
54
90
111
107
64
32
18
-25
-69
-65
-44
-33
-57
-88
-114
-130
-114
-83
-53
-79
-72
-85
-109
-98
-72
-65
-63
-11
10
8
-17
-15
-31
-77
-103
-127
-116
-83
-51
-56
-44
-31
-35
-30
-26
-25
-63
-86
-32
-5
10
22
24
36
39
38
8
-64
-64
-57
-66
-89
-105
-87
-64
-30
-13
-7
16
45
38
29
-7
-57
-49
-51
-32
-31
-50
-15
45
113
155
151
121
59
16
-40
-45
-59
-67
-68
-58
-33
-10
33
121
209
239
226
179
143
93
28
17
2
12
55
80
95
130
152
123
69
30
-15
-54
-63
-37
-21
6
51
69
73
43
11
7
34
60
81
70
77
75
23
-19
-57
-92
-94
-73
-42
-25
11
26
3
4
39
60
74
44
30
7
-44
-49
-65
-80
-61
-10
34
68
96
80
58
55
65
40
32
35
26
12
13
7
-18
-36
-53
-55
-51
-25
19
24
11
14
2
-35
-77
-100
-117
-117
-93
-75
-51
-10
17
23
-11
-54
-97
-122
-90
-77
-96
-87
-48
-22
-24
-29
-23
-9
5
-26
-43
-74
-90
-82
-69
-49
-32
6
24
23
18
14
17
10
-36
-86
-123
-146
-178
-134
-80
-86
-89
-75
-84
-70
-36
-15
-33
-39
-41
-44
-31
-30
-23
-17
-7
9
2
28
53
75
59
8
-46
-87
-91
-63
-26
5
42
55
58
36
28
6
-44
-60
-88
-105
-94
-53
-14
13
23
28
25
21
33
36
21
11
3
-8
-26
-5
8
7
35
34
-1
-39
-53
-69
-73
-54
5
26
27
51
54
28
-12
-30
-64
-75
-73
-84
-92
-68
-60
-31
25
57
75
42
19
-38
-100
-128
-134
-104
-60
-21
0
53
129
154
129
40
-38
-84
-86
-74
-66
-68
-86
-58
-24
9
40
40
-5
-46
-99
-172
-192
-161
-62
40
102
116
85
17
-51
-84
-123
-140
-152
-141
-138
-106
-53
0
75
115
104
74
39
-17
-64
-70
-57
-33
-25
-11
2
2
25
44
43
37
70
101
139
184
252
283
296
291
235
129
30
-51
-100
-123
-97
-76
-74
