# Supplementary material for: Electroencephalography (EEG) based epilepsy diagnosis via multiple feature space fusion using shared hidden space-driven multi-view learning
Source: PeerJ Comput Sci. 2024 Mar 7;10:e1874. doi: 10.7717/peerj-cs.1874 (PMC10936759; doi:10.7717/peerj-cs.1874)
Supplement: Supplemental Information 2 [file peerj-cs-10-1874-s002.zip › B/O081.txt]

96
99
77
77
75
71
67
72
75
61
52
38
18
-29
-47
-35
-23
1
24
30
19
35
35
39
38
36
21
-7
-24
-42
-51
-32
-2
5
-7
-6
-10
-24
-5
29
48
49
51
14
-28
-52
-56
-45
-25
3
14
5
-8
-21
-39
-55
-46
-30
-16
8
43
30
-2
-18
-33
-29
5
40
24
-13
-13
-60
-101
-129
-101
-46
0
50
98
121
106
83
60
26
4
-7
-5
-19
-5
8
-1
-2
-5
-19
-21
-8
-2
-12
-22
-21
-11
9
31
44
48
47
44
19
-9
4
18
36
71
80
46
23
17
7
11
11
23
20
19
19
-7
-44
-67
-85
-95
-72
-38
-22
-17
-25
-31
-50
-47
-9
18
34
47
46
15
-4
9
18
22
38
42
11
1
8
0
-18
-15
6
33
80
124
133
131
141
118
74
39
14
-2
-17
-13
-14
-17
-6
-8
-27
-43
-30
-19
-20
-29
-56
-70
-56
-22
4
31
64
83
69
56
45
25
20
38
60
60
70
76
65
56
64
55
22
5
-5
-8
-24
-30
-26
-29
-20
-19
-24
-21
4
-2
-50
-84
-95
-88
-44
37
84
101
106
81
28
-43
-62
-75
-103
-110
-97
-61
-30
-15
-24
-50
-59
-46
-54
-102
-128
-97
-38
33
101
129
132
99
41
-13
-51
-59
-55
-29
12
41
37
38
29
9
-7
-19
-29
-31
-14
-13
-45
-73
-71
-38
-20
17
46
49
54
36
-20
-85
-109
-109
-105
-74
-14
49
88
131
134
86
30
3
-4
-5
9
5
4
26
51
37
27
31
26
18
38
58
38
16
11
-5
-20
-3
24
40
60
93
105
91
69
32
-5
-19
-9
12
24
17
5
-44
-85
-105
-124
-123
-74
-14
21
49
68
53
21
-2
-40
-63
-42
1
25
22
20
2
-17
-16
-9
-19
-51
-62
-75
-97
-108
-95
-72
-35
11
32
40
48
44
17
-4
-7
-9
4
43
75
60
50
57
66
67
66
61
24
-15
-42
-48
-58
-53
-32
-20
17
60
82
68
30
-15
-62
-68
-43
7
64
112
106
47
5
-16
-46
-90
-115
-115
-95
-38
28
77
102
131
155
156
155
139
110
56
11
-43
-78
-73
-35
-4
24
55
54
33
14
-12
-19
-24
-23
-18
-32
-40
-18
-5
9
21
3
-29
-37
-23
-33
-28
-1
20
29
31
18
-10
-16
-15
-30
-37
-11
12
-1
-15
-15
-11
-2
32
70
90
92
96
82
73
72
75
84
93
102
89
70
70
65
60
63
63
62
61
67
50
20
-6
-15
-19
-19
-1
7
-5
8
42
53
35
31
17
-6
-8
10
-9
-47
-110
-161
-189
-175
-135
-101
-46
14
41
39
18
-13
-48
-60
-26
-4
-16
-33
-60
-92
-91
-75
-55
-33
11
60
112
150
142
73
-13
-57
-57
-37
-2
25
11
-31
-37
-36
-34
0
45
85
128
185
214
195
158
107
47
18
15
25
69
96
80
-2
-92
-137
-138
-96
-32
19
27
34
66
69
39
1
-23
-54
-69
-44
-17
0
5
14
7
0
4
-11
-32
-35
-37
-58
-54
-27
-9
5
19
34
17
-7
-27
-43
-49
-3
39
63
87
130
167
168
174
147
94
49
20
-9
-44
-58
-73
-83
-72
-50
-48
-42
-23
-1
11
17
16
-11
-37
-22
0
12
15
15
-9
-41
-72
-96
-103
-84
-25
-4
-7
-12
-26
-34
-35
-23
-25
-41
-49
-64
-62
-42
-27
-18
-3
18
35
58
78
57
-21
-111
-159
-151
-112
-39
9
20
32
44
42
14
-11
-30
-38
-16
35
74
100
137
147
124
85
36
-8
-27
-36
-43
-45
-51
-20
1
30
61
65
49
31
32
17
-5
-18
-15
11
53
85
82
54
38
21
10
18
37
32
28
28
43
56
64
53
53
64
60
45
31
43
52
60
80
114
123
106
103
87
65
41
20
10
31
64
80
59
18
-26
-49
-47
-31
-37
-53
-40
-22
-29
-53
-55
-56
-61
-60
-47
-45
-44
-32
-32
-22
-12
3
2
11
32
30
-2
-19
-20
-41
-41
-15
-13
-28
-42
-66
-95
-80
-34
10
33
52
51
19
-4
-15
-23
-35
-24
-19
-14
5
19
12
-6
-12
-9
11
42
45
40
25
38
37
21
-1
-14
-32
-49
-42
-19
11
45
75
75
72
83
78
77
74
54
10
-2
-6
8
40
75
91
69
45
40
27
0
-9
-6
-21
-20
-3
3
-15
-18
-14
-32
-29
-29
-42
-26
22
67
81
71
58
26
-13
-20
-20
-16
11
53
73
64
62
36
1
-17
-12
-16
-18
4
9
5
13
29
33
51
72
57
31
5
-10
-30
-44
-41
-35
-39
-39
-38
-60
-79
-86
-78
-55
-23
8
13
28
30
10
-17
-29
-24
-11
23
70
92
71
60
40
23
18
13
12
22
47
82
80
47
13
-12
-21
7
27
16
11
-4
-3
0
28
29
-16
-54
-63
-51
-24
16
42
58
88
90
50
3
-21
-29
-10
43
96
129
140
160
154
113
68
46
24
34
53
55
37
16
-1
-43
-72
-72
-30
20
62
91
88
80
55
6
-53
-86
-96
-91
-47
0
23
23
28
21
-1
-16
-11
-3
8
50
72
59
24
-16
-61
-105
-118
-113
-93
-43
10
14
-17
-46
-81
-116
-135
-103
-71
-30
22
54
46
7
-21
-47
-47
-21
-17
-15
-2
12
-4
-17
-22
-27
-27
-11
17
23
23
16
7
-8
-28
-31
-36
-26
-10
-1
-6
-3
-8
-35
-56
-66
-59
-45
-6
43
69
85
79
53
25
16
14
20
45
68
70
56
51
35
13
8
12
13
9
33
58
76
93
102
76
50
51
46
50
77
105
111
122
133
112
79
43
29
20
21
24
27
39
63
82
69
66
66
48
18
-15
-37
-69
-50
-13
5
11
25
14
-28
-60
-74
-71
-78
-69
-40
-15
15
32
12
-46
-87
-124
-131
-87
-42
-33
-21
33
83
86
53
-7
-54
-52
-15
19
43
40
29
5
-12
-15
-22
-25
-3
15
13
23
43
44
29
12
-11
-46
-41
-11
18
26
24
4
-20
-37
-51
-44
-23
14
28
10
10
21
31
27
28
24
-6
-18
-1
18
21
37
52
54
57
68
59
37
37
33
25
12
-5
-18
-2
64
116
112
74
30
-19
-31
-19
-8
22
63
106
129
122
91
34
-15
-48
-45
-27
8
58
81
87
74
54
27
10
4
-5
-7
-10
0
-8
-4
15
22
15
9
14
-1
-10
-27
-41
-41
15
74
91
78
58
46
27
7
-45
-94
-77
-35
-10
-17
-24
-26
-36
-24
-10
-23
-27
8
40
48
45
28
-8
-30
-20
-2
21
52
60
47
46
54
43
23
4
8
8
12
21
26
69
121
166
158
112
68
35
15
8
10
7
17
52
86
104
104
92
71
53
38
23
-5
-16
-27
-52
-49
-16
26
62
86
82
47
18
-3
-28
-43
-37
-30
-22
4
45
69
66
60
43
42
51
53
37
22
22
15
0
-17
-19
-29
-32
-27
-32
-50
-50
-44
-59
-70
-85
-97
-114
-121
-104
-83
-53
-24
-19
-37
-40
-36
-42
-37
-32
-39
-31
-1
12
3
-2
8
7
-2
15
10
-19
-38
-48
-51
-48
-19
5
-19
-47
-46
-45
-35
0
14
-3
-13
-6
12
19
31
25
15
6
4
-24
-28
17
41
25
23
33
30
23
41
61
83
90
77
25
-26
-47
-56
-52
-35
-17
-12
6
40
48
34
17
5
-22
-30
-48
-70
-82
-43
22
62
86
84
65
62
74
52
-2
-29
-29
-25
-27
-22
-22
-43
-43
-38
-58
-86
-75
-45
-26
1
26
47
75
100
90
56
29
5
-32
-47
-23
6
24
38
49
30
21
31
21
-33
-71
-69
-52
-13
53
105
127
123
105
68
33
0
-37
-57
-31
19
41
44
24
-8
-34
-34
-54
-88
-85
-44
1
26
48
57
40
28
20
12
-3
-1
0
-7
1
10
9
-5
-20
-32
-28
-22
-12
-20
-33
-36
-52
-65
-68
-59
-76
-88
-76
-67
-58
-48
-3
17
24
48
54
50
39
1
-70
-118
-121
-106
-63
-8
30
44
44
21
-32
-84
-111
-129
-151
-142
-119
-77
-28
7
23
-2
-16
-18
-14
-30
-21
-23
-40
-31
-10
6
-5
8
26
24
22
31
34
32
39
34
27
22
8
-35
-53
-32
1
38
78
96
66
31
4
-17
-24
-7
23
36
58
72
56
23
-2
-16
-37
-27
5
28
69
118
133
98
56
29
2
-7
18
32
54
91
115
118
83
48
15
-20
-31
-31
-35
-57
-46
-33
-28
-14
9
24
27
44
44
15
-2
-30
-84
-128
-138
-142
-122
-70
-37
-31
-30
-12
15
36
46
54
22
-19
-43
-88
-120
-116
-76
-72
-69
-44
-27
-9
1
-8
-51
-74
-56
-33
-27
-13
1
-4
-2
-1
8
3
-5
-7
-13
-5
11
21
23
49
60
44
30
22
14
4
14
1
-9
10
25
15
7
20
30
36
55
68
42
-2
-23
-20
8
52
90
98
97
97
81
51
22
-1
-34
-27
7
11
4
-1
-12
-51
-64
-44
-14
11
36
67
65
57
58
55
55
75
109
121
124
117
93
79
99
118
105
100
88
73
61
47
22
-4
-10
3
4
1
13
11
6
-4
-35
-53
-52
-30
-14
-18
-26
-28
-43
-61
-61
-64
-52
-7
36
53
42
23
-3
-13
-5
6
-1
2
25
49
79
88
72
31
-2
-4
-11
-12
-10
-2
-13
-8
9
31
55
83
99
82
71
79
65
26
-2
-16
-35
-28
-18
-27
-43
-47
-42
-26
23
72
86
71
66
38
1
-11
-7
9
34
84
119
107
83
43
1
-8
30
54
32
35
65
84
98
110
76
30
1
-3
-13
-23
-8
-6
-23
-37
-52
-99
-111
-95
-49
-10
31
63
60
61
58
34
-1
-26
-38
-47
-49
-50
-57
-59
-47
-33
-57
-69
-60
-54
-54
-27
0
9
30
53
37
1
6
26
51
59
58
25
-2
9
14
-5
-17
-16
-13
-1
20
-1
-33
-54
-41
-15
26
73
80
58
32
13
-37
-93
-99
-58
2
78
116
81
36
1
-29
-26
-5
-6
-40
-61
-45
-3
53
97
114
88
47
14
-17
-31
-10
33
78
136
200
211
151
76
11
-33
-34
-20
-24
-31
4
41
55
52
63
69
60
41
14
-30
-62
-68
-73
-70
-52
-47
-44
-32
-7
-3
-11
-13
-11
15
63
117
130
136
148
136
104
62
29
-9
-8
22
38
26
23
29
13
0
-9
-38
-68
-76
-55
-41
-25
-9
-7
-20
-35
-29
-39
-53
-50
-56
-72
-63
-55
-69
-65
-47
-39
-29
28
68
55
24
-8
-53
-58
-28
-1
10
12
14
16
41
76
62
8
-36
-60
-93
-94
-41
6
39
56
64
52
37
11
-12
-30
-1
40
37
35
51
67
70
74
80
63
50
28
-2
-25
-29
-24
-20
5
19
-4
-37
-51
-71
-106
-129
-130
-115
-79
-4
46
53
43
37
44
37
39
14
-24
-27
-6
29
51
65
70
67
60
51
24
6
13
4
-4
6
15
7
-3
-5
-24
-48
-60
-52
-35
-15
10
27
13
-24
-45
-71
-71
-60
-44
-30
-3
28
37
40
57
55
46
45
53
41
55
76
85
86
91
85
63
45
29
9
-24
-51
-51
-33
14
57
73
58
43
6
-33
-29
-8
7
23
71
103
114
102
83
69
70
88
94
74
36
13
1
7
33
37
36
42
51
29
-28
-79
-110
-96
-40
21
41
37
46
45
24
-9
-26
-57
-77
-68
-39
-13
26
49
34
40
60
49
16
-6
-24
-34
-7
0
-16
-43
-22
12
10
6
21
28
31
45
45
40
32
9
-18
-25
8
26
6
-13
-18
-11
8
23
9
-7
-5
-8
-30
-24
8
40
51
57
53
19
-15
-39
-48
-45
-26
1
2
8
20
22
7
-18
-45
-63
-51
-36
-18
6
52
86
76
54
48
37
35
42
51
46
43
29
6
-9
12
47
65
78
86
69
41
33
8
-16
-15
-3
15
25
48
36
-6
-14
-2
6
38
69
88
81
75
68
38
13
13
10
8
23
59
65
63
58
22
-23
-49
-43
-35
-29
-32
-50
-66
-47
-7
15
32
38
10
-28
-43
-57
-95
-114
-103
-84
-58
-15
1
1
3
0
-24
-50
-62
-68
-62
-27
8
23
22
20
0
-20
-43
-53
-42
-29
-12
-16
-11
-1
3
-14
-31
-20
-8
-8
-21
-28
-43
-40
-7
12
18
26
26
-6
-19
-18
-27
-39
-48
-36
-31
-11
30
53
44
32
30
24
32
43
28
-6
-9
16
36
48
40
6
-22
-16
-25
-30
-24
-7
12
37
71
81
74
83
102
104
92
104
101
101
113
109
88
85
121
157
152
140
137
128
99
61
21
-2
16
48
49
61
83
68
42
41
43
29
21
29
9
-8
-9
6
25
67
110
111
94
76
67
47
28
25
14
1
11
23
-1
-34
-66
-96
-116
-109
-73
-52
-25
12
45
56
82
92
68
21
-12
-36
-49
-21
4
-4
20
55
69
74
60
-3
-73
-115
-115
-110
-87
-32
24
49
73
94
82
51
37
29
21
21
10
-13
-16
-1
-5
-20
-39
-67
-110
-112
-58
-8
29
56
52
25
13
-8
-48
-84
-93
-82
-56
-4
66
115
120
118
115
100
86
73
42
11
20
47
47
17
-13
-36
-39
0
10
-13
-34
-37
-38
-47
-43
-49
-52
-35
-11
5
21
39
41
33
35
50
46
44
60
70
74
68
59
34
43
71
56
3
-44
-67
-86
-83
-49
-14
9
14
5
-17
-16
-1
19
24
55
93
103
88
68
39
10
3
15
16
22
19
4
-15
-26
-43
-59
-34
27
80
103
103
62
14
-8
-10
-8
0
26
31
26
29
27
5
-25
-19
-23
-42
-67
-96
-136
-165
-164
-146
-134
-103
-55
-24
-4
4
9
13
20
34
32
32
39
27
16
9
9
-12
-12
-1
17
41
91
126
124
121
106
81
69
92
101
90
78
62
36
11
21
29
33
56
93
100
65
37
7
-5
7
18
14
5
29
56
67
72
60
45
52
75
83
63
23
-25
-92
-113
-94
-81
-87
-73
-40
-31
-17
18
39
19
-5
-28
-66
-95
-101
-83
-71
-63
-54
-68
-57
-10
27
35
45
36
3
-21
-40
-68
-103
-116
-128
-163
-161
-113
-69
-48
-5
13
-4
-20
-35
-74
-122
-169
-218
-222
-160
-84
-23
8
16
-7
-49
-92
-130
-167
-167
-132
-100
-85
-70
-85
-122
-126
-103
-72
-55
-11
23
4
-22
-30
-51
-84
-82
-44
-17
19
40
16
-12
-6
16
39
53
58
46
22
8
-19
-59
-71
-40
-1
14
38
48
24
5
17
32
32
50
54
35
26
27
24
30
64
83
78
79
67
33
-8
-55
-87
-95
-57
-21
-5
17
42
51
31
9
5
-15
-27
-19
-13
-4
19
71
118
149
169
168
161
155
135
74
-13
-66
-79
-53
14
81
101
112
106
83
27
-21
-68
-106
-110
-90
-60
-24
29
67
81
85
92
93
53
14
-24
-55
-54
-35
-18
18
82
115
88
40
7
-12
3
43
53
42
53
48
-9
-53
-55
-54
-25
25
68
50
35
38
33
25
37
63
76
108
130
127
95
61
43
8
-7
6
29
35
56
70
57
46
23
-10
-43
-39
-16
15
67
114
140
144
129
110
57
24
13
-10
-34
-28
-14
10
54
94
98
83
75
44
13
20
38
51
37
16
-4
-40
-71
-80
-100
-108
-102
-94
-79
-52
-17
-23
-38
-45
-62
-69
-61
-64
-91
-98
-75
-22
18
58
96
99
83
56
21
13
36
52
39
15
-4
-28
-35
-16
-11
-8
25
67
82
77
77
69
54
45
40
36
49
89
108
87
60
49
22
22
53
51
17
25
64
62
34
15
-11
-47
-71
-79
-70
-29
4
10
13
25
26
-2
-25
-16
-11
-17
-23
-24
-37
-33
-8
21
41
70
102
90
75
55
10
-34
-47
-66
-99
-94
-62
-49
-43
-6
24
47
62
66
36
-5
-25
-47
-62
-42
-9
13
24
38
37
9
-16
-42
-61
-79
-80
-74
-70
-54
-45
-51
-38
-19
-26
-54
-64
-67
-74
-43
1
26
48
64
64
34
13
-23
-55
-86
-92
-84
-82
-50
-29
-33
-41
-15
12
4
-9
-24
-43
-54
-44
-34
-31
-21
4
6
-19
-14
-13
-27
-30
-2
33
63
118
152
126
83
53
30
19
22
20
-3
-17
-5
-2
3
9
19
33
55
89
72
38
32
5
-23
-27
-25
-26
0
49
72
65
46
34
5
-10
1
15
19
39
72
91
99
93
69
37
38
52
67
76
72
24
-37
-52
-36
0
76
132
130
93
47
-5
-61
-71
-58
-52
-52
-45
-38
-14
30
65
64
45
42
14
-22
-44
-60
-90
-101
-73
-45
-15
26
63
50
35
31
24
24
40
60
46
44
40
37
38
33
29
21
12
4
-19
-51
-60
-40
-22
16
53
53
24
-4
-25
-40
-26
-1
-11
-32
-29
-34
-39
-24
-11
-13
-16
-1
11
3
-12
-39
-51
-52
-30
-32
-58
-74
-83
-105
-98
-57
-43
-37
-2
27
15
-24
-57
-69
-59
-20
33
39
30
33
31
17
13
28
42
58
74
69
47
27
26
13
7
21
17
-6
-24
-18
-8
22
49
63
76
124
165
141
74
-4
-72
-92
-23
68
121
145
139
95
56
46
24
2
16
50
68
56
36
18
-1
-14
-26
-41
-35
-2
19
12
-1
-10
-21
-21
11
32
25
-1
-19
-54
-66
-46
-12
34
102
149
128
84
45
-1
-30
-22
15
51
103
152
182
181
146
94
28
-1
2
21
47
87
110
100
83
72
34
-16
-29
-44
-50
-32
-22
-21
-19
16
38
28
12
-8
-43
-59
-47
-61
-64
-62
-35
12
39
45
25
-27
-50
-42
-34
-16
13
23
23
26
31
28
41
57
40
12
-1
0
-20
-20
10
54
86
109
108
66
24
-2
-36
-50
-21
23
47
73
92
81
56
32
1
-31
-9
38
91
121
136
118
67
16
-20
-46
-47
18
102
167
197
174
111
21
-52
-108
-136
-118
-66
-20
27
81
106
100
70
36
7
18
64
98
116
99
64
10
-12
-9
-5
3
28
60
33
3
-27
-76
-129
-152
-152
-144
-99
-45
-17
-13
-11
-17
-23
16
48
73
77
72
39
-14
-27
-24
-15
-6
22
43
34
13
-19
-50
-62
-34
-5
19
49
61
32
-11
-13
-17
-14
26
84
118
124
114
65
15
-12
-18
-10
39
98
123
105
79
61
34
30
53
58
46
47
52
23
-16
-35
-44
-36
-9
9
-4
-29
-52
-87
-121
-99
-69
-51
-17
-1
-14
-39
-35
-15
-10
14
45
49
11
-28
-69
-99
-98
-63
-15
30
71
70
33
-17
-66
-101
-105
-72
-22
26
61
70
49
25
21
9
1
14
37
17
-9
-3
1
0
31
71
74
79
80
77
57
29
13
-19
-14
7
-3
3
16
25
11
7
12
18
5
-10
-29
-45
-37
-11
23
67
125
162
168
148
105
37
-46
-87
-66
0
100
177
197
180
172
161
142
111
71
18
-35
-55
-61
-63
-37
22
75
99
107
71
6
-39
-55
-74
-81
-70
-76
-85
-62
-38
-52
-61
-57
-39
-31
-44
-73
-115
-133
-120
-94
-59
-19
4
-8
-13
-14
-53
-121
-161
-176
-187
-175
-166
-159
-151
-106
-47
-18
-14
-22
-24
-23
2
37
30
19
11
22
40
86
105
98
87
90
74
43
48
64
77
99
111
88
77
81
73
46
29
18
4
27
61
76
50
13
-20
-54
-26
16
33
25
21
32
29
24
14
14
42
85
100
72
43
21
17
24
52
83
89
84
67
41
14
10
0
-9
9
46
51
19
-2
-31
-51
-32
-17
-26
-50
-42
-47
-74
-101
-95
-82
-54
0
35
26
12
-3
-32
-35
2
18
0
-29
-51
-76
-87
-78
-82
-82
-72
-66
-91
-124
-142
-154
-155
-129
-90
-86
-77
-72
-71
-47
-15
-1
-22
-26
-23
-35
-52
-34
-18
-18
-3
5
-19
-46
-47
-42
-18
17
56
67
52
31
15
0
7
45
93
133
165
177
165
142
114
91
88
112
112
103
105
111
84
48
22
3
-20
-19
23
34
39
37
14
-3
-2
-9
-18
-4
28
44
44
29
17
0
-3
-9
-19
0
56
114
132
132
100
37
-27
-34
-19
-13
-3
14
17
-3
-22
-50
-68
-71
-56
-20
21
71
72
48
32
23
0
-26
-23
-12
-5
16
30
17
20
36
26
-15
-52
-68
-67
-33
18
56
68
55
50
34
26
48
61
50
18
0
-11
-5
12
25
31
45
60
55
47
30
-18
-92
-125
-127
-112
-59
-9
6
0
-5
-17
-46
-71
-78
-83
-59
10
65
88
90
93
69
32
14
-3
-9
6
33
58
64
83
79
61
58
57
33
6
-1
-23
-52
-58
-34
-14
-2
23
26
-5
-41
-69
-105
-122
-120
-115
-95
-64
-25
-1
21
52
60
52
52
49
6
-25
-43
-47
-35
-14
14
25
39
37
10
-34
-49
-56
-71
-60
-29
-10
11
54
80
75
61
51
47
53
72
72
47
3
-25
-27
-26
-13
0
2
22
39
21
-3
-12
-17
-29
-25
-2
5
17
54
61
40
31
56
69
66
65
43
30
36
66
80
91
98
61
-10
-52
-97
-153
-162
-132
-85
-48
22
