# Supplementary material for: Electroencephalography (EEG) based epilepsy diagnosis via multiple feature space fusion using shared hidden space-driven multi-view learning
Source: PeerJ Comput Sci. 2024 Mar 7;10:e1874. doi: 10.7717/peerj-cs.1874 (PMC10936759; doi:10.7717/peerj-cs.1874)
Supplement: Supplemental Information 2 [file peerj-cs-10-1874-s002.zip › B/O082.txt]

92
110
103
64
47
59
47
27
34
55
80
108
144
133
80
30
-18
-75
-87
-74
-93
-108
-77
-38
-29
-6
25
-4
-36
-41
-34
-44
-37
-10
-12
-15
0
9
11
22
31
5
-31
-40
-57
-76
-58
-31
-21
-13
-9
-28
-64
-57
-53
-63
-47
-14
-17
-44
-42
-41
-60
-52
2
41
55
82
64
0
-43
-48
-53
-46
-6
9
-15
-15
-33
-36
-66
-88
-72
-60
-66
-45
4
15
17
20
3
-20
-17
7
-4
-3
30
39
22
26
32
7
-10
0
2
-17
-29
-32
-30
7
78
116
102
80
54
1
-33
-32
-18
11
57
78
73
77
80
68
33
16
-1
-22
-22
-1
4
-4
18
45
40
22
7
-34
-69
-63
-48
-38
-6
39
59
77
102
98
72
71
70
40
16
16
19
11
21
51
51
47
45
31
11
14
27
10
1
15
13
-7
1
23
23
22
25
10
-20
-25
-8
5
35
82
88
48
25
7
-21
-27
-10
-3
-12
3
15
10
18
45
66
62
76
77
45
15
15
12
26
55
64
36
16
28
16
12
42
49
10
-18
-27
-46
-41
-12
2
-8
-5
9
-2
7
34
42
24
11
2
-45
-66
-56
-66
-82
-80
-64
-87
-113
-111
-111
-116
-89
-78
-106
-131
-99
-65
-53
-14
11
16
1
-10
-44
-81
-78
-58
-53
-26
16
7
-39
-71
-94
-117
-110
-42
30
90
130
104
21
-40
-64
-115
-141
-112
-70
-22
31
84
89
64
49
27
-24
-61
-68
-70
-37
15
25
11
30
67
54
21
18
23
14
14
-4
-27
-34
-30
-41
-62
-43
-25
-28
-14
11
4
7
37
38
13
7
25
22
-1
-8
-13
-7
9
44
46
14
15
5
-25
-43
-40
-49
-47
-11
5
-17
-23
-5
-15
-36
-38
-36
-39
-23
12
11
-2
-12
-37
-61
-43
-19
-35
-46
-44
-72
-133
-149
-118
-93
-54
-4
27
47
71
85
57
29
10
-11
-22
-9
-3
-12
-14
7
10
4
34
47
20
-2
-12
-42
-74
-54
-28
-2
47
113
138
117
98
53
2
-18
8
9
1
-1
-14
-29
-26
-18
-51
-78
-68
-48
-54
-56
-41
-50
-44
-13
34
66
83
79
24
-38
-79
-111
-143
-126
-86
-54
-11
40
57
36
31
38
25
7
1
-19
-50
-37
-10
-16
-17
-12
-47
-95
-98
-89
-80
-63
-18
15
30
55
49
17
-25
-47
-71
-83
-81
-76
-68
-40
-7
-17
-39
-40
-39
-60
-44
-4
7
12
25
32
23
36
69
57
38
31
4
-33
-45
-36
-44
-39
-1
35
32
39
36
-22
-70
-89
-109
-117
-78
-36
-28
-17
12
14
0
7
-1
-34
-62
-51
-33
-15
10
11
1
2
18
-6
-50
-42
-30
-51
-43
-9
-9
-31
-41
-60
-84
-96
-81
-74
-40
31
99
107
101
76
15
-41
-51
-48
-48
-29
0
-29
-48
-39
-32
-17
24
87
110
112
126
115
66
22
-18
-58
-54
9
92
124
137
88
8
-54
-65
-57
-48
1
19
1
21
69
71
26
0
-27
-59
-63
-48
-46
-55
-34
-27
-33
-29
-4
-2
-3
15
4
-28
-40
-21
-11
-4
28
46
14
-13
-25
-56
-60
-18
34
61
93
118
85
48
33
22
7
17
37
29
17
12
-6
-26
-17
-7
-9
8
38
47
26
32
34
-1
-21
-25
-47
-79
-70
-58
-59
-33
26
51
35
49
38
-7
-28
-22
-25
-33
11
54
52
40
34
6
-23
-20
-24
-41
-31
26
69
92
90
31
-71
-141
-126
-109
-75
-22
16
25
59
98
71
15
-11
-33
-52
-30
4
9
8
26
15
-20
-41
-45
-69
-84
-78
-89
-110
-80
-46
-34
-19
-5
-18
-50
-49
-40
-51
-51
-14
22
38
75
76
16
-41
-61
-93
-117
-88
-58
-27
7
43
41
6
-23
-60
-102
-113
-89
-77
-58
-20
13
18
34
61
46
29
21
-3
-46
-60
-43
-30
-17
3
0
-34
-63
-68
-65
-46
-6
22
33
53
58
25
-1
3
-3
-32
-22
6
10
16
35
42
28
35
33
16
2
5
-27
-56
-55
-57
-67
-59
-31
-29
-35
-24
-29
-44
-40
-11
-11
-11
-1
-24
-90
-132
-126
-119
-89
-31
15
36
56
71
29
-35
-73
-95
-116
-103
-56
-25
-2
38
53
37
31
14
-35
-69
-58
-37
-18
9
31
22
27
57
76
55
43
23
1
-7
5
11
4
24
35
39
46
58
27
-17
-36
-63
-85
-86
-52
-25
-4
39
65
47
37
40
29
23
38
59
54
57
66
45
26
32
43
36
54
81
59
46
43
21
-6
6
38
42
40
60
59
35
39
57
60
63
58
43
13
12
25
23
25
46
31
-6
-8
-24
-62
-91
-80
-54
-56
-45
-28
-30
-30
-6
0
-15
-5
8
-13
-27
-14
-16
-14
-3
-17
-47
-48
-4
13
30
75
94
58
21
-4
-38
-56
-36
-25
-42
-49
-37
-41
-36
-16
-20
-48
-46
-22
-11
4
41
48
30
24
18
-14
-42
-47
-27
-6
35
62
41
42
55
35
-24
-49
-60
-85
-76
-20
5
6
24
33
2
-24
-31
-33
-40
-1
40
54
55
46
-6
-59
-78
-75
-59
-13
46
55
53
46
8
-60
-83
-63
-22
39
84
69
10
-20
-31
-77
-131
-133
-121
-98
-32
34
40
17
1
-39
-109
-135
-144
-154
-128
-67
-29
-35
-41
-65
-99
-113
-96
-94
-95
-48
1
3
-19
-28
-59
-83
-55
-38
-42
-52
-32
-31
-45
-30
-34
-63
-78
-59
-64
-71
-61
-72
-99
-100
-73
-56
-25
27
58
54
47
47
13
-16
-2
11
11
26
44
31
11
-2
-21
-53
-66
-61
-66
-42
7
27
13
15
16
-3
1
32
52
57
80
99
84
62
68
53
10
6
26
23
21
47
60
32
20
-3
-43
-61
-51
-50
-49
-17
3
-1
-1
12
-8
-30
-33
-37
-60
-67
-61
-81
-95
-71
-40
-37
-13
16
6
-10
-10
-13
-32
-55
-82
-109
-103
-51
-14
-17
-23
-23
-37
-48
-40
-39
-54
-36
-16
-26
-47
-35
-35
-41
-23
-11
-27
-47
-38
-25
-15
14
35
25
37
59
48
13
6
0
-34
-50
-19
-10
-12
-1
23
39
49
35
-26
-79
-92
-95
-89
-39
30
71
99
116
83
17
-23
-39
-63
-53
-10
22
32
47
58
36
27
41
36
14
26
52
61
69
98
121
101
92
81
37
1
0
-6
-36
-21
5
19
54
102
123
97
68
29
-21
-43
-35
-24
-15
28
76
75
46
31
7
-22
-9
7
0
17
49
55
69
106
105
42
-12
-41
-77
-91
-71
-47
-30
5
37
23
3
-1
-11
-44
-41
-20
-22
6
60
87
71
58
44
8
-6
27
66
99
127
130
118
92
67
35
-14
-14
1
2
21
65
101
101
103
97
48
22
29
16
-4
15
42
52
77
125
135
100
68
25
-30
-49
-42
-52
-55
-23
3
17
42
74
60
38
21
-17
-72
-92
-68
-61
-56
-31
-9
-10
13
30
0
-38
-40
-54
-73
-55
-32
-29
-15
21
44
35
32
20
-20
-59
-73
-83
-82
-52
-31
-33
-50
-46
-71
-104
-98
-93
-100
-93
-72
-71
-87
-76
-45
-45
-47
-36
-37
-47
-54
-70
-89
-72
-30
-11
3
20
2
-37
-54
-54
-64
-58
-28
-19
-52
-59
-38
-42
-26
14
20
-3
-15
-9
-26
-44
-39
-39
-38
-4
24
23
16
28
37
39
51
67
77
83
110
121
110
114
89
36
7
10
8
1
18
44
78
123
133
77
3
-21
-16
-22
-30
-27
-34
-34
-1
30
23
5
-2
-26
-27
-7
14
13
20
36
22
16
34
24
-7
-34
-40
-60
-64
-31
-2
4
25
41
29
14
1
-20
-38
-40
-46
-45
-16
33
52
34
34
19
-7
-12
-4
-6
-29
-16
12
31
59
79
47
-12
-36
-30
-31
-31
-16
-16
-28
-3
25
18
12
4
-31
-68
-77
-56
-45
-7
50
64
63
61
37
-5
-24
-16
-33
-44
-23
-3
-4
11
35
17
-9
-22
-22
-47
-37
-11
-6
-1
22
39
11
-4
-25
-76
-80
-51
-27
-13
35
43
4
-18
-21
-26
-30
-7
-3
-31
-49
-42
-40
-48
-41
-31
-20
8
43
33
-6
-25
-41
-50
-50
-24
-22
-23
3
28
38
35
37
-1
-31
-47
-85
-120
-107
-60
-34
-18
7
10
-15
-17
-15
-37
-36
-10
-2
-24
-37
-49
-69
-67
-22
8
6
14
16
-9
-28
-26
-37
-54
-37
-26
-27
-8
11
-7
-51
-73
-88
-95
-61
-9
28
45
80
103
98
76
47
3
-22
-4
16
25
27
50
40
29
29
20
3
9
39
52
59
76
73
38
17
11
-21
-39
-29
-34
-40
-31
-42
-82
-108
-114
-112
-106
-76
-54
-54
-36
3
11
-23
-28
-46
-79
-80
-47
-31
-45
-35
-43
-66
-47
-3
15
-15
-50
-80
-113
-116
-79
-54
-31
20
39
23
9
-6
-55
-98
-89
-73
-74
-74
-48
-46
-42
-11
12
-3
-6
13
9
16
19
-17
-53
-54
-37
-33
-21
8
18
15
46
88
89
85
112
130
127
139
160
167
173
176
160
116
101
101
91
81
88
80
64
69
53
19
-6
11
35
39
69
81
56
35
41
33
36
91
131
134
122
119
92
69
84
96
99
102
128
134
131
126
93
28
-6
1
-28
-47
-55
-66
-77
-58
-10
7
25
44
16
-32
-48
-50
-61
-59
-27
6
34
71
75
28
-24
-42
-42
-54
-36
-24
-22
-3
40
61
31
9
-16
-42
-54
-31
-8
10
59
88
74
52
51
22
-7
3
19
15
22
40
15
-26
-39
-54
-79
-82
-68
-66
-71
-48
-16
13
58
81
46
-3
-24
-41
-66
-47
1
13
32
61
57
7
-38
-68
-107
-120
-90
-73
-57
-9
42
46
26
7
-29
-78
-87
-89
-110
-110
-76
-56
-40
-7
-5
-42
-65
-48
-49
-61
-32
-14
-14
-15
-12
-49
-90
-100
-105
-118
-116
-83
-66
-54
-33
-37
-59
-68
-52
-56
-47
-17
-1
-12
-19
-25
-59
-63
-40
-23
-19
12
42
35
40
59
31
-29
-46
-40
-44
-44
-37
-34
-16
35
68
57
49
53
24
-18
-30
-43
-81
-85
-46
-2
39
91
118
87
39
10
-15
-37
-33
-38
-59
-44
28
73
61
44
26
-10
-42
-45
-49
-46
-9
43
74
107
116
37
-68
-138
-185
-206
-192
-157
-134
-89
-29
9
3
15
44
38
27
24
-13
-69
-87
-85
-106
-125
-117
-110
-108
-79
-55
-50
-43
-29
-36
-53
-28
21
72
124
151
108
25
-31
-60
-78
-73
-41
-28
-29
-9
2
-10
-20
-33
-70
-108
-106
-105
-117
-123
-116
-143
-168
-151
-121
-111
-85
-31
-12
-10
5
0
-21
-11
11
-4
5
38
60
52
54
48
21
5
20
22
-4
-11
12
38
86
132
129
79
51
17
-17
-21
10
26
18
39
57
50
54
79
78
73
96
78
26
-7
-5
-5
-4
17
25
18
18
38
38
15
9
-10
-40
-60
-66
-89
-98
-80
-81
-115
-114
-86
-86
-71
-47
-29
-34
-20
11
10
11
16
12
-15
-28
-17
-27
-26
1
17
-3
-10
-10
-21
-17
2
3
-21
-11
17
18
18
9
-29
-86
-88
-64
-47
-16
20
7
-31
-32
-38
-45
-31
5
11
6
22
27
-8
-22
-15
-5
2
32
65
65
42
21
-15
-45
-47
-41
-42
-13
15
11
6
29
37
17
7
20
0
-11
12
19
-2
5
10
-18
-19
0
-5
-26
-28
-14
-20
-18
5
14
1
25
29
7
-24
-20
-15
-17
14
36
20
-2
0
10
3
12
-10
-62
-81
-60
-54
-59
-23
1
-17
-38
-42
-62
-70
-53
-53
-77
-80
-63
-54
-19
56
86
58
18
-11
-64
-84
-44
-13
2
47
112
106
63
7
-47
-100
-114
-104
-115
-112
-91
-95
-101
-73
-25
-19
-25
-8
-10
-24
-1
36
45
54
59
33
-10
-24
-34
-58
-64
-30
-4
3
14
9
-5
-8
3
-3
-27
-15
4
11
32
75
85
74
76
71
39
35
57
57
61
84
99
82
50
20
-31
-71
-74
-79
-81
-46
13
41
42
22
-15
-62
-67
-50
-51
-48
-28
-33
-56
-39
-18
-13
-2
19
19
-14
-27
-30
-42
-29
7
35
40
56
33
-14
-58
-69
-70
-65
-25
3
1
-5
-2
-17
-52
-48
-31
-32
-25
-21
-40
-40
-13
-9
-63
-98
-88
-73
-58
-23
-2
-5
7
30
9
-25
-37
-37
-39
-31
-4
1
-8
2
5
-21
-37
-24
-37
-38
-8
8
-5
3
19
13
12
36
30
-3
-14
-19
-35
-38
-23
-22
-25
-9
-11
-35
-37
-2
13
3
16
23
1
-10
21
23
17
33
53
54
49
28
-22
-47
-14
28
27
18
13
-19
-39
-36
-27
-43
-42
-8
18
38
64
68
43
27
37
47
82
118
126
108
94
84
62
54
55
42
10
27
60
48
28
34
24
7
17
32
16
0
-1
3
-1
22
37
33
52
92
93
52
34
20
5
-4
2
-5
-10
12
31
28
33
45
35
18
11
-8
-45
-61
-46
-54
-46
8
27
12
9
3
-24
-30
6
27
9
4
23
13
22
47
35
10
1
4
-9
10
44
39
-8
-23
-17
-13
12
59
78
65
59
42
-4
-31
-8
18
13
29
12
-26
-42
-30
-29
-41
-34
-44
-48
-21
28
43
41
55
54
32
16
16
-3
-19
-9
14
22
32
45
17
-8
6
12
0
16
60
84
113
151
146
84
37
25
-8
-16
16
38
54
93
124
90
28
-6
-22
-34
-12
8
11
23
59
66
38
29
24
0
-11
6
4
-7
20
53
72
88
88
28
-66
-111
-128
-142
-117
-60
-32
-23
7
31
11
12
24
0
-28
-20
-5
-16
-25
-14
-33
-47
-28
-38
-79
-88
-69
-62
-43
-17
-22
-29
2
41
33
1
-49
-96
-135
-110
-50
-5
24
39
17
-32
-50
-75
-107
-108
-75
-58
-68
-52
-43
-57
-51
-30
-42
-88
-86
-63
-54
-37
10
21
7
3
0
-31
-51
-46
-47
-38
8
35
20
-1
0
-13
-4
43
69
46
17
-1
-33
-37
9
52
66
75
83
52
21
14
7
-8
15
57
60
50
42
26
-12
-14
7
0
6
45
53
19
-1
-11
-32
-34
-16
-14
-27
-18
-27
-67
-112
-146
-165
-138
-56
-15
-17
-18
-1
-18
-75
-120
-164
-192
-182
-120
-75
-39
16
49
39
29
10
-72
-135
-145
-154
-160
-136
-89
-55
-30
5
2
-37
-54
-64
-99
-125
-123
-137
-164
-166
-159
-176
-173
-123
-54
20
109
153
119
56
-7
-81
-150
-165
-158
-162
-140
-90
-60
-51
-22
-13
-27
-26
-8
-18
-42
-35
-51
-99
-128
-116
-117
-108
-58
-18
-9
4
24
30
39
66
75
42
15
8
-30
-66
-61
-56
-54
-16
43
76
99
113
90
31
-10
-23
-49
-46
5
48
65
97
121
106
89
94
71
5
-33
-38
-39
-32
-14
-7
-4
23
57
69
59
47
-3
-65
-62
-52
-67
-67
-26
3
23
90
149
157
142
134
101
51
18
-6
-53
-62
-25
16
61
125
137
107
89
97
69
45
46
35
-3
-11
8
-7
-16
-3
14
8
37
79
60
18
-4
-22
-46
-49
-23
4
36
67
52
-1
-25
-29
-30
3
57
69
56
36
-19
-67
-63
-21
26
52
86
88
49
3
-24
-48
-72
-41
-4
23
65
126
139
115
96
55
-7
-35
-26
-27
-35
-12
6
-2
-12
-10
-39
-48
-27
-18
-18
-4
24
9
-27
-24
-32
-50
-41
-32
-55
-66
-50
-16
14
47
70
41
6
-11
-34
-67
-61
-47
-64
-73
-38
-18
-38
-28
-32
-70
-104
-97
-106
-131
-129
-127
-143
-144
-130
-120
-121
-109
-98
-103
-88
-45
-38
-55
-49
-51
-76
-83
-61
-48
-37
-1
17
-16
-47
-65
-95
-94
-68
-34
-6
32
71
71
51
43
26
-17
-38
-29
-22
10
58
69
40
33
19
-8
-1
25
9
-7
21
41
32
7
4
-6
-37
-27
3
14
18
30
18
5
25
27
-1
-7
3
-8
-32
-5
19
0
-26
-25
-24
-32
-1
33
55
76
80
43
7
-3
-16
-34
-33
-8
-5
2
27
33
9
-2
7
-4
-8
7
-2
-26
-26
-21
-41
-66
-56
-62
-84
-69
-40
-38
-26
-2
-9
-42
-70
-93
-126
-130
-97
-62
-53
-31
-13
-14
-20
-10
-10
-23
0
9
-19
-50
-55
-64
-68
-34
1
7
8
0
-45
-79
-65
-56
-56
-35
2
6
4
15
16
-6
-17
-21
-67
-86
-72
-64
-71
-34
40
88
142
179
151
69
8
-33
-82
-106
-80
-62
-60
-27
9
12
14
24
11
-29
-36
-51
-76
-74
-50
-37
-43
-15
10
25
51
82
75
43
21
-9
-56
-79
-56
-32
12
93
157
164
146
124
67
1
-25
-38
-57
-48
-22
-36
-49
-24
3
20
45
61
27
-20
-55
-102
-142
-144
-106
-72
-33
10
41
43
48
47
3
-32
-51
-68
-87
-80
-60
-46
-6
43
74
68
55
19
-35
-66
-40
-1
31
96
127
113
72
52
25
-16
-15
-6
-15
2
40
35
-2
2
8
4
4
16
3
-11
7
21
11
12
21
-15
-46
-55
-69
-89
-95
-60
-35
-10
18
19
-14
-36
-30
-40
-41
-27
-19
-30
-28
-16
-22
-18
9
32
34
44
38
-7
-57
-78
-83
-81
-44
-18
-25
-26
-19
-19
-24
-13
-11
-23
-14
16
14
-22
-17
-13
-33
-24
3
-4
-20
-2
8
0
4
23
6
-5
6
-1
-45
-66
-66
-80
-63
-15
26
34
43
43
8
-19
-9
1
0
15
41
16
-8
3
-9
-62
-95
-102
-94
-62
-6
20
-8
-27
-34
-56
-67
-47
-32
-43
-38
-59
-97
-104
-69
-28
23
90
106
61
18
-6
-57
-110
-106
-85
-57
-1
70
95
83
72
46
-2
-29
-9
-13
-5
24
41
15
8
16
4
2
30
43
24
3
-4
-41
-64
-37
-13
-25
-28
-19
-25
-26
-12
-7
-27
-17
11
4
-13
-10
-37
-73
-59
-25
0
24
63
55
6
-21
-33
-50
-52
-41
-40
-54
-40
-26
-34
-24
17
51
80
114
111
51
-2
-22
-35
-25
15
53
71
101
136
120
75
28
-12
-54
-46
8
50
82
108
88
34
-9
-21
-34
-8
49
91
89
86
79
31
-19
-44
-75
-101
-60
0
19
29
43
13
-40
-62
-70
-77
-47
10
33
12
2
-21
-64
-70
-40
-12
6
47
51
24
-16
-52
-100
-146
-139
-110
-77
-36
3
-10
-42
-47
-30
-11
34
90
93
64
32
-13
-57
-62
-29
-7
41
101
123
79
13
-38
-84
-95
-62
-27
-8
29
61
40
17
2
-18
-32
-6
22
14
18
28
30
15
21
32
34
46
60
42
0
-1
5
-18
-34
-20
-11
-3
37
54
18
-7
-1
-6
-4
26
20
-19
-56
-75
-88
-76
-33
13
43
59
58
-5
-66
-79
-76
-76
-28
42
63
43
22
-15
-66
-76
-39
-7
37
74
50
-18
-64
-80
-100
-87
-23
14
26
46
53
26
-8
-15
-21
-38
1
28
10
-12
5
2
-5
37
74
76
73
98
97
69
56
39
18
11
24
24
17
23
23
0
-2
10
-5
-13
2
2
-14
-21
-3
1
8
40
78
79
78
80
19
-38
-32
7
39
83
124
109
73
55
39
21
32
49
22
-1
-8
-17
-39
-23
-3
-22
-6
24
12
-27
-35
-45
-70
-81
-62
-51
-54
-36
-44
-81
-105
-87
-69
-66
-54
-49
-75
-89
-73
-70
-76
-49
-27
-28
-30
-24
-65
-115
-139
-145
-156
-144
-87
-46
-25
16
33
20
12
18
-4
-10
26
45
45
53
74
60
54
59
46
25
45
60
24
8
30
41
32
47
61
50
43
42
18
-19
-14
11
37
62
83
52
-5
-44
-69
-70
-42
16
55
57
73
69
23
-11
-4
18
44
89
97
57
31
43
32
38
84
119
118
102
88
46
14
8
-10
-32
-27
-10
-23
-46
-38
-32
-46
-32
-1
-5
-4
-1
-32
-95
-109
-94
-92
-71
-28
-9
-27
-26
-33
-55
-57
-38
-52
-94
-102
-81
-64
-44
-7
6
-9
-1
-8
-42
-58
-48
-47
-46
-16
-11
-39
-66
-55
-49
-31
2
14
1
-4
5
-13
-27
-8
8
14
27
43
15
-3
10
32
38
69
112
105
71
55
39
26
45
71
77
81
107
114
79
64
64
48
55
84
96
73
63
36
-11
-29
-1
5
11
69
106
106
76
39
-2
-48
-57
-45
-35
-3
51
88
85
88
76
37
10
4
-2
14
82
132
124
98
75
27
-2
15
30
23
19
56
55
45
44
34
1
-12
-3
-16
-8
36
82
106
120
105
28
-36
-50
-47
-54
-42
-20
-13
22
91
125
98
67
22
-28
-42
-31
-42
-60
-33
-6
-8
-3
20
34
32
27
3
-29
-41
-13
3
15
48
67
52
38
13
-51
-118
-131
-120
-102
-69
-33
-30
-37
-25
-29
-67
-77
-58
-60
-30
16
32
7
-1
5
-13
-11
26
64
61
61
58
15
-13
-1
-9
-25
-7
11
8
13
20
0
-21
-2
19
8
1
9
-13
-61
-70
-82
-116
-129
-110
-98
-99
-69
-47
-48
-45
-23
-15
-17
0
0
-37
-57
-37
-34
-30
-2
24
24
5
0
-32
-49
-41
-30
-45
-45
-33
-56
-60
-37
-33
-71
-69
-35
-25
-26
-24
-33
-73
-82
-53
-39
-33
-22
-36
-63
-37
-4
4
25
77
75
22
-8
-38
-85
-95
-64
-36
-11
55
108
105
94
85
54
14
18
5
-42
-57
-46
-62
-5
