# Supplementary material for: Electroencephalography (EEG) based epilepsy diagnosis via multiple feature space fusion using shared hidden space-driven multi-view learning
Source: PeerJ Comput Sci. 2024 Mar 7;10:e1874. doi: 10.7717/peerj-cs.1874 (PMC10936759; doi:10.7717/peerj-cs.1874)
Supplement: Supplemental Information 2 [file peerj-cs-10-1874-s002.zip › B/O083.txt]

-17
31
35
-2
-39
-67
-107
-122
-127
-136
-148
-122
-78
-49
-21
-8
-29
-62
-96
-135
-151
-130
-94
-53
-50
-56
-79
-113
-124
-125
-131
-122
-95
-71
-49
-35
-37
-80
-132
-142
-148
-150
-136
-82
-41
-23
-11
-41
-93
-119
-112
-124
-106
-87
-81
-80
-62
-36
-29
-32
-48
-61
-72
-70
-74
-90
-94
-81
-83
-109
-104
-93
-90
-66
-38
-39
-60
-69
-87
-113
-131
-138
-146
-145
-108
-74
-71
-67
-68
-106
-139
-148
-141
-132
-102
-63
-32
-18
-13
-39
-72
-93
-94
-105
-90
-58
-67
-87
-84
-77
-96
-98
-97
-114
-112
-77
-38
-41
-56
-76
-115
-142
-136
-101
-81
-61
-55
-67
-89
-83
-62
-63
-60
-61
-74
-82
-53
-13
7
20
36
17
-33
-78
-143
-215
-231
-175
-101
-36
28
55
40
14
-11
-49
-89
-115
-150
-182
-177
-129
-84
-27
10
4
-42
-91
-128
-158
-164
-151
-134
-121
-96
-65
-54
-48
-46
-67
-82
-62
-36
-38
-56
-63
-75
-77
-55
-37
-33
-27
-22
-40
-80
-96
-107
-115
-98
-66
-49
-48
-32
-29
-53
-62
-61
-74
-76
-69
-76
-77
-45
0
13
1
-19
-50
-65
-61
-63
-85
-85
-50
-31
-33
-49
-41
-44
-54
-57
-56
-46
-24
-8
-27
-35
-15
-9
-12
-23
-46
-97
-113
-103
-109
-112
-93
-68
-68
-58
-50
-74
-103
-105
-93
-82
-54
-37
-39
-59
-62
-79
-107
-109
-86
-57
-23
-10
-45
-105
-130
-123
-131
-152
-141
-126
-104
-75
-63
-70
-80
-54
-44
-65
-88
-95
-113
-118
-105
-131
-146
-149
-136
-149
-159
-151
-148
-134
-119
-97
-102
-115
-120
-135
-136
-118
-118
-130
-102
-70
-54
-64
-67
-51
-58
-44
-30
-49
-82
-95
-104
-120
-123
-121
-123
-107
-65
-33
-21
6
16
-2
-32
-29
-54
-97
-113
-101
-99
-88
-59
-52
-66
-75
-84
-126
-161
-158
-133
-120
-116
-102
-85
-54
-16
-16
-44
-52
-42
-53
-52
-46
-62
-58
-35
-18
-34
-67
-82
-86
-87
-70
-43
-13
14
9
-27
-72
-94
-107
-136
-133
-103
-68
-45
-20
-2
-11
-13
-26
-47
-55
-44
-37
-48
-57
-73
-89
-119
-137
-163
-181
-153
-114
-92
-102
-126
-173
-211
-195
-158
-141
-108
-58
-31
-7
6
-11
-62
-108
-129
-151
-177
-169
-133
-99
-45
0
-5
-44
-84
-113
-153
-186
-195
-182
-149
-77
-14
9
25
29
3
-26
-48
-80
-131
-134
-113
-94
-76
-35
-8
-24
-57
-76
-113
-154
-156
-149
-123
-67
4
39
24
-11
-83
-142
-161
-157
-155
-145
-114
-105
-111
-92
-53
-44
-44
-32
-25
-22
-32
-37
-66
-81
-57
-31
-22
-25
-37
-78
-125
-129
-130
-120
-95
-69
-69
-75
-70
-89
-123
-132
-120
-108
-78
-45
-48
-63
-64
-70
-78
-54
-14
8
6
0
-35
-95
-133
-130
-115
-102
-92
-99
-107
-104
-104
-119
-117
-94
-75
-59
-33
-5
-20
-53
-71
-100
-117
-103
-89
-100
-97
-77
-60
-33
-16
-12
-54
-92
-112
-133
-150
-137
-85
-40
-7
7
-30
-103
-146
-144
-129
-102
-65
-43
-44
-44
-64
-118
-165
-180
-171
-162
-122
-80
-46
-26
-19
-33
-60
-62
-53
-46
-27
-19
-54
-93
-102
-106
-109
-103
-105
-124
-134
-113
-87
-78
-50
-13
-7
-11
-9
-22
-56
-87
-102
-128
-148
-131
-106
-77
-59
-11
4
1
-9
-49
-96
-120
-129
-146
-143
-124
-117
-119
-108
-97
-112
-106
-102
-118
-139
-130
-95
-66
-43
-38
-56
-74
-68
-69
-78
-71
-63
-72
-87
-74
-69
-55
-7
34
35
9
-5
-29
-49
-36
-10
6
11
10
-27
-67
-68
-48
-39
-37
-40
-71
-117
-140
-138
-141
-106
-39
5
16
-4
-28
-60
-77
-76
-90
-122
-131
-110
-94
-70
-58
-67
-69
-54
-59
-82
-94
-92
-99
-99
-73
-55
-70
-81
-85
-112
-143
-147
-146
-163
-163
-141
-127
-127
-110
-93
-74
-54
-49
-60
-84
-91
-108
-128
-123
-98
-84
-61
-24
-17
-38
-55
-63
-86
-94
-104
-118
-141
-156
-156
-163
-153
-121
-117
-115
-98
-81
-79
-74
-55
-59
-75
-75
-67
-81
-86
-74
-62
-55
-47
-37
-54
-61
-72
-97
-115
-101
-82
-83
-71
-40
-23
-30
-26
-43
-79
-101
-104
-103
-104
-88
-81
-78
-53
-19
-13
-36
-35
-45
-52
-39
-29
-35
-42
-25
-29
-51
-53
-45
-55
-68
-90
-137
-173
-176
-144
-116
-88
-55
-41
-50
-67
-93
-134
-150
-147
-128
-96
-48
-28
-44
-51
-47
-50
-41
-21
-16
-43
-61
-72
-88
-93
-72
-59
-58
-48
-34
-41
-75
-70
-67
-73
-81
-85
-87
-75
-48
-43
-50
-51
-66
-123
-176
-181
-165
-132
-69
2
37
63
82
36
-43
-115
-134
-133
-102
-66
-64
-83
-94
-85
-103
-111
-83
-62
-54
-50
-68
-95
-110
-127
-139
-140
-114
-84
-72
-41
-9
-16
-74
-112
-131
-129
-87
-20
9
-6
-1
-14
-41
-40
-42
-75
-107
-104
-115
-136
-119
-84
-76
-74
-64
-74
-84
-87
-87
-96
-88
-49
-31
-14
11
38
21
-3
-26
-59
-90
-90
-73
-87
-91
-59
-20
12
16
7
-20
-44
-51
-61
-68
-48
-9
-8
-5
-5
-34
-66
-59
-45
-54
-49
-36
-32
-46
-50
-70
-91
-83
-75
-76
-77
-63
-82
-127
-149
-153
-167
-170
-136
-113
-109
-88
-84
-100
-104
-98
-104
-113
-107
-97
-106
-120
-121
-139
-164
-182
-176
-171
-134
-80
-64
-83
-96
-104
-137
-152
-133
-127
-115
-86
-72
-81
-85
-80
-81
-83
-68
-61
-76
-66
-55
-61
-88
-114
-126
-119
-84
-60
-61
-65
-45
-31
-37
-29
-27
-46
-65
-54
-50
-56
-60
-64
-80
-98
-79
-59
-46
-20
13
18
-14
-37
-66
-95
-106
-93
-104
-115
-102
-97
-92
-100
-93
-102
-102
-88
-100
-112
-112
-96
-109
-107
-98
-104
-95
-76
-50
-47
-38
-31
-57
-93
-101
-90
-85
-72
-63
-60
-56
-38
-31
-45
-62
-71
-89
-98
-82
-75
-87
-68
-53
-54
-75
-68
-53
-49
-60
-70
-90
-105
-78
-55
-50
-34
-8
-14
-47
-63
-84
-114
-121
-131
-142
-143
-125
-104
-95
-85
-66
-65
-77
-91
-128
-167
-176
-138
-91
-44
-8
-15
-49
-77
-87
-110
-109
-76
-47
-21
16
20
-28
-78
-108
-118
-110
-84
-68
-83
-94
-101
-101
-83
-31
-6
-6
4
6
-20
-72
-112
-148
-141
-86
-17
16
25
33
8
-45
-77
-77
-81
-84
-83
-91
-103
-88
-52
-44
-53
-53
-48
-23
-5
-31
-110
-161
-163
-147
-111
-52
2
17
12
-7
-52
-102
-113
-102
-102
-96
-85
-85
-101
-103
-112
-129
-133
-135
-123
-107
-61
-24
-31
-53
-78
-108
-129
-132
-125
-100
-57
-26
-37
-80
-101
-118
-124
-94
-42
-8
6
25
19
-7
-35
-57
-108
-147
-140
-127
-101
-64
-26
-20
-25
-20
-24
-31
-34
-34
-57
-69
-45
-15
5
14
6
-35
-67
-94
-151
-180
-155
-116
-82
-41
3
17
-16
-56
-110
-185
-222
-207
-167
-107
-28
6
-14
-37
-58
-89
-103
-88
-72
-72
-54
-22
-1
-3
-5
-22
-52
-70
-61
-64
-56
-40
-57
-95
-110
-114
-136
-155
-162
-171
-157
-103
-32
-11
-1
21
23
9
-5
-30
-89
-132
-130
-100
-52
-12
-19
-44
-58
-59
-80
-102
-85
-52
-45
-42
-31
-44
-77
-105
-139
-165
-175
-168
-178
-210
-212
-198
-175
-126
-66
-38
-56
-72
-109
-142
-151
-143
-140
-115
-61
-26
-24
-59
-102
-139
-157
-138
-115
-87
-41
-7
-9
-30
-61
-103
-139
-134
-97
-70
-27
24
38
28
13
-12
-62
-90
-112
-116
-110
-86
-47
-20
4
6
-31
-81
-92
-94
-115
-127
-122
-116
-101
-62
-46
-69
-85
-85
-97
-125
-128
-132
-128
-89
-62
-68
-75
-62
-74
-89
-80
-53
-52
-61
-61
-80
-113
-133
-138
-149
-148
-129
-113
-87
-43
-5
-14
-42
-66
-118
-163
-176
-163
-149
-111
-65
-60
-68
-68
-51
-45
-45
-56
-79
-106
-117
-134
-154
-134
-92
-44
-15
-7
-23
-59
-75
-60
-41
-38
-31
-56
-82
-86
-79
-70
-60
-29
-14
-28
-39
-47
-60
-88
-91
-99
-118
-131
-141
-170
-190
-163
-118
-85
-67
-41
-32
-12
13
-6
-69
-128
-152
-178
-172
-111
-55
-31
-14
-3
-14
-8
14
-2
-36
-72
-101
-114
-91
-69
-61
-43
-20
-17
-27
-35
-51
-96
-147
-140
-119
-97
-50
-7
3
-12
-20
-41
-56
-67
-90
-131
-164
-160
-161
-151
-104
-56
-41
-49
-57
-93
-135
-132
-111
-99
-82
-60
-54
-49
-43
-53
-85
-108
-122
-134
-131
-107
-70
-61
-51
-38
-51
-82
-103
-127
-169
-165
-118
-78
-39
-1
7
-34
-71
-114
-169
-213
-191
-140
-89
-48
-31
-44
-74
-86
-80
-72
-55
-48
-76
-112
-118
-122
-120
-91
-69
-68
-65
-45
-49
-77
-84
-67
-57
-69
-66
-56
-54
-43
-35
-57
-79
-78
-84
-99
-101
-89
-87
-63
-29
-27
-39
-54
-62
-79
-73
-51
-50
-52
-41
-41
-60
-71
-69
-63
-69
-59
-46
-39
-28
-23
-54
-93
-107
-112
-106
-81
-53
-39
-40
-27
-44
-82
-109
-112
-99
-89
-81
-89
-108
-109
-88
-83
-81
-71
-97
-139
-152
-152
-167
-174
-159
-140
-122
-86
-44
-31
-37
-56
-109
-158
-180
-172
-158
-115
-58
-32
-43
-61
-89
-119
-107
-76
-69
-72
-71
-75
-108
-128
-127
-121
-107
-76
-50
-59
-59
-50
-64
-92
-88
-77
-69
-42
-9
-8
-51
-74
-98
-139
-147
-132
-113
-79
-36
-24
-23
-19
-35
-63
-86
-89
-110
-121
-104
-69
-55
-40
-33
-56
-76
-64
-47
-52
-58
-54
-66
-78
-72
-55
-53
-42
-26
-48
-78
-90
-110
-142
-144
-109
-69
-46
-28
-29
-37
-22
-22
-53
-80
-64
-46
-55
-62
-53
-55
-71
-60
-67
-94
-106
-117
-134
-161
-174
-178
-168
-135
-104
-90
-89
-92
-124
-169
-162
-108
-48
2
40
28
-16
-66
-91
-118
-107
-63
-39
-32
-45
-75
-113
-121
-88
-50
-23
-8
-4
-37
-74
-126
-177
-217
-208
-182
-158
-112
-53
-16
-22
-37
-53
-83
-82
-79
-73
-52
-2
29
13
-22
-32
-35
-37
-19
-9
-14
-7
-1
-25
-69
-95
-106
-91
-64
-33
-28
-38
-48
-82
-113
-117
-103
-107
-96
-58
-26
-7
7
20
-4
-35
-46
-85
-120
-125
-109
-87
-55
-27
-45
-87
-112
-115
-124
-127
-122
-124
-111
-68
-37
-47
-61
-71
-84
-86
-57
-47
-62
-43
-10
13
11
-15
-60
-103
-93
-50
-10
7
17
0
-35
-44
-48
-68
-89
-109
-146
-174
-167
-148
-133
-116
-97
-105
-123
-127
-109
-105
-96
-74
-74
-70
-51
-21
-17
-26
-34
-59
-84
-79
-69
-61
-42
-27
-20
-12
-12
-14
-45
-62
-60
-72
-86
-85
-89
-111
-107
-78
-57
-39
-14
-18
-53
-82
-107
-133
-144
-105
-59
-37
-27
-33
-58
-81
-82
-93
-112
-116
-128
-143
-145
-125
-127
-137
-112
-72
-44
-29
-37
-71
-100
-109
-112
-112
-96
-54
-33
-13
11
19
-20
-60
-98
-145
-191
-205
-170
-126
-57
7
13
-30
-64
-92
-122
-133
-127
-125
-119
-73
-49
-45
-41
-31
-36
-49
-59
-78
-112
-142
-164
-164
-132
-78
-48
-60
-86
-104
-118
-131
-113
-105
-108
-100
-95
-119
-139
-128
-118
-104
-80
-62
-73
-87
-94
-114
-121
-101
-73
-76
-76
-69
-85
-99
-92
-103
-132
-127
-95
-81
-77
-72
-82
-109
-104
-62
-10
13
31
14
-40
-82
-118
-146
-156
-130
-98
-92
-67
-23
-1
7
24
-13
-75
-103
-98
-91
-98
-96
-107
-109
-85
-57
-46
-54
-57
-65
-75
-75
-62
-70
-60
-37
-36
-45
-56
-61
-76
-88
-92
-120
-137
-134
-102
-88
-71
-56
-78
-124
-132
-127
-128
-120
-108
-108
-88
-48
-19
-36
-55
-57
-84
-103
-64
-17
-20
-27
-29
-50
-83
-79
-77
-91
-83
-68
-51
-40
-28
-59
-106
-121
-96
-70
-38
-6
0
-12
-22
-39
-80
-119
-137
-168
-184
-164
-123
-104
-83
-74
-109
-141
-133
-101
-77
-61
-51
-74
-111
-124
-100
-90
-74
-60
-59
-60
-48
-44
-81
-116
-121
-128
-132
-114
-109
-114
-97
-67
-50
-67
-84
-103
-120
-106
-85
-70
-68
-53
-53
-52
-34
-33
-59
-77
-55
-46
-53
-77
-109
-128
-116
-72
-67
-81
-92
-88
-105
-112
-95
-88
-89
-90
-84
-101
-98
-77
-83
-92
-72
-46
-57
-80
-114
-137
-139
-134
-118
-120
-120
-119
-125
-130
-97
-69
-90
-110
-112
-98
-94
-83
-81
-79
-77
-61
-64
-84
-89
-107
-126
-116
-83
-34
-15
-26
-73
-112
-96
-55
-54
-85
-107
-118
-124
-100
-72
-69
-80
-56
-45
-52
-62
-77
-117
-141
-121
-114
-97
-67
-47
-58
-67
-96
-146
-187
-181
-159
-153
-121
-96
-104
-113
-98
-86
-98
-89
-67
-70
-83
-91
-108
-139
-135
-89
-42
-18
-2
-26
-65
-74
-76
-80
-89
-74
-68
-78
-81
-76
-85
-91
-50
-33
-54
-76
-82
-100
-112
-96
-100
-112
-110
-78
-63
-60
-70
-114
-155
-148
-109
-99
-97
-74
-63
-68
-83
-96
-105
-93
-67
-63
-63
-37
-22
-24
-30
-33
-43
-47
-33
-22
-38
-37
-42
-65
-95
-74
-72
-98
-108
-97
-98
-110
-100
-96
-99
-74
-53
-53
-60
-40
-22
-22
-5
-8
-29
-53
-43
-30
-31
-20
2
3
8
13
-1
-25
-40
-43
-68
-87
-84
-87
-95
-94
-72
-76
-72
-65
-74
-80
-43
4
21
28
10
-26
-69
-80
-61
-45
-23
-16
-47
-72
-64
-41
-36
-22
-23
-62
-130
-157
-145
-121
-79
-31
-14
-30
-62
-114
-144
-138
-123
-115
-94
-48
-2
31
48
36
-13
-59
-68
-82
-104
-111
-85
-85
-81
-58
-76
-104
-88
-53
-55
-89
-98
-110
-121
-95
-46
-34
-32
-18
-45
-79
-84
-80
-80
-69
-58
-67
-87
-99
-96
-87
-72
-71
-83
-93
-93
-85
-91
-95
-96
-107
-124
-125
-133
-144
-124
-97
-82
-78
-52
-48
-89
-115
-116
-121
-121
-114
-121
-131
-120
-99
-96
-96
-100
-116
-129
-131
-128
-151
-163
-134
-111
-102
-90
-94
-125
-127
-94
-90
-101
-108
-86
-74
-55
-29
-43
-70
-95
-105
-108
-74
-21
-5
-29
-47
-74
-95
-72
-22
-4
-12
-25
-53
-80
-76
-56
-38
-40
-21
-29
-59
-74
-68
-60
-54
-32
-29
-30
-8
15
5
-8
-2
-6
-31
-32
-30
-48
-60
-49
-56
-51
-23
11
12
-6
-32
-73
-110
-110
-82
-78
-78
-66
-84
-110
-111
-99
-100
-73
-37
-33
-46
-49
-61
-83
-81
-73
-72
-68
-48
-38
-67
-89
-111
-113
-102
-62
-32
-21
-4
13
-4
-26
-17
-10
-19
-25
-37
-56
-74
-60
-66
-64
-40
-10
-9
-25
-49
-79
-93
-96
-87
-77
-60
-28
-26
-43
-62
-74
-102
-101
-70
-62
-69
-76
-88
-106
-111
-130
-147
-138
-114
-91
-96
-79
-45
-29
-41
-56
-89
-118
-91
-41
-7
-12
-10
-3
-21
-42
-66
-92
-100
-71
-41
-33
-28
-26
-37
-49
-34
-15
-2
13
16
-27
-67
-72
-90
-103
-97
-82
-87
-93
-76
-84
-106
-121
-116
-126
-126
-89
-62
-42
-17
-28
-60
-75
-86
-101
-103
-79
-59
-63
-72
-79
-85
-73
-48
-47
-91
-130
-158
-170
-146
-85
-42
-26
-8
-2
-19
-46
-40
-33
-40
-44
-66
-99
-126
-130
-132
-130
-92
-29
9
-4
-44
-108
-163
-168
-139
-130
-122
-92
-84
-75
-87
-96
-115
-115
-88
-70
-56
-35
-22
-59
-84
-86
-91
-81
-56
-32
-36
-18
2
-10
-47
-80
-102
-123
-134
-127
-118
-108
-73
-52
-70
-97
-131
-156
-165
-128
-88
-78
-50
-28
-33
-57
-62
-82
-91
-65
-14
-19
-73
-112
-140
-167
-177
-164
-158
-148
-107
-77
-72
-60
-68
-94
-112
-107
-107
-102
-93
-95
-117
-117
-100
-95
-97
-98
-83
-81
-63
-43
-53
-81
-96
-96
-108
-120
-130
-132
-122
-104
-109
-123
-114
-90
-92
-117
-124
-131
-139
-118
-94
-92
-99
-77
-58
-49
-20
-3
-16
-44
-56
-63
-65
-57
-46
-43
-37
-22
-42
-66
-70
-73
-100
-130
-137
-137
-123
-78
-33
-35
-50
-63
-89
-96
-87
-77
-84
-80
-59
-55
-56
-62
-66
-69
-62
-48
-57
-71
-53
-39
-69
-106
-124
-126
-107
-69
-37
-27
-12
-8
-23
-56
-75
-101
-136
-121
-87
-83
-74
-26
0
-17
-33
-42
-58
-71
-59
-58
-59
-30
-23
-52
-79
-84
-81
-86
-79
-68
-84
-99
-101
-93
-82
-56
-7
29
59
86
55
-1
-56
-82
-103
-96
-73
-61
-50
-33
-19
-31
-26
-6
-2
-13
-28
-73
-134
-150
-143
-151
-172
-161
-130
-112
-92
-69
-67
-76
-66
-80
-118
-121
-113
-111
-108
-78
-50
-44
-37
-51
-83
-113
-103
-105
-98
-57
-27
-40
-71
-91
-113
-129
-114
-94
-102
-95
-59
-46
-66
-72
-62
-75
-78
-67
-64
-76
-74
-74
-93
-97
-73
-68
-75
-59
-37
-44
-52
-57
-85
-111
-108
-102
-132
-142
-128
-105
-97
-82
-93
-108
-102
-92
-107
-121
-77
-42
-38
-53
-77
-78
-68
-54
-75
-120
-138
-129
-113
-94
-74
-87
-100
-103
-96
-103
-95
-51
-37
-54
-82
-91
-89
-62
-30
-26
-48
-68
-65
-83
-82
-77
-104
-132
-138
-127
-123
-113
-110
-122
-121
-99
-78
-77
-73
-67
-88
-112
-103
-105
-105
-68
-31
-24
-42
-53
-67
-94
-91
-58
-23
0
25
28
-6
-36
-54
-71
-86
-91
-116
-141
-131
-101
-76
-53
-13
-5
-32
-56
-83
-123
-144
-135
-124
-114
-99
-95
-114
-124
-119
-123
-122
-112
-91
-92
-98
-89
-86
-85
-55
-22
-26
-44
-69
-108
-144
-155
-146
-133
-108
-92
-89
-96
-90
-84
-64
-23
-5
-19
-66
-97
-100
-93
-72
-29
3
8
14
3
-20
-45
-61
-96
-112
-95
-85
-78
-65
-68
-86
-83
-50
-38
-51
-58
-47
-38
-29
-4
3
7
9
-8
-68
-120
-131
-134
-112
-51
3
13
-2
-24
-64
-91
-95
-102
-109
-86
-75
-79
-91
-65
-44
-47
-52
-40
-29
-48
-76
-111
-137
-139
-127
-114
-93
-63
-81
-106
-108
-103
-109
-115
-104
-93
-82
-71
-73
-77
-80
-64
-83
-107
-108
-85
-79
-66
-44
-54
-77
-103
-103
-100
-85
-51
-33
-47
-83
-122
-146
-145
-143
-150
-130
-60
4
5
-22
-50
-100
-132
-121
-109
-131
-138
-120
-122
-122
-91
-56
-44
-25
-31
-77
-142
-173
-197
-197
-132
-63
-18
-4
8
-16
-62
-87
-95
-106
-109
-93
-85
-98
-98
-91
-95
-106
-94
-97
-113
-112
-105
-119
-113
-66
-35
-26
-30
-49
-81
-95
-99
-119
-128
-105
-71
-80
-90
-89
-70
-52
-45
-80
-142
-180
-181
-176
-155
-111
-68
-53
-43
-47
-79
-118
-120
-108
-106
-91
-63
-61
-71
-52
-49
-65
-72
-91
-122
-170
-193
-194
-163
-103
-37
-4
-13
-39
-94
-141
-133
-95
-75
-67
-56
-40
-34
-28
-38
-62
-51
-1
34
24
-28
-91
-145
-132
-76
-41
-26
-4
12
15
-3
-33
-74
-117
-116
-77
-58
-49
-52
-82
-107
-101
-96
-115
-117
-123
-141
-159
-140
-102
-80
-42
-13
-12
-32
-31
-54
-103
-127
-126
-119
-97
-77
-72
-89
-93
-90
-83
-67
-54
-62
-73
-69
-60
-69
-71
-60
-65
-82
-84
-69
-78
-87
-62
-45
-34
-10
-8
-40
-76
-68
-70
-78
-76
-71
-77
-69
-38
-40
-61
-64
-51
-46
-44
-57
-99
-140
-153
-143
-114
-59
-27
-25
-47
-57
-85
-120
-152
-153
-143
-127
-90
-67
-71
-62
-59
-72
-82
-64
-65
-78
-91
-90
-92
-95
-82
-98
-109
-82
-19
21
13
-37
-103
-141
-134
-104
-99
-96
-76
-66
-59
-51
-69
-116
-147
-159
-165
-158
-141
-114
-96
-77
-64
-86
-98
-70
-30
-9
2
-6
-32
-57
-53
-41
-44
-26
-9
2
-7
-24
-67
-101
-102
-80
-58
-49
-35
-39
-43
-37
-49
-85
-120
-126
-137
-153
-156
-136
-117
-93
-59
-55
-78
-107
-104
-107
-112
-100
-68
-24
2
-16
-74
-108
-94
-71
-54
-40
-34
-43
-42
-29
-45
-63
-56
-36
-24
-10
-11
-42
-82
-100
-121
-134
-106
-69
-44
-37
-18
-15
-23
-34
-67
-103
-145
-151
-139
-125
-87
-31
-2
-8
-5
-16
-38
-49
-50
-55
-65
-64
-62
-62
-62
-62
-74
-81
-59
-42
-45
-42
-47
-77
-94
-99
-117
-129
-104
-51
-38
-50
-77
-121
-158
-159
-125
-112
-90
-65
-63
-78
-83
-77
-82
-68
-34
-17
-23
-33
-56
-96
-113
-112
-108
-114
-105
-98
-75
-36
-15
-36
-75
-75
-85
-88
-72
-44
-38
-51
-57
-72
-85
-71
-38
-25
-32
-35
-45
-63
-64
-51
-63
-70
-65
-83
-104
-101
-79
-84
-95
-75
-61
-45
-25
-26
-75
-114
-129
-132
-125
-80
-27
-10
0
-2
-32
-70
-82
-81
-104
-113
-120
-132
-136
-97
-53
-37
-24
-45
-83
-132
-160
-177
-169
-112
-37
13
23
4
-32
-70
-89
-105
-137
-173
-171
-154
-129
-88
-67
-81
-98
-91
-100
-110
-103
-90
-96
-93
-62
-41
-45
-55
-52
-43
-24
-18
-61
-111
-139
-136
-110
-60
-22
-22
-45
-47
-51
-84
-86
-73
-83
-101
-92
-102
-118
-97
-45
-3
6
5
-27
-82
-96
-88
-73
-64
-36
-28
-38
-51
-58
-83
-88
-61
-36
-23
-4
13
-7
-26
-27
-47
-72
-68
-48
-41
-32
-21
-39
-63
-72
-71
-73
-73
-51
-47
-62
-78
-91
-132
-168
-171
-159
-137
-100
-86
-123
-160
-170
-191
-207
-186
-136
-99
-70
-57
-76
-90
-64
-36
-38
-48
-66
-103
-139
-137
-131
-126
-82
-26
0
-16
-46
-114
-177
-207
-210
-198
-158
-85
-52
-47
-42
-40
-53
-65
-69
-105
-138
-120
-50
-6
6
14
2
-19
-36
-48
-74
-79
-60
-42
-29
-22
-24
-51
-63
-48
-47
-56
-42
-17
-14
-9
-9
-37
-92
-122
-135
-128
-98
-60
-60
-83
-76
-89
-109
-108
-103
-92
-84
-46
-40
-55
-58
-64
-94
-128
-129
-112
-105
-92
-84
-108
-132
-118
-104
-90
-55
-34
-70
-125
-155
-178
-170
-136
-98
-86
-87
-93
-109
-113
-96
-76
-88
-94
-104
-135
-148
-121
-71
-37
-6
-1
-34
-80
-94
-87
-87
-76
-63
-66
-78
-73
-85
-112
-105
-71
-49
-53
-55
-85
-114
-112
-96
-88
-60
-11
2
-16
-45
-79
-117
-130
-98
-74
-65
-52
-49
-76
-102
-114
-125
-132
-104
-72
-96
-140
-157
-153
-118
-70
-26
-16
-24
-30
-61
-101
-127
-136
-144
-124
-88
-83
