# Supplementary material for: Electroencephalography (EEG) based epilepsy diagnosis via multiple feature space fusion using shared hidden space-driven multi-view learning
Source: PeerJ Comput Sci. 2024 Mar 7;10:e1874. doi: 10.7717/peerj-cs.1874 (PMC10936759; doi:10.7717/peerj-cs.1874)
Supplement: Supplemental Information 2 [file peerj-cs-10-1874-s002.zip › B/O084.txt]

-9
-10
7
-9
-38
-50
-53
-68
-48
-1
28
31
45
37
-11
-24
-24
-17
-27
-27
-6
3
-4
11
18
18
16
20
36
54
60
54
29
5
4
-19
-43
-47
-26
-5
17
24
10
-13
-11
1
-15
-28
-34
-41
-35
-10
4
-4
-5
-1
-19
-39
-39
-30
-38
-47
-46
-59
-56
-33
-29
-32
-24
-7
1
11
28
43
41
55
71
56
35
18
-8
-52
-65
-50
-27
-2
18
7
-36
-54
-62
-87
-116
-108
-76
-47
-23
-15
-29
-40
-27
-27
-51
-40
-23
-5
6
25
25
6
-10
-22
-32
-19
7
15
31
60
67
53
48
39
23
2
-28
-48
-59
-50
-28
-38
-40
-35
-37
-48
-43
-22
-15
-23
-31
-35
-52
-61
-53
-50
-38
-5
12
3
11
24
11
2
2
9
-6
-19
-11
-1
18
40
32
13
28
23
8
1
24
25
-2
-5
-11
-35
-63
-70
-56
-31
12
28
21
12
17
4
18
46
54
36
7
-28
-55
-54
-34
-8
10
32
53
37
7
-12
-28
-58
-53
-16
3
36
84
102
74
44
20
-10
-15
-14
-21
-25
-9
15
25
45
83
81
49
41
33
16
21
46
38
6
-2
10
31
53
82
75
40
27
18
1
-6
13
30
35
40
39
29
19
31
20
-12
-25
-8
3
5
7
3
3
24
49
40
34
38
11
-6
8
31
38
54
52
18
-1
13
32
15
-5
-27
-52
-53
-47
-39
-37
-27
-30
-57
-72
-42
-6
8
31
56
54
28
17
7
-8
12
35
23
15
6
8
34
70
83
58
16
-15
-50
-62
-39
3
27
40
38
8
-11
-8
-2
1
27
42
14
-11
-12
-20
-48
-52
-38
-12
28
84
107
87
70
57
32
9
-3
-24
-27
-6
15
29
48
78
88
71
64
57
37
38
67
84
77
77
66
49
33
41
35
20
11
1
-8
-4
3
-17
-46
-44
-24
-9
2
23
21
17
17
13
-11
-17
0
-7
-8
2
8
-15
-23
-17
-23
-14
16
26
14
17
23
20
19
16
-7
-44
-50
-29
-25
-11
27
48
44
51
62
57
52
70
82
80
81
75
46
10
3
-11
-31
-13
11
33
36
27
-12
-47
-47
-33
-15
1
34
43
22
-2
-39
-71
-80
-77
-89
-89
-62
-21
-8
-6
4
-12
-29
-24
-23
-71
-107
-120
-116
-99
-56
-12
-3
3
5
-15
-34
-46
-65
-90
-96
-104
-128
-163
-185
-188
-178
-129
-72
-32
-14
-14
-40
-71
-85
-84
-73
-61
-42
-49
-76
-71
-59
-58
-40
-12
-27
-59
-68
-78
-122
-154
-124
-81
-47
-18
-9
-16
-16
4
9
22
41
17
-37
-73
-75
-80
-74
-52
-41
-47
-37
-18
-16
-12
-1
3
-15
-27
-30
-51
-61
-55
-48
-59
-56
-48
-45
-43
-36
-39
-57
-71
-80
-92
-93
-69
-47
-31
-11
0
-26
-53
-45
-37
-22
10
25
1
5
29
29
20
26
29
17
21
29
0
-16
6
33
36
43
51
38
22
9
-8
-35
-27
5
18
14
12
12
-8
-17
-26
-30
-8
1
-13
-37
-37
-34
-44
-54
-41
-15
10
55
77
53
16
-4
-19
-55
-81
-65
-36
5
77
133
136
113
75
42
31
44
35
13
12
6
-8
-21
-21
-39
-52
-59
-60
-54
-44
-20
-13
-2
25
60
75
73
71
31
-13
-47
-83
-116
-105
-59
-14
28
57
56
22
-16
-55
-104
-144
-159
-168
-161
-130
-81
-34
10
43
45
23
1
-18
-13
-6
-5
-30
-78
-98
-103
-98
-75
-32
3
24
46
46
46
50
61
41
24
37
58
64
56
37
4
-14
0
14
-3
-24
-26
-30
-37
-37
-46
-53
-18
38
45
30
6
-18
-42
-34
-7
-7
10
57
104
125
133
100
48
25
36
41
21
11
-6
-50
-62
-57
-47
-36
-11
3
-10
-21
-11
6
32
72
94
93
63
35
7
-21
-10
0
7
4
25
9
-21
-30
-19
-1
16
36
34
29
44
53
40
22
4
-22
-54
-57
-45
-51
-56
-39
-31
-30
-5
12
9
24
51
67
82
96
108
98
79
57
11
-13
-5
1
-4
15
30
37
39
54
51
37
19
5
-1
3
26
36
35
53
52
27
2
12
7
-5
-8
-26
-55
-59
-20
19
31
29
30
8
6
20
5
-17
-26
-30
-40
-39
-27
-35
-32
-10
4
-7
-6
13
13
-2
-3
-8
-21
-23
-16
-11
2
10
7
0
5
-7
-46
-69
-64
-42
-21
12
26
10
-17
-25
-40
-55
-56
-54
-48
-38
3
27
18
27
35
41
40
28
-13
-48
-35
-25
-37
-42
-30
-35
-16
20
34
8
-33
-61
-90
-107
-89
-58
-37
20
90
119
111
78
29
-28
-51
-45
-24
2
24
36
17
10
-2
-24
2
56
106
114
105
82
34
-14
-18
-1
17
36
22
-20
-47
-44
-48
-59
-54
-47
-48
-46
-34
-36
-51
-40
-34
-43
-42
-9
20
45
67
74
59
54
69
68
61
54
42
3
-40
-61
-69
-50
-18
-11
-37
-48
-34
-25
-7
10
28
27
12
-3
-30
-45
-17
29
59
67
44
12
-12
-12
-27
-62
-68
-41
-8
13
29
21
5
4
22
5
-28
-30
-18
-4
19
39
31
2
-18
-51
-71
-49
-17
-4
-2
3
-10
-20
-11
-26
-55
-45
-10
-11
-22
1
43
60
68
55
22
-12
-9
8
22
59
106
113
100
88
67
20
-15
-34
-57
-57
-43
-23
4
32
50
31
-1
-24
-47
-49
-19
-4
-10
3
34
38
16
15
6
-20
-27
-6
1
8
39
73
89
94
89
61
28
32
40
52
51
44
18
-18
-22
-21
-22
-1
50
53
23
-9
-29
-50
-50
-35
-15
20
71
113
92
50
8
-31
-51
-38
-12
0
6
6
-2
-5
7
6
-15
-29
-57
-88
-91
-78
-75
-81
-73
-57
-46
-36
-20
-24
-41
-31
-25
-32
-35
-14
-10
-34
-41
-29
-24
-14
6
3
-11
-16
-3
-18
-45
-55
-69
-66
-47
-42
-60
-50
-15
-14
-19
-6
23
43
50
38
7
-5
8
19
-2
7
30
31
26
44
46
18
0
-8
-20
-33
-31
-41
-66
-59
-31
-19
-28
-38
-50
-78
-81
-68
-86
-101
-82
-57
-31
9
42
59
54
49
32
19
26
29
15
9
18
4
-29
-52
-58
-83
-89
-61
-47
-48
-43
-42
-68
-87
-66
-44
-30
-12
-6
-13
-1
16
5
-13
1
25
28
15
-10
-40
-58
-42
-10
2
2
-14
-59
-90
-78
-55
-28
6
33
30
9
5
-13
-34
-21
-4
10
18
27
12
-9
-14
-12
-17
-7
29
35
22
25
21
8
18
36
33
30
38
34
10
-6
-1
-6
-13
-15
-18
-36
-34
-14
-5
16
54
86
82
62
42
4
-9
10
36
62
82
75
44
24
28
30
30
36
47
39
21
7
-14
-27
-17
-2
6
18
47
58
42
42
36
16
-2
6
8
-8
-11
-18
-40
-60
-44
-37
-40
-21
2
24
39
43
15
-13
-4
5
-4
7
34
59
109
143
132
62
-10
-49
-77
-82
-63
-28
4
40
54
16
-43
-95
-113
-100
-69
-46
-46
-27
21
54
45
30
26
22
25
24
1
-33
-46
-36
-36
-20
21
40
29
26
12
-26
-53
-48
-52
-61
-56
-71
-96
-96
-68
-63
-66
-40
-9
-1
-9
-20
-68
-107
-97
-53
-14
22
52
60
55
44
13
-23
-42
-43
-51
-40
-14
1
4
18
29
23
30
36
22
-18
-30
-25
-22
-3
17
14
-12
-29
-36
-41
-36
-22
-31
-54
-69
-76
-85
-73
-38
-23
-21
-2
14
21
21
20
2
-27
-34
-44
-58
-43
0
14
5
-5
-20
-20
-6
21
16
9
13
31
34
38
54
47
32
31
20
17
28
33
14
5
6
0
-19
-13
7
30
65
88
70
41
52
83
97
93
89
92
76
60
31
-12
-32
-19
13
43
60
50
18
-10
-23
-51
-67
-51
-29
-24
-18
9
18
14
28
43
26
2
9
9
1
-11
-8
-1
3
-7
-36
-59
-52
-20
-6
-11
-36
-88
-120
-112
-88
-65
-6
58
86
98
90
60
-17
-64
-70
-80
-72
-45
-10
10
46
70
51
17
-1
-1
-15
-6
14
26
21
26
14
-2
1
10
12
8
9
-13
-39
-41
-31
-20
-13
-8
-24
-31
-8
11
15
20
30
25
23
21
5
-19
-20
4
3
-4
10
27
24
14
-8
-56
-95
-102
-80
-55
-22
6
6
7
14
30
39
46
26
-12
-40
-37
-34
-30
-5
20
36
49
67
62
25
-3
-19
-32
-48
-50
-57
-50
-8
36
40
17
-10
-50
-76
-56
-24
-14
-8
10
4
-10
-21
-28
-34
-26
2
3
8
21
41
43
46
43
10
-22
-33
-26
-42
-24
24
40
45
48
37
2
-11
15
33
48
59
39
-18
-58
-82
-101
-86
-42
-5
23
74
86
45
-10
-31
-57
-82
-70
-55
-54
-50
-22
-6
-6
1
0
-10
-11
1
-4
-3
17
16
3
-3
10
27
44
62
58
24
-10
-42
-79
-83
-59
-42
-54
-44
-7
9
1
-14
-33
-48
-26
21
31
37
53
60
39
27
28
13
5
-3
-14
-15
10
28
34
38
60
67
50
33
-1
-50
-81
-73
-58
-41
-13
-15
-21
-20
-11
-19
-33
-18
16
32
31
31
17
9
20
25
18
17
28
8
-11
-27
-46
-80
-90
-75
-60
-53
-44
-47
-71
-80
-61
-55
-49
-36
-39
-61
-43
-10
-15
-26
-25
-31
-49
-39
-19
-26
-36
-18
-17
-43
-50
-14
15
15
27
28
13
14
6
-4
2
20
19
14
19
17
6
9
10
-5
-24
-15
-6
-5
8
31
32
31
40
33
22
27
34
7
-16
-19
-7
-1
23
26
-18
-57
-64
-45
-28
2
29
13
-6
-7
-19
-36
-22
3
11
17
38
49
36
39
46
22
-12
-26
-58
-86
-73
-60
-52
-48
-46
-66
-80
-69
-50
-58
-54
-26
-3
14
26
23
8
0
-4
-20
-28
-32
-32
-32
-30
-19
-20
-31
-34
-23
-16
-11
-2
-24
-62
-79
-72
-54
-10
24
18
-11
-36
-44
-41
-23
2
27
37
43
13
-44
-75
-63
-30
17
59
64
44
38
27
0
-15
-4
15
25
42
47
27
7
20
36
41
43
16
-28
-50
-18
8
13
31
37
25
35
58
64
67
72
63
43
25
17
-21
-31
0
52
99
129
146
111
57
3
-32
-59
-61
-40
-16
7
35
53
63
94
120
105
74
55
36
17
20
17
-5
-20
-21
-11
2
35
61
65
57
43
17
-18
-29
-28
-27
-29
-11
-7
-17
-7
-3
-4
5
19
7
-8
-2
7
9
10
25
38
29
13
-24
-80
-91
-63
-40
-13
30
50
35
11
-5
-31
-64
-77
-56
-34
-3
16
-3
-16
-4
3
-10
-4
-5
-15
-8
-7
-28
-51
-43
-27
-35
-45
-43
-55
-79
-65
-18
27
54
65
56
37
33
38
27
8
-6
-24
-35
-18
-2
3
3
20
37
31
26
23
-4
-8
2
-12
-22
-6
19
31
38
27
-10
-32
-21
15
34
46
33
-14
-49
-63
-69
-64
-29
1
4
-18
-38
-61
-75
-63
-44
-21
2
33
26
-5
-33
-53
-81
-94
-95
-109
-111
-71
-45
-64
-97
-100
-103
-102
-84
-83
-110
-119
-84
-49
-36
-23
-3
19
41
49
20
-20
-43
-54
-67
-66
-58
-59
-61
-55
-49
-66
-73
-70
-75
-50
-1
32
23
16
10
-10
-15
-10
-3
-7
14
51
75
82
72
55
24
30
59
85
93
90
51
9
6
7
-8
-26
-32
-37
-26
8
55
79
55
22
-14
-42
-42
-12
17
47
66
46
10
-15
-40
-63
-58
-27
-6
9
3
-13
-40
-38
-18
11
55
91
106
85
70
74
59
37
31
48
54
66
60
16
-13
-9
11
27
50
39
3
-18
6
29
32
49
64
68
63
65
36
-13
-26
-30
-27
-6
33
36
26
34
42
49
41
22
-9
-30
-3
24
16
-9
-38
-67
-74
-52
-36
-29
-10
21
26
18
4
-5
-22
-24
-17
-16
-9
0
7
-15
-18
-10
-20
-18
1
16
12
19
18
-3
-32
-44
-54
-55
-38
-29
-39
-42
-7
7
-4
2
21
29
10
-11
-30
-31
3
26
-2
-30
-19
-16
-7
17
22
11
19
54
55
37
23
5
-16
-26
-31
-65
-87
-70
-39
-31
-27
-12
-4
9
16
13
-8
-11
2
21
25
5
-24
-58
-51
-30
-17
-17
-21
-30
-48
-37
-9
-3
-10
-8
-23
-32
-19
8
20
27
47
51
64
78
69
35
12
15
6
2
-2
-6
-8
-9
-12
-15
-28
-27
-31
-47
-55
-38
-47
-54
-37
-28
-32
-14
19
16
6
-18
-55
-95
-101
-95
-105
-89
-68
-53
-54
-32
-16
-18
-18
-24
-37
-70
-57
-25
-18
-25
-27
-47
-77
-83
-72
-70
-63
-31
-18
-16
-10
-20
-38
-42
-25
-8
9
38
69
75
56
29
-2
-22
-7
15
10
5
22
14
-6
-41
-65
-84
-73
-32
-10
13
29
45
48
52
47
18
-7
0
24
25
37
66
68
70
75
49
-8
-45
-46
-54
-32
15
41
22
10
-3
1
17
27
14
4
11
36
49
45
56
47
38
51
61
56
34
33
23
6
10
36
58
79
108
94
48
-4
-45
-84
-89
-62
-37
-10
48
109
130
149
148
109
47
-11
-48
-76
-46
9
38
57
54
36
15
-1
-8
-35
-39
-26
-8
0
17
42
41
15
-19
-50
-71
-37
-1
-10
-53
-65
-71
-65
-33
1
-1
-31
-43
-49
-47
-25
-29
-53
-75
-65
-51
-17
17
39
43
38
39
18
-16
-37
-43
-61
-64
-35
-32
-39
-25
12
29
46
73
55
10
-6
-7
-7
19
45
26
10
9
9
2
2
-6
-34
-57
-56
-42
-19
34
73
71
40
20
16
13
33
36
26
21
24
2
-32
-44
-47
-37
-19
19
30
6
-6
-10
-8
7
19
-8
-48
-56
-56
-62
-41
-2
22
32
30
-1
-34
-54
-48
-40
-36
-25
-23
-43
-42
-38
-54
-67
-66
-51
-42
-9
22
11
-20
-29
-27
-39
-42
-43
-39
-22
0
-5
-7
8
22
13
4
12
9
0
8
8
-5
-30
-37
-38
-35
-10
6
7
-1
7
0
-8
0
4
-24
-50
-42
-30
-13
7
25
13
13
31
32
29
35
47
48
35
18
-17
-37
-11
31
45
50
44
-1
-38
-43
-45
-52
-24
-3
-17
-54
-75
-81
-73
-37
-11
-12
-1
34
44
19
-1
-8
-7
-5
15
9
12
29
44
46
38
20
-24
-62
-50
-20
-18
-21
-2
5
3
4
0
-11
-7
2
-8
-18
-7
13
22
28
37
29
23
26
36
9
-29
-48
-56
-42
-15
10
4
16
38
24
-5
-17
-27
-34
-11
5
-2
-4
-4
-14
-37
-26
-1
8
27
45
18
-3
8
4
-18
-37
-22
-6
9
19
6
-27
-41
-36
-26
-3
27
39
29
14
23
-1
-36
-49
-42
-40
-21
15
28
24
11
-3
-16
-3
21
22
22
8
-5
-27
-24
-22
-38
-35
4
43
62
66
51
15
-4
0
1
-23
-31
-27
-16
0
1
-19
-27
-4
7
-17
-45
-54
-53
-52
-45
-31
-24
-13
22
22
-2
-29
-44
-43
-18
21
26
14
23
33
14
0
11
6
-1
-16
-21
-27
-10
25
28
23
36
47
31
21
15
-9
-9
6
17
12
9
-3
-33
-35
-3
9
1
1
4
-13
-35
-31
-20
-16
-3
5
-2
-12
-8
-9
-28
-29
-14
-4
0
0
-17
-14
4
29
42
43
44
22
2
6
3
-17
-37
-37
-39
-38
-7
25
34
45
62
51
31
45
65
54
51
41
-5
-32
-11
30
44
34
23
-4
-22
-12
10
1
-6
-6
-17
-2
20
36
36
28
19
-4
-34
-37
-35
-48
-46
-50
-56
-47
-20
-9
-4
2
3
-10
-39
-38
-34
-21
2
19
18
0
-12
-17
-24
-13
-32
-59
-65
-32
-4
21
46
66
67
65
55
14
-15
-6
27
29
34
48
32
16
4
-3
-39
-56
-53
-43
-13
10
18
-4
-10
0
-17
-40
-39
-59
-89
-89
-83
-88
-83
-58
-35
-30
-11
-3
-19
-32
-25
-26
-44
-56
-52
-42
-24
15
29
32
46
43
12
-5
3
2
4
-3
-26
-54
-59
-39
-20
-3
25
42
18
-12
-35
-56
-51
-17
10
14
21
5
-41
-81
-107
-119
-115
-74
-45
-50
-49
-29
-19
-35
-44
-32
-25
-28
-38
-36
-28
-9
-1
-6
-16
-27
-39
-43
-28
-15
-16
-18
-21
-41
-47
-20
6
4
0
8
2
-10
-10
-2
2
0
21
37
44
67
93
92
84
73
33
18
35
57
48
24
-4
-37
-34
-8
1
-4
9
39
31
10
-9
-27
-48
-45
-19
-3
-1
3
-2
-16
-20
-31
-49
-57
-43
-32
-14
7
27
27
21
31
33
3
-19
-31
-39
-44
-31
-36
-51
-38
-18
-7
-2
20
12
-12
-8
15
15
9
12
-15
-42
-49
-60
-97
-108
-97
-83
-72
-70
-73
-70
-49
-22
-2
10
13
-9
-51
-44
-7
6
16
36
49
58
61
52
33
23
33
34
19
25
17
-13
-34
-30
-31
-41
-24
-7
-1
-5
-7
-13
-25
-9
0
-14
-20
-5
-1
0
13
28
41
51
56
27
-7
-7
19
37
53
53
14
-29
-42
-22
-3
29
52
43
33
32
48
51
48
45
36
39
37
15
-15
-11
12
36
61
103
115
95
68
23
-31
-63
-56
-47
-35
-4
30
31
12
-4
-38
-75
-94
-92
-96
-93
-66
-31
3
41
51
31
12
-5
-45
-59
-25
16
31
36
39
27
12
6
5
4
21
22
-16
-56
-61
-45
-30
14
52
54
42
51
77
85
91
102
102
97
79
58
40
48
65
72
59
40
8
-22
-13
4
-1
1
13
7
-1
10
16
7
-11
11
31
35
45
41
6
-18
-5
8
12
13
5
-10
-4
25
30
26
28
21
-5
-19
-31
-60
-71
-43
-8
15
41
36
-16
-63
-89
-91
-87
-66
-43
-22
15
42
37
7
-6
-5
-16
-37
-38
-30
-25
-3
-3
-41
-65
-72
-71
-71
-63
-60
-65
-75
-62
-43
-35
-13
12
24
11
25
11
3
18
27
29
34
41
28
11
9
1
-21
-43
-42
-41
-16
26
56
46
42
40
4
-41
-62
-48
-17
43
107
121
114
113
106
74
33
7
-17
-31
-19
-4
4
34
83
92
68
59
37
10
17
41
35
9
-3
-1
13
55
87
86
58
40
9
-11
16
42
50
35
16
-14
-29
-21
-27
-31
-16
4
8
2
-2
-11
-33
-44
-40
-53
-48
-19
17
30
28
21
-5
-27
-16
14
35
54
50
14
-7
-12
-9
-25
-25
-21
-30
-24
2
6
0
4
5
2
5
14
8
-7
0
26
28
15
-4
-35
-62
-39
-4
11
4
1
-26
-41
-4
25
18
2
-3
-27
-37
-23
-16
-36
-49
-49
-62
-59
-26
-22
-61
-66
-53
-66
-60
-45
-43
-42
-13
23
24
6
-7
-12
7
44
84
96
80
43
1
-32
-42
-19
12
23
27
14
2
7
-9
-46
-49
-12
18
28
49
40
12
-11
-17
-20
-18
4
20
17
12
25
27
18
15
1
-33
-68
-72
-81
-91
-67
-21
-2
-5
-2
-26
-48
-45
-26
-9
3
7
-8
-5
4
12
3
11
16
-21
-40
-26
-8
-19
-37
-49
-72
-68
-13
54
86
88
46
-3
-25
-6
8
17
60
100
94
67
39
-7
-41
-39
-28
-47
-60
-27
-15
-27
-29
-27
-19
-6
13
-1
-16
-7
1
12
35
59
33
-10
-30
-32
-42
-22
-3
-19
-37
-46
-41
-36
-13
8
4
-3
-9
-24
-42
-43
-15
13
41
35
-8
-67
-79
-56
-39
-27
-23
-42
-84
-104
-101
-108
-112
-85
-58
-38
6
15
-3
-41
-72
-103
-120
-88
-60
-44
-27
-5
-15
-53
-83
-88
-83
-65
-28
-10
2
13
17
-7
-39
-62
-97
-114
-88
-51
-19
14
39
19
-21
-46
-55
-73
-53
-20
-18
-16
-12
-16
-35
-38
-33
-55
-78
-70
-40
-8
35
52
19
-26
-63
-86
-92
-70
-53
-52
-28
0
-6
-30
-28
-22
-15
-10
1
-13
-27
-13
10
7
-1
12
-13
-29
-38
-62
-79
-59
-5
21
21
1
-17
-29
-24
-6
-13
-22
-7
43
79
116
147
114
40
-28
-60
-74
-58
-24
-8
9
28
26
-14
-47
-50
-46
-10
26
0
-70
-110
-114
-91
-48
5
33
40
40
22
-10
-42
-67
-83
-80
-37
6
4
-16
-4
18
57
97
91
33
-17
-31
-32
-22
1
43
51
39
28
-3
-24
-14
7
12
28
65
62
39
21
8
3
14
32
36
37
42
37
8
-10
-33
-51
-44
-10
46
90
125
132
84
49
32
25
19
45
73
76
78
89
77
49
41
35
19
6
2
-4
-6
17
27
6
-11
-1
13
8
11
5
10
44
97
120
131
126
98
44
-14
-44
-66
-64
-35
-9
0
-7
-7
-12
-6
-1
-19
-46
-46
-31
-44
-61
-54
-32
-35
-28
-18
-24
-36
-38
-41
-57
-59
-55
-60
-67
-49
-31
-25
9
47
68
69
65
40
8
12
41
51
46
55
48
24
23
13
-8
-51
-64
-41
4
46
63
63
76
98
96
74
57
41
30
45
65
66
55
44
31
-5
-27
-22
-36
-56
-76
-83
-80
-44
1
17
14
25
28
25
47
54
30
-1
-21
-35
-40
-11
21
23
28
32
22
7
15
15
5
-6
-7
-10
-2
24
37
21
2
10
14
5
1
9
-3
-2
29
65
95
119
99
45
-18
