# Supplementary material for: Electroencephalography (EEG) based epilepsy diagnosis via multiple feature space fusion using shared hidden space-driven multi-view learning
Source: PeerJ Comput Sci. 2024 Mar 7;10:e1874. doi: 10.7717/peerj-cs.1874 (PMC10936759; doi:10.7717/peerj-cs.1874)
Supplement: Supplemental Information 2 [file peerj-cs-10-1874-s002.zip › B/O085.txt]

-34
-39
-49
-55
-42
-31
-36
-41
-20
-3
-22
-34
-34
-33
-15
4
23
22
-4
7
11
-14
-33
-36
-46
-67
-69
-72
-66
-42
-12
-23
-26
-19
-4
10
15
7
-12
-32
-26
-24
-28
-34
11
41
50
57
37
-10
-33
-35
-36
-18
18
51
53
35
10
-35
-51
-43
-22
2
24
28
9
-2
1
5
15
47
83
91
93
65
22
-30
-47
-33
-19
11
49
64
42
18
1
-47
-90
-78
-38
15
70
81
54
41
18
-11
-47
-39
-20
-5
28
69
83
78
61
24
-14
-18
-9
-8
19
52
73
67
72
69
43
19
6
7
3
13
11
-37
-67
-60
-49
-38
-6
13
21
34
24
3
-18
-23
-24
-56
-53
-18
14
38
73
92
77
48
15
-24
-59
-73
-71
-45
-9
32
44
38
39
40
18
-5
-9
-31
-66
-66
-69
-66
-35
-6
37
104
162
160
110
53
-3
-60
-63
-27
11
26
40
76
93
99
75
40
2
-12
-24
-36
-29
-5
30
57
85
106
76
38
8
-20
-62
-72
-61
-32
17
52
26
-34
-58
-73
-91
-87
-56
-36
-31
-16
-24
-36
-23
-2
12
18
19
14
-2
-33
-41
-45
-29
2
27
20
6
2
-2
-12
-22
-44
-31
-1
43
57
64
61
56
40
34
24
13
8
-3
-16
-40
-35
-15
-19
-15
-4
22
17
0
-38
-76
-87
-66
-24
8
44
60
58
42
18
-3
-24
-38
-75
-82
-79
-52
-25
-2
19
26
-1
-38
-62
-83
-105
-76
-54
-48
-59
-48
-25
28
92
114
118
101
68
11
-33
-39
-6
30
61
70
55
51
55
40
9
-7
0
7
16
46
79
88
91
67
30
10
32
50
33
38
44
34
17
-1
-17
-24
-13
3
-11
-23
-20
-42
-68
-58
-45
-39
-30
0
12
12
16
0
-7
-19
-34
-66
-88
-79
-46
-29
-20
-20
-36
-45
-23
2
13
20
28
17
-4
-9
6
22
58
96
87
84
85
73
19
-18
-37
-61
-63
-49
-42
-56
-55
-51
-41
-16
7
7
-19
-18
-12
-24
-29
-19
-7
-14
1
25
33
27
37
55
86
131
140
91
23
-16
-59
-92
-84
-62
-34
-2
43
42
39
43
30
-5
-15
-4
2
-1
-12
-18
-37
-52
-54
-35
2
50
71
46
28
7
-25
-72
-91
-80
-71
-44
-20
-1
17
43
50
23
2
-15
-64
-97
-91
-62
-6
82
131
121
59
-29
-115
-174
-197
-158
-113
-69
-20
12
28
64
91
97
73
53
-11
-84
-122
-144
-137
-97
-22
35
57
63
29
-24
-58
-48
-22
-4
0
0
-12
-14
6
4
14
26
-8
-47
-46
-25
-26
-20
-23
-29
-13
15
18
-9
-19
-27
-35
-54
-58
-55
-48
-22
26
53
35
1
-44
-81
-110
-119
-111
-96
-83
-87
-95
-88
-67
-28
6
32
25
-15
-63
-89
-114
-121
-88
-75
-74
-26
53
102
118
102
57
-9
-58
-67
-98
-116
-100
-79
-43
0
25
18
6
-6
-15
-29
-10
34
37
30
6
-18
-23
-8
21
28
27
30
9
-10
11
24
18
5
19
30
20
29
47
44
37
55
70
58
31
0
-22
-29
-21
-6
-9
8
19
13
14
38
47
49
45
25
-11
-42
-46
-48
-40
-29
7
44
69
71
29
-4
-14
-15
-8
23
28
9
-2
-11
-7
10
48
84
82
51
14
-15
-39
-50
-58
-68
-38
2
28
39
33
53
48
49
58
51
32
11
-10
-27
-46
-49
-59
-87
-87
-56
-32
-33
-26
-7
14
35
36
18
-1
-14
-25
-33
-24
-30
-50
-69
-54
-45
-22
3
23
22
36
51
35
15
-8
-38
-62
-54
-20
-3
5
-8
-18
-27
-21
-22
-40
-43
-20
2
17
38
43
10
0
5
0
-11
-17
-35
-75
-76
-50
-24
-17
-10
-6
-19
-55
-72
-89
-92
-54
-24
4
11
25
31
42
56
53
36
14
-1
-46
-86
-116
-123
-104
-54
7
52
110
172
203
196
149
71
-25
-94
-127
-113
-107
-99
-66
-13
63
141
167
139
95
50
12
9
12
5
-7
11
27
39
41
37
8
-18
-18
-21
-38
-43
-15
12
32
43
44
35
12
-2
-34
-66
-60
-64
-52
-18
28
61
68
67
51
-4
-43
-50
-42
-28
-13
0
-6
-9
-6
-23
-32
-29
-28
-59
-85
-96
-107
-99
-69
-51
-50
-21
7
22
27
31
16
-25
-54
-69
-77
-64
-34
6
35
62
60
26
-1
-29
-41
-49
-29
-2
19
23
35
24
16
24
21
9
-7
-16
-37
-50
-34
-11
-3
22
60
74
66
67
56
8
-42
-75
-82
-51
8
64
94
108
95
42
-2
-34
-59
-80
-64
-28
-2
30
75
84
55
23
11
-3
-3
-11
-43
-69
-77
-89
-85
-46
16
83
109
131
142
107
42
-13
-59
-87
-72
-53
-38
-10
31
38
29
25
-5
-38
-65
-61
-50
-41
-9
19
46
61
78
73
66
41
-1
-30
-37
-25
-21
4
38
51
32
13
-8
-22
-15
1
-7
-18
-20
-7
-10
-4
6
19
9
-13
-51
-102
-126
-97
-51
-3
50
65
39
10
-9
-56
-84
-77
-62
-38
-22
-8
-18
-32
-20
5
-4
-30
-44
-53
-74
-83
-75
-66
-61
-40
-26
-4
40
41
10
-17
-39
-68
-58
-40
-22
-36
-25
-10
-4
12
49
94
112
114
99
54
14
-8
-22
-23
0
27
49
66
74
81
60
33
-1
-28
-50
-62
-47
-24
6
35
34
17
2
-31
-37
-7
21
19
36
77
101
99
101
89
40
1
-19
-33
-40
-40
-25
1
14
25
2
-24
-2
19
48
71
68
26
-16
-48
-78
-118
-110
-69
-36
0
37
46
26
7
-9
-29
-39
4
36
30
30
20
9
2
3
14
22
25
26
15
3
2
-1
-21
-41
-51
-52
-31
-15
-19
-28
-26
-10
-27
-45
-61
-76
-83
-57
-23
-7
-13
-12
-14
-38
-64
-60
-56
-53
-52
-62
-70
-32
7
21
25
11
-17
-38
-47
-66
-88
-71
-23
15
63
114
167
189
196
181
122
67
59
60
48
58
82
84
96
100
76
38
-3
-21
-45
-59
-42
-41
-42
-13
7
1
-30
-57
-76
-87
-76
-58
-63
-68
-31
9
53
108
123
85
5
-59
-93
-97
-77
-60
-45
17
74
73
29
-21
-66
-100
-101
-84
-67
-35
8
26
20
10
27
35
48
49
31
2
-6
8
2
-7
4
20
47
62
40
15
-6
-3
18
19
-1
-24
-41
-43
-35
-33
-35
-25
-11
6
7
3
-28
-53
-35
-17
-5
7
24
22
27
47
41
17
-10
-23
-48
-54
-33
-7
21
62
90
77
40
16
-9
-34
-32
2
18
26
36
33
16
11
6
-15
-17
16
57
78
92
102
75
41
13
-19
-51
-62
-67
-86
-84
-57
-16
28
71
89
68
34
6
-38
-81
-100
-100
-79
-53
-24
-17
7
50
76
57
1
-47
-104
-138
-106
-69
-38
-24
-1
-14
-9
8
16
3
-16
-31
-48
-51
-26
3
15
9
-3
-24
-26
-12
20
37
53
45
12
-30
-66
-97
-100
-73
-47
-39
-32
-23
-29
-32
-41
-89
-154
-182
-164
-125
-103
-41
20
64
67
32
-28
-89
-121
-128
-117
-70
-10
14
11
28
44
50
52
53
25
-23
-54
-80
-96
-69
-11
20
44
92
117
94
47
17
-28
-44
-30
-1
17
39
54
53
43
19
0
-21
-20
0
-8
-6
-6
-10
-31
-55
-71
-84
-71
-46
-25
-9
22
56
53
38
-2
-61
-106
-118
-116
-104
-79
-46
-23
-5
16
29
45
48
40
15
-7
1
20
39
61
86
88
63
25
-25
-70
-88
-83
-82
-83
-56
-19
24
78
105
91
71
56
53
50
58
80
76
69
49
20
-12
-29
-47
-51
-39
-16
5
7
23
39
44
53
50
22
-8
-1
30
60
93
124
136
113
95
58
-7
-67
-77
-60
-24
14
14
4
7
19
41
50
52
32
11
-1
4
-11
-27
-17
1
-1
20
57
85
112
131
132
100
60
27
-29
-71
-81
-80
-75
-44
4
33
64
93
94
63
23
-13
-74
-90
-78
-66
-70
-61
-33
-8
11
47
82
70
55
38
-6
-64
-94
-95
-62
14
80
123
126
114
60
-14
-60
-79
-81
-64
-45
-40
-34
-15
3
21
29
23
11
6
-7
-13
-23
-24
-33
-52
-45
-22
1
-15
-28
-30
-52
-54
-42
-21
-8
0
3
-25
-59
-68
-89
-111
-101
-80
-68
-43
2
54
88
134
125
71
1
-57
-100
-117
-94
-29
38
100
151
133
66
-4
-64
-110
-115
-97
-79
-36
35
88
109
90
54
2
-32
-19
0
4
9
18
18
12
-11
-55
-92
-84
-66
-61
-40
-11
-3
-20
-32
-27
-40
-37
-14
13
20
36
57
58
50
41
11
-38
-69
-66
-42
-3
23
3
-50
-81
-105
-135
-134
-96
-61
-34
6
6
0
-1
20
12
0
12
18
7
12
38
55
61
63
61
55
45
36
-11
-70
-109
-142
-154
-124
-70
-24
13
50
70
58
27
-10
-68
-98
-90
-78
-60
-7
68
99
107
116
111
99
78
46
-19
-62
-55
-41
-16
26
67
78
73
59
30
12
20
33
35
28
20
1
-16
-28
-53
-75
-77
-79
-68
-41
-2
13
9
-6
-3
-8
-20
5
39
43
30
19
-13
-42
-44
-26
-16
8
36
47
49
29
-7
-48
-61
-65
-71
-72
-64
-36
-14
28
75
77
57
31
-8
-65
-85
-79
-77
-53
-22
19
33
42
28
-33
-81
-93
-98
-110
-108
-74
-21
17
46
33
9
5
-17
-42
-55
-54
-58
-53
-21
12
39
53
52
31
0
-12
-27
-55
-66
-42
0
69
129
138
84
33
-15
-78
-118
-117
-90
-35
48
86
77
51
15
-13
-38
-34
-12
-13
-24
-41
-69
-92
-57
23
89
137
171
155
95
38
-40
-90
-113
-92
-68
-23
29
54
40
-10
-63
-114
-132
-92
-33
10
49
82
83
81
65
25
-19
-31
-15
0
16
22
5
-29
-42
-35
-40
-30
-15
16
31
42
40
3
-28
-53
-58
-60
-17
18
22
18
21
23
25
32
22
1
-8
-2
-2
-15
-16
-7
1
10
10
-6
-22
-4
7
7
-4
-14
-26
-37
-33
-17
-1
11
60
93
94
84
60
24
-1
-1
-14
-37
-45
-28
3
77
123
123
106
81
41
-6
-26
-37
-71
-69
-31
18
71
102
113
87
68
57
51
28
18
35
51
69
82
76
63
74
82
48
18
-3
-32
-50
-28
-7
1
4
3
-9
-19
-18
-17
-16
-23
-29
-37
-47
-32
-14
-6
-4
6
0
-2
13
0
-18
-15
7
16
9
4
9
7
11
26
42
38
28
3
-35
-52
-30
-14
7
37
70
55
28
-5
-48
-85
-114
-121
-102
-43
19
51
64
74
63
35
9
-27
-72
-91
-80
-60
-22
27
57
36
-1
-28
-51
-90
-101
-101
-76
-43
11
55
80
96
80
35
-19
-55
-83
-100
-92
-71
-71
-47
-5
6
-3
4
7
3
4
10
1
-1
1
13
-1
-1
-1
-16
-22
-3
22
25
24
3
-42
-73
-88
-66
-35
3
33
42
35
31
4
-22
-44
-69
-91
-99
-77
-50
-28
6
35
49
52
34
5
-18
-18
-35
-79
-135
-162
-158
-122
-63
-35
-51
-57
-32
-2
19
15
-3
-23
-29
-22
-16
-7
-12
-17
-13
-1
-3
-17
-29
-22
-8
-6
11
27
34
45
63
50
0
-29
-50
-61
-49
-12
24
39
75
89
72
13
-33
-59
-73
-60
-58
-42
-19
16
26
49
68
60
38
25
17
0
-4
11
30
41
44
30
10
-7
-17
-21
-26
-20
-7
-19
-37
-60
-96
-136
-111
-41
21
70
86
68
28
-11
-48
-68
-55
-15
21
41
56
73
70
48
31
11
-26
-44
-61
-78
-86
-66
-44
-27
-6
-5
-23
-20
6
15
13
36
47
36
16
3
-15
-43
-49
-51
-48
-49
-25
-16
-22
-16
-17
-19
-12
-9
-30
-30
-1
29
26
10
0
-19
-30
-12
-9
-14
0
28
23
13
21
38
47
40
18
-18
-28
-21
-5
2
23
41
40
44
46
44
30
25
26
10
-16
-23
-35
-24
9
36
33
24
32
10
-28
-33
1
43
69
89
84
64
62
53
7
-25
-27
-40
-33
8
42
48
47
43
5
-37
-66
-81
-90
-75
-61
-63
-50
-31
-14
-2
11
4
-22
-40
-60
-76
-81
-63
-29
0
13
9
0
-25
-44
-68
-93
-100
-86
-79
-72
-45
-33
-29
-22
8
35
56
66
61
35
-5
-26
-29
-7
33
58
65
66
73
56
15
-16
-46
-65
-62
-49
-21
11
32
38
15
-1
7
5
24
51
62
50
63
78
58
25
-10
-36
-52
-42
-29
-52
-67
-42
-20
-20
-6
-3
-3
6
15
12
-28
-39
-17
-22
-51
-69
-73
-48
-9
20
28
34
38
45
46
48
14
-21
-38
-31
-15
19
66
97
90
56
22
-27
-43
-49
-51
-50
-35
-14
-13
-15
-10
-23
-60
-77
-75
-93
-80
-49
-1
40
67
63
13
-11
-2
2
-7
-7
1
13
43
69
65
26
5
0
-16
-20
-6
4
5
18
13
20
41
71
97
104
106
104
89
65
42
-4
-30
-20
-10
2
6
51
90
110
141
164
138
93
32
-44
-101
-114
-76
-15
41
98
103
98
87
56
34
32
49
50
28
-3
-19
-25
-10
15
14
29
40
41
39
51
48
25
3
7
10
8
26
54
60
46
43
40
14
0
-15
-56
-97
-109
-96
-72
-52
-40
-33
-28
-12
-9
1
4
-13
-48
-78
-97
-96
-82
-48
-7
22
40
40
-1
-48
-68
-74
-84
-84
-56
-33
-4
29
46
45
48
44
16
-13
-22
-5
13
35
51
52
48
44
39
25
27
23
6
-13
-42
-70
-47
36
105
121
91
50
26
8
-5
-23
-24
-5
32
35
18
13
6
-4
-1
19
21
4
0
-12
-44
-50
-33
-33
-47
-47
-43
-48
-32
-9
-17
-27
-26
-43
-56
-53
-41
-50
-68
-81
-89
-98
-82
-64
-57
-43
-31
-17
-13
19
50
53
22
-2
-19
-44
-51
-48
-46
-40
-26
-12
3
40
49
19
-14
-32
-57
-61
-45
-22
-7
-8
-1
-9
-23
-13
-6
-16
-29
-26
-37
-40
-19
1
-8
-26
-39
-37
-36
-22
-21
-40
-22
30
46
46
25
4
-25
-35
-47
-75
-96
-94
-64
-41
8
62
70
55
16
-34
-79
-79
-59
-41
-28
-20
-34
-61
-64
-62
-64
-39
19
52
31
-9
-43
-90
-119
-119
-115
-62
12
62
95
92
59
-5
-59
-57
-32
-20
-14
-7
-5
-16
4
24
46
73
78
62
45
40
41
36
36
30
20
19
21
31
29
25
-8
-58
-97
-100
-79
-57
-15
26
26
22
17
-9
-30
-32
-28
-39
-44
-43
-31
-12
36
94
128
129
127
76
12
-36
-74
-104
-114
-89
-66
-33
32
87
109
96
72
24
-15
-29
-34
-34
-12
36
67
92
130
145
125
90
66
32
3
1
13
18
37
59
51
48
40
30
26
42
70
64
46
39
20
-23
-53
-63
-67
-50
-10
19
30
49
54
54
33
-1
-35
-45
1
35
27
10
11
18
27
36
21
-12
-21
-2
4
-8
-37
-55
-36
-16
-21
-39
-44
-27
-5
4
9
20
4
-8
-26
-43
-64
-66
-60
-65
-43
-5
37
63
85
71
24
-16
-27
-44
-68
-86
-91
-79
-40
4
21
22
30
34
13
-7
-16
-21
-25
3
14
7
15
46
57
69
89
90
67
35
2
-39
-59
-47
-13
23
53
82
69
42
22
2
-32
-49
-50
-60
-43
2
45
56
51
50
11
-24
-48
-63
-75
-71
-71
-90
-88
-44
3
23
7
-18
-50
-62
-46
-24
-18
-12
-12
-13
6
30
45
34
28
26
32
22
25
26
-3
-29
-50
-57
-22
28
57
52
44
23
-9
-53
-89
-118
-111
-48
9
31
30
28
3
-28
-36
-54
-73
-80
-67
-73
-58
-23
19
35
51
46
4
-35
-44
-37
-44
-35
-21
1
25
39
51
19
1
-21
-38
-58
-38
-36
-71
-97
-105
-122
-114
-71
-47
-45
-42
-38
-16
1
18
22
5
4
-20
-43
-43
-19
12
44
66
55
29
4
-13
-39
-50
-23
0
-1
13
32
31
6
-42
-96
-135
-120
-76
-35
9
48
67
45
13
-30
-75
-83
-51
-18
0
21
17
-8
-22
-30
-54
-83
-59
-19
-20
-23
-15
-26
-29
-8
29
68
88
93
71
53
44
27
-8
-46
-57
-61
-51
-19
-11
-22
-23
-8
-8
-17
-12
3
-13
-39
-37
-36
-17
12
18
-9
-25
2
22
54
68
64
47
31
20
-11
-22
-11
1
6
3
-1
-19
-17
-6
-5
-13
2
15
16
15
11
-8
-37
-29
-10
-11
-22
-16
-9
-8
12
21
20
19
27
24
1
-19
-49
-75
-81
-59
-42
-54
-49
-49
-70
-96
-105
-128
-133
-109
-71
-33
-4
44
69
66
60
59
39
38
32
-1
-13
20
71
92
110
105
58
9
-29
-59
-59
-34
2
23
52
71
63
39
32
42
34
20
7
-2
8
45
74
88
87
76
39
-10
-23
-21
-11
2
16
-3
-22
-16
-21
-24
-18
9
5
-9
-7
-2
-4
9
41
43
23
14
10
19
32
44
12
-16
-28
-16
-6
-2
1
-21
-44
-35
-20
-31
-29
-26
-33
-42
-30
-8
8
30
51
64
63
38
-12
-76
-108
-125
-133
-124
-85
-35
12
47
48
12
-31
-54
-82
-114
-114
-92
-79
-62
-24
10
34
54
55
17
-34
-66
-86
-80
-42
12
54
85
91
44
5
-1
1
-11
-11
-2
-3
-10
0
12
13
30
31
-2
-41
-62
-64
-62
-34
-2
12
20
41
67
59
44
46
38
15
-26
-77
-91
-63
-25
6
28
48
39
12
-2
-25
-58
-74
-55
-36
-14
12
29
15
-1
5
3
24
28
0
-45
-60
-32
-1
14
18
-6
-59
-92
-91
-97
-91
-64
-47
-39
-21
-7
-15
-10
11
24
17
12
-18
-68
-96
-77
-38
-10
16
36
53
58
44
-7
-55
-71
-77
-73
-63
-24
26
78
126
118
70
25
-14
-36
-25
0
24
38
49
75
72
46
9
-25
-40
-66
-73
-79
-61
-14
26
46
53
55
30
-6
-30
-50
-81
-102
-81
-42
11
65
85
63
27
-17
-83
-135
-164
-158
-132
-66
2
53
99
122
115
86
32
-18
-73
-106
-119
-117
-96
-42
22
48
53
70
34
-30
-73
-92
-97
-85
-48
5
47
77
106
105
70
19
-40
-61
-14
45
76
84
67
39
24
7
-30
-54
-54
-26
-22
-19
-14
-18
-47
-53
-46
-36
-4
13
5
-11
-19
-22
-29
-31
-27
-25
-36
-34
-34
-50
-55
-40
-27
-29
-12
-1
3
0
14
19
11
6
-7
-18
-31
-40
-51
-65
-38
12
61
86
87
55
-3
-48
-60
-52
-39
-20
-20
-2
46
79
79
64
41
5
-33
-65
-71
-66
-33
4
19
27
35
27
-3
-8
-12
-39
-69
-85
-97
-95
-42
36
76
82
76
58
43
48
48
20
-14
-48
-55
-47
-2
59
98
91
63
13
-37
-48
-38
-20
12
43
45
21
7
-12
-44
-72
-82
-84
-71
-36
-17
-28
-41
-23
-1
36
69
68
17
-41
-75
-97
-101
-71
-17
26
62
91
85
76
62
32
-9
-35
-44
-54
-38
2
42
51
58
35
-14
-46
-57
-58
-61
-63
-58
-57
-34
27
75
103
104
71
18
-18
-36
-45
-35
9
56
78
67
47
14
-6
-7
-25
-66
-98
-103
-87
-60
-11
56
120
166
174
121
55
5
-28
-43
-40
-14
-5
3
15
44
57
86
106
82
27
-23
-52
-77
-77
-75
-69
-38
-17
17
37
50
53
20
-7
-18
-28
-25
9
49
58
57
45
3
-32
-56
-78
-80
-69
-34
5
47
82
79
53
24
11
-8
-12
14
26
30
38
64
53
37
34
38
46
60
80
58
20
-4
-15
-44
-52
-29
-24
6
46
63
59
55
49
16
-12
-18
-14
-9
18
41
26
-2
-14
-12
-9
7
20
9
-5
-10
-10
5
46
76
75
67
46
10
-16
-12
-7
-12
1
25
34
32
35
22
2
-20
-20
-34
-44
-17
35
77
111
119
74
29
-20
-66
-88
-72
-29
23
91
131
130
98
77
52
3
-40
-66
-64
-51
-21
14
20
10
-12
-28
-57
-35
-2
17
36
46
35
20
27
40
32
38
69
67
23
-4
-7
9
21
34
24
20
31
22
4
-15
-34
-51
-59
-28
-4
7
4
5
4
9
24
18
-21
-54
-71
-88
-86
-47
-2
22
19
7
-4
-7
-4
-22
-44
-30
-1
12
23
45
55
44
40
22
-7
-3
-1
-1
-11
-13
-23
-53
-63
-42
-1
39
98
124
98
66
42
13
-7
-7
-10
-5
14
43
46
23
-1
-15
-44
-58
-59
-70
-63
-25
15
43
53
58
31
-24
-81
-137
-168
-152
-81
2
74
125
142
117
67
18
-47
-78
-82
-73
-74
-69
-43
-5
48
84
76
40
15
-17
-69
-92
-77
-41
-18
13
6
-21
-43
-40
-44
-56
-43
-48
-74
-78
-80
-98
-118
-101
-66
-31
-13
2
-22
-58
-74
-88
-94
-71
-43
-26
-30
-20
-27
-46
-57
-76
-78
-66
-55
-46
-36
-4
40
51
45
34
29
16
16
-1
-23
-14
11
40
57
79
85
51
10
-18
-25
-42
-34
-4
7
-1
-8
-19
-21
-2
26
39
55
62
28
-28
-42
-34
-28
-12
26
46
51
81
86
74
39
-5
-48
-83
-82
-60
-46
-28
3
17
2
-17
-48
-93
-120
-116
-85
-31
39
89
103
98
86
60
29
-56
