# Supplementary material for: Electroencephalography (EEG) based epilepsy diagnosis via multiple feature space fusion using shared hidden space-driven multi-view learning
Source: PeerJ Comput Sci. 2024 Mar 7;10:e1874. doi: 10.7717/peerj-cs.1874 (PMC10936759; doi:10.7717/peerj-cs.1874)
Supplement: Supplemental Information 2 [file peerj-cs-10-1874-s002.zip › B/O086.txt]

-40
-19
-38
-71
-76
-86
-79
-60
-89
-104
-106
-118
-152
-145
-121
-81
-44
-27
-17
-45
-74
-104
-131
-123
-100
-68
-45
-10
26
65
69
87
51
-22
-79
-96
-105
-115
-78
-26
17
44
35
-13
-83
-97
-123
-135
-128
-89
-53
-23
7
16
17
10
16
-8
-24
-30
-53
-60
-68
-31
-16
20
49
49
52
43
-7
-34
-53
-56
-78
-76
-48
-45
-52
-13
18
43
57
45
14
-38
-60
-74
-109
-118
-105
-67
-37
34
64
55
7
-35
-70
-94
-98
-89
-105
-108
-78
-66
-46
-15
22
21
9
9
-33
-76
-105
-102
-104
-93
-73
-56
-13
4
8
-9
-25
-51
-94
-116
-113
-99
-93
-81
-65
-49
-38
-8
-14
-22
-22
-34
-51
-86
-91
-78
-56
-36
-6
14
6
-19
-76
-128
-153
-179
-174
-135
-59
-6
40
80
91
59
14
-31
-48
-64
-70
-49
-66
-48
6
31
40
40
37
3
-33
-60
-80
-71
-45
-5
25
39
38
8
-55
-102
-133
-156
-143
-98
-64
-22
9
22
-14
-5
-15
-64
-115
-160
-173
-179
-174
-156
-94
-68
-29
3
31
48
43
4
-67
-124
-158
-159
-130
-84
-44
-11
18
-11
-61
-81
-102
-100
-99
-76
-69
-65
-73
-78
-93
-87
-80
-85
-76
-64
-55
-71
-66
-66
-72
-62
-83
-82
-76
-93
-92
-111
-141
-143
-126
-107
-69
-36
-25
-38
-50
-73
-102
-92
-62
-29
-6
-8
-38
-67
-69
-76
-85
-81
-72
-69
-69
-41
-31
-40
-73
-48
-44
-51
-49
-25
-1
20
43
46
13
-11
-28
-46
-64
-66
-72
-56
-27
4
10
-2
0
-8
4
7
16
20
49
69
36
-1
-37
-58
-72
-76
-71
-55
-25
20
70
65
41
21
-26
-78
-115
-141
-138
-121
-104
-98
-101
-92
-84
-54
-22
-29
-41
-77
-118
-159
-184
-186
-173
-172
-150
-98
-46
-1
34
39
5
-41
-60
-79
-98
-106
-97
-71
-37
15
33
55
63
45
1
-49
-65
-90
-120
-157
-181
-213
-229
-193
-162
-115
-55
13
42
47
41
5
-38
-62
-73
-98
-102
-80
-79
-83
-66
-38
-14
-11
-28
-43
-57
-52
-73
-92
-118
-139
-158
-152
-113
-82
-53
-35
-23
-32
-32
-16
-8
-13
-13
-25
-31
-45
-23
0
17
19
-22
-64
-91
-109
-124
-121
-101
-61
-13
17
57
48
23
6
-19
-57
-81
-88
-110
-129
-145
-141
-105
-51
-7
30
67
81
41
-17
-88
-130
-170
-179
-141
-75
-26
40
52
3
-70
-88
-101
-122
-148
-151
-138
-101
-60
-33
-21
-17
-27
-17
-5
11
-10
-71
-86
-81
-98
-123
-105
-104
-135
-169
-189
-195
-131
-69
-57
-49
-53
-62
-63
-63
-64
-61
-45
-23
-10
-20
-20
-21
-37
-50
-49
-58
-79
-82
-74
-85
-76
-48
-25
-11
3
-4
-33
-82
-122
-148
-170
-152
-147
-140
-115
-67
-31
-35
-38
-74
-112
-158
-160
-164
-150
-133
-101
-80
-60
-27
-25
-65
-122
-165
-189
-197
-190
-157
-110
-49
25
61
66
36
-35
-105
-168
-203
-198
-177
-121
-77
-42
10
14
-8
-25
-41
-54
-71
-60
-52
-76
-87
-62
-41
-39
3
3
12
33
35
16
-18
-66
-114
-160
-128
-91
-79
-66
-56
-49
-39
-19
4
15
11
28
31
10
7
36
13
-24
-59
-105
-140
-111
-104
-105
-61
-40
4
15
14
30
27
30
34
17
-5
-53
-92
-120
-117
-88
-36
27
71
101
78
64
38
-9
-65
-91
-96
-91
-58
4
37
51
77
74
35
-1
-13
-14
-38
-42
-44
-45
-47
-35
-45
-59
-75
-79
-99
-107
-117
-138
-156
-121
-107
-91
-68
-39
-34
-15
-5
-21
-12
-2
1
-18
-66
-105
-128
-139
-112
-84
-56
-43
-35
-49
-75
-96
-128
-155
-155
-96
-66
-55
-58
-67
-68
-51
-30
-22
-8
6
-7
-23
-29
-38
-43
-50
-48
-59
-79
-95
-106
-141
-175
-180
-161
-128
-81
-30
-17
-18
-16
-4
1
14
20
18
9
-1
-35
-43
-56
-63
-70
-44
-4
41
79
87
70
38
-11
-50
-80
-72
-50
-15
4
4
-12
-46
-58
-49
-66
-99
-96
-90
-76
-66
-43
-25
-9
-6
-17
-32
-60
-92
-115
-120
-96
-52
-7
5
6
-36
-87
-118
-145
-141
-129
-106
-69
-32
35
86
78
36
9
-36
-74
-85
-114
-127
-136
-121
-83
-46
-18
4
-7
-34
-66
-85
-102
-104
-91
-97
-82
-55
-26
9
23
13
-14
-40
-60
-88
-116
-98
-58
-19
37
45
40
9
-25
-68
-118
-139
-142
-142
-127
-90
-48
2
48
86
83
56
33
-13
-37
-52
-51
-41
-27
14
50
51
56
60
36
0
-23
-40
-51
-32
-4
-2
6
32
34
45
43
-1
-70
-121
-148
-166
-146
-76
-12
13
18
7
-23
-48
-80
-112
-128
-108
-87
-55
-27
-15
-16
-26
-5
0
-1
7
4
-9
-62
-87
-70
-44
-15
34
39
23
4
-29
-56
-77
-66
-66
-60
-27
-4
27
24
16
-27
-66
-89
-99
-97
-107
-99
-101
-79
-29
23
36
35
14
-6
-42
-53
-52
-43
-31
0
24
24
8
-42
-120
-167
-173
-183
-171
-137
-94
-77
-67
-38
-54
-71
-54
-37
-4
37
34
1
-39
-58
-70
-93
-96
-68
-48
-42
-30
-39
-60
-68
-56
-64
-72
-33
-18
-30
-46
-86
-117
-122
-93
-73
-37
-12
33
18
-6
-39
-76
-108
-115
-104
-81
-46
10
44
87
97
84
38
-23
-94
-152
-169
-163
-120
-86
-23
29
63
93
104
90
29
-19
-81
-129
-149
-127
-102
-90
-62
-24
17
25
45
55
30
-3
-20
-35
-41
-45
-43
-31
-43
-53
-50
-48
-27
-29
-30
-29
-39
-58
-68
-61
-54
-35
-39
-29
-63
-87
-101
-102
-120
-103
-94
-111
-129
-137
-142
-149
-132
-95
-53
10
52
67
69
63
48
19
-5
-11
-13
-22
-30
-30
-38
-45
-40
-39
-38
-34
-19
-8
9
25
7
-18
-45
-62
-53
-21
5
7
6
-18
-32
-47
-58
-47
-55
-70
-65
-68
-62
-59
-60
-47
-20
16
19
13
27
43
45
36
22
-10
-25
-28
3
15
43
70
71
49
51
24
-21
-52
-61
-60
-28
-9
-12
-27
-42
-47
-68
-69
-43
-22
10
17
-3
-41
-84
-88
-68
-49
-25
11
32
39
60
53
23
-3
-51
-118
-179
-183
-176
-160
-121
-50
-9
15
26
-12
-82
-133
-171
-181
-178
-148
-145
-118
-63
-13
51
84
106
86
59
8
-38
-80
-96
-78
-61
-18
17
40
41
41
34
28
20
-5
-35
-66
-65
-61
-62
-46
-17
-4
-16
-27
-34
-45
-72
-68
-52
-42
-26
-26
-46
-65
-47
-34
-20
-19
-44
-69
-111
-132
-138
-137
-123
-109
-95
-82
-45
-12
-20
-46
-83
-125
-156
-163
-153
-137
-98
-43
-2
21
16
-26
-81
-122
-129
-138
-141
-110
-91
-88
-56
-39
-59
-86
-111
-136
-153
-148
-132
-118
-90
-56
-44
-37
-3
24
20
9
-24
-51
-74
-93
-135
-166
-207
-233
-239
-231
-196
-149
-113
-75
-53
-32
-9
-19
-61
-92
-123
-137
-152
-156
-104
-46
-17
-10
8
-14
-50
-84
-144
-196
-218
-180
-116
-64
-37
-54
-101
-154
-195
-227
-232
-194
-139
-87
-19
15
-10
-43
-85
-147
-177
-180
-160
-152
-74
-36
-26
-52
-81
-107
-123
-108
-77
-41
-22
-6
-3
-14
-8
-4
-23
-57
-81
-96
-108
-88
-45
-7
31
74
77
64
48
8
-47
-97
-106
-82
-52
-3
30
12
-22
-67
-117
-147
-162
-118
-93
-50
-4
8
-28
-58
-78
-117
-140
-151
-155
-147
-105
-47
-35
-30
-43
-81
-117
-146
-175
-205
-199
-161
-143
-124
-87
-46
-18
21
42
48
18
-9
-44
-80
-86
-84
-83
-78
-72
-30
-14
-4
19
20
3
-20
-61
-107
-95
-65
-61
-41
-5
13
24
16
14
5
7
2
-26
-43
-45
-29
-17
-1
-12
-31
-66
-85
-77
-77
-80
-76
-61
-40
2
16
-14
-36
-66
-85
-97
-91
-90
-80
-52
-10
16
2
15
12
-9
-51
-108
-148
-159
-134
-64
-6
38
57
78
61
19
-56
-99
-107
-108
-102
-61
-21
1
17
87
125
102
51
51
20
-9
-48
-76
-101
-101
-61
-4
83
137
144
75
-22
-141
-228
-253
-230
-183
-112
-33
34
88
102
117
125
100
42
1
-39
-80
-80
-65
-54
-21
10
39
37
62
73
46
14
-30
-93
-122
-117
-93
-68
-27
8
40
40
29
26
-8
-57
-62
-69
-72
-70
-61
-57
-37
-35
-70
-102
-121
-116
-76
-40
-9
-10
-7
1
-12
-37
-32
-51
-79
-74
-43
-40
-45
-23
-45
-62
-47
-27
-22
-39
-47
-53
-52
-48
-24
-36
-66
-80
-85
-93
-72
-49
-47
-8
25
39
19
-3
-36
-57
-56
-24
6
8
13
39
25
7
-27
-58
-88
-103
-104
-103
-102
-99
-126
-162
-177
-166
-143
-118
-81
-76
-74
-64
-62
-74
-85
-80
-48
-25
-3
-10
-51
-62
-79
-107
-130
-104
-61
-38
-17
5
-1
-20
-48
-105
-149
-159
-170
-152
-113
-49
21
75
95
91
38
-12
-36
-74
-91
-102
-87
-68
-43
-7
25
32
32
10
-34
-60
-76
-103
-135
-150
-139
-135
-103
-35
3
0
-8
-16
-39
-56
-43
-33
-27
-17
14
20
21
-15
-47
-78
-82
-91
-93
-81
-63
-45
-32
-11
-12
-51
-79
-88
-109
-122
-107
-92
-82
-48
-19
-14
-30
-35
-51
-78
-91
-93
-114
-145
-137
-111
-93
-53
-53
-85
-120
-134
-152
-177
-186
-155
-132
-111
-82
-17
34
75
66
27
-21
-59
-94
-115
-116
-71
-24
20
51
33
0
-33
-63
-84
-92
-100
-106
-109
-104
-91
-95
-76
-45
-32
-42
-55
-72
-98
-113
-120
-112
-95
-78
-79
-74
-76
-55
-67
-76
-81
-89
-98
-78
-60
-52
-62
-48
-41
-51
-58
-41
-49
-72
-85
-115
-126
-131
-99
-114
-117
-88
-68
-58
-75
-73
-73
-66
-58
-45
-16
-5
1
-29
-75
-93
-82
-69
-50
-26
-20
-11
23
23
8
-1
-32
-71
-97
-107
-90
-63
-30
-31
-36
-42
-60
-80
-77
-48
-33
-26
5
22
48
40
41
42
39
52
44
15
-8
2
13
0
-3
-6
-28
-42
-50
-64
-50
-35
-12
-19
-29
-19
-38
-59
-84
-101
-130
-127
-96
-62
-25
7
20
-16
-58
-99
-146
-148
-115
-61
8
58
69
24
-37
-74
-102
-106
-97
-95
-112
-121
-106
-95
-92
-82
-61
-52
-73
-60
-62
-89
-104
-110
-87
-58
-29
-29
-49
-54
-60
-53
-41
-48
-58
-73
-87
-79
-77
-63
-51
-34
-22
-8
-21
-56
-82
-111
-124
-96
-53
-19
9
32
58
51
39
12
-44
-133
-193
-214
-235
-211
-162
-118
-85
-20
44
73
73
54
9
-61
-114
-138
-149
-163
-137
-111
-85
-19
57
118
147
124
47
-31
-91
-129
-154
-183
-185
-153
-107
-28
55
87
69
22
-70
-143
-167
-123
-87
-74
-38
-26
-16
-17
7
29
98
109
81
18
-44
-82
-108
-123
-122
-106
-65
-27
17
46
66
77
47
-21
-46
-54
-53
-50
-47
-37
-26
-8
6
2
-1
-23
-55
-105
-105
-106
-104
-74
-43
-31
-28
-17
-23
-18
-6
7
-2
1
4
-31
-38
-44
-35
-18
-14
15
14
7
-25
-65
-118
-152
-135
-110
-83
-65
-57
-67
-72
-45
-6
12
35
71
67
50
17
-2
7
31
54
36
9
-27
-87
-144
-171
-128
-94
-31
25
55
53
40
10
-42
-103
-128
-124
-120
-89
-44
-14
15
46
65
67
64
23
-19
-64
-123
-160
-148
-105
-46
8
53
97
91
49
-8
-65
-93
-62
-15
6
32
58
57
27
0
-22
-49
-63
-78
-52
-26
23
63
56
17
-57
-110
-159
-159
-161
-150
-127
-100
-68
-48
-18
-24
-17
-15
-12
-2
0
-6
-10
-15
-10
-12
3
21
38
38
3
-39
-89
-133
-164
-152
-126
-103
-61
-15
-2
15
26
21
23
40
60
58
28
-1
-33
-63
-87
-95
-86
-58
-23
-12
-10
-16
-21
-61
-95
-129
-120
-120
-114
-101
-91
-71
-35
-34
-47
-54
-75
-90
-81
-77
-85
-84
-35
17
44
59
61
39
-6
-23
-20
-15
3
12
19
31
26
-3
-29
-28
-13
19
48
75
69
42
36
24
-12
-34
-42
-39
-1
37
58
55
15
-19
-56
-77
-67
-53
-44
4
27
10
-25
-36
-53
-62
-50
-36
-36
-22
26
50
23
16
-1
-38
-81
-99
-127
-155
-146
-105
-38
-1
44
62
34
-5
-34
-46
-56
-24
-6
-15
-9
-9
-12
-54
-85
-103
-107
-101
-78
-75
-72
-67
-75
-84
-75
-64
-51
-43
-48
-67
-95
-124
-149
-174
-188
-144
-120
-99
-70
-53
-49
-57
-75
-113
-116
-95
-89
-100
-87
-71
-59
-20
16
29
22
22
2
-21
-49
-66
-88
-126
-139
-136
-113
-96
-76
-59
-63
-48
-59
-76
-75
-76
-78
-53
-34
-14
-34
-52
-52
-59
-63
-71
-75
-97
-121
-130
-128
-102
-67
-48
-25
-1
23
17
-26
-38
-53
-76
-94
-115
-142
-157
-134
-102
-83
-79
-79
-95
-112
-104
-97
-80
-55
-12
-2
-12
-6
-10
-25
-33
-40
-58
-83
-81
-85
-101
-103
-104
-103
-89
-40
-12
-27
-74
-106
-130
-137
-126
-130
-125
-80
-38
-20
-27
-49
-90
-127
-124
-96
-83
-78
-63
-61
-58
-45
-39
-43
-50
-86
-105
-113
-114
-95
-56
2
34
45
26
7
-10
-29
-52
-87
-133
-160
-158
-108
-71
-17
15
0
-17
-22
-68
-135
-171
-200
-226
-211
-135
-56
-16
7
12
-30
-81
-137
-163
-175
-148
-84
-22
18
49
25
-2
-58
-138
-205
-261
-250
-212
-151
-69
23
71
67
68
25
-13
-22
-8
-7
-5
12
29
25
19
-12
-27
-28
-24
-32
-51
-30
-17
-25
-44
-50
-74
-96
-115
-134
-128
-111
-82
-55
-43
-4
-17
-37
-37
-25
-8
-12
-26
-26
-40
-47
-45
-57
-57
-39
-47
-61
-53
-41
-37
-30
-27
-22
-18
-36
-49
-68
-43
-29
-22
-28
-54
-54
-67
-54
-48
-23
-28
-23
-22
-45
-44
-12
-2
-2
-9
-34
-54
-67
-78
-83
-86
-67
-52
-43
-48
-66
-61
-51
-18
7
20
41
46
14
-17
-42
-75
-103
-100
-107
-136
-130
-93
-79
-67
-54
-42
-46
-56
-71
-93
-90
-79
-67
-64
-61
-40
-27
-35
-60
-65
-68
-78
-63
-76
-72
-71
-64
-68
-70
-80
-95
-95
-73
-59
-62
-61
-56
-77
-117
-122
-115
-125
-94
-71
-62
-64
-56
-68
-92
-89
-70
-44
-8
16
14
-9
-28
-34
-62
-96
-106
-120
-124
-110
-81
-32
4
34
21
-27
-49
-89
-139
-163
-157
-155
-143
-128
-97
-100
-48
-42
-63
-87
-114
-116
-118
-102
-76
-77
-68
-83
-70
-80
-97
-99
-101
-91
-67
-38
-27
-20
-24
-60
-123
-172
-184
-208
-199
-186
-169
-160
-135
-122
-124
-97
-108
-100
-86
-41
-14
-6
8
7
17
17
20
10
-39
-50
-48
-51
-33
-6
4
24
21
9
-32
-83
-116
-142
-154
-138
-105
-54
-1
13
-7
-47
-61
-83
-99
-109
-115
-103
-72
-41
-27
-31
-29
0
12
3
-2
-1
-11
-19
-39
-78
-119
-98
-48
-14
29
52
46
24
3
-41
-87
-85
-93
-99
-105
-85
-75
-86
-107
-122
-144
-143
-114
-79
-52
4
18
9
-9
-25
-44
-63
-50
-6
19
65
95
100
86
56
41
25
4
12
-17
-47
-73
-105
-153
-179
-176
-168
-159
-114
-64
-8
42
67
62
35
6
-13
-53
-55
-61
-57
-33
9
45
66
76
72
45
0
-26
-31
-51
-68
-35
-18
-25
-37
-48
-91
-125
-139
-147
-154
-135
-120
-78
-17
22
28
6
-18
-62
-95
-133
-115
-96
-61
-29
-7
-9
-8
-6
-13
-31
-35
-26
-29
-36
-26
-18
-9
0
-6
-6
-5
-11
-24
-38
-66
-88
-99
-82
-41
8
24
11
-11
-39
-35
-30
-44
-47
-40
-32
-40
-52
-69
-85
-78
-65
-34
13
58
55
70
35
14
-36
-93
-124
-151
-184
-214
-234
-219
-162
-92
-19
6
0
-27
-62
-62
-73
-90
-93
-79
-44
-11
25
45
48
22
-7
-55
-78
-71
-63
-56
-37
-15
20
17
23
29
-1
-42
-74
-86
-117
-127
-106
-71
-35
7
-8
-36
-30
-36
-85
-126
-116
-110
-96
-78
-22
15
29
22
-12
-50
-56
-66
-87
-85
-83
-52
-20
10
22
21
-6
-33
-57
-87
-96
-72
-26
22
46
18
-31
-66
-99
-145
-168
-176
-187
-171
-113
-28
57
96
118
120
96
73
65
39
33
-4
-35
-53
-30
-11
5
44
59
39
-8
-39
-58
-68
-80
-111
-129
-149
-158
-148
-123
-74
-20
-18
-19
-9
-36
-73
-99
-91
-70
-29
6
27
31
11
-8
-32
-51
-62
-52
-34
-11
1
-9
-30
-29
-42
-55
-59
-60
-42
-19
9
33
36
26
-22
-59
-95
-101
-101
-107
-76
-70
-76
-58
-28
-22
-21
-22
-32
-46
-41
-21
4
10
21
11
-1
5
9
-13
-17
-22
-45
-37
-47
-33
-46
-64
-84
-113
-137
-146
-156
-143
-122
-94
-77
-78
-84
-98
-133
-144
-143
-124
-109
-77
-44
-40
-27
-22
-28
-63
-74
-84
-98
-88
-73
-62
-37
-21
-30
-62
-95
-153
-205
-245
-226
-194
-150
-96
-49
-51
-58
-71
-102
-120
-99
-68
-55
-48
-13
16
27
37
18
-2
-14
-14
-26
-20
6
52
78
82
81
41
-10
-36
-48
-48
-19
14
-8
-28
-48
-55
-39
-27
-10
-9
-26
-49
-61
-83
-52
-34
-7
5
24
20
-10
-26
-41
-64
-72
-52
-26
-4
-2
-34
-54
-75
-38
-40
-58
-59
-32
-15
-9
-1
-28
-31
-17
-9
-15
-31
-30
-35
-50
-63
-44
-33
-39
-30
-33
-28
-15
-21
-73
-98
-121
-128
-121
-62
-7
8
-3
-23
-45
-60
-63
-77
-102
-129
-161
-183
-207
-211
-193
-176
-150
-102
-67
-42
-24
-4
-32
-57
-75
-98
-120
-100
-66
-13
63
119
145
123
63
-24
-91
-130
-129
-108
-78
-22
-10
1
-14
-28
-49
-69
-89
-121
-152
-152
-139
-128
-66
6
40
69
56
11
-59
-102
-122
-133
-120
-99
-41
-7
25
33
17
-36
-78
-118
-130
-114
-108
-95
-60
-8
24
38
13
-18
-46
-60
-46
-35
-44
-27
-5
10
15
-6
-21
-44
-69
-81
-65
-38
-20
-4
8
26
24
-26
-64
-82
-96
-127
-103
-59
-17
12
53
62
38
-26
-57
-105
-148
-165
-152
-111
-40
32
71
73
66
25
-47
-104
-97
-97
-60
-28
-6
8
20
24
42
36
16
-10
-42
-25
-15
0
21
35
46
37
29
-9
-53
-73
-76
-99
-121
-125
-121
-122
-125
-85
-85
-101
-108
-111
-131
-106
-70
-31
-2
33
33
-29
-89
-135
-133
-130
-114
-98
-72
-33
-10
-20
-44
-75
-98
-113
-126
-115
-102
-69
-33
-19
-8
1
-19
-79
-123
-155
-176
-169
-143
-141
-113
-59
-5
14
1
-4
-12
-16
-23
5
43
78
95
92
69
51
47
32
8
8
4
14
18
-19
-63
-116
-154
-161
-160
-149
-115
-108
-76
-31
10
19
9
-7
-51
-84
-109
-111
-127
-119
-102
-93
-96
-115
-148
-155
-142
-133
-126
-100
-81
-79
-107
-122
-113
-108
-100
-91
-94
-108
-110
-104
-92
-75
-62
-54
-57
-39
-21
-19
-30
-31
-30
-36
-34
-32
-38
-53
-81
-83
-89
-77
-52
-33
-35
-56
-71
-74
-73
-91
-94
-87
-61
-26
-21
-35
-64
-117
-137
-135
-157
-134
-88
-61
-58
-66
-85
-112
-104
-92
-95
-92
-65
-25
-37
-43
-53
-63
-66
-47
-29
-34
-15
2
-8
-32
-48
-77
-114
-147
-163
-168
-175
-164
-134
-104
-82
-99
-130
-167
-158
-125
-96
-54
0
25
16
-15
-62
-95
-95
-80
-54
-19
24
32
19
4
-23
-64
-77
-86
-85
-92
-90
-74
-77
-81
-87
-90
-92
-89
-82
-72
-60
-37
-26
-40
-61
-91
-106
-94
-63
-69
-67
-43
-36
-36
-38
-54
-64
-86
-62
-49
-35
-21
-26
-38
-46
-35
-8
-8
-19
-28
-39
-34
-33
-45
-80
-100
-112
-128
-120
-90
-65
-61
-46
-9
-4
0
-6
-21
-44
-34
-2
0
-18
-32
-70
-85
-62
-25
-11
-2
-18
-69
-85
-63
-57
-85
-116
-121
-114
-73
-24
-10
6
32
34
25
16
22
22
18
17
22
0
-19
-18
-1
12
42
52
40
24
26
-3
-25
-8
-4
-2
-5
-3
-16
-49
-52
-53
-64
-48
-15
-13
10
12
-4
-46
-77
-82
-85
-84
-61
-47
-23
-11
-9
-15
-34
-32
-32
-45
-63
-56
-54
-55
-40
-34
-43
-38
-31
-37
-26
-17
-25
-48
-65
-82
-102
-106
-79
-74
-47
-44
-45
-68
-100
-100
-121
-129
-101
-39
14
25
21
-2
-16
-30
-49
-76
-72
-50
-30
-12
10
21
-2
-5
-17
-46
-93
-119
-159
-212
-252
-241
-224
-162
-95
-31
-25
7
15
-18
-59
-80
-97
-120
-109
-67
-39
-13
27
73
88
91
89
46
-11
-56
-99
-131
-130
-96
-39
3
63
101
80
44
-10
-46
-84
-123
-157
-168
-127
-74
-44
-52
-54
-83
-116
-106
-116
-118
-119
-110
-129
-110
-93
-71
-46
-30
-10
-13
-39
-63
-71
-105
-134
-155
-174
-144
-98
-43
-18
-12
-17
-46
-75
-81
-84
-109
-84
-80
-80
-83
-57
-36
-30
-16
-25
-50
-73
-85
-82
-89
-91
-84
-89
-98
-98
-89
-81
-60
-37
-19
-21
-22
-32
-49
-47
-61
-97
-135
-164
-187
-191
-161
-96
-53
-10
16
15
9
-9
-33
-63
-77
-58
-43
-10
45
86
94
77
52
1
-12
0
35
37
45
25
-13
-40
-43
-31
-13
9
18
7
6
-17
-44
-81
-113
-105
-79
-45
3
5
-21
-22
-57
-85
-83
-76
-70
-64
-54
-33
-34
-26
-55
-88
-117
-134
-142
-140
-122
-98
-84
-63
-62
-44
-55
-68
-76
-113
-140
-137
-104
-71
-52
-48
-50
-59
-41
-32
-38
-25
-13
-38
-64
-93
-111
-119
-125
-79
-40
-3
24
27
7
-2
-1
-16
-38
-36
-42
-76
-66
-45
-24
-30
-38
-64
-113
-146
-173
-166
-157
-122
-105
-88
-61
-50
-47
-58
-53
-57
-61
-52
-22
-7
-13
-21
-51
-70
-81
-54
-56
-60
-52
-51
-64
-72
-68
-60
-59
-46
-41
-63
