# Supplementary material for: Electroencephalography (EEG) based epilepsy diagnosis via multiple feature space fusion using shared hidden space-driven multi-view learning
Source: PeerJ Comput Sci. 2024 Mar 7;10:e1874. doi: 10.7717/peerj-cs.1874 (PMC10936759; doi:10.7717/peerj-cs.1874)
Supplement: Supplemental Information 2 [file peerj-cs-10-1874-s002.zip › B/O087.txt]

-47
-99
-103
-58
-21
-4
18
-5
-16
-37
-26
-27
-41
-102
-98
-53
11
26
-2
-2
21
92
93
90
79
21
44
60
-2
-26
-12
-16
-58
-72
-83
-84
-21
40
42
44
48
57
41
30
-7
11
2
15
25
58
58
141
154
102
93
87
42
22
17
22
32
68
81
54
13
9
-35
-38
-33
-27
18
79
102
72
96
131
112
69
49
42
21
50
59
90
76
100
138
123
118
102
57
22
3
49
3
0
64
93
98
122
85
41
91
60
21
-31
-32
-17
-33
22
73
97
90
93
77
45
8
-20
-54
-35
-24
-2
-4
22
52
74
73
73
66
34
51
64
-2
-8
18
21
10
26
18
8
49
45
57
63
51
33
-49
-43
-10
-2
-9
-11
15
43
49
56
25
4
-9
-29
-43
-59
-47
-34
-9
-11
47
29
11
25
-33
-111
-96
-121
-117
-80
-36
19
104
176
190
143
73
-7
-88
-85
-50
8
26
20
108
154
151
101
39
-3
-39
-52
-47
-11
39
86
135
139
164
126
77
12
-21
-53
-55
-22
2
41
63
18
-91
-52
-14
-33
-67
-77
-73
-74
-75
-69
-32
-28
-47
-23
21
22
2
-29
-74
-70
-73
-37
0
27
23
13
18
2
-27
-53
-87
-19
8
23
10
29
34
43
33
28
13
-12
-18
-28
-56
-85
-56
-28
-19
-34
-75
-16
-14
-54
-76
-72
-90
-87
-62
-34
20
73
91
70
43
-9
-65
-90
-143
-46
-1
2
-15
-6
4
-5
-30
-44
-37
-34
-66
-6
-2
-8
-68
-36
-18
58
125
106
101
104
96
74
43
12
51
79
95
92
79
95
136
139
105
45
37
68
64
93
123
125
145
142
79
15
-3
-11
-31
-9
3
7
-9
-2
22
25
-6
-18
-62
-103
-114
-135
-185
-159
-109
-90
-75
-53
-57
-57
-53
-76
-39
-48
-86
-126
-150
-141
-103
-92
-66
-44
-49
-49
-43
-30
-41
-52
-41
-45
-71
-60
-5
26
65
96
42
41
51
47
12
-29
-32
-49
-70
-96
-98
-150
-177
-152
-122
-98
-67
-31
-14
32
67
52
34
-1
-18
-75
-95
-47
-39
-47
-30
-3
46
108
128
77
17
14
-38
-93
-108
-97
-105
-108
-47
-16
54
91
88
51
80
115
93
59
8
27
18
-17
5
39
79
105
84
25
-41
-78
-92
-116
-120
-94
-54
-5
46
46
31
30
7
-59
-105
-91
-114
-143
-134
-119
-60
36
89
106
84
17
-58
-106
-192
-151
-141
-137
-66
10
36
103
123
97
31
27
-29
-105
-137
-159
-140
-101
-41
49
80
78
23
-6
-22
-33
-12
-39
-62
-21
-24
-26
12
-3
-23
-74
-155
-146
-99
-53
-50
-34
-34
-42
-4
42
21
-1
25
24
8
-32
-11
5
44
48
70
92
68
37
1
-2
-23
-46
-16
0
6
-9
0
21
22
30
14
-1
-42
-34
-55
-59
-75
-82
-17
-4
-11
-30
21
47
34
0
-3
-38
-86
-52
-77
-99
-100
-122
-87
-50
-24
-23
-15
-14
14
14
-25
-2
-44
-52
-64
-90
-89
-100
-27
-19
-72
-53
-65
-69
-41
-11
3
-7
56
98
43
-32
-40
-49
-55
-2
49
97
120
82
55
52
7
-46
-135
-83
-13
-21
-25
29
58
58
65
56
53
28
57
62
47
22
71
102
120
112
41
-33
-45
-87
-122
-92
-106
-78
2
84
149
183
192
200
160
99
28
-77
-97
-44
-14
19
108
159
193
209
169
192
158
91
66
52
30
-4
-4
10
11
41
72
53
29
92
126
81
57
41
4
-16
-13
-8
4
-25
-1
-7
-9
-36
-62
-92
-35
-11
2
6
22
-4
15
50
49
61
70
81
53
26
21
-2
-15
-35
-13
30
27
17
25
3
0
-34
-92
-107
-50
-48
-30
6
-7
-24
3
37
32
27
41
47
22
-25
-16
32
5
-9
-14
-44
-46
-51
-14
-26
-28
-32
4
29
39
25
22
4
16
45
50
41
31
102
153
140
168
172
158
120
83
45
-4
-24
-11
32
35
37
86
116
152
169
162
116
58
22
-10
17
39
29
-10
0
6
52
63
69
35
4
5
-11
-55
-64
-48
-45
-30
-34
-4
6
-1
7
-17
-67
-69
-103
-79
-38
-15
13
19
73
104
77
34
28
-5
-42
-66
-83
-91
-87
-78
-76
-69
-70
-37
-53
-69
-73
-74
-100
-98
-108
-118
-81
-50
-19
25
59
43
-11
-23
-39
-76
-105
-91
-50
-16
30
69
65
35
-26
-58
-84
-94
-95
-90
-89
-67
-32
20
74
99
78
38
17
-9
-24
-28
0
-13
2
36
73
70
67
92
64
15
-32
-31
-31
-13
30
65
135
183
153
127
88
31
-41
-99
-129
-116
-83
14
44
59
19
32
2
-5
-24
-85
-71
-51
-59
-54
-40
-7
31
27
57
136
137
82
36
-11
-94
-115
-90
-88
-38
35
60
75
87
40
6
-42
-60
-73
-58
-40
-8
83
113
116
76
56
6
-46
-42
-50
-62
-76
-46
21
64
61
35
-9
-14
-30
-19
-21
8
12
57
65
65
33
14
-10
-14
-40
-101
-130
-103
-67
-61
-8
41
35
35
34
-25
-4
36
29
33
26
34
27
6
15
34
36
26
20
13
-5
-14
21
30
23
38
58
65
94
81
35
10
1
-23
1
6
74
38
29
22
16
-6
8
18
31
22
26
8
51
74
60
50
22
-24
-55
-71
-93
-46
2
39
53
85
45
-34
3
-18
-44
-42
-43
-28
0
-17
-20
-31
41
50
51
82
103
72
38
63
36
3
-18
-23
-36
-51
-64
-18
-13
14
-3
-33
-15
-2
3
21
27
13
13
-14
-24
-94
-90
-73
-73
-75
-11
13
10
9
7
-31
-93
-27
-3
-2
49
89
104
134
171
194
202
176
154
146
114
89
81
64
42
33
45
48
47
61
53
54
83
38
49
43
22
-2
23
79
98
63
24
12
8
-41
-23
-21
-21
-26
-51
-64
-4
-19
-8
25
31
19
-11
13
25
18
39
68
82
99
100
128
127
145
169
129
86
123
127
111
109
111
75
96
112
92
35
-7
5
-42
-42
23
48
67
83
60
9
-45
-36
13
34
59
99
92
73
98
92
70
100
104
58
-27
-92
-92
-70
-51
-26
-26
25
77
97
67
2
-69
-109
-104
-88
-92
-62
22
67
96
115
144
130
136
108
77
49
38
35
40
45
45
67
111
133
118
126
101
71
58
39
7
29
60
92
103
77
42
11
-10
-3
-21
1
6
50
103
94
59
3
-22
-65
-56
-22
-13
-15
-31
-22
-34
-39
-30
-28
-15
-4
16
30
11
0
-29
-63
-78
-16
5
4
10
20
33
40
41
33
-8
-18
-20
-23
-39
-17
-31
-54
-53
-78
-105
-122
-127
-126
-120
-105
-70
-32
10
48
59
58
63
27
-30
-76
-103
-109
-102
-85
-82
6
50
51
-16
-93
-161
-197
-206
-163
-102
-8
49
87
36
51
60
25
-47
-101
-114
-101
-77
-72
19
111
93
56
-7
-78
-112
-74
-37
21
63
47
-5
-47
-105
-140
-148
-138
-108
-88
-46
-34
9
13
-48
-123
-167
-193
-196
-236
-126
-67
-32
-41
-79
-107
-132
-129
-144
-114
-62
-33
-22
-28
-2
39
79
102
109
82
25
-10
-10
-37
-36
-8
25
31
102
125
98
22
-5
-60
-50
-6
26
30
38
34
8
-20
-82
-68
-101
-98
-36
-9
14
26
30
17
-24
-69
-117
-146
-142
-107
-90
-58
-4
-20
-25
-59
-110
-153
-154
-135
-125
-95
-44
-12
25
59
64
86
80
57
61
62
64
70
54
45
52
70
43
31
35
28
6
-22
-37
-60
-23
31
47
100
123
122
123
112
97
112
141
140
106
87
55
33
-12
-32
-76
-29
-16
8
51
49
29
11
-19
-25
-9
-18
-55
-69
-53
-37
-23
7
13
-29
34
71
17
-70
-65
-58
-51
-18
-41
-34
-17
-13
66
103
103
71
65
22
-10
-82
-103
-65
-34
-27
54
98
114
130
184
210
151
85
94
29
-1
-16
-38
-56
-37
13
52
131
221
246
193
83
14
-128
-187
-193
-154
-125
-107
-56
41
107
162
209
173
102
98
49
-31
-52
-59
-51
4
54
115
152
200
193
108
37
-13
-70
-64
-54
-26
-7
21
55
80
94
71
90
95
28
-10
-45
-60
-68
-54
-23
14
61
32
-5
-46
-100
-73
-63
-50
-43
-18
17
13
-13
29
4
-58
-77
-69
-59
-23
28
76
98
167
168
141
86
4
-59
-95
-110
-26
23
31
58
50
20
2
-25
-80
-50
-19
-32
-24
-7
-2
42
75
91
81
14
24
34
24
32
4
22
15
5
-38
-52
-52
-57
-99
-113
-121
-138
-138
-120
-67
-48
-23
4
28
33
11
9
8
0
14
16
2
9
14
1
-16
27
35
1
10
40
17
18
31
23
-1
9
-43
-16
21
80
93
88
107
112
64
53
56
47
48
41
49
61
52
65
47
5
-23
-57
-90
-88
-73
-82
-70
-16
31
59
71
73
43
0
-29
-68
-72
-55
-6
19
43
80
129
153
122
62
-16
-64
-47
-45
-29
-1
23
21
19
57
71
60
38
47
18
-23
-58
-80
-89
-68
-37
-39
11
-6
-11
-20
-2
-2
-24
-64
-47
-23
-12
13
10
-41
-95
-116
-139
-147
-135
-77
-48
-20
-1
62
84
87
38
29
48
28
12
-5
-33
15
14
54
94
89
53
37
8
-34
-38
-46
-46
-38
-27
15
17
18
11
-55
-61
-56
-42
-54
-75
-66
-62
-40
-20
-47
-69
-41
-28
-47
-64
-57
-54
-62
-41
-5
25
27
13
1
-8
-4
2
-7
-18
-4
2
25
20
31
-13
-34
-59
-88
-104
-86
-82
-43
34
29
22
23
3
-11
-37
-51
-48
-54
-62
-50
-30
-20
24
110
137
151
155
123
53
11
-60
-60
-47
-10
-3
7
-3
12
-4
-53
-81
-87
-63
24
82
118
119
99
69
57
45
37
32
59
116
135
103
72
36
-22
-28
0
12
66
93
130
116
102
58
15
24
27
10
-22
25
55
67
71
87
94
73
62
33
-17
-36
-27
-16
29
63
92
68
34
1
-49
-86
-42
-21
-23
-21
-10
-3
-14
-32
-38
-41
-80
-16
23
31
33
33
41
36
28
-1
-25
-32
-25
-10
53
59
65
55
34
16
-25
-16
1
-42
-16
12
-5
-3
-13
-16
-8
14
49
65
52
44
71
91
104
108
88
24
-27
-34
-80
-80
-63
-69
-46
23
76
102
110
103
70
46
25
19
19
-16
-21
-6
-6
29
104
158
167
150
104
58
55
41
17
0
4
24
36
60
144
166
148
132
92
58
42
34
5
-4
46
84
98
106
168
142
114
77
37
-7
-67
-94
-99
-75
-32
-3
31
73
119
104
66
39
-17
-66
-77
-65
-11
49
94
76
56
45
46
5
-7
-43
-31
-42
-9
3
-14
15
29
13
-27
-41
-56
-49
-32
-17
-49
10
45
21
-14
3
7
19
19
43
35
31
6
-6
-67
-96
-68
-56
-56
-45
-39
-52
-34
-8
11
18
6
74
109
107
77
72
98
129
138
129
91
28
-21
-84
-130
-106
-69
10
89
145
188
159
124
84
44
8
-16
-59
-82
-55
-14
35
66
63
68
80
76
63
37
-10
-73
-93
-94
-75
-59
-52
-9
65
74
28
-18
-70
-67
-49
-51
-22
18
33
53
69
82
43
5
-47
-64
-45
2
42
50
80
42
29
-47
-88
-122
-138
-123
-125
-84
-74
-26
-37
24
55
48
41
54
41
22
0
7
3
-19
11
11
36
20
-9
-51
-106
-150
-144
-128
-120
-80
-45
-67
-11
56
81
86
81
75
83
70
48
29
17
2
-8
9
11
34
49
50
51
64
39
21
-2
6
10
14
8
1
8
19
5
37
48
33
22
18
3
-37
-75
-72
-38
-37
-45
-61
-59
-80
-82
-70
-68
-53
-47
-47
-17
-14
-51
-61
-54
-28
-14
-13
14
25
26
69
70
43
25
19
-21
-22
0
46
71
37
16
4
-7
-26
-40
-56
9
60
66
57
33
8
-19
-10
-1
-9
2
35
26
16
11
49
39
41
43
-11
-66
-87
-63
8
59
112
125
104
95
81
36
17
51
51
39
68
79
74
55
39
8
-27
-49
-31
-30
4
35
40
36
22
14
21
34
-1
5
9
-11
-30
-58
-64
-34
-9
-9
-34
-18
-33
-62
-54
-81
-98
-73
-68
-64
-44
-29
-15
-12
6
61
96
91
60
44
3
-30
-48
-51
-34
-18
4
29
42
38
13
26
9
-16
1
-5
22
51
61
82
65
59
83
78
82
78
46
9
-26
-44
-45
-25
3
25
43
65
76
23
-53
-18
6
-2
-3
-18
-18
-48
-57
-47
-62
-63
-25
-41
-49
-49
-14
14
34
75
75
49
16
70
110
128
117
96
74
72
63
50
51
44
26
-6
7
-18
20
10
7
-10
-33
-14
-25
-50
3
23
3
-16
-11
-48
-79
-62
-39
-18
-19
0
-28
-13
25
11
12
-6
-38
-51
-48
-77
-62
-53
-2
38
44
35
26
23
22
16
-8
-30
-41
-53
11
47
76
109
118
112
97
53
-15
-54
-78
-104
-138
-40
59
89
132
143
73
18
-60
-133
-186
-191
-130
-23
43
98
67
75
34
-84
-111
-121
-117
-98
-86
-54
6
41
40
48
21
44
52
50
54
99
110
112
47
64
71
49
55
74
81
67
92
130
92
48
49
21
19
12
23
56
57
66
68
64
93
81
106
107
93
71
52
7
13
5
38
53
53
67
72
27
-2
3
5
12
18
41
64
77
66
43
44
56
39
25
23
8
46
68
56
57
91
100
104
81
41
30
45
68
96
94
54
17
23
20
26
21
0
30
38
24
14
16
10
34
33
32
51
47
20
17
18
-1
-37
-27
-23
-101
-124
-105
-113
-113
-83
-55
-40
-29
-27
-44
-53
-29
-27
-38
-27
7
16
-3
-19
-26
-54
-64
-37
-16
26
32
42
13
6
28
9
-6
5
25
16
18
19
-16
-81
-98
-71
-76
-38
-19
-21
-15
5
-28
-28
-49
-36
-53
-56
-39
-42
-50
-47
-30
-37
-53
-51
-80
-121
-121
-104
-74
-62
-72
-41
-73
-51
-38
-82
-82
-47
-65
-50
-34
-23
-58
-27
-15
-6
-27
-37
-38
-56
-39
2
-7
4
-21
-8
-16
-20
-26
-2
14
29
42
37
27
9
-39
-101
-109
-100
-127
-139
-116
-115
-120
-122
-155
-101
-53
-29
27
39
52
50
30
42
57
58
61
63
49
-27
0
25
42
65
83
100
95
83
80
49
24
-4
-12
-10
-20
-12
25
82
75
28
-50
-46
-39
-45
-38
-5
-7
15
38
28
13
-11
2
-21
-43
-67
-35
1
54
91
104
32
50
35
-11
-43
-58
-67
-67
-50
-45
-40
0
25
40
14
30
22
-8
-35
-60
-77
-74
-11
42
85
153
174
148
102
68
42
-24
12
86
112
124
122
82
66
51
45
54
38
102
94
40
-12
-70
-150
-195
-181
-154
-117
-48
23
69
121
134
125
77
22
32
11
52
80
89
116
134
143
136
123
91
50
23
35
36
15
-16
-22
31
50
7
22
30
18
22
7
-6
3
2
-3
-1
5
2
-18
-23
-47
-44
-49
-7
35
51
29
18
-25
-14
-5
-30
-46
-49
-20
19
37
54
60
61
87
72
59
44
34
15
23
-1
-14
-20
31
55
84
95
81
63
57
46
8
-45
-35
-24
0
30
57
50
24
14
14
1
20
31
-9
-8
8
58
57
16
7
-21
-56
-113
-146
-156
-136
-115
-92
-76
-4
23
24
12
-26
-51
-56
-43
-27
-10
18
22
51
64
49
30
7
4
4
28
-3
20
56
30
13
18
10
40
68
104
73
34
-12
-26
-38
-36
-67
-88
-25
31
18
-4
6
-29
-68
-98
-66
-52
-44
-15
-24
-19
-17
-10
-29
-35
-53
-49
-27
10
11
-6
-31
-48
2
-20
-49
-9
1
22
12
-7
-73
-23
-7
-38
-61
-82
-117
-113
-52
-1
48
53
73
109
117
110
98
68
61
4
-24
-29
-14
6
46
96
117
103
72
31
-24
-49
-45
-63
-73
-56
-44
-25
-35
-37
-46
-69
-63
-29
-7
21
42
68
57
46
35
20
20
40
60
60
59
59
62
71
93
102
56
50
70
47
37
43
23
45
76
108
121
98
73
33
12
-29
-15
-30
-45
-21
-25
-42
9
32
14
-10
-17
-24
-49
-42
-18
-12
-31
-34
-28
31
92
97
31
-23
-12
-24
-5
11
46
59
55
46
8
-22
-29
-42
-22
-25
4
4
-2
3
-13
-34
-27
-57
-34
-8
2
20
11
41
69
56
6
-15
6
-11
-7
0
-3
38
61
75
43
-3
-69
-129
-197
-191
-157
-155
-106
-61
-64
-48
-33
-42
-42
-19
8
33
37
81
111
116
135
136
85
87
70
33
17
32
116
171
211
229
184
112
77
37
55
74
109
103
102
97
93
92
88
91
77
45
0
-27
-25
11
28
63
80
73
42
-6
-21
-13
-1
8
28
26
15
-21
-41
-33
-43
22
26
16
9
10
8
20
44
9
-10
10
15
25
19
40
43
33
-4
26
54
29
14
-7
-19
-7
3
-48
-54
-53
-62
-85
-53
-27
-4
11
27
42
15
-15
-52
-79
-99
-120
-152
-193
-189
-145
-110
-50
-4
-2
-19
-41
-32
-75
-91
-81
-95
-80
-24
24
59
113
150
134
111
76
41
7
-14
0
-3
25
77
66
46
66
80
43
28
7
-6
-17
-16
-33
-76
-58
-11
8
1
14
17
-14
-16
-23
-68
-102
-100
-56
-32
-2
32
38
1
-38
-86
-84
-62
-50
-30
-43
-31
-22
-3
0
-7
-18
-25
-3
-3
-22
-13
10
25
30
32
21
44
37
22
-9
-15
-4
-17
-26
-21
-15
-40
-52
-41
-45
-55
-40
-15
-11
-19
-1
22
18
27
22
-22
-53
-106
-149
-178
-114
-51
-7
28
48
75
57
22
-17
-23
4
-1
7
19
46
78
132
169
170
137
101
61
22
36
59
97
128
129
156
145
107
60
8
-13
-49
-70
-55
-40
-15
27
38
51
53
27
-28
-53
-65
-69
-84
-48
-2
0
17
12
3
-26
-62
-92
-84
-67
-43
-51
-44
-55
-44
-40
-34
-23
12
11
15
-11
-32
-59
-105
-136
-115
-85
-80
-44
-8
-32
-43
-54
-62
-63
-81
-62
-14
0
-10
58
102
125
119
56
7
23
44
11
-3
-24
-9
41
44
20
1
-41
-57
-92
-82
-68
-64
-102
-69
-4
66
108
111
87
51
23
9
-2
-31
-29
-34
-52
-43
-44
-48
-31
2
13
11
23
32
57
33
43
30
4
-13
-10
-9
-12
-11
1
0
24
64
84
66
72
69
19
-37
-27
-10
-5
15
8
32
92
111
103
77
31
18
-21
-68
-65
-36
10
58
94
90
64
56
32
31
24
26
-5
-5
-17
-62
-56
-2
35
32
53
55
40
54
43
0
-55
-85
-57
-37
-3
46
66
55
50
19
-13
4
56
78
64
48
22
-41
-71
-89
-83
-92
-78
-64
-57
-47
-45
-78
-104
-85
-56
2
46
70
50
59
41
17
-25
-11
27
51
67
116
129
142
151
130
81
47
25
-16
-39
-22
23
40
53
65
31
2
0
-5
3
13
26
18
-1
26
12
7
7
12
-13
-26
-30
-66
-84
-62
-57
-45
-48
-36
-23
-9
11
12
-15
-39
-81
-72
-67
-52
-5
28
96
144
124
94
66
15
-52
-92
-101
-96
-95
-94
-28
9
68
114
100
40
2
6
-37
-41
-60
-88
-64
-42
44
94
134
132
64
22
3
-15
-45
-51
-34
-40
-13
13
-7
10
26
22
8
4
12
28
49
65
67
36
41
52
56
58
83
98
91
70
68
23
11
34
46
47
58
74
75
55
31
24
-12
-15
17
17
41
57
48
26
1
-10
-24
-31
-21
-24
-42
-35
-25
-24
-26
-14
13
34
33
25
12
7
4
-2
-22
27
70
72
101
107
51
14
-6
-16
-29
-24
-4
14
37
63
73
64
11
23
6
-16
-17
27
58
93
126
103
96
45
-2
-29
-36
-35
-38
-5
29
74
84
114
115
93
46
-13
-73
-109
-124
-123
-105
-50
17
61
17
58
63
33
19
10
2
5
49
97
108
101
134
160
132
89
72
67
41
13
-19
6
54
85
99
95
82
109
100
99
73
41
-1
-29
-59
-71
-51
-14
-13
-15
-14
-28
-62
-46
-43
-55
-67
-75
-55
-51
-45
-90
-71
-45
-22
-12
0
20
21
-25
-58
-106
-143
-98
-78
-31
6
35
49
25
13
-2
-10
-51
-13
1
4
15
38
38
46
35
-11
-20
-17
-1
0
-34
-64
-15
-27
-54
-61
-91
-78
-53
11
50
59
77
52
-7
-44
-75
-119
-152
-147
-108
-58
-2
47
47
24
28
13
47
42
23
-8
-3
25
67
126
167
175
128
104
83
46
45
59
88
66
103
103
64
16
12
28
36
76
78
21
39
27
-20
-50
-66
-61
-45
-18
29
17
4
23
-23
-65
-50
-56
-55
-60
-47
-36
-50
-34
-52
-61
-51
-60
-67
-59
-44
-21
-18
-29
-34
3
-7
32
14
-4
-11
-30
-56
-35
5
37
41
34
41
42
17
27
52
34
13
-8
-50
-48
-56
-12
22
65
111
103
34
33
42
30
30
59
59
-6
27
39
60
54
25
-2
-43
-70
-92
-102
-74
-20
14
32
58
42
14
0
-13
-21
-11
69
