# Supplementary material for: Electroencephalography (EEG) based epilepsy diagnosis via multiple feature space fusion using shared hidden space-driven multi-view learning
Source: PeerJ Comput Sci. 2024 Mar 7;10:e1874. doi: 10.7717/peerj-cs.1874 (PMC10936759; doi:10.7717/peerj-cs.1874)
Supplement: Supplemental Information 2 [file peerj-cs-10-1874-s002.zip › B/O088.txt]

-95
-124
-143
-127
-72
-12
29
74
100
119
116
75
9
-32
-68
-75
-57
-12
15
80
130
111
87
56
6
-17
-23
-25
-10
10
42
53
34
16
-28
-70
-89
-70
-21
19
27
13
11
11
-9
-31
-42
-53
-50
-6
12
11
-6
-21
-18
-22
-49
-79
-110
-121
-105
-50
-54
-63
-38
-11
-11
-5
-17
-40
-22
-35
-63
-94
-95
-60
-44
11
71
104
121
111
106
75
24
-30
-68
-79
-84
-53
-16
19
50
69
55
27
-3
-47
-66
-69
-95
-95
-66
-42
-23
-8
-24
-19
-18
-30
-23
-11
-13
-8
-24
-33
-28
-36
-40
-37
-14
21
12
-10
-36
-63
-96
-110
-113
-119
-102
-74
-39
-29
-31
-61
-83
-92
-115
-139
-115
-108
-73
-39
-5
62
141
157
110
23
-77
-154
-215
-201
-154
-67
9
49
123
170
165
96
37
-18
-79
-101
-75
-23
33
84
98
66
40
3
-30
-74
-92
-109
-111
-98
-69
-49
-38
-55
-103
-105
-99
-103
-121
-114
-95
-87
-69
-64
-45
-37
-54
-48
-58
-100
-103
-91
-93
-69
-31
9
27
40
32
-1
-22
-29
-51
-95
-100
-63
-35
-3
22
40
51
51
39
3
-31
-64
-87
-97
-106
-104
-84
-56
-55
-80
-113
-76
-71
-93
-130
-118
-118
-110
-75
-47
-27
-4
16
4
-18
-43
-67
-106
-141
-78
-45
-23
-13
-4
-23
-45
-66
-85
-88
-64
-67
-56
-48
-53
-98
-66
-27
28
46
29
36
39
33
5
-24
-36
0
35
67
66
60
72
82
68
46
9
-4
14
18
59
115
154
161
130
82
-6
-53
-85
-99
-77
-34
12
22
40
62
64
25
6
-18
-52
-73
-90
-121
-112
-74
-36
-21
-13
10
11
5
-3
6
-17
-61
-82
-83
-74
-47
-23
-8
-7
-11
1
-3
-6
-21
-36
-26
-24
-31
-14
39
96
134
150
108
87
71
78
55
-1
-30
-32
-30
-40
-27
-33
-46
-53
-37
-48
-61
-58
-58
-16
28
48
41
19
-1
-44
-63
-41
-18
-19
-3
39
99
138
129
61
-22
-75
-126
-160
-154
-111
-75
-61
-23
-1
36
40
32
-21
-20
-20
-30
-49
-78
-42
-11
-4
32
86
122
119
107
43
-30
-72
-99
-130
-134
-89
-18
45
95
124
109
77
36
-30
-91
-107
-108
-101
-53
12
102
188
218
201
114
-4
-122
-186
-240
-213
-160
-110
-45
17
47
61
69
62
23
-16
-83
-144
-166
-165
-107
-70
5
77
91
58
13
-33
-69
-66
-29
-25
-39
-6
11
25
33
27
-3
-63
-138
-144
-146
-127
-94
-60
-37
-25
1
-4
-58
-95
-102
-102
-90
-88
-55
-19
33
38
53
74
54
26
-26
-39
-61
-69
-49
-46
-66
-78
-61
-44
-39
-22
-20
-47
-64
-69
-90
-98
-104
-77
-32
-1
7
10
65
118
125
98
65
10
-55
-53
-72
-87
-89
-83
-35
6
19
16
6
-12
-8
-27
-80
-86
-112
-124
-140
-132
-88
-74
-23
-6
-37
-43
-59
-63
-41
-20
-11
0
34
62
48
15
7
12
-2
21
80
107
109
68
49
30
-4
-27
-62
-52
-8
-13
-24
-4
-3
-26
-52
-61
-47
-61
-35
-10
5
-3
53
116
119
76
-9
-94
-140
-152
-144
-124
-120
-101
-9
85
169
216
215
184
126
38
-27
-85
-78
-39
6
72
148
203
216
193
111
101
91
50
46
60
58
11
-14
-10
-28
-28
-16
-42
-56
-15
12
-9
-11
9
1
-18
-15
-11
-22
-53
-51
-56
-77
-99
-107
-103
-73
-33
-4
-11
-12
-25
-34
-9
23
17
7
15
10
22
44
55
47
27
59
71
26
-34
-61
-77
-69
-62
-70
-54
-15
-2
2
9
-3
-24
-30
-30
-51
-49
-35
-7
3
-18
-7
6
-49
-86
-92
-89
-81
-47
16
40
61
72
96
85
67
26
2
-15
-36
-48
-53
-47
-27
44
124
176
199
196
175
111
18
-63
-112
-125
-119
-78
-33
16
96
159
176
163
125
88
38
-4
-30
-32
-27
-39
-50
-28
-5
58
69
45
-13
-63
-67
-81
-94
-95
-67
-41
-15
-13
-3
-4
-35
-51
-75
-96
-89
-99
-82
-76
-49
5
33
66
78
44
-14
-50
-78
-98
-124
-112
-95
-77
-41
-21
-32
-42
-39
-71
-94
-97
-97
-107
-93
-68
-44
-18
25
70
74
76
50
-7
-36
-51
-57
-66
-49
-8
14
22
50
68
38
-17
-30
-48
-70
-75
-61
-77
-81
-71
-28
10
25
11
-44
-94
-111
-118
-115
-76
-73
-40
-2
29
37
23
40
4
-61
-105
-101
-77
-50
3
53
109
121
87
50
-23
-71
-123
-168
-182
-141
-88
-20
23
34
9
3
-6
-21
-40
-67
-53
-57
-50
-23
-16
9
54
56
75
135
138
73
5
-42
-100
-102
-88
-72
-37
0
9
-6
-36
-83
-115
-141
-130
-91
-60
-56
-7
77
90
81
60
41
-14
-70
-86
-103
-111
-85
-36
2
45
42
1
-39
-54
-67
-76
-85
-69
-52
-7
21
26
26
35
44
46
15
-49
-106
-113
-101
-96
-60
-32
-10
1
-12
-61
-91
-122
-132
-116
-111
-106
-103
-89
-61
-20
-14
-48
-81
-87
-86
-104
-81
-56
-51
-37
1
44
86
96
63
18
-31
-66
-62
-73
-33
-36
-41
-23
5
16
24
41
31
15
23
33
47
54
61
70
49
23
20
5
-11
34
64
58
36
38
-15
-74
-44
-35
-28
-7
-1
-16
-52
-97
-108
-107
-54
-9
28
72
100
82
54
60
46
11
-35
-61
-95
-128
-124
-80
-61
-49
-55
-55
-27
10
35
47
8
-45
-84
-124
-136
-156
-133
-96
-52
-10
48
91
100
90
73
23
-44
-19
-17
-26
-26
-6
23
39
57
84
113
106
115
106
39
-4
-10
-10
-22
-20
1
6
-4
-22
-42
-59
-37
-44
-46
-62
-69
-71
-48
16
46
15
-10
-22
-49
-104
-78
-49
-30
-30
-37
-30
16
22
17
8
-17
-47
-70
-70
-59
-38
-4
34
83
115
106
112
101
74
50
-2
-46
-21
35
81
96
101
78
83
72
31
-35
-89
-96
-100
-79
-3
45
68
69
27
-30
-104
-120
-90
-60
-14
30
45
25
25
25
33
51
62
21
-69
-147
-149
-143
-144
-125
-102
-29
47
107
89
0
-80
-115
-136
-140
-118
-71
-19
24
44
50
69
74
71
46
28
1
-34
-45
-49
-81
-100
-66
-11
21
34
40
0
-40
-62
-87
-120
-92
-39
-13
-12
-23
-47
-77
-79
-65
-70
-59
-39
23
62
60
40
-18
-62
-76
-67
-15
27
52
53
57
38
12
-21
-34
-27
-2
25
29
23
17
-11
-40
-55
-29
-14
-18
-29
-29
-15
-20
-10
3
-9
-15
-12
-13
-7
-15
-28
-67
-117
-155
-173
-176
-164
-158
-152
-120
-65
-8
55
103
125
84
33
-34
-112
-184
-196
-169
-136
-85
-1
106
175
189
113
-18
-143
-212
-235
-211
-152
-69
-19
25
20
51
59
30
-23
-73
-111
-129
-145
-151
-94
-19
-31
-50
-66
-82
-85
-27
28
66
77
60
2
-67
-149
-206
-243
-255
-239
-220
-174
-121
-57
-31
-51
-87
-134
-154
-156
-165
-125
-79
-29
-28
-53
-59
-81
-92
-93
-67
-41
-18
4
14
47
93
145
195
229
227
193
112
46
9
-3
13
40
59
93
112
94
42
13
-28
-39
-17
26
47
47
29
3
-43
-97
-115
-124
-97
-32
-4
21
23
14
-20
-102
-171
-222
-255
-256
-196
-119
-59
-7
-8
-38
-102
-158
-184
-191
-181
-135
-105
-83
-51
-15
22
60
99
100
65
46
53
51
49
34
18
19
13
-9
-53
-62
-68
-92
-117
-114
-112
-102
-86
-71
-40
-9
37
78
97
118
118
93
70
40
15
-34
-61
-81
-95
-79
-4
40
81
119
111
71
16
-27
-51
-69
-74
-81
-90
-50
-12
2
18
29
0
-1
-9
-60
-110
-112
-108
-90
-67
-66
-33
-1
20
100
138
131
124
97
37
-23
-85
-111
-95
-51
-33
6
41
71
103
122
136
94
31
-9
-61
-77
-66
-53
-51
-33
3
24
40
91
126
123
66
18
-81
-144
-170
-161
-152
-170
-147
-84
-32
18
58
36
-18
-12
-14
-56
-66
-61
-59
-59
-42
11
48
72
73
19
-40
-63
-69
-81
-65
-38
-26
-31
-2
36
74
112
150
138
65
8
-43
-79
-93
-68
-32
2
53
53
14
-25
-59
-76
-78
-55
-25
0
47
88
77
62
12
-37
-67
-72
-40
1
61
147
198
229
198
150
61
-25
-73
-101
-102
-21
50
85
114
99
57
8
-33
-59
-57
-29
-13
21
47
96
171
190
173
130
64
21
16
20
-4
-23
2
32
37
23
-4
-36
-52
-81
-76
-84
-96
-85
-65
-44
-31
-25
-22
-8
-2
-24
-54
-81
-118
-117
-95
-85
-90
-90
-81
-76
-73
-82
-106
-96
-75
-75
-77
-75
-49
-46
-39
-58
-42
-32
-25
-27
-48
-60
-65
-75
-80
-62
-22
17
26
31
26
2
-11
-26
-41
-69
-79
-81
-80
-66
-42
0
52
111
150
135
98
49
-8
-58
-101
-101
-86
-28
48
121
189
226
199
102
2
-79
-124
-113
-76
-36
-10
22
50
48
67
76
65
35
13
-14
-71
-118
-124
-90
-44
5
39
63
26
2
-28
-55
-62
-55
-41
-13
17
30
20
18
-25
-98
-145
-171
-176
-163
-107
-73
-42
-8
41
37
-6
-48
-66
-65
-66
-45
-38
-53
-27
-25
-17
-1
9
-16
-45
-73
-110
-129
-140
-115
-100
-82
-28
-1
-6
-36
-96
-131
-131
-107
-115
-141
-103
-56
-36
-27
-39
-57
-61
-62
-59
-66
-66
-56
-48
-33
23
72
85
78
73
44
16
11
3
-10
16
62
90
78
53
-7
-69
-112
-139
-145
-123
-99
-46
17
21
17
9
0
3
-4
-36
-64
-87
-109
-106
-82
-49
18
108
166
175
154
108
43
-13
-73
-87
-94
-74
-50
-25
-30
26
48
9
-46
-86
-92
-76
-49
-30
-29
-30
-28
-35
-63
-72
-56
-23
12
22
0
-46
-73
-95
-87
-51
-17
21
33
48
41
12
-42
-91
-114
-112
-95
-82
-37
-12
3
-13
-22
-21
-28
-50
-70
-62
-52
-34
0
11
3
8
12
-13
-39
-52
-39
-7
10
10
-19
-34
-35
-43
-78
-90
-102
-118
-77
-16
19
26
47
52
15
-27
-65
-95
-113
-82
-37
32
78
115
121
87
60
15
-4
-12
-35
-32
-27
-32
-15
-19
0
19
19
20
13
-30
-71
-72
-42
-6
19
38
20
5
15
-5
-40
-79
-121
-134
-126
-105
-57
-18
-7
1
0
-21
-32
-21
-57
-60
-52
-65
-79
-61
-30
-25
-31
-45
-59
-76
-80
-76
-75
-66
-46
-33
-22
36
57
47
40
35
18
-17
-44
-77
-90
-43
11
39
77
125
94
32
-28
-72
-117
-146
-133
-95
-43
19
72
95
116
120
80
9
-47
-75
-90
-68
-14
45
90
107
91
51
9
-3
-27
-49
-63
-25
5
42
75
88
97
106
73
3
-31
-32
-16
-3
20
20
40
43
31
17
40
57
75
69
59
55
44
40
68
70
77
104
97
63
32
12
-12
-16
-6
30
40
39
85
108
90
52
32
16
17
28
34
8
-38
-82
-133
-158
-120
-76
-32
13
39
28
-21
-46
-58
-64
-65
-68
-91
-118
-87
-34
7
45
59
53
36
11
-27
-62
-73
-88
-91
-77
-34
-2
-3
5
24
-4
-43
-46
-64
-66
-46
-26
-10
9
31
25
27
11
-24
-43
-58
-47
-9
27
60
65
74
67
35
-55
-131
-145
-127
-102
-101
-72
-69
-57
-40
14
54
61
63
55
16
-6
-28
-51
-58
-72
-41
-4
51
72
60
25
-28
-97
-140
-160
-146
-113
-56
-9
50
106
125
103
50
-2
-19
-43
-46
-32
-25
-12
-3
-1
-25
-32
-2
0
-5
-5
-19
-53
-70
-69
-67
-59
-49
-32
-9
2
17
36
38
37
16
-18
-47
-70
-76
-59
5
20
18
13
-6
-39
-53
-51
-77
-109
-109
-93
-74
-67
-79
-60
-46
6
20
1
2
0
-3
-17
-18
-11
-4
9
9
-7
-9
3
16
24
19
18
0
-38
-61
-53
-20
12
30
12
-2
0
0
4
5
-3
-26
-32
-22
-6
3
40
43
35
30
13
-27
-52
-21
8
33
57
49
6
-35
-65
-91
-99
-78
-60
-51
-42
-30
-23
-26
-39
-58
-78
-99
-85
-76
-57
-41
-24
-18
-1
31
58
53
-1
-26
-66
-101
-87
-68
-56
-15
17
1
-21
-8
-19
-60
-82
-79
-96
-84
-73
-55
-32
-7
23
38
33
58
64
28
-22
-67
-101
-109
-73
-36
-27
-18
-3
0
-5
-24
-45
-86
-111
-103
-101
-106
-85
-56
-28
12
17
21
24
24
26
23
6
-3
-6
14
55
63
54
49
39
23
-5
-55
-121
-104
-57
-27
-17
-12
-1
-46
-95
-105
-141
-162
-126
-95
-88
-78
-32
3
10
6
0
-33
-71
-18
27
43
42
45
51
54
31
-2
-38
-63
-78
-88
-88
-100
-79
-83
-67
-63
-71
-62
-56
-65
-81
-80
-96
-114
-104
-92
-76
-54
-30
-13
2
-5
-43
-54
-53
-56
-41
-51
-48
-20
-7
-30
-47
-78
-72
-51
-53
-71
-90
-85
-75
-72
-65
-26
1
1
-1
-18
-46
-38
-12
4
24
38
20
-7
-30
-38
-41
2
38
35
16
14
-5
-47
-78
-110
-118
-105
-46
16
40
38
18
13
-3
-52
-12
21
42
71
75
58
53
40
26
2
8
22
24
14
35
79
97
126
82
72
84
62
43
37
36
7
13
31
22
6
7
0
-16
-23
-8
5
12
46
84
74
83
92
113
87
66
33
-4
-31
-33
-38
-24
-5
15
17
21
-1
-20
-48
-44
-20
-8
39
80
94
87
72
67
39
8
5
-1
-2
45
78
68
64
87
86
68
45
7
-34
-23
36
83
96
76
58
50
36
29
-7
-35
-21
-8
-12
-11
4
4
28
40
25
-8
-29
-66
-84
-93
-75
-45
-12
1
-38
-69
-82
-100
-129
-151
-158
-151
-141
-106
-84
-76
-86
-94
-86
-72
-70
-83
-120
-141
-146
-141
-119
-76
-14
17
16
3
-20
-31
-14
-2
-22
-30
-23
-30
-44
-45
-42
-59
-53
-34
-31
-39
-57
-64
-73
-75
-71
-44
-37
-6
4
-9
-18
-31
-54
-80
-90
-109
-133
-119
-107
-101
-77
-36
-21
-44
-74
-68
-94
-101
-98
-108
-97
-56
-27
-29
-28
-19
-29
-49
-58
-48
-75
-89
-83
-84
-69
-31
-5
12
15
42
72
95
113
130
115
85
55
33
-4
-38
-42
-55
-48
-33
-40
-67
-63
-93
-126
-143
-151
-118
-97
-56
-13
-10
-6
-21
-54
-80
-75
-77
-84
-91
-83
-97
-80
-48
-11
2
8
27
26
15
17
12
6
0
7
8
-4
-5
-4
-11
-49
-92
-149
-155
-123
-103
-77
-39
-3
8
-7
-42
-58
-74
-90
-84
-103
-99
-53
-7
51
120
160
118
100
57
-1
-73
-107
-103
-98
-93
-88
-88
-50
27
91
100
89
61
9
-56
-104
-119
-103
-38
33
103
152
173
151
96
59
43
-10
-8
38
44
29
35
22
-9
-25
-28
-25
-46
-18
4
-29
-75
-110
-154
-191
-183
-150
-115
-56
-2
9
20
14
5
-39
-70
-65
-53
-14
32
71
86
90
82
53
12
-18
-41
-53
-38
-29
-33
-73
-99
-82
-63
-65
-43
-5
19
49
65
57
42
25
5
-44
-56
-65
-64
-48
-28
3
32
78
105
106
81
55
-2
-16
-21
-35
-43
-47
-5
30
51
90
111
124
160
148
100
56
36
25
17
-3
12
27
72
100
108
89
69
51
34
0
-30
-56
-77
-63
-31
-1
28
30
11
-16
-15
-39
-56
-56
-70
-68
-44
12
50
45
49
38
0
-67
-103
-117
-119
-118
-110
-86
-45
-2
12
-19
-47
-47
-57
-69
-63
-62
-66
-63
-21
-15
-27
-22
-18
-2
18
52
6
-13
-14
-44
-77
-58
-21
46
95
118
100
41
-5
-27
-60
-90
-118
-128
-90
-47
-27
-9
22
22
-5
-45
-57
-67
-77
-74
-67
-47
-34
12
64
84
74
51
22
-22
-54
-101
-144
-150
-87
-52
-20
35
66
57
18
-20
-75
-61
-56
-77
-90
-84
-75
-50
-10
23
48
55
85
141
156
144
108
69
36
26
26
36
54
76
96
93
95
74
28
-3
-37
-53
-42
-8
20
32
9
-16
-74
-136
-165
-173
-164
-143
-98
-61
-38
-4
1
-30
-71
-90
-94
-79
-53
-29
-17
-1
13
7
15
35
29
30
36
16
-22
-40
-55
-55
-33
3
46
62
62
57
49
6
-12
-38
-58
-38
-24
-28
0
24
28
3
-33
-73
-98
-93
-64
-64
-93
-97
-72
-5
37
46
-1
-59
-79
-90
-80
-68
-43
-27
-32
-46
-44
-42
-47
-37
-39
-74
-77
-85
-98
-88
-68
-49
-22
-17
9
2
-26
-31
-44
-28
-1
15
-2
-7
3
-1
-10
-22
-29
-42
-36
-18
-22
-39
-56
-59
-76
-72
-51
-77
-94
-122
-162
-186
-183
-163
-128
-96
-35
12
34
67
66
31
-7
-6
-15
-12
-27
-50
-39
-2
90
151
182
181
143
65
14
10
33
43
66
83
90
86
79
61
26
-10
-38
-76
-108
-94
-68
-44
-28
15
39
46
44
13
-17
-6
22
30
26
19
-10
-63
-70
-57
-55
-3
12
-4
-36
-50
-66
-92
-98
-100
-107
-85
-57
-21
-14
-11
-21
-47
-76
-61
-36
-28
-17
-14
-19
-9
2
-34
-78
-102
-122
-150
-143
-92
-31
11
60
79
19
-58
-114
-155
-169
-169
-152
-138
-105
-48
-6
18
41
35
-14
-81
-129
-159
-172
-140
-98
-41
41
104
125
131
112
48
-10
-43
-40
-34
-29
-3
-5
-15
-11
-14
-18
-9
1
-28
-64
-79
-75
-55
-31
-10
-23
-48
-44
-34
-40
-30
-10
-19
-29
-48
-66
-89
-78
-52
-41
-23
12
26
-11
-82
-141
-144
-128
-97
-60
-61
-72
-61
-31
-7
3
4
-14
-24
-29
-26
-31
-6
37
59
87
95
101
64
36
-3
-31
-37
-15
-5
-4
6
-14
-31
-33
-43
-42
-37
-8
8
23
42
47
42
44
25
9
-12
-43
-66
-86
-65
-27
3
28
55
87
60
7
-47
-45
-57
-65
-61
-59
-23
47
119
151
151
122
69
10
-25
-23
-11
11
45
72
103
112
81
22
-40
-58
-84
-110
-73
-33
2
54
87
99
101
70
0
-58
-87
-114
-133
-102
-39
5
32
51
34
-8
-50
-99
-124
-135
-108
-88
-69
-61
-35
-13
22
61
86
43
-14
-66
-122
-164
-178
-162
-119
-58
-17
-6
-15
-53
-105
-145
-143
-116
-105
-72
-1
52
79
135
160
142
91
16
-45
-58
-51
-67
-90
-110
-82
-32
-8
20
24
-12
-28
-64
-63
-61
-44
-61
-71
-52
-30
-25
-50
-64
-72
-69
-54
-24
-17
-11
-23
-51
-89
-120
-123
-130
-119
-91
-69
-61
-51
-10
1
18
14
-7
-41
-51
-45
-54
-64
-51
-45
-23
24
76
79
70
54
-14
-100
-108
-98
-94
-68
-31
27
102
154
161
115
35
-33
-104
-153
-115
-52
3
48
88
89
61
43
-1
-36
-46
-37
-31
-38
-58
-99
-87
-31
30
44
59
69
58
44
11
-27
-79
-103
-55
17
74
128
130
79
32
-13
-66
-84
-64
-19
-3
-8
-24
-58
-73
-69
-59
-80
-110
-125
-123
-129
-109
-105
-97
-69
-44
-21
-21
-39
-86
-92
-96
-83
-84
-79
-19
23
33
56
64
63
60
38
-11
-54
-69
-83
-75
-49
-10
1
20
23
-15
-80
-116
-114
-81
-54
-27
-13
-15
-3
-3
-28
-59
-87
-87
-79
-69
-72
-76
-60
-36
-9
-8
-14
-9
6
0
-14
-35
-63
-100
-91
-63
-18
63
130
169
175
128
62
-7
-57
-106
-134
-123
-101
-90
-89
-31
-1
17
26
8
-48
-80
-72
-70
-66
-60
-39
-18
-25
12
49
64
60
44
25
3
-7
10
43
61
54
46
31
4
14
12
4
-7
-31
-27
-11
2
4
3
-6
-14
3
14
18
34
65
70
53
48
33
13
-27
-43
-47
-55
-54
-44
-47
-51
-29
-18
-5
9
19
22
6
0
-10
-28
-34
-28
-21
-16
-9
-2
12
27
42
35
14
10
-1
-30
-62
-64
-63
-40
-6
29
79
123
129
113
65
-3
-43
-71
-74
-64
-58
-40
3
38
61
73
71
46
21
-14
-52
-72
-24
27
102
153
152
114
29
-26
-55
-95
-115
-107
-74
-44
31
98
138
152
122
60
-15
-70
-86
-85
-78
-44
-24
0
30
12
0
-29
-39
-38
-24
-1
19
32
60
78
71
82
90
52
4
-13
-2
-11
-11
-3
44
71
64
57
41
13
5
-2
-15
-32
-42
-52
-50
-47
-54
-69
-48
-46
-63
-64
-51
-46
-55
-47
-35
-52
-60
-48
-57
-74
-95
-87
-68
-38
-3
26
41
36
9
-22
-60
-76
-69
-74
-49
-25
-1
32
54
45
32
21
12
24
34
47
45
26
22
35
24
13
50
71
88
74
13
-57
-65
-83
-98
-87
-80
-60
-24
31
66
65
54
11
-44
-99
-137
-157
-164
-127
-42
29
93
154
172
150
110
60
14
-26
-39
-47
-20
22
81
129
118
62
-2
-48
-65
-62
-66
-62
-31
-20
-9
-15
-25
-55
-40
-23
-18
3
-11
-34
-51
-67
-75
-83
-87
-72
-53
-36
0
3
-5
-42
-99
-142
-139
-130
-90
-63
-42
-24
-26
-34
-76
-86
-73
-72
-53
-23
4
23
24
16
6
17
15
21
0
-16
-22
-26
9
66
119
135
113
68
13
-29
-53
-70
-46
-17
-17
-14
-21
-13
2
25
35
30
25
1
-56
-91
-82
-64
-30
15
49
45
49
44
30
-17
-58
-68
-90
-110
-115
-106
-81
-39
5
16
18
-1
-43
-90
-127
-141
-141
-121
-62
-7
16
35
60
45
18
3
-13
-26
-9
6
12
15
63
102
122
124
83
-1
-52
-74
-89
-82
-53
-19
-2
5
18
17
-5
-69
