# Supplementary material for: Electroencephalography (EEG) based epilepsy diagnosis via multiple feature space fusion using shared hidden space-driven multi-view learning
Source: PeerJ Comput Sci. 2024 Mar 7;10:e1874. doi: 10.7717/peerj-cs.1874 (PMC10936759; doi:10.7717/peerj-cs.1874)
Supplement: Supplemental Information 2 [file peerj-cs-10-1874-s002.zip › B/O089.txt]

-16
-26
-17
23
52
30
-5
-24
-33
-19
21
77
96
106
102
54
0
0
-38
-57
-60
-44
-18
7
21
30
49
38
26
61
98
117
140
143
103
70
25
-20
-48
-32
-15
-22
-7
35
69
82
85
59
7
-35
-38
-22
-25
-3
17
20
19
14
-8
-32
-19
-10
-12
-20
-12
-4
0
2
-11
-33
-30
3
21
38
85
127
132
124
110
55
13
-4
-22
-22
-3
34
35
25
35
26
-1
-36
-52
-69
-46
11
47
28
4
-12
-38
-32
-29
-33
-12
48
101
98
74
32
-18
-84
-104
-97
-65
-21
33
67
74
80
56
17
-17
-26
-29
-46
-36
-11
6
10
0
-25
-63
-82
-79
-63
-39
-17
-28
-43
-46
-44
-50
-48
-29
-21
-19
-15
-25
-46
-59
-54
-53
-29
24
41
25
18
26
14
-9
-19
-14
15
65
107
116
122
113
72
27
29
18
-16
-41
-44
-41
-31
12
74
121
154
176
175
149
138
110
49
-28
-81
-111
-111
-56
20
78
114
116
54
-16
-54
-75
-81
-65
-14
27
59
68
48
13
-12
-14
-38
-53
-60
-53
-52
-34
0
33
71
102
115
98
65
25
-20
-37
-34
-21
-3
34
58
49
45
48
28
5
6
-3
-17
-24
-6
7
15
42
62
53
36
19
-12
-42
-44
-36
-24
5
49
66
61
66
43
7
-19
-14
-4
22
54
50
17
3
16
9
3
-8
-31
-38
-43
-44
-61
-75
-58
-39
-40
-50
-67
-95
-78
-35
-5
11
44
58
39
20
5
-4
8
48
74
103
89
78
69
61
77
79
43
28
35
48
59
82
93
82
83
103
88
50
29
3
3
16
22
1
-23
-41
-63
-83
-79
-43
-4
45
98
103
84
58
32
-10
-57
-76
-75
-42
1
44
36
29
46
48
44
51
43
21
27
33
32
28
39
53
51
49
52
30
-7
-26
-44
-60
-57
-46
-53
-54
-32
-17
-9
12
31
33
27
36
20
-7
-24
-28
-41
-53
-36
-23
-11
8
21
11
9
17
26
20
22
29
32
46
41
22
1
7
23
21
37
69
98
109
106
107
82
64
52
35
23
38
59
53
42
32
19
12
30
59
64
58
47
27
-3
-4
2
-14
-2
27
37
26
6
-18
-49
-88
-127
-145
-112
-40
27
78
101
113
94
52
-3
-77
-139
-150
-102
-59
-5
49
73
80
62
28
-33
-69
-72
-73
-91
-107
-103
-122
-123
-86
-45
-8
31
77
83
58
18
-35
-66
-48
-11
13
32
49
39
32
28
4
-30
-58
-57
-34
-7
21
7
-31
-38
-21
-8
-15
-10
-2
0
13
27
35
51
64
58
41
27
31
26
11
9
10
15
31
56
52
43
53
47
12
7
17
20
27
35
29
16
14
11
-42
-81
-83
-68
-49
-25
-12
-9
7
28
41
28
19
-3
-32
-35
-13
2
2
15
16
30
26
4
-32
-49
-26
-6
-3
-10
-6
13
37
75
61
25
0
4
18
20
11
-15
-21
2
35
35
20
13
-3
-14
-14
-9
-29
-52
-43
-21
0
17
13
-31
-45
-16
17
26
32
29
5
-16
-31
-69
-122
-110
-42
20
87
136
132
84
52
40
21
16
35
61
84
110
99
45
-10
-27
-36
-62
-79
-92
-96
-53
4
48
75
114
137
136
124
89
8
-67
-94
-93
-73
-30
27
55
59
75
60
10
-26
-49
-81
-93
-90
-80
-72
-43
-4
7
5
4
-16
-57
-84
-89
-116
-139
-127
-106
-91
-58
-26
-10
11
47
60
51
39
29
2
-13
-7
15
48
104
137
134
105
67
32
9
25
51
49
40
14
-12
-39
-50
-43
-38
-31
-35
-57
-85
-84
-75
-44
8
52
56
36
40
54
55
40
30
4
-6
16
33
17
-7
-16
-11
-18
-32
-57
-64
-45
-26
-26
-24
-26
-42
-55
-45
-48
-98
-121
-115
-124
-121
-85
-57
-46
-13
18
32
10
21
43
32
7
-16
-44
-47
-10
26
30
19
5
-21
-23
-1
1
-19
-36
-38
-66
-83
-70
-37
-2
41
84
81
84
99
104
80
67
49
1
-15
-11
-9
-5
12
37
27
19
22
8
-25
-35
-12
-1
15
32
32
30
49
66
62
57
49
28
-5
-5
1
11
33
73
88
91
125
131
110
81
47
20
13
35
56
54
56
59
54
55
55
37
5
-8
-5
-6
-9
11
15
10
28
69
68
43
26
14
-18
-40
-36
-33
-9
22
52
73
93
94
59
19
-3
-23
-46
-44
-19
13
50
77
65
35
30
40
35
29
22
12
-6
-7
4
26
49
68
84
77
75
49
-6
-44
-58
-73
-59
3
82
169
228
216
127
24
-37
-71
-67
-29
43
67
68
63
35
3
-10
1
4
30
87
124
116
82
49
3
-11
14
40
47
42
21
-27
-48
-44
-30
-3
57
98
90
60
18
-23
-23
4
9
3
19
47
66
64
62
42
24
29
57
70
53
44
31
5
-8
-3
3
10
49
68
54
26
13
-10
-12
24
42
33
35
46
33
39
73
97
84
55
53
27
10
-1
-21
-29
3
42
41
44
49
50
37
57
59
32
19
19
7
-5
11
23
8
-23
-49
-77
-100
-95
-97
-94
-68
-23
8
10
-9
-29
-26
-8
1
1
10
46
64
57
37
14
-19
-33
-18
-19
-24
-11
5
3
9
5
-48
-105
-119
-100
-82
-61
-19
22
23
13
17
0
-5
-8
-15
-20
-8
4
-1
3
16
15
-4
-22
-34
-38
-15
19
52
68
90
103
101
103
99
72
26
10
3
-4
22
60
64
50
55
60
52
58
54
28
-3
-8
-26
-62
-61
-17
21
64
108
108
83
56
37
4
-18
0
16
33
49
75
81
73
67
54
26
-7
-33
-56
-66
-45
-27
-32
-30
1
24
39
45
34
10
-9
-37
-65
-66
-49
-44
-45
-11
7
1
-4
-14
-48
-92
-81
-72
-74
-52
-8
30
30
27
2
-16
0
20
30
31
50
60
40
16
33
49
54
67
73
72
65
54
12
4
31
53
62
67
62
4
-49
-67
-85
-81
-38
14
24
17
3
-47
-93
-105
-99
-102
-93
-59
-37
-23
14
50
72
98
112
109
96
99
81
33
-7
-41
-52
-38
14
33
27
19
3
-35
-55
-37
-32
-32
-3
27
25
26
40
55
60
71
94
110
125
113
60
9
-14
-12
-12
23
73
97
86
46
4
-58
-85
-76
-58
-45
-16
12
5
-18
-50
-84
-96
-71
-16
28
63
83
63
16
-20
-50
-73
-70
-40
-2
19
40
40
10
-28
-56
-70
-64
-12
28
47
57
49
4
-39
-55
-73
-83
-50
2
49
81
114
111
61
11
-12
-26
-8
49
99
116
131
147
129
100
78
63
36
12
-12
-41
-52
-57
-42
-22
34
92
98
73
24
-47
-96
-91
-63
-34
4
35
30
7
-8
-31
-66
-86
-94
-120
-129
-85
-29
1
10
3
-9
-4
32
60
65
62
72
86
85
81
51
4
-19
-25
-40
-36
6
48
72
98
96
43
-11
-36
-54
-73
-66
-28
-8
22
43
42
14
5
8
0
13
35
29
11
14
21
14
9
-1
-22
-43
-40
-61
-104
-120
-104
-83
-58
-4
24
21
-4
-40
-78
-91
-58
-42
-51
-60
-65
-72
-80
-69
-54
-32
8
51
71
63
46
13
-22
-40
-44
-60
-55
-19
16
53
89
114
98
60
11
-39
-72
-73
-44
-24
-4
19
29
22
5
-13
-28
-23
-23
-41
-76
-74
-51
-46
-36
-24
-19
-22
8
22
1
-14
-10
-15
-38
-56
-55
-34
9
42
42
13
17
32
37
41
32
3
-14
6
30
35
40
42
33
25
30
35
4
-31
-52
-67
-59
-34
-22
-12
28
78
86
69
39
20
33
70
107
88
54
46
36
14
3
8
-10
-16
12
41
40
45
53
44
33
15
-20
-60
-79
-88
-97
-76
-27
16
51
101
110
71
41
10
-36
-84
-95
-95
-91
-67
-33
-15
13
68
86
55
12
-27
-69
-76
-46
-25
9
77
139
132
91
46
-5
-9
36
73
66
40
42
64
90
97
89
56
40
51
62
73
90
84
53
45
52
49
46
76
102
101
81
66
47
14
-10
-38
-63
-66
-58
-24
17
58
69
37
-2
-27
-42
-41
-25
-2
15
42
62
53
28
12
-9
-30
-40
-53
-73
-68
-35
-9
2
11
23
13
18
38
49
52
46
38
23
22
22
9
-13
-25
-17
-11
5
22
23
12
15
15
-14
-43
-32
-3
25
55
48
11
-20
-22
-20
-25
-23
-29
-34
2
33
18
-23
-32
-46
-64
-59
-27
0
15
43
47
25
7
9
2
-2
21
38
74
125
163
162
135
104
62
25
21
48
62
73
70
41
5
-18
-25
-39
-34
-26
-9
19
44
45
20
2
-4
-4
-4
9
27
25
19
5
-11
-35
-23
-16
-19
-27
-42
-57
-67
-48
-18
-2
1
-3
-22
-57
-89
-134
-174
-190
-168
-125
-80
-32
-13
-26
-46
-68
-103
-130
-115
-60
7
78
118
101
68
48
36
40
59
77
67
42
26
8
7
28
62
82
105
117
89
38
-3
-40
-71
-57
-3
62
96
111
97
44
6
-20
-45
-48
-2
58
103
124
125
101
50
14
3
-2
12
9
-1
-9
-6
-23
-40
-38
-23
-18
4
25
22
-4
-16
-15
-31
-17
19
42
54
66
51
3
-44
-82
-107
-102
-52
-1
9
20
20
9
4
18
21
1
10
29
28
17
21
20
6
0
2
-1
-27
-49
-72
-109
-127
-105
-75
-64
-47
-38
-31
-29
-34
-38
-9
50
109
128
113
76
19
-21
-17
-9
-5
-10
-13
-53
-83
-84
-72
-36
28
88
93
59
5
-49
-88
-95
-58
-32
0
34
53
56
39
13
-38
-53
-35
-29
-40
-65
-83
-99
-75
-35
-22
-25
22
58
69
67
61
51
19
24
35
37
35
37
20
-7
-4
7
2
-2
-7
-16
-13
25
42
44
59
79
75
55
46
39
42
54
58
41
33
45
61
65
56
52
9
-30
-51
-67
-88
-85
-50
-13
22
56
49
5
-35
-45
-42
-19
12
36
72
130
166
159
125
81
30
-21
-40
-37
-14
31
64
59
47
51
53
43
11
-17
-19
-11
19
44
33
18
-1
-14
-13
24
79
107
117
92
53
19
24
43
54
58
70
69
79
104
138
154
158
158
142
137
137
111
58
9
-18
-42
-53
-34
-9
18
68
107
104
79
50
12
-13
-7
2
-4
0
30
52
60
59
43
21
13
19
17
-7
-18
-24
-40
-39
-26
-38
-60
-67
-66
-66
-63
-53
-57
-60
-55
-43
-34
-9
17
20
18
28
33
27
0
-31
-77
-85
-53
-15
16
47
72
59
26
-11
-61
-99
-78
-31
6
41
44
7
-35
-26
6
26
47
67
59
7
-37
-48
-50
-43
-25
-24
-33
-7
17
11
19
35
31
22
28
16
-4
-2
22
26
24
39
49
43
34
27
6
13
47
64
56
34
9
-36
-71
-96
-94
-62
-8
41
34
23
7
-14
-28
-10
29
50
81
98
74
26
-12
-37
-52
-54
-39
-32
-21
13
18
0
-7
-27
-64
-90
-90
-99
-96
-70
-30
-6
15
64
87
69
49
37
-1
-44
-53
-57
-49
-20
19
26
9
-2
-8
-12
-23
-29
-38
-21
7
1
-11
-17
-26
-63
-82
-67
-47
-28
8
54
70
83
95
75
54
66
89
99
132
157
132
85
43
8
-15
-13
2
19
44
96
116
74
21
-20
-40
-51
-11
46
93
135
133
86
9
-50
-92
-126
-118
-78
-38
-13
11
7
-1
-20
-27
-27
0
47
78
95
101
95
53
16
15
20
17
39
65
56
52
57
34
1
-18
-23
-31
-13
19
37
51
60
58
16
-18
-35
-49
-52
-32
-2
23
62
86
81
60
56
55
52
59
54
25
3
8
21
17
13
11
10
11
23
26
9
20
38
32
6
-2
-12
-30
-40
-30
-27
-14
3
-6
-30
-47
-40
-47
-51
-31
-10
10
34
50
14
-14
-26
-36
-40
-22
-9
-28
-30
-8
10
3
11
3
-26
-43
-44
-42
-24
24
65
65
51
27
2
-2
27
42
32
31
28
-4
-19
2
25
23
3
-18
-36
-48
-58
-73
-81
-36
18
39
19
-17
-54
-86
-113
-108
-127
-147
-150
-145
-120
-91
-55
-57
-60
-50
-50
-43
-27
-21
-34
-26
-8
2
8
32
44
42
42
37
31
21
36
40
18
3
2
-12
-18
16
32
14
7
10
-16
-47
-40
-36
-37
-23
-3
-2
-4
4
8
10
7
-15
-65
-109
-114
-104
-95
-68
-38
-35
-53
-54
-37
-29
-26
-10
-10
-3
8
-9
-28
-22
1
5
14
21
10
-21
-47
-69
-68
-31
-1
-2
-11
-5
0
-16
-17
6
46
81
122
133
103
74
58
48
48
62
55
33
34
33
13
-12
-1
9
22
54
72
64
36
29
33
43
49
58
50
62
87
87
82
96
115
124
142
133
95
52
31
30
33
64
108
133
126
104
82
59
60
89
109
104
104
104
70
32
8
-8
-10
28
60
38
8
-16
-30
-30
4
39
69
109
152
142
82
38
-6
-29
-11
20
40
67
121
145
144
121
67
-15
-75
-87
-84
-60
-1
48
53
47
57
58
41
35
32
22
14
31
53
70
98
109
72
18
-10
-26
-40
-44
-32
-45
-48
-35
-33
-65
-85
-94
-104
-99
-77
-78
-85
-87
-84
-84
-47
-14
-17
-24
-7
-2
-11
-22
-31
-43
-44
-31
-38
-61
-78
-84
-86
-68
-31
-20
-10
19
35
20
0
-21
-30
-23
-8
-1
-22
-26
0
28
40
26
-4
-56
-95
-88
-39
3
48
74
50
35
50
64
72
76
63
46
25
4
-14
-25
-3
38
59
76
77
54
18
6
10
16
35
46
42
28
36
41
54
81
119
132
114
86
39
-2
-11
7
31
59
100
108
76
35
-11
-68
-73
-30
5
19
25
29
-3
-32
-32
-28
-17
12
42
38
18
-1
6
29
49
59
49
47
57
47
25
23
39
33
31
47
53
51
73
86
73
72
78
67
40
29
3
-24
-8
28
59
75
97
82
41
13
12
9
12
27
35
31
42
45
20
9
12
11
16
33
45
16
-31
-65
-90
-109
-112
-93
-105
-105
-82
-62
-44
-8
25
32
41
33
5
-20
-17
-6
-21
-19
2
25
18
25
39
37
29
26
35
46
81
88
71
80
100
94
74
65
56
58
56
41
13
-3
14
40
42
30
23
2
-16
-1
-1
-16
-7
17
18
12
8
5
7
16
19
-6
-17
-4
6
13
31
48
32
5
-25
-68
-104
-96
-54
-10
20
37
60
67
75
52
12
7
26
34
3
-23
-54
-84
-85
-64
-50
-40
16
65
61
21
-25
-70
-81
-48
-23
-16
14
55
69
37
8
8
17
44
80
82
62
65
58
50
42
49
55
80
96
84
68
50
50
22
0
-2
-13
-33
-25
-1
3
-2
5
16
12
-11
-58
-97
-97
-66
-40
-10
41
73
61
46
14
-23
-42
-10
23
32
41
46
18
-20
-34
-59
-69
-37
15
40
31
21
0
-22
-35
-39
-49
-50
-23
5
11
7
1
-13
-11
-1
3
-9
-18
-11
-10
10
36
37
1
-42
-49
-66
-62
-43
-36
-27
-5
-5
-44
-80
-92
-96
-86
-45
-6
2
0
9
24
29
61
80
63
54
52
57
47
51
49
40
43
42
38
47
61
51
14
-10
-23
-18
18
69
90
91
81
63
37
19
39
54
58
62
58
34
22
37
36
5
-21
-21
0
41
79
79
47
31
23
2
1
5
13
30
56
58
27
0
-15
-38
-35
-3
13
8
15
35
41
31
38
41
12
-22
-60
-88
-98
-95
-79
-41
15
60
69
37
10
-17
-55
-76
-60
-22
39
118
153
152
139
109
57
11
-14
-43
-46
-8
44
60
64
54
25
8
12
7
-20
-33
-55
-97
-114
-114
-112
-117
-89
-52
-29
-12
12
30
18
4
-5
-25
-38
-13
20
40
57
67
55
37
15
-22
-41
-23
6
34
38
43
30
7
3
6
8
29
61
69
52
44
35
20
26
56
71
62
33
5
-49
-89
-103
-93
-76
-45
-20
-9
12
36
41
19
4
-10
-42
-61
-44
-35
-33
-27
-23
-47
-62
-61
-49
-42
-39
-56
-77
-59
-21
11
21
26
23
15
5
3
-10
-32
-18
0
-7
0
36
72
90
107
104
100
110
116
98
85
103
105
75
47
42
31
21
28
18
-1
-14
-36
-68
-70
-48
-22
-14
-8
0
-11
-13
-7
-1
-8
-9
-14
-27
-23
-17
-12
-5
14
19
2
-14
-27
-53
-60
-22
18
21
18
13
-2
-32
-31
-24
-33
-21
0
4
9
29
40
30
43
56
42
11
-21
-67
-96
-99
-67
-42
-19
10
24
-1
-32
-23
-19
-16
-12
-26
-50
-36
-4
5
28
49
54
26
-7
-28
-52
-47
-12
17
32
26
16
-9
-23
-18
-7
16
45
55
29
5
11
7
-6
4
27
49
68
73
41
-13
-18
6
36
65
65
48
40
57
70
72
65
50
18
4
34
77
100
109
113
92
65
53
28
0
-1
23
26
26
28
22
19
33
40
22
11
3
0
-8
-19
-16
-20
0
22
27
25
49
54
2
-59
-92
-116
-136
-98
-52
-20
-2
11
26
18
20
23
22
19
12
1
-28
-28
-9
-1
7
18
11
-3
3
14
15
9
-11
-53
-85
-62
-18
5
16
20
-14
-47
-48
-33
-19
0
33
50
75
103
103
86
72
61
30
5
-8
-23
-30
-20
-16
-12
8
27
32
26
10
-20
-53
-62
-55
-29
5
50
73
72
59
35
-1
-49
-61
-47
-21
17
45
35
1
-17
-36
-55
-57
-55
-46
-18
25
42
37
20
14
-3
-19
-28
-51
-84
-87
-38
12
44
62
33
-15
-26
-12
-24
-36
-46
-61
-59
-56
-60
-68
-76
-47
-17
-14
-12
-19
-50
-52
-28
-19
-25
7
29
26
43
37
24
2
-5
-7
-27
-40
-28
-10
-16
-4
6
-3
-13
-8
2
19
47
54
41
38
48
28
12
17
32
72
130
162
132
75
30
11
4
15
36
23
13
25
38
38
48
52
29
38
62
57
33
22
7
-7
-12
-5
-10
-12
8
31
27
27
37
54
70
106
129
100
64
40
18
-11
-16
-2
6
12
22
10
-17
-20
-17
-17
-26
-17
1
33
66
66
50
51
47
24
10
12
17
25
37
54
64
71
76
64
44
39
48
40
30
32
31
19
25
50
37
33
37
16
-27
-41
-34
-39
-52
-43
-19
0
19
18
-6
-2
14
10
-27
-56
-81
-86
-52
-10
7
16
21
4
-17
-35
-44
-56
-61
-61
-67
-71
-60
-40
-34
-36
-11
17
13
-10
-25
-56
-66
-35
-3
14
30
45
36
16
-6
-31
-61
-57
-15
5
12
19
22
14
4
-8
-12
20
74
106
93
64
29
-10
-18
14
36
56
82
88
56
13
-21
-33
-39
-19
-1
-15
-31
-50
-65
-76
-60
-27
6
30
33
9
-18
-8
5
15
29
55
48
26
8
-9
-27
-36
-12
-3
-4
-9
-41
-75
-85
-68
-54
-10
55
91
93
69
48
18
-4
-6
8
28
61
68
33
-10
-50
-68
-56
-31
-26
-33
-16
10
27
8
-6
-15
-33
-25
2
19
17
36
63
76
76
68
31
-9
-24
-28
-28
-21
-3
-6
-34
-32
-28
-17
6
34
47
44
44
27
2
12
44
47
28
16
-9
-33
-30
-9
-22
-39
-50
-67
-82
-69
-47
-59
-48
-9
30
53
78
90
62
28
-4
-33
-53
-27
5
9
6
0
-3
-11
17
33
32
43
57
56
27
16
1
-19
-10
9
20
30
51
59
43
33
39
33
21
26
12
-10
-22
-27
-41
-38
-20
-2
8
27
33
2
-16
-14
-15
-11
3
14
-1
3
23
22
2
-5
-18
-14
2
16
4
-18
-25
-27
-16
22
54
48
35
35
39
23
6
-25
-33
-31
-1
37
51
64
96
107
76
27
-25
-77
-80
-50
-11
14
53
66
54
39
14
-37
-71
-55
-22
12
58
102
89
66
62
51
25
10
-1
-36
-64
-58
-39
-28
11
62
76
83
67
15
-42
-76
-88
-97
-77
-37
-1
24
53
61
33
19
35
49
38
22
-4
-23
-28
-30
-40
-47
-4
22
38
66
87
78
54
49
29
35
71
101
94
75
52
31
9
8
20
13
5
18
24
19
6
1
-16
-11
21
50
52
59
80
81
71
58
32
7
7
5
-13
-8
20
35
29
24
23
12
12
25
22
-8
-33
-46
-60
-55
-25
-18
-25
-3
20
35
48
48
34
-7
-34
-52
-72
-60
-38
-9
11
38
50
25
2
-19
-38
-26
12
44
59
75
71
36
15
29
29
15
-2
-3
-10
-12
-5
-20
-42
-40
-13
-18
-6
21
42
62
81
88
45
6
-4
5
14
34
29
-1
-15
-29
-32
-39
-39
-36
-40
-21
27
50
34
30
28
33
54
82
76
49
57
75
78
74
66
40
8
-10
-50
-107
-130
-116
-95
-76
-30
4
3
0
10
15
37
49
47
42
32
22
3
-2
10
32
76
123
137
92
28
-1
-1
-15
-26
-29
-53
-63
-53
-45
-41
-23
-19
-22
-16
-2
-4
-24
4
24
45
84
139
158
133
97
-48
