# Supplementary material for: Electroencephalography (EEG) based epilepsy diagnosis via multiple feature space fusion using shared hidden space-driven multi-view learning
Source: PeerJ Comput Sci. 2024 Mar 7;10:e1874. doi: 10.7717/peerj-cs.1874 (PMC10936759; doi:10.7717/peerj-cs.1874)
Supplement: Supplemental Information 2 [file peerj-cs-10-1874-s002.zip › B/O090.txt]

-51
-33
-6
6
36
63
71
68
45
-4
-4
-55
-53
-41
-54
-58
-29
-1
-3
0
-3
-39
-53
-31
-24
-10
31
54
27
-11
-21
-52
-63
-35
-10
-3
24
70
70
50
53
43
25
26
45
28
16
22
21
-1
9
52
61
57
53
23
-34
-50
-31
-40
-45
-18
-12
-28
-21
0
-1
22
87
127
121
117
91
27
-21
-42
-37
-29
31
97
101
95
78
32
-27
-49
-52
-53
-24
36
56
34
27
18
-10
-25
-22
-18
-2
35
56
35
16
7
-40
-77
-67
-35
-19
14
72
86
75
59
26
-39
-62
-51
-56
-42
8
23
-16
-55
-72
-108
-129
-92
-45
-26
15
41
6
-38
-49
-62
-88
-75
-38
-17
6
41
39
1
-11
-11
-25
-29
-11
-25
-50
-27
-3
-5
-1
26
33
32
53
61
42
20
9
-26
-57
-43
-16
-32
-14
47
77
93
122
125
78
55
68
56
41
55
46
9
-7
-1
-30
-45
-13
13
0
7
19
0
-4
32
38
8
6
3
-25
-50
-46
-48
-65
-34
9
2
-28
-39
-60
-91
-77
-57
-55
-44
-8
-9
-46
-45
-41
-48
-26
19
22
13
17
-10
-64
-80
-56
-55
-48
-21
-2
-15
-21
-3
-19
-37
-1
34
29
32
41
7
-31
-27
-15
-22
2
34
17
-7
-18
-32
-61
-37
-3
-3
0
13
-9
-57
-74
-69
-74
-62
-17
13
11
32
36
3
-10
11
9
-29
-41
-51
-71
-54
-3
19
21
27
14
-41
-82
-79
-68
-57
-29
-6
-17
-4
47
67
77
100
84
42
21
30
12
19
55
80
65
67
70
33
0
0
4
-8
7
20
12
10
35
37
-2
-3
18
30
43
62
51
4
-11
-23
-53
-69
-38
-10
-6
2
-5
-37
-56
-50
-48
-62
-56
-54
-73
-71
-35
-34
-46
-15
2
-28
-52
-59
-88
-115
-118
-119
-137
-126
-75
-40
-13
22
35
9
-7
-14
-53
-74
-50
-14
4
32
54
23
-15
-32
-45
-63
-53
-35
-39
-43
-27
-28
-43
-14
36
51
43
40
13
-20
-22
-22
-28
-9
33
45
24
29
29
12
27
86
113
113
109
88
39
1
-1
-14
-16
28
78
94
96
101
53
5
-8
-13
-26
-5
30
18
-6
-11
-40
-94
-107
-77
-61
-37
21
65
51
52
51
20
-12
-22
-44
-75
-50
-5
26
40
65
65
12
-38
-83
-121
-128
-68
-24
-27
-16
-27
-69
-88
-73
-80
-78
-42
-10
-19
-23
-8
-1
6
45
78
84
68
32
-44
-118
-140
-128
-124
-97
-54
-46
-48
-19
5
2
4
9
-26
-73
-89
-92
-96
-64
-1
34
40
64
81
61
49
36
-19
-57
-22
8
12
40
59
31
2
1
-14
-39
-21
7
23
34
41
0
-64
-89
-108
-132
-120
-68
-44
-47
-36
-25
-41
-21
27
38
13
-10
-39
-78
-89
-66
-59
-66
-48
-5
0
1
21
-5
-39
-54
-66
-83
-72
-40
-44
-51
-37
-39
-62
-60
-37
-32
-20
10
43
41
36
17
-44
-89
-75
-61
-57
-38
-33
-57
-66
-23
5
-5
-1
-20
-48
-48
-15
-3
-6
6
15
-5
-22
-22
-58
-91
-54
-13
-9
-1
16
-5
-40
-42
-28
-30
5
87
134
150
132
72
-11
-56
-51
-61
-50
-7
22
28
41
76
73
64
94
124
100
83
47
-15
-47
-26
6
26
71
89
43
6
-1
-27
-55
-32
11
31
43
59
42
9
4
8
-9
-5
25
19
0
4
-7
-47
-56
-44
-44
-36
-6
3
-8
18
71
70
35
17
-6
-40
-38
3
20
33
58
49
3
-31
-24
-27
-11
41
77
58
26
10
-41
-86
-78
-69
-75
-61
-48
-79
-96
-69
-47
-32
3
22
-4
-25
-3
-1
-28
-29
-22
-40
-42
-9
-12
-58
-66
-46
-63
-71
-54
-55
-61
-37
-31
-58
-73
-54
-51
-62
-56
-62
-86
-82
-51
-41
-26
5
37
34
29
40
11
1
39
57
24
15
39
44
57
103
114
72
56
52
26
24
47
37
-6
-9
10
12
16
44
48
27
46
68
50
41
56
50
23
19
7
-17
-32
-8
-7
-25
-8
10
-8
-8
19
11
-7
5
11
-17
-46
-50
-66
-75
-27
17
25
32
52
33
5
-7
-19
-41
-22
23
24
22
25
8
-33
-42
-19
-25
-24
-9
-20
-54
-58
-40
-43
-52
-40
-32
-44
-20
11
-4
-19
-13
-31
-62
-47
-34
-48
-43
7
21
-9
-6
1
-24
-27
4
25
33
62
72
47
17
19
0
-22
-3
19
11
10
31
16
2
21
43
36
42
60
44
35
40
25
-10
-13
30
52
67
78
59
11
-3
-2
-28
-35
8
62
83
89
72
24
-10
-10
-15
-26
3
24
-3
-43
-62
-84
-111
-73
-9
36
87
139
130
82
58
37
-8
-34
-31
-36
-48
-27
-16
-22
-17
13
9
-7
-3
-3
-29
-46
-44
-53
-52
-16
22
39
50
68
30
-12
-22
-33
-57
-37
18
38
35
39
27
-18
-20
1
-9
-19
8
10
-8
8
31
17
-5
-16
-52
-98
-98
-84
-79
-41
30
64
48
34
12
-31
-66
-52
-50
-58
-27
-13
-29
-42
-17
-5
8
32
32
11
2
12
-9
-23
-16
-21
-47
-58
-39
-51
-77
-82
-76
-88
-68
-10
-7
-28
-41
-51
-79
-70
-34
-17
11
60
74
37
13
2
-33
-69
-61
-46
-55
-29
-9
-22
-32
-29
-47
-76
-64
-54
-70
-59
-27
-24
-48
-46
-40
-52
-58
-20
-8
-9
9
31
31
43
72
63
30
13
1
-27
-33
-9
-21
-24
11
34
23
8
11
-20
-35
-8
20
11
19
40
12
-17
-31
-34
-49
-34
2
-5
-31
-48
-72
-103
-85
-49
-21
-2
30
34
5
9
18
-3
-1
30
41
25
44
62
52
45
50
30
-16
-12
-1
-18
-10
34
50
49
65
57
5
-23
-8
-13
-18
-1
2
-26
-22
-8
-26
-27
-16
-17
-49
-60
-51
-65
-61
-24
13
20
37
70
54
13
-11
-18
-28
-6
46
82
131
181
199
172
155
136
98
63
55
49
19
20
25
11
17
53
56
34
26
6
-39
-71
-68
-63
-54
-7
16
3
-13
-31
-63
-87
-78
-57
-38
-7
39
51
36
23
0
-28
-31
3
16
11
19
32
9
-9
-14
-39
-51
-42
-29
-32
-26
6
9
7
29
41
41
62
77
51
19
27
30
28
64
108
110
82
69
35
-20
-15
0
16
53
96
87
23
-10
-36
-70
-79
-45
-32
-16
33
51
13
-44
-70
-92
-112
-69
2
34
61
83
52
-4
-44
-78
-113
-105
-54
-29
-19
3
5
-31
-46
-26
-25
-19
7
25
14
22
22
-16
-56
-49
-27
-21
9
47
48
46
58
24
-32
-55
-48
-48
-29
7
8
-15
-4
5
-5
-10
17
12
-23
-28
-17
-32
-41
-12
-15
-24
-9
-6
-40
-70
-64
-76
-87
-64
-58
-80
-96
-81
-73
-69
-46
-37
-63
-80
-68
-80
-76
-40
-21
-24
-7
20
18
31
51
43
-2
-25
-15
-14
13
66
90
64
40
-2
-71
-101
-75
-40
-14
38
72
69
49
28
-27
-108
-137
-129
-121
-92
-43
-12
-11
2
-20
-72
-94
-85
-93
-93
-52
-5
-3
-15
-18
-41
-66
-83
-103
-145
-157
-129
-107
-63
-1
43
28
5
1
-12
-21
-21
-40
-72
-74
-39
-37
-41
-8
12
4
25
53
33
2
-6
-26
-66
-74
-66
-73
-55
-14
13
12
34
47
30
0
-20
-47
-63
-29
6
-7
-31
-31
-59
-93
-91
-70
-65
-47
-15
-21
-30
-1
25
-5
-29
-25
-41
-47
-19
0
-8
10
34
4
-39
-45
-47
-65
-57
-32
-18
18
86
131
104
68
45
0
-9
21
48
50
77
102
75
42
36
1
-69
-96
-95
-95
-67
-8
25
36
67
82
52
13
3
-2
-3
40
73
62
52
52
31
-5
-15
-25
-41
-18
37
35
3
1
4
-14
1
28
7
-21
-2
14
10
8
29
23
24
48
53
36
47
81
81
66
52
29
0
3
15
-8
-21
-2
11
6
31
56
49
42
37
8
-35
-34
-16
-24
-31
-13
7
21
58
85
81
85
94
70
16
-23
-56
-91
-67
14
82
127
153
131
70
18
-8
-43
-52
-20
17
9
12
33
10
-15
-24
-35
-70
-68
-34
-33
-33
-20
-27
-77
-95
-73
-68
-69
-41
-11
-14
10
36
28
3
1
-18
-54
-66
-65
-77
-78
-53
-32
-31
-9
-3
-33
-49
-7
31
32
40
24
-26
-55
-46
-44
-43
-1
48
55
45
38
1
-39
-49
-40
-49
-24
33
61
68
66
33
-22
-48
-33
-23
-4
32
58
44
41
30
-27
-76
-74
-60
-71
-54
-17
-7
-8
8
-2
-29
-38
-26
-38
-26
11
47
76
133
171
149
90
47
13
-13
7
38
37
14
-3
-32
-72
-68
-52
-53
-50
-12
-1
-25
-15
3
3
10
55
67
66
80
90
61
34
34
2
-9
18
32
-4
-45
-75
-119
-146
-116
-62
-45
-27
-9
-40
-88
-116
-139
-173
-170
-134
-105
-70
-21
5
6
6
-5
-39
-49
6
41
33
34
28
-5
-21
11
37
53
94
110
57
6
-5
-20
-33
-2
36
37
29
28
-13
-73
-94
-96
-105
-63
14
45
48
39
-2
-54
-68
-45
-29
-4
42
73
60
42
42
13
-8
10
17
10
33
76
72
46
35
12
-25
-31
-27
-39
-28
17
54
63
79
74
38
14
25
17
-12
-17
-19
-40
-57
-47
-42
-39
-19
-8
-30
-48
-40
-57
-61
-27
0
0
-2
25
14
-10
-17
-18
-47
-57
-38
-46
-43
-20
-18
-56
-66
-53
-72
-96
-87
-83
-105
-94
-34
6
45
79
79
17
-35
-64
-100
-107
-52
15
28
56
63
6
-42
-41
-27
-12
26
44
-2
-61
-83
-78
-48
22
75
80
57
38
-10
-75
-69
-57
-57
-44
10
34
12
3
-22
-66
-84
-57
-25
24
93
141
130
117
114
59
1
-16
-5
0
32
65
41
6
-8
-27
-81
-94
-62
-40
-5
40
57
42
45
43
-3
-41
-43
-30
-35
-10
22
28
40
71
63
3
-22
-36
-61
-68
-35
-30
-52
-36
-16
-32
-46
-36
-53
-96
-87
-65
-67
-60
-26
-6
27
84
108
76
36
11
-34
-55
-25
17
23
17
16
-16
-39
-4
34
14
6
5
-26
-53
-36
-28
-45
-46
-30
-40
-23
35
59
45
50
73
62
60
84
86
61
64
68
43
24
41
45
23
30
39
10
-22
-21
-24
-32
-5
21
7
-8
-7
-34
-51
-36
-15
-32
-44
-28
-19
-6
29
56
52
61
88
66
19
-3
-16
-30
-16
11
-2
-11
-2
-11
-30
-21
-2
-18
-24
-9
-12
-37
-33
-26
-47
-61
-41
-24
-27
-1
15
-14
-31
-6
6
-14
-22
-31
-54
-47
0
28
22
22
12
-26
-48
-27
-17
-13
3
8
-7
-13
-25
-68
-101
-85
-58
-39
13
66
49
1
-27
-52
-100
-116
-98
-105
-100
-68
-36
-27
-11
14
11
7
21
21
-4
2
28
13
0
12
2
-27
-19
2
13
27
61
54
5
-15
-29
-49
-48
-9
22
31
60
79
66
48
55
31
-15
-25
-22
-25
-15
5
0
-11
19
50
33
25
23
-12
-50
-62
-78
-111
-110
-74
-61
-61
-63
-60
-67
-41
6
1
-6
7
11
-7
3
10
-35
-67
-49
-32
-35
-8
22
24
25
56
62
29
30
43
34
14
4
-19
-56
-62
-50
-43
-19
20
35
10
16
6
-27
-47
-40
-49
-57
-15
43
74
95
133
119
77
52
29
-12
-18
18
39
57
94
93
36
3
-1
-40
-47
0
45
54
55
36
-34
-101
-130
-131
-120
-62
17
60
77
89
58
-19
-54
-50
-43
-29
20
54
63
85
82
43
14
3
-23
-61
-57
-57
-68
-54
-29
-32
-52
-38
-10
-20
-31
-2
12
-3
2
-10
-55
-82
-78
-83
-75
-45
-27
-27
-20
6
-10
-33
-14
13
-4
-10
5
-4
-16
-7
-15
-40
-41
-13
-14
-28
-7
-3
-16
-2
18
0
-3
23
15
-27
-28
-9
2
28
45
30
-15
-27
-27
-42
-32
17
37
25
38
42
23
1
4
-6
-22
-11
0
-10
-20
-12
-25
-17
29
62
53
42
54
46
43
66
64
26
2
18
38
52
65
49
7
-9
-10
-35
-46
-24
-11
-24
-18
-10
-42
-76
-65
-42
-37
-9
4
-38
-95
-99
-92
-109
-85
-70
-87
-94
-71
-75
-110
-98
-77
-75
-75
-50
-40
-54
-31
-4
4
29
68
68
52
56
47
7
-13
-4
-16
-21
11
32
18
11
14
-7
-19
-5
12
8
30
54
30
13
5
-15
-40
-30
11
19
8
25
28
-5
-29
-43
-85
-107
-76
-38
-13
19
32
7
-13
0
7
-18
-1
36
42
37
31
5
-23
-19
-27
-64
-80
-51
-32
-25
1
25
34
46
72
53
6
-15
-31
-58
-43
21
49
73
101
98
62
36
34
-8
-43
-38
-32
-40
-35
-20
-24
-22
-9
1
-11
-18
-4
-22
-21
12
23
7
16
38
43
49
59
39
-2
7
30
37
41
57
41
3
-8
2
12
48
94
87
28
8
5
-3
26
89
117
121
122
92
22
-42
-60
-73
-71
-39
-18
-9
19
61
78
89
109
104
48
18
5
-27
-31
4
39
55
74
89
67
40
46
41
22
19
3
-31
-35
5
33
40
51
65
54
47
67
53
11
-3
-10
-33
-34
8
46
71
96
92
44
11
14
-6
-43
-53
-61
-84
-70
-31
-48
-70
-59
-46
-50
-55
-31
-44
-68
-55
-55
-83
-86
-79
-89
-84
-53
-30
-44
-53
-60
-92
-116
-105
-101
-109
-81
-44
-52
-62
-42
-13
-6
8
9
-29
-62
-47
-18
-18
0
-3
-30
-31
9
36
29
21
-6
-71
-98
-42
27
75
122
113
58
31
42
20
-6
13
45
42
29
33
10
-5
37
81
81
75
66
26
-8
0
26
33
45
62
43
33
49
60
47
60
86
64
25
15
4
-12
10
37
30
37
60
44
-5
-16
-6
1
20
54
63
28
11
-17
-52
-54
-14
7
14
38
39
-5
-37
-10
24
23
33
42
22
1
-4
-25
-40
-1
33
35
42
68
62
59
67
53
9
-15
6
9
16
36
43
26
41
73
64
38
20
4
-19
-8
5
-22
-42
-14
6
-18
-26
-47
-89
-97
-60
-21
6
37
38
-27
-94
-117
-135
-164
-143
-121
-121
-105
-67
-46
-45
-23
3
2
-26
-59
-99
-129
-119
-106
-103
-72
-2
15
11
33
34
-3
-30
-5
12
30
66
83
76
93
107
92
80
97
111
79
66
72
48
39
50
41
0
-12
-12
-30
-22
10
18
-12
-8
-1
-24
-46
-24
-19
-54
-53
-37
-39
-39
-12
-1
-2
17
24
-13
-45
-43
-46
-42
-4
33
43
42
61
43
9
-11
-20
-37
-29
14
29
18
11
-12
-62
-75
-53
-44
-17
32
45
20
1
9
5
10
32
34
16
31
52
27
7
39
78
88
106
113
72
43
52
53
24
29
38
29
22
26
12
-22
-23
-20
-28
-26
5
8
6
45
55
20
7
15
4
-37
-63
-62
-64
-30
28
53
68
76
70
33
-1
-17
-46
-30
20
38
7
-12
-28
-77
-113
-118
-116
-98
-40
18
19
-4
-5
-20
-65
-81
-67
-83
-82
-31
2
-17
-23
-29
-40
-51
-45
-63
-96
-70
-30
-16
-1
23
10
-36
-34
-31
-53
-59
-28
-11
-24
-23
-32
-58
-54
-1
25
41
66
63
11
-16
-17
-28
-13
38
73
70
64
81
55
20
13
12
-9
-15
17
30
48
70
61
14
-18
-25
-42
-47
-21
-4
-24
-18
8
24
40
65
55
18
8
15
17
32
62
56
14
22
49
51
50
58
39
12
38
63
53
56
66
58
45
51
53
21
1
-1
-16
-23
-5
2
-28
-38
-11
6
16
27
16
-28
-61
-56
-66
-87
-70
-47
-51
-44
-18
-30
-49
-44
-56
-96
-92
-47
-11
33
83
95
63
53
35
-9
-35
-41
-43
-52
-19
7
2
-12
-31
-69
-117
-130
-119
-111
-103
-71
-53
-53
-40
-39
-55
-55
-26
-15
-30
-25
-17
-17
-4
26
21
2
2
-2
-32
-31
-5
-4
-22
-25
-16
-17
10
48
31
-3
-22
-36
-58
-44
-7
14
29
54
54
12
-6
-3
-7
6
39
49
17
1
-18
-56
-88
-76
-45
-23
10
36
34
35
62
56
43
74
83
37
-6
-11
-28
-39
-27
-32
-61
-68
-42
-37
-55
-59
-56
-55
-22
19
18
22
47
48
11
-17
-9
-16
-7
16
23
0
17
63
62
52
62
58
35
31
31
1
-19
1
10
-3
18
37
23
5
3
-15
-49
-44
-36
-49
-53
-17
1
-9
3
5
-19
-36
-3
7
-4
12
28
7
-5
0
-27
-63
-67
-58
-77
-86
-86
-90
-79
-45
-32
-56
-66
-43
-47
-46
-8
8
1
11
38
36
34
56
70
57
43
35
13
4
23
33
13
15
17
-16
-48
-34
-31
-50
-30
-5
-9
-16
5
8
8
30
44
17
-4
25
37
18
35
34
-5
-31
-10
-6
-24
-18
-16
-36
-41
-6
5
-6
7
4
-19
-25
-12
-26
-27
16
61
72
70
61
10
-23
3
38
38
30
36
9
1
27
30
-3
-26
-30
-45
-45
-9
18
15
39
63
54
32
23
-8
-44
-17
13
8
-2
15
-4
-48
-49
-51
-86
-97
-64
-49
-55
-31
6
11
8
14
-2
-7
2
-17
-68
-87
-59
-40
-4
43
55
5
-22
-3
-5
9
54
80
56
27
14
-29
-55
-32
1
-5
-11
-23
-65
-86
-50
-14
-21
-16
-30
-80
-98
-57
-29
-24
6
15
-15
-43
-38
-43
-57
-21
7
2
-9
4
-14
-54
-42
-11
-1
-1
3
-24
-70
-85
-81
-76
-47
6
20
-1
-5
-18
-52
-60
-17
-11
-12
13
32
23
25
31
-4
-43
-55
-62
-78
-71
-61
-81
-98
-71
-52
-54
-31
11
18
17
25
11
-41
-48
-26
-15
-4
21
17
-8
19
41
3
-45
-64
-78
-94
-67
-45
-42
-18
33
43
15
5
7
-18
-19
30
41
40
55
50
25
4
-3
-45
-62
-51
-61
-79
-79
-50
-42
-39
-13
-23
-69
-80
-60
-63
-63
-31
-7
-5
25
60
56
31
19
-13
-69
-83
-76
-87
-92
-55
-6
31
92
110
52
-11
-26
-48
-72
-46
-24
-28
-24
6
6
-20
-24
-25
-31
-32
-20
-37
-58
-50
-34
-38
-31
-7
-19
-19
12
16
-22
-27
23
67
109
151
143
76
32
26
-17
-59
-43
-21
-30
-19
-6
-36
-51
-33
-17
-23
10
54
51
22
23
23
4
7
-3
-33
-53
-39
-28
-45
-31
-3
13
19
41
40
20
29
24
-8
-22
-5
-11
-30
-14
-11
-38
-35
-5
-1
-1
37
48
12
-11
-3
-25
-40
-19
-5
-10
-1
26
9
-22
-28
-21
-32
-16
7
-17
-32
-17
-1
-19
-36
-33
-47
-56
-29
-14
-45
-62
-76
-102
-101
-53
-5
-4
-2
-16
-54
-70
-30
0
7
25
12
-30
-60
-63
-70
-66
-12
32
19
-5
-7
-21
-43
-27
9
26
50
65
26
-29
-47
-50
-75
-63
-13
14
21
26
2
-54
-69
-24
-2
20
43
21
-39
-72
-72
-75
-53
19
82
95
95
94
42
2
3
5
-17
0
21
5
-8
2
-5
-49
-44
-23
-36
-48
-53
-79
-107
-84
-47
-13
30
94
102
50
25
7
-32
-39
9
39
45
58
50
-3
-50
-32
-29
-46
-44
-42
-55
-38
4
10
22
52
60
22
-5
-12
-46
-60
-17
24
17
15
12
-26
-37
-3
34
33
40
34
-13
-48
-54
-72
-108
-92
-41
-8
31
66
51
-1
-25
-32
-41
-30
5
14
6
22
28
-6
-41
-33
-47
-62
-37
-10
-10
14
58
75
72
81
65
9
-10
18
16
7
37
60
48
33
45
34
37
68
86
73
68
62
13
-32
-44
-39
-41
-15
33
38
30
33
18
-18
-32
-29
-32
-21
11
21
-8
-22
-30
-50
-49
-14
11
17
39
39
0
-32
-26
-22
-29
4
39
37
33
39
19
-12
-21
-2
-7
-10
5
-15
-42
-38
-36
-40
-27
6
21
48
99
109
45
-17
-23
-53
-70
-39
7
33
91
139
109
47
3
-27
-69
-77
-62
-73
-84
-63
-52
-66
-62
-56
-77
-71
-22
28
48
79
90
53
20
25
19
-8
-1
15
19
33
61
64
61
96
112
80
30
1
-45
-82
-64
-36
-38
-18
24
40
41
55
45
1
-16
5
-7
-34
-44
-54
-88
-97
-75
-69
-51
-13
8
-2
4
30
17
-9
-5
6
0
13
37
32
25
30
14
-26
-28
-1
-3
-9
1
-8
-62
-74
-64
-60
-30
29
59
43
55
70
44
16
9
-16
-59
-63
-55
-59
-41
-7
-11
-24
-11
-8
-41
-59
-45
-49
-47
-13
9
-3
-17
-16
-44
-66
-48
-21
-12
13
39
11
-12
-1
5
-19
-20
8
-2
-16
-6
-7
-18
11
61
86
106
139
128
71
36
26
9
20
61
87
51
39
27
-2
-13
10
11
-19
-12
-3
-29
-54
-39
-39
-41
21
70
65
44
46
21
-10
-2
15
-5
-19
-4
-11
-16
4
4
-38
-45
-37
-71
-103
-79
-35
-1
46
77
38
8
12
0
-38
-43
-15
-12
-25
-20
-44
-84
-85
-59
-53
-28
10
27
17
28
17
-21
-50
-28
-4
-10
14
48
47
33
46
61
53
61
57
24
2
18
25
17
42
48
0
-42
-55
-75
-73
-47
-31
-50
-55
-38
-58
-66
-45
-27
-20
26
94
102
86
77
61
33
27
32
-8
-49
-66
