# Supplementary material for: Electroencephalography (EEG) based epilepsy diagnosis via multiple feature space fusion using shared hidden space-driven multi-view learning
Source: PeerJ Comput Sci. 2024 Mar 7;10:e1874. doi: 10.7717/peerj-cs.1874 (PMC10936759; doi:10.7717/peerj-cs.1874)
Supplement: Supplemental Information 2 [file peerj-cs-10-1874-s002.zip › B/O091.txt]

62
49
14
-14
-14
-11
-2
-16
-34
-57
-56
-23
16
41
44
47
38
39
42
36
20
6
-2
-18
-27
-27
-18
-7
-6
-11
-24
-19
10
43
63
71
56
34
20
20
25
29
40
36
34
27
26
33
36
57
70
72
52
21
-15
-39
-30
-21
-13
-5
2
12
23
37
38
38
27
19
4
-1
-15
-25
-45
-58
-55
-33
-3
38
72
78
47
2
-34
-56
-53
-48
-46
-55
-55
-39
-18
13
28
23
-12
-44
-65
-70
-66
-56
-51
-40
-11
27
62
82
79
55
30
11
-5
-25
-33
-20
7
31
51
49
37
27
29
34
32
20
-3
-31
-45
-43
-36
-23
5
26
39
38
36
28
30
34
28
11
-7
-9
-11
-2
3
0
-8
-9
4
6
12
21
25
24
20
18
-15
-46
-66
-61
-46
-14
7
13
27
49
73
77
74
61
50
50
55
51
43
47
50
52
51
55
56
45
42
37
41
43
39
15
-8
-24
-27
-28
-32
-32
-31
-20
9
35
57
69
65
43
16
3
5
8
6
2
-4
11
32
43
45
50
60
46
27
5
-18
-36
-42
-35
-29
-20
-11
4
14
21
19
2
-16
-33
-43
-58
-47
-27
1
21
32
29
15
18
20
31
31
31
22
7
-4
-26
-51
-65
-61
-44
-25
-8
-4
-3
2
19
21
23
15
-3
-18
-29
-20
-16
-19
-28
-31
-18
6
29
27
16
-1
-21
-30
-35
-33
-41
-37
-26
-3
16
35
46
36
25
20
21
25
22
-3
-38
-73
-86
-77
-57
-28
-10
-5
-4
10
23
34
40
26
-5
-39
-51
-44
-28
-11
-15
-21
-20
6
37
62
63
26
-21
-58
-61
-42
-12
24
36
31
22
21
21
14
-10
-35
-54
-53
-46
-56
-61
-56
-36
-4
37
75
88
85
74
61
51
44
34
13
-7
-11
4
32
65
72
59
43
49
86
113
121
83
20
-32
-66
-88
-110
-118
-113
-82
-37
13
43
54
59
50
41
30
31
26
13
-3
-23
-40
-45
-50
-59
-67
-68
-65
-62
-52
-42
-48
-57
-63
-55
-40
-12
20
28
16
-21
-50
-71
-65
-46
-45
-48
-58
-62
-60
-51
-42
-39
-27
-7
4
-4
-19
-35
-47
-46
-52
-62
-74
-69
-58
-44
-31
-17
-3
9
26
19
-1
-31
-36
-30
-17
-8
-13
-16
-16
9
43
66
67
35
-6
-29
-17
10
33
41
31
25
30
31
23
15
18
29
36
42
45
46
55
71
81
82
84
85
86
90
92
90
81
79
86
87
84
74
66
57
62
64
55
46
41
36
38
60
76
77
54
23
-4
-17
-5
2
6
9
25
40
52
54
42
33
30
36
25
-1
-32
-64
-79
-82
-61
-47
-19
15
45
55
51
35
20
20
29
30
6
-33
-48
-40
9
55
78
62
38
37
54
90
104
87
47
16
-9
-28
-58
-88
-111
-121
-98
-58
-10
30
51
49
26
3
-14
-26
-30
-26
-24
-26
-30
-34
-26
-8
14
17
13
18
18
6
-17
-45
-77
-87
-65
-22
11
23
10
-17
-23
-5
27
44
39
25
-2
-21
-39
-52
-66
-63
-42
-19
13
28
34
19
-1
-19
-38
-53
-51
-47
-50
-56
-74
-99
-110
-94
-70
-49
-32
-27
-25
-27
-29
-40
-56
-50
-40
-30
-33
-43
-56
-65
-47
-17
12
23
16
-3
-18
-14
-11
-21
-40
-51
-55
-36
-7
10
12
-4
-27
-51
-66
-80
-85
-96
-96
-86
-88
-89
-94
-99
-91
-72
-51
-55
-74
-98
-112
-117
-102
-86
-72
-54
-30
-14
-14
-18
-33
-48
-64
-69
-70
-65
-52
-46
-45
-38
-28
-23
-25
-23
-25
-32
-36
-35
-42
-54
-58
-62
-69
-82
-99
-112
-112
-86
-55
-26
-7
0
-19
-34
-32
-22
-7
-3
11
9
13
4
-15
-37
-39
-24
-11
5
16
27
28
39
40
27
12
-1
0
15
37
55
48
32
24
32
47
74
72
51
22
10
17
24
35
22
5
-2
16
36
48
49
42
42
53
68
62
46
35
31
35
40
44
37
31
30
30
25
23
22
20
21
30
28
22
22
32
46
59
60
44
16
-6
-11
-16
-24
-28
-24
-17
12
32
43
52
75
105
115
93
49
7
-4
11
25
28
33
42
54
62
55
25
-14
-27
-24
4
36
64
59
39
29
28
46
64
75
59
38
23
14
3
-7
-12
-29
-35
-30
-12
7
24
31
26
22
9
-1
-15
-27
-36
-46
-30
5
32
40
14
-31
-80
-91
-66
-16
29
53
51
26
9
2
-4
-12
-18
-21
-20
-18
-12
1
22
60
88
90
60
15
-26
-52
-56
-60
-66
-68
-56
-42
-30
-25
-38
-38
-8
41
69
61
32
1
-17
-28
-38
-45
-35
6
53
86
71
37
-6
-10
18
66
83
62
15
-41
-72
-74
-58
-49
-38
-38
-55
-74
-86
-83
-71
-33
8
31
41
33
16
-4
-20
-18
0
25
39
24
-3
-21
-32
-39
-36
-24
-13
-6
-10
-27
-50
-53
-46
-31
-17
8
24
19
2
-20
-47
-54
-46
-33
-34
-55
-71
-94
-90
-71
-41
-14
-8
-4
-8
-5
5
10
1
-5
-5
-1
22
51
55
39
10
-6
-30
-42
-42
-36
-30
-31
-39
-46
-38
-15
9
20
26
25
20
9
-1
-15
-42
-49
-56
-39
-12
12
23
24
38
51
52
40
27
9
-9
-24
-49
-61
-61
-40
-19
1
17
15
-1
-18
-14
-7
5
-7
-40
-76
-94
-77
-55
-26
-1
22
36
37
33
5
-15
-28
-33
-41
-36
-19
-1
14
9
-10
-33
-25
-5
18
26
13
-12
-42
-45
-42
-16
21
58
72
57
39
14
-6
-25
-34
-37
-30
-4
13
16
-4
-15
-13
2
20
32
31
19
0
-25
-40
-43
-34
-15
14
41
34
12
-9
-28
-34
-24
-8
-4
-16
-39
-55
-43
-4
45
73
74
52
21
2
2
7
-4
-26
-47
-60
-47
14
97
158
171
137
75
17
-3
-5
5
17
20
25
31
71
128
187
208
176
87
-7
-64
-83
-72
-52
-33
-27
-10
21
67
104
108
89
45
7
-13
-26
-38
-53
-60
-54
-16
41
93
116
112
98
63
35
8
-16
-45
-59
-56
-44
-22
3
21
30
49
60
65
57
27
-11
-53
-68
-60
-38
-16
-1
-16
-36
-44
-48
-38
-20
-1
10
2
2
5
7
21
45
53
46
24
8
3
10
17
7
9
16
25
29
20
12
-2
-3
6
8
-1
-14
-25
-28
-16
0
25
29
17
0
-28
-29
-14
5
7
5
2
-13
-15
1
29
44
55
39
3
-30
-60
-82
-97
-100
-102
-98
-70
-26
11
22
20
9
9
12
10
-7
-42
-64
-80
-81
-69
-45
-34
-24
-18
-27
-39
-45
-35
-14
16
34
40
39
43
50
43
20
-5
-23
-35
-41
-45
-56
-49
-23
9
27
31
26
6
-8
-18
-24
-24
-18
-10
-8
-7
3
12
17
17
16
7
-3
-18
-27
-23
6
28
30
13
-4
-16
-1
37
62
59
24
-16
-42
-47
-28
-11
-9
-10
3
13
35
50
47
27
-2
-18
-38
-46
-46
-36
-31
-14
0
0
3
14
25
29
32
33
24
14
3
-14
-25
-16
15
42
59
52
23
-6
-15
3
23
33
35
29
13
8
3
-1
-1
2
8
8
8
-11
-26
-31
-10
10
15
17
10
14
33
58
58
37
21
15
24
27
25
4
-4
-2
1
7
9
23
37
51
58
42
10
-17
-20
-13
4
13
1
-20
-35
-29
-19
-5
-7
-18
-27
-19
-10
-15
-28
-31
-22
-9
15
21
7
-12
-15
5
37
70
86
78
56
43
43
47
53
36
18
18
34
37
18
-7
-34
-52
-60
-59
-56
-46
-27
-18
-15
-24
-20
-20
-13
-1
16
17
2
-7
-35
-51
-61
-65
-63
-50
-22
11
47
79
89
79
58
42
17
-2
-9
-4
0
-5
-24
-44
-38
1
46
77
82
71
49
33
25
15
-6
-13
-27
-34
-42
-43
-42
-32
-20
-16
-19
-24
-15
5
24
47
54
39
12
-3
-3
3
13
-2
-17
-24
-9
12
35
52
54
37
7
-15
-33
-26
-1
12
-2
-37
-50
-37
11
66
109
113
87
49
-10
-51
-69
-63
-50
-33
-24
-25
-23
-19
-13
-22
-34
-53
-71
-71
-56
-31
-17
-10
-31
-49
-48
-25
5
20
32
10
-20
-51
-64
-67
-67
-58
-48
-34
-13
6
-1
-27
-55
-83
-93
-90
-79
-80
-78
-71
-52
-32
-15
7
20
34
34
25
5
-3
-7
-18
-24
-30
-27
-17
-3
16
11
5
1
11
9
-1
-33
-67
-94
-105
-105
-91
-59
-29
-14
-3
8
27
36
49
44
36
27
26
14
-10
-33
-62
-78
-71
-29
25
77
110
103
67
21
-17
-54
-80
-88
-69
-33
10
46
58
61
70
76
77
65
36
-11
-55
-74
-60
-38
-16
3
17
46
72
81
64
28
-1
-9
14
43
60
39
6
-28
-52
-54
-46
-33
-20
1
21
32
40
49
54
37
16
-9
-18
-6
18
39
50
57
52
43
41
47
38
17
-6
-21
-35
-48
-50
-55
-44
-15
21
66
102
130
132
131
136
133
121
92
57
4
-38
-67
-82
-84
-76
-46
-21
8
28
36
34
31
30
14
4
-13
-29
-29
0
46
71
71
52
43
42
50
33
-13
-63
-92
-88
-61
-30
-8
2
13
36
62
77
81
55
20
-7
-22
-36
-51
-63
-67
-62
-38
-8
11
23
31
36
42
43
39
11
-22
-62
-106
-134
-138
-125
-109
-94
-70
-35
9
56
102
123
120
101
71
42
36
30
5
-30
-61
-69
-57
-33
-19
-18
-16
-9
-4
8
25
47
75
103
123
118
92
66
38
14
0
-15
-37
-65
-72
-86
-104
-124
-124
-102
-67
-34
-33
-46
-51
-20
30
93
143
149
121
62
13
-41
-71
-83
-75
-54
-36
-26
-41
-59
-66
-63
-56
-51
-52
-62
-60
-45
-23
-9
8
24
42
61
71
65
46
36
21
-11
-49
-76
-87
-95
-86
-79
-67
-50
-25
4
39
64
55
14
-40
-79
-102
-112
-115
-113
-101
-74
-39
-3
20
45
52
39
19
-2
-29
-56
-81
-98
-94
-69
-31
-5
30
69
101
98
59
13
-26
-40
-44
-61
-84
-86
-61
-29
16
57
89
97
98
87
65
38
3
-33
-66
-77
-81
-66
-36
10
53
74
78
56
30
13
12
27
24
21
6
8
22
40
42
30
26
31
44
60
71
60
40
23
10
-2
-19
-24
-31
-19
1
11
9
12
30
38
46
39
9
-33
-66
-76
-70
-39
0
30
28
4
-7
-5
11
18
19
22
31
42
38
30
26
34
39
36
11
-25
-60
-74
-68
-46
-8
25
47
4
-11
-20
-43
-73
-110
-124
-93
-31
36
86
101
78
42
0
-37
-61
-67
-45
-35
-36
-55
-67
-49
-1
62
99
112
97
51
-5
-59
-95
-122
-121
-76
-7
58
99
115
121
132
140
133
100
62
25
-3
-16
-22
-16
1
28
39
26
10
3
7
-6
-17
-40
-58
-63
-54
-33
-18
7
26
28
25
33
52
77
79
45
-10
-49
-47
-38
-33
-46
-71
-90
-94
-80
-61
-29
16
57
90
98
88
48
18
0
-4
-13
-33
-68
-116
-138
-128
-92
-55
-29
-13
-15
-13
-6
-5
-5
-3
1
11
21
47
74
91
99
91
75
70
65
52
24
-1
-31
-59
-84
-106
-126
-127
-104
-85
-75
-68
-43
-9
22
51
63
73
78
72
32
-9
-29
-17
9
27
32
12
-6
-22
-41
-52
-52
-37
-33
-44
-67
-80
-71
-39
0
15
33
40
40
24
4
-13
-38
-44
-36
-10
5
13
-4
-26
-30
-5
26
42
54
44
38
27
21
6
-13
-7
-4
4
3
-11
-22
-29
-21
-17
-28
-48
-60
-60
-45
-13
22
50
65
57
21
1
5
23
42
51
57
55
58
63
62
55
43
37
31
32
39
28
-2
-26
-39
-48
-52
-61
-74
-88
-79
-49
-9
28
37
29
-10
-47
-77
-91
-87
-76
-71
-85
-99
-117
-126
-115
-88
-55
-30
-11
-20
-40
-58
-60
-60
-63
-51
-39
-22
-7
9
5
-25
-59
-93
-98
-76
-32
0
14
21
11
5
-6
-9
-30
-45
-63
-78
-89
-87
-73
-60
-37
-9
15
25
26
13
-10
-24
-10
12
24
26
10
-15
-30
-34
-30
-26
-9
17
36
43
29
-8
-45
-53
-40
-15
3
-3
-27
-65
-85
-91
-77
-57
-35
-16
-3
24
32
30
9
-13
-38
-60
-69
-70
-70
-66
-67
-83
-105
-124
-129
-104
-55
1
28
36
34
30
33
44
63
60
50
36
33
40
53
46
27
-65
-85
-98
-98
-85
-60
-33
7
35
60
72
73
61
42
38
26
6
-25
-58
-77
-74
-43
-13
-1
-7
-21
-34
-37
-24
-6
3
8
6
-16
-34
-40
-31
-18
-13
-6
0
24
53
57
31
-15
-45
-65
-56
-31
-8
10
20
28
26
38
55
69
68
59
49
31
17
14
8
3
5
13
11
9
7
18
26
42
45
39
21
-5
-20
-32
-29
-27
-8
31
82
107
91
58
24
11
19
40
53
55
56
39
21
3
-11
-34
-66
-96
-114
-114
-94
-58
-39
-34
-38
-45
-47
-38
-22
-20
-15
-8
4
9
14
21
20
30
34
29
21
18
17
21
12
10
14
10
9
6
8
10
11
4
-13
-21
-28
-42
-47
-55
-57
-45
-11
15
27
24
16
7
14
27
23
3
-12
-11
0
17
29
40
46
54
56
41
25
17
12
12
13
19
10
6
11
20
20
17
12
0
-1
-2
-6
-11
-12
3
0
-6
-11
-14
-5
11
29
29
19
2
-12
-32
-52
-77
-93
-90
-66
-28
6
49
71
77
79
78
81
64
61
38
11
-20
-38
-56
-55
-42
-25
-13
-4
13
38
69
98
97
66
16
-32
-56
-50
-27
-12
-20
-32
-27
-8
27
51
54
31
-5
-38
-71
-81
-72
-51
-27
4
23
19
-6
-22
-18
0
24
24
3
-14
-25
-23
-18
-8
-8
-11
-2
33
76
106
118
93
52
9
-29
-58
-78
-77
-64
-51
-34
-15
3
14
33
43
47
37
32
10
3
2
2
10
24
44
50
59
51
37
13
-10
-18
-19
2
27
42
40
35
42
43
54
59
42
6
-20
-27
-17
4
18
14
-17
-47
-71
-74
-51
-12
30
58
78
81
71
55
41
39
33
32
11
-2
-24
-32
-41
-53
-47
-32
-12
8
19
1
-37
-65
-78
-76
-66
-61
-64
-64
-48
-28
-8
14
36
37
15
-27
-78
-114
-117
-95
-74
-53
-36
-31
-25
-6
21
34
28
5
-20
-51
-71
-93
-112
-107
-83
-42
-15
3
10
0
-1
0
19
32
38
24
9
0
-7
-28
-66
-69
-47
-7
13
21
18
10
28
35
25
-2
-31
-50
-46
-25
-15
-18
-37
-52
-64
-49
-19
17
40
60
77
68
51
30
19
11
3
9
15
38
47
34
-1
-32
-48
-58
-52
-43
-21
-2
20
28
23
26
40
52
50
54
55
57
44
25
8
-9
-14
-21
-34
-33
-14
14
39
65
66
44
15
1
0
-8
-17
-47
-76
-96
-93
-82
-68
-44
-31
-24
-13
2
6
-4
-24
-48
-58
-40
-4
17
18
-1
-18
-17
6
42
66
83
76
48
4
-24
-30
-26
-19
-12
-11
-21
-22
-13
3
33
57
63
47
36
21
4
-12
-42
-71
-94
-93
-81
-58
-31
-9
2
4
13
29
56
93
126
136
109
74
42
33
55
91
104
101
91
83
75
64
40
5
-12
-17
-14
-13
0
15
36
57
70
67
51
42
53
67
77
69
42
11
-6
-1
0
9
20
28
31
31
20
-2
-11
-3
2
-17
-53
-89
-101
-77
-36
-4
16
34
38
21
-3
-24
-36
-53
-61
-76
-80
-69
-47
-26
-3
24
51
77
85
77
48
14
0
-15
-32
-50
-60
-62
-44
-14
10
21
27
34
30
28
22
14
3
-3
4
7
13
23
47
63
72
57
15
-16
-29
-27
-36
-43
-60
-73
-73
-53
-26
3
31
47
58
80
119
152
146
118
64
19
-6
-11
-20
-44
-61
-66
-50
-11
38
83
118
134
124
87
46
13
-11
-33
-55
-82
-109
-118
-101
-70
-19
22
49
47
39
25
2
-8
-15
-14
-21
-28
-32
-44
-41
-28
2
24
42
37
14
-1
-13
-19
-41
-64
-84
-89
-68
-26
19
53
86
88
66
31
-2
-25
-49
-67
-87
-87
-67
-30
-1
6
13
8
9
4
-4
-21
-43
-57
-70
-66
-48
-13
10
10
1
-4
-3
22
46
47
31
7
-16
-40
-55
-46
-33
-5
8
10
-2
-14
-23
-22
0
34
50
32
5
-17
-33
-34
-29
-21
-20
-5
8
30
44
57
55
37
17
-21
-57
-70
-69
-52
-54
-45
-44
-40
-20
11
46
54
51
30
8
-6
-18
-46
-79
-110
-131
-133
-114
-78
-54
-30
-11
10
27
37
31
5
-26
-70
-118
-151
-162
-148
-137
-114
-81
-42
-9
16
32
33
19
-14
-49
-89
-100
-103
-108
-108
-104
-75
-37
10
36
29
11
-12
-37
-66
-83
-93
-81
-55
-21
5
16
32
36
30
9
-18
-44
-56
-42
-31
-35
-60
-85
-110
-117
-102
-63
-15
41
91
101
90
56
16
-18
-30
-25
-30
-23
-16
3
22
41
61
68
80
83
72
46
22
11
4
4
2
-11
-29
-27
-14
8
28
39
31
-2
-24
-44
-48
-35
-17
-1
9
23
41
60
66
54
25
-3
-18
-33
-48
-64
-68
-58
-27
22
74
107
104
76
36
2
-18
-41
-69
-88
-83
-61
-18
23
55
71
80
90
84
82
78
74
58
35
17
12
31
57
76
71
56
31
7
0
4
4
-9
-12
-10
3
28
52
63
43
14
-23
-43
-42
-30
-16
-13
5
33
74
107
126
120
107
107
103
94
73
60
60
74
82
75
50
27
27
32
49
72
80
70
49
38
26
27
28
29
27
16
-3
-23
-12
21
55
59
42
35
39
50
54
33
-7
-33
-39
-25
0
25
40
44
46
36
20
2
-8
-15
-16
1
12
10
4
7
19
34
54
51
40
31
19
3
-26
-47
-65
-77
-76
-65
-54
-40
-18
1
21
37
39
18
-5
-28
-45
-46
-39
-37
-52
-60
-55
-36
-16
25
75
115
122
95
46
-1
-22
-18
1
28
55
67
66
60
56
50
51
47
35
5
-15
-37
-50
-51
-45
-40
-38
-17
7
27
35
43
51
55
54
24
-22
-67
-85
-79
-48
4
50
70
57
20
-29
-48
-43
-40
-58
-97
-114
-107
-73
-25
13
31
23
10
-24
-43
-60
-72
-84
-99
-96
-100
-80
-52
-9
22
40
39
31
16
1
-18
-40
-55
-74
-94
-96
-75
-42
-26
-14
-20
-13
10
46
70
56
42
30
20
20
13
6
-2
7
15
18
15
18
13
1
-15
-43
-75
-89
-76
-61
-48
-45
-51
-47
-30
6
24
30
13
-18
-42
-50
-45
-47
-39
-24
-6
-1
1
6
16
30
41
44
27
9
-5
-20
-34
-50
-66
-67
-36
5
27
35
29
26
29
26
2
-39
-65
-74
-81
-107
-137
-161
-147
-98
-28
37
79
99
87
55
20
13
14
18
-5
-52
-101
-118
-96
-48
15
80
115
114
74
24
-34
-66
-84
-92
-102
-101
-76
-46
3
52
79
79
56
38
17
4
-4
-20
-42
-50
-46
-40
-24
-5
17
25
26
10
-5
-8
7
29
46
58
44
10
-22
-30
-13
7
19
5
-7
-8
8
35
57
73
58
14
-42
-69
-79
-62
-39
-17
12
48
79
83
73
63
58
52
40
22
-15
-53
-81
-84
-70
-48
-22
-6
10
17
15
5
-3
5
6
3
-8
-29
-49
-45
-25
1
16
17
0
-20
-20
-26
-30
-46
-64
-78
-82
-66
-58
-69
-87
-85
-70
-53
-33
-28
-32
-37
-35
-41
-51
-65
-83
-98
-99
-90
-73
-47
-17
2
12
7
0
-6
-4
14
19
6
-31
-61
-87
-78
-53
-33
-35
-42
-35
-15
21
63
83
79
59
38
15
16
9
1
-31
-49
-56
-40
-5
38
72
86
75
39
7
0
17
35
44
52
45
37
36
53
74
88
95
72
32
-20
-63
-94
-113
-117
-110
-92
-56
-9
31
66
96
112
102
64
29
-6
-11
0
11
3
9
20
54
112
158
166
134
81
48
23
14
6
-17
-48
-64
-56
-32
-1
16
13
-8
-17
-17
-11
-3
-4
-14
-17
7
35
58
65
58
50
39
45
41
24
-4
-38
-56
-55
-31
-16
-16
-23
-19
-1
21
32
7
-35
-69
-71
-56
-31
-9
5
9
11
13
13
20
28
26
12
-2
-2
-5
-6
-11
-25
-43
-41
-14
16
40
46
24
-16
-38
-35
-15
16
33
29
4
-10
-13
-8
0
8
10
3
-2
-22
-42
-53
-34
-6
18
21
3
-17
-23
-10
4
18
31
26
14
5
1
-1
-3
4
13
12
1
-15
-45
-58
-60
-52
-45
-41
-24
-9
8
19
9
-16
-28
-18
-5
9
10
-6
-29
-37
-21
-8
-3
-6
-10
-18
-13
-20
-30
-32
-29
-17
-3
20
36
42
51
46
33
17
11
1
-12
-30
-39
-40
-31
-4
18
34
43
44
38
27
27
32
31
21
8
-10
-23
-22
-13
3
22
40
51
68
83
80
49
1
-34
-59
-49
-30
-18
-17
-12
2
25
58
93
111
100
64
22
-22
-48
-52
-39
-22
-5
-2
4
23
60
88
98
91
68
28
-10
-33
-39
-34
-24
95
