# Supplementary material for: Electroencephalography (EEG) based epilepsy diagnosis via multiple feature space fusion using shared hidden space-driven multi-view learning
Source: PeerJ Comput Sci. 2024 Mar 7;10:e1874. doi: 10.7717/peerj-cs.1874 (PMC10936759; doi:10.7717/peerj-cs.1874)
Supplement: Supplemental Information 2 [file peerj-cs-10-1874-s002.zip › B/O092.txt]

-128
-158
-161
-158
-152
-144
-117
-65
-5
61
102
108
88
64
35
8
-13
-32
-31
-24
-11
-23
-40
-43
-29
3
49
98
107
83
35
-9
-32
-18
26
63
91
96
90
69
49
35
22
19
26
28
9
-16
-40
-52
-52
-54
-64
-73
-45
-3
39
49
26
-9
-29
-20
-2
3
-18
-36
-41
-26
16
52
74
86
91
92
75
64
44
44
24
13
9
21
28
34
35
23
13
8
1
-5
-15
-36
-59
-72
-58
-50
-43
-34
-33
-33
-27
-2
22
40
43
29
4
-17
-37
-45
-29
4
28
26
7
-9
-27
-11
22
56
60
29
-9
-37
-24
24
80
102
101
84
71
69
75
72
54
32
3
-33
-58
-74
-60
-40
-5
14
22
18
21
14
12
10
0
-22
-44
-54
-70
-74
-72
-60
-34
-3
39
64
83
92
85
69
47
21
-19
-54
-83
-93
-100
-80
-35
23
84
130
135
112
84
52
20
-5
-7
-1
-3
-10
-26
-35
-24
5
43
54
48
23
-21
-70
-98
-110
-105
-87
-76
-87
-104
-113
-112
-90
-56
-35
-33
-42
-45
-40
-15
-11
-31
-81
-119
-115
-85
-38
7
22
9
-19
-27
-32
-29
-38
-66
-112
-141
-136
-111
-68
-21
29
65
70
48
-1
-44
-69
-68
-59
-37
-27
-26
-40
-46
-38
-23
1
9
6
7
14
11
-6
-18
-28
-30
-26
-23
-27
-42
-39
-18
19
59
83
76
41
-1
-42
-72
-79
-61
-46
-28
-9
10
36
54
64
46
26
21
32
46
40
20
-19
-29
-12
29
62
86
97
85
76
61
37
-2
-36
-54
-59
-44
-25
-2
7
20
28
33
36
36
41
41
40
25
-8
-31
-44
-49
-45
-25
-5
11
27
40
47
39
33
27
14
6
12
27
49
66
67
58
46
47
38
37
32
14
-22
-66
-91
-87
-32
53
126
154
143
138
139
152
145
108
53
15
-2
-25
-38
-44
-24
16
80
122
133
111
70
29
-6
-32
-37
-39
-42
-44
-50
-58
-60
-59
-39
1
58
105
106
79
21
-37
-66
-61
-36
-8
11
26
49
87
131
147
130
96
55
7
-34
-60
-79
-67
-36
13
54
77
93
106
117
118
100
54
-2
-33
-53
-53
-48
-48
-45
-34
-20
-19
-15
9
43
62
64
38
-2
-28
-34
-20
-14
-1
7
15
39
75
100
98
84
57
41
31
19
-7
-42
-53
-43
-18
0
9
10
11
20
26
5
-30
-59
-64
-40
13
58
75
71
59
56
77
110
134
129
105
76
34
9
10
49
100
121
97
33
-8
6
62
123
157
151
102
54
31
29
41
50
55
58
68
87
94
80
61
29
7
-16
-12
6
22
54
68
65
51
45
45
45
54
51
39
20
4
-11
-28
-39
-62
-73
-66
-25
12
45
57
46
31
23
51
67
58
30
-14
-39
-50
-61
-94
-113
-107
-63
-20
10
21
7
-1
-19
-44
-73
-99
-116
-128
-135
-128
-100
-66
-15
30
64
82
91
86
67
53
30
1
-25
-47
-58
-76
-76
-84
-88
-89
-73
-47
-22
-1
-3
-38
-88
-126
-141
-115
-61
-14
1
3
6
25
58
79
62
12
-32
-51
-63
-73
-82
-80
-59
-28
3
11
23
44
65
69
49
10
-39
-87
-107
-100
-77
-55
-60
-84
-105
-99
-59
-23
3
-26
-86
-147
-175
-155
-121
-84
-93
-136
-175
-172
-126
-61
-1
18
3
-39
-80
-120
-144
-145
-130
-104
-65
-16
20
45
51
44
30
10
-8
-43
-78
-105
-117
-117
-103
-70
-45
-11
18
44
63
63
62
33
4
-27
-48
-69
-66
-64
-52
-35
-14
14
34
50
55
43
27
6
-25
-65
-97
-111
-108
-91
-62
-28
-6
21
34
24
1
-30
-62
-79
-71
-60
-57
-56
-49
-35
-8
25
39
26
2
-12
-20
-23
-24
-28
-30
-32
-28
-30
-30
-24
-12
-5
2
12
18
29
39
46
41
25
4
-30
-50
-42
-24
-11
2
19
34
40
29
7
-28
-47
-44
-24
-6
-3
-17
-36
-25
4
46
59
52
18
-19
-48
-66
-79
-85
-77
-77
-70
-52
-33
-7
-3
-7
-29
-49
-58
-63
-69
-76
-74
-73
-49
-10
31
57
61
49
24
19
28
34
21
-20
-67
-99
-97
-72
-49
-41
-24
8
47
84
95
74
36
-1
-23
-37
-32
-12
17
36
60
73
80
89
88
79
38
2
-17
-21
-7
16
26
27
46
61
72
77
82
78
55
25
-8
-25
-38
-35
-31
-8
26
49
46
27
23
31
44
56
44
7
-44
-74
-97
-92
-71
-46
-23
-4
24
34
51
66
88
101
108
94
47
-14
-61
-72
-59
-39
-29
-28
-16
8
49
74
82
60
17
-21
-43
-39
-23
8
32
58
79
105
108
88
67
48
23
-6
-37
-54
-51
-19
4
17
15
21
22
19
9
-18
-47
-53
-31
-11
4
10
10
12
30
53
66
70
62
51
40
42
54
44
15
-35
-72
-86
-60
-21
-4
-5
-14
-12
-9
9
20
22
12
-9
-39
-54
-29
3
7
-25
-71
-96
-89
-41
12
47
47
23
-7
-32
-21
2
25
34
30
15
2
2
-6
-25
-41
-35
-16
1
15
4
-2
-17
-25
-53
-74
-82
-75
-68
-70
-68
-75
-54
-18
17
29
15
-10
-41
-46
-34
-26
-25
-23
0
33
73
97
114
115
116
104
72
34
4
-14
-48
-81
-117
-116
-88
-42
-16
-23
-26
-26
-24
-35
-55
-80
-102
-110
-121
-122
-103
-60
-19
11
35
46
45
33
29
15
5
-11
-32
-52
-73
-62
-45
-16
9
15
-5
-22
-5
21
48
49
22
-8
-22
-25
-43
-55
-62
-53
-39
-18
-5
-11
-20
-12
7
26
45
54
50
30
10
-12
-24
-28
-21
-6
22
49
54
34
12
-11
-14
-13
4
-4
-29
-55
-87
-98
-86
-53
-24
2
8
5
-7
-23
-31
-40
-43
-34
-18
-10
-5
19
52
93
116
118
91
61
36
17
18
36
43
10
-47
-95
-109
-83
-37
-5
-6
-18
-35
-34
-8
29
57
62
52
31
15
18
34
50
39
25
10
16
29
56
69
56
32
-10
-41
-55
-48
-46
-35
-10
22
51
73
87
69
43
20
5
-4
-21
-36
-59
-62
-35
13
57
83
93
74
56
40
25
5
-21
-63
-119
-143
-126
-71
-14
35
71
96
110
106
82
47
17
-3
-26
-57
-72
-85
-84
-57
-22
26
71
109
114
87
44
-17
-82
-121
-119
-90
-55
-27
-20
-24
-25
-10
11
19
11
-23
-56
-72
-50
-8
38
77
97
108
119
126
100
56
14
-10
-13
-15
-4
-10
-28
-56
-79
-73
-37
3
8
-20
-58
-77
-67
-25
30
53
37
-10
-59
-83
-82
-70
-65
-59
-27
21
80
123
142
139
138
144
141
109
72
29
-8
-34
-52
-63
-53
-13
16
30
29
31
41
50
59
49
26
-2
-20
-27
-28
-18
-12
4
21
47
53
58
56
46
30
19
24
27
36
33
22
9
9
35
65
83
79
48
3
-30
-31
-11
14
25
7
-15
-8
14
42
55
48
25
-3
0
21
48
60
44
20
-3
-11
5
10
12
12
-8
-32
-48
-58
-65
-70
-72
-82
-83
-63
-20
25
65
85
66
48
29
19
0
-14
-19
-24
-16
1
27
39
49
48
32
20
20
23
14
-15
-56
-81
-61
-14
23
32
24
15
5
18
34
27
-15
-52
-80
-87
-75
-58
-45
-40
-11
29
85
113
109
73
35
23
18
13
9
17
22
6
-4
-35
-45
-35
-7
16
26
25
3
-30
-60
-65
-58
-28
-5
18
20
13
7
-7
-4
3
15
13
15
24
14
-5
-19
-28
-30
-21
-1
2
3
6
7
12
9
-8
-41
-67
-73
-57
-42
-19
-8
9
38
69
79
65
57
41
34
21
7
-3
-19
-39
-57
-53
-22
27
52
47
34
23
19
2
-15
-35
-43
-42
-40
-43
-40
-10
29
83
122
120
73
14
-22
-46
-51
-55
-63
-89
-111
-122
-127
-100
-54
0
35
35
16
-21
-56
-79
-110
-136
-155
-171
-184
-189
-182
-166
-146
-121
-90
-69
-51
-32
-22
-36
-45
-69
-101
-135
-151
-147
-122
-86
-67
-52
-39
-17
-8
-13
-16
-33
-50
-58
-51
-48
-51
-61
-81
-93
-90
-51
-2
43
69
63
33
-1
-25
-44
-52
-52
-40
-30
-23
-21
-29
-36
-29
-23
-25
-45
-75
-110
-130
-106
-51
12
61
83
78
53
33
11
-11
-42
-80
-118
-133
-112
-70
-14
29
46
56
61
77
76
58
35
-3
-49
-85
-95
-81
-36
36
109
153
149
117
68
35
12
-9
-29
-37
-35
-45
-56
-68
-61
-38
5
61
94
104
84
59
31
14
4
-12
-22
-35
-58
-85
-77
-43
-4
25
42
44
31
22
5
-7
-13
-4
12
30
50
62
59
47
28
-3
-43
-46
-24
4
25
31
32
33
55
72
74
58
41
24
24
43
66
90
107
112
99
86
90
97
90
65
33
-1
-24
-37
-29
-4
37
87
108
111
94
67
42
26
18
-15
-46
-65
-61
-60
-50
-34
-15
5
7
-7
-40
-44
-35
-5
19
19
2
-20
-9
11
29
28
23
7
-8
-14
-39
-82
-143
-180
-184
-156
-111
-71
-37
-14
14
18
9
-7
-30
-49
-61
-63
-75
-88
-96
-88
-64
-34
-1
19
35
36
26
-12
-60
-103
-147
-164
-157
-134
-122
-109
-91
-60
-10
42
77
73
52
14
-23
-46
-53
-71
-88
-95
-80
-47
3
43
71
66
53
18
-11
-36
-39
-30
-11
18
37
29
15
12
5
9
9
5
-8
-18
-38
-73
-104
-100
-72
-30
-10
-16
-42
-60
-54
-19
37
94
129
121
92
69
63
51
38
31
41
57
63
45
12
-13
-21
-19
-8
11
26
27
29
33
34
39
51
76
91
111
115
104
97
97
87
58
30
-1
-22
-46
-75
-96
-93
-40
32
88
102
85
59
50
59
62
43
9
-24
-53
-61
-57
-54
-50
-38
-2
36
79
109
110
80
32
-7
-41
-52
-57
-52
-38
-14
15
36
54
83
107
107
84
41
-2
-38
-57
-64
-68
-47
-27
1
41
97
135
144
135
108
73
27
-22
-64
-81
-61
-24
10
26
37
49
62
90
93
74
30
-17
-66
-104
-118
-111
-83
-35
18
59
91
111
116
103
73
34
-15
-40
-43
-37
-52
-83
-100
-97
-47
16
70
92
99
103
96
71
19
-53
-124
-149
-124
-69
-13
29
50
59
80
100
116
114
89
51
10
-7
-23
-28
-31
-26
-26
-23
-1
32
63
71
60
34
-3
-22
-34
-31
-27
-15
-24
-42
-51
-43
-25
-2
21
15
7
0
0
1
0
3
-19
-48
-88
-130
-143
-117
-57
-3
35
57
58
46
43
51
36
6
-44
-103
-143
-153
-133
-111
-98
-91
-78
-49
7
58
81
-123
-125
-125
-128
-120
-95
-46
24
77
95
77
59
49
41
40
24
2
-19
-34
-64
-82
-79
-55
-14
25
63
80
82
62
40
12
-16
-35
-65
-84
-98
-103
-98
-78
-20
34
87
114
110
74
37
16
-5
-8
-25
-45
-57
-40
4
50
85
108
115
93
67
27
-10
-34
-32
-7
15
27
5
-29
-47
-42
-21
-12
12
16
-16
-60
-92
-91
-55
3
36
51
48
51
67
92
112
107
77
36
-4
-32
-50
-52
-48
-51
-49
-42
-40
-27
-5
12
35
44
52
39
34
32
35
21
0
-27
-60
-86
-89
-72
-41
10
62
96
111
106
85
53
21
-24
-65
-97
-107
-101
-73
-31
14
60
109
150
176
156
119
59
-4
-57
-78
-72
-47
-5
26
44
38
21
-15
-34
-34
-29
-28
-32
-33
-32
-12
28
82
113
128
132
119
122
107
80
34
-20
-61
-97
-103
-90
-61
-35
-20
-13
-2
19
45
58
58
67
58
29
-11
-47
-65
-78
-73
-52
-18
24
55
70
61
56
40
7
-35
-68
-81
-78
-60
-40
-28
-22
-11
-14
-22
-31
-30
-32
-45
-63
-109
-148
-181
-198
-195
-175
-120
-61
-2
33
44
38
18
-1
-37
-70
-90
-99
-107
-116
-116
-115
-106
-93
-71
-47
-22
3
14
15
32
56
63
53
11
-46
-94
-122
-135
-142
-134
-126
-112
-79
-22
37
72
92
82
69
45
30
26
32
47
42
23
5
6
12
14
21
17
12
-14
-38
-70
-75
-62
-41
-22
-8
6
4
13
17
26
22
16
13
2
9
22
41
52
65
77
73
54
23
-19
-69
-92
-97
-79
-50
-15
16
30
49
60
68
78
80
53
-9
-84
-163
-207
-214
-175
-104
-29
51
105
135
131
100
35
-33
-63
-68
-64
-76
-99
-118
-115
-80
-45
-37
-55
-75
-101
-102
-91
-80
-80
-83
-72
-55
-23
13
34
48
65
83
78
-6
-25
-54
-73
-72
-43
-10
43
84
104
103
84
67
45
40
36
22
0
-9
-6
2
27
33
31
31
38
35
20
9
1
-13
-34
-37
-29
-1
32
60
80
97
115
117
109
78
17
-52
-115
-133
-121
-80
-29
8
31
36
55
70
100
118
116
80
40
2
-33
-60
-92
-119
-133
-114
-78
-31
23
83
138
167
177
160
113
57
5
-35
-65
-62
-53
-32
-6
17
30
37
51
71
92
101
99
72
30
-8
-40
-65
-75
-57
-46
-42
-45
-41
-25
1
39
54
57
39
13
-10
-19
-3
19
42
70
90
95
101
104
88
74
49
20
-9
-21
-16
-11
-8
-2
16
26
41
48
41
38
38
44
38
31
16
-11
-15
-14
-5
0
15
19
23
33
43
48
30
10
-21
-46
-50
-30
-8
3
-3
-17
-23
-21
-2
14
19
10
-18
-56
-79
-74
-59
-36
-5
17
32
34
34
17
-11
-34
-52
-69
-87
-92
-98
-79
-55
-32
-11
16
53
66
52
21
-15
-41
-42
-46
-67
-86
-87
-55
-20
19
45
58
72
77
65
27
-1
-22
-42
-57
-59
-61
-64
-50
-33
0
47
100
132
139
116
75
29
-4
-24
-58
-85
-94
-83
-56
-18
25
65
103
128
132
117
89
65
34
7
-9
-25
-42
-47
-43
-45
-39
-35
-12
10
31
42
35
32
36
32
19
-1
-16
-31
-33
-24
-6
18
52
75
85
71
36
5
-29
-37
-28
-6
18
27
23
5
-11
-33
-54
-61
-45
-25
-11
-1
-11
-27
-34
-18
-1
11
9
5
9
14
15
-8
-21
-28
-12
16
44
57
33
11
3
21
32
33
11
-10
-25
-28
-39
-64
-90
-96
-73
-33
11
31
21
1
-14
-27
-26
-15
5
12
17
6
-4
-14
-9
-10
-16
-14
-21
-44
-54
-47
-30
-29
-44
-73
-91
-90
-71
-60
-56
-44
-36
-24
-8
0
-6
-23
-53
-86
-109
-116
-108
-107
-95
-67
-24
2
5
-5
-21
-17
4
25
40
39
21
-16
-63
-97
-93
-63
-17
22
34
45
48
38
11
-4
-10
-4
10
22
21
2
-16
-40
-36
-12
30
59
57
26
-19
-77
-124
-141
-125
-95
-57
-33
-14
12
34
19
-16
-59
-96
-109
-99
-72
-58
-60
-68
-66
-54
-22
22
51
63
54
32
-3
-44
-72
-88
-84
-66
-43
-20
6
30
39
42
48
67
85
92
66
-5
-78
-116
-111
-77
-34
-3
19
39
69
96
103
113
103
84
47
6
-43
-90
-105
-105
-82
-51
-20
-2
5
18
30
38
22
-8
-52
-89
-105
-118
-126
-123
-84
-27
27
64
79
77
80
83
62
33
3
-17
-37
-47
-50
-57
-64
-61
-51
-30
7
48
76
97
105
93
49
-7
-52
-74
-79
-77
-84
-102
-108
-105
-86
-65
-36
-7
10
27
21
-6
-40
-60
-62
-48
-15
10
20
23
43
62
82
96
89
68
32
-5
-41
-68
-74
-57
-30
4
31
25
12
6
9
-1
-40
-69
-104
-124
-128
-109
-67
-9
50
93
137
170
179
148
91
29
-40
-94
-125
-141
-159
-160
-153
-134
-84
-15
67
137
187
193
156
85
17
-34
-76
-93
-111
-120
-117
-83
-25
37
97
121
122
117
108
93
63
38
11
-21
-50
-77
-92
-87
-53
-4
37
61
67
43
12
-11
-19
-13
12
45
58
56
38
10
-2
9
47
78
96
75
24
-37
-60
-43
-2
36
51
40
16
13
24
40
57
68
78
77
81
80
80
66
47
21
-4
-10
5
27
42
41
25
8
20
38
56
63
62
38
9
-6
-17
-13
-9
-1
1
9
27
49
56
51
52
35
26
20
12
7
-11
-36
-69
-74
-52
-2
33
52
45
12
-26
-56
-86
-113
-131
-132
-110
-72
-24
16
32
45
41
26
-4
-29
-37
-42
-23
-17
-5
2
22
48
66
73
60
45
39
31
2
-41
-63
-56
-37
-21
-13
-9
2
16
21
13
12
18
30
40
43
24
-9
-37
-29
0
46
88
111
101
70
25
-41
-93
-111
-95
-66
-45
-35
-44
-35
-14
11
24
26
17
14
18
29
36
22
18
9
-8
-32
-65
-93
-125
-121
-94
-32
28
66
69
50
37
25
22
16
15
5
-14
-30
-48
-56
-36
7
51
86
104
91
54
14
-12
-35
-55
-79
-112
-144
-158
-145
-116
-81
-52
-32
-29
-25
-25
-43
-66
-96
-126
-151
-156
-135
-99
-56
-13
14
11
0
-27
-60
-78
-79
-67
-65
-62
-75
-99
-116
-112
-81
-41
4
28
25
8
-1
-5
-2
-4
-26
-56
-77
-78
-73
-41
-2
31
57
74
86
85
78
73
45
16
-9
-12
-18
-30
-53
-75
-88
-76
-46
-6
42
88
117
117
90
43
-16
-61
-82
-75
-67
-50
-41
-35
-14
12
43
54
64
64
55
54
60
75
69
48
2
-51
-78
-66
-20
12
45
59
77
99
134
161
163
151
126
110
116
138
143
121
75
25
-18
-48
-67
-102
-143
-178
-178
-153
-120
-79
-70
-69
-68
-57
-39
-20
-7
-13
-7
3
16
17
26
49
57
52
24
-9
-45
-62
-66
-67
-63
-51
-28
-3
31
39
10
-21
-43
-45
-41
-24
-7
16
23
22
17
22
53
76
70
39
10
-14
-16
10
44
79
92
90
67
56
69
87
91
64
28
-11
-7
29
63
60
27
0
3
33
72
89
68
26
-6
-33
-30
-9
17
28
29
7
-18
-30
-11
22
34
25
4
-20
-26
-19
-9
-8
-17
-33
-39
-36
-28
-25
-18
7
36
40
23
-10
-32
-32
-13
2
-1
0
13
31
61
93
107
104
87
64
26
-20
-52
-75
-80
-72
-57
-60
-69
-76
-67
-35
24
77
78
38
-26
-72
-84
-63
-19
31
74
112
122
112
96
91
75
57
35
27
23
33
40
38
32
34
29
16
21
21
17
14
14
15
9
9
1
-3
-5
0
-1
-12
-30
-55
-59
-45
-2
43
74
82
57
17
-27
-49
-51
-32
-5
16
13
6
5
11
31
33
24
-12
-54
-72
-84
-67
-57
-33
-23
-15
-6
14
36
64
67
50
16
-15
-33
-43
-42
-41
-54
-60
-60
-53
-28
6
35
33
20
-7
-47
-75
-78
-67
-57
-46
-35
-7
42
100
129
123
88
33
-27
-79
-106
-114
-104
-72
-35
-3
19
47
66
92
104
81
16
-70
-135
-180
-173
-135
-82
-26
14
53
68
73
57
15
-37
-80
-99
-104
-88
-64
-48
-38
-15
28
84
133
146
107
31
-23
-38
-23
-19
-49
-114
-183
-199
-155
-53
57
136
151
110
55
-1
-32
-53
-53
-54
-59
-59
-66
-79
-91
-78
-42
11
61
92
96
81
59
12
-39
-77
-86
-75
-51
-32
-36
-25
8
55
88
97
83
44
5
-31
-54
-72
-76
-62
-44
-27
-14
0
7
33
57
65
63
40
-5
-66
-101
-100
-60
-22
-16
-27
-37
3
53
89
74
26
-37
-94
-117
-120
-108
-90
-64
-42
-17
16
47
72
81
73
42
1
-24
-32
-26
-15
3
-1
-15
-25
-14
17
53
81
77
61
36
9
-10
-13
-9
-20
-43
-65
-66
-55
-40
-27
-33
-22
13
64
115
134
103
20
-70
-143
-183
-185
-149
-93
-31
25
48
51
42
55
67
62
23
-26
-69
-96
-94
-93
-101
-105
-95
-61
-10
50
87
93
73
64
61
62
60
52
44
40
45
33
17
1
-16
-29
-21
-5
-7
-14
-12
7
30
36
25
3
5
11
16
7
8
31
63
85
84
61
36
27
24
12
2
0
15
20
30
16
-8
-36
-54
-57
-68
-64
-73
-84
-102
-117
-131
-136
-134
-129
-109
-65
14
70
97
96
74
47
14
-16
-51
-65
-67
-68
-75
-82
-89
-105
-92
-56
6
59
75
58
4
-41
-59
-59
-56
-41
-16
5
25
44
60
66
67
53
26
-12
-49
-81
-110
-109
-78
-24
35
71
75
54
41
28
8
-34
-71
-97
-107
-83
-33
35
100
132
131
111
97
76
36
-21
-72
-102
-101
-77
-52
-31
7
49
70
68
52
25
-5
-42
-67
-83
-67
-40
-10
-4
-4
8
22
48
71
86
83
74
66
41
25
21
35
54
61
63
43
37
48
64
62
37
-6
-34
-51
-32
3
33
61
62
50
25
-1
-32
-48
-39
-32
-29
-34
-28
-8
17
49
62
51
34
26
8
-1
-20
-26
-26
-18
0
4
-3
-16
-42
-67
-93
-99
-102
-84
-69
-70
-82
-83
-49
-9
32
44
33
1
-13
-10
5
1
-15
-51
-79
-74
-43
-10
21
41
36
8
-23
-42
-36
-20
-10
-18
-44
-54
-55
-36
3
51
94
109
87
29
-32
-76
-75
-64
-60
-57
-58
-52
-36
-9
14
44
59
62
39
4
-18
-41
-32
-14
6
4
-2
9
22
54
91
120
130
113
75
26
-7
-9
-7
-20
-45
-79
-95
46
