# Supplementary material for: Electroencephalography (EEG) based epilepsy diagnosis via multiple feature space fusion using shared hidden space-driven multi-view learning
Source: PeerJ Comput Sci. 2024 Mar 7;10:e1874. doi: 10.7717/peerj-cs.1874 (PMC10936759; doi:10.7717/peerj-cs.1874)
Supplement: Supplemental Information 2 [file peerj-cs-10-1874-s002.zip › B/O093.txt]

-83
-120
-123
-119
-93
-45
17
77
103
120
120
122
125
132
125
106
81
31
-8
-46
-58
-64
-53
-18
17
53
86
121
125
106
67
24
-11
-15
0
16
43
68
93
100
83
51
10
-6
4
17
15
17
17
20
18
0
-17
-31
0
47
91
104
81
39
7
12
40
65
63
41
25
24
53
77
92
94
89
78
58
57
55
55
55
66
74
78
69
67
66
61
54
39
12
-13
-28
-37
-49
-57
-50
-40
-29
-19
-20
-35
-41
-21
3
26
14
-22
-65
-92
-86
-64
-35
-11
-11
-4
14
48
57
51
41
40
43
31
1
-37
-51
-29
11
45
71
77
72
64
60
60
63
65
49
4
-41
-71
-64
-41
5
29
33
16
10
3
10
23
22
-7
-47
-73
-93
-86
-71
-58
-39
-17
22
48
72
93
97
79
45
2
-40
-69
-84
-83
-79
-45
11
75
142
188
207
193
164
124
75
34
23
18
25
33
28
17
17
36
59
58
49
29
5
-21
-45
-70
-81
-78
-67
-69
-81
-90
-86
-62
-11
22
34
23
11
8
11
15
5
-20
-44
-49
-29
12
53
66
48
23
13
-1
-10
-36
-72
-109
-120
-99
-69
-27
12
53
73
74
53
16
-10
-24
-30
-30
-11
9
43
58
64
57
40
45
49
54
49
44
22
-10
-29
-53
-69
-81
-79
-61
-32
13
43
62
76
93
95
82
51
15
-18
-35
-21
-4
18
36
46
52
57
75
79
80
75
58
37
10
-8
-31
-29
-10
28
61
97
116
104
77
43
24
8
-1
-9
-34
-61
-77
-66
-32
10
39
44
51
67
80
80
65
39
6
-23
-37
-35
-20
10
24
23
17
28
56
81
88
57
4
-40
-37
5
60
104
100
72
43
40
41
35
13
-19
-60
-86
-95
-89
-55
-3
46
88
129
174
200
200
168
123
76
46
25
-6
-23
-16
14
61
110
124
115
100
89
85
58
31
8
-6
-23
-48
-83
-122
-132
-111
-50
22
78
107
96
73
26
-27
-59
-53
-20
11
32
36
38
54
78
92
86
67
23
-29
-69
-86
-100
-93
-74
-29
14
56
89
102
103
79
43
-7
-47
-53
-61
-60
-71
-84
-89
-72
-40
-14
9
29
34
15
1
-12
-29
-46
-70
-88
-93
-70
-38
-8
16
45
74
90
99
83
61
42
25
11
-17
-32
-38
-10
31
73
91
82
67
42
9
-24
-41
-47
-35
-3
29
53
51
34
9
15
34
58
59
39
18
0
-1
20
45
70
85
89
73
67
84
106
116
111
92
55
24
5
2
5
17
34
45
49
55
56
59
70
78
72
52
32
11
12
38
56
70
70
72
75
69
73
76
92
100
91
41
-19
-60
-74
-70
-60
-36
-5
43
87
93
63
17
3
15
26
23
4
-25
-52
-60
-67
-45
-7
36
50
55
62
73
95
91
58
1
-48
-82
-113
-143
-161
-149
-113
-47
12
55
85
100
97
73
45
22
5
-5
-17
-42
-82
-96
-96
-71
-32
4
16
21
36
43
24
-24
-78
-114
-100
-47
5
28
32
29
30
43
47
41
14
-7
-15
-30
-49
-77
-87
-67
-22
34
61
80
97
125
132
104
43
-36
-92
-101
-81
-58
-52
-74
-112
-126
-95
-38
7
21
-8
-47
-68
-62
-48
-51
-58
-86
-108
-110
-64
3
73
125
129
91
32
-18
-50
-56
-49
-44
-43
-34
-1
30
56
69
63
50
36
16
-16
-53
-84
-103
-111
-99
-74
-51
-24
-1
14
28
28
27
0
-26
-52
-78
-108
-118
-111
-80
-45
-16
7
13
29
30
16
-9
-30
-49
-62
-69
-81
-95
-96
-79
-47
-19
14
23
14
-3
-13
-31
-50
-62
-73
-78
-82
-90
-94
-89
-68
-41
-18
4
18
14
4
-3
-8
-11
-4
4
7
15
20
19
16
19
32
48
69
78
73
57
35
12
-25
-45
-41
-24
-3
18
32
30
22
20
27
28
27
11
3
0
13
23
18
27
37
49
47
41
22
-1
-16
-21
-17
-1
16
1
-31
-43
-37
-12
0
-6
-33
-60
-73
-69
-64
-64
-62
-61
-35
10
46
67
64
51
38
37
47
43
7
-58
-114
-139
-122
-73
-30
-14
-1
16
40
75
111
127
108
60
4
-37
-48
-23
4
27
46
58
64
72
62
34
-16
-43
-45
-19
16
48
46
37
47
70
93
104
111
99
65
12
-35
-56
-50
-36
-34
-26
-7
22
52
78
92
87
84
87
87
51
-19
-84
-126
-103
-49
4
27
19
5
-17
-4
20
47
58
59
56
33
-5
-38
-49
-44
-30
-20
-14
10
43
76
93
107
116
110
75
25
-23
-55
-56
-43
-7
35
71
64
24
-12
-21
-11
11
23
17
-1
2
15
31
38
33
14
4
30
65
90
76
40
-7
-20
1
43
69
65
43
11
0
3
16
26
37
39
13
-31
-74
-94
-85
-38
8
32
46
55
67
64
54
33
21
14
11
-11
-36
-50
-47
-39
-26
-11
-1
-3
2
11
24
34
35
32
26
37
45
47
43
31
10
-9
-14
-20
-37
-64
-75
-95
-92
-81
-65
-39
-25
-16
-39
-63
-66
-50
-30
-21
-18
-22
1
29
45
42
22
8
-21
-43
-56
-59
-48
-32
4
41
83
111
124
118
101
69
35
5
-2
-8
-36
-65
-92
-80
-41
4
23
10
1
-2
-6
-13
-27
-43
-56
-69
-91
-95
-80
-30
15
58
87
88
76
69
81
91
91
54
-5
-57
-86
-69
-49
-31
-28
-27
-29
-17
30
56
73
57
12
-44
-77
-81
-67
-44
-32
-29
-34
-19
2
29
39
46
46
42
59
58
49
12
-26
-46
-46
-19
0
16
28
47
52
52
51
37
19
-13
-28
-36
-36
-31
-45
-54
-40
-3
33
64
71
68
49
23
5
-23
-41
-42
-38
-36
-22
5
36
62
73
66
51
44
51
64
83
94
83
40
-11
-33
-38
-27
-19
-30
-46
-38
-8
29
68
104
122
119
100
69
51
58
72
79
66
74
89
115
135
145
127
85
49
18
11
7
-1
-23
-30
-11
22
57
83
100
87
53
19
-6
-23
-45
-59
-71
-49
-4
54
92
108
112
93
79
58
35
-1
-34
-71
-117
-131
-110
-51
12
71
104
123
129
124
113
86
66
43
10
-36
-65
-87
-75
-24
43
108
147
154
133
86
52
11
-16
-26
-12
1
8
8
2
8
19
44
54
41
13
-12
-16
1
29
44
44
39
37
48
72
93
83
50
11
-21
-29
-24
12
33
37
16
-14
-34
-31
-9
-1
-4
-8
-5
6
40
66
71
56
31
4
-19
-40
-71
-106
-109
-56
24
100
138
147
153
162
171
162
121
80
37
1
-16
-22
-22
-4
20
21
9
-8
12
54
104
122
91
36
-11
-21
-9
3
20
30
35
36
41
26
18
24
44
52
47
29
-2
-3
8
33
47
47
47
34
22
15
-1
-24
-41
-41
-34
-24
-27
-36
-26
10
44
57
41
14
-10
-21
5
35
49
34
0
-23
-35
-18
4
13
7
3
-4
0
19
25
9
-40
-95
-138
-142
-102
-41
4
32
38
28
36
46
52
40
24
14
10
21
37
49
55
63
71
60
39
23
21
22
22
10
-6
-20
-17
-8
-7
1
8
12
26
28
19
-8
-38
-72
-94
-92
-62
-18
16
52
83
125
149
150
125
81
56
35
26
23
17
8
-9
-14
-30
-33
-33
-9
18
37
51
33
-9
-55
-74
-71
-42
-19
-9
-25
-41
-44
-36
-7
16
24
21
12
12
-2
-19
-31
-38
-44
-41
-29
-25
-10
10
30
36
29
11
-9
-27
-35
-34
-16
17
37
55
72
88
83
62
51
36
15
-24
-47
-63
-62
-53
-45
-20
11
57
78
84
91
95
84
43
-2
-53
-80
-94
-103
-107
-95
-58
-16
31
71
85
73
44
18
-11
-21
-29
-32
-51
-77
-106
-121
-91
-25
47
88
83
62
28
1
-13
-37
-71
-93
-100
-93
-73
-50
-35
-24
-16
-3
11
20
29
34
19
-5
-55
-106
-137
-132
-101
-61
-14
13
29
35
46
57
59
56
27
-1
-24
-23
-24
-20
-6
-8
-14
-20
6
49
93
102
72
19
-15
-18
-24
-35
-48
-44
-26
-3
11
13
22
50
78
77
32
-44
-121
-151
-119
-55
-1
26
22
5
-3
1
-5
-29
-49
-70
-79
-84
-83
-81
-71
-47
-25
-8
5
13
2
-25
-51
-83
-122
-156
-168
-159
-116
-49
20
70
87
79
44
13
-14
-30
-38
-24
-1
1
-18
-55
-78
-67
-19
44
73
66
36
10
-8
-23
-59
-103
-127
-130
-132
-133
-107
-53
8
58
81
76
41
18
-4
-2
16
37
50
44
28
7
-22
-46
-52
-49
-36
2
41
67
67
35
-4
-19
-3
25
39
45
50
55
60
75
91
108
118
120
105
87
81
72
50
15
-13
-26
-17
-1
4
5
5
10
13
33
66
87
71
33
-11
-52
-62
-51
-30
-13
5
25
43
50
35
-1
-45
-63
-60
-37
-14
-11
-18
-32
-19
-6
1
-1
7
20
23
18
-3
-34
-73
-102
-124
-118
-83
-33
24
78
122
130
126
119
102
77
44
9
-31
-65
-89
-96
-97
-92
-64
-26
25
59
56
23
-16
-48
-79
-97
-106
-102
-78
-31
26
75
104
117
118
92
58
19
-18
-39
-51
-71
-87
-86
-55
7
73
122
138
118
90
54
19
-10
-34
-51
-49
-17
17
39
43
39
35
43
69
90
98
94
80
37
-13
-50
-68
-58
-37
-20
-17
-26
-23
4
69
152
223
244
222
183
147
109
67
33
8
-1
4
-5
-25
-39
-46
-48
-34
-13
-2
5
22
62
115
170
205
228
230
227
207
164
113
63
20
-18
-26
-42
-67
-109
-138
-138
-92
-1
87
146
164
161
141
111
83
59
63
82
101
85
36
-19
-51
-37
10
67
86
80
71
58
41
11
-20
-47
-46
-21
12
35
55
68
78
98
131
158
157
130
80
27
-21
-49
-64
-69
-43
-29
-21
-17
5
43
83
107
97
52
-8
-58
-87
-90
-82
-80
-77
-74
-45
-3
34
74
85
66
31
-2
-45
-92
-131
-156
-149
-108
-50
-4
43
85
108
104
63
9
-49
-78
-87
-97
-132
-174
-189
-174
-109
-29
35
65
74
72
53
20
-30
-84
-131
-147
-142
-122
-99
-61
-21
9
42
56
51
26
-5
-27
-53
-63
-71
-69
-59
-48
-47
-55
-40
-18
10
23
16
-6
-39
-53
-62
-65
-76
-80
-91
-105
-115
-122
-120
-94
-41
-12
5
-2
-19
-36
-49
-50
-64
-90
-129
-164
-168
-132
-63
-5
42
65
71
71
69
65
36
-4
-57
-106
-139
-146
-137
-131
-132
-129
-110
-76
-16
31
43
-69
-74
-90
-115
-116
-91
-37
38
91
105
83
53
34
29
25
7
-12
-21
-11
-22
-43
-58
-51
-18
23
59
88
115
118
88
26
-39
-82
-115
-119
-107
-83
-64
-44
-1
66
142
189
181
127
75
53
48
47
22
-16
-47
-39
-7
16
38
63
95
108
105
60
-8
-61
-70
-32
6
23
-4
-34
-30
23
86
119
115
68
1
-44
-60
-54
-30
-1
18
29
33
41
60
98
153
187
179
130
68
6
-37
-54
-43
-20
6
25
11
-5
-15
-5
26
65
103
103
92
86
91
95
94
72
34
-8
-37
-31
2
71
131
155
152
127
103
79
70
49
16
-24
-51
-55
-21
35
85
129
165
194
202
177
141
89
40
5
4
14
25
43
63
81
90
85
54
19
-3
-4
10
20
24
9
-2
12
49
77
98
115
122
146
162
166
137
79
20
-27
-28
-3
34
52
54
44
47
71
106
130
129
130
105
70
30
2
-9
-26
-24
-18
-4
14
32
50
53
64
55
29
-14
-52
-66
-50
-10
25
46
52
53
40
34
45
75
104
105
79
20
-37
-70
-75
-70
-60
-33
-3
40
76
86
69
49
43
38
40
22
-12
-63
-90
-78
-43
6
36
43
18
-12
-39
-53
-50
-34
-11
0
-1
-17
-41
-54
-51
-38
-25
-9
-12
-14
2
37
68
72
74
73
77
72
61
36
7
-19
-52
-66
-59
-21
16
36
50
52
47
31
13
-15
-28
-35
-31
-19
13
41
45
38
26
37
47
52
43
13
-4
7
33
64
85
79
47
19
-3
-14
-36
-54
-59
-40
1
42
67
68
74
80
82
68
36
-8
-68
-110
-151
-162
-145
-100
-47
3
65
121
167
175
140
68
-4
-40
-47
-54
-75
-108
-137
-136
-96
-36
12
29
23
-4
-16
-1
22
45
53
57
49
49
52
63
87
124
153
148
-8
-23
-37
-37
-21
13
46
95
125
151
160
148
117
66
32
15
4
-2
-15
-27
-29
-5
18
31
24
13
-4
-11
-3
8
6
-9
-22
-30
-23
2
41
72
84
83
69
67
73
53
7
-59
-102
-117
-93
-39
10
33
31
42
49
75
83
79
59
37
29
10
-5
-34
-69
-88
-82
-57
-23
23
82
143
178
181
142
74
11
-31
-48
-57
-47
-34
-4
31
53
44
24
34
73
117
140
134
98
51
12
-25
-57
-82
-90
-93
-82
-58
-14
28
48
60
52
52
44
30
2
-12
-3
16
46
74
92
100
113
129
129
122
97
65
40
27
25
26
23
30
36
26
18
12
8
23
43
51
37
14
-11
-36
-42
-43
-36
-23
2
25
41
49
59
58
52
44
18
-12
-31
-30
-26
-26
-31
-26
-10
9
23
8
-20
-40
-49
-48
-46
-40
-46
-50
-40
-22
1
16
16
3
-11
-20
-27
-32
-48
-53
-66
-60
-39
-9
8
29
47
43
29
6
-25
-55
-75
-92
-100
-88
-55
-9
33
74
93
101
105
103
91
50
21
-12
-30
-50
-62
-82
-88
-70
-36
16
70
130
176
203
195
140
58
-14
-44
-51
-41
-39
-52
-71
-77
-56
-8
55
103
115
96
59
35
1
-24
-40
-56
-72
-89
-95
-106
-110
-98
-71
-46
-28
-9
11
46
71
62
24
-17
-45
-59
-50
-22
20
74
131
160
150
97
23
-40
-83
-89
-77
-60
-50
-43
-35
-32
-23
-27
-30
-25
2
27
23
5
-19
-36
-27
-8
1
-2
-11
-24
-32
-42
-31
-14
19
47
58
58
69
84
79
77
73
69
49
28
7
-9
-13
-9
-13
-48
-95
-132
-132
-89
-16
42
61
48
23
6
6
22
45
56
69
66
64
51
33
-7
-52
-64
-50
-30
-7
0
-9
-35
-53
-61
-57
-51
-52
-66
-79
-69
-47
-23
-4
4
-15
-44
-83
-114
-133
-128
-96
-70
-49
-29
-13
4
19
33
36
37
36
33
19
-13
-59
-116
-146
-138
-88
-36
7
23
-9
-39
-64
-57
-29
23
68
86
69
31
-15
-69
-91
-90
-59
-22
14
46
60
67
46
-4
-76
-130
-142
-112
-56
-16
7
17
22
0
-32
-60
-77
-80
-69
-48
-39
-32
-21
-14
-9
8
38
67
89
87
62
4
-51
-88
-95
-78
-55
-34
-22
-8
7
21
51
87
115
113
99
65
14
-38
-78
-89
-79
-48
-18
5
30
72
115
150
183
178
143
82
22
-22
-48
-54
-60
-60
-50
-26
-1
12
19
19
18
16
9
-19
-58
-95
-127
-140
-117
-62
-11
23
43
62
90
122
143
135
120
100
76
37
-2
-21
-21
-11
-13
-22
-39
-35
0
46
97
127
123
82
41
-1
-26
-45
-59
-66
-79
-78
-82
-78
-69
-39
-2
26
47
45
34
28
29
41
48
73
94
110
117
124
118
115
119
123
116
92
53
-2
-38
-45
-32
-12
16
55
93
131
156
150
118
68
42
19
-7
-30
-35
-4
69
142
170
174
165
161
157
147
116
51
-16
-60
-84
-100
-109
-119
-117
-85
-28
32
86
129
144
114
54
-14
-71
-123
-143
-154
-129
-94
-46
1
45
101
148
185
193
173
128
72
40
11
-23
-68
-115
-143
-129
-70
0
53
77
89
77
56
35
18
17
37
59
60
44
29
24
37
54
63
45
32
9
-6
-30
-43
-54
-52
-41
-19
-6
0
6
20
44
78
114
133
121
102
82
74
67
50
13
-35
-58
-52
-27
5
33
49
71
106
133
136
117
88
58
25
5
-14
-37
-54
-49
-32
13
65
113
124
107
76
45
37
40
38
20
-26
-82
-148
-172
-145
-68
13
73
82
51
9
-33
-79
-120
-144
-132
-96
-54
-16
-2
5
31
53
47
12
-16
-13
-1
11
-17
-47
-56
-23
28
63
73
45
18
-1
-8
-29
-70
-105
-117
-97
-47
5
37
38
28
17
14
19
33
26
12
-10
-30
-47
-55
-36
-6
35
69
81
69
41
9
-27
-37
-22
3
5
-2
-17
-35
-37
-27
-2
15
34
50
68
78
80
68
40
10
-26
-63
-81
-96
-98
-117
-108
-77
-21
42
90
109
98
88
74
61
40
11
-36
-79
-110
-131
-126
-101
-52
-8
37
74
87
82
68
53
26
-12
-64
-123
-155
-152
-109
-71
-38
-9
15
37
53
55
23
-29
-91
-137
-162
-169
-155
-142
-114
-68
-18
14
29
14
-21
-48
-57
-56
-70
-90
-114
-115
-89
-40
8
43
65
61
49
34
34
42
45
38
9
-30
-61
-65
-59
-44
-21
25
89
169
229
241
209
140
57
-13
-54
-50
-41
-21
-1
17
42
79
120
149
169
172
160
134
111
99
75
58
34
21
10
-2
-9
-7
18
48
70
59
40
6
-26
-46
-45
-33
-27
-14
-1
1
12
30
52
49
26
-20
-69
-104
-112
-96
-58
-1
43
76
103
121
122
87
40
-11
-59
-89
-112
-140
-158
-151
-114
-67
-20
22
46
67
70
64
41
12
-24
-57
-57
-35
-2
9
18
28
33
42
40
27
4
-16
-23
-27
-20
-10
-1
-3
7
7
-1
-8
-5
8
18
34
52
77
91
97
93
101
127
139
130
97
71
54
62
87
101
104
86
82
76
77
89
94
88
76
64
43
29
38
56
67
61
51
46
72
112
145
146
114
75
40
28
30
35
29
23
18
6
7
17
29
23
6
-12
-28
-34
-32
-28
-25
-14
-3
0
2
3
3
6
26
38
32
4
-33
-65
-84
-76
-69
-67
-68
-56
-30
8
53
78
80
61
35
-6
-40
-64
-73
-65
-45
-32
-43
-63
-73
-53
-11
53
109
118
83
20
-27
-48
-37
-6
30
70
118
137
135
119
103
79
59
45
42
38
39
36
38
46
47
29
-6
-17
-4
26
63
95
110
99
88
68
50
22
4
-14
-18
-12
-11
-14
-18
-2
17
43
55
32
-18
-78
-98
-80
-33
25
62
67
49
39
30
41
33
1
-57
-111
-124
-132
-118
-102
-55
-12
23
41
52
57
60
44
11
-20
-39
-47
-37
-27
-34
-61
-79
-74
-42
10
54
83
76
70
55
28
-5
-29
-37
-28
3
32
55
70
88
99
93
65
14
-50
-103
-127
-135
-129
-114
-92
-50
7
77
119
138
121
73
0
-72
-121
-153
-138
-95
-29
33
78
112
117
113
92
44
-21
-77
-98
-84
-54
-32
-32
-37
-6
57
120
157
152
104
42
-2
-24
-35
-44
-67
-100
-138
-146
-119
-46
45
124
158
133
84
26
-10
-27
-28
-40
-59
-80
-99
-115
-121
-98
-58
0
57
85
90
81
72
49
16
-19
-47
-80
-104
-114
-111
-68
1
72
118
126
98
32
-42
-100
-126
-125
-104
-81
-72
-65
-46
-4
37
77
87
76
65
55
33
-10
-43
-61
-52
-32
-21
-24
-37
-18
20
56
58
22
-36
-76
-60
-21
0
-6
-20
-35
-18
25
68
102
111
101
67
42
35
43
48
41
35
6
-33
-51
-27
17
67
98
103
101
87
69
50
41
41
21
-3
-12
0
18
31
37
34
50
77
106
123
124
89
20
-57
-115
-146
-148
-124
-94
-64
-42
-18
6
27
57
65
59
26
-23
-82
-123
-134
-133
-126
-120
-99
-63
-14
41
75
85
67
54
48
46
47
39
24
-5
-22
-45
-47
-38
-27
-27
-23
-19
-23
-13
12
49
76
81
65
34
16
8
-2
-24
-35
-29
3
46
82
82
52
7
-25
-28
7
67
109
109
87
49
17
13
25
39
17
-3
-35
-48
-57
-64
-75
-91
-119
-154
-169
-138
-56
33
97
120
105
76
57
55
52
56
47
34
16
5
1
-11
-1
24
71
113
118
98
45
-1
-24
-43
-68
-90
-97
-92
-69
-41
-15
-12
-11
-13
-25
-38
-60
-86
-108
-90
-52
0
51
76
85
82
97
97
64
9
-45
-73
-84
-84
-76
-49
1
57
100
103
85
36
-19
-73
-107
-130
-131
-102
-63
-23
17
50
68
73
71
53
21
-19
-40
-45
-20
9
28
14
-1
-1
10
35
58
63
46
19
-1
-21
-17
-1
24
39
48
50
36
33
36
44
41
29
-6
-40
-66
-53
-14
30
60
55
24
-18
-37
-39
-19
8
18
12
8
17
36
50
65
68
60
45
34
9
-19
-48
-59
-55
-27
22
56
71
55
14
-26
-47
-37
-17
7
20
4
-30
-36
-2
30
47
28
-1
-24
-19
-2
2
-13
-35
-56
-53
-17
38
79
106
106
78
49
29
13
6
-1
-1
-8
-24
-21
-6
33
84
133
146
112
55
-8
-47
-59
-43
-34
-32
-26
-15
-2
6
17
37
74
110
123
97
50
15
-19
-17
-10
-6
-11
-4
22
43
64
80
93
107
102
72
21
-22
-31
-18
-3
-5
-27
-50
-38
