# Supplementary material for: Electroencephalography (EEG) based epilepsy diagnosis via multiple feature space fusion using shared hidden space-driven multi-view learning
Source: PeerJ Comput Sci. 2024 Mar 7;10:e1874. doi: 10.7717/peerj-cs.1874 (PMC10936759; doi:10.7717/peerj-cs.1874)
Supplement: Supplemental Information 2 [file peerj-cs-10-1874-s002.zip › B/O094.txt]

98
178
236
237
187
94
-13
-114
-185
-219
-239
-243
-227
-189
-130
-62
15
74
110
120
123
82
7
-103
-224
-314
-352
-339
-284
-211
-123
-48
10
44
60
31
-34
-128
-214
-272
-276
-245
-206
-169
-143
-115
-85
-47
-18
3
31
61
76
48
-15
-103
-174
-200
-175
-123
-74
-27
-8
3
10
29
21
-18
-74
-144
-200
-230
-228
-204
-159
-116
-88
-88
-72
-64
-65
-78
-87
-86
-84
-81
-101
-120
-142
-141
-104
-50
11
60
88
76
56
28
3
-22
-54
-100
-150
-178
-165
-107
-33
42
100
126
128
118
94
55
25
-23
-72
-118
-146
-149
-139
-71
-4
56
73
50
10
-19
-31
-44
-84
-140
-184
-208
-199
-146
-84
-19
39
89
109
109
86
34
-32
-94
-145
-189
-207
-191
-155
-95
-37
11
40
76
118
150
145
76
-28
-156
-240
-277
-277
-260
-220
-155
-88
-9
73
129
150
111
25
-85
-184
-252
-283
-282
-247
-210
-170
-125
-71
-20
8
29
27
7
-31
-84
-144
-187
-195
-189
-165
-127
-65
0
59
119
155
168
155
119
67
5
-64
-130
-185
-200
-169
-120
-63
-13
5
21
21
26
13
-1
-20
-40
-56
-66
-68
-79
-80
-66
-29
10
48
65
57
41
15
-12
-47
-61
-80
-101
-113
-108
-83
-67
-52
-59
-78
-79
-53
-17
9
22
-16
-75
-135
-173
-179
-150
-95
-27
29
74
117
145
155
128
54
-53
-154
-217
-248
-228
-175
-106
-39
-2
15
36
57
83
64
3
-78
-143
-195
-213
-208
-183
-147
-90
-24
32
69
82
76
44
-11
-93
-159
-196
-198
-189
-169
-117
-52
14
50
69
69
53
37
1
-38
-103
-164
-229
-260
-226
-151
-45
49
114
145
136
123
98
58
1
-69
-139
-179
-179
-147
-89
-27
15
18
-8
-38
-59
-63
-55
-52
-65
-67
-44
-22
4
29
53
49
22
-34
-88
-123
-152
-181
-220
-239
-224
-183
-136
-107
-99
-109
-104
-111
-111
-127
-135
-130
-120
-107
-92
-85
-79
-65
-53
-51
-47
-15
39
96
126
89
-11
-124
-216
-268
-267
-233
-181
-133
-93
-62
-47
-28
3
15
-7
-75
-155
-223
-222
-166
-95
-31
19
70
116
159
179
161
99
10
-93
-193
-253
-251
-209
-150
-78
-20
19
51
72
89
100
124
141
112
27
-101
-206
-250
-213
-139
-58
16
71
93
96
97
89
65
19
-45
-121
-201
-245
-249
-209
-138
-56
18
78
123
138
130
98
45
-45
-132
-186
-198
-172
-127
-70
-18
23
52
68
84
109
145
140
88
-3
-91
-135
-125
-76
-32
-1
1
-22
-46
-44
-1
36
52
28
-14
-64
-104
-124
-123
-88
-42
2
24
42
41
27
10
-8
-34
-72
-115
-163
-201
-209
-182
-133
-78
-21
11
18
-1
-34
-74
-94
-97
-96
-118
-152
-175
-176
-142
-87
-49
-23
-13
-8
-17
-31
-49
-59
-68
-78
-101
-131
-133
-106
-55
-6
36
54
36
0
-34
-65
-98
-126
-157
-186
-204
-188
-144
-83
-13
50
109
171
224
243
220
170
89
-9
-117
-189
-227
-225
-170
-111
-56
-16
8
29
56
82
91
79
56
23
-28
-95
-164
-204
-198
-143
-53
11
48
49
49
64
76
63
-19
-120
-200
-236
-234
-206
-169
-127
-74
-24
-1
-13
-46
-83
-109
-134
-163
-203
-235
-222
-178
-129
-99
-105
-120
-134
-111
-77
-53
-46
-64
-89
-112
-101
-82
-59
-43
-41
-51
-80
-102
-120
-125
-122
-119
-125
-136
-144
-154
-165
-158
-126
-98
-78
-73
-95
-129
-177
-220
-257
-263
-242
-211
-182
-143
-81
-17
58
122
155
142
88
29
-31
-69
-99
-119
-135
-131
-105
-66
-12
40
87
116
128
119
77
23
-39
-94
-131
-139
-136
-116
-80
-45
-9
11
42
57
68
52
36
12
-15
-36
-73
-85
-81
-59
-41
-18
22
60
78
74
62
36
9
-22
-58
-72
-74
-53
-38
-16
-10
-22
-46
-73
-96
-125
-132
-129
-101
-66
-23
14
6
-23
-58
-86
-109
-109
-81
-33
20
51
42
2
-44
-82
-91
-77
-54
-45
-58
-59
-72
-78
-66
-32
10
27
13
-33
-96
-135
-147
-128
-107
-76
-71
-67
-53
-27
4
25
27
10
-31
-63
-80
-81
-73
-55
-45
-30
-9
-2
-25
-66
-101
-125
-141
-156
-151
-151
-135
-108
-72
-26
35
91
110
106
67
10
-50
-106
-153
-190
-201
-183
-153
-109
-42
26
70
86
72
42
-1
-48
-102
-152
-181
-170
-127
-57
-1
10
-14
-50
-68
-74
-82
-95
-134
-177
-210
-217
-200
-151
-84
-21
15
35
55
68
75
77
55
15
-44
-107
-175
-217
-233
-213
-162
-74
26
100
129
122
86
57
51
54
20
-54
-143
-215
-248
-230
-178
-92
13
118
204
251
270
241
174
85
-4
-95
-192
-265
-305
-288
-213
-115
-19
46
99
112
81
14
-63
-133
-165
-162
-138
-101
-66
-39
-19
-9
-8
-16
-30
-45
-46
-60
-71
-97
-126
-134
-117
-80
-65
-67
-97
-126
-145
-136
-118
-124
-115
-113
-102
-103
-103
-89
-66
-21
32
64
53
16
-31
-66
-78
-76
-60
-52
-29
-25
-30
-36
-26
-29
-50
-87
-136
-156
-155
-125
-90
-55
-36
-40
-50
-43
-7
7
-1
-33
-83
-135
-148
-119
-72
-19
29
84
137
177
186
167
132
105
52
-8
-61
-93
-88
-57
-18
24
61
97
117
97
39
-28
-67
-83
-72
-68
-75
-71
-59
-34
-19
1
13
14
5
-33
-88
-150
-188
-219
-226
-218
-187
-145
-92
-23
21
30
9
-7
-21
-37
-57
-96
-138
-165
-168
-160
-131
-89
-50
-22
-6
-3
-13
-20
-24
-33
-56
-91
-127
-171
-189
-172
-132
-100
-81
-64
-50
-20
21
55
67
56
14
-42
-86
-102
-94
-83
-65
-59
-60
-60
-45
-22
-11
-8
-11
-18
-17
-26
-46
-93
-128
-145
-138
-122
-102
-85
-62
-16
15
33
22
3
-30
-66
-99
-128
-136
-123
-99
-69
-17
41
78
86
69
43
3
-30
-63
-98
-133
-150
-143
-119
-74
-25
15
35
33
17
-9
-35
-51
-68
-97
-127
-157
-186
-201
-194
-163
-124
-67
-21
21
51
53
32
-12
-60
-112
-160
-198
-188
-150
-101
-55
-24
-9
-6
-7
-25
-46
-80
-131
-180
-212
-204
-152
-71
16
69
74
49
21
-18
-44
-71
-100
-124
-135
-128
-114
-80
-31
11
50
76
89
67
19
-36
-89
-130
-161
-176
-182
-163
-112
-50
4
42
75
95
98
66
-3
-87
-148
-184
-207
-205
-171
-120
-64
-15
8
26
47
66
82
72
50
-4
-72
-134
-175
-187
-171
-121
-61
6
59
98
113
113
100
64
8
-55
-115
-165
-187
-170
-129
-83
-30
-9
-21
-40
-52
-29
-7
-9
-36
-74
-100
-105
-95
-83
-55
-22
-2
15
11
-9
-46
-57
-47
-20
12
21
-2
-46
-85
-110
-107
-77
-44
-8
4
30
56
77
65
1
-93
-191
-232
-234
-215
-186
-155
-117
-59
-1
32
29
9
-5
-18
-28
-32
-26
-16
-1
4
-19
-44
-50
-51
-50
-56
-70
-86
-77
-62
-58
-70
-80
-78
-61
-41
-27
-15
-12
3
12
8
-14
-41
-75
-101
-111
-113
-116
-102
-80
-46
-3
33
42
30
15
14
18
-3
-41
-89
-112
-102
-67
-29
-12
-4
-20
-22
-10
21
34
24
-1
-30
-42
-43
-32
-36
-35
-33
-30
-22
7
61
95
111
82
17
-48
-104
-113
-106
-86
-78
-81
-96
-107
-110
-117
-112
-101
-88
-91
-100
-110
-128
-121
-100
-75
-51
-31
-21
-29
-43
-63
-70
-78
-76
-74
-68
-57
-33
-7
13
25
33
15
-15
-44
-66
-78
-81
-94
-112
-121
-111
-98
-79
-63
-63
-70
-81
-85
-92
-95
-87
-75
-64
-51
-38
-37
-23
-6
11
21
13
-1
-37
-73
-95
-108
-111
-90
-57
-22
5
15
9
-17
-45
-79
-112
-127
-125
-111
-92
-72
-63
-50
-42
-35
-35
-41
-23
-1
30
60
76
65
17
-30
-89
-146
-188
-200
-178
-129
-58
3
51
93
120
125
103
63
-3
-86
-160
-206
-231
-220
-185
-141
-91
-41
10
55
95
118
122
99
46
-31
-152
-258
-311
-296
-232
-159
-98
-59
-36
-11
9
37
91
140
140
72
-44
-161
-238
-247
-235
-205
-155
-94
-28
23
63
101
146
191
219
196
128
33
-73
-164
-207
-209
-189
-155
-112
-68
-22
27
72
95
110
111
81
6
-92
-184
-245
-250
-214
-144
-74
-22
26
62
98
124
125
98
44
-28
-125
-200
-232
-214
-159
-91
-36
4
37
57
59
49
26
-4
-52
-107
-150
-168
-164
-121
-59
14
77
117
116
86
51
-5
-65
-118
-144
-140
-128
-103
-71
-32
18
55
69
72
77
81
69
18
-45
-107
-134
-115
-82
-37
14
75
109
115
73
8
-48
-88
-115
-149
-177
-171
-142
-111
-87
-53
-7
43
91
102
79
22
-58
-133
-174
-172
-141
-108
-68
-23
28
102
169
218
211
167
90
18
-52
-110
-152
-174
-168
-160
-178
-197
-199
-163
-99
-15
42
85
101
104
84
37
-21
-83
-125
-131
-104
-77
-45
-24
5
51
90
99
41
-56
-153
-228
-282
-310
-309
-298
-256
-205
-154
-97
-40
25
60
76
56
-1
-85
-158
-214
-248
-247
-218
-174
-117
-45
28
103
160
194
195
149
68
-38
-134
-198
-214
-195
-152
-100
-72
-52
-28
9
23
7
-25
-74
-108
-142
-161
-171
-157
-124
-82
-30
32
108
162
177
140
51
-56
-152
-208
-236
-229
-202
-162
-127
-96
-65
-37
10
63
102
105
81
24
-73
-163
-224
-220
-177
-114
-63
-31
16
61
102
110
75
1
-83
-142
-178
-189
-193
-163
-123
-61
-7
40
76
97
112
75
2
-78
-140
-175
-193
-175
-150
-122
-107
-103
-101
-89
-54
0
55
94
90
28
-66
-145
-202
-220
-215
-171
-112
-29
53
122
155
166
161
131
95
27
-60
-173
-263
-301
-280
-202
-114
-49
-12
10
26
21
4
-20
-39
-63
-75
-100
-118
-116
-93
-59
-30
-14
-35
-72
-107
-114
-121
-139
-159
-184
-192
-179
-134
-78
-25
37
88
134
170
176
142
63
-32
-131
-203
-231
-239
-256
-263
-242
-188
-117
-42
36
90
133
143
117
40
-63
-153
-212
-214
-181
-126
-67
-1
69
123
156
157
121
62
-6
-80
-159
-222
-249
-240
-207
-139
-63
10
70
124
156
164
145
83
-6
-100
-179
-234
-263
-243
-211
-156
-94
-28
23
51
66
49
8
-50
-122
-181
-214
-220
-200
-160
-101
-25
35
91
136
162
153
105
37
-57
-143
-199
-235
-232
-195
-128
-63
-4
64
124
177
213
210
150
40
-95
-210
-279
-285
-254
-208
-135
-44
45
120
174
192
170
117
39
-52
-133
-192
-224
-234
-209
-157
-95
-44
4
31
48
69
100
111
85
29
-35
-96
-136
-156
-163
-140
-99
-62
-29
-4
20
39
63
79
64
19
-41
-92
-137
-160
-165
-152
-124
-79
-16
39
103
166
205
191
118
-19
-170
-284
-327
-309
-264
-220
-181
-136
-68
13
85
119
129
112
91
59
20
-36
-109
-162
-202
-210
34
50
53
48
42
4
-57
-134
-210
-259
-277
-270
-249
-203
-131
-64
-22
-2
2
-11
-31
-52
-87
-145
-211
-257
-279
-247
-179
-87
5
86
150
189
207
184
123
23
-86
-202
-307
-374
-383
-346
-282
-196
-128
-70
-31
27
83
106
93
8
-93
-184
-229
-241
-222
-180
-129
-75
-26
3
17
27
49
51
34
-15
-73
-136
-180
-206
-200
-173
-134
-83
-43
0
40
67
71
47
-2
-82
-162
-231
-267
-261
-224
-156
-94
-32
30
62
78
85
82
51
-21
-117
-218
-286
-303
-265
-197
-125
-60
-22
9
53
103
139
134
81
-18
-118
-187
-226
-237
-215
-173
-113
-58
7
66
125
180
215
199
125
20
-87
-170
-219
-240
-251
-229
-187
-116
-51
6
69
124
169
176
124
33
-67
-132
-165
-159
-131
-90
-50
-8
40
68
80
59
5
-65
-136
-189
-219
-218
-185
-144
-102
-54
-7
31
45
34
-3
-39
-61
-77
-101
-136
-165
-173
-157
-118
-60
-3
38
69
72
48
15
-41
-98
-145
-173
-185
-173
-134
-80
-17
36
78
78
53
17
-20
-57
-74
-76
-77
-74
-69
-83
-91
-89
-61
-31
-1
11
3
-31
-81
-129
-179
-211
-228
-224
-202
-163
-105
-51
8
65
114
134
127
81
20
-35
-72
-93
-103
-94
-86
-78
-66
-46
-34
-21
7
43
78
116
152
178
189
183
136
65
-24
-101
-140
-136
-100
-63
-44
-43
-48
-60
-48
-36
-25
-49
-83
-110
-131
-120
-90
-58
-32
-16
4
12
18
23
11
-11
-44
-61
-77
-80
-88
-101
-110
-114
-103
-88
-69
-58
-61
-76
-95
-102
-97
-65
-19
12
27
40
28
-4
-48
-82
-99
-111
-106
-113
-119
-105
-57
11
80
120
117
80
27
-1
-31
-57
-96
-141
-163
-152
-91
-9
73
132
150
144
128
109
64
9
-40
-88
-119
-141
-140
-129
-101
-59
-21
3
12
11
4
-5
-24
-54
-101
-136
-169
-175
51
117
164
188
163
88
-14
-118
-208
-266
-278
-251
-216
-180
-131
-71
13
87
125
83
-16
-118
-188
-209
-190
-146
-102
-65
-38
-33
-45
-57
-54
-47
-36
-53
-109
-188
-255
-279
-277
-245
-197
-125
-49
18
57
61
49
21
-21
-80
-144
-197
-238
-255
-245
-219
-186
-141
-98
-62
-18
32
87
111
119
101
52
-24
-122
-220
-283
-287
-253
-188
-103
-10
66
108
115
73
-3
-100
-172
-219
-236
-238
-253
-265
-266
-238
-191
-128
-56
-7
32
63
85
83
51
10
-61
-129
-188
-221
-228
-196
-133
-62
5
54
94
99
81
14
-71
-157
-206
-217
-211
-185
-155
-118
-84
-42
-6
7
9
6
1
-3
-1
-11
-38
-76
-99
-99
-80
-51
-21
9
47
83
91
64
22
-28
-64
-99
-105
-115
-106
-84
-55
-33
-19
-16
-9
5
26
27
9
-31
-61
-87
-92
-75
-61
-47
-26
-2
3
7
-9
-22
-25
-27
-21
-28
-28
-6
18
33
39
40
35
33
27
4
-39
-91
-137
-161
-148
-105
-55
-20
8
20
34
54
58
43
-4
-44
-81
-116
-143
-155
-155
-135
-97
-57
-31
-23
-16
-18
-16
-24
-51
-94
-138
-181
-222
-246
-223
-164
-89
-30
4
6
-5
-9
-17
-26
-49
-83
-134
-169
-180
-151
-95
-18
61
115
150
164
151
106
37
-37
-87
-110
-118
-120
-120
-91
-54
-12
10
20
19
15
29
30
14
-26
-78
-131
-181
-195
-191
-154
-84
2
77
119
128
93
35
-34
-89
-142
-168
-171
-151
-118
-72
-16
19
45
58
57
51
35
15
-16
-39
-52
-57
-56
-41
-5
23
49
59
44
6
-37
-63
-68
-55
-47
-51
-71
-83
-79
-67
-40
10
62
114
156
147
85
-21
-124
-190
-214
-195
-176
-165
-152
-126
-97
-65
-24
-1
20
22
10
-32
-98
-151
-179
-174
-148
-112
-78
-27
38
99
137
162
184
181
163
100
12
-89
-172
-206
-197
-132
-40
34
79
92
97
93
86
54
-1
-76
-140
-182
-197
-180
-146
-104
-77
-47
-10
40
91
114
79
-8
-101
-171
-201
-198
-164
-127
-100
-84
-92
-103
-95
-59
-11
28
38
-4
-79
-156
-199
-211
-195
-155
-106
-53
13
69
83
67
33
-8
-43
-74
-77
-70
-47
-24
-19
-42
-71
-107
-128
-121
-104
-85
-90
-117
-159
-199
-209
-188
-144
-90
-26
28
64
89
106
100
63
4
-77
-165
-238
-279
-285
-266
-216
-146
-68
13
60
65
29
-13
-51
-72
-86
-106
-132
-164
-178
-175
-149
-105
-50
1
41
84
114
133
142
124
64
-13
-85
-142
-177
-181
-147
-103
-42
11
56
81
85
68
23
-3
-22
-45
-86
-130
-151
-153
-132
-99
-58
-25
2
9
1
-1
7
2
-27
-63
-103
-132
-161
-158
-135
-84
-29
6
20
44
91
138
163
160
130
88
44
10
-13
-39
-42
-50
-52
-41
-20
-9
-9
-15
-50
-92
-140
-177
-213
-239
-253
-260
-240
-188
-101
-3
78
112
83
3
-99
-182
-238
-244
-213
-171
-132
-94
-78
-64
-33
23
64
63
17
-64
-154
-224
-261
-254
-217
-146
-82
-26
7
19
36
71
128
162
148
70
-35
-129
-202
-214
-204
-160
-101
-41
11
50
78
89
73
54
12
-52
-114
-167
-195
-214
-201
-145
-75
12
77
125
153
166
164
115
46
-41
-117
-175
-208
-204
-182
-131
-62
-5
38
50
26
-18
-62
-84
-112
-152
-177
-174
-135
-77
-8
48
86
116
138
154
167
171
164
138
98
35
-36
-101
-151
-180
-177
-142
-102
-68
-37
9
64
117
131
76
-13
-105
-161
-190
-189
-178
-157
-119
-74
-22
-7
-1
4
7
4
-11
-30
-65
-95
-114
-115
-96
-66
-39
-39
-51
-81
-108
-128
-111
-60
-8
34
34
-5
-70
-110
-114
-89
-57
-25
8
21
29
13
-18
-34
-50
-57
-62
-68
-63
-60
-49
-55
-79
-107
-120
-125
-128
-122
-109
-95
-83
-53
-16
5
16
24
28
31
26
-3
-40
-94
-123
-142
-135
-101
-59
-20
-6
-14
-40
-61
-67
-70
-64
-52
-41
-45
-39
-30
-3
11
27
32
20
-8
-40
-62
-68
-57
-49
-50
-55
-50
-37
-26
-19
-44
-96
-141
-168
-164
-140
-93
-44
-10
14
42
70
90
112
92
55
4
-39
-81
-112
-134
-158
-182
-184
-152
-102
-26
48
108
125
112
73
5
-69
-143
-192
-211
-202
-167
-133
-69
16
115
188
225
232
212
198
169
126
39
-58
-143
-207
-221
-188
-142
-94
-50
-16
24
64
86
79
53
33
5
-37
-100
-144
-161
-137
-68
0
52
68
54
18
-19
-48
-95
-144
-189
-215
-217
-201
-165
-119
-71
-8
56
91
92
62
10
-63
-154
-239
-309
-337
-323
-263
-189
-98
-22
21
59
86
92
62
-4
-83
-174
-242
-282
-290
-274
-238
-188
-134
-66
11
79
117
130
100
27
-69
-172
-252
-295
-298
-276
-229
-161
-73
8
77
135
158
144
104
47
-22
-88
-145
-183
-201
-175
-117
-51
8
50
59
33
-25
-93
-163
-208
-229
-237
-235
-222
-190
-150
-83
-8
64
118
147
151
121
72
12
-56
-118
-162
-185
-211
-220
-203
-153
-93
-18
36
61
61
37
17
-4
-19
-47
-88
-128
-162
-175
-170
-120
-56
9
65
107
117
83
-1
-121
-218
-256
-235
-185
-148
-113
-86
-44
13
68
82
59
15
-44
-103
-140
-148
-131
-98
-63
-46
-50
-41
-28
-16
-1
-7
-33
-74
-100
-100
-101
-103
-108
-105
-91
-65
-42
-44
-49
-43
-22
0
14
-2
-53
-100
-136
-145
-125
-87
-49
-19
11
42
64
61
52
32
3
-26
-43
-61
-76
-83
-84
-67
-34
20
57
73
79
71
60
30
-1
-56
-112
-152
-180
-188
-173
-127
-64
11
76
115
125
128
130
117
92
46
-8
-68
-127
-175
-205
-193
-148
-82
-21
20
20
-28
-99
-168
-206
-220
-216
-217
-214
-195
-155
-108
-82
-41
-22
-9
-12
-26
-26
-26
-21
-34
-59
-77
-80
-84
-83
-70
-58
-44
-25
-6
1
0
-13
-39
-86
-130
-155
-170
-153
-115
-60
4
75
137
151
140
100
49
1
-41
-62
-94
-105
-95
-61
-28
7
53
85
122
135
115
59
-15
-91
-150
-180
-178
-151
-110
-50
8
46
67
75
77
59
41
-17
-78
-129
-159
-167
-155
-118
-71
-22
26
67
88
82
44
-32
-127
-212
-260
-271
-239
-169
-86
-2
63
115
145
164
163
121
35
-79
-197
-309
-377
-368
-302
-195
-86
10
96
165
207
178
83
-54
-194
-303
-356
-347
-289
-207
-120
-54
-11
14
41
55
33
-31
-136
-238
-311
-331
-308
-258
-180
-108
-42
33
124
215
285
326
279
145
-44
-222
-331
-356
-320
-269
-216
-168
-121
-79
-33
20
68
112
127
105
28
-70
-168
-236
-266
-244
-180
-111
-26
44
103
151
187
196
145
43
-81
-182
-243
-247
-222
-177
-121
-53
10
59
97
110
105
95
84
53
-10
-62
-121
-152
-163
-138
-86
-24
39
74
86
64
12
-54
-116
-150
-171
-178
-156
-120
-93
-84
-93
-97
-75
-39
-3
-23
-77
-149
-210
-253
-255
-216
-153
-83
-37
-14
-10
-6
6
14
20
3
-35
-95
-152
-186
-194
-171
-115
-62
-39
-43
-67
-78
-59
-19
1
2
-16
-64
-118
-163
-185
-193
-195
-170
-122
-39
56
159
225
230
182
77
-28
-109
-153
-169
-159
-128
-91
-46
5
72
120
150
153
144
130
97
45
-31
-103
-141
-143
-120
-85
-39
-7
22
39
33
7
-24
-52
-86
-112
-124
-116
-97
-67
-34
-4
16
16
-9
-52
-75
-74
-77
-87
-116
-143
-158
-158
-146
-123
-79
-31
10
18
22
22
18
-12
-88
-180
-247
-247
-209
-156
-111
-79
-56
-31
1
18
25
35
58
60
26
-25
-89
-132
-149
-146
-142
-126
-103
-70
-43
-11
12
19
7
1
-14
-38
-73
-105
-148
-180
-201
-200
-175
-116
-56
9
60
86
81
31
-24
-78
-114
-128
-115
-97
-62
-17
16
38
53
79
96
79
21
-71
-151
-195
-178
-136
-89
-46
-8
40
96
153
168
159
127
73
-1
-78
-131
-169
-171
-132
-57
35
115
167
154
103
52
-7
-63
-121
-167
-190
-176
-134
-74
-13
46
81
92
96
90
67
12
-66
-146
-213
-249
-241
-190
-122
-36
17
45
45
31
8
-21
-56
-122
-179
-225
-236
-225
-196
-140
-74
-13
31
51
39
10
-18
-53
-86
-116
-120
-125
-120
-103
-79
-52
-30
-17
-32
-47
-83
-103
-108
-95
-74
-64
-70
-73
-81
-74
-64
-54
-52
-46
-19
19
45
53
48
29
5
-23
-50
-60
-62
-70
-82
-81
-62
-30
-9
8
-4
-36
-51
-45
-32
-33
-46
-91
-116
-114
-77
-36
-7
15
22
19
-4
-34
-67
-97
-121
-142
-176
-201
-202
-192
-152
-100
-47
-11
-1
-13
-36
-20
6
8
-33
-88
-121
-137
-139
-134
-110
-60
2
70
121
150
170
169
145
94
7
-85
-171
-232
-276
-306
-288
-237
-166
-92
-46
-21
-21
-10
0
-12
-16
