# Supplementary material for: Electroencephalography (EEG) based epilepsy diagnosis via multiple feature space fusion using shared hidden space-driven multi-view learning
Source: PeerJ Comput Sci. 2024 Mar 7;10:e1874. doi: 10.7717/peerj-cs.1874 (PMC10936759; doi:10.7717/peerj-cs.1874)
Supplement: Supplemental Information 2 [file peerj-cs-10-1874-s002.zip › B/O095.txt]

-53
-33
-23
0
10
26
37
28
15
1
-5
-14
-13
-16
-28
-28
-16
19
40
62
77
91
87
77
48
6
-29
-40
-19
1
19
13
2
4
29
59
66
65
47
33
20
12
-4
-33
-26
-6
10
10
-3
-17
-26
-32
-56
-80
-92
-80
-65
-56
-40
-32
-14
6
34
55
71
79
48
-15
-82
-131
-153
-138
-96
-52
-12
22
46
63
89
107
104
77
37
-13
-61
-101
-120
-115
-110
-85
-39
14
74
140
184
193
162
71
-31
-111
-155
-157
-143
-103
-72
-47
-27
-1
24
37
51
52
34
-10
-80
-147
-186
-166
-128
-81
-27
22
68
86
112
123
121
97
39
-20
-64
-77
-73
-63
-43
-12
4
25
55
77
95
88
87
62
39
8
-31
-62
-72
-62
-37
-8
26
75
127
171
183
144
76
4
-63
-116
-138
-136
-108
-62
-5
36
57
67
60
36
22
18
21
11
-2
-34
-55
-69
-57
-40
-10
33
77
105
115
127
134
139
128
85
27
-32
-70
-88
-68
-32
6
46
73
86
94
87
75
39
-6
-47
-67
-78
-57
-21
16
35
59
77
86
78
46
-3
-68
-123
-169
-183
-159
-107
-57
-9
39
80
119
133
139
129
104
82
47
-12
-71
-103
-113
-98
-69
-38
17
91
165
199
178
124
60
12
-17
-28
-38
-33
-14
15
58
99
109
69
-3
-46
-71
-65
-59
-58
-53
-39
-6
46
97
170
228
251
217
117
-3
-107
-167
-203
-216
-206
-157
-84
-18
36
75
110
161
185
167
86
-11
-99
-158
-163
-128
-74
-26
13
27
41
68
119
179
222
237
190
104
-4
-96
-154
-160
-119
-62
-18
14
33
49
48
66
48
9
-54
-113
-151
-143
-104
-52
-4
34
70
100
111
102
64
16
-29
-66
-117
-143
-133
-84
-24
44
86
108
130
150
163
144
113
79
39
5
-27
-45
-48
-30
10
55
123
176
200
184
144
93
35
-18
-67
-100
-123
-111
-86
-42
-11
26
58
104
141
147
110
56
17
-28
-57
-73
-82
-55
-14
52
107
146
159
165
164
174
187
180
148
99
40
1
12
43
67
85
89
86
62
72
76
87
76
50
21
-6
-12
5
40
85
116
132
130
113
79
50
17
-12
-46
-67
-62
-38
-7
29
77
106
127
132
117
89
57
31
22
15
8
-15
-53
-78
-72
-46
10
77
142
174
171
131
48
-37
-94
-118
-108
-84
-70
-56
-23
27
82
122
169
205
215
179
115
29
-44
-93
-114
-118
-99
-58
-9
36
91
143
207
269
297
256
161
44
-64
-142
-187
-183
-154
-102
-32
34
87
121
144
145
157
173
175
146
91
25
-45
-95
-123
-107
-53
33
123
172
184
160
104
41
-28
-84
-140
-171
-175
-145
-110
-55
-3
33
74
114
130
101
39
-28
-97
-140
-173
-173
-147
-87
-16
38
73
75
53
13
3
21
48
72
54
0
-62
-82
-70
-34
15
44
51
38
36
53
82
87
45
-34
-121
-176
-181
-167
-119
-72
-40
-8
23
49
52
20
-42
-125
-187
-214
-215
-206
-179
-127
-63
8
56
91
95
90
68
30
-32
-86
-127
-142
-130
-107
-73
-30
23
77
113
142
150
122
89
31
-33
-94
-125
-135
-119
-88
-35
30
85
129
148
143
122
94
56
24
-3
-35
-45
-45
-24
2
35
75
111
133
144
142
111
66
15
-31
-62
-73
-69
-61
-36
-17
11
26
29
32
33
49
71
75
57
38
5
-44
-81
-93
-84
-67
-30
9
45
71
65
52
25
15
1
-9
-5
17
39
37
36
16
1
-8
-4
0
-13
-47
-94
-135
-147
-130
-94
-57
-5
43
82
100
91
62
32
-1
-18
-26
-16
-3
3
-3
12
48
102
155
199
206
186
144
73
-9
-80
-120
-143
-139
-117
-78
-25
47
123
166
189
188
171
144
89
10
-86
-154
-172
-143
-90
-28
24
60
102
132
140
94
36
-35
-82
-107
-100
-75
-30
18
40
47
41
39
37
24
-2
-51
-102
-144
-156
-129
-71
7
66
106
128
138
128
93
57
4
-41
-82
-98
-105
-83
-60
-31
13
82
143
180
173
154
137
112
87
52
1
-47
-95
-119
-125
-102
-69
-30
40
125
206
243
246
202
132
38
-48
-129
-186
-203
-198
-162
-98
-27
36
86
137
156
138
81
11
-55
-95
-110
-119
-116
-102
-64
-29
3
28
48
79
119
150
142
111
58
11
-18
-35
-29
-31
-31
-27
-10
13
43
47
28
0
-41
-74
-120
-144
-154
-148
-108
-48
12
50
61
57
56
57
62
49
36
21
6
-23
-39
-28
-15
-22
-34
-42
-22
9
26
37
43
53
50
41
37
48
45
34
13
-10
-26
-31
-3
33
81
123
160
175
184
187
166
139
109
78
42
27
34
55
81
93
84
58
33
14
-4
-14
-22
-21
-2
34
74
98
112
105
109
81
55
4
-43
-79
-94
-95
-94
-70
-47
-10
25
57
73
79
93
103
110
101
95
76
56
24
-26
-56
-31
17
67
95
113
124
122
115
106
85
63
35
12
-2
-19
-14
-5
1
37
50
70
81
86
82
71
47
-6
-60
-108
-143
-167
-154
-120
-71
-36
-16
-6
2
11
43
60
57
28
-26
-72
-94
-97
-89
-81
-57
-34
-4
30
64
94
96
83
31
-39
-108
-153
-165
-155
-112
-71
-32
-5
11
23
50
84
109
84
33
-30
-93
-138
-134
-112
-70
-15
32
55
74
96
111
120
87
27
-62
-139
-195
-221
-220
-194
-152
-125
-113
-104
-82
-47
14
67
109
129
126
92
34
-28
-83
-112
-123
-95
-47
6
63
100
118
110
94
60
27
-10
-49
-74
-83
-74
-66
-40
6
55
77
76
72
59
48
34
-5
-45
-79
-87
-79
-45
-14
18
41
66
91
90
72
32
-24
-85
-134
-158
-157
-128
-75
-22
22
66
103
109
93
50
-5
-56
-90
-118
-148
-160
-156
-127
-87
-39
-1
29
73
111
153
169
153
88
-14
-118
-195
-217
-198
-142
-88
-32
12
60
81
99
110
105
82
30
-29
-98
-137
-139
-101
-68
-33
-20
-16
-16
8
27
28
3
-29
-48
-51
-53
-72
-106
-123
-111
-87
-18
54
113
123
112
101
101
102
85
38
-25
-74
-99
-102
-88
-34
17
68
123
173
218
228
170
56
-87
-179
-244
-255
-258
-241
-207
-145
-53
27
96
140
170
174
146
107
59
5
-47
-89
-127
-148
-139
-107
-60
-9
36
61
86
92
80
43
3
-33
-62
-74
-80
-81
-77
-53
-15
4
8
9
-3
-8
-26
-56
-91
-96
-88
-62
-28
17
50
67
60
54
43
8
-40
-63
-69
-35
-1
28
49
65
57
40
39
56
78
80
65
28
2
-8
-19
-20
-19
-8
25
67
126
183
199
185
141
72
-21
-100
-133
-130
-95
-59
-25
2
27
57
59
57
36
4
-33
-63
-73
-72
-48
-20
7
32
83
108
112
82
53
42
25
0
-37
-58
-65
-53
-31
-3
41
82
120
132
124
89
61
39
6
-43
-87
-109
-113
-98
-59
-15
20
41
57
57
56
60
58
27
-1
-44
-68
-70
-54
-14
43
90
107
98
85
66
41
3
-28
-56
-69
-77
-75
-67
-73
-56
-42
-7
26
59
83
81
65
22
-21
-56
-64
-59
-61
-36
-9
37
86
132
155
149
130
90
30
-41
-89
-112
-109
-91
-79
-67
-32
13
53
77
113
123
112
64
15
-33
-67
-85
-100
-88
-52
-7
26
47
66
105
143
153
120
33
-58
-131
-167
-174
-158
-134
-96
-61
-14
23
53
105
158
209
208
145
33
-93
-161
-186
-171
-119
-77
-25
5
31
62
98
141
179
198
189
157
92
12
-61
-115
-137
-126
-82
-18
38
101
149
164
141
101
52
-6
-61
-113
-155
-156
-126
-69
-9
40
88
115
124
106
68
19
-19
-58
-100
-125
-136
-121
-91
-35
40
118
186
216
203
155
84
28
-19
-32
-38
-24
-1
49
107
156
171
146
75
-11
-78
-120
-131
-124
-104
-82
-45
4
54
103
138
155
136
98
57
9
-43
-91
-110
-96
-52
14
76
125
160
181
167
133
61
-33
-114
-157
-157
-134
-95
-40
19
61
91
122
133
140
121
73
19
-41
-80
-107
-94
-54
-8
35
88
144
192
212
225
213
175
111
19
-60
-108
-122
-103
-67
-30
-1
0
-2
6
29
57
100
114
118
108
84
49
6
-39
-79
-82
-57
-11
26
46
65
65
57
23
-14
-65
-86
-87
-79
-94
-108
-112
-99
-65
-32
-4
8
44
69
75
56
18
-23
-62
-95
-122
-148
-164
-152
-111
-55
26
89
125
127
108
72
27
-22
-83
-138
-156
-130
-67
-1
57
84
90
79
75
61
40
7
-28
-55
-64
-67
-60
-40
-9
36
91
163
224
240
215
155
65
-26
-106
-136
-140
-122
-104
-74
-35
12
61
96
130
144
145
130
113
78
9
-57
-102
-103
-87
-53
-5
58
122
184
222
220
163
65
-55
-140
-199
-214
-198
-139
-79
-18
36
83
129
158
182
167
124
56
-18
-76
-110
-102
-79
-45
-4
38
73
98
108
103
74
31
-19
-70
-111
-128
-129
-119
-93
-50
-4
51
84
114
123
141
148
139
109
63
-3
-98
-171
-210
-208
-184
-162
-136
-97
-35
17
23
8
-15
-24
-42
-49
-64
-64
-49
-26
1
8
17
-2
-21
-57
-77
-111
-136
-149
-156
-149
-141
-108
-67
-13
40
87
132
167
192
183
136
51
-44
-116
-156
-143
-142
-118
-91
-66
-33
-10
43
77
113
134
127
78
1
-74
-121
-117
-84
-30
13
56
84
101
114
133
137
124
93
38
-38
-105
-154
-160
-145
-101
-46
16
69
116
145
151
147
118
71
17
-53
-124
-182
-184
-159
-104
-45
11
57
89
115
132
131
112
68
15
-27
-55
-64
-64
-39
13
55
110
165
209
218
188
120
35
-62
-128
-160
-161
-130
-73
-26
18
42
55
61
85
109
107
60
-17
-83
-125
-127
-125
-130
-108
-55
28
118
179
184
145
102
62
34
1
-40
-80
-115
-114
-92
-59
-23
15
60
96
130
157
165
140
81
6
-76
-130
-141
-137
-92
-43
6
36
60
87
95
105
101
68
22
-30
-67
-81
-83
-79
-72
-61
-28
26
68
118
171
208
211
165
84
-29
-120
-173
-195
-175
-136
-94
-49
5
88
154
197
216
218
213
188
138
61
-26
-104
-159
-187
90
124
164
205
242
231
166
56
-68
-176
-232
-233
-210
-139
-68
0
41
75
114
147
177
195
178
97
-19
-133
-217
-235
-201
-140
-75
-16
37
92
148
190
184
139
76
-11
-109
-206
-251
-255
-212
-157
-101
-47
1
58
115
143
149
99
23
-63
-128
-167
-177
-145
-103
-58
-12
28
54
70
89
103
117
107
72
4
-69
-128
-151
-118
-68
8
54
82
96
98
83
55
26
-29
-81
-133
-178
-212
-204
-163
-121
-60
-10
34
62
81
98
105
111
87
35
-46
-110
-136
-132
-105
-75
-37
-1
43
82
111
132
131
83
3
-77
-136
-163
-152
-113
-60
-8
51
102
149
199
225
206
141
59
-25
-95
-129
-131
-121
-91
-63
-39
-25
3
43
80
103
86
28
-43
-101
-109
-93
-63
-32
-17
-7
3
28
48
80
82
42
-31
-109
-166
-201
-214
-168
-117
-42
31
102
164
202
209
184
147
123
87
34
-39
-104
-143
-151
-131
-87
-22
40
99
137
158
182
170
142
92
36
-33
-81
-104
-109
-93
-60
-7
28
42
38
28
22
41
66
68
57
22
-34
-83
-109
-103
-59
1
62
98
83
46
6
-22
-37
-49
-66
-71
-78
-76
-75
-50
-14
25
41
50
42
27
17
40
70
94
103
60
0
-52
-81
-89
-69
-24
31
81
123
160
177
192
224
238
246
194
113
17
-53
-80
-92
-96
-108
-110
-104
-56
25
95
105
67
-5
-79
-126
-147
-155
-143
-101
-35
30
88
129
142
122
72
15
-36
-68
-64
-47
-28
-6
-2
7
20
33
39
29
11
-10
-38
-43
-33
-7
11
31
44
47
51
58
61
47
38
18
3
-10
-14
-5
45
109
178
227
251
245
179
74
-37
-127
-175
-182
-151
-106
-50
-5
32
64
97
135
161
185
201
190
158
116
74
28
-11
-33
-43
-35
-13
29
62
100
124
128
102
64
8
-35
18
40
67
88
91
68
24
-15
-62
-95
-121
-116
-118
-112
-85
-60
-12
24
61
70
53
19
-30
-73
-101
-105
-97
-90
-79
-65
-44
-11
31
73
95
97
58
-14
-76
-113
-129
-134
-123
-88
-22
57
124
144
142
118
95
66
63
35
-10
-79
-126
-142
-140
-108
-69
-19
33
89
144
173
179
145
76
-16
-115
-205
-249
-243
-201
-141
-63
8
77
114
134
124
72
-6
-86
-148
-186
-195
-211
-210
-197
-165
-132
-82
-23
34
81
108
130
137
124
95
41
-30
-89
-124
-132
-89
-12
53
108
123
135
120
98
57
13
-36
-65
-67
-69
-66
-49
-27
-3
15
22
25
29
34
27
6
-1
-11
-20
-31
-28
-18
5
41
61
70
61
43
17
-13
-29
-43
-44
-51
-43
-31
3
39
75
89
89
81
63
57
51
36
12
-11
-22
-27
-5
33
72
96
108
113
90
76
51
32
11
3
3
3
2
14
23
38
79
119
144
132
102
61
10
-32
-71
-91
-86
-60
-20
14
58
90
113
128
109
62
-1
-40
-63
-80
-104
-99
-85
-39
4
37
75
115
161
175
161
119
74
13
-53
-119
-181
-204
-174
-124
-73
-24
28
88
142
183
186
153
88
2
-92
-171
-220
-241
-222
-173
-112
-52
13
80
140
163
144
106
71
49
31
1
-38
-56
-73
-83
-91
-70
-32
10
58
92
110
105
71
21
-43
-94
-144
-161
-137
-87
-50
-19
-2
-1
-4
-1
9
24
32
33
22
4
-12
-9
-9
-8
-11
-9
8
36
65
72
78
76
67
39
10
2
12
20
20
-5
-58
-106
-123
-103
-55
0
33
39
34
25
14
14
26
51
77
98
86
43
9
-12
-19
-20
-2
4
1
-10
-18
-17
-16
1
13
40
72
112
146
143
129
87
49
2
-32
-63
-70
-53
-33
-11
2
36
74
107
118
89
26
-54
-117
-163
-167
-128
-75
-12
43
93
125
137
113
57
-9
-61
-109
-137
-154
-146
-116
-72
-5
56
119
164
184
165
104
38
-33
-101
-151
-171
-169
-151
-115
-76
-49
-21
9
57
108
159
189
173
112
31
-52
-105
-119
-112
-78
-10
48
87
100
100
87
74
56
58
64
76
53
0
-85
-138
-145
-114
-48
11
76
106
109
72
6
-47
-68
-72
-67
-52
-19
4
34
58
69
61
56
43
37
24
-7
-49
-91
-104
-98
-60
-12
41
82
101
124
130
111
65
-7
-91
-162
-209
-233
-226
-190
-123
-49
26
83
140
170
181
171
119
69
29
-9
-34
-50
-38
-12
41
103
154
182
181
160
120
89
50
1
-69
-130
-159
-153
-106
-55
-5
27
61
86
88
86
78
69
41
10
-36
-81
-119
-133
-114
-60
19
93
135
160
172
189
218
238
240
205
134
41
-49
-100
-99
-67
-33
11
53
83
93
94
75
38
-1
-52
-98
-135
-168
-188
-180
-125
-33
54
111
134
113
61
-7
-58
-90
-93
-90
-88
-79
-41
10
61
114
163
176
143
90
33
-18
-52
-66
-81
-88
-74
-34
23
85
125
148
167
191
187
165
105
39
-30
-94
-109
-104
-79
-29
16
72
135
188
229
223
187
109
-2
-110
-188
-222
-225
-197
-135
-74
5
75
139
193
228
259
255
212
134
33
-76
-145
-176
-165
-112
-59
-18
-1
5
15
39
57
69
47
1
-52
-104
-148
-163
-140
-99
-68
-29
3
35
86
143
198
215
186
111
7
-95
-176
-217
-219
-185
-140
-97
-44
17
79
128
143
108
57
4
-31
-70
-106
-132
-130
-102
-49
11
43
69
100
134
146
133
103
45
-12
-55
-86
-89
-76
-53
-24
11
51
70
71
84
109
120
109
65
2
-51
-83
-89
-80
-52
3
67
117
155
166
152
119
72
19
-23
-54
-62
-61
-43
-17
5
30
63
81
70
27
-20
-67
-85
-70
-48
-40
-41
-42
-31
11
55
75
72
34
5
-46
-89
-120
-138
-140
-128
-106
-79
-25
32
92
143
176
179
119
35
-54
-106
-133
-116
-77
-42
-14
-4
3
4
32
54
85
89
75
40
2
-28
-67
-105
-131
-132
-117
-89
-34
10
59
97
146
174
176
150
74
-22
-103
-131
-126
-94
-63
-32
-1
28
58
70
83
98
99
60
-18
-102
-175
-201
-195
-161
-119
-72
-11
39
101
157
192
189
160
108
30
-25
-74
-95
-109
-107
-80
-42
7
59
96
105
104
83
68
46
15
-34
-79
-92
-77
-34
15
68
94
123
153
168
168
149
102
18
-79
-160
-204
-202
-160
-108
-68
-47
-29
-12
-4
32
74
94
87
53
0
-58
-130
-170
-192
-180
-159
-124
-92
-60
-38
-37
-19
-2
3
-21
-67
-99
-133
-141
-140
-138
-141
-128
-105
-66
-14
21
40
31
18
-6
-49
-82
-90
-79
-45
-14
10
35
38
24
-8
-36
-36
-29
-24
-27
-37
-52
-47
-12
35
70
80
61
22
-27
-68
-103
-143
-180
-197
-193
-153
-96
-37
7
37
68
81
101
115
97
71
36
5
-17
-19
-16
0
12
28
53
69
61
36
-3
-29
-47
-71
-103
-122
-111
-59
-8
39
62
67
67
59
35
5
-14
-25
-31
-40
-34
-23
-2
26
45
58
59
47
19
-13
-30
-37
-21
-3
18
23
22
29
39
43
55
51
38
19
11
7
6
16
37
56
76
84
77
67
62
67
48
28
7
-1
-4
24
59
90
106
105
92
69
50
42
26
11
-14
-35
-36
3
44
83
109
123
123
104
86
55
23
2
-8
-21
-30
-34
-36
-17
14
59
95
115
131
132
111
62
4
-62
-109
-135
-140
-136
-114
-65
-10
60
121
154
154
149
145
139
135
119
91
46
-7
-59
-92
-81
-35
22
61
82
75
41
-11
-84
-144
-173
-166
-143
-114
-86
-49
-20
-5
8
32
41
51
35
21
6
7
-11
-32
-56
-64
-67
-54
-16
35
85
123
130
114
79
53
35
9
0
-12
-29
-23
-7
37
77
123
154
145
105
38
-25
-69
-101
-104
-119
-114
-96
-50
-4
31
69
84
117
123
110
45
-2
-54
-89
-127
-139
-122
-72
-12
33
58
70
85
92
80
86
52
14
-38
-77
-94
-87
-65
-40
-22
-2
7
14
15
20
3
-36
-94
-146
-184
-182
-135
-57
32
104
157
174
173
158
120
55
-20
-102
-190
-257
-262
-212
-108
-4
78
127
150
151
122
75
29
-31
-97
-155
-189
-177
-143
-87
-24
24
64
106
131
125
85
0
-86
-147
-171
-156
-131
-83
-45
-4
44
102
168
216
254
230
138
19
-90
-151
-159
-142
-122
-104
-88
-73
-46
-2
63
128
173
203
191
129
39
-49
-119
-165
-181
-159
-117
-61
-5
43
92
137
173
161
102
14
-69
-128
-157
-155
-136
-98
-43
-2
34
68
87
101
111
119
101
50
-12
-81
-129
-151
-122
-71
-4
59
86
83
65
60
66
69
59
32
-6
-39
-55
-68
-77
-87
-91
-74
-29
36
85
107
82
27
-40
-83
-93
-92
-75
-68
-63
-54
-28
16
66
114
137
123
68
-1
-43
-78
-87
-61
-29
8
19
22
40
74
108
124
116
117
92
57
3
-52
-111
-161
-170
-150
-84
-14
69
126
155
183
177
163
127
83
30
-20
-67
-99
-113
-91
-44
5
65
128
186
239
251
229
149
53
-44
-119
-173
-192
-185
-170
-135
-87
-31
20
68
104
120
121
93
55
-4
-62
-96
-113
-96
-64
-39
-16
22
55
71
83
81
75
57
17
-37
-104
-145
-142
-109
-55
12
67
93
87
53
5
-25
-36
-45
-55
-75
-88
-84
-46
13
61
91
112
150
183
205
247
264
246
162
31
-90
-158
-178
-165
-143
-95
-44
-1
35
73
110
142
161
165
153
112
41
-48
-126
-147
-118
-57
18
76
125
141
148
145
128
104
72
2
-56
-83
-81
-43
13
73
115
136
127
83
9
-70
-105
-108
-93
-69
-28
24
86
132
136
131
121
99
55
-12
-56
-99
-101
-72
-29
26
81
131
153
156
147
122
85
28
-8
-58
-72
-85
-84
-76
-48
-15
10
52
100
144
168
169
141
78
4
-59
-96
-120
-115
-101
-79
-49
-15
20
54
85
82
62
17
-23
-66
-102
-122
-122
-108
-82
-50
-29
-6
30
73
111
130
131
97
47
9
-26
-44
-57
-55
-39
-2
42
82
106
115
109
96
80
67
35
15
-3
-8
-19
-17
6
48
85
120
139
126
99
82
70
59
37
-21
-72
-106
-102
-69
-21
26
47
52
67
91
113
86
43
-26
-69
-94
-95
-75
-48
13
62
101
119
136
146
159
155
115
39
-48
-124
-176
-191
-166
-118
-68
-21
17
45
88
132
147
122
49
-38
-132
-201
-234
-219
-175
-102
-39
11
41
70
97
101
75
18
-40
-73
-98
-131
-191
-221
-210
-159
-100
-54
-3
48
126
177
157
70
-53
-155
-210
-195
-149
-78
-12
46
79
87
78
67
61
84
108
97
32
-67
-149
-181
-160
-109
-50
-1
42
70
101
130
148
131
84
8
-80
-158
-213
-224
-211
-160
-89
-12
38
57
79
90
126
141
123
67
4
-55
-98
-116
-89
-44
-1
27
42
53
78
105
113
94
56
-1
-57
-96
-101
-79
-43
17
65
97
94
80
53
39
72
