# Supplementary material for: Electroencephalography (EEG) based epilepsy diagnosis via multiple feature space fusion using shared hidden space-driven multi-view learning
Source: PeerJ Comput Sci. 2024 Mar 7;10:e1874. doi: 10.7717/peerj-cs.1874 (PMC10936759; doi:10.7717/peerj-cs.1874)
Supplement: Supplemental Information 2 [file peerj-cs-10-1874-s002.zip › B/O096.txt]

29
10
-26
-81
-127
-148
-140
-104
-78
-78
-94
-107
-112
-104
-75
-59
-48
-45
-39
-46
-68
-105
-136
-149
-142
-125
-109
-89
-61
-36
-22
-19
-9
-20
-33
-58
-87
-116
-122
-111
-95
-73
-57
-51
-48
-47
-50
-62
-57
-35
-12
-14
-28
-57
-82
-83
-67
-52
-52
-51
-64
-66
-60
-41
-31
-45
-59
-70
-69
-61
-54
-63
-74
-82
-83
-83
-83
-80
-86
-111
-135
-145
-146
-148
-155
-149
-136
-105
-59
-10
18
26
17
-18
-47
-67
-73
-73
-76
-93
-122
-128
-101
-48
13
65
93
83
51
17
-16
-52
-86
-119
-143
-154
-141
-108
-73
-22
17
41
36
8
-30
-55
-56
-54
-60
-86
-112
-124
-114
-73
-35
-5
9
11
0
-14
-24
-37
-47
-52
-50
-64
-69
-60
-38
-8
12
23
14
13
32
56
61
27
-28
-100
-143
-158
-148
-130
-103
-72
-49
-23
4
15
6
-31
-80
-132
-173
-198
-212
-210
-186
-156
-117
-78
-39
-16
-13
-16
-28
-46
-63
-79
-96
-110
-101
-97
-85
-65
-25
19
49
61
46
29
26
44
49
21
-32
-99
-146
-157
-127
-88
-38
4
16
14
0
-14
-48
-79
-107
-119
-115
-103
-82
-71
-55
-33
-7
12
25
19
-7
-35
-57
-70
-86
-90
-91
-91
-81
-65
-47
-42
-41
-58
-78
-91
-81
-59
-43
-40
-68
-100
-117
-107
-80
-54
-21
-6
0
-4
-1
2
0
-5
-22
-44
-75
-85
-93
-80
-55
-32
-18
-22
-36
-48
-49
-36
-33
-49
-73
-90
-106
-106
-100
-86
-70
-47
-11
8
21
20
14
3
-6
-28
-60
-91
-97
-91
-81
-62
-41
-14
4
12
3
-27
-55
-91
-110
-119
-121
-130
-140
-120
-82
-34
13
36
34
13
9
14
17
0
-30
-69
-90
-77
-43
-12
11
25
9
-11
-27
-33
-33
-27
-29
-45
-52
-48
-30
-21
-20
-15
-25
-30
-32
-28
-29
-44
-71
-113
-136
-138
-132
-122
-116
-104
-91
-64
-53
-64
-110
-145
-151
-129
-90
-61
-54
-60
-48
-37
-18
-10
-11
-7
1
24
22
-7
-52
-83
-100
-100
-82
-55
-35
-23
-33
-60
-79
-72
-61
-64
-98
-141
-179
-173
-125
-67
-20
12
34
45
60
66
50
14
-32
-76
-117
-134
-123
-97
-67
-41
-22
-15
-9
-1
8
13
17
20
5
-34
-88
-135
-155
-129
-87
-49
-21
-1
8
12
15
5
-12
-36
-53
-77
-115
-139
-153
-140
-107
-57
-19
0
3
-6
-20
-36
-55
-89
-118
-126
-120
-106
-91
-73
-52
-25
5
20
26
23
35
33
20
5
-9
-8
7
34
42
42
20
-15
-47
-50
-19
5
14
1
-20
-40
-47
-47
-45
-27
3
33
42
39
15
-12
-24
-26
-29
-46
-59
-79
-87
-76
-45
-19
-6
2
1
-8
-26
-48
-84
-109
-113
-111
-115
-123
-126
-125
-114
-96
-93
-98
-99
-84
-69
-52
-40
-26
-20
-16
-21
-40
-51
-57
-57
-44
-28
-20
-30
-54
-67
-67
-63
-58
-66
-93
-120
-116
-82
-28
14
26
14
6
13
25
29
30
17
-7
-38
-59
-72
-75
-51
-39
-30
-32
-42
-48
-49
-39
-34
-32
-33
-34
-46
-63
-81
-102
-108
-86
-38
-2
8
-15
-40
-44
-24
-7
-29
-70
-105
-121
-116
-104
-89
-86
-77
-67
-67
-81
-98
-108
-118
-125
-133
-146
-154
-139
-105
-72
-61
-77
-110
-143
-138
-115
-93
-79
-80
-89
-100
-89
-74
-64
-61
-65
-69
-85
-102
-136
-166
-182
-180
-167
-156
-139
-135
-134
-130
-111
-92
-80
-70
-77
-93
-115
-134
-156
-155
-134
-109
-90
-79
-62
-56
-44
-31
-23
-37
-60
-83
-99
-91
-77
-66
-70
-71
-59
-47
-22
-1
15
20
18
9
-15
-33
-47
-39
-26
-4
4
2
-1
-8
-25
-62
-82
-100
-102
-100
-88
-75
-74
-64
-65
-55
-44
-30
-29
-35
-31
-32
-39
-47
-39
-24
-9
2
1
-7
-19
-14
-16
-10
-19
-45
-77
-101
-119
-144
-158
-153
-120
-76
-30
17
24
25
9
-17
-56
-90
-98
-74
-27
9
15
-6
-24
-26
-13
5
14
-1
-32
-46
-50
-47
-39
-28
-17
-9
-6
-14
-33
-37
-39
-32
-27
-23
-46
-75
-94
-82
-50
-23
-3
-10
-30
-41
-29
-11
2
0
-22
-45
-53
-45
-44
-54
-70
-85
-86
-73
-39
-28
-23
-19
-22
-16
-12
1
-3
-11
-36
-66
-100
-117
-109
-86
-58
-47
-50
-59
-31
14
44
49
31
5
-33
-59
-97
-132
-141
-120
-65
-9
32
21
-18
-62
-77
-74
-70
-71
-96
-126
-146
-147
-134
-107
-63
-26
0
15
29
31
30
24
6
-28
-71
-107
-147
-165
-163
-142
-118
-87
-48
-26
-7
3
-2
-11
-17
-7
-13
-36
-75
-114
-145
-147
-126
-88
-37
9
42
57
70
66
51
26
-2
-40
-96
-143
-176
-177
-137
-77
-26
-6
-3
-23
-47
-74
-90
-100
-101
-85
-68
-54
-50
-48
-43
-27
-8
-12
-40
-73
-87
-88
-79
-88
-114
-131
-125
-89
-58
-40
-47
-78
-115
-135
-128
-123
-105
-90
-76
-61
-52
-38
-22
10
47
59
27
-31
-89
-132
-142
-125
-96
-73
-56
-52
-48
-37
-9
12
6
-19
-67
-104
-117
-102
-83
-82
-79
-83
-76
-61
-38
-20
-13
-24
-57
-95
-110
-94
-68
-47
-40
-34
-16
11
43
63
80
86
65
23
-23
-50
-59
-46
-23
5
34
65
91
86
56
15
-15
-48
-65
-83
-101
-99
-87
-66
-40
-8
11
6
-17
-45
-67
-87
-92
-98
-109
-115
-107
-81
-44
6
20
-9
-59
-93
-94
-76
-49
-40
-46
-62
-66
-75
-72
-46
-24
-3
-9
-38
-73
-92
-85
-69
-66
-80
-101
-124
-121
-89
-43
-15
-14
-35
-68
-84
-75
-50
-38
-34
-50
-73
-78
-54
-17
12
23
11
-31
-70
-92
-88
-79
-58
-51
-53
-60
-56
-53
-59
-65
-84
-104
-116
-114
-106
-88
-52
-24
-3
-1
-4
-12
-30
-47
-78
-105
-123
-123
-111
-83
-44
-19
-19
-37
-55
-61
-58
-60
-87
-131
-162
-156
-127
-82
-41
-26
-29
-41
-45
-49
-41
-28
-29
-50
-89
-128
-162
-175
-167
-136
-105
-79
-70
-64
-54
-35
-17
-22
-37
-78
-122
-156
-157
-136
-109
-71
-45
-32
-27
-33
-51
-76
-101
-137
-174
-191
-168
-110
-37
30
60
53
27
6
-25
-60
-100
-137
-163
-168
-150
-125
-86
-42
-4
22
40
50
29
-10
-64
-114
-143
-149
-131
-114
-85
-51
-20
0
17
49
82
106
96
42
-42
-105
-142
-151
-137
-106
-74
-55
-41
-37
-36
-36
-34
-31
-40
-47
-74
-102
-115
-107
-91
-76
-47
-12
21
41
41
25
3
-15
-44
-79
-105
-110
-107
-93
-71
-49
-28
-11
-12
-44
-75
-90
-79
-68
-65
-64
-65
-56
-42
-28
-21
-8
11
19
14
-4
-29
-61
-81
-95
-99
-85
-62
-51
-52
-61
-63
-55
-32
-20
-16
-31
-35
-32
-30
-37
-62
-100
-131
-122
-97
-79
-73
-73
-64
-54
-37
-51
-87
-126
-141
-137
-122
-92
-56
-16
12
19
-11
-50
-70
-86
-105
-129
-139
-146
-124
-89
-59
-44
-40
-36
-26
-18
-17
-20
-32
-37
-38
-50
-61
-71
-75
-79
-65
-41
-27
-14
5
24
35
38
16
-12
-28
-28
-12
-13
-24
-47
-57
-46
-18
6
2
-16
-44
-51
-40
-19
-16
-34
-54
-65
-62
-51
-27
-14
-13
-15
-32
-47
-43
-14
6
16
6
-17
-32
-29
-4
4
-2
-13
-32
-44
-60
-67
-85
-96
-94
-81
-69
-65
-66
-81
-81
-76
-73
-74
-68
-51
-42
-33
-40
-48
-59
-50
-40
-37
-34
-27
-18
-9
8
10
-12
-48
-71
-76
-70
-58
-62
-81
-98
-91
-73
-49
-31
-41
-63
-76
-78
-83
-92
-94
-87
-68
-51
-39
-44
-44
-45
-38
-26
-25
-21
-46
-67
-81
-80
-71
-54
-38
-33
-25
-18
-11
-22
-40
-59
-75
-71
-57
-46
-50
-44
-38
-22
-11
-20
-36
-51
-37
-12
18
45
59
53
18
-10
-44
-75
-94
-100
-91
-74
-36
-5
31
67
107
121
95
47
-21
-87
-132
-151
-155
-138
-116
-92
-72
-45
-4
33
66
79
76
52
27
0
-50
-99
-133
-137
-119
-87
-51
-28
-9
11
24
31
41
44
14
-42
-109
-157
-167
-136
-100
-69
-43
-15
20
53
81
79
58
25
3
-25
-64
-102
-137
-149
-132
-89
-48
-21
5
20
29
22
7
-26
-56
-73
-79
-88
-100
-107
-119
-117
-100
-74
-57
-40
-23
-13
6
21
28
20
-1
-38
-95
-139
-149
-129
-90
-55
-35
-29
-26
-20
-26
-47
-63
-75
-85
-94
-113
-140
-164
-158
-126
-77
-28
-6
-13
-42
-61
-85
-109
-131
-133
-115
-95
-66
-40
-22
4
26
31
15
-3
-22
-37
-55
-72
-96
-114
-118
-108
-80
-41
5
35
51
34
1
-32
-53
-57
-71
-82
-70
-54
-42
-43
-37
-19
19
54
61
27
-39
-112
-176
-196
-181
-149
-122
-92
-61
-29
5
29
46
31
7
-35
-60
-71
-66
-70
-81
-83
-83
-92
-108
-115
-110
-94
-62
-48
-38
-26
-2
29
42
33
-2
-39
-65
-62
-59
-52
-58
-62
-57
-37
-3
7
0
-19
-49
-75
-100
-114
-135
-149
-162
-163
-150
-121
-77
-51
-23
-11
-18
-46
-72
-96
-128
-149
-157
-153
-134
-103
-68
-36
-10
12
20
12
2
-20
-44
-72
-89
-96
-91
-76
-75
-80
-75
-50
-20
-4
11
14
13
-1
-26
-53
-75
-81
-83
-85
-82
-55
-19
14
29
6
-35
-74
-94
-100
-92
-74
-58
-54
-56
-51
-40
-15
17
35
28
6
-24
-72
-110
-127
-117
-95
-71
-64
-73
-66
-33
7
21
12
-19
-50
-63
-62
-61
-68
-61
-57
-40
-31
-14
2
8
13
-10
-47
-82
-109
-127
-138
-120
-92
-67
-64
-69
-75
-62
-25
5
29
42
46
25
-9
-49
-90
-120
-137
-127
-102
-54
2
43
49
26
-1
-28
-28
-26
-37
-79
-133
-168
-179
-141
-76
-18
1
-7
-22
-42
-39
-29
-26
-28
-34
-45
-58
-64
-56
-40
-26
-17
-37
-80
-122
-141
-144
-142
-132
-127
-118
-94
-60
-29
-9
6
10
10
13
13
-2
-38
-76
-113
-132
-128
-126
-140
-163
-177
-163
-133
-91
-51
-32
-23
-12
-8
-18
-45
-73
-111
-132
-137
-127
-100
-64
-15
20
43
39
13
-24
-53
-81
-116
-142
-149
-134
-107
-64
-31
-6
20
45
60
54
26
-26
-82
-125
-143
-146
-148
-134
-118
-82
-32
31
80
95
83
36
-33
-105
-168
-215
-228
-206
-156
-93
-29
29
68
101
117
97
36
-42
-96
-132
-147
-153
-162
-154
-118
-64
-17
22
61
115
171
205
184
100
-12
-107
-168
-187
-172
-142
-108
-61
-7
42
62
71
60
39
2
-45
-104
-151
-168
-163
-143
-106
-47
14
55
71
48
9
-22
-36
-32
-42
-51
-56
-64
-63
-48
-21
2
13
-2
-21
-35
-39
-38
-42
-46
-56
-70
-84
-89
-87
-66
-36
-4
10
11
4
-19
-37
-47
-58
-74
-97
-120
-133
-117
-78
-45
-36
-41
-51
-58
-58
-49
-44
-57
-59
-62
-62
-57
-50
-51
-63
-68
-77
-78
-42
-34
-25
-13
8
14
-1
-31
-66
-88
-104
-122
-143
-148
-121
-81
-53
-47
-60
-85
-89
-73
-57
-62
-84
-105
-118
-101
-74
-48
-27
-5
23
37
28
-12
-58
-97
-114
-126
-149
-159
-141
-93
-45
-2
5
-2
-13
-2
0
-20
-59
-113
-142
-142
-120
-94
-74
-46
-16
4
7
-14
-54
-90
-97
-102
-105
-116
-117
-109
-91
-63
-36
-24
-23
-31
-53
-66
-76
-78
-82
-77
-68
-69
-71
-88
-98
-90
-65
-22
3
24
33
20
-6
-31
-44
-61
-89
-116
-135
-144
-133
-110
-90
-76
-75
-89
-110
-99
-76
-54
-42
-47
-62
-67
-46
-40
-44
-57
-67
-63
-61
-50
-35
-21
-6
9
10
-12
-27
-47
-69
-95
-118
-142
-145
-122
-85
-55
-40
-33
-23
-4
11
4
-25
-55
-76
-85
-70
-45
-13
4
8
11
-2
-10
-29
-57
-86
-111
-109
-94
-64
-39
-34
-42
-47
-44
-49
-59
-64
-71
-83
-85
-85
-88
-83
-69
-46
-27
-5
3
12
14
9
-15
-57
-87
-118
-125
-113
-86
-64
-48
-29
-10
10
20
14
-20
-54
-72
-82
-93
-105
-103
-90
-69
-52
-54
-61
-59
-45
-41
-47
-68
-89
-102
-96
-84
-91
-111
-136
-150
-140
-105
-57
-29
-8
10
40
57
56
16
-46
-100
-134
-149
-148
-118
-79
-44
-20
-11
-21
-37
-42
-38
-37
-35
-37
-30
-32
-27
-40
-63
-87
-94
-84
-64
-40
-33
-35
-30
-19
-19
-21
-28
-34
-41
-47
-46
-49
-36
-11
14
23
17
2
-20
-31
-40
-51
-60
-69
-59
-57
-53
-68
-98
-131
-144
-121
-79
-39
-23
-37
-65
-84
-84
-78
-63
-45
-31
-24
-13
-30
-68
-110
-132
-121
-93
-62
-59
-75
-78
-56
-15
13
31
17
-25
-79
-111
-126
-117
-104
-104
-108
-105
-63
-5
52
85
79
50
22
7
-13
-43
-74
-108
-130
-144
-137
-131
-110
-82
-54
-41
-39
-38
-48
-55
-59
-68
-87
-98
-95
-81
-47
-31
-14
11
20
15
-16
-56
-100
-135
-143
-122
-90
-71
-59
-63
-53
-30
-5
-14
-53
-96
-123
-124
-106
-71
-45
-23
-9
-9
-13
-17
-14
-21
-35
-55
-91
-132
-165
-169
-156
-124
-86
-48
-28
-17
-19
-35
-44
-56
-74
-104
-131
-139
-138
-125
-105
-78
-52
-29
-18
-25
-25
-5
20
24
10
-22
-61
-94
-119
-136
-146
-127
-96
-52
-8
20
18
-2
-7
-26
-51
-91
-122
-135
-127
-110
-111
-119
-122
-93
-49
-8
25
31
28
23
21
3
-24
-52
-85
-114
-128
-121
-101
-74
-44
-15
6
25
42
30
5
-42
-82
-113
-124
-123
-124
-115
-101
-83
-73
-53
-34
-25
-17
-11
-7
0
15
21
6
-25
-55
-72
-73
-61
-54
-48
-28
15
47
52
27
-21
-62
-91
-94
-100
-112
-119
-118
-103
-77
-49
-20
15
57
79
64
16
-31
-71
-82
-77
-83
-89
-79
-33
9
46
57
41
14
-11
-23
-45
-54
-49
-48
-60
-76
-87
-91
-64
-21
14
25
11
-16
-43
-52
-45
-47
-62
-70
-70
-54
-20
9
27
11
-11
-38
-68
-96
-118
-130
-128
-105
-88
-83
-90
-83
-58
-25
15
19
-4
-41
-80
-112
-138
-137
-111
-73
-36
-11
-17
-31
-34
-25
-5
8
15
-13
-35
-53
-54
-56
-44
-20
4
29
46
56
57
54
57
50
44
22
-10
-47
-58
-54
-42
-38
-41
-46
-47
-39
-42
-54
-82
-102
-117
-132
-129
-122
-101
-76
-44
-19
-11
-3
-9
-19
-38
-55
-90
-117
-121
-113
-102
-82
-57
-35
-18
-10
-15
-23
-39
-37
-40
-29
-20
-13
-7
4
16
1
-23
-44
-55
-51
-36
-24
-30
-39
-49
-56
-57
-44
-25
-19
-19
-15
-1
27
62
73
40
-18
-82
-110
-110
-83
-66
-71
-81
-82
-77
-72
-61
-65
-58
-58
-65
-87
-123
-144
-154
-154
-140
-114
-88
-54
-12
15
21
12
0
-28
-48
-66
-76
-90
-104
-109
-104
-67
-10
36
49
32
-3
-43
-73
-83
-85
-93
-97
-97
-91
-70
-53
-48
-61
-73
-66
-52
-37
-41
-60
-89
-99
-87
-56
-32
-17
-20
-38
-52
-71
-89
-106
-101
-83
-50
-20
-26
-62
-98
-115
-121
-120
-116
-105
-87
-63
-44
-54
-83
-99
-104
-92
-74
-42
-27
-7
17
42
49
35
-4
-52
-85
-100
-119
-137
-146
-141
-131
-108
-80
-45
-11
19
32
11
-19
-46
-59
-73
-82
-101
-136
-163
-162
-131
-88
-37
13
52
85
84
42
-32
-108
-172
-206
-216
-202
-174
-144
-94
-40
16
63
94
96
72
44
-2
-56
-105
-140
-170
-179
-168
-149
-127
-100
-65
-43
-20
-15
-12
-11
-16
-36
-72
-89
-80
-57
-37
-22
-5
-7
-19
-43
-74
-102
-118
-130
-139
-132
-110
-89
-78
-70
-69
-81
-92
-88
-71
-55
-48
-62
-89
-104
-95
-79
-63
-40
-20
5
25
45
48
31
16
-5
-22
-34
-47
-53
-59
-65
-88
-118
-139
-132
-114
-84
-57
-44
-46
-42
-33
-20
-14
-21
-55
-98
-134
-151
-159
-152
-130
-108
-87
-69
-57
-55
-36
2
34
31
-5
-71
-141
-188
-200
-179
-153
-121
-103
-91
-78
-59
-26
21
84
129
134
86
10
-68
-136
-159
-158
-122
-73
-26
3
11
19
11
-8
-25
-37
-44
-46
-52
-71
-96
-110
-88
-47
-1
24
21
2
-13
-23
-47
-78
-109
-130
-131
-121
-95
-77
-51
-14
9
11
-7
-36
-72
-98
-115
-131
-154
-156
-129
-81
-18
52
117
168
204
206
177
133
84
37
-9
-39
-61
-77
-87
-84
-73
-57
-29
-17
-13
-17
-13
-3
2
1
-33
-73
-108
-106
-90
-75
-66
-69
-69
-69
-61
-56
-47
-27
-17
-23
-38
-50
-72
-86
-98
-103
-107
-106
-98
-105
-109
-108
-101
-89
-68
-34
-13
0
-18
-65
-117
-142
-137
-119
-104
-95
-85
-70
-39
-21
-20
-22
-32
-52
-81
-107
-125
-125
-110
-89
-89
-100
-103
-102
-97
-86
-85
-85
-90
-75
-59
-43
-28
-10
0
5
-7
-44
-76
-113
-134
-153
-154
-128
-82
-39
-9
-1
-14
-27
-32
-34
-38
-47
-52
-63
-65
-53
-32
-18
1
20
27
20
-3
-31
-53
-59
-67
-78
-86
-85
-81
-76
-70
-70
-83
-97
-100
-96
-87
-69
-59
-48
-47
-40
-26
-7
26
39
42
31
7
-23
-51
-68
-91
-118
-132
-119
-87
-34
16
56
67
56
32
-10
-61
-109
-145
-160
-151
-128
-118
-96
-59
-9
27
46
59
56
57
41
10
-46
-101
-145
-170
-162
-124
-76
-32
9
32
37
34
17
-7
-45
-70
-100
-128
-156
-168
-155
-125
-64
-10
22
27
17
0
-11
-24
-63
-113
-162
-180
-167
-139
-102
-73
-63
-50
-36
-27
-19
-15
-25
-59
-105
-151
-188
-188
-157
-107
-63
-23
10
31
56
72
68
31
-26
-82
-139
-179
-201
-201
-188
-157
-116
-81
-45
-11
15
23
27
9
-28
-77
-122
-149
-163
-152
-138
-122
-93
-45
4
42
62
50
17
-26
-69
-105
-137
-147
-146
-130
-86
-20
40
82
99
90
63
23
-21
-77
-121
-139
-142
-137
-128
-109
-87
-46
-4
33
50
46
32
1
-29
-60
-94
-121
-136
-139
-146
-139
-116
-71
-29
21
65
86
83
50
3
-47
-74
-96
-106
-105
-103
-97
-95
-66
-24
17
38
34
3
-46
-105
-167
-192
-174
-114
-61
-42
-38
-48
-39
-10
24
26
3
-35
-76
-108
-117
-95
-67
-39
-32
-47
-61
-64
-45
-41
-52
-82
-116
-133
-116
-73
-47
-43
-56
-69
-69
-59
-59
-81
-100
-101
-82
-55
-28
-15
-21
-32
-39
-41
-38
-36
-47
-58
-66
-58
-40
-28
-15
-15
-24
-36
-35
-30
-26
-22
-28
-30
-25
-5
16
30
37
33
24
18
21
16
0
-16
-34
-47
-58
-55
-52
-36
-24
-23
-37
-50
-42
-35
-17
-7
-4
-13
-31
-64
-98
-109
-96
-66
-39
-22
-25
-52
-84
-102
-104
-103
-111
-131
-154
-161
-144
-115
-94
-70
-60
-53
-48
-39
-19
-15
-17
-41
-61
-71
-66
-64
-70
-72
-75
-74
-63
-44
-29
-30
-45
-69
-93
-107
-94
-83
-67
-53
-34
-13
12
37
28
6
-17
-43
-59
-72
-72
-84
-72
-46
-6
15
18
19
5
0
12
7
-2
-29
-52
-57
-47
-33
-24
-20
-4
18
26
28
21
15
5
-3
-25
-55
-75
-84
-89
-86
-65
-39
-5
35
73
84
67
30
-26
-79
-116
-126
-124
-109
-72
-33
6
33
50
55
58
56
35
-12
-77
-139
-195
-214
-200
-163
-122
-82
-42
-1
39
61
47
-12
-85
-157
-217
-242
-231
-190
-142
-90
-57
-47
-33
-24
-1
4
-13
-64
-129
-181
-196
-179
-153
-116
-100
-92
-79
-42
10
64
110
102
40
-57
-143
-192
-204
-184
-161
-141
-113
-77
-54
-33
-13
5
23
26
13
-20
-58
-96
-123
-142
-141
-114
-86
-50
-22
-9
2
18
41
41
12
-40
-94
-127
-128
-105
-80
-44
-4
27
41
41
24
-1
-25
-32
-43
-63
-72
-82
-83
-78
-70
-52
-38
-20
-8
-5
-14
-40
-68
-105
-129
-151
-159
-139
-100
-69
-58
-57
-51
-24
13
40
15
-48
-116
-170
-205
-207
-179
-138
-88
-45
-16
-5
4
25
45
67
64
19
-51
-113
-140
-143
-121
-87
-53
-35
-32
-31
-37
-30
-19
-15
-26
-39
-63
-99
-124
-131
-119
-104
-78
-50
-12
33
89
131
132
93
9
-79
-137
-148
-128
-106
-79
-60
-34
-2
30
44
37
13
-14
-31
-20
-3
-3
-16
-29
-26
-11
19
45
48
37
7
-40
-99
-146
-157
-153
-123
-78
-28
13
43
56
42
12
-26
-68
-108
-123
-110
-88
-66
-57
-51
-44
-36
-33
-35
-41
-45
-57
-83
-92
-98
-95
-99
-117
-139
-159
-134
-89
-46
-26
-31
-59
-87
-89
-85
-67
-43
-14
-9
-28
-51
-67
-57
-40
-19
-22
-22
-23
-14
-9
-5
-10
-26
-47
-51
-50
-48
-57
-66
-100
-124
-136
-131
-116
-89
-60
-42
-24
-11
-5
-17
-37
-63
-96
-117
-106
-72
-23
23
40
29
14
19
30
19
-9
-64
-109
-128
-108
-70
-41
-27
-41
-43
-22
21
51
57
43
12
-19
-45
-56
-73
-78
-62
-21
28
66
77
39
-9
-50
-74
-96
-116
-120
-108
-74
-31
13
50
78
85
55
9
-41
-80
-117
-150
-179
-203
-202
-165
-97
-20
54
88
78
40
-6
-51
-95
-133
-171
-196
-201
-183
-153
-115
-55
15
77
112
102
52
-18
-68
-109
-130
-138
-125
-108
-92
-68
-38
-8
15
22
-4
-48
-97
-133
-146
-137
-106
-87
-68
-49
-30
-19
-25
-45
-78
-92
-82
-58
-45
-52
-52
-62
-59
-44
-20
-6
1
-8
-40
-67
-88
-93
-95
-87
-85
-92
-98
-84
-49
-11
20
7
-26
-55
-57
-45
-43
-45
-63
-80
-95
-98
-97
-97
-87
-78
-71
-61
-46
-47
-42
-38
-28
-20
-20
-26
-40
-38
-48
-72
-110
-126
-98
-65
-42
-42
-48
-51
-31
5
25
29
14
-5
-17
-30
-40
-72
-100
-125
-138
-140
-109
-70
-47
-36
-44
-56
-76
-89
-90
-90
-86
-88
-35
