# Supplementary material for: Electroencephalography (EEG) based epilepsy diagnosis via multiple feature space fusion using shared hidden space-driven multi-view learning
Source: PeerJ Comput Sci. 2024 Mar 7;10:e1874. doi: 10.7717/peerj-cs.1874 (PMC10936759; doi:10.7717/peerj-cs.1874)
Supplement: Supplemental Information 2 [file peerj-cs-10-1874-s002.zip › B/O097.txt]

-76
-102
-95
-65
-30
2
25
40
33
14
-8
-23
-34
-33
-33
-36
-31
-24
-22
-26
-19
-12
2
6
-7
-37
-76
-94
-96
-84
-65
-38
-14
0
20
26
31
45
67
66
46
19
-9
-20
-17
-2
-2
-6
-9
-5
2
11
21
14
3
-10
-17
-27
-36
-41
-52
-45
-31
-13
-13
-1
5
5
-12
-42
-70
-102
-125
-127
-110
-79
-42
-6
24
32
41
32
21
0
-10
-12
-23
-30
-57
-73
-61
-23
25
50
68
60
50
45
48
42
17
-12
-38
-48
-48
-34
-23
-3
21
43
56
57
56
51
54
56
40
6
-34
-53
-59
-40
-16
-4
0
3
12
24
34
40
40
32
16
-3
-31
-39
-25
6
32
52
59
58
73
104
130
122
80
7
-62
-110
-120
-108
-91
-63
-41
-24
-5
25
41
36
21
-18
-61
-95
-114
-125
-124
-103
-79
-53
-31
-4
14
34
51
51
38
15
-2
-26
-36
-34
-26
-11
10
41
57
65
61
52
42
39
42
29
4
-31
-56
-68
-57
-32
-9
12
37
56
72
81
76
51
15
-24
-57
-67
-50
-23
-6
0
10
24
41
67
67
44
12
-14
-34
-52
-64
-84
-95
-89
-56
-23
-1
20
21
15
13
20
17
10
-12
-46
-68
-69
-39
-11
17
38
46
42
33
32
31
38
38
24
-3
-31
-45
-55
-39
-17
4
15
20
25
16
2
-9
-20
-31
-39
-54
-73
-69
-47
-12
16
41
48
47
46
50
55
46
31
-6
-41
-60
-50
-34
-19
-2
6
17
20
28
17
1
-18
-53
-81
-98
-96
-89
-66
-30
8
40
59
73
60
49
36
31
21
12
18
11
11
22
39
68
89
98
77
49
23
7
-3
-9
-23
-36
-35
-19
2
18
38
57
69
71
57
35
6
-5
-25
-46
-69
-75
-70
-54
-30
-6
23
57
78
70
29
-10
-55
-83
-86
-58
-21
14
39
42
36
27
32
30
32
31
21
0
-21
-31
-45
-38
-13
17
43
42
25
-7
-21
-13
-2
-16
-52
-105
-153
-162
-128
-69
-20
17
39
48
51
45
37
19
13
-4
-35
-66
-85
-73
-51
-14
3
3
0
6
18
27
36
34
26
10
-9
-27
-39
-24
-2
25
49
66
61
50
40
32
19
4
-8
-32
-49
-54
-49
-44
-40
-26
-20
-5
6
7
0
-6
4
2
3
-12
-36
-57
-57
-29
8
46
72
82
86
93
93
79
59
46
49
58
81
93
94
89
81
76
69
85
96
96
81
56
35
19
25
35
54
78
105
119
117
104
78
56
41
36
20
9
1
-5
-17
-17
4
26
53
68
62
34
11
5
6
20
17
-10
-50
-80
-87
-83
-67
-57
-57
-67
-67
-55
-42
-22
9
33
41
42
28
14
6
17
27
27
25
18
18
29
40
40
26
12
-3
-14
-8
16
43
66
81
74
59
40
27
10
-3
-3
11
23
31
38
30
26
26
33
36
46
58
55
49
42
39
41
44
45
20
-13
-32
-39
-23
12
56
73
71
55
44
41
38
17
-30
-74
-90
-72
-46
-8
9
28
46
59
47
10
-29
-62
-78
-86
-90
-91
-80
-41
-1
24
17
-4
-37
-62
-68
-75
-84
-90
-87
-84
-78
-67
-59
-46
-28
-9
-4
-3
-12
-31
-60
-91
-122
-156
-166
-148
-114
-82
-59
-38
-26
-3
22
43
36
0
-49
-99
-116
-105
-86
-74
-61
-45
-29
-7
-1
-5
-25
-44
-69
-92
-110
-119
-122
-117
-90
-61
-37
-19
2
23
42
55
47
19
-9
-27
-35
-32
-22
-15
-9
-6
2
-5
-16
-14
-4
-4
-3
-3
-13
-22
-22
-16
-9
-1
4
-4
-4
8
15
10
-2
-6
-16
-18
-17
-10
-7
-1
-3
-13
-19
-25
-30
-35
-30
-29
-37
-47
-49
-39
-27
0
23
29
30
27
18
-1
-7
-2
13
36
45
34
23
28
38
48
46
42
31
31
45
53
54
45
46
40
26
-1
-32
-51
-45
-15
4
15
11
3
8
26
58
58
45
24
7
-6
-3
12
16
22
18
17
20
41
69
91
98
79
40
-5
-24
-22
-12
-1
5
5
-7
2
13
30
36
27
6
-20
-32
-35
-28
-25
-18
-17
-16
4
26
46
71
93
90
59
11
-43
-81
-89
-71
-41
-9
8
4
-5
-7
13
28
39
33
9
-28
-66
-85
-93
-73
-38
3
32
55
70
72
63
56
41
18
-16
-61
-103
-124
-124
-107
-82
-41
-5
23
43
69
86
82
62
14
-38
-80
-97
-91
-78
-57
-43
-26
1
43
80
102
119
109
86
51
16
-23
-59
-84
-92
-84
-62
-23
4
34
49
39
11
-26
-45
-61
-64
-67
-82
-93
-90
-58
-25
8
28
19
-9
-32
-41
-41
-32
-31
-41
-52
-56
-50
-36
-14
7
22
16
9
-18
-54
-87
-106
-104
-94
-74
-70
-67
-51
-21
2
1
-7
-21
-32
-34
-27
-25
-24
-28
-34
-37
-23
0
13
11
-11
-41
-68
-77
-65
-63
-63
-68
-66
-53
-31
-8
-1
1
-7
-13
-25
-21
-3
0
-1
-2
-2
2
19
32
41
54
64
57
34
13
4
16
34
50
52
46
50
55
65
70
71
56
28
10
-6
-21
-24
-22
-12
-6
6
0
-10
-23
-31
-38
-40
-32
-22
-17
-14
-10
-12
-7
0
-3
-12
-18
-5
6
21
34
35
24
19
22
12
9
9
8
7
-5
-25
-49
-50
-35
-20
-20
-32
-42
-48
-33
-11
1
-9
-25
-41
-51
-46
-25
-5
2
1
-19
-44
-52
-28
4
26
44
36
20
-3
-19
-32
-41
-35
-31
-30
-39
-47
-55
-58
-53
-54
-49
-38
-13
2
22
35
33
16
-8
-24
-47
-54
-55
-56
-61
-65
-53
-40
-10
17
33
26
5
-20
-43
-53
-63
-76
-96
-85
-57
-21
8
29
25
11
9
13
9
3
-20
-52
-75
-74
-70
-74
-86
-92
-82
-62
-29
-6
14
32
44
38
19
-1
-25
-48
-62
-56
-45
-25
7
39
72
86
88
65
40
14
-13
-44
-64
-62
-45
-12
23
48
50
45
43
25
4
-15
-41
-70
-94
-97
-87
-53
-16
11
32
58
76
73
51
20
-9
-34
-38
-41
-41
-35
-23
-19
-19
-5
18
50
66
58
17
-29
-52
-57
-50
-38
-34
-47
-68
-75
-73
-53
-39
-25
-21
-14
-12
-27
-54
-75
-80
-77
-61
-38
-12
0
4
21
34
60
69
59
30
0
-17
-37
-39
-24
-5
2
7
-3
-11
-4
25
53
53
37
17
6
15
15
4
-14
-24
-24
-17
0
26
50
58
58
41
27
24
30
28
9
-8
-35
-51
-60
-63
-69
-73
-51
-17
19
41
34
-2
-38
-54
-52
-50
-65
-86
-106
-97
-72
-51
-48
-55
-48
-46
-32
-18
-2
3
2
-8
-35
-52
-55
-52
-51
-50
-46
-45
-32
-13
-3
-7
-12
-22
-20
-17
-12
-4
3
25
41
41
25
9
-14
-28
-17
1
18
37
51
58
61
63
57
48
37
42
37
27
25
22
25
33
46
46
47
55
64
73
72
64
37
15
-5
-11
-7
7
43
65
73
66
51
40
45
58
53
40
21
10
3
16
30
30
26
28
31
36
47
39
20
-5
-19
-25
-28
-16
-4
3
9
4
-9
-22
-4
22
50
58
47
26
0
-5
-4
-2
-1
0
6
16
36
41
31
11
5
-1
6
8
4
-9
-21
-23
-26
-11
3
23
30
34
32
21
11
5
4
1
0
1
4
18
34
44
47
51
53
37
21
10
4
-9
-12
-23
-36
-42
-42
-35
-36
-17
-3
14
23
37
48
48
46
27
0
-21
-31
-25
-1
36
68
95
115
140
143
128
93
41
-8
-37
-41
-46
-44
-38
-23
6
50
92
111
104
79
37
-13
-51
-69
-79
-79
-77
-68
-52
-19
12
34
46
52
66
78
94
88
60
26
-3
-21
-38
-46
-54
-53
-36
-1
36
59
79
76
64
33
-4
-45
-72
-67
-47
-20
2
23
38
55
76
81
73
50
21
-22
-61
-93
-115
-118
-94
-47
-1
43
87
120
137
131
109
58
-3
-63
-106
-134
-136
-112
-87
-45
-2
30
45
53
66
78
86
68
23
-37
-76
-99
-100
-82
-52
-19
4
22
31
39
49
56
44
8
-30
-68
-90
-93
-87
-93
-103
-96
-68
-29
12
36
24
-10
-56
-105
-141
-145
-120
-82
-42
-9
10
22
40
63
62
44
4
-40
-73
-89
-74
-61
-51
-48
-44
-26
8
50
65
65
43
17
-9
-20
-24
-27
-20
-2
16
17
19
11
22
46
77
83
44
-16
-84
-130
-132
-102
-66
-48
-25
-10
8
17
18
13
2
-4
-18
-25
-25
-17
-8
-1
10
8
-6
-23
-20
-8
17
29
23
9
6
29
58
85
86
66
29
-2
-19
-42
-57
-57
-39
-16
18
37
38
42
51
52
31
3
-36
-79
-118
-139
-133
-113
-66
-24
14
42
55
49
25
8
-12
-39
-67
-92
-109
-108
-73
-27
12
31
32
21
5
-3
-14
-31
-50
-52
-50
-38
-28
-24
-20
-3
28
45
62
77
93
97
88
57
8
-27
-42
-36
-27
-13
18
42
74
92
88
68
42
25
13
22
34
50
61
80
89
80
69
62
65
60
51
20
-21
-54
-68
-68
-65
-53
-52
-43
-14
32
78
104
114
101
71
37
0
-22
-31
-22
-29
-40
-44
-19
16
57
85
82
56
24
3
-13
-19
-21
-36
-56
-72
-62
-40
-6
28
52
59
65
67
45
16
-20
-49
-68
-77
-77
-75
-51
-16
16
27
29
9
-11
-27
-30
-36
-62
-84
-109
-115
-99
-64
-26
5
33
46
42
33
33
37
33
21
-8
-34
-48
-37
-19
-2
-2
-20
-35
-46
-48
-68
-92
-112
-117
-100
-61
-15
5
20
25
21
19
20
34
36
25
1
-37
-71
-83
-78
-69
-53
-37
-27
-28
-30
-29
-35
-24
-7
13
15
7
-26
-65
-97
-107
-97
-74
-40
-10
4
16
29
38
34
29
10
-16
-37
-41
-29
-10
15
25
32
41
60
70
64
45
11
-27
-56
-70
-78
-69
-52
-38
-23
-1
35
58
68
54
27
-15
-62
-104
-142
-148
-119
-69
-16
26
58
74
83
84
76
52
20
-11
-51
-78
-86
-82
-70
-45
-17
15
46
73
97
119
147
141
98
25
-41
-82
-96
-75
-52
-34
-25
-15
-7
8
31
42
43
21
-11
-52
-79
-88
-88
-81
-56
-15
22
42
42
31
20
20
30
23
16
5
3
2
12
32
42
48
44
28
8
-9
-18
-28
-29
-24
-26
-28
-28
-29
-29
-24
-19
-19
-30
-32
-39
-45
-42
-29
-15
-15
-28
-47
-49
-31
3
26
29
27
16
2
-2
0
1
0
5
6
-3
-22
-45
-72
-77
-69
-52
-39
-16
17
47
55
50
17
-8
-27
-33
-34
-40
-52
-81
-84
-65
-29
5
28
42
32
13
-1
-16
-31
-36
-45
-53
-49
-43
-42
-44
-38
-25
-15
-10
2
22
45
67
58
33
14
8
17
23
33
29
27
31
45
46
31
1
-35
-59
-60
-40
-24
-15
-8
-3
-5
-8
-13
-24
-23
-11
-8
-12
-21
-11
0
21
25
11
-16
-38
-39
-47
-50
-53
-42
-26
-6
2
-5
-17
-21
-15
-17
-12
-16
-17
0
22
27
6
-22
-57
-86
-102
-102
-95
-93
-93
-100
-106
-109
-108
-112
-100
-64
-28
-2
5
1
-9
-12
-5
-6
-11
-17
-10
-9
-3
8
21
31
34
27
3
-20
-37
-58
-82
-106
-105
-86
-48
-9
16
22
15
12
11
27
35
27
0
-16
-31
-35
-27
-7
13
15
18
16
12
17
19
13
-8
-18
-30
-28
-12
11
24
29
36
41
34
27
30
36
40
38
13
-17
-30
-10
17
48
66
69
65
55
50
32
14
5
-3
2
10
19
1
-14
-29
-37
-35
-27
-10
-11
-4
7
31
52
62
59
43
31
21
11
-6
-12
-14
-11
-9
-10
-4
5
35
53
50
28
0
-30
-54
-55
-54
-52
-46
-26
10
34
54
43
20
-8
-32
-51
-65
-62
-57
-53
-51
-48
-57
-58
-50
-35
-21
-13
4
23
44
53
33
-14
-57
-70
-69
-51
-38
-41
-47
-44
-21
-8
-1
1
7
11
12
2
-13
-16
-6
15
20
16
2
-16
-23
-22
-23
-31
-32
-33
-36
-34
-41
-48
-62
-58
-47
-24
-4
11
8
-11
-21
-29
-35
-34
-23
-19
-22
-19
-24
-29
-36
-36
-31
-19
-7
2
3
8
23
23
18
13
12
10
3
-3
-24
-44
-62
-83
-93
-91
-61
-18
32
68
86
80
68
48
18
-14
-45
-66
-81
-77
-73
-70
-64
-46
-24
-3
21
46
67
80
87
82
58
39
12
-6
-12
-19
-17
3
22
33
25
5
-21
-43
-53
-41
-36
-29
-18
-9
3
9
5
-21
-44
-64
-75
-86
-91
-81
-70
-46
-20
3
27
47
63
60
43
13
-24
-64
-87
-93
-92
-73
-47
-15
-1
11
6
-2
3
15
21
7
0
-12
-18
-14
-10
-3
0
11
15
23
43
76
110
120
114
78
26
-27
-69
-93
-94
-71
-42
-13
-1
7
-1
7
34
53
48
28
12
-6
-18
-36
-62
-81
-72
-28
9
44
56
56
56
64
69
42
-11
-66
-107
-129
-120
-97
-69
-40
-8
12
30
47
62
60
42
13
-17
-40
-44
-47
-49
-48
-37
-16
-1
24
27
22
12
13
22
36
56
62
49
21
1
-10
-12
-8
-9
-19
-14
3
17
30
31
17
-5
-25
-39
-54
-51
-39
-18
-1
12
35
58
92
126
138
114
65
13
-29
-43
-40
-35
-25
7
53
88
109
108
93
63
44
20
-5
-21
-31
-36
-40
-35
-30
-25
-6
18
42
55
71
76
76
66
45
0
-48
-85
-102
-95
-64
-19
16
40
52
51
33
13
-5
-22
-31
-33
-44
-58
-66
-49
-31
1
34
51
51
34
5
-36
-64
-71
-60
-51
-40
-38
-37
-30
-16
5
25
49
62
59
43
18
-10
-41
-53
-60
-58
-49
-32
-11
4
32
58
84
95
84
55
15
-2
-16
-33
-51
-64
-64
-50
-26
-11
-6
-4
0
-4
-4
-3
-9
-22
-36
-43
-50
-46
-38
-30
-24
-21
-14
-29
-34
-30
-27
-31
-36
-25
-15
-1
5
11
21
36
61
78
92
94
90
73
61
40
18
1
0
8
13
27
34
36
34
31
15
-7
-14
-15
-6
6
12
29
45
67
64
38
1
-23
-26
-10
14
18
5
-8
-7
-7
-3
-2
-10
-3
3
7
-3
-26
-46
-58
-65
-61
-54
-58
-57
-43
-21
-5
-5
-5
-11
-9
-3
-3
-14
-31
-40
-48
-41
-29
-24
-22
-13
-6
4
9
9
-4
-36
-53
-63
-56
-48
-36
-33
-34
-26
-14
0
9
1
-16
-34
-25
-9
7
11
5
-9
-23
-33
-43
-41
-35
-13
9
35
58
62
44
14
-18
-53
-75
-82
-81
-67
-41
-10
-6
-4
-15
-18
-23
-25
-19
-12
7
27
48
54
58
56
50
47
38
14
-22
-35
-29
-6
14
22
20
7
11
6
-8
-26
-31
-16
-2
18
4
-20
-44
-49
-35
-7
34
73
108
130
137
111
62
3
-63
-119
-156
-161
-140
-99
-47
0
38
70
102
111
106
79
32
-24
-81
-125
-159
-164
-143
-116
-87
-58
-26
-4
8
12
4
-8
-5
-4
-8
-13
-18
-17
-12
23
62
88
86
58
24
-6
-14
-29
-49
-77
-96
-102
-94
-65
-45
-33
-26
-10
8
22
36
29
10
-19
-45
-73
-78
-61
-33
-4
8
23
26
38
53
65
68
69
83
90
94
77
36
-14
-46
-49
-47
-28
-11
17
38
57
66
67
59
43
17
-27
-62
-98
-113
-106
-82
-59
-52
-36
-16
23
76
121
131
94
36
-29
-75
-94
-91
-79
-70
-54
-45
-29
-4
27
58
81
100
104
94
61
18
-40
-87
-103
-96
-78
-60
-45
-31
-10
13
19
4
-16
-30
-43
-35
-25
-10
-8
-5
0
3
18
33
40
29
11
-16
-44
-63
-73
-79
-86
-78
-62
-33
4
48
70
65
49
24
11
-5
-23
-49
-82
-86
-77
-45
-4
42
84
112
138
142
132
106
79
41
17
8
5
8
17
35
47
54
54
46
36
29
32
15
-1
-22
-41
-45
-32
-2
12
18
17
11
4
1
-1
-2
3
13
19
0
-21
-47
-58
-45
-27
-16
-20
-22
-27
-36
-38
-29
-18
-12
8
32
50
49
22
-19
-56
-65
-69
-67
-60
-48
-29
-18
1
3
14
25
37
24
3
-23
-42
-51
-57
-53
-62
-71
-74
-70
-62
-51
-41
-43
-30
-2
17
29
28
34
39
45
32
-3
-36
-59
-68
-76
-84
-84
-66
-43
-5
21
31
37
45
53
49
54
46
27
3
-18
-27
-33
-18
-2
17
33
50
51
40
32
18
11
5
2
-13
-32
-43
-48
-48
-47
-39
-40
-35
-24
-15
-14
-11
1
8
13
15
7
2
6
20
23
24
16
0
-18
-25
-19
-18
-6
0
0
-12
-32
-53
-86
-108
-123
-119
-101
-70
-43
-39
-43
-46
-44
-48
-46
-49
-51
-50
-51
-52
-68
-73
-80
-72
-49
-22
2
4
17
16
11
3
-4
-16
-28
-35
-49
-66
-75
-75
-67
-44
2
39
65
75
83
76
63
30
-25
-88
-138
-149
-136
-102
-64
-41
-43
-50
-55
-51
-37
-25
-25
-50
-77
-99
-109
-98
-74
-45
-21
2
12
11
24
41
55
42
10
-39
-78
-98
-101
-98
-101
-89
-68
-37
2
37
51
50
45
21
-13
-57
-91
-116
-123
-111
-89
-58
-17
29
65
86
91
81
62
28
-9
-68
-105
-114
-100
-71
-32
11
45
66
82
93
87
60
20
-41
-88
-112
-117
-117
-97
-69
-31
17
61
94
106
108
99
81
62
43
18
-8
-22
-34
-38
-32
-12
14
28
44
55
66
68
61
36
5
-12
-23
-13
-4
1
-11
-39
-50
-45
-27
-6
-1
-20
-43
-65
-64
-39
2
55
76
80
71
58
51
50
54
41
20
-6
-22
-25
-6
27
54
75
81
68
48
43
43
29
4
-34
-58
-62
-32
-5
15
28
39
50
45
45
29
12
-9
-22
-28
-29
-10
1
16
25
33
43
50
56
47
31
20
20
20
23
33
37
34
23
26
26
37
51
53
46
43
45
42
45
50
57
57
53
48
22
3
-4
1
14
24
32
28
22
17
18
14
19
19
14
7
9
20
28
41
30
7
-15
-14
9
35
62
61
42
20
9
-7
-23
-41
-65
-83
-82
-61
-36
-15
-1
1
-1
-4
4
11
13
9
-12
-38
-59
-53
-43
-14
12
28
31
33
44
42
34
16
-4
-23
-33
-30
-32
-18
2
20
23
21
19
9
6
7
11
4
-14
-35
-63
-46
-23
15
33
41
36
22
36
43
51
34
18
6
2
3
9
3
0
3
7
3
-2
9
15
22
18
-1
-23
-36
-29
-28
-23
-17
-1
19
48
74
80
82
70
44
8
-24
-42
-63
-72
-70
-55
-37
-9
20
37
54
60
47
21
-6
-36
-76
-108
-124
-114
-87
-48
-18
14
47
85
100
73
24
-41
-91
-110
-101
-81
-68
-50
-39
-22
-4
22
40
58
64
38
-11
-72
-111
-125
-114
-90
-82
-79
-59
-6
46
95
112
88
33
-25
-58
-65
-57
-54
-70
-94
-100
-67
-20
41
90
118
124
120
110
92
77
50
10
-51
-105
-141
-151
-128
-96
-59
-26
27
78
115
121
101
66
27
7
-10
-18
-16
-8
-3
-2
7
12
15
21
33
36
26
6
-26
-54
-66
-51
-26
3
35
52
60
65
66
48
16
-24
-56
-71
-65
-49
-51
-61
-69
-54
-19
23
59
58
38
-3
-42
-78
-90
-80
-66
-45
-28
-7
14
48
88
119
130
108
57
-9
-57
-91
-109
-104
-82
-51
-29
-8
-1
4
16
30
33
26
13
-15
-43
-73
-86
-94
-91
-69
-36
5
36
64
78
87
79
36
-30
-92
-120
-132
-120
-106
-92
-74
-52
-19
-2
6
-5
-16
-20
-2
18
16
7
-4
-12
-10
7
27
32
26
10
-13
-48
-82
-109
-126
-112
-77
-37
-12
13
18
25
39
54
51
37
30
22
17
13
6
-6
-25
-37
-49
-50
-44
-34
-32
-28
-11
6
23
25
12
-12
-27
-14
8
21
13
2
-19
-23
-12
-5
1
8
16
7
-3
-16
-14
0
14
11
1
-4
9
27
33
29
15
-1
10
36
62
75
76
58
34
15
3
-6
-12
-4
4
9
22
34
43
41
31
5
-18
-30
-21
-4
19
41
52
64
77
96
90
66
29
-9
-40
-58
-51
-37
-14
7
12
16
21
33
31
27
19
8
-6
-17
-11
-17
-9
8
28
54
74
83
62
31
0
-31
-60
-72
-64
-37
1
27
42
43
60
70
72
63
41
9
-38
-73
-101
-110
-104
-80
-49
-18
19
45
50
47
42
26
2
-23
-54
-77
-93
-91
-88
-69
-41
-5
24
43
51
39
27
14
-7
-27
-39
-32
-31
-23
-9
6
20
28
29
8
3
-1
1
-5
-22
-41
-62
-61
-42
-27
-23
-30
-40
-45
-32
-13
7
10
16
5
-6
-14
-11
-6
-2
4
-9
-28
-47
-56
-51
-43
-28
-31
-41
-50
-42
-24
-1
19
21
14
3
0
-6
-13
-18
-22
-27
-32
-13
10
31
45
40
25
15
21
16
8
-1
-13
-20
-11
10
22
28
15
-8
-33
-27
-9
-5
-11
-31
-52
-76
-81
-75
-55
-19
22
54
62
55
30
15
9
13
0
-29
-48
-72
-79
-75
-57
-30
-2
26
36
32
18
8
-18
-39
-44
-30
-7
8
11
-9
-24
-34
-32
27
