# Supplementary material for: Electroencephalography (EEG) based epilepsy diagnosis via multiple feature space fusion using shared hidden space-driven multi-view learning
Source: PeerJ Comput Sci. 2024 Mar 7;10:e1874. doi: 10.7717/peerj-cs.1874 (PMC10936759; doi:10.7717/peerj-cs.1874)
Supplement: Supplemental Information 2 [file peerj-cs-10-1874-s002.zip › B/O098.txt]

27
4
1
19
43
57
54
40
19
25
49
74
90
92
94
93
97
96
83
75
67
66
55
55
52
61
84
117
143
163
178
178
154
126
95
76
66
52
46
22
14
16
48
89
125
151
145
135
122
101
67
26
-9
-29
-19
18
44
69
78
74
72
64
74
65
62
54
44
44
35
24
39
30
36
56
84
105
107
101
67
31
14
18
45
64
81
78
75
70
67
65
72
65
51
34
33
32
42
68
98
95
84
61
60
51
49
17
-11
-27
-19
0
10
23
27
37
42
44
34
17
16
20
25
32
39
35
26
31
29
27
23
22
16
28
41
56
75
108
134
136
116
78
39
6
-15
-19
-19
-21
-12
-3
5
30
48
62
74
73
68
54
58
52
41
37
35
27
23
25
35
51
54
59
45
31
15
-10
-23
-37
-47
-50
-61
-58
-55
-51
-34
-4
22
50
70
74
53
20
6
-4
4
25
46
67
102
143
158
170
157
133
101
82
73
67
65
60
51
41
48
55
58
35
24
27
43
52
49
35
41
57
72
71
60
41
32
38
60
77
88
95
104
100
99
86
73
59
59
49
33
23
23
33
43
56
57
47
32
22
19
18
13
14
12
12
15
2
7
17
42
64
76
77
68
58
53
48
33
19
15
6
32
62
87
85
75
66
70
76
75
65
43
32
36
40
44
43
38
28
35
51
65
71
65
44
14
2
5
22
48
71
79
70
74
68
82
81
63
36
0
6
17
23
22
16
6
-2
15
35
51
60
47
20
2
-2
11
26
37
50
43
51
52
67
75
86
101
85
76
59
48
36
20
19
16
35
62
94
111
116
99
78
59
54
51
40
38
23
14
6
5
11
20
36
62
86
93
76
25
-21
-38
-36
-21
-10
1
17
45
80
99
93
78
77
62
64
51
36
17
5
3
-11
-1
8
38
66
97
147
172
184
179
155
123
93
67
54
59
73
77
77
78
90
111
140
179
177
158
121
94
78
65
66
61
63
84
100
112
113
110
109
110
119
109
83
35
17
14
40
74
88
100
104
117
113
104
92
81
66
63
68
61
57
52
52
53
59
58
52
50
66
90
109
116
106
77
65
70
85
83
75
78
87
108
142
166
167
149
123
95
71
55
46
51
58
84
99
120
133
125
102
87
62
49
45
55
63
72
83
86
78
84
102
115
116
110
89
72
62
64
55
43
40
47
62
69
72
47
35
32
41
42
26
12
-5
-4
18
28
35
40
43
57
77
82
85
71
67
64
35
19
9
12
13
31
29
22
22
27
60
82
112
105
80
31
8
2
4
5
-12
-27
-17
12
58
98
132
135
117
101
94
91
81
73
47
25
-4
-11
-11
-14
-3
-1
-5
-8
14
41
76
93
75
37
7
-1
-2
3
-3
-4
-2
17
60
98
120
114
78
41
11
-1
-16
-15
-11
0
21
57
90
104
89
78
48
12
-16
-44
-60
-57
-36
-11
12
34
53
68
76
76
69
56
48
30
0
-40
-66
-76
-66
-49
-42
-41
-24
21
63
93
97
61
12
-26
-36
-46
-54
-60
-69
-60
-28
13
50
68
67
55
38
16
6
-19
-28
-16
-6
7
17
39
69
117
158
185
168
143
118
108
116
118
107
80
59
36
27
28
50
83
108
127
127
108
88
63
54
42
55
50
49
42
57
68
78
84
82
76
67
61
57
56
63
66
72
88
118
130
140
138
123
110
101
106
107
107
101
83
52
33
12
0
10
35
72
93
103
103
93
71
53
35
24
20
16
19
22
43
65
72
85
82
85
93
95
88
67
50
44
43
52
53
60
81
114
134
129
106
75
49
26
27
17
-5
-34
-37
-13
32
79
87
86
71
76
75
77
74
57
28
16
22
32
45
48
69
90
121
130
103
69
41
34
32
29
27
19
34
59
82
88
93
95
97
95
79
42
4
-5
4
8
-3
-15
-15
-2
34
54
58
49
50
49
53
70
75
82
81
81
88
103
119
118
104
91
95
91
80
66
43
19
3
7
10
19
31
44
56
73
92
87
68
51
43
38
28
16
-5
-21
-31
-33
-20
16
64
117
141
147
118
66
31
8
-2
-18
-35
-56
-65
-49
-21
11
46
70
87
91
102
96
80
73
74
78
76
77
88
103
122
139
133
130
141
155
157
122
70
18
-2
12
42
72
88
107
101
95
79
56
31
35
62
80
74
49
4
-24
-14
30
72
112
137
157
169
173
176
175
168
153
126
90
68
55
50
56
70
79
73
73
62
49
35
29
36
56
90
101
103
92
89
85
86
98
109
127
129
147
141
137
125
107
95
98
105
103
85
73
62
66
81
98
110
111
105
95
74
76
90
89
86
70
58
48
53
56
56
48
37
49
61
82
90
99
105
129
129
122
111
109
107
108
110
111
111
115
102
84
63
51
43
54
63
66
48
17
0
5
21
45
57
52
43
40
32
34
37
40
41
44
41
40
37
38
48
52
60
58
27
4
-8
7
23
44
47
32
23
24
45
53
65
67
67
67
62
52
38
34
21
1
0
18
54
77
93
89
66
53
57
65
73
68
55
25
-4
-13
-30
-23
3
46
85
118
131
127
110
87
68
60
67
75
61
37
27
23
40
55
89
109
123
123
114
85
44
12
-8
6
29
41
43
48
64
76
95
115
126
107
74
35
5
3
23
45
51
58
41
35
42
50
70
63
56
28
13
12
20
25
11
1
-18
-39
-49
-38
-26
-13
-15
-24
-45
-43
-12
26
68
78
60
29
16
24
35
41
34
17
-7
-5
19
35
52
50
37
25
15
15
0
-10
-19
-19
-17
-8
9
30
53
63
66
48
31
11
5
16
45
56
53
45
35
33
42
64
79
83
78
43
-1
-32
-42
-28
-9
11
26
45
69
97
108
99
69
38
8
-30
-60
-79
-78
-40
0
33
55
81
100
110
110
82
48
15
-4
-24
-27
-29
-11
11
37
76
90
106
123
126
117
101
68
47
16
0
-11
-18
-9
1
17
38
66
84
90
89
79
71
79
93
98
94
94
86
86
77
85
91
120
145
155
128
87
69
62
72
70
57
41
29
39
49
56
71
86
102
119
123
95
61
34
26
19
22
28
24
36
52
70
78
95
108
120
117
106
86
64
52
42
47
63
91
117
118
123
121
117
104
88
70
48
45
33
29
37
63
92
99
100
71
51
41
53
62
42
4
-35
-49
-30
15
32
40
40
39
39
25
20
6
0
2
-3
-10
-14
-8
-2
29
67
92
108
103
107
94
74
55
29
10
-1
2
9
37
70
104
113
120
100
75
51
47
52
51
38
18
-7
-9
5
26
48
79
87
84
72
61
49
26
28
25
23
19
20
28
41
61
68
61
51
42
43
54
61
55
26
5
1
16
28
42
43
39
35
52
48
43
30
20
8
9
18
25
35
52
60
78
104
125
123
115
106
109
105
97
81
61
64
69
76
73
81
85
106
130
147
142
110
85
57
32
18
12
-1
-6
5
27
57
78
92
113
133
152
135
94
50
27
11
18
19
36
46
66
83
88
97
105
105
97
86
87
86
87
82
70
44
40
43
50
53
58
64
64
84
106
121
117
96
60
28
25
39
43
43
26
22
16
41
56
56
28
1
-23
-31
-20
-13
-5
1
24
45
76
122
157
170
160
141
101
66
32
1
-18
-33
-27
-19
8
36
69
89
96
85
52
24
4
3
-11
-15
-11
-10
10
40
79
115
148
157
128
89
55
38
21
13
-10
-27
-27
-1
29
52
82
104
117
114
103
78
55
55
44
49
52
72
89
103
136
173
204
203
178
129
82
58
54
56
54
55
55
69
106
140
158
157
139
112
93
88
79
66
48
41
45
56
82
101
119
125
129
109
100
92
88
85
81
87
98
117
137
143
130
127
117
118
118
109
86
50
38
40
45
56
65
78
82
91
89
95
97
100
84
53
28
12
-1
-1
-1
-1
8
25
49
68
75
76
55
38
37
32
32
32
47
60
87
101
91
66
37
43
55
66
54
27
10
3
26
56
95
119
114
91
70
58
42
35
36
44
39
50
54
47
42
29
24
16
19
18
21
32
47
53
51
57
67
67
73
73
59
53
48
43
33
20
11
11
10
19
26
32
28
34
30
34
39
32
20
12
16
28
42
56
60
59
47
37
13
-8
-19
-23
-30
-31
-31
-31
-18
5
18
23
33
42
54
68
78
81
66
62
36
17
-5
-10
-10
-23
-19
-15
17
62
113
123
101
64
33
39
51
72
61
31
11
-7
-5
4
23
31
35
42
49
49
46
56
56
54
55
44
34
28
39
53
74
73
60
36
12
20
31
54
75
94
95
89
98
107
137
164
159
106
39
-17
-43
-25
12
48
59
54
44
46
65
93
109
112
111
106
92
60
34
26
23
45
40
11
-18
-12
21
83
140
166
163
137
121
95
87
71
57
41
39
44
44
49
66
97
131
157
149
113
64
19
-2
-7
16
31
43
50
55
60
65
74
101
128
164
167
156
113
83
65
57
54
45
26
6
-2
0
17
37
56
61
52
51
47
38
40
36
30
21
24
30
46
66
88
100
88
75
61
58
64
78
73
64
66
67
72
80
88
82
74
54
33
20
2
-6
-19
-17
-12
-10
-20
-27
-8
15
40
51
41
36
51
69
63
53
41
50
60
72
50
24
12
30
55
76
77
58
37
26
46
69
78
75
69
57
48
53
45
50
66
76
97
103
107
84
71
65
66
58
39
27
11
20
37
44
42
38
39
40
41
46
47
44
52
63
67
68
72
80
86
90
84
70
72
83
104
109
109
99
81
71
64
63
63
87
101
102
90
85
85
71
57
27
10
4
8
11
5
23
31
56
85
120
142
140
135
105
86
34
14
-17
-33
-15
20
62
87
82
70
66
75
75
66
63
58
47
30
4
-9
3
40
70
84
72
56
25
7
12
42
74
104
115
102
85
56
38
25
34
50
42
26
1
-11
-8
21
35
33
13
5
6
3
28
55
97
130
145
141
128
119
102
87
75
75
64
70
74
77
72
62
58
41
36
52
74
89
83
57
36
46
80
107
117
124
125
123
116
97
73
48
31
24
27
25
25
21
17
28
59
101
136
161
169
154
160
147
133
116
109
106
91
78
57
39
40
44
47
46
42
27
18
5
16
28
38
57
71
79
75
92
109
139
159
167
162
141
109
62
36
36
45
48
42
34
30
37
48
62
75
88
99
95
92
90
86
80
76
70
59
48
49
56
57
70
77
87
88
71
47
22
16
11
20
15
16
11
8
33
61
89
99
87
68
47
29
26
14
8
2
-16
-21
-11
-6
4
22
65
95
125
137
136
125
108
88
50
25
12
0
-15
-41
-38
-19
15
46
59
52
35
15
-16
-33
-39
-41
-38
-22
-7
1
18
38
76
112
139
142
123
85
67
58
64
69
54
24
10
17
45
71
110
137
156
159
152
134
107
87
58
32
6
3
6
10
18
22
34
48
76
97
120
127
119
91
67
54
55
78
104
124
122
103
83
58
53
53
55
44
47
56
65
82
107
132
146
158
163
156
146
123
83
46
37
47
69
90
101
112
106
108
100
106
104
103
87
62
54
34
24
18
36
73
105
125
116
82
53
48
54
65
75
57
35
11
17
46
94
135
152
141
127
118
94
78
54
22
5
-9
17
35
60
78
82
73
57
54
59
74
74
58
14
-22
-53
-61
-50
-27
-9
-7
-10
7
3
94
102
100
85
76
67
48
43
42
34
39
39
44
42
40
25
10
20
48
73
86
91
94
110
129
145
132
109
84
51
24
6
17
28
41
48
51
59
73
98
96
84
61
59
59
72
59
30
3
-12
-9
16
45
75
91
90
89
76
62
56
43
30
21
15
20
14
27
34
59
82
116
131
121
104
63
21
-16
-17
-20
1
27
49
54
53
63
76
95
113
115
100
70
37
4
-12
-13
-4
3
19
48
84
132
191
223
228
210
183
153
132
119
110
83
58
23
-3
-2
21
50
76
86
73
46
29
36
45
39
30
33
39
63
73
67
58
50
38
36
31
41
27
25
35
54
86
105
135
135
122
97
71
51
51
67
81
67
71
67
72
76
81
66
54
54
53
57
59
80
79
84
77
67
50
33
28
37
46
65
80
90
103
122
132
124
120
106
83
67
43
29
44
51
65
64
67
63
61
78
107
133
146
147
136
122
94
77
57
47
40
47
57
66
77
62
53
34
38
35
42
37
41
48
70
79
86
94
104
94
69
49
41
49
56
58
29
6
0
13
42
69
100
105
101
99
107
122
139
143
133
111
84
49
13
4
18
47
77
102
103
80
66
68
81
97
96
75
50
36
20
8
-16
-35
-61
-74
-57
-30
9
45
93
134
152
158
148
134
120
114
93
84
73
71
67
77
85
78
78
72
71
66
57
64
54
51
48
53
62
90
114
112
97
72
60
51
62
67
70
73
80
90
91
103
105
100
95
91
82
80
85
105
125
129
117
88
59
41
35
32
42
60
68
59
37
14
10
21
45
41
30
29
28
24
20
27
35
60
78
77
54
27
23
7
10
4
7
2
6
14
30
64
99
125
112
85
47
7
-6
-3
22
42
62
66
52
42
28
14
-6
-8
2
13
15
20
17
16
21
26
53
74
95
84
57
33
12
-13
-22
-12
1
24
35
23
1
-9
-5
-2
2
-11
-11
-18
-37
-39
-48
-48
-45
-36
-18
10
48
64
68
62
43
19
-7
-25
-32
-28
-18
-14
-20
-13
-10
-18
-18
-9
24
56
79
72
56
54
70
80
75
64
44
21
10
12
21
20
6
-15
-43
-47
-28
-5
20
55
83
108
116
118
106
85
66
44
24
14
5
-12
-27
-18
-2
22
50
88
109
131
137
135
122
102
78
47
35
37
48
47
33
14
-5
-3
25
54
64
59
49
33
17
21
30
48
64
70
74
87
115
133
131
125
101
71
39
22
14
16
13
10
3
9
36
55
81
105
126
142
156
175
176
165
140
94
39
-24
-67
-100
-98
-71
-33
5
31
51
61
69
82
72
47
8
-7
-17
-2
20
46
67
81
104
109
105
104
110
120
116
80
24
-16
-32
-17
-6
8
12
18
31
49
66
68
81
73
64
44
23
10
-1
22
45
66
80
96
102
100
92
70
64
57
70
57
51
50
70
96
118
147
158
166
157
115
60
15
-6
-13
-6
-13
-17
-26
-10
28
62
102
122
129
116
91
67
43
40
43
48
30
11
-7
-20
-8
27
56
73
88
105
118
123
122
115
109
105
96
86
84
88
90
77
79
84
101
101
100
83
82
110
132
134
112
92
84
92
114
101
85
52
47
50
64
83
93
102
98
108
105
120
143
148
157
168
181
167
137
103
80
78
86
100
96
82
65
56
53
71
80
102
115
128
131
106
89
77
75
63
49
21
7
21
19
7
-12
-26
-18
-13
-7
-9
3
36
73
77
74
75
80
78
76
79
74
69
64
60
47
33
32
32
47
79
110
115
104
93
77
92
110
121
104
65
26
-3
-14
-3
2
12
22
16
11
16
42
65
80
83
73
49
17
-15
-19
-1
31
45
32
24
24
31
45
67
73
66
50
43
45
55
59
60
53
38
33
21
26
52
72
77
63
39
7
4
20
38
48
48
58
72
100
133
163
170
179
179
176
155
144
119
88
63
41
26
26
31
48
50
67
78
99
107
107
82
58
48
41
33
20
33
48
67
90
95
103
115
145
151
146
118
76
51
28
20
29
27
45
48
34
4
-15
-21
0
39
69
85
92
100
93
77
57
49
49
62
75
86
106
139
139
118
85
55
44
54
81
105
100
89
66
52
35
36
36
28
20
8
2
-4
6
20
44
73
72
65
43
39
36
39
51
56
59
63
78
100
118
136
144
134
116
108
98
92
91
78
69
70
91
116
133
139
137
133
129
113
77
45
17
-13
-17
0
59
118
174
219
249
260
260
242
202
153
98
57
26
14
13
11
8
12
10
4
2
2
-4
-5
-2
11
30
63
96
110
109
104
85
64
43
29
18
20
31
45
66
101
131
149
154
144
122
90
52
4
-28
-35
-7
15
26
17
3
-20
-18
-3
0
4
6
5
10
12
16
9
7
-6
-11
-11
0
24
29
22
13
9
14
41
73
79
56
21
-7
-14
2
7
4
-3
5
22
38
57
53
36
11
-5
-19
-40
-46
-49
-38
-20
2
17
18
24
33
37
37
30
13
-6
-19
-27
-24
-15
8
13
32
49
65
83
94
114
119
113
104
71
33
-1
-14
-19
-11
10
30
40
40
55
61
84
96
91
66
32
6
-12
-5
10
24
23
27
21
14
8
8
24
37
56
57
42
19
10
8
16
39
40
28
13
12
37
65
86
89
79
74
66
53
44
34
18
7
-8
-6
-5
15
30
42
43
40
63
71
60
42
21
11
20
16
-6
-7
5
22
44
91
133
223
194
222
157
118
153
135
189
91
51
-49
-84
-47
13
0
17
35
76
78
77
56
45
40
19
8
13
46
79
89
58
26
-20
-31
-27
-31
-23
-29
-5
-20
-35
-36
-10
14
37
55
56
56
55
44
41
29
21
5
9
32
54
63
55
45
45
62
83
87
52
11
-27
-69
-93
-100
-83
-49
-9
21
38
54
70
81
74
69
31
-18
-54
-63
-36
-3
25
38
53
69
89
91
66
39
0
-31
-58
-70
-68
-46
-9
16
26
23
29
19
14
23
44
66
66
53
14
-7
8
38
68
70
58
31
14
1
12
30
73
111
132
129
109
80
48
23
1
-11
-12
2
24
32
57
56
43
32
25
32
31
28
12
0
1
11
32
44
78
104
113
101
69
23
-30
-60
-72
-60
-28
5
35
64
98
116
123
113
114
106
99
89
75
68
60
61
56
62
75
86
89
81
83
84
95
100
90
67
48
30
31
51
86
112
124
139
139
130
111
98
86
63
53
39
25
22
29
38
46
57
65
75
95
125
146
146
131
107
87
80
81
74
53
44
54
77
109
136
144
148
158
163
163
151
133
116
98
83
78
76
87
102
105
103
106
115
121
132
130
107
94
78
74
74
96
129
145
134
113
96
85
98
103
85
55
18
-1
-17
-12
-10
-3
10
43
87
136
173
174
143
95
52
16
-12
-25
-26
-28
-26
-14
6
36
73
96
109
111
109
97
81
67
69
72
80
95
96
119
137
146
139
124
127
116
106
88
73
66
75
84
82
84
79
71
57
44
38
10
-5
-7
13
25
45
31
21
13
22
46
52
70
73
73
72
95
123
150
160
137
104
78
70
71
66
62
54
50
61
79
83
75
56
25
-1
-18
-2
9
22
36
56
80
102
108
95
86
87
90
91
85
70
46
26
21
24
31
54
67
75
71
83
91
87
83
69
43
24
18
19
29
41
35
34
39
61
92
112
129
108
75
41
26
26
18
26
30
42
66
91
110
120
134
134
119
94
69
41
16
12
26
54
82
93
91
86
81
75
67
56
56
42
40
38
20
9
17
51
89
119
129
118
90
74
60
35
10
-2
-4
14
20
24
26
44
73
107
123
131
118
104
100
107
111
105
97
85
74
60
59
55
53
51
38
18
4
12
25
34
41
31
14
6
-4
-9
-5
12
30
41
41
43
47
75
104
107
86
53
27
15
20
34
43
50
60
79
89
85
75
66
65
73
77
61
38
23
18
22
43
62
68
68
64
63
67
91
108
123
129
126
93
45
16
11
33
64
93
119
130
130
115
98
77
65
47
36
