# Supplementary material for: Electroencephalography (EEG) based epilepsy diagnosis via multiple feature space fusion using shared hidden space-driven multi-view learning
Source: PeerJ Comput Sci. 2024 Mar 7;10:e1874. doi: 10.7717/peerj-cs.1874 (PMC10936759; doi:10.7717/peerj-cs.1874)
Supplement: Supplemental Information 2 [file peerj-cs-10-1874-s002.zip › B/O099.txt]

-6
-19
-47
-83
-99
-104
-81
-46
-1
30
44
38
10
-27
-75
-104
-108
-82
-26
20
36
26
-5
-33
-53
-66
-74
-94
-100
-87
-52
-35
-24
-46
-73
-79
-59
-37
-19
-16
-34
-44
-43
-15
-5
-13
-34
-55
-68
-80
-80
-88
-86
-87
-88
-88
-92
-93
-89
-108
-108
-89
-49
-18
-17
-38
-82
-120
-123
-87
-46
-10
9
1
-6
-15
-22
-24
-24
-36
-58
-72
-62
-35
11
67
113
121
91
41
3
-35
-37
-58
-75
-95
-97
-84
-75
-40
-8
16
9
-23
-68
-93
-84
-65
-57
-66
-75
-87
-76
-46
-8
22
35
42
23
10
-11
-28
-38
-25
-9
-7
-21
-32
-46
-44
-39
-24
-19
-13
2
14
15
5
-16
-39
-48
-57
-59
-63
-52
-39
-24
4
37
49
57
38
9
-32
-77
-107
-125
-127
-117
-114
-102
-95
-86
-82
-88
-82
-83
-78
-75
-61
-58
-44
-29
-38
-55
-70
-59
-37
-8
30
53
69
83
102
105
90
48
-3
-49
-69
-66
-64
-58
-48
-47
-41
-32
-19
-22
-35
-51
-50
-45
-44
-60
-84
-85
-60
-22
1
12
0
-11
-11
-11
-18
-34
-27
-14
-11
-19
-30
-37
-47
-58
-80
-113
-125
-111
-79
-40
-8
-12
-38
-69
-86
-90
-73
-53
-33
-21
-4
16
18
16
2
-12
-30
-54
-67
-81
-72
-45
-5
16
19
3
-9
-7
6
-2
-37
-76
-94
-95
-85
-78
-75
-74
-49
-4
43
65
55
24
-16
-42
-72
-86
-91
-83
-86
-96
-85
-57
-19
9
27
28
12
2
-16
-17
-36
-66
-109
-143
-130
-91
-46
1
13
16
13
29
50
54
37
-6
-66
-108
-116
-100
-74
-51
-33
-45
-44
-53
-32
-14
8
27
14
5
-1
-3
-2
-12
-16
-31
-46
-52
-50
-38
-39
-58
-97
-125
-122
-107
-92
-92
-103
-119
-118
-112
-98
-95
-84
-51
-11
23
22
-18
-55
-73
-74
-77
-81
-60
-21
37
84
84
43
-7
-42
-66
-64
-68
-69
-78
-86
-88
-104
-106
-96
-86
-75
-78
-51
-34
3
33
53
59
69
74
77
76
64
35
-10
-51
-76
-83
-68
-25
5
17
23
22
25
33
41
32
20
31
52
59
35
-14
-55
-62
-28
2
19
13
15
17
33
46
47
36
16
0
-30
-59
-75
-77
-66
-39
-2
21
38
43
33
17
-2
-28
-71
-102
-98
-68
-28
6
24
23
20
27
36
43
50
70
81
78
65
46
27
31
44
54
56
34
-1
-26
-26
16
52
71
59
27
-16
-46
-62
-63
-39
-7
14
24
34
29
16
5
-1
9
14
12
-13
-43
-58
-53
-39
-16
5
29
37
23
2
-39
-52
-45
-24
-18
-41
-66
-89
-89
-55
-38
-31
-21
-17
-6
-6
-24
-30
-37
-38
-47
-77
-85
-80
-58
-38
-12
-6
-15
-48
-76
-74
-59
-25
-25
-51
-90
-92
-68
-38
-14
1
18
57
107
155
171
150
93
15
-49
-80
-94
-96
-74
-66
-63
-68
-66
-60
-38
-17
1
1
-8
-14
-17
-21
-41
-67
-87
-76
-31
-3
6
-15
-38
-31
-5
25
19
-13
-58
-94
-110
-107
-100
-96
-85
-65
-50
-43
-33
-35
-37
-55
-71
-104
-141
-157
-158
-146
-137
-136
-143
-145
-103
-49
2
22
14
-8
-26
-29
-22
-31
-53
-76
-98
-109
-113
-121
-119
-103
-72
-47
-35
-37
-68
-107
-132
-127
-126
-131
-142
-163
-173
-176
-158
-139
-114
-91
-76
-80
-84
-77
-76
-52
-10
23
35
14
-9
-26
-8
10
22
-3
-14
-20
-3
24
44
46
34
21
3
-25
-53
-64
-49
-22
13
24
19
19
11
9
-2
-5
-23
-23
-32
-22
-15
-14
-15
-34
-31
-17
0
-2
-6
-14
-20
-18
-4
22
45
64
66
44
23
11
25
37
44
33
0
-56
-103
-143
-168
-155
-126
-70
-20
22
46
39
4
-37
-72
-100
-108
-104
-79
-42
4
27
26
9
-16
-22
-6
15
15
-15
-46
-70
-84
-85
-74
-52
-21
11
25
12
-11
-35
-39
-43
-26
-40
-69
-109
-128
-101
-52
-1
17
-1
-14
-15
-11
-13
-25
-47
-67
-70
-73
-82
-94
-87
-62
-28
-8
3
-15
-36
-54
-50
-27
-2
10
-2
-3
-13
-13
-29
-43
-56
-68
-68
-67
-75
-80
-52
-21
-9
-34
-78
-110
-103
-68
-37
-36
-57
-64
-57
-20
10
12
-6
-38
-54
-56
-47
-36
-45
-58
-62
-50
-41
-26
-14
-11
-22
-31
-20
-8
11
23
26
21
13
2
-39
-80
-105
-99
-82
-54
-19
3
9
-2
-36
-56
-43
-5
31
37
20
-19
-80
-106
-105
-70
-21
21
45
44
36
10
-22
-47
-69
-87
-114
-131
-137
-123
-85
-32
9
18
20
15
7
3
1
1
24
70
114
135
110
51
-15
-56
-70
-65
-63
-61
-59
-67
-62
-67
-75
-83
-62
-36
-21
-34
-77
-136
-172
-161
-112
-69
-16
22
54
73
77
70
63
69
87
96
77
43
-5
-30
-38
-22
-8
-3
9
0
-21
-54
-55
-54
-42
-36
-44
-38
-28
10
35
56
64
51
41
28
33
22
6
-27
-67
-110
-112
-80
-37
1
26
56
81
105
107
90
64
54
35
13
8
2
5
17
25
33
47
67
72
52
3
-46
-47
-44
-21
-8
-12
-5
14
19
23
33
34
27
5
-25
-54
-74
-76
-82
-85
-89
-75
-53
-9
39
63
46
0
-39
-51
-44
-34
-36
-44
-52
-42
-42
-23
-10
-1
2
-3
-16
-38
-57
-64
-51
-39
-38
-52
-90
-109
-107
-70
-52
-40
-50
-61
-58
-41
-4
13
35
26
13
-4
-17
-27
-38
-26
-28
-35
-35
-26
5
20
27
20
5
6
8
2
-19
-47
-71
-92
-100
-93
-95
-76
-44
-4
29
48
62
54
42
18
-12
-36
-43
-47
-53
-47
-34
-20
-14
-17
-9
-4
12
18
7
-38
-85
-122
-129
-101
-75
-51
-48
-45
-47
-51
-46
-29
-12
-21
-51
-105
-158
-189
-186
-153
-123
-78
-62
-42
-17
3
23
19
2
-43
-84
-119
-119
-107
-95
-88
-84
-92
-96
-93
-93
-82
-88
-111
-151
-168
-147
-93
-21
31
46
24
-5
-21
-44
-59
-79
-98
-111
-102
-78
-55
-31
-14
-9
-11
-3
2
-4
-27
-62
-95
-112
-115
-99
-81
-65
-53
-39
-37
-25
-8
19
39
42
13
-40
-76
-100
-110
-100
-62
-28
-1
8
-10
-32
-40
-39
-21
-20
-21
-36
-55
-58
-43
-36
-30
-40
-40
-36
-42
-55
-75
-88
-79
-68
-66
-65
-56
-45
-22
4
10
-2
-15
-51
-109
-155
-184
-170
-132
-96
-59
-43
-17
20
55
65
59
29
-1
-32
-53
-80
-114
-124
-111
-69
-14
35
47
26
-10
-44
-52
-22
7
36
31
33
30
19
-1
-30
-56
-69
-53
-31
-35
-46
-56
-59
-33
-11
-11
-39
-65
-64
-52
-41
-37
-21
4
38
50
14
-30
-53
-61
-68
-75
-85
-87
-65
-29
-1
2
6
9
23
31
21
-5
-33
-44
-45
-37
-28
-18
-8
-15
-15
-20
-32
-46
-52
-54
-47
-28
-26
-34
-33
-1
33
41
25
-17
-44
-47
-29
-15
-36
-76
-125
-143
-119
-55
-12
15
20
8
5
-6
-16
-42
-56
-51
-49
-51
-48
-25
3
39
54
42
23
4
5
6
-3
-21
-52
-87
-105
-102
-93
-67
-36
-9
1
6
-10
-42
-62
-59
-50
-36
-40
-40
-55
-59
-64
-65
-60
-38
-19
-9
-6
-3
-8
-13
-10
11
8
-9
-38
-60
-59
-50
-46
-63
-78
-77
-65
-35
-32
-52
-84
-105
-107
-107
-89
-74
-50
-37
-24
-7
-24
-40
-56
-56
-58
-54
-54
-62
-79
-83
-72
-52
-18
6
17
26
30
28
2
-38
-70
-100
-90
-73
-57
-46
-32
-20
9
32
49
45
20
3
-12
-31
-40
-52
-67
-81
-72
-50
-39
-39
-36
-19
18
54
57
33
-5
-31
-60
-71
-78
-79
-90
-88
-85
-84
-59
-21
11
28
38
45
47
49
39
29
1
-21
-47
-87
-125
-125
-95
-38
19
49
54
36
13
-10
-24
-5
25
35
20
-24
-54
-71
-39
-19
-5
-11
-11
-5
3
12
19
35
55
76
76
63
56
41
16
-9
-28
-62
-80
-100
-111
-106
-83
-45
-13
20
48
69
59
25
-26
-82
-116
-126
-111
-98
-83
-72
-64
-48
-19
25
61
86
69
9
-64
-106
-110
-90
-76
-87
-100
-97
-67
-37
-14
16
38
44
25
-4
-30
-39
-11
29
72
100
106
86
62
63
72
85
79
59
29
0
-20
-23
-25
-14
-7
-8
-1
20
50
66
52
13
-29
-57
-41
-13
21
50
80
92
88
66
30
5
-2
-5
-21
-43
-46
-42
-42
-39
-26
10
46
86
86
62
37
2
-23
-41
-49
-45
-35
-11
13
31
70
105
143
151
135
97
64
21
-17
-68
-114
-135
-139
-156
-169
-180
-177
-146
-88
-38
7
29
45
43
35
23
6
-13
-23
-4
13
42
49
34
17
11
15
4
-39
-100
-162
-197
-196
-163
-124
-76
-40
-20
-9
7
19
20
18
13
0
-34
-47
-60
-69
-65
-57
-49
-38
-23
-3
25
51
76
80
62
37
4
-23
-43
-51
-59
-56
-48
-52
-67
-74
-65
-58
-52
-53
-56
-61
-68
-58
-48
-29
-12
-5
-5
-6
-3
5
14
18
5
-28
-65
-104
-133
-145
-133
-116
-118
-124
-132
-121
-88
-34
-1
4
2
-13
-36
-58
-67
-54
-33
-4
3
-13
-25
-28
-32
-45
-60
-91
-98
-77
-42
-28
-45
-56
-58
-16
3
15
1
-22
-39
-58
-79
-95
-102
-107
-107
-88
-59
-41
-44
-60
-83
-93
-79
-56
-20
9
33
32
12
-15
-53
-83
-99
-81
-48
-1
43
74
75
67
77
79
92
78
28
-58
-138
-193
-200
-151
-85
-40
-33
-47
-63
-67
-51
-25
-6
1
12
4
-12
-37
-52
-55
-59
-56
-82
-121
-150
-135
-95
-45
-2
16
14
-2
-5
-12
-11
-11
2
14
38
43
29
2
-31
-49
-58
-50
-59
-103
-157
-188
-165
-123
-58
-11
11
19
22
13
-8
-38
-51
-56
-32
-9
10
11
23
43
66
77
62
21
-44
-91
-132
-153
-158
-145
-131
-118
-77
-31
13
48
71
73
66
46
21
0
-22
-34
-52
-70
-74
-74
-60
-33
2
23
26
34
23
5
-14
-24
-43
-50
-61
-62
-56
-47
-27
0
31
48
34
-9
-59
-76
-86
-89
-88
-96
-91
-64
-33
-16
-12
-6
29
79
123
115
73
12
-42
-76
-97
-106
-110
-107
-79
-24
36
74
85
75
45
15
-9
-45
-71
-86
-93
-92
-88
-70
-60
-41
-19
-10
-12
-29
-28
-25
-20
-22
-49
-72
-90
-97
-98
-90
-71
-52
-31
-13
6
17
27
34
33
19
-3
-29
-51
-55
-46
-22
-1
26
45
53
66
76
76
57
37
-11
-58
-94
-103
-93
-85
-85
-103
-109
-101
-72
-36
-18
0
-1
11
31
53
48
17
-14
-60
-85
-1
-32
-74
-96
-80
-59
-37
-42
-64
-75
-70
-50
-40
-41
-35
-35
-51
-66
-92
-107
-101
-74
-56
-56
-79
-98
-116
-107
-76
-22
25
75
103
110
96
51
-7
-71
-103
-122
-144
-163
-172
-162
-145
-106
-87
-76
-77
-49
-31
-27
-23
-42
-45
-54
-52
-57
-56
-50
-30
-9
17
27
6
-11
-13
-16
-24
-42
-62
-86
-91
-79
-44
-23
-21
-40
-58
-50
-24
1
0
-5
-17
-39
-57
-81
-97
-101
-84
-58
-31
-16
5
1
-5
-7
2
16
6
-16
-62
-96
-91
-66
-20
22
63
80
70
62
44
33
27
19
-8
-44
-76
-105
-124
-127
-102
-69
-29
16
56
90
111
138
140
122
89
47
7
-34
-79
-135
-155
-142
-88
-34
7
38
53
62
63
49
25
-2
-32
-53
-61
-54
-34
-21
-6
0
-11
-23
-37
-55
-75
-96
-110
-113
-109
-108
-110
-110
-85
-73
-48
-56
-64
-87
-107
-88
-53
-21
-14
-29
-57
-73
-78
-72
-67
-69
-73
-84
-93
-90
-101
-112
-116
-101
-75
-43
-5
25
56
74
71
25
-26
-67
-95
-124
-143
-134
-104
-62
-21
-4
-7
-14
-14
-15
-18
-32
-61
-104
-144
-183
-206
-198
-169
-114
-56
9
63
95
102
99
87
69
50
6
-46
-82
-84
-63
-35
-4
32
61
80
88
78
64
60
53
49
41
44
40
32
26
11
-1
-19
-25
-29
-4
24
43
34
15
-10
-35
-29
-12
4
-3
-17
-20
-29
-10
11
29
33
38
41
37
37
49
59
64
58
59
54
51
34
-8
-51
-81
-82
-69
-49
-36
-37
-36
-35
-21
-1
23
54
64
51
34
-1
-40
-71
-77
-64
-42
-19
-22
-31
-40
-12
29
79
110
100
62
8
-15
-26
-10
-1
3
7
23
60
90
113
104
65
30
15
29
25
8
-15
-34
-50
-61
-59
-51
-30
-8
6
-4
-22
-55
-82
-98
-104
-114
-138
-153
-153
-140
102
162
182
163
112
35
-46
-109
-150
-179
-181
-167
-149
-129
-110
-88
-58
-21
22
24
0
-19
-28
-12
9
31
38
44
33
-5
-55
-98
-119
-127
-114
-102
-93
-93
-97
-96
-105
-103
-94
-60
-33
-8
-16
-46
-77
-102
-111
-121
-115
-114
-119
-123
-120
-122
-114
-101
-94
-94
-84
-55
-9
13
31
24
14
0
-2
-18
-49
-69
-91
-102
-95
-63
-38
-20
-23
-46
-71
-97
-94
-81
-52
-32
-41
-71
-118
-146
-156
-142
-106
-69
-43
-18
8
42
95
154
169
151
100
47
2
-21
-19
-2
7
10
1
-32
-48
-69
-74
-75
-66
-65
-66
-67
-56
-44
-48
-39
-32
-32
-33
-42
-57
-64
-62
-64
-66
-80
-79
-70
-46
-14
16
50
76
105
102
76
34
-3
-33
-58
-50
-45
-37
-23
-11
-3
4
1
-8
-4
16
26
28
14
14
4
5
11
10
-1
-19
-30
-33
-33
-30
-28
-10
14
39
48
49
57
64
52
35
8
-11
-3
15
22
6
-31
-79
-99
-75
-17
39
71
84
78
70
62
54
30
-15
-59
-89
-97
-102
-91
-93
-83
-67
-38
-23
-21
-20
-15
-11
-9
-27
-52
-71
-81
-93
-108
-103
-75
-38
-6
7
-20
-49
-60
-48
-25
-5
7
-13
-35
-40
-15
28
78
103
105
97
79
51
17
-14
-24
-13
15
33
22
-4
-8
5
34
45
35
-2
-36
-48
-57
-56
-84
-112
-148
-175
-174
-150
-100
-36
38
84
96
91
70
49
19
-1
-43
-61
-67
-59
-45
-11
11
19
17
15
13
3
-14
-27
-42
-46
-40
-30
-8
24
56
62
42
7
-29
-66
-79
-78
-50
-22
0
9
10
22
33
35
35
36
42
69
103
122
113
65
0
-63
-101
-113
-110
-105
-95
-75
-65
-62
-60
-61
-46
-34
-30
-59
-97
-118
-112
-97
-78
-58
-45
-8
29
55
46
34
36
23
8
-25
-61
-95
-114
-108
-85
-27
29
79
74
46
-1
-46
-66
-72
-57
-50
-37
-45
-60
-64
-65
-63
-74
-82
-74
-55
-37
-27
-40
-66
-86
-98
-81
-61
-27
-14
-15
-28
-61
-101
-127
-119
-100
-65
-46
-60
-99
-128
-135
-123
-102
-79
-55
-25
-1
22
5
-31
-66
-86
-82
-67
-41
-25
-6
15
15
-5
-47
-107
-150
-161
-142
-107
-94
-95
-114
-137
-137
-112
-63
-4
54
85
93
92
95
82
46
8
-39
-87
-121
-135
-133
-131
-120
-99
-77
-35
-6
2
1
4
16
31
41
34
3
-34
-64
-78
-71
-55
-47
-40
-43
-34
-18
-10
8
31
36
36
16
-9
-38
-54
-55
-52
-34
-16
-8
-11
-24
-46
-70
-62
-29
-1
-3
-24
-56
-85
-106
-90
-60
-28
-3
-4
-3
9
31
28
7
-20
-57
-79
-107
-111
-100
-80
-58
-54
-61
-52
-3
42
82
102
104
96
97
106
108
97
67
28
-14
-53
-96
-137
-158
-158
-149
-133
-123
-112
-114
-116
-113
-119
-125
-132
-114
-85
-45
-9
0
-12
-37
-49
-54
-46
-30
-9
4
13
-16
-68
-96
-84
-52
-35
-40
-76
-112
-137
-134
-106
-72
-18
3
24
22
9
-1
4
38
70
72
41
-5
-41
-77
-86
-99
-73
-47
-8
0
7
14
34
47
70
87
86
77
50
5
-50
-85
-92
-82
-52
-41
-33
-32
-16
13
19
20
4
-12
-20
-30
-29
-32
-33
-22
-22
-41
-71
-115
-148
-151
-112
-75
-60
-51
-41
-14
13
49
79
101
116
119
112
92
63
32
0
-22
-42
-61
-89
-105
-117
-91
-39
10
30
28
39
62
103
123
88
26
-52
-89
-101
-80
-51
-39
-24
-23
-10
-2
8
28
39
55
75
85
65
27
-5
-26
-33
-20
-10
-20
-33
-67
-96
-109
-87
-50
-14
21
28
12
-34
-51
-50
-38
-36
-39
-46
-44
-28
-41
-70
-85
-101
-95
-87
-82
-64
-40
-10
6
-14
-27
-27
-19
-14
-17
-23
-37
-56
-64
-60
-64
-63
-46
-24
4
37
45
28
-4
-29
-40
-13
28
65
71
37
-17
-75
-112
-119
-113
-99
-79
-71
-70
-61
-36
-17
-3
10
12
0
-36
-84
-101
-87
-43
-30
-41
-60
-67
-59
-50
-44
-52
-90
-126
-145
-141
-113
-74
-27
9
30
44
46
56
79
76
54
9
-42
-100
-135
-144
-141
-140
-127
-87
-43
27
86
128
132
124
102
72
31
-6
-45
-75
-91
-89
-80
-56
-11
55
109
154
167
161
145
110
63
-5
-55
-103
-131
-135
-98
-55
-20
13
27
43
62
73
58
32
6
-12
-30
-66
-87
-92
-76
-33
-1
0
-25
-60
-89
-84
-62
-40
-27
-28
-32
-46
-57
-63
-52
-39
-4
32
52
71
72
49
2
-57
-119
-167
-188
-166
-118
-73
-42
-28
-25
-20
-16
-13
-31
-58
-92
-136
-181
-212
-212
-188
-145
-114
-90
-65
-25
4
25
33
20
-11
-56
-97
-123
-138
-138
-134
-124
-97
-49
-6
29
53
60
48
37
29
24
22
9
-3
-25
-25
-13
-7
-1
-5
-28
-57
-85
-81
-72
-42
-8
12
24
25
22
7
1
4
9
4
-4
-14
-33
-46
-56
-70
-92
-105
-115
-129
-138
-125
-90
-49
7
48
65
60
38
15
-1
-14
-29
-51
-68
-76
-76
-56
-4
50
96
116
118
91
43
-35
-128
-197
-215
-177
-125
-88
-73
-72
-69
-39
0
8
-6
-24
-54
-80
-97
-99
-96
-81
-77
-78
-84
-76
-61
-54
-45
-43
-43
-46
-26
-2
0
-30
-70
-107
-113
-94
-84
-89
-96
-88
-58
-21
14
23
5
-29
-53
-75
-80
-77
-78
-72
-61
-38
-20
-7
7
16
14
8
1
-22
-51
-76
-92
-90
-69
-33
-14
3
16
25
46
57
68
52
10
-27
-67
-95
-107
-88
-51
-1
40
63
55
46
49
46
48
35
19
-19
-61
-103
-128
-119
-87
-52
-33
-27
-44
-81
-120
-150
-154
-139
-110
-97
-97
-95
-85
-63
-58
-30
-31
-32
-50
-51
-32
-6
19
26
21
21
23
9
-4
-25
-44
-64
-73
-69
-57
-33
-20
-16
-26
-42
-41
-44
-48
-44
-39
-16
16
36
21
3
-19
-36
-41
-18
14
30
17
20
31
49
62
57
45
23
9
-30
-56
-77
-79
-72
-55
-40
-22
-15
6
24
40
36
22
5
12
34
43
24
-18
-57
-98
-107
-96
-76
-51
-32
-15
-22
-27
-40
-58
-88
-111
-117
-110
-82
-39
1
31
41
34
14
3
3
3
-20
-64
-121
-166
-171
-132
-83
-51
-26
-15
-4
-5
-17
-51
-88
-115
-136
-145
-145
-120
-80
-41
0
0
-26
-55
-65
-61
-67
-83
-128
-157
-168
-136
-99
-69
-45
-37
-33
-25
6
46
94
124
99
23
-84
-167
-215
-207
-165
-118
-89
-70
-62
-66
-57
-34
-15
-3
-9
-33
-75
-117
-154
-163
-149
-90
-13
45
85
96
87
71
51
22
-10
-43
-67
-79
-92
-77
-70
-56
-31
2
37
39
28
-1
-27
-34
-25
-16
-24
-9
-4
1
-6
-16
-23
-26
-23
-26
-28
-35
-44
-59
-58
-53
-45
-43
-23
10
22
10
-30
-72
-85
-74
-51
-57
-79
-100
-110
-111
-99
-73
-29
6
26
10
-22
-51
-69
-62
-40
-10
3
-6
-3
-2
4
11
23
20
-10
-46
-77
-92
-78
-46
-19
-3
8
0
-16
-30
-35
-41
-50
-51
-51
-30
5
55
76
66
27
-26
-60
-62
-42
-13
15
47
60
69
80
101
108
100
73
52
41
41
38
16
-9
-18
0
22
44
52
35
23
1
-18
-45
-46
-36
-24
-18
-11
-3
7
31
46
42
12
-36
-85
-137
-159
-161
-147
-125
-85
-35
19
61
71
49
22
-2
-27
-61
-81
-101
-111
-135
-174
-214
-226
-191
-133
-75
-35
-27
-37
-46
-36
-21
-9
3
29
44
55
55
34
5
-20
-28
-43
-51
-63
-64
-53
-22
9
25
12
0
-18
-38
-52
-73
-112
-142
-154
-139
-118
-71
-53
-29
-11
-5
-4
-27
-37
-48
-48
-46
-20
7
42
67
55
32
7
4
13
18
5
-20
-42
-45
-23
-1
11
1
-30
-42
-35
2
19
15
7
1
-7
-10
-18
-39
-52
-42
-9
30
58
58
21
-20
-36
-38
-33
-31
-41
-46
-39
-12
21
49
72
60
27
-12
-35
-54
-63
-71
-93
-110
-117
-92
-37
15
64
58
20
-27
-66
-90
-115
-134
-153
-149
-125
-80
-33
13
62
96
100
80
33
-30
-90
-112
-108
-83
-60
-31
-15
8
26
30
23
7
-4
-34
-61
-95
-120
-123
-93
-33
15
45
56
49
42
40
16
-17
-54
-65
-55
-48
-46
-56
-61
-47
-26
7
27
43
34
15
11
17
23
11
-3
-36
-56
-64
-38
-15
2
1
-23
-46
-57
-28
-1
25
28
8
-28
-69
-95
-114
-112
-105
-88
-86
-86
-83
-80
-42
0
34
37
8
-41
-84
-83
-60
-36
-37
-39
-37
-26
-22
-15
-2
27
67
89
78
42
13
-1
-7
-8
-35
-69
-115
-148
-170
-174
-136
-86
-31
20
47
39
-5
-38
-47
-40
-35
-48
-66
-75
-51
-15
25
52
65
48
21
17
13
19
19
16
-3
-27
-55
-67
-62
-43
-42
