# Supplementary material for: Electroencephalography (EEG) based epilepsy diagnosis via multiple feature space fusion using shared hidden space-driven multi-view learning
Source: PeerJ Comput Sci. 2024 Mar 7;10:e1874. doi: 10.7717/peerj-cs.1874 (PMC10936759; doi:10.7717/peerj-cs.1874)
Supplement: Supplemental Information 2 [file peerj-cs-10-1874-s002.zip › B/O100.txt]

-18
-13
0
9
6
-20
-67
-126
-162
-165
-150
-113
-70
-31
-31
-12
-5
12
22
30
31
14
1
-2
6
10
13
3
-10
-15
-4
23
44
67
87
103
102
98
75
37
-8
-36
-44
-47
-44
-44
-49
-32
-1
29
41
49
45
43
31
12
-11
-36
-25
-17
-19
-30
-49
-70
-89
-100
-110
-103
-84
-51
-37
-30
-26
-15
10
30
45
31
3
-30
-78
-122
-156
-157
-144
-111
-68
-29
4
40
62
73
70
51
19
-26
-49
-72
-79
-87
-85
-74
-69
-39
9
75
126
151
142
98
61
-7
-81
-138
-159
-136
-99
-38
2
28
43
48
45
33
34
29
16
-20
-71
-112
-128
-97
-51
-1
44
72
81
52
35
10
-6
-28
-61
-93
-103
-86
-51
-22
-4
0
-29
-43
-41
-16
5
12
17
1
1
6
11
3
3
2
10
23
46
78
101
112
103
60
1
-53
-106
-138
-130
-91
-27
35
87
105
96
66
25
-19
-35
-36
-44
-64
-78
-84
-67
-44
-12
7
22
44
57
66
66
64
48
27
-5
-46
-86
-113
-115
-100
-62
-15
19
45
55
50
28
-1
-30
-59
-82
-91
-85
-71
-35
0
32
35
49
41
30
2
-40
-93
-148
-176
-171
-135
-74
-5
54
99
129
129
116
92
78
61
43
36
31
5
-5
9
34
60
66
49
38
44
75
89
73
16
-57
-116
-140
-118
-90
-47
-10
29
55
57
19
-46
-127
-158
-174
-172
-173
-170
-145
-105
-45
35
110
196
233
219
136
9
-118
-218
-249
-252
-230
-189
-121
-36
32
109
160
203
214
198
134
35
-63
-151
-223
-246
-218
-159
-91
-26
15
59
105
152
172
167
135
75
3
-80
-156
-214
-222
-175
-106
-42
6
46
74
70
61
16
-39
-92
-128
-143
-139
-125
-101
-74
-50
-19
-6
-14
-38
-70
-100
-113
-125
-153
-170
-169
-131
-86
-28
-3
14
35
63
80
55
9
-46
-87
-97
-82
-61
-42
-23
-5
14
49
83
95
71
27
-25
-82
-127
-153
-160
-136
-85
-39
-9
-14
-21
-25
6
34
42
7
-45
-67
-85
-75
-58
-39
10
56
123
156
166
145
120
100
104
113
109
76
35
-6
-23
-2
26
56
79
92
87
49
29
-1
-10
-18
-25
-30
-40
-17
18
60
82
73
37
-3
-28
-52
-66
-86
-105
-124
-118
-77
-14
33
66
84
72
51
20
-14
-40
-46
-29
-7
6
6
-16
-34
-26
11
60
122
172
224
230
195
110
-17
-132
-194
-218
-209
-175
-136
-87
-25
34
85
111
136
154
158
119
46
-55
-136
-173
-168
-138
-89
-36
14
51
102
159
227
277
276
187
50
-91
-199
-258
-274
-248
-204
-140
-71
-1
56
105
142
146
150
138
116
59
-9
-75
-136
-158
-149
-96
-22
54
101
100
69
27
-32
-97
-154
-181
-184
-164
-126
-67
-19
37
71
86
86
91
83
35
-32
-123
-204
-243
-257
-227
-174
-90
-8
60
112
134
128
94
63
39
23
3
-39
-105
-162
-170
-141
-84
-23
23
29
24
36
72
113
113
48
-70
-194
-278
-289
-257
-191
-124
-74
-24
10
29
13
-30
-87
-159
-214
-245
-252
-244
-208
-152
-75
-7
37
58
45
31
-5
-49
-116
-164
-198
-206
-192
-184
-161
-131
-74
-17
21
48
53
29
-3
-61
-135
-202
-237
-230
-192
-138
-61
14
85
131
151
138
108
59
-10
-60
-99
-107
-104
-81
-37
4
44
75
97
105
103
82
29
-28
-77
-102
-121
-121
-110
-98
-65
-20
40
83
110
125
137
144
139
86
-1
-80
-147
-180
-174
-138
-87
-42
13
51
60
49
17
7
-9
-17
-49
-90
-105
-84
-49
-17
11
17
14
1
-3
-28
-60
-110
-155
-183
-184
-150
-109
-53
11
75
116
131
112
64
12
-39
-65
-84
-78
-61
-48
-22
17
71
122
151
153
125
84
39
-17
-86
-137
-162
-155
-123
-78
-25
27
97
154
177
170
149
131
110
70
-9
-106
-175
-179
-120
-45
21
51
57
59
59
40
-1
-31
-54
-59
-51
-28
-14
16
34
36
25
3
-10
-26
-47
-76
-107
-128
-138
-125
-91
-31
38
88
109
106
93
47
-14
-69
-110
-127
-115
-78
-36
19
60
96
131
186
207
199
149
93
55
14
-5
-28
-55
-73
-87
-84
-70
-36
-13
1
27
58
75
66
42
11
-20
-63
-93
-122
-121
-93
-65
-36
-11
12
21
22
23
9
-26
-79
-117
-136
-129
-116
-114
-116
-104
-63
-36
-20
-29
-36
-29
0
25
20
5
-9
-10
-6
-9
-13
-32
-36
-27
1
23
38
23
4
-28
-66
-98
-145
-154
-157
-144
-107
-55
7
48
75
73
56
28
-1
-36
-42
-40
-25
-36
-43
-40
-27
-22
-13
1
24
51
61
48
29
3
-21
-50
-58
-52
-52
-42
-30
-16
1
11
38
63
92
105
105
81
62
43
12
-6
-20
-14
-16
-7
12
41
65
69
37
-16
-61
-100
-118
-124
-117
-109
-72
-9
61
113
134
112
82
13
-40
-106
-151
-179
-175
-167
-158
-133
-94
-36
24
72
89
85
83
79
68
44
20
-22
-58
-92
-125
-122
-78
-10
56
97
123
124
91
47
15
-20
-52
-91
-116
-121
-110
-68
-21
15
61
77
92
109
106
88
48
-2
-66
-110
-139
-153
-160
-143
-105
-63
-33
-11
6
36
50
83
73
44
0
-54
-84
-97
-92
-86
-72
-33
7
45
73
90
92
69
27
-42
-125
-186
-217
-211
-172
-105
-40
12
45
53
49
49
46
49
21
-7
-44
-93
-135
-126
-89
-25
44
94
102
91
86
78
68
27
-44
-140
-218
-254
-243
-201
-129
-56
1
29
39
40
50
82
109
106
77
42
-2
-25
-36
-38
-35
-31
-17
12
47
80
88
69
32
6
-16
-13
-4
-2
-1
-2
-6
-32
-46
-33
3
29
35
38
33
38
43
25
-3
-33
-42
-43
-19
0
15
10
12
24
29
24
-1
-45
-100
-129
-143
-138
-113
-66
-11
44
104
129
105
43
-30
-79
-113
-124
-142
-164
-171
-156
-115
-66
-3
49
94
146
175
188
156
102
19
-70
-154
-203
-212
-173
-108
-53
-5
29
65
62
53
30
10
-11
-38
-70
-111
-125
-110
-66
-33
-4
13
28
33
31
-1
-56
-110
-150
-154
-140
-124
-114
-124
-116
-95
-68
2
76
136
146
127
88
49
9
-26
-67
-104
-122
-127
-112
-96
-30
34
97
141
151
136
87
11
-85
-178
-229
-262
-256
-241
-200
-156
-86
10
102
187
222
222
175
103
23
-54
-127
-180
-197
-187
-155
-98
-32
32
87
114
110
93
57
15
-37
-72
-97
-116
-113
-101
-88
-78
-62
-34
-23
-26
-18
-17
-23
-46
-100
-145
-153
-130
-90
-51
-8
12
17
1
-14
-25
-50
-83
-93
-103
-91
-70
-54
-15
21
31
23
10
19
36
52
53
32
3
-16
-35
-39
-36
-16
28
83
147
186
177
129
59
-16
-101
-164
-198
-195
-156
-105
-54
-15
13
31
23
3
-27
-60
-93
-119
-129
-114
-84
-41
-1
31
82
95
82
43
13
1
-10
-28
-57
-79
-96
-84
-55
-11
42
86
122
138
131
85
37
-5
-55
-110
-149
-153
-142
-110
-63
-2
45
72
86
80
86
92
91
45
0
-66
-101
-108
-82
-25
37
97
109
96
77
55
33
-6
-38
-75
-92
-106
-100
-89
-79
-50
-22
16
48
71
75
58
31
-16
-64
-101
-105
-96
-92
-69
-43
10
62
108
126
123
96
50
-13
-79
-123
-156
-168
-172
-160
-146
-112
-72
-36
2
56
88
91
48
-3
-55
-87
-104
-114
-106
-62
-13
35
67
99
136
146
115
42
-46
-113
-156
-166
-163
-139
-119
-91
-62
-19
23
48
74
77
89
79
47
-24
-109
-157
-176
-151
-95
-41
14
47
76
97
104
105
102
92
87
77
49
5
-48
-96
-115
-99
-46
21
83
132
144
109
48
-10
-49
-76
-84
-76
-75
-62
-45
-9
23
51
67
53
8
-45
-87
-118
-121
-116
-116
-108
-101
-89
-72
-20
45
107
140
124
70
-7
-70
-101
-105
-74
-29
32
94
165
219
228
183
90
-29
-135
-195
-212
-196
-167
-119
-79
-9
62
120
153
150
131
82
26
-23
-77
-122
-141
-113
-53
38
134
210
237
216
155
65
-14
-89
-155
-203
-205
-167
-109
-48
13
65
98
121
131
114
91
48
8
-27
-44
-44
-37
-8
37
72
94
122
140
145
119
108
96
82
50
-22
-97
-140
-142
-99
-42
20
63
92
112
126
119
99
83
61
35
2
-37
-82
-105
-115
-111
-79
-45
-4
8
-1
-6
-23
-52
-98
-144
-181
-183
-157
-116
-101
-81
-60
-35
-12
-7
-20
-54
-62
-81
-101
-126
-139
-138
-130
-122
-112
-101
-91
-61
-21
20
71
92
82
47
3
-44
-70
-87
-105
-119
-105
-54
20
88
135
152
132
83
39
-7
-43
-75
-108
-133
-129
-95
-53
5
64
126
203
277
300
234
126
16
-64
-121
-158
-152
-130
-95
-67
-37
-2
47
103
144
174
176
156
113
72
15
-44
-85
-90
-67
-34
21
91
172
224
243
218
162
85
-15
-136
-226
-281
-278
-225
-130
-44
18
57
88
110
119
108
63
-3
-79
-133
-159
-146
-114
-76
-34
12
61
75
57
6
-53
-121
-175
-210
-223
-205
-159
-101
-50
3
49
84
102
82
56
20
17
10
1
-35
-70
-111
-150
-153
-143
-125
-128
-146
-154
-137
-81
-43
-34
-54
-71
-73
-78
-64
-58
-33
-9
8
7
-9
-20
-27
-23
-27
-39
-82
-124
-154
-172
-174
-174
-150
-115
-57
1
50
92
121
145
137
99
18
-70
-146
-186
-156
-122
-64
-19
-3
-6
-13
8
31
62
87
88
50
-9
-70
-99
-90
-55
-14
15
48
52
47
43
57
70
67
53
16
-37
-83
-130
-153
-164
-144
-107
-54
-4
39
65
79
85
70
36
-14
-82
-156
-204
-203
-172
-117
-66
-13
15
34
35
33
21
15
5
-11
-34
-54
-72
-82
-63
-13
25
71
103
129
125
102
41
-30
-102
-139
-147
-133
-98
-51
-14
2
-6
-47
-89
-95
-66
-31
-24
-49
-84
-119
-126
-129
-126
-102
-48
25
101
141
118
60
12
-14
-18
-33
-59
-92
-129
-137
-127
-108
-74
-33
15
51
68
79
70
53
13
-50
-120
-164
-166
-152
-105
-64
-15
6
13
27
30
45
50
31
-8
-51
-91
-111
-122
-117
-106
-99
-68
-29
10
53
96
129
130
100
45
-41
-118
-180
-219
-206
-162
-108
-53
6
89
148
182
182
161
131
94
51
-13
-83
-151
-196
-213
127
168
203
216
202
128
18
-103
-206
-267
-269
-215
-152
-75
-16
38
78
119
167
197
204
166
94
-17
-111
-181
-218
-221
-181
-126
-69
-16
31
75
116
144
117
54
-21
-104
-171
-226
-235
-217
-178
-133
-87
-39
11
58
92
97
75
23
-47
-118
-166
-201
-198
-153
-99
-41
15
54
61
46
26
30
41
36
-1
-69
-131
-164
-147
-60
41
148
178
152
98
45
-5
-51
-92
-144
-182
-205
-216
-216
-179
-135
-88
-32
24
86
125
151
153
146
144
117
64
-19
-88
-126
-139
-131
-106
-59
-15
26
47
52
56
57
30
-27
-92
-143
-169
-165
-130
-91
-47
-7
21
41
64
70
39
-16
-74
-122
-161
-177
-160
-135
-94
-66
-57
-52
-38
-14
-10
-18
-51
-81
-113
-122
-86
-43
2
24
26
13
9
3
-1
0
-7
-31
-72
-103
-140
-181
-218
-190
-130
-35
60
133
175
184
159
111
59
24
-5
-33
-74
-108
-129
-139
-119
-81
-16
51
121
179
222
250
229
161
67
-22
-109
-143
-154
-142
-117
-64
15
81
112
102
60
16
8
16
7
-15
-57
-97
-117
-101
-57
25
114
208
258
250
195
107
17
-64
-110
-138
-146
-149
-143
-127
-86
-38
-1
8
24
35
45
50
71
81
77
52
-10
-74
-124
-140
-132
-90
-25
47
106
142
164
148
133
127
126
124
84
18
-74
-141
-172
-173
-163
-150
-129
-110
-76
-26
17
18
-2
-48
-93
-127
-138
-139
-123
-83
-28
20
37
41
23
-6
-47
-97
-129
-135
-89
-23
38
81
61
14
-39
-76
-93
-106
-102
-104
-103
-87
-49
8
62
109
130
124
105
75
26
-36
-88
-123
-131
-130
-113
-78
6
117
243
328
360
317
185
26
-121
-218
-262
-263
-228
-173
-102
-29
37
91
137
176
203
223
233
226
194
162
124
77
32
3
2
15
46
76
79
72
50
24
-16
-48
-91
-108
-95
-95
-86
-78
-77
-87
-101
-105
-121
-136
-157
-148
-140
-110
-64
-39
-7
1
17
23
21
-1
-44
-93
-127
-133
-123
-109
-85
-55
-22
11
32
29
12
8
-7
-30
-56
-81
-99
-116
-109
-72
0
95
182
224
222
183
132
60
17
-52
-115
-175
-193
-176
-150
-103
-60
-15
18
51
69
72
57
11
-57
-128
-195
-250
-260
-229
-163
-81
1
63
101
98
61
11
-48
-102
-140
-170
-178
-169
-161
-149
-136
-116
-100
-67
-25
17
38
32
24
6
-3
-12
-25
-58
-85
-108
-120
-103
-62
-24
9
7
-6
-32
-57
-70
-78
-96
-97
-79
-55
-32
-1
18
26
23
-3
-25
-44
-53
-61
-78
-74
-72
-64
-45
-16
10
32
62
67
51
-1
-53
-84
-94
-72
-50
-26
-18
-7
11
48
82
105
99
76
49
7
-24
-56
-79
-89
-72
-40
-8
35
81
125
139
121
75
8
-41
-79
-94
-109
-98
-84
-47
-9
34
64
81
131
153
171
120
55
-18
-90
-115
-130
-119
-100
-57
5
72
141
182
187
156
94
-4
-90
-144
-167
-169
-160
-113
-57
21
84
125
165
199
222
187
116
22
-55
-130
-193
-238
-259
-228
-158
-86
-29
23
86
153
192
195
149
64
-29
-131
-214
-271
-284
-268
-220
-153
-94
-46
9
76
143
168
157
108
56
11
-18
-52
-84
-107
-138
-159
-166
-125
-55
20
86
121
127
107
68
14
-45
-99
-147
-172
-157
-113
-81
-43
-17
-13
-26
-41
-31
-11
9
17
6
-12
-24
-14
-10
-7
-5
1
8
10
0
-29
-42
-47
-43
-55
-53
-37
-9
12
27
11
-34
-82
-122
-128
-103
-56
-20
4
28
45
62
56
38
16
-5
-20
-43
-75
-76
-58
-29
-9
7
5
-12
-43
-76
-100
-109
-90
-68
-30
6
58
108
130
136
114
85
43
10
-32
-53
-54
-43
-20
-3
22
52
68
82
58
10
-46
-91
-123
-126
-96
-52
-1
37
60
65
47
12
-39
-80
-97
-113
-129
-140
-130
-98
-49
26
90
141
166
158
116
39
-36
-118
-195
-241
-240
-205
-146
-74
-4
50
82
98
93
76
54
37
1
-40
-75
-107
-102
-70
-22
44
131
206
243
247
214
158
79
-10
-68
-96
-91
-85
-91
-111
-102
-56
4
76
125
156
148
105
35
-44
-105
-133
-148
-143
-108
-52
-4
27
37
19
-19
-35
-39
-17
-4
-18
-64
-112
-128
-124
-85
-43
7
48
71
94
94
67
16
-53
-133
-188
-227
-241
-225
-175
-93
-14
64
113
160
172
164
138
78
23
-21
-49
-64
-53
-24
11
69
127
174
192
180
145
86
30
-31
-92
-176
-239
-271
-252
-186
-108
-32
16
65
96
104
95
72
48
8
-25
-73
-115
-146
-153
-133
-78
11
103
168
212
237
256
267
245
190
85
-33
-154
-240
-265
-236
-171
-103
-34
24
56
71
68
50
4
-48
-108
-164
-199
-212
-202
-169
-98
-11
63
101
108
84
42
-14
-73
-133
-173
-199
-203
-177
-109
-32
39
85
100
75
16
-31
-64
-87
-105
-117
-139
-152
-135
-78
6
89
149
173
174
167
130
80
15
-37
-91
-127
-135
-129
-105
-52
17
97
171
202
189
120
37
-58
-166
-248
-288
-275
-241
-196
-141
-97
-39
22
86
138
173
203
201
151
66
-36
-132
-172
-185
-159
-112
-73
-43
-31
-9
11
33
43
40
26
-3
-43
-99
-157
-188
-177
-144
-114
-72
-45
-18
26
81
145
180
170
110
15
-79
-144
-181
-182
-168
-133
-94
-36
21
68
101
116
107
86
56
20
-31
-82
-122
-134
-122
-87
-44
-19
2
19
42
48
51
46
16
-21
-67
-106
-125
-118
-93
-50
4
63
95
98
99
87
67
28
-14
-53
-74
-77
-67
-47
0
76
154
205
233
218
169
93
14
-54
-85
-86
-74
-53
-27
6
35
62
77
77
46
-11
-69
-127
-147
-128
-95
-68
-56
-43
-23
19
49
55
34
3
-18
-63
-98
-133
-156
-162
-144
-112
-68
-3
69
141
178
179
136
45
-55
-140
-178
-187
-150
-93
-31
22
57
64
54
67
87
122
124
97
39
-20
-63
-92
-110
-108
-88
-65
-40
2
30
68
90
113
108
89
48
-15
-95
-164
-177
-158
-106
-60
-12
39
78
106
101
78
54
21
-35
-115
-188
-230
-215
-166
-102
-50
0
47
99
160
211
235
218
168
85
-21
-96
-138
-139
-121
-79
-24
41
105
152
169
149
118
58
-20
-107
-175
-210
-206
-153
-77
17
108
184
198
187
147
102
53
8
-40
-117
-185
-222
-202
-148
-69
-5
20
29
36
42
51
64
76
61
33
-22
-82
-144
-195
-194
-178
-137
-96
-59
-44
-47
-73
-109
-127
-132
-122
-119
-107
-92
-88
-84
-83
-91
-109
-110
-107
-96
-81
-77
-88
-106
-107
-103
-99
-88
-55
-27
20
48
55
45
8
-50
-121
-171
-181
-160
-120
-80
-41
-12
30
89
149
178
163
101
8
-87
-158
-198
-224
-242
-231
-201
-127
-44
33
84
114
141
150
145
119
49
-30
-92
-132
-140
-110
-62
-5
53
122
187
220
187
101
-11
-110
-178
-240
-272
-267
-198
-90
11
93
127
129
111
87
44
-5
-54
-106
-137
-156
-136
-97
-25
73
159
208
207
159
74
-1
-51
-71
-62
-59
-55
-54
-39
-13
13
24
30
16
-11
-44
-65
-66
-64
-52
-35
-10
19
49
63
52
31
-2
-43
-71
-86
-85
-79
-36
5
53
83
86
65
25
1
-5
-4
-6
-21
-33
-32
17
66
101
107
96
64
33
4
-23
-45
-50
-41
-42
-40
-46
-47
-35
-13
18
38
46
45
28
-8
-50
-94
-143
-170
-177
-152
-120
-70
-13
42
101
149
171
156
130
102
84
69
49
10
-56
-107
-138
-122
-63
20
81
93
76
33
-16
-67
-118
-150
-157
-128
-96
-58
-31
-5
-1
-7
-9
5
8
9
-10
-35
-50
-63
-73
-90
-110
-116
-119
-99
-62
0
56
97
99
73
33
7
-2
-27
-43
-67
-95
-95
-70
-10
45
109
146
135
76
-8
-77
-126
-152
-159
-179
-176
-157
-106
-42
11
57
79
111
108
91
32
2
-41
-77
-124
-142
-124
-73
-11
17
35
43
59
60
40
26
-8
-39
-74
-86
-77
-51
-25
-4
-14
-23
-40
-50
-49
-45
-51
-78
-119
-152
-170
-152
-101
-27
43
98
126
109
68
15
-36
-84
-119
-146
-171
-187
-166
-105
-6
96
163
181
141
72
-19
-95
-131
-150
-159
-162
-154
-121
-85
-32
21
61
82
86
57
1
-64
-140
-201
-224
-209
-160
-101
-38
15
61
106
149
183
193
184
141
60
-27
-103
-147
-140
-108
-66
-34
-15
1
26
57
91
112
104
81
26
-57
-137
-188
-205
-203
-184
-148
-98
-39
22
62
73
70
52
17
-33
-91
-136
-164
-164
-130
-81
-25
25
53
65
80
84
80
66
39
-4
-58
-104
-143
-157
-147
-88
-20
57
108
115
82
45
46
53
54
28
-18
-69
-100
-99
-85
-52
-21
-2
4
9
32
54
74
70
38
-11
-57
-90
-118
-124
-116
-101
-83
-62
-39
-16
3
23
25
-2
-41
-69
-99
-102
-83
-55
-24
-3
15
45
76
91
81
47
29
1
-16
-52
-94
-145
-182
-174
-136
-64
12
91
138
163
176
167
147
104
61
2
-52
-109
-145
-162
-135
-75
-14
69
155
224
252
217
152
52
-44
-133
-210
-273
-295
-281
-249
-193
-117
-38
34
88
106
100
76
40
1
-62
-113
-142
-141
-103
-49
-7
27
79
110
107
73
24
-28
-80
-122
-154
-185
-194
-159
-96
-12
70
130
157
161
152
110
65
1
-65
-122
-155
-148
-123
-64
0
58
95
118
155
190
227
264
254
178
39
-121
-240
-288
-286
-262
-225
-167
-94
-41
5
31
48
52
57
50
54
40
7
-57
-113
-119
-73
-7
58
101
132
140
144
122
93
50
-2
-81
-150
-178
-162
-109
-45
22
67
105
109
76
-2
-93
-151
-181
-177
-141
-71
10
89
136
136
122
95
47
-26
-106
-152
-174
-162
-136
-108
-72
-19
49
114
164
187
175
125
44
-25
-99
-137
-168
-177
-178
-146
-106
-63
-6
59
127
181
222
218
166
80
-17
-108
-184
-220
-221
-191
-147
-90
-36
31
95
124
121
66
7
-59
-112
-139
-162
-172
-165
-138
-108
-58
-1
49
74
81
78
47
6
-35
-80
-118
-140
-137
-111
-69
-22
17
30
25
2
-17
-23
-17
-22
-32
-41
-39
-32
0
43
92
134
181
187
146
66
1
-45
-71
-88
-114
-127
-124
-92
-48
0
42
64
76
95
103
80
7
-69
-135
-158
-161
-143
-108
-57
21
87
132
155
176
183
186
160
92
-3
-105
-179
-224
-225
-179
-111
-42
18
70
107
124
131
112
65
-13
-113
-208
-260
-253
-202
-132
-53
1
27
20
12
4
-12
-38
-88
-142
-180
-193
-185
-186
-165
-129
-79
-32
9
50
87
135
141
91
-3
-105
-175
-196
-161
-100
-29
42
108
150
161
133
93
40
15
-5
-42
-89
-142
-177
-180
-152
-101
-42
25
93
142
168
172
158
114
44
-48
-157
-234
-254
-219
-156
-79
-8
61
113
149
162
151
136
106
73
23
-20
-66
-100
-111
-78
-21
30
65
75
83
91
89
52
-4
-56
